# Supplementary material for: Carbonic Anhydrase 2 Deletion Delays the Growth of Kidney Cysts Whereas Foxi1 Deletion Completely Abrogates Cystogenesis in TSC
Source: Int J Mol Sci. 2024 Apr 27;25(9):4772. doi: 10.3390/ijms25094772 (PMC11084925; doi:10.3390/ijms25094772)
Supplement: Supplementary file 1 [file ijms-25-04772-s001.zip]

Archive with 14 entries (14 files):
- Data Set 1.csv
- Data Set 2.csv
- Data Set 3.csv
- Data Set 4.csv
- Data Set 5.csv
- Dataset 10.csv
- Dataset 11.csv
- Dataset 12.csv
- Dataset 13.csv
- Dataset 14.csv
- Dataset 6.csv
- Dataset 7.csv
- Dataset 8.csv
- Dataset 9.csv
