# Supplementary material for: Carbonic Anhydrase 2 Deletion Delays the Growth of Kidney Cysts Whereas Foxi1 Deletion Completely Abrogates Cystogenesis in TSC
Source: Int J Mol Sci. 2024 Apr 27;25(9):4772. doi: 10.3390/ijms25094772 (PMC11084925; doi:10.3390/ijms25094772)
Supplement: Supplementary file 1 [file ijms-25-04772-s001.zip › Data Set 1.csv]

	GeneName	baseMean	log2FoldChange	lfcSE	stat	pvalue	padj	status	control	comparison
0610005C13Rik	0610005C13Rik	1870.060607	-0.437281353	0.191073598	-2.288549318	0.022105551	0.140972648	OK	2151.318637	1588.802578
0610009B22Rik	0610009B22Rik	497.7302835	-0.447373532	0.15179189	-2.947282172	0.003205805	0.04206614	OK	574.2897827	421.1707842
0610009E02Rik	0610009E02Rik	28.04392665	-0.143186034	0.370938113	-0.386010574	0.699488838	0.865144809	OK	29.43445118	26.65340211
0610009L18Rik	0610009L18Rik	53.77683362	0.215016652	0.299781482	0.717244611	0.473223177	0.732070851	OK	49.77683413	57.7768331
0610010B08Rik	0610010B08Rik	89.57578325	1.731601218	0.397602586	4.355105527	1.33E-05	0.000827704	OK	41.4610372	137.6905293
0610010F05Rik	0610010F05Rik	362.8964597	0.026844562	0.146720574	0.182963859	0.854826376	0.938396404	OK	359.5203076	366.2726117
0610010K14Rik	0610010K14Rik	356.7816093	-0.270452442	0.141948681	-1.90528324	0.056743263	0.242329642	OK	390.1257541	323.4374644
0610012G03Rik	0610012G03Rik	708.613381	-0.189179982	0.127011444	-1.489471946	0.136363135	0.39076222	OK	755.0070064	662.2197557
0610030E20Rik	0610030E20Rik	624.1486144	0.116066917	0.173788262	0.667863957	0.504220436	0.751690957	OK	599.0553151	649.2419137
0610031O16Rik	0610031O16Rik	43.30107271	-2.380982661	0.803967919	-2.961539391	0.003061053	0.040616682	OK	72.65411147	13.94803395
0610037L13Rik	0610037L13Rik	358.7546068	-0.099648458	0.158089909	-0.630327755	0.528480167	0.764801773	OK	371.1394616	346.369752
0610038B21Rik	0610038B21Rik	16.73102696	0.091429108	0.565175748	0.161771109	0.871486105	0.945826912	OK	16.20104971	17.26100421
0610039H22Rik	0610039H22Rik	3.781208384	-0.320993588	1.246846396	-0.257444373	0.796835753	NaN	Low	4.200133084	3.362283684
0610039K10Rik	0610039K10Rik	1.338307705	0.626327458	1.718750607	0.364408574	0.715552934	NaN	Low	1.052281535	1.624333876
0610040B10Rik	0610040B10Rik	11.16768219	0.040433024	0.649741245	0.062229425	0.95038013	0.980717823	OK	11.01119949	11.32416488
0610040F04Rik	0610040F04Rik	64.34690812	-0.03597904	0.295411577	-0.121792925	0.903063017	0.958819903	OK	65.14923291	63.54458333
0610040J01Rik	0610040J01Rik	725.0004067	0.218121636	0.13280575	1.642411087	0.100504839	0.332834206	OK	670.2980188	779.7027946
0610043K17Rik	0610043K17Rik	37.50497478	-0.470923276	0.414791177	-1.135326164	0.256238684	0.545877114	OK	43.57236791	31.43758165
1010001N08Rik	1010001N08Rik	2.077042013	-0.388851271	1.490560442	-0.260875882	0.794188224	NaN	Low	2.355273431	1.798810594
1110002J07Rik	1110002J07Rik	9.426799557	-0.030573487	0.657584944	-0.046493593	0.962916841	0.985460494	OK	9.52668184	9.326917275
1110002L01Rik	1110002L01Rik	240.8760753	-0.076776384	0.167794998	-0.457560624	0.647268138	0.835486524	OK	247.2839543	234.4681962
1110004F10Rik	1110004F10Rik	1018.605668	0.084652203	0.122892522	0.688831199	0.4909295	0.743066831	OK	988.7301645	1048.481172
1110006O24Rik	1110006O24Rik	19.85309557	-0.445501272	0.466494549	-0.954997808	0.339578806	0.628715249	OK	22.8942653	16.81192583
1110008L16Rik	1110008L16Rik	367.9487631	-0.301431155	0.172416494	-1.748273317	0.080416711	0.293817944	OK	406.2484355	329.6490906
1110008P14Rik	1110008P14Rik	424.0598708	-0.215621256	0.161344472	-1.336403126	0.181417545	0.453048862	OK	455.6904283	392.4293134
1110012L19Rik	1110012L19Rik	197.4971913	0.080747994	0.179355541	0.450211876	0.652557674	0.838839061	OK	191.9716507	203.022732
1110015O18Rik	1110015O18Rik	0	NaN	NaN	NaN	NaN	NaN	Low	NaN	NaN
1110017D15Rik	1110017D15Rik	2.569586118	-0.039830089	1.302142472	-0.030588119	0.975598018	NaN	Low	2.605054578	2.534117658
1110019D14Rik	1110019D14Rik	100.3336721	0.608188804	1.085966526	0.560043785	0.575449572	0.794314595	OK	79.49285825	121.1744859
1110020A21Rik	1110020A21Rik	21.73319087	-0.176628277	0.521124455	-0.338936842	0.73465731	0.882842741	OK	23.06192226	20.40445947
1110025L11Rik	1110025L11Rik	0	NaN	NaN	NaN	NaN	NaN	Low	NaN	NaN
1110028F11Rik	1110028F11Rik	0.312623078	1.69917626	4.040448059	0.420541543	0.674089888	NaN	Low	0.147215289	0.478030866
1110028F18Rik	1110028F18Rik	0	NaN	NaN	NaN	NaN	NaN	Low	NaN	NaN
1110032A03Rik	1110032A03Rik	669.1808814	-0.306770774	0.249339741	-1.23033245	0.218572637	0.502792601	OK	740.0604236	598.3013393
1110032F04Rik	1110032F04Rik	86.18684279	0.42275284	0.567660254	0.744728624	0.456435792	0.719488238	OK	73.64876878	98.7249168
1110036E04Rik	1110036E04Rik	0	NaN	NaN	NaN	NaN	NaN	Low	NaN	NaN
1110038B12Rik	1110038B12Rik	127.7099109	-0.355793026	0.237515005	-1.497981255	0.134138121	0.387424622	OK	143.378292	112.0415297
1110038F14Rik	1110038F14Rik	245.0496819	-0.064955578	0.148173453	-0.43837527	0.66111427	0.844393399	OK	250.5652812	239.5340827
1110046J04Rik	1110046J04Rik	6.254542151	0.623684744	0.795858793	0.783662566	0.433238133	0.702953328	OK	4.923275071	7.585809232
1110051M20Rik	1110051M20Rik	234.4487375	0.030359175	0.165265137	0.183699815	0.854248954	0.938198119	OK	231.982032	236.9154431
1110058D11Rik	1110058D11Rik	0	NaN	NaN	NaN	NaN	NaN	Low	NaN	NaN
1110059E24Rik	1110059E24Rik	287.3841544	0.005561446	0.173643321	0.032027988	0.974449731	0.99033068	OK	286.8302364	287.9380724
1110059G10Rik	1110059G10Rik	243.131065	-0.160756409	0.156362194	-1.028102799	0.303901474	0.593773608	OK	256.662853	229.5992771
1110065P20Rik	1110065P20Rik	286.5601668	-0.050140654	0.147890973	-0.339037959	0.734581135	0.882823647	OK	291.5393438	281.5809898
1190002N15Rik	1190002N15Rik	254.8099557	0.235890081	0.219517824	1.074582814	0.28256155	0.571742169	OK	234.0246942	275.5952173
1190005I06Rik	1190005I06Rik	5.595043005	1.237314586	1.860748521	0.664955297	0.506079086	NaN	Low	3.332770391	7.857315619
1190007I07Rik	1190007I07Rik	156.4186854	-0.034788052	0.181047135	-0.192149146	0.847625379	0.935672098	OK	158.3044747	154.5328961
1190028D05Rik	1190028D05Rik	0	NaN	NaN	NaN	NaN	NaN	Low	NaN	NaN
1300002E11Rik	1300002E11Rik	291.3935515	0.0973421	0.153129055	0.635686678	0.524980661	0.763955245	OK	281.5667677	301.2203352
1300017J02Rik	1300017J02Rik	0.177364053	-1.096727216	4.080472857	-0.26877454	0.788103187	NaN	Low	0.241710212	0.113017894
1500004A13Rik	1500004A13Rik	5.360875587	2.042988027	0.941209908	2.170597664	0.029961599	NaN	Low	2.093690621	8.628060554
1500009C09Rik	1500009C09Rik	0	NaN	NaN	NaN	NaN	NaN	Low	NaN	NaN
1500009L16Rik	1500009L16Rik	12.16704032	1.022441998	0.699537766	1.461596567	0.143851796	0.402169854	OK	8.027461327	16.3066193
1500011B03Rik	1500011B03Rik	107.750441	-0.15667966	0.335584779	-0.466885479	0.640581815	0.830663252	OK	113.5956572	101.9052247
1500011K16Rik	1500011K16Rik	436.4681859	-0.176858379	0.157598524	-1.122208345	0.261773865	0.551094952	OK	463.1878068	409.748565
1500012K07Rik	1500012K07Rik	0	NaN	NaN	NaN	NaN	NaN	Low	NaN	NaN
1500015A07Rik	1500015A07Rik	113.6975446	0.092033455	0.354502472	0.259613014	0.795162297	0.912839578	OK	110.0722356	117.3228537
1500015L24Rik	1500015L24Rik	0	NaN	NaN	NaN	NaN	NaN	Low	NaN	NaN
1500015O10Rik	1500015O10Rik	12.80258383	0.150485367	0.621352163	0.242190139	0.808632836	0.917929231	OK	12.13547937	13.46968829
1500026H17Rik	1500026H17Rik	103.0853293	-0.394858321	0.23037371	-1.713990373	0.086530494	0.30575493	OK	117.1048887	89.06577003
1600002D24Rik	1600002D24Rik	0.362539757	-2.039372033	3.980437255	-0.512348745	0.608406956	NaN	Low	0.583203766	0.141875749
1600002K03Rik	1600002K03Rik	80.28716629	-0.210242541	0.261618877	-0.80362145	0.421615631	0.695344038	OK	86.12692029	74.4474123
1600010M07Rik	1600010M07Rik	0.995648253	0.910136892	1.932393506	0.470989418	0.637648292	NaN	Low	0.691608796	1.299687711
1600012H06Rik	1600012H06Rik	630.4060658	-0.066348343	0.123881916	-0.535577309	0.592250714	0.804188135	OK	644.8994363	615.9126952
1600014C10Rik	1600014C10Rik	918.5694022	-0.149189752	0.290027898	-0.514397936	0.606973802	0.811997993	OK	966.0219631	871.1168413
1600014C23Rik	1600014C23Rik	0.502849229	-2.525350608	3.546097625	-0.712149206	0.476372387	NaN	Low	0.856863381	0.148835078
1600015I10Rik	1600015I10Rik	0.185178493	-1.096727216	4.080472857	-0.26877454	0.788103187	NaN	Low	0.252359664	0.117997322
1600019K03Rik	1600019K03Rik	0	NaN	NaN	NaN	NaN	NaN	Low	NaN	NaN
1600020E01Rik	1600020E01Rik	91.89364631	0.152009579	0.220320307	0.689948108	0.490226821	0.742429114	OK	87.05693264	96.73035999
1600023N17Rik	1600023N17Rik	7.409301828	0.44339778	0.76425693	0.580168478	0.561801009	0.786060551	OK	6.279593226	8.539010431
1600025M17Rik	1600025M17Rik	0	NaN	NaN	NaN	NaN	NaN	Low	NaN	NaN
1600027J07Rik	1600027J07Rik	0	NaN	NaN	NaN	NaN	NaN	Low	NaN	NaN
1600029I14Rik	1600029I14Rik	0.177364053	-1.096727216	4.080472857	-0.26877454	0.788103187	NaN	Low	0.241710212	0.113017894
1600029O15Rik	1600029O15Rik	0	NaN	NaN	NaN	NaN	NaN	Low	NaN	NaN
1700001C02Rik	1700001C02Rik	0.167371926	0.826826135	4.080472857	0.20262998	0.839424255	NaN	Low	0.120681522	0.21406233
1700001C19Rik	1700001C19Rik	0.478836044	0.981379163	3.023674757	0.324565055	0.745510279	NaN	Low	0.321976725	0.635695363
1700001D01Rik	1700001D01Rik	0	NaN	NaN	NaN	NaN	NaN	Low	NaN	NaN
1700001F09Rik	1700001F09Rik	0	NaN	NaN	NaN	NaN	NaN	Low	NaN	NaN
1700001G01Rik	1700001G01Rik	0	NaN	NaN	NaN	NaN	NaN	Low	NaN	NaN
1700001G11Rik	1700001G11Rik	2.910775717	0.158104231	1.108139592	0.142675374	0.886546566	NaN	Low	2.751439921	3.070111513
1700001G17Rik	1700001G17Rik	5.752979823	-0.61383969	0.854161636	-0.718645821	0.472359173	NaN	Low	6.958736716	4.547222929
1700001J03Rik	1700001J03Rik	7.612751696	-0.131431453	0.832667273	-0.157843904	0.874579802	0.947359022	OK	7.959278009	7.266225382
1700001J11Rik	1700001J11Rik	0.989278129	0.997074332	2.516825456	0.39616348	0.69198443	NaN	Low	0.660410687	1.318145571
1700001K19Rik	1700001K19Rik	0	NaN	NaN	NaN	NaN	NaN	Low	NaN	NaN
1700001K23Rik	1700001K23Rik	0	NaN	NaN	NaN	NaN	NaN	Low	NaN	NaN
1700001L05Rik	1700001L05Rik	135.983612	-0.205969414	0.229334486	-0.89811793	0.369122681	0.653965956	OK	145.6741521	126.2930719
1700001L19Rik	1700001L19Rik	2.736585442	1.040641001	1.315511108	0.791054514	0.428912181	NaN	Low	1.790290363	3.682880521
1700001O22Rik	1700001O22Rik	15.04999906	0.876100446	0.533680207	1.641620646	0.100668646	0.333150656	OK	10.61575721	19.48424091
1700001P01Rik	1700001P01Rik	0.675287505	-0.194172023	2.409346419	-0.08059116	0.935767097	NaN	Low	0.720662433	0.629912578
1700003C15Rik	1700003C15Rik	0	NaN	NaN	NaN	NaN	NaN	Low	NaN	NaN
1700003D09Rik	1700003D09Rik	0.167371926	0.826826135	4.080472857	0.20262998	0.839424255	NaN	Low	0.120681522	0.21406233
1700003E16Rik	1700003E16Rik	23.55185074	-0.488228149	0.430440762	-1.13425166	0.256689	0.546042085	OK	27.49938608	19.60431539
1700003E24Rik	1700003E24Rik	0	NaN	NaN	NaN	NaN	NaN	Low	NaN	NaN
1700003F12Rik	1700003F12Rik	0.520987068	0.836411771	2.966314337	0.28197004	0.777966484	NaN	Low	0.374056872	0.667917265
1700003G13Rik	1700003G13Rik	0.176124986	0.826826135	4.080472857	0.20262998	0.839424255	NaN	Low	0.126992811	0.22525716
1700003G18Rik	1700003G18Rik	0.370356987	-2.066514752	4.031450188	-0.512598359	0.608232301	NaN	Low	0.597959734	0.142754239
1700003H04Rik	1700003H04Rik	0	NaN	NaN	NaN	NaN	NaN	Low	NaN	NaN
1700003I22Rik	1700003I22Rik	0	NaN	NaN	NaN	NaN	NaN	Low	NaN	NaN
1700003L19Rik	1700003L19Rik	0	NaN	NaN	NaN	NaN	NaN	Low	NaN	NaN
1700003M07Rik	1700003M07Rik	0	NaN	NaN	NaN	NaN	NaN	Low	NaN	NaN
1700003P14Rik	1700003P14Rik	0	NaN	NaN	NaN	NaN	NaN	Low	NaN	NaN
1700006A11Rik	1700006A11Rik	0	NaN	NaN	NaN	NaN	NaN	Low	NaN	NaN
1700006F04Rik	1700006F04Rik	0	NaN	NaN	NaN	NaN	NaN	Low	NaN	NaN
1700006H21Rik	1700006H21Rik	0	NaN	NaN	NaN	NaN	NaN	Low	NaN	NaN
1700007F19Rik	1700007F19Rik	0	NaN	NaN	NaN	NaN	NaN	Low	NaN	NaN
1700007J10Rik	1700007J10Rik	0	NaN	NaN	NaN	NaN	NaN	Low	NaN	NaN
1700007K13Rik	1700007K13Rik	9.50000179	-0.266771033	0.665831657	-0.40065838	0.688671657	0.859753431	OK	10.37583786	8.624165723
1700007L15Rik	1700007L15Rik	32.23765074	-0.357573479	0.449708508	-0.795122781	0.426542084	0.697908635	OK	36.21239191	28.26290957
1700007P06Rik	1700007P06Rik	0	NaN	NaN	NaN	NaN	NaN	Low	NaN	NaN
1700008C04Rik	1700008C04Rik	0.136493676	0.826826135	4.080472857	0.20262998	0.839424255	NaN	Low	0.09841713	0.174570222
1700008J07Rik	1700008J07Rik	122.7737612	-0.191656771	0.203453289	-0.942018542	0.346183147	0.634668883	OK	130.916812	114.6307105
1700008K24Rik	1700008K24Rik	0	NaN	NaN	NaN	NaN	NaN	Low	NaN	NaN
1700008O03Rik	1700008O03Rik	3.30647676	-0.174794555	1.028101253	-0.170016868	0.864996871	NaN	Low	3.506535731	3.106417789
1700008P02Rik	1700008P02Rik	0	NaN	NaN	NaN	NaN	NaN	Low	NaN	NaN
1700009C05Rik	1700009C05Rik	0	NaN	NaN	NaN	NaN	NaN	Low	NaN	NaN
1700009J07Rik	1700009J07Rik	12.53966816	0.646957335	0.565444499	1.144157095	0.252558493	0.542551665	OK	9.774233199	15.30510313
1700009N14Rik	1700009N14Rik	0	NaN	NaN	NaN	NaN	NaN	Low	NaN	NaN
1700010B08Rik	1700010B08Rik	0	NaN	NaN	NaN	NaN	NaN	Low	NaN	NaN
1700010D01Rik	1700010D01Rik	0	NaN	NaN	NaN	NaN	NaN	Low	NaN	NaN
1700010I02Rik	1700010I02Rik	0	NaN	NaN	NaN	NaN	NaN	Low	NaN	NaN
1700010I14Rik	1700010I14Rik	15.03674377	-0.300722937	0.557891151	-0.539035145	0.589862605	0.803159172	OK	16.59826288	13.47522465
1700010J16Rik	1700010J16Rik	0	NaN	NaN	NaN	NaN	NaN	Low	NaN	NaN
1700010K23Rik	1700010K23Rik	0	NaN	NaN	NaN	NaN	NaN	Low	NaN	NaN
1700010N08Rik	1700010N08Rik	0	NaN	NaN	NaN	NaN	NaN	Low	NaN	NaN
1700011B04Rik	1700011B04Rik	0	NaN	NaN	NaN	NaN	NaN	Low	NaN	NaN
1700011C11Rik	1700011C11Rik	0	NaN	NaN	NaN	NaN	NaN	Low	NaN	NaN
1700011L22Rik	1700011L22Rik	0.167371926	0.826826135	4.080472857	0.20262998	0.839424255	NaN	Low	0.120681522	0.21406233
1700011M02Rik	1700011M02Rik	0	NaN	NaN	NaN	NaN	NaN	Low	NaN	NaN
1700012A03Rik	1700012A03Rik	0	NaN	NaN	NaN	NaN	NaN	Low	NaN	NaN
1700012B07Rik	1700012B07Rik	0	NaN	NaN	NaN	NaN	NaN	Low	NaN	NaN
1700012B09Rik	1700012B09Rik	0	NaN	NaN	NaN	NaN	NaN	Low	NaN	NaN
1700012C14Rik	1700012C14Rik	0.176124986	0.826826135	4.080472857	0.20262998	0.839424255	NaN	Low	0.126992811	0.22525716
1700012D01Rik	1700012D01Rik	8.367759135	0.154137961	0.69255154	0.222565328	0.823873823	0.924648089	OK	7.921176941	8.814341329
1700012D14Rik	1700012D14Rik	5.593582403	-0.122127696	0.86937354	-0.140477816	0.888282479	NaN	Low	5.830196399	5.356968407
1700012D16Rik	1700012D16Rik	0	NaN	NaN	NaN	NaN	NaN	Low	NaN	NaN
1700012H19Rik	1700012H19Rik	0	NaN	NaN	NaN	NaN	NaN	Low	NaN	NaN
1700012I11Rik	1700012I11Rik	0	NaN	NaN	NaN	NaN	NaN	Low	NaN	NaN
1700012P22Rik	1700012P22Rik	0	NaN	NaN	NaN	NaN	NaN	Low	NaN	NaN
1700013D24Rik	1700013D24Rik	0	NaN	NaN	NaN	NaN	NaN	Low	NaN	NaN
1700013F07Rik	1700013F07Rik	0.361296945	-0.134241821	4.011475364	-0.033464451	0.973304214	NaN	Low	0.378094049	0.344499842
1700013G24Rik	1700013G24Rik	0	NaN	NaN	NaN	NaN	NaN	Low	NaN	NaN
1700013H16Rik	1700013H16Rik	0.162188566	-1.096727216	4.080472857	-0.26877454	0.788103187	NaN	Low	0.221029188	0.103347943
1700015F17Rik	1700015F17Rik	0.352249972	1.852091368	4.027218983	0.459893384	0.645592749	NaN	Low	0.152812269	0.551687674
1700015G11Rik	1700015G11Rik	0	NaN	NaN	NaN	NaN	NaN	Low	NaN	NaN
1700016A09Rik	1700016A09Rik	0.950821076	-0.267597908	2.133667922	-0.125416849	0.90019355	NaN	Low	1.03875052	0.862891632
1700016C15Rik	1700016C15Rik	306.0826015	-0.713866863	0.37348539	-1.911364892	0.055957705	0.240517944	OK	380.3015225	231.8636806
1700016D06Rik	1700016D06Rik	0	NaN	NaN	NaN	NaN	NaN	Low	NaN	NaN
1700016G22Rik	1700016G22Rik	0.31264276	1.699240626	4.040446219	0.420557665	0.674078113	NaN	Low	0.147219536	0.478065984
1700016H13Rik	1700016H13Rik	0	NaN	NaN	NaN	NaN	NaN	Low	NaN	NaN
1700016K05Rik	1700016K05Rik	0	NaN	NaN	NaN	NaN	NaN	Low	NaN	NaN
1700016K19Rik	1700016K19Rik	0.955758331	0.691001857	2.523970501	0.273775726	0.784256979	NaN	Low	0.731148092	1.180368571
1700016L04Rik	1700016L04Rik	0.440724509	2.20526961	3.696905631	0.596517691	0.550829439	NaN	Low	0.157076039	0.724372979
1700016L21Rik	1700016L21Rik	0	NaN	NaN	NaN	NaN	NaN	Low	NaN	NaN
1700016P04Rik	1700016P04Rik	0	NaN	NaN	NaN	NaN	NaN	Low	NaN	NaN
1700017B05Rik	1700017B05Rik	227.61924	-0.096767696	0.195082888	-0.496033745	0.619870603	0.821066409	OK	235.2500749	219.9884052
1700017D01Rik	1700017D01Rik	0	NaN	NaN	NaN	NaN	NaN	Low	NaN	NaN
1700017G19Rik	1700017G19Rik	0	NaN	NaN	NaN	NaN	NaN	Low	NaN	NaN
1700017J07Rik	1700017J07Rik	0	NaN	NaN	NaN	NaN	NaN	Low	NaN	NaN
1700017L05Rik	1700017L05Rik	0	NaN	NaN	NaN	NaN	NaN	Low	NaN	NaN
1700017N19Rik	1700017N19Rik	0	NaN	NaN	NaN	NaN	NaN	Low	NaN	NaN
1700018A04Rik	1700018A04Rik	0	NaN	NaN	NaN	NaN	NaN	Low	NaN	NaN
1700018B08Rik	1700018B08Rik	0.539162074	-2.614077806	3.482853857	-0.750556272	0.452919746	NaN	Low	0.926923402	0.151400746
1700018B24Rik	1700018B24Rik	0	NaN	NaN	NaN	NaN	NaN	Low	NaN	NaN
1700018F24Rik	1700018F24Rik	0	NaN	NaN	NaN	NaN	NaN	Low	NaN	NaN
1700018G05Rik	1700018G05Rik	0.440453512	2.204433811	3.697530363	0.596190861	0.55104773	NaN	Low	0.157054205	0.723852819
1700018L02Rik	1700018L02Rik	20.74674878	-0.059582212	0.492090751	-0.121079723	0.90362789	0.958831284	OK	21.1751004	20.31839716
1700019A02Rik	1700019A02Rik	0	NaN	NaN	NaN	NaN	NaN	Low	NaN	NaN
1700019C18Rik	1700019C18Rik	0	NaN	NaN	NaN	NaN	NaN	Low	NaN	NaN
1700019D03Rik	1700019D03Rik	12.03723353	4.447532703	1.022415313	4.350025518	1.36E-05	0.000841083	OK	1.055004773	23.01946228
1700019E08Rik	1700019E08Rik	0	NaN	NaN	NaN	NaN	NaN	Low	NaN	NaN
1700019G24Rik	1700019G24Rik	0	NaN	NaN	NaN	NaN	NaN	Low	NaN	NaN
1700019M22Rik	1700019M22Rik	0	NaN	NaN	NaN	NaN	NaN	Low	NaN	NaN
1700019N19Rik	1700019N19Rik	0.370356987	-2.066514752	4.031450188	-0.512598359	0.608232301	NaN	Low	0.597959734	0.142754239
1700019P21Rik	1700019P21Rik	0	NaN	NaN	NaN	NaN	NaN	Low	NaN	NaN
1700020A23Rik	1700020A23Rik	0	NaN	NaN	NaN	NaN	NaN	Low	NaN	NaN
1700020D05Rik	1700020D05Rik	5.204516706	1.223677484	0.913852274	1.33903205	0.180560239	NaN	Low	3.12076331	7.288270102
1700020D14Rik	1700020D14Rik	0	NaN	NaN	NaN	NaN	NaN	Low	NaN	NaN
1700020G17Rik	1700020G17Rik	0	NaN	NaN	NaN	NaN	NaN	Low	NaN	NaN
1700020I14Rik	1700020I14Rik	586.9904965	0.310706212	0.150127006	2.069622379	0.038487721	0.194618157	OK	524.0250375	649.9559554
1700020L24Rik	1700020L24Rik	0.489951127	2.340307378	3.594147465	0.65114395	0.514953568	NaN	Low	0.161590576	0.818311678
1700020M21Rik	1700020M21Rik	0	NaN	NaN	NaN	NaN	NaN	Low	NaN	NaN
1700020N01Rik	1700020N01Rik	4.85208843	0.622055545	0.889761296	0.699126325	0.484473088	NaN	Low	3.821946751	5.88223011
1700020N15Rik	1700020N15Rik	0	NaN	NaN	NaN	NaN	NaN	Low	NaN	NaN
1700020N18Rik	1700020N18Rik	0	NaN	NaN	NaN	NaN	NaN	Low	NaN	NaN
1700021F02Rik	1700021F02Rik	0	NaN	NaN	NaN	NaN	NaN	Low	NaN	NaN
1700021F05Rik	1700021F05Rik	647.6818289	-0.506015848	0.141872556	-3.566692969	0.000361515	0.009080652	OK	760.1166146	535.2470432
1700021F07Rik	1700021F07Rik	0	NaN	NaN	NaN	NaN	NaN	Low	NaN	NaN
1700021N21Rik	1700021N21Rik	1.403020153	0.193228616	1.970640699	0.098053702	0.921889651	NaN	Low	1.309202995	1.49683731
1700022A21Rik	1700022A21Rik	0	NaN	NaN	NaN	NaN	NaN	Low	NaN	NaN
1700022A22Rik	1700022A22Rik	0	NaN	NaN	NaN	NaN	NaN	Low	NaN	NaN
1700022E09Rik	1700022E09Rik	0	NaN	NaN	NaN	NaN	NaN	Low	NaN	NaN
1700022H01Rik	1700022H01Rik	1.244415655	1.458973261	1.965607888	0.74225041	0.457935631	NaN	Low	0.663842991	1.824988318
1700022H16Rik	1700022H16Rik	0	NaN	NaN	NaN	NaN	NaN	Low	NaN	NaN
1700022I11Rik	1700022I11Rik	0	NaN	NaN	NaN	NaN	NaN	Low	NaN	NaN
1700023C21Rik	1700023C21Rik	0.167371926	0.826826135	4.080472857	0.20262998	0.839424255	NaN	Low	0.120681522	0.21406233
1700023D09Rik	1700023D09Rik	16.98500633	-0.988442354	0.573497335	-1.723534346	0.08479194	0.30270433	OK	22.58611928	11.38389339
1700023F02Rik	1700023F02Rik	0	NaN	NaN	NaN	NaN	NaN	Low	NaN	NaN
1700023F06Rik	1700023F06Rik	0.699290796	-2.993695101	2.600410352	-1.151239495	0.249633721	NaN	Low	1.242578946	0.156002647
1700024B18Rik	1700024B18Rik	0	NaN	NaN	NaN	NaN	NaN	Low	NaN	NaN
1700024F13Rik	1700024F13Rik	0.537663882	-1.101219082	3.582684843	-0.307372579	0.758559797	NaN	Low	0.73345017	0.341877593
1700024G13Rik	1700024G13Rik	0	NaN	NaN	NaN	NaN	NaN	Low	NaN	NaN
1700024I08Rik	1700024I08Rik	0	NaN	NaN	NaN	NaN	NaN	Low	NaN	NaN
1700024N05Rik	1700024N05Rik	0.185178493	-1.096727216	4.080472857	-0.26877454	0.788103187	NaN	Low	0.252359664	0.117997322
1700024P04Rik	1700024P04Rik	0.185178493	-1.096727216	4.080472857	-0.26877454	0.788103187	NaN	Low	0.252359664	0.117997322
1700025B11Rik	1700025B11Rik	0.722624517	-0.085134948	3.330936085	-0.025558866	0.979609196	NaN	Low	0.743939747	0.701309286
1700025C18Rik	1700025C18Rik	0	NaN	NaN	NaN	NaN	NaN	Low	NaN	NaN
1700025F22Rik	1700025F22Rik	0	NaN	NaN	NaN	NaN	NaN	Low	NaN	NaN
1700025F24Rik	1700025F24Rik	0	NaN	NaN	NaN	NaN	NaN	Low	NaN	NaN
1700025G04Rik	1700025G04Rik	103.6882386	0.41593994	0.309069227	1.345782443	0.178372689	0.448395741	OK	88.84386659	118.5326106
1700025J12Rik	1700025J12Rik	0	NaN	NaN	NaN	NaN	NaN	Low	NaN	NaN
1700025K24Rik	1700025K24Rik	0	NaN	NaN	NaN	NaN	NaN	Low	NaN	NaN
1700025M24Rik	1700025M24Rik	0	NaN	NaN	NaN	NaN	NaN	Low	NaN	NaN
1700025N23Rik	1700025N23Rik	0	NaN	NaN	NaN	NaN	NaN	Low	NaN	NaN
1700026D11Rik	1700026D11Rik	0	NaN	NaN	NaN	NaN	NaN	Low	NaN	NaN
1700026F02Rik	1700026F02Rik	0	NaN	NaN	NaN	NaN	NaN	Low	NaN	NaN
1700026J14Rik	1700026J14Rik	0.489038325	2.338002493	3.595877223	0.650189745	0.515569665	NaN	Low	0.161504828	0.816571823
1700027A15Rik	1700027A15Rik	0	NaN	NaN	NaN	NaN	NaN	Low	NaN	NaN
1700027F06Rik	1700027F06Rik	0	NaN	NaN	NaN	NaN	NaN	Low	NaN	NaN
1700027F09Rik	1700027F09Rik	0.361283649	-0.132738522	4.011524647	-0.033089295	0.97360338	NaN	Low	0.377892307	0.344674992
1700027H10Rik	1700027H10Rik	0	NaN	NaN	NaN	NaN	NaN	Low	NaN	NaN
1700027I24Rik	1700027I24Rik	0	NaN	NaN	NaN	NaN	NaN	Low	NaN	NaN
1700027J07Rik	1700027J07Rik	0.660091349	-0.15499199	2.416454092	-0.064140258	0.948858546	NaN	Low	0.695514838	0.62466786
1700028B04Rik	1700028B04Rik	0	NaN	NaN	NaN	NaN	NaN	Low	NaN	NaN
1700028D13Rik	1700028D13Rik	0	NaN	NaN	NaN	NaN	NaN	Low	NaN	NaN
1700028E10Rik	1700028E10Rik	7.689628041	-0.552653772	0.689094463	-0.802000017	0.422552948	0.695656591	OK	9.144712255	6.234543826
1700028I16Rik	1700028I16Rik	0	NaN	NaN	NaN	NaN	NaN	Low	NaN	NaN
1700028J19Rik	1700028J19Rik	142.3438899	0.226794569	0.196088293	1.156594136	0.247438219	0.536812634	OK	131.1785009	153.5092789
1700028K03Rik	1700028K03Rik	0.321233065	-0.12599697	4.080472857	-0.030878032	0.97536681	NaN	Low	0.335251511	0.307214618
1700028M03Rik	1700028M03Rik	0	NaN	NaN	NaN	NaN	NaN	Low	NaN	NaN
1700028P14Rik	1700028P14Rik	0.362523921	-2.039328037	3.980485372	-0.512331499	0.608419024	NaN	Low	0.583174811	0.141873031
1700028P15Rik	1700028P15Rik	0	NaN	NaN	NaN	NaN	NaN	Low	NaN	NaN
1700029B22Rik	1700029B22Rik	0	NaN	NaN	NaN	NaN	NaN	Low	NaN	NaN
1700029F12Rik	1700029F12Rik	0	NaN	NaN	NaN	NaN	NaN	Low	NaN	NaN
1700029H14Rik	1700029H14Rik	0.185178493	-1.096727216	4.080472857	-0.26877454	0.788103187	NaN	Low	0.252359664	0.117997322
1700029I15Rik	1700029I15Rik	5.742738458	0.258803682	0.788903281	0.328055021	0.742870062	NaN	Low	5.229023174	6.256453742
1700029J03Rik	1700029J03Rik	0	NaN	NaN	NaN	NaN	NaN	Low	NaN	NaN
1700029J07Rik	1700029J07Rik	132.2483357	0.300612396	0.24591405	1.222428713	0.221545546	0.506212043	OK	118.5197689	145.9769025
1700029M20Rik	1700029M20Rik	0	NaN	NaN	NaN	NaN	NaN	Low	NaN	NaN
1700029N11Rik	1700029N11Rik	0.514967065	0.891070388	3.641359912	0.244708134	0.80668243	NaN	Low	0.360804177	0.669129954
1700029P11Rik	1700029P11Rik	0	NaN	NaN	NaN	NaN	NaN	Low	NaN	NaN
1700030A11Rik	1700030A11Rik	0	NaN	NaN	NaN	NaN	NaN	Low	NaN	NaN
1700030C10Rik	1700030C10Rik	9.946481994	-0.073394846	1.127048983	-0.065121257	0.948077456	0.979217572	OK	10.19943327	9.693530716
1700030C14Rik	1700030C14Rik	0	NaN	NaN	NaN	NaN	NaN	Low	NaN	NaN
1700030F04Rik	1700030F04Rik	0	NaN	NaN	NaN	NaN	NaN	Low	NaN	NaN
1700030F18Rik	1700030F18Rik	0	NaN	NaN	NaN	NaN	NaN	Low	NaN	NaN
1700030J22Rik	1700030J22Rik	43.66365099	-0.0482529	0.310136852	-0.155585831	0.876359494	0.947744512	OK	44.39377805	42.93352393
1700030K09Rik	1700030K09Rik	101.0164331	0.147489196	0.209854635	0.702816006	0.482170421	0.738105658	OK	95.85738367	106.1754825
1700030L20Rik	1700030L20Rik	0	NaN	NaN	NaN	NaN	NaN	Low	NaN	NaN
1700030M09Rik	1700030M09Rik	0	NaN	NaN	NaN	NaN	NaN	Low	NaN	NaN
1700030N03Rik	1700030N03Rik	0.272987352	1.533192229	4.056423239	0.377966533	0.705455456	NaN	Low	0.140200025	0.405774678
1700030O20Rik	1700030O20Rik	0.136493676	0.826826135	4.080472857	0.20262998	0.839424255	NaN	Low	0.09841713	0.174570222
1700031A10Rik	1700031A10Rik	0.177364053	-1.096727216	4.080472857	-0.26877454	0.788103187	NaN	Low	0.241710212	0.113017894
1700031F05Rik	1700031F05Rik	0	NaN	NaN	NaN	NaN	NaN	Low	NaN	NaN
1700031L13Rik	1700031L13Rik	0	NaN	NaN	NaN	NaN	NaN	Low	NaN	NaN
1700031M16Rik	1700031M16Rik	0	NaN	NaN	NaN	NaN	NaN	Low	NaN	NaN
1700031P21Rik	1700031P21Rik	0	NaN	NaN	NaN	NaN	NaN	Low	NaN	NaN
1700034E13Rik	1700034E13Rik	0	NaN	NaN	NaN	NaN	NaN	Low	NaN	NaN
1700034G24Rik	1700034G24Rik	0.162188566	-1.096727216	4.080472857	-0.26877454	0.788103187	NaN	Low	0.221029188	0.103347943
1700034H15Rik	1700034H15Rik	26.37052904	0.097051433	0.51817107	0.187296125	0.851428461	0.937608542	OK	25.48387841	27.25717967
1700034I23Rik	1700034I23Rik	0.352249972	1.852091368	4.027218983	0.459893384	0.645592749	NaN	Low	0.152812269	0.551687674
1700034J05Rik	1700034J05Rik	1.008372107	-2.307594276	2.432119222	-0.948799818	0.342722434	NaN	Low	1.677828002	0.338916212
1700034K08Rik	1700034K08Rik	0	NaN	NaN	NaN	NaN	NaN	Low	NaN	NaN
1700034P13Rik	1700034P13Rik	14.05577883	-0.606849441	0.579469824	-1.047249427	0.294984554	0.583654142	OK	16.96913203	11.14242564
1700036G14Rik	1700036G14Rik	0	NaN	NaN	NaN	NaN	NaN	Low	NaN	NaN
1700037C18Rik	1700037C18Rik	112.0377645	-0.064431894	0.20559691	-0.313389408	0.75398483	0.893484282	OK	114.539196	109.5363329
1700037H04Rik	1700037H04Rik	440.2214162	-0.817944092	0.260758638	-3.136786179	0.001708106	0.0268239	OK	561.7757138	318.6671187
1700039E22Rik	1700039E22Rik	0.136493676	0.826826135	4.080472857	0.20262998	0.839424255	NaN	Low	0.09841713	0.174570222
1700039M10Rik	1700039M10Rik	0	NaN	NaN	NaN	NaN	NaN	Low	NaN	NaN
1700040D17Rik	1700040D17Rik	1.380739429	-1.783414328	2.012122756	-0.886334754	0.375437167	NaN	Low	2.139860032	0.621618827
1700041A01Rik	1700041A01Rik	0	NaN	NaN	NaN	NaN	NaN	Low	NaN	NaN
1700041C23Rik	1700041C23Rik	0.136493676	0.826826135	4.080472857	0.20262998	0.839424255	NaN	Low	0.09841713	0.174570222
1700041M19Rik	1700041M19Rik	0	NaN	NaN	NaN	NaN	NaN	Low	NaN	NaN
1700042G07Rik	1700042G07Rik	0	NaN	NaN	NaN	NaN	NaN	Low	NaN	NaN
1700042G15Rik	1700042G15Rik	0	NaN	NaN	NaN	NaN	NaN	Low	NaN	NaN
1700042O10Rik	1700042O10Rik	0	NaN	NaN	NaN	NaN	NaN	Low	NaN	NaN
1700044C05Rik	1700044C05Rik	0	NaN	NaN	NaN	NaN	NaN	Low	NaN	NaN
1700044K03Rik	1700044K03Rik	0	NaN	NaN	NaN	NaN	NaN	Low	NaN	NaN
1700045H11Rik	1700045H11Rik	0	NaN	NaN	NaN	NaN	NaN	Low	NaN	NaN
1700046C09Rik	1700046C09Rik	0	NaN	NaN	NaN	NaN	NaN	Low	NaN	NaN
1700047A11Rik	1700047A11Rik	0	NaN	NaN	NaN	NaN	NaN	Low	NaN	NaN
1700047E10Rik	1700047E10Rik	0	NaN	NaN	NaN	NaN	NaN	Low	NaN	NaN
1700047G03Rik	1700047G03Rik	0.324377131	-1.900358061	4.046401525	-0.469641495	0.638611173	NaN	Low	0.51168554	0.137068723
1700047I17Rik2	1700047I17Rik2	255.2036012	-0.214976188	0.297736358	-0.722035392	0.470272718	0.730052919	OK	274.1824589	236.2247435
1700047L14Rik	1700047L14Rik	0	NaN	NaN	NaN	NaN	NaN	Low	NaN	NaN
1700047M11Rik	1700047M11Rik	0	NaN	NaN	NaN	NaN	NaN	Low	NaN	NaN
1700048M11Rik	1700048M11Rik	0.272987352	1.533192229	4.056423239	0.377966533	0.705455456	NaN	Low	0.140200025	0.405774678
1700048O20Rik	1700048O20Rik	6.328048583	-0.383045662	0.971878049	-0.394129348	0.693485544	0.862184721	OK	7.163218794	5.492878372
1700049E15Rik	1700049E15Rik	0.314045265	-0.13928458	4.080472857	-0.034134421	0.97276996	NaN	Low	0.329193206	0.298897324
1700049E17Rik1	1700049E17Rik1	5.9375996	2.036253285	0.983086404	2.071286184	0.03833206	NaN	Low	2.32765392	9.547545281
1700049E17Rik2	1700049E17Rik2	0.362509947	-2.039289214	3.980527833	-0.512316281	0.608429673	NaN	Low	0.58314926	0.141870633
1700049E22Rik	1700049E22Rik	0	NaN	NaN	NaN	NaN	NaN	Low	NaN	NaN
1700049L16Rik	1700049L16Rik	0	NaN	NaN	NaN	NaN	NaN	Low	NaN	NaN
1700051A21Rik	1700051A21Rik	0.177364053	-1.096727216	4.080472857	-0.26877454	0.788103187	NaN	Low	0.241710212	0.113017894
1700052I22Rik	1700052I22Rik	0	NaN	NaN	NaN	NaN	NaN	Low	NaN	NaN
1700052K11Rik	1700052K11Rik	128.0671585	0.317927051	0.34084644	0.932757433	0.350945224	0.638626288	OK	114.0128939	142.1214232
1700054A03Rik	1700054A03Rik	0.529925376	-1.07330203	2.945781172	-0.364352261	0.715594979	NaN	Low	0.718430832	0.34141992
1700054K19Rik	1700054K19Rik	0	NaN	NaN	NaN	NaN	NaN	Low	NaN	NaN
1700054M17Rik	1700054M17Rik	0	NaN	NaN	NaN	NaN	NaN	Low	NaN	NaN
1700055C04Rik	1700055C04Rik	0	NaN	NaN	NaN	NaN	NaN	Low	NaN	NaN
1700055D16Rik	1700055D16Rik	5.418082434	0.533987362	0.844273679	0.632481357	0.527072387	NaN	Low	4.426672674	6.409492194
1700056E22Rik	1700056E22Rik	4.215356195	-0.022842805	0.964399393	-0.023686042	0.98110304	NaN	Low	4.248727262	4.181985127
1700057G04Rik	1700057G04Rik	0.177364053	-1.096727216	4.080472857	-0.26877454	0.788103187	NaN	Low	0.241710212	0.113017894
1700057H15Rik	1700057H15Rik	0	NaN	NaN	NaN	NaN	NaN	Low	NaN	NaN
1700057H21Rik	1700057H21Rik	0.185178493	-1.096727216	4.080472857	-0.26877454	0.788103187	NaN	Low	0.252359664	0.117997322
1700060C16Rik	1700060C16Rik	0.176124986	0.826826135	4.080472857	0.20262998	0.839424255	NaN	Low	0.126992811	0.22525716
1700060C20Rik	1700060C20Rik	0.167371926	0.826826135	4.080472857	0.20262998	0.839424255	NaN	Low	0.120681522	0.21406233
1700061F12Rik	1700061F12Rik	0	NaN	NaN	NaN	NaN	NaN	Low	NaN	NaN
1700061G19Rik	1700061G19Rik	0	NaN	NaN	NaN	NaN	NaN	Low	NaN	NaN
1700061I17Rik	1700061I17Rik	0	NaN	NaN	NaN	NaN	NaN	Low	NaN	NaN
1700061J23Rik	1700061J23Rik	0	NaN	NaN	NaN	NaN	NaN	Low	NaN	NaN
1700061N14Rik	1700061N14Rik	0	NaN	NaN	NaN	NaN	NaN	Low	NaN	NaN
1700063A18Rik	1700063A18Rik	0	NaN	NaN	NaN	NaN	NaN	Low	NaN	NaN
1700063D05Rik	1700063D05Rik	0	NaN	NaN	NaN	NaN	NaN	Low	NaN	NaN
1700063H04Rik	1700063H04Rik	0	NaN	NaN	NaN	NaN	NaN	Low	NaN	NaN
1700063O14Rik	1700063O14Rik	0.167371926	0.826826135	4.080472857	0.20262998	0.839424255	NaN	Low	0.120681522	0.21406233
1700064J06Rik	1700064J06Rik	0	NaN	NaN	NaN	NaN	NaN	Low	NaN	NaN
1700064M15Rik	1700064M15Rik	0	NaN	NaN	NaN	NaN	NaN	Low	NaN	NaN
1700065D16Rik	1700065D16Rik	0.825467427	1.873903737	2.249192041	0.833145282	0.404762798	NaN	Low	0.353880698	1.297054156
1700065I16Rik	1700065I16Rik	0	NaN	NaN	NaN	NaN	NaN	Low	NaN	NaN
1700065J11Rik	1700065J11Rik	0	NaN	NaN	NaN	NaN	NaN	Low	NaN	NaN
1700065J18Rik	1700065J18Rik	0	NaN	NaN	NaN	NaN	NaN	Low	NaN	NaN
1700065L07Rik	1700065L07Rik	0.732020872	-1.690983897	3.301740293	-0.512149275	0.608546541	NaN	Low	1.117831772	0.346209973
1700065O20Rik	1700065O20Rik	0.338397715	-0.129511164	4.080472857	-0.031739254	0.974679991	NaN	Low	0.353576554	0.323218875
1700066B17Rik	1700066B17Rik	0	NaN	NaN	NaN	NaN	NaN	Low	NaN	NaN
1700066B19Rik	1700066B19Rik	2.163882019	0.109955283	1.276147729	0.086161877	0.931337736	NaN	Low	2.081461568	2.246302471
1700066C05Rik	1700066C05Rik	0.167371926	0.826826135	4.080472857	0.20262998	0.839424255	NaN	Low	0.120681522	0.21406233
1700066J03Rik	1700066J03Rik	0	NaN	NaN	NaN	NaN	NaN	Low	NaN	NaN
1700066M21Rik	1700066M21Rik	199.5741928	-0.438750149	0.198939505	-2.205445066	0.027422879	0.159626662	OK	229.6895357	169.4588499
1700066N21Rik	1700066N21Rik	0	NaN	NaN	NaN	NaN	NaN	Low	NaN	NaN
1700066O22Rik	1700066O22Rik	0.136493676	0.826826135	4.080472857	0.20262998	0.839424255	NaN	Low	0.09841713	0.174570222
1700067G17Rik	1700067G17Rik	0.522244783	-1.051107612	3.607223018	-0.291389694	0.770753296	NaN	Low	0.704499743	0.339989824
1700067K01Rik	1700067K01Rik	13.76010695	-0.764214318	0.874455383	-0.873931745	0.382155426	0.665432111	OK	17.32166767	10.19854624
1700067P10Rik	1700067P10Rik	0	NaN	NaN	NaN	NaN	NaN	Low	NaN	NaN
1700069L16Rik	1700069L16Rik	0.185178493	-1.096727216	4.080472857	-0.26877454	0.788103187	NaN	Low	0.252359664	0.117997322
1700069P05Rik	1700069P05Rik	0	NaN	NaN	NaN	NaN	NaN	Low	NaN	NaN
1700071K01Rik	1700071K01Rik	0	NaN	NaN	NaN	NaN	NaN	Low	NaN	NaN
1700071M16Rik	1700071M16Rik	0	NaN	NaN	NaN	NaN	NaN	Low	NaN	NaN
1700072B07Rik	1700072B07Rik	0	NaN	NaN	NaN	NaN	NaN	Low	NaN	NaN
1700072I22Rik	1700072I22Rik	0	NaN	NaN	NaN	NaN	NaN	Low	NaN	NaN
1700072O05Rik	1700072O05Rik	0	NaN	NaN	NaN	NaN	NaN	Low	NaN	NaN
1700073E17Rik	1700073E17Rik	0	NaN	NaN	NaN	NaN	NaN	Low	NaN	NaN
1700074H08Rik	1700074H08Rik	0.176124986	0.826826135	4.080472857	0.20262998	0.839424255	NaN	Low	0.126992811	0.22525716
1700074P13Rik	1700074P13Rik	0	NaN	NaN	NaN	NaN	NaN	Low	NaN	NaN
1700080E11Rik	1700080E11Rik	0	NaN	NaN	NaN	NaN	NaN	Low	NaN	NaN
1700080N15Rik	1700080N15Rik	0	NaN	NaN	NaN	NaN	NaN	Low	NaN	NaN
1700080O16Rik	1700080O16Rik	0	NaN	NaN	NaN	NaN	NaN	Low	NaN	NaN
1700081H04Rik	1700081H04Rik	0	NaN	NaN	NaN	NaN	NaN	Low	NaN	NaN
1700083H02Rik	1700083H02Rik	0	NaN	NaN	NaN	NaN	NaN	Low	NaN	NaN
1700084D21Rik	1700084D21Rik	0	NaN	NaN	NaN	NaN	NaN	Low	NaN	NaN
1700084E18Rik	1700084E18Rik	5.105683408	-0.831905455	1.248535869	-0.66630481	0.505216292	NaN	Low	6.538259279	3.673107536
1700084F23Rik	1700084F23Rik	0	NaN	NaN	NaN	NaN	NaN	Low	NaN	NaN
1700084J12Rik	1700084J12Rik	0.162188566	-1.096727216	4.080472857	-0.26877454	0.788103187	NaN	Low	0.221029188	0.103347943
1700084M14Rik	1700084M14Rik	0	NaN	NaN	NaN	NaN	NaN	Low	NaN	NaN
1700085C21Rik	1700085C21Rik	0	NaN	NaN	NaN	NaN	NaN	Low	NaN	NaN
1700086L19Rik	1700086L19Rik	0.136493676	0.826826135	4.080472857	0.20262998	0.839424255	NaN	Low	0.09841713	0.174570222
1700086O06Rik	1700086O06Rik	54.85299684	0.145230575	0.292050304	0.497279313	0.618992098	0.820541349	OK	52.09440563	57.61158804
1700088E04Rik	1700088E04Rik	81.8670053	-0.505030321	0.292159635	-1.728610872	0.083878762	0.300777796	OK	96.0516448	67.6823658
1700091H14Rik	1700091H14Rik	0.783992441	3.026160269	2.469055691	1.225634675	0.220336183	NaN	Low	0.171432169	1.396552714
1700092C02Rik	1700092C02Rik	0	NaN	NaN	NaN	NaN	NaN	Low	NaN	NaN
1700092C10Rik	1700092C10Rik	0.167371926	0.826826135	4.080472857	0.20262998	0.839424255	NaN	Low	0.120681522	0.21406233
1700092E19Rik	1700092E19Rik	0	NaN	NaN	NaN	NaN	NaN	Low	NaN	NaN
1700092K14Rik	1700092K14Rik	0	NaN	NaN	NaN	NaN	NaN	Low	NaN	NaN
1700092M07Rik	1700092M07Rik	0.877281531	-2.047567179	2.209997833	-0.926501895	0.354185213	NaN	Low	1.412814938	0.341748124
1700093K21Rik	1700093K21Rik	0.863818376	1.726166578	2.55494457	0.675618015	0.499283201	NaN	Low	0.400985631	1.32665112
1700094D03Rik	1700094D03Rik	106.4585768	0.186076479	0.208172751	0.893856077	0.371398901	0.656605904	OK	99.60265074	113.314503
1700094J05Rik	1700094J05Rik	0	NaN	NaN	NaN	NaN	NaN	Low	NaN	NaN
1700094M24Rik	1700094M24Rik	0	NaN	NaN	NaN	NaN	NaN	Low	NaN	NaN
1700095A21Rik	1700095A21Rik	0	NaN	NaN	NaN	NaN	NaN	Low	NaN	NaN
1700095B10Rik	1700095B10Rik	0	NaN	NaN	NaN	NaN	NaN	Low	NaN	NaN
1700095J03Rik	1700095J03Rik	0	NaN	NaN	NaN	NaN	NaN	Low	NaN	NaN
1700095J12Rik	1700095J12Rik	0	NaN	NaN	NaN	NaN	NaN	Low	NaN	NaN
1700096J18Rik	1700096J18Rik	0	NaN	NaN	NaN	NaN	NaN	Low	NaN	NaN
1700096K18Rik	1700096K18Rik	63.10773249	0.196203204	0.308933383	0.635098745	0.525364016	0.763955245	OK	58.82308115	67.39238382
1700096P03Rik	1700096P03Rik	0	NaN	NaN	NaN	NaN	NaN	Low	NaN	NaN
1700097N02Rik	1700097N02Rik	0	NaN	NaN	NaN	NaN	NaN	Low	NaN	NaN
1700099I09Rik	1700099I09Rik	0	NaN	NaN	NaN	NaN	NaN	Low	NaN	NaN
1700100I10Rik	1700100I10Rik	0	NaN	NaN	NaN	NaN	NaN	Low	NaN	NaN
1700100L14Rik	1700100L14Rik	0	NaN	NaN	NaN	NaN	NaN	Low	NaN	NaN
1700101I11Rik	1700101I11Rik	25.75710041	-0.005975603	0.442583904	-0.013501626	0.989227588	0.995276455	OK	25.81044293	25.70375789
1700101O22Rik	1700101O22Rik	0	NaN	NaN	NaN	NaN	NaN	Low	NaN	NaN
1700102H20Rik	1700102H20Rik	6.428794323	-0.245077948	1.046875633	-0.234104167	0.814904111	0.920717549	OK	6.973530974	5.884057671
1700102P08Rik	1700102P08Rik	8.044533945	-0.076131239	0.763022056	-0.099775934	0.920522214	0.966109604	OK	8.256740349	7.832327542
1700104L18Rik	1700104L18Rik	0	NaN	NaN	NaN	NaN	NaN	Low	NaN	NaN
1700105P06Rik	1700105P06Rik	0.700681268	-1.622820674	2.351686402	-0.690066784	0.49015219	NaN	Low	1.057871615	0.343490922
1700108F19Rik	1700108F19Rik	2.284126763	-0.262129132	1.547318844	-0.169408608	0.865475253	NaN	Low	2.491063921	2.077189604
1700108J01Rik	1700108J01Rik	0	NaN	NaN	NaN	NaN	NaN	Low	NaN	NaN
1700109G14Rik	1700109G14Rik	0	NaN	NaN	NaN	NaN	NaN	Low	NaN	NaN
1700109G15Rik	1700109G15Rik	0	NaN	NaN	NaN	NaN	NaN	Low	NaN	NaN
1700109H08Rik	1700109H08Rik	8.423528922	-0.158529457	0.707616935	-0.224032875	0.822731722	0.924216274	OK	8.885870364	7.961187481
1700109I08Rik	1700109I08Rik	0	NaN	NaN	NaN	NaN	NaN	Low	NaN	NaN
1700109K24Rik	1700109K24Rik	0	NaN	NaN	NaN	NaN	NaN	Low	NaN	NaN
1700110C19Rik	1700110C19Rik	0.700795672	-1.618868099	2.35166986	-0.688390886	0.491206662	NaN	Low	1.057333326	0.344258018
1700110I01Rik	1700110I01Rik	0	NaN	NaN	NaN	NaN	NaN	Low	NaN	NaN
1700110I07Rik	1700110I07Rik	0	NaN	NaN	NaN	NaN	NaN	Low	NaN	NaN
1700110K17Rik	1700110K17Rik	0.177364053	-1.096727216	4.080472857	-0.26877454	0.788103187	NaN	Low	0.241710212	0.113017894
1700111N16Rik	1700111N16Rik	0	NaN	NaN	NaN	NaN	NaN	Low	NaN	NaN
1700112H15Rik	1700112H15Rik	0	NaN	NaN	NaN	NaN	NaN	Low	NaN	NaN
1700112J05Rik	1700112J05Rik	0	NaN	NaN	NaN	NaN	NaN	Low	NaN	NaN
1700112J16Rik	1700112J16Rik	8.199958606	0.875470909	0.968987282	0.903490609	0.36626557	0.652267178	OK	5.785605638	10.61431157
1700113A16Rik	1700113A16Rik	68.32073748	-0.453668065	0.265334259	-1.7097983	0.087303177	0.306881356	OK	78.97511248	57.66636248
1700113B09Rik	1700113B09Rik	1.328081412	1.459260374	2.39418143	0.609502837	0.542191193	NaN	Low	0.708371743	1.94779108
1700113H08Rik	1700113H08Rik	0	NaN	NaN	NaN	NaN	NaN	Low	NaN	NaN
1700116B05Rik	1700116B05Rik	0	NaN	NaN	NaN	NaN	NaN	Low	NaN	NaN
1700119H24Rik	1700119H24Rik	12.68314892	-0.612738696	0.763336216	-0.802711417	0.422141552	0.695641136	OK	15.33676037	10.02953747
1700120C14Rik	1700120C14Rik	0.321688468	-0.135268175	4.080472857	-0.033150122	0.973554873	NaN	Low	0.336758307	0.30661863
1700120E14Rik	1700120E14Rik	0.167371926	0.826826135	4.080472857	0.20262998	0.839424255	NaN	Low	0.120681522	0.21406233
1700120G07Rik	1700120G07Rik	0	NaN	NaN	NaN	NaN	NaN	Low	NaN	NaN
1700120K04Rik	1700120K04Rik	1.194149296	2.406563864	2.10476451	1.143388656	0.25287726	NaN	Low	0.378968695	2.009329897
1700121L16Rik	1700121L16Rik	0	NaN	NaN	NaN	NaN	NaN	Low	NaN	NaN
1700121N20Rik	1700121N20Rik	0	NaN	NaN	NaN	NaN	NaN	Low	NaN	NaN
1700122C19Rik	1700122C19Rik	0	NaN	NaN	NaN	NaN	NaN	Low	NaN	NaN
1700122H20Rik	1700122H20Rik	0	NaN	NaN	NaN	NaN	NaN	Low	NaN	NaN
1700122O11Rik	1700122O11Rik	0	NaN	NaN	NaN	NaN	NaN	Low	NaN	NaN
1700123J17Rik	1700123J17Rik	0	NaN	NaN	NaN	NaN	NaN	Low	NaN	NaN
1700123K08Rik	1700123K08Rik	0.177364053	-1.096727216	4.080472857	-0.26877454	0.788103187	NaN	Low	0.241710212	0.113017894
1700123L14Rik	1700123L14Rik	0	NaN	NaN	NaN	NaN	NaN	Low	NaN	NaN
1700123M08Rik	1700123M08Rik	6.015039723	0.89593566	0.847073717	1.057683225	0.290199886	NaN	Low	4.205121221	7.824958225
1700123O12Rik	1700123O12Rik	0	NaN	NaN	NaN	NaN	NaN	Low	NaN	NaN
1700123O20Rik	1700123O20Rik	523.6445032	-0.190425856	0.151272704	-1.258824962	0.208093562	0.488744526	OK	558.1531588	489.1358475
1700123O21Rik	1700123O21Rik	0.176124986	0.826826135	4.080472857	0.20262998	0.839424255	NaN	Low	0.126992811	0.22525716
1700124L16Rik	1700124L16Rik	0.880925377	1.868790274	2.59941435	0.718927428	0.472185636	NaN	Low	0.37870841	1.383142344
1700125G02Rik	1700125G02Rik	0	NaN	NaN	NaN	NaN	NaN	Low	NaN	NaN
1700125G22Rik	1700125G22Rik	3.581304436	-0.529189698	1.347868412	-0.392612285	0.694605864	NaN	Low	4.230860337	2.931748536
1700125H03Rik	1700125H03Rik	0	NaN	NaN	NaN	NaN	NaN	Low	NaN	NaN
1700125H20Rik	1700125H20Rik	0.162188566	-1.096727216	4.080472857	-0.26877454	0.788103187	NaN	Low	0.221029188	0.103347943
1700126H18Rik	1700126H18Rik	0	NaN	NaN	NaN	NaN	NaN	Low	NaN	NaN
1700128A07Rik	1700128A07Rik	0.167371926	0.826826135	4.080472857	0.20262998	0.839424255	NaN	Low	0.120681522	0.21406233
1700128F08Rik	1700128F08Rik	0	NaN	NaN	NaN	NaN	NaN	Low	NaN	NaN
1700129C05Rik	1700129C05Rik	0	NaN	NaN	NaN	NaN	NaN	Low	NaN	NaN
1810006J02Rik	1810006J02Rik	0.627327261	-0.319689369	3.422835598	-0.093398984	0.925586597	NaN	Low	0.696549525	0.558104997
1810007C17Rik	1810007C17Rik	0	NaN	NaN	NaN	NaN	NaN	Low	NaN	NaN
1810007D17Rik	1810007D17Rik	0	NaN	NaN	NaN	NaN	NaN	Low	NaN	NaN
1810008I18Rik	1810008I18Rik	0.35348898	-0.134900811	4.040879302	-0.033384024	0.97336835	NaN	Low	0.37000364	0.33697432
1810009A15Rik	1810009A15Rik	384.4752212	-0.272832652	0.15628419	-1.745746974	0.080854929	0.294757176	OK	420.7219254	348.2285169
1810009J06Rik	1810009J06Rik	0	NaN	NaN	NaN	NaN	NaN	Low	NaN	NaN
1810010D01Rik	1810010D01Rik	1.128028735	1.196584271	2.454137544	0.487578324	0.625848552	NaN	Low	0.68532268	1.570734789
1810010H24Rik	1810010H24Rik	16.6208822	0.308545422	0.542529872	0.568716006	0.569548884	0.790956555	OK	14.8502935	18.3914709
1810012K16Rik	1810012K16Rik	3.176057022	-0.296631644	1.109810028	-0.26728146	0.789252461	NaN	Low	3.501425148	2.850688896
1810013A23Rik	1810013A23Rik	0.162188566	-1.096727216	4.080472857	-0.26877454	0.788103187	NaN	Low	0.221029188	0.103347943
1810013L24Rik	1810013L24Rik	891.0039381	0.191299513	0.123511419	1.5488407	0.121420019	0.368665718	OK	832.0173501	949.9905261
1810014B01Rik	1810014B01Rik	123.6488605	-0.058156529	0.231010584	-0.251748333	0.801235595	0.915464013	OK	126.1407299	121.1569912
1810018F18Rik	1810018F18Rik	0	NaN	NaN	NaN	NaN	NaN	Low	NaN	NaN
1810019D21Rik	1810019D21Rik	345.3901964	-0.370815888	0.24512395	-1.512768898	0.130338372	0.381964202	OK	389.5352477	301.2451451
1810020O05Rik	1810020O05Rik	1.345309594	-1.867265171	1.948501115	-0.958308495	0.337907221	NaN	Low	2.111792635	0.578826552
1810021B22Rik	1810021B22Rik	21.94456743	-0.503582655	0.487993297	-1.031945844	0.302097488	0.59166987	OK	25.73609977	18.15303508
1810022K09Rik	1810022K09Rik	459.749602	-0.175783693	0.140736726	-1.249025025	0.211655921	0.493475436	OK	487.7238605	431.7753434
1810024B03Rik	1810024B03Rik	1.960488045	-0.88816186	1.666619526	-0.532912189	0.594094367	NaN	Low	2.545589038	1.375387051
1810026B05Rik	1810026B05Rik	278.6206463	0.215692626	0.149808028	1.439793501	0.149925831	0.410623558	OK	257.831524	299.4097687
1810030O07Rik	1810030O07Rik	438.7534438	-0.017194733	0.129266692	-0.133017509	0.894179533	0.954747728	OK	441.3680501	436.1388374
1810032O08Rik	1810032O08Rik	175.3418142	-0.16805569	0.166835854	-1.00731159	0.313785062	0.604932655	OK	185.5428314	165.140797
1810034E14Rik	1810034E14Rik	106.1713316	0.308360855	0.491480266	0.627412485	0.530388886	0.765169659	OK	94.8678304	117.4748327
1810037I17Rik	1810037I17Rik	874.1482867	-0.059569558	0.169963093	-0.350485258	0.725974552	0.878148926	OK	892.1927206	856.1038529
1810041H14Rik	1810041H14Rik	20.28136947	-0.540778116	0.537081549	-1.006882694	0.313991149	0.605011368	OK	24.03860228	16.52413666
1810043G02Rik	1810043G02Rik	320.03758	-0.118511533	0.168404169	-0.703732776	0.481599205	0.737944832	OK	333.1750863	306.9000736
1810044D09Rik	1810044D09Rik	53.03241818	-0.236933415	0.376699835	-0.628971379	0.529367794	0.764804851	OK	57.37740651	48.68742984
1810046K07Rik	1810046K07Rik	0.185178493	-1.096727216	4.080472857	-0.26877454	0.788103187	NaN	Low	0.252359664	0.117997322
1810053B23Rik	1810053B23Rik	0	NaN	NaN	NaN	NaN	NaN	Low	NaN	NaN
1810055G02Rik	1810055G02Rik	124.8058885	0.019446279	0.231156177	0.084126147	0.932956136	0.972187357	OK	123.9647637	125.6470134
1810058I24Rik	1810058I24Rik	956.2415606	-0.097574538	0.126262598	-0.772790517	0.439646366	0.708250909	OK	988.5662291	923.9168921
1810062G17Rik	1810062G17Rik	1.518008805	0.143267111	1.623692508	0.088235371	0.929689605	NaN	Low	1.442697606	1.593320005
1810062O18Rik	1810062O18Rik	6.392159055	-0.43498809	0.787587446	-0.552304499	0.580739748	0.798380856	OK	7.348576841	5.435741268
1810063I02Rik	1810063I02Rik	5.936222986	0.501883062	0.84887501	0.591233168	0.554364202	NaN	Low	4.91396851	6.958477463
1810064F22Rik	1810064F22Rik	7.293400167	-0.316087606	0.747561351	-0.42282497	0.672422968	0.850764538	OK	8.089193959	6.497606374
1810065E05Rik	1810065E05Rik	0	NaN	NaN	NaN	NaN	NaN	Low	NaN	NaN
2010001A14Rik	2010001A14Rik	105.205275	-0.042946334	0.226764848	-0.189387086	0.849789445	0.936990144	OK	106.7710416	103.6395085
2010003K11Rik	2010003K11Rik	24.36354745	-1.081186296	0.511224123	-2.114896869	0.034438738	0.182983503	OK	33.08825929	15.63883561
2010005H15Rik	2010005H15Rik	5.49442773	-3.929960758	1.803616104	-2.178934169	0.029336559	NaN	Low	10.31227651	0.676578947
2010009K17Rik	2010009K17Rik	0	NaN	NaN	NaN	NaN	NaN	Low	NaN	NaN
2010010A06Rik	2010010A06Rik	0	NaN	NaN	NaN	NaN	NaN	Low	NaN	NaN
2010016I18Rik	2010016I18Rik	1.013995641	-0.176722758	1.906252588	-0.092706895	0.926136419	NaN	Low	1.076022739	0.951968544
2010106C02Rik	2010106C02Rik	0	NaN	NaN	NaN	NaN	NaN	Low	NaN	NaN
2010106E10Rik	2010106E10Rik	0.177364053	-1.096727216	4.080472857	-0.26877454	0.788103187	NaN	Low	0.241710212	0.113017894
2010109A12Rik	2010109A12Rik	3.465372035	-0.277747915	1.210192743	-0.229507172	0.818474747	NaN	Low	3.797922561	3.132821508
2010109I03Rik	2010109I03Rik	0.941475516	0.881166442	2.149437312	0.409952148	0.681841051	NaN	Low	0.662576082	1.22037495
2010111I01Rik	2010111I01Rik	908.8797458	0.105370277	0.128781439	0.818210125	0.413237215	0.6881112	OK	875.7035172	942.0559743
2010204K13Rik	2010204K13Rik	43.77124484	0.284796155	0.450458465	0.632236215	0.527232536	0.764466685	OK	39.46487479	48.0776149
2010300C02Rik	2010300C02Rik	18.04170163	-0.190913468	0.464364835	-0.411128177	0.68097855	0.85520782	OK	19.23370206	16.8497012
2010308F09Rik	2010308F09Rik	2.301403227	0.741545372	1.32249947	0.560715062	0.574991798	NaN	Low	1.722629228	2.880177225
2010310C07Rik	2010310C07Rik	0	NaN	NaN	NaN	NaN	NaN	Low	NaN	NaN
2010315B03Rik	2010315B03Rik	395.8797828	-0.091274588	0.171483575	-0.532264319	0.594542941	0.805584084	OK	408.3986157	383.3609499
2010320M18Rik	2010320M18Rik	189.0627651	-0.174980987	0.230174676	-0.760209551	0.447129337	0.712522167	OK	200.5142128	177.6113175
2200002D01Rik	2200002D01Rik	79.50713234	0.076865568	0.361790152	0.212458984	0.831748973	0.927417163	OK	77.38959694	81.62466774
2200002J24Rik	2200002J24Rik	2.334612587	0.341459244	1.370213177	0.249201548	0.803204882	NaN	Low	2.059615307	2.609609867
2210010C04Rik	2210010C04Rik	0	NaN	NaN	NaN	NaN	NaN	Low	NaN	NaN
2210011C24Rik	2210011C24Rik	138.8859986	-0.909523031	0.32219287	-2.822914827	0.004758921	0.055177864	OK	181.2705918	96.50140546
2210016F16Rik	2210016F16Rik	765.2369994	-0.130499247	0.13766042	-0.947979438	0.343139922	0.631784504	OK	799.8232474	730.6507513
2210016L21Rik	2210016L21Rik	540.6819751	-0.06322542	0.126861719	-0.4983806	0.618215808	0.819809136	OK	552.5276437	528.8363066
2210039B01Rik	2210039B01Rik	5.704793592	0.593545233	0.908530718	0.653302328	0.513561392	NaN	Low	4.54755419	6.862032995
2210404E10Rik	2210404E10Rik	8.777246404	4.587104686	1.317871133	3.480692893	0.000500119	0.011354546	OK	0.70117947	16.85331334
2210406O10Rik	2210406O10Rik	8.690223807	0.454333401	0.788947338	0.575872911	0.564701087	0.788020079	OK	7.333059385	10.04738823
2210407C18Rik	2210407C18Rik	0.474727515	0.748151605	3.025133362	0.247311941	0.804666818	NaN	Low	0.354321929	0.595133101
2210408F21Rik	2210408F21Rik	179.9493838	-0.074649508	0.202206871	-0.369173942	0.711998077	0.870979855	OK	184.6039145	175.2948531
2210408I21Rik	2210408I21Rik	140.1533206	0.374832186	0.237605851	1.577537689	0.114671857	0.357821154	OK	122.0481641	158.2584771
2210409D07Rik	2210409D07Rik	0	NaN	NaN	NaN	NaN	NaN	Low	NaN	NaN
2210409E12Rik	2210409E12Rik	0.185178493	-1.096727216	4.080472857	-0.26877454	0.788103187	NaN	Low	0.252359664	0.117997322
2210414B05Rik	2210414B05Rik	0	NaN	NaN	NaN	NaN	NaN	Low	NaN	NaN
2210416O15Rik	2210416O15Rik	1.782485101	0.609143702	1.624978812	0.374862551	0.707762692	NaN	Low	1.411671708	2.153298495
2210417A02Rik	2210417A02Rik	0	NaN	NaN	NaN	NaN	NaN	Low	NaN	NaN
2210418O10Rik	2210418O10Rik	137.6454407	-1.160933419	0.432883092	-2.681863624	0.00732133	0.072785849	OK	190.2200727	85.07080867
2210420H20Rik	2210420H20Rik	0	NaN	NaN	NaN	NaN	NaN	Low	NaN	NaN
2300002M23Rik	2300002M23Rik	1.013633051	-1.061245038	2.446420234	-0.43379507	0.664437262	NaN	Low	1.37049824	0.656767862
2300003K06Rik	2300003K06Rik	0	NaN	NaN	NaN	NaN	NaN	Low	NaN	NaN
2300009A05Rik	2300009A05Rik	241.6470135	-0.641293228	0.203631308	-3.149286004	0.001636699	0.025995471	OK	294.4871387	188.8068883
2310001H17Rik	2310001H17Rik	83.53243846	-0.171395187	0.272768242	-0.628354629	0.529771652	0.765022028	OK	88.48852485	78.57635207
2310001K24Rik	2310001K24Rik	0.70814571	-1.640443106	2.707403634	-0.605910063	0.544574477	NaN	Low	1.072332313	0.343959106
2310002D06Rik	2310002D06Rik	0.666543793	-0.21852	2.413390021	-0.090544835	0.927854267	NaN	Low	0.71692704	0.616160546
2310002F09Rik	2310002F09Rik	0.643239858	-0.135358266	2.425076384	-0.055816083	0.955488322	NaN	Low	0.673393153	0.613086563
2310002L09Rik	2310002L09Rik	0	NaN	NaN	NaN	NaN	NaN	Low	NaN	NaN
2310003N18Rik	2310003N18Rik	0	NaN	NaN	NaN	NaN	NaN	Low	NaN	NaN
2310005A03Rik	2310005A03Rik	0.651361086	-0.175903343	2.42081189	-0.072662954	0.942074329	NaN	Low	0.691021186	0.611700985
2310005E17Rik	2310005E17Rik	0	NaN	NaN	NaN	NaN	NaN	Low	NaN	NaN
2310007B03Rik	2310007B03Rik	51.93768269	1.320017483	0.470895777	2.803205183	0.005059747	0.057303734	OK	29.70675843	74.16860694
2310008N11Rik	2310008N11Rik	2.747004616	-0.105548637	1.191935762	-0.088552287	0.929437729	NaN	Low	2.847446264	2.646562967
2310009A05Rik	2310009A05Rik	205.3630373	-0.037991884	0.18185524	-0.208912783	0.834516325	0.928153572	OK	208.0668928	202.6591818
2310009B15Rik	2310009B15Rik	55.01967213	-0.194912902	0.26946627	-0.723329499	0.469477474	0.72980667	OK	58.7306995	51.30864475
2310010J17Rik	2310010J17Rik	43.05188322	-0.396989469	0.3330665	-1.191922542	0.233291619	0.51935394	OK	48.93812717	37.16563926
2310011J03Rik	2310011J03Rik	355.080609	-0.043242007	0.137330727	-0.314874958	0.752856595	0.892974087	OK	360.4016396	349.7595785
2310015A10Rik	2310015A10Rik	95.52427728	0.167248757	0.312714508	0.534828902	0.592768175	0.804580521	OK	89.99350063	101.0550539
2310015D24Rik	2310015D24Rik	0.176124986	0.826826135	4.080472857	0.20262998	0.839424255	NaN	Low	0.126992811	0.22525716
2310016D03Rik	2310016D03Rik	0.136493676	0.826826135	4.080472857	0.20262998	0.839424255	NaN	Low	0.09841713	0.174570222
2310016G11Rik	2310016G11Rik	23.27034784	-0.584190244	0.469526821	-1.244210592	0.213422066	0.495930299	OK	27.91843805	18.62225763
2310020H05Rik	2310020H05Rik	0	NaN	NaN	NaN	NaN	NaN	Low	NaN	NaN
2310022A10Rik	2310022A10Rik	153.3912827	0.035094582	0.18994101	0.18476569	0.85341282	0.938147899	OK	151.5256987	155.2568666
2310022B05Rik	2310022B05Rik	703.8951658	-0.375043835	0.132492471	-2.830680368	0.004644911	0.054284127	OK	794.8758694	612.9144621
2310030A07Rik	2310030A07Rik	0.185178493	-1.096727216	4.080472857	-0.26877454	0.788103187	NaN	Low	0.252359664	0.117997322
2310030G06Rik	2310030G06Rik	663.9510066	-0.490881154	0.329634784	-1.489166732	0.136443469	0.39076222	OK	775.829342	552.0726712
2310033P09Rik	2310033P09Rik	218.5364393	-0.3149036	0.177675649	-1.772350922	0.076336323	0.285753864	OK	242.2926651	194.7802135
2310034C09Rik	2310034C09Rik	0	NaN	NaN	NaN	NaN	NaN	Low	NaN	NaN
2310034G01Rik	2310034G01Rik	12.78009641	0.368016766	0.581069216	0.633344111	0.526508954	0.764177764	OK	11.15884223	14.40135058
2310034O05Rik	2310034O05Rik	12.39143074	7.00139737	1.421112795	4.926700679	8.36E-07	8.45E-05	OK	0.191930656	24.59093082
2310039H08Rik	2310039H08Rik	445.1098789	-0.675783524	0.212269745	-3.183607372	0.001454522	0.024013544	OK	547.4932684	342.7264893
2310039L15Rik	2310039L15Rik	0	NaN	NaN	NaN	NaN	NaN	Low	NaN	NaN
2310040G24Rik	2310040G24Rik	13.27948224	0.482845142	0.607676946	0.794575383	0.426860543	0.697961789	OK	11.07778861	15.48117588
2310043L19Rik	2310043L19Rik	18.40585587	0.819556381	0.705122983	1.162288567	0.245118269	0.534074086	OK	13.31411674	23.49759501
2310043M15Rik	2310043M15Rik	3.122694274	2.999205415	1.598182793	1.876634781	0.060568167	NaN	Low	0.694271861	5.551116688
2310043O21Rik	2310043O21Rik	0.176124986	0.826826135	4.080472857	0.20262998	0.839424255	NaN	Low	0.126992811	0.22525716
2310050C09Rik	2310050C09Rik	0	NaN	NaN	NaN	NaN	NaN	Low	NaN	NaN
2310057J18Rik	2310057J18Rik	0	NaN	NaN	NaN	NaN	NaN	Low	NaN	NaN
2310057M21Rik	2310057M21Rik	130.7302711	0.334742339	0.21786487	1.536467718	0.124423709	0.373143723	OK	115.6315563	145.8289859
2310057N15Rik	2310057N15Rik	0	NaN	NaN	NaN	NaN	NaN	Low	NaN	NaN
2310061I04Rik	2310061I04Rik	807.8868845	-0.229468278	0.124962937	-1.836290691	0.066314676	0.264376942	OK	872.0011161	743.772653
2310061N02Rik	2310061N02Rik	0	NaN	NaN	NaN	NaN	NaN	Low	NaN	NaN
2310065F04Rik	2310065F04Rik	0	NaN	NaN	NaN	NaN	NaN	Low	NaN	NaN
2310068J16Rik	2310068J16Rik	11.12331648	-0.32990987	0.638883485	-0.516385033	0.605585517	0.811411271	OK	12.38962136	9.857011595
2310069B03Rik	2310069B03Rik	0.948800213	-0.166891627	2.134705885	-0.07818015	0.937684752	NaN	Low	1.003617918	0.893982507
2310069G16Rik	2310069G16Rik	2.305003741	0.267874766	1.252632494	0.213849447	0.830664464	NaN	Low	2.091623753	2.518383729
2310075C17Rik	2310075C17Rik	0	NaN	NaN	NaN	NaN	NaN	Low	NaN	NaN
2310079G19Rik	2310079G19Rik	0	NaN	NaN	NaN	NaN	NaN	Low	NaN	NaN
2310081J21Rik	2310081J21Rik	81.53578874	-0.038270673	0.453398252	-0.084408516	0.932731637	0.972165274	OK	82.61718379	80.45439368
2400006E01Rik	2400006E01Rik	0	NaN	NaN	NaN	NaN	NaN	Low	NaN	NaN
2410002F23Rik	2410002F23Rik	357.1077566	0.117829849	0.174398322	0.675636367	0.499271546	0.749265476	OK	342.5327504	371.6827628
2410003L11Rik	2410003L11Rik	17.08553703	0.687339508	0.593741264	1.157641466	0.24701038	0.536480239	OK	13.09080476	21.0802693
2410004B18Rik	2410004B18Rik	240.2554684	-0.137242299	0.171621704	-0.799679151	0.423896715	0.696693996	OK	251.674503	228.8364338
2410004I01Rik	2410004I01Rik	0.497924482	0.737388925	2.986428896	0.24691327	0.804975346	NaN	Low	0.373374876	0.622474087
2410004P03Rik	2410004P03Rik	0.960835754	2.064538469	2.115799198	0.975772404	0.329177263	NaN	Low	0.37076423	1.550907279
2410006H16Rik	2410006H16Rik	124.8561033	-0.010497834	0.280652245	-0.03740513	0.970161982	0.988660547	OK	125.3103618	124.4018449
2410012E07Rik	2410012E07Rik	0	NaN	NaN	NaN	NaN	NaN	Low	NaN	NaN
2410015M20Rik	2410015M20Rik	1908.354083	-0.180103065	0.119968798	-1.501249233	0.13329111	0.3859828	OK	2027.317114	1789.391053
2410017I17Rik	2410017I17Rik	0	NaN	NaN	NaN	NaN	NaN	Low	NaN	NaN
2410018L13Rik	2410018L13Rik	2.323013837	-0.660657219	1.330776007	-0.496445093	0.619580417	NaN	Low	2.845801773	1.800225901
2410021H03Rik	2410021H03Rik	0	NaN	NaN	NaN	NaN	NaN	Low	NaN	NaN
2410022M11Rik	2410022M11Rik	59.33608791	-0.609565222	0.307755075	-1.980682924	0.047626843	0.21997252	OK	71.68816762	46.98400819
2410124H12Rik	2410124H12Rik	0	NaN	NaN	NaN	NaN	NaN	Low	NaN	NaN
2410131K14Rik	2410131K14Rik	227.9767247	0.220588852	0.214400731	1.028862408	0.303544336	0.593550975	OK	210.5817185	245.371731
2410137M14Rik	2410137M14Rik	0.136493676	0.826826135	4.080472857	0.20262998	0.839424255	NaN	Low	0.09841713	0.174570222
2410141K09Rik	2410141K09Rik	0	NaN	NaN	NaN	NaN	NaN	Low	NaN	NaN
2500002B13Rik	2500002B13Rik	163.3702439	-0.32612439	0.419774236	-0.776904256	0.43721526	0.70664141	OK	181.7571153	144.9833724
2500004C02Rik	2500004C02Rik	79.77289289	0.123078101	0.282748076	0.435292442	0.66335017	0.845905537	OK	76.37219303	83.17359276
2510002D24Rik	2510002D24Rik	297.0535138	-0.361150093	0.221453225	-1.630818846	0.10292855	0.336650013	OK	334.0412895	260.0657381
2510003B16Rik	2510003B16Rik	1.538140216	0.259410337	1.97291514	0.131485806	0.895391014	NaN	Low	1.400225453	1.676054979
2510009E07Rik	2510009E07Rik	604.0836676	-0.269256539	0.185866999	-1.448651668	0.147434884	0.407439654	OK	660.2920059	547.8753293
2510039O18Rik	2510039O18Rik	894.7346041	0.036916243	0.120302963	0.30686063	0.758949457	0.896222551	OK	883.2878198	906.1813884
2610001J05Rik	2610001J05Rik	654.2323418	0.064648964	0.116828145	0.55336806	0.580011405	0.797728252	OK	639.5763107	668.8883729
2610002M06Rik	2610002M06Rik	406.4833937	0.090123027	0.127975526	0.704220799	0.48129528	0.737734589	OK	393.7913123	419.1754751
2610005L07Rik	2610005L07Rik	709.1823083	0.406663255	0.216083071	1.881976472	0.05983921	0.250081448	OK	609.8876295	808.4769871
2610008E11Rik	2610008E11Rik	287.8362996	0.124639013	0.182357374	0.683487652	0.49429875	0.745700103	OK	275.4104806	300.2621186
2610016A17Rik	2610016A17Rik	21.18647435	2.090368348	0.56425679	3.704640132	0.000211691	0.006175306	OK	8.057887548	34.31506115
2610020C07Rik	2610020C07Rik	6.004490869	0.423565688	0.793837667	0.533567133	0.593641053	NaN	Low	5.12932889	6.879652848
2610024D14Rik	2610024D14Rik	0.185178493	-1.096727216	4.080472857	-0.26877454	0.788103187	NaN	Low	0.252359664	0.117997322
2610027K06Rik	2610027K06Rik	23.17603224	0.355935185	0.615094951	0.578667057	0.562813848	0.78677038	OK	20.3315033	26.02056118
2610028E06Rik	2610028E06Rik	0	NaN	NaN	NaN	NaN	NaN	Low	NaN	NaN
2610028H24Rik	2610028H24Rik	0.801472374	1.720014874	2.241234792	0.767440734	0.442819517	NaN	Low	0.37326413	1.229680617
2610035D17Rik	2610035D17Rik	5.808646199	-2.436540149	1.235880909	-1.971500759	0.048666626	NaN	Low	9.805888562	1.811403835
2610035F20Rik	2610035F20Rik	0	NaN	NaN	NaN	NaN	NaN	Low	NaN	NaN
2610037D02Rik	2610037D02Rik	0	NaN	NaN	NaN	NaN	NaN	Low	NaN	NaN
2610042L04Rik	2610042L04Rik	1.201753582	2.432110711	2.458036427	0.989452672	0.322441715	NaN	Low	0.375734437	2.027772728
2610044O15Rik8	2610044O15Rik8	97.77009215	0.248684433	0.243373519	1.02182207	0.306865122	0.5971738	OK	89.36433967	106.1758446
2610203C22Rik	2610203C22Rik	7.493642547	0.121247492	0.72668186	0.166850858	0.8674874	0.944577458	OK	7.178936067	7.808349026
2610206C17Rik	2610206C17Rik	1.348488416	0.635851768	1.590712599	0.399727624	0.689357144	NaN	Low	1.056041538	1.640935293
2610301B20Rik	2610301B20Rik	288.8074513	-0.296179358	0.17348499	-1.707233334	0.087778692	0.308182968	OK	318.3492583	259.2656443
2610306M01Rik	2610306M01Rik	101.1020603	0.162755071	0.244828407	0.664772006	0.50619633	0.752562341	OK	95.40527645	106.7988442
2610307P16Rik	2610307P16Rik	16.70695066	0.196618859	0.598334156	0.328610455	0.742450145	0.887094746	OK	15.57024939	17.84365193
2610316D01Rik	2610316D01Rik	0	NaN	NaN	NaN	NaN	NaN	Low	NaN	NaN
2610318M16Rik	2610318M16Rik	4.006474593	-0.3651444	1.329824419	-0.274580911	0.783638234	NaN	Low	4.510802215	3.502146971
2610318N02Rik	2610318N02Rik	1.308714393	-0.037485373	2.024968023	-0.018511588	0.985230734	NaN	Low	1.325715521	1.291713264
2610507B11Rik	2610507B11Rik	8771.445902	-0.144336683	0.110580328	-1.305265461	0.191802471	0.466648178	OK	9209.856796	8333.035008
2610507I01Rik	2610507I01Rik	132.6567019	0.711677198	1.238586377	0.574588266	NaN	NaN	Outlier	100.5848685	164.7285352
2610524H06Rik	2610524H06Rik	48.08087049	0.395266212	0.305104811	1.295509601	0.195144492	0.471363318	OK	41.53522224	54.62651875
2610528A11Rik	2610528A11Rik	2.814351288	0.414973433	1.186101521	0.349863334	0.726441265	NaN	Low	2.412362318	3.216340258
2610528J11Rik	2610528J11Rik	967.4466782	-0.406188845	0.162460003	-2.500239066	0.012410952	0.099750815	OK	1102.745752	832.1476042
2700012I20Rik	2700012I20Rik	9.128162494	-0.138676275	0.65960698	-0.210240763	0.833479766	0.927820425	OK	9.566538505	8.689786482
2700038G22Rik	2700038G22Rik	23.8837316	-0.397955613	0.637426789	-0.624315795	0.532420213	0.766104657	OK	27.15706843	20.61039477
2700046A07Rik	2700046A07Rik	2.546879171	0.065957735	1.225131475	0.053837271	0.957064815	NaN	Low	2.488669666	2.605088676
2700046G09Rik	2700046G09Rik	84.21463866	-0.070753332	0.241935357	-0.292447261	0.769944678	0.900897675	OK	86.27927193	82.15000539
2700049A03Rik	2700049A03Rik	139.4914804	0.025983835	0.210668647	0.12333983	0.901838002	0.957826206	OK	138.2353501	140.7476106
2700054A10Rik	2700054A10Rik	17.76169489	-0.081817325	0.468786475	-0.174530046	0.861448919	0.941984616	OK	18.26520567	17.25818411
2700062C07Rik	2700062C07Rik	158.425567	-0.235171133	0.178721106	-1.315855408	0.188222578	0.461854432	OK	171.3093848	145.5417492
2700069I18Rik	2700069I18Rik	0	NaN	NaN	NaN	NaN	NaN	Low	NaN	NaN
2700070H01Rik	2700070H01Rik	0.764127486	0.239794729	3.252419359	0.073728109	0.941226732	NaN	Low	0.700769308	0.827485664
2700081O15Rik	2700081O15Rik	247.8813193	0.1430427	0.171599343	0.833585361	0.404514678	0.68198399	OK	235.6027042	260.1599344
2700089I24Rik	2700089I24Rik	0	NaN	NaN	NaN	NaN	NaN	Low	NaN	NaN
2700097O09Rik	2700097O09Rik	122.0086135	-0.234128104	0.1959509	-1.194830458	0.232153278	0.518318737	OK	131.8870411	112.130186
2700099C18Rik	2700099C18Rik	7.274259469	1.682435925	0.790965062	2.127067307	0.033414491	0.179501764	OK	3.455956108	11.09256283
2810001G20Rik	2810001G20Rik	39.1060036	0.584309452	0.53761036	1.086864197	0.277096831	0.566179154	OK	31.29330007	46.91870712
2810002D19Rik	2810002D19Rik	94.56931135	0.175439039	0.221458622	0.792197829	0.428245334	0.698952607	OK	88.82633265	100.3122901
2810004N23Rik	2810004N23Rik	460.6880071	-0.303435876	0.152678982	-1.987410929	0.046876878	0.218283591	OK	508.9574661	412.4185481
2810006K23Rik	2810006K23Rik	192.8528972	-0.0324513	0.171661955	-0.189041886	0.850059988	0.937017574	OK	195.0217767	190.6840177
2810013P06Rik	2810013P06Rik	273.4584457	-0.153274529	0.198259862	-0.773099142	0.439463709	0.708216318	OK	287.9711573	258.9457341
2810021J22Rik	2810021J22Rik	173.2237308	-0.188577332	0.240337798	-0.784634518	0.432667886	0.702593537	OK	184.528836	161.9186256
2810025M15Rik	2810025M15Rik	301.5951867	-0.057093948	0.230827437	-0.24734472	0.804641452	0.916262772	OK	307.5621487	295.6282247
2810029C07Rik	2810029C07Rik	115.0725471	0.012181545	0.207337933	0.058752128	0.953149539	0.982124506	OK	114.5867365	115.5583577
2810032G03Rik	2810032G03Rik	3.928879527	0.349280585	1.145001432	0.305048164	0.76032947	NaN	Low	3.455592563	4.402166491
2810047C21Rik1	2810047C21Rik1	8.956316679	-0.372920195	0.730237907	-0.51068315	0.609572942	0.813652917	OK	10.10746696	7.805166394
2810049E08Rik	2810049E08Rik	0.843761105	0.452090581	2.610778303	0.173163145	0.862523192	NaN	Low	0.71262969	0.974892519
2810403D21Rik	2810403D21Rik	10.00789142	0.200905304	0.752440346	0.267004959	0.789465343	0.910309487	OK	9.312181165	10.70360168
2810404M03Rik	2810404M03Rik	0	NaN	NaN	NaN	NaN	NaN	Low	NaN	NaN
2810405F15Rik	2810405F15Rik	1.027120798	0.977496723	2.138328222	0.457131283	0.647576686	NaN	Low	0.691886109	1.362355488
2810408A11Rik	2810408A11Rik	40.33863058	-0.656814314	0.51020932	-1.287342838	0.197974819	0.475394608	OK	49.36571023	31.31155092
2810408I11Rik	2810408I11Rik	14.93554344	-0.40755032	0.61169542	-0.666263482	0.505242703	0.752067175	OK	17.03121382	12.83987306
2810410L24Rik	2810410L24Rik	44.77674776	0.408390051	0.416778237	0.979873742	0.327148446	0.617923622	OK	38.48115535	51.07234017
2810414N06Rik	2810414N06Rik	50.14798191	0.143227218	0.305201251	0.46928778	0.638863949	0.829831796	OK	47.66074024	52.63522357
2810429I04Rik	2810429I04Rik	2.113125331	0.588658547	1.400561861	0.420301711	0.67426506	NaN	Low	1.687902392	2.53834827
2810433D01Rik	2810433D01Rik	6.619299324	-0.126150013	0.766083143	-0.164668828	0.869204654	0.945159907	OK	6.908512581	6.330086067
2810442N19Rik	2810442N19Rik	0.167371926	0.826826135	4.080472857	0.20262998	0.839424255	NaN	Low	0.120681522	0.21406233
2810454H06Rik	2810454H06Rik	9.082179966	-0.323845984	0.680491519	-0.475900103	0.634145549	0.827627524	OK	10.09727293	8.067086998
2810459M11Rik	2810459M11Rik	17.68204371	-0.8007368	0.686271401	-1.166793194	0.243293896	0.532044446	OK	22.46685575	12.89723168
2810468N07Rik	2810468N07Rik	1.537304984	-0.445028044	1.663098689	-0.267589679	0.789015176	NaN	Low	1.77254876	1.302061209
2810471M01Rik	2810471M01Rik	0	NaN	NaN	NaN	NaN	NaN	Low	NaN	NaN
2900005J15Rik	2900005J15Rik	47.09781167	-0.373994695	0.414896134	-0.901417642	0.367366305	0.652996208	OK	53.16851495	41.02710839
2900009J06Rik	2900009J06Rik	2.858398696	-1.415069545	1.307149689	-1.082561207	0.279003234	NaN	Low	4.157696016	1.559101375
2900011O08Rik	2900011O08Rik	5.761667341	0.33197245	1.082912066	0.306555316	0.75918187	NaN	Low	5.101680449	6.421654233
2900026A02Rik	2900026A02Rik	599.8350661	-0.146582493	0.122972828	-1.191990908	0.23326481	0.51935394	OK	630.281472	569.3886601
2900040C04Rik	2900040C04Rik	0	NaN	NaN	NaN	NaN	NaN	Low	NaN	NaN
2900041M22Rik	2900041M22Rik	2.316389253	1.185418072	1.626128063	0.72898199	0.466012679	NaN	Low	1.414894341	3.217884165
2900052L18Rik	2900052L18Rik	152.806461	-0.381027592	0.323526166	-1.177733463	0.238902882	0.526833166	OK	172.8686991	132.7442229
2900052N01Rik	2900052N01Rik	1.912048398	2.145580053	2.017889035	1.063279505	0.287655217	NaN	Low	0.704941454	3.119155342
2900055J20Rik	2900055J20Rik	0.176124986	0.826826135	4.080472857	0.20262998	0.839424255	NaN	Low	0.126992811	0.22525716
2900057B20Rik	2900057B20Rik	0	NaN	NaN	NaN	NaN	NaN	Low	NaN	NaN
2900060B14Rik	2900060B14Rik	0.176124986	0.826826135	4.080472857	0.20262998	0.839424255	NaN	Low	0.126992811	0.22525716
2900076A07Rik	2900076A07Rik	33.81012536	-0.224847621	0.387004674	-0.580994588	0.561244101	0.785591533	OK	36.43950141	31.18074931
2900079G21Rik	2900079G21Rik	0	NaN	NaN	NaN	NaN	NaN	Low	NaN	NaN
2900092C05Rik	2900092C05Rik	0	NaN	NaN	NaN	NaN	NaN	Low	NaN	NaN
2900092D14Rik	2900092D14Rik	170.1550751	0.160651903	0.267774099	0.599953107	0.548537487	0.77711847	OK	160.6910083	179.6191419
2900093K20Rik	2900093K20Rik	29.90440996	-0.352114266	0.422657157	-0.83309666	0.404790217	0.68229143	OK	33.53574166	26.27307827
2900097C17Rik	2900097C17Rik	4349.12138	-0.142229195	0.091587933	-1.552925049	0.120441042	0.367207253	OK	4563.328645	4134.914115
3000002C10Rik	3000002C10Rik	38.93360241	0.174259467	0.343136777	0.507842581	0.611563745	0.814750681	OK	36.58511158	41.28209324
3010001F23Rik	3010001F23Rik	1.937517847	0.821803697	1.360550885	0.604022757	0.545828512	NaN	Low	1.400135622	2.474900072
3010003L21Rik	3010003L21Rik	19.71497868	-0.532861203	0.536288817	-0.993608643	0.320413435	0.61119374	OK	23.31502077	16.11493659
3100003L05Rik	3100003L05Rik	0	NaN	NaN	NaN	NaN	NaN	Low	NaN	NaN
3110009E18Rik	3110009E18Rik	27.97761901	-0.062497001	0.435754332	-0.143422557	0.885956469	0.951320753	OK	28.58351417	27.37172385
3110009F21Rik	3110009F21Rik	0.176124986	0.826826135	4.080472857	0.20262998	0.839424255	NaN	Low	0.126992811	0.22525716
3110015C05Rik	3110015C05Rik	0	NaN	NaN	NaN	NaN	NaN	Low	NaN	NaN
3110021A11Rik	3110021A11Rik	3.967696959	1.422376536	1.043334506	1.363298662	0.172788404	NaN	Low	2.156200806	5.779193112
3110039I08Rik	3110039I08Rik	59.72721474	0.112033195	0.47305633	0.236828445	0.812789883	0.920144183	OK	57.40930629	62.0451232
3110039M20Rik	3110039M20Rik	0	NaN	NaN	NaN	NaN	NaN	Low	NaN	NaN
3110040N11Rik	3110040N11Rik	150.1858683	-0.278772738	0.181319255	-1.537469027	0.124178494	0.37286649	OK	164.6511356	135.720601
3110045C21Rik	3110045C21Rik	216.7987622	-0.949740871	0.254992364	-3.724585537	0.000195636	0.005834825	OK	285.6890394	147.9084849
3110056K07Rik	3110056K07Rik	116.1301523	0.428770311	0.206677149	2.074589834	0.038024565	0.193515572	OK	98.99906905	133.2612356
3110070M22Rik	3110070M22Rik	13.82180437	-0.569785258	0.681724664	-0.835799682	0.403267605	0.68107826	OK	16.51629739	11.12731136
3110082I17Rik	3110082I17Rik	57.02412674	0.385159911	0.27237953	1.414056009	0.157345458	0.421545351	OK	49.45708108	64.5911724
3110082J24Rik	3110082J24Rik	0	NaN	NaN	NaN	NaN	NaN	Low	NaN	NaN
3110099E03Rik	3110099E03Rik	65.57891472	0.434695876	0.315118957	1.379465968	0.167751132	0.433660957	OK	55.77325489	75.38457455
3200001D21Rik	3200001D21Rik	0	NaN	NaN	NaN	NaN	NaN	Low	NaN	NaN
3300002I08Rik	3300002I08Rik	7.224970608	-0.534532289	0.800708309	-0.667574301	0.504405367	0.751807856	OK	8.548326537	5.901614679
3300002P13Rik	3300002P13Rik	0.136493676	0.826826135	4.080472857	0.20262998	0.839424255	NaN	Low	0.09841713	0.174570222
3300005D01Rik	3300005D01Rik	4.973988227	-0.640731572	1.094157624	-0.585593481	0.55814873	NaN	Low	6.060711249	3.887265205
3425401B19Rik	3425401B19Rik	0	NaN	NaN	NaN	NaN	NaN	Low	NaN	NaN
3632454L22Rik	3632454L22Rik	0	NaN	NaN	NaN	NaN	NaN	Low	NaN	NaN
3830403N18Rik	3830403N18Rik	2.805132694	-0.770691932	1.802121556	-0.427658128	0.668900039	NaN	Low	3.537063885	2.073201503
3830406C13Rik	3830406C13Rik	581.6536049	-0.052171484	0.157457008	-0.331337962	0.740389219	0.886794734	OK	592.1694882	571.1377217
3830408C21Rik	3830408C21Rik	9.548403695	0.165941265	0.626961647	0.264675305	0.791259603	0.910872229	OK	8.99987141	10.09693598
3830417A13Rik	3830417A13Rik	0	NaN	NaN	NaN	NaN	NaN	Low	NaN	NaN
3830432H09Rik	3830432H09Rik	1.009620264	2.130879255	2.157774611	0.987535605	0.323380137	NaN	Low	0.37533445	1.643906078
3930402G23Rik	3930402G23Rik	1.546388713	-1.09808629	1.660642636	-0.661241779	0.508457272	NaN	Low	2.108037693	0.984739732
4430402I18Rik	4430402I18Rik	110.7437964	-0.336589903	0.224658598	-1.498228451	0.134073906	0.387330496	OK	123.60413	97.88346283
4631405J19Rik	4631405J19Rik	8.733825681	1.213169365	0.708595717	1.712075497	0.086882756	0.306141871	OK	5.26377596	12.2038754
4632404H12Rik	4632404H12Rik	108.1469657	0.080368084	0.243748933	0.329716662	0.741614063	0.88680645	OK	105.1354777	111.1584536
4632415L05Rik	4632415L05Rik	336.73798	0.075605841	0.143998435	0.525046267	0.599551028	0.807637315	OK	327.9164577	345.5595023
4632427E13Rik	4632427E13Rik	4.742215504	0.365165352	0.985513671	0.370533015	0.710985382	NaN	Low	4.145240286	5.339190721
4632428C04Rik	4632428C04Rik	26.59108723	0.100110391	0.43092329	0.232316036	0.816292558	0.921586436	OK	25.66886307	27.5133114
4732414G09Rik	4732414G09Rik	0.303865524	1.664603931	4.043630305	0.411660762	0.680588089	NaN	Low	0.145729562	0.462001487
4732416N19Rik	4732416N19Rik	2.312297168	-1.025291621	1.270957694	-0.806707907	0.419834788	NaN	Low	3.101026148	1.523568188
4732471J01Rik	4732471J01Rik	11.92424504	0.206922633	0.686073806	0.301604041	0.762953927	0.898487922	OK	11.07057363	12.77791645
4732490B19Rik	4732490B19Rik	0.488655006	2.337032747	3.596605358	0.649788485	0.515828858	NaN	Low	0.16146882	0.815841191
4732491K20Rik	4732491K20Rik	74.57124056	-0.310607248	0.291381142	-1.06598267	0.286431476	0.575649984	OK	82.56784077	66.57464036
4831407H17Rik	4831407H17Rik	0	NaN	NaN	NaN	NaN	NaN	Low	NaN	NaN
4831440E17Rik	4831440E17Rik	57.3663111	0.173486914	0.270397054	0.641600606	0.521132539	0.7621762	OK	53.92125573	60.81136648
4833411C07Rik	4833411C07Rik	19.49151919	0.865450773	0.588230556	1.471278166	0.141215906	0.398836205	OK	13.81442159	25.16861679
4833412C05Rik	4833412C05Rik	0.303903863	1.664732542	4.043626407	0.411692964	0.680564483	NaN	Low	0.145738072	0.462069655
4833415N18Rik	4833415N18Rik	0.136493676	0.826826135	4.080472857	0.20262998	0.839424255	NaN	Low	0.09841713	0.174570222
4833417C18Rik	4833417C18Rik	5.423039368	0.451351213	0.878002424	0.514066021	0.607205833	NaN	Low	4.581584863	6.264493873
4833418N02Rik	4833418N02Rik	65.42873952	-0.36573198	0.347331795	-1.052975816	0.292352076	0.581435684	OK	73.67790084	57.1795782
4833419F23Rik	4833419F23Rik	2.748224766	1.499908374	1.338980036	1.120187257	0.262633973	NaN	Low	1.435761282	4.060688251
4833420G17Rik	4833420G17Rik	552.1282296	-0.005279149	0.137494006	-0.038395487	0.96937236	0.98819971	OK	553.1384098	551.1180493
4833422C13Rik	4833422C13Rik	25.96111002	-0.281752821	0.443694806	-0.635014919	0.525418685	0.763955245	OK	28.48813598	23.43408405
4833422M21Rik	4833422M21Rik	0	NaN	NaN	NaN	NaN	NaN	Low	NaN	NaN
4833423E24Rik	4833423E24Rik	0	NaN	NaN	NaN	NaN	NaN	Low	NaN	NaN
4833427F10Rik	4833427F10Rik	0	NaN	NaN	NaN	NaN	NaN	Low	NaN	NaN
4833427G06Rik	4833427G06Rik	0.167371926	0.826826135	4.080472857	0.20262998	0.839424255	NaN	Low	0.120681522	0.21406233
4833428L15Rik	4833428L15Rik	0	NaN	NaN	NaN	NaN	NaN	Low	NaN	NaN
4833438C02Rik	4833438C02Rik	117.7717995	0.204176876	0.215352823	0.948104015	0.343076504	0.631784504	OK	109.4518767	126.0917223
4833439L19Rik	4833439L19Rik	15156.3722	-0.488919913	0.204448817	-2.391404952	0.016784029	0.12042397	OK	17700.26942	12612.47498
4921501E09Rik	4921501E09Rik	0	NaN	NaN	NaN	NaN	NaN	Low	NaN	NaN
4921504A21Rik	4921504A21Rik	26.48076683	0.041712637	0.457370893	0.091200901	0.927332959	0.969839837	OK	26.09797433	26.86355933
4921504E06Rik	4921504E06Rik	0.176124986	0.826826135	4.080472857	0.20262998	0.839424255	NaN	Low	0.126992811	0.22525716
4921507G05Rik	4921507G05Rik	0	NaN	NaN	NaN	NaN	NaN	Low	NaN	NaN
4921507P07Rik	4921507P07Rik	11.76051214	-1.136862116	0.816740399	-1.39195039	0.163937421	0.429786726	OK	16.16845734	7.35256694
4921508D12Rik	4921508D12Rik	0.272987352	1.533192229	4.056423239	0.377966533	0.705455456	NaN	Low	0.140200025	0.405774678
4921509C19Rik	4921509C19Rik	0.167371926	0.826826135	4.080472857	0.20262998	0.839424255	NaN	Low	0.120681522	0.21406233
4921509O07Rik	4921509O07Rik	0	NaN	NaN	NaN	NaN	NaN	Low	NaN	NaN
4921511C10Rik	4921511C10Rik	0	NaN	NaN	NaN	NaN	NaN	Low	NaN	NaN
4921511C20Rik	4921511C20Rik	0	NaN	NaN	NaN	NaN	NaN	Low	NaN	NaN
4921511I17Rik	4921511I17Rik	0	NaN	NaN	NaN	NaN	NaN	Low	NaN	NaN
4921511M17Rik	4921511M17Rik	0	NaN	NaN	NaN	NaN	NaN	Low	NaN	NaN
4921513H07Rik	4921513H07Rik	0	NaN	NaN	NaN	NaN	NaN	Low	NaN	NaN
4921513I03Rik	4921513I03Rik	0	NaN	NaN	NaN	NaN	NaN	Low	NaN	NaN
4921515E04Rik	4921515E04Rik	0	NaN	NaN	NaN	NaN	NaN	Low	NaN	NaN
4921517D22Rik	4921517D22Rik	0	NaN	NaN	NaN	NaN	NaN	Low	NaN	NaN
4921518K17Rik	4921518K17Rik	0	NaN	NaN	NaN	NaN	NaN	Low	NaN	NaN
4921524J17Rik	4921524J17Rik	271.2332061	0.057633041	0.215917642	0.26692141	0.789529671	0.910311984	OK	265.81629	276.6501222
4921524L21Rik	4921524L21Rik	0	NaN	NaN	NaN	NaN	NaN	Low	NaN	NaN
4921525O09Rik	4921525O09Rik	0	NaN	NaN	NaN	NaN	NaN	Low	NaN	NaN
4921529L05Rik	4921529L05Rik	0	NaN	NaN	NaN	NaN	NaN	Low	NaN	NaN
4921530L21Rik	4921530L21Rik	0	NaN	NaN	NaN	NaN	NaN	Low	NaN	NaN
4921531C22Rik	4921531C22Rik	45.10977323	0.206141239	0.310882236	0.663084651	0.50727634	0.753193938	OK	41.89246275	48.32708371
4921531P14Rik	4921531P14Rik	0.176124986	0.826826135	4.080472857	0.20262998	0.839424255	NaN	Low	0.126992811	0.22525716
4921533I20Rik	4921533I20Rik	0	NaN	NaN	NaN	NaN	NaN	Low	NaN	NaN
4921534H16Rik	4921534H16Rik	0	NaN	NaN	NaN	NaN	NaN	Low	NaN	NaN
4921536K21Rik	4921536K21Rik	27.66145266	-0.541772221	0.435878208	-1.242944039	0.213888456	0.496541304	OK	32.79508814	22.52781718
4921539E11Rik	4921539E11Rik	0	NaN	NaN	NaN	NaN	NaN	Low	NaN	NaN
4922502B01Rik	4922502B01Rik	0	NaN	NaN	NaN	NaN	NaN	Low	NaN	NaN
4922502D21Rik	4922502D21Rik	0	NaN	NaN	NaN	NaN	NaN	Low	NaN	NaN
4922502H24Rik	4922502H24Rik	0	NaN	NaN	NaN	NaN	NaN	Low	NaN	NaN
4922502N22Rik	4922502N22Rik	0	NaN	NaN	NaN	NaN	NaN	Low	NaN	NaN
4930401C15Rik	4930401C15Rik	0	NaN	NaN	NaN	NaN	NaN	Low	NaN	NaN
4930401O10Rik	4930401O10Rik	0	NaN	NaN	NaN	NaN	NaN	Low	NaN	NaN
4930401O12Rik	4930401O12Rik	0	NaN	NaN	NaN	NaN	NaN	Low	NaN	NaN
4930402F06Rik	4930402F06Rik	0	NaN	NaN	NaN	NaN	NaN	Low	NaN	NaN
4930402F11Rik	4930402F11Rik	0	NaN	NaN	NaN	NaN	NaN	Low	NaN	NaN
4930402H24Rik	4930402H24Rik	1978.607617	0.279348878	0.169881422	1.644375671	0.100098627	0.331864229	OK	1787.645099	2169.570135
4930402K13Rik	4930402K13Rik	0	NaN	NaN	NaN	NaN	NaN	Low	NaN	NaN
4930404A05Rik	4930404A05Rik	0	NaN	NaN	NaN	NaN	NaN	Low	NaN	NaN
4930404H11Rik	4930404H11Rik	1.17619925	1.27896047	2.52005498	0.507512923	0.611794971	NaN	Low	0.686502833	1.665895667
4930404I05Rik	4930404I05Rik	0.517374235	-2.561500381	3.519982125	-0.727702667	0.466795617	NaN	Low	0.88485472	0.149893749
4930404N11Rik	4930404N11Rik	0.185178493	-1.096727216	4.080472857	-0.26877454	0.788103187	NaN	Low	0.252359664	0.117997322
4930405A10Rik	4930405A10Rik	0	NaN	NaN	NaN	NaN	NaN	Low	NaN	NaN
4930405A21Rik	4930405A21Rik	3.866415438	-0.239807113	1.006871065	-0.238170627	0.811748758	NaN	Low	4.187018526	3.545812349
4930405D11Rik	4930405D11Rik	0	NaN	NaN	NaN	NaN	NaN	Low	NaN	NaN
4930405J17Rik	4930405J17Rik	1.783873709	-1.341668572	1.85182045	-0.724513314	0.468750656	NaN	Low	2.558324525	1.009422893
4930405L22Rik	4930405L22Rik	0	NaN	NaN	NaN	NaN	NaN	Low	NaN	NaN
4930405O22Rik	4930405O22Rik	0.303872679	1.664627934	4.043629577	0.411666772	0.680583683	NaN	Low	0.14573115	0.462014209
4930406D18Rik	4930406D18Rik	0	NaN	NaN	NaN	NaN	NaN	Low	NaN	NaN
4930407G08Rik	4930407G08Rik	1.058718405	-0.112490529	2.121455892	-0.053025155	0.957711865	NaN	Low	1.099972962	1.017463847
4930407I10Rik	4930407I10Rik	0	NaN	NaN	NaN	NaN	NaN	Low	NaN	NaN
4930407I19Rik	4930407I19Rik	0	NaN	NaN	NaN	NaN	NaN	Low	NaN	NaN
4930412B13Rik	4930412B13Rik	0	NaN	NaN	NaN	NaN	NaN	Low	NaN	NaN
4930412C18Rik	4930412C18Rik	44.1828607	0.713538136	0.608363231	1.172881758	0.240843226	0.529009779	OK	33.47413678	54.89158462
4930412O13Rik	4930412O13Rik	43.53710477	0.604255176	0.389151185	1.552751731	0.120482458	0.367207253	OK	34.5506018	52.52360774
4930413E15Rik	4930413E15Rik	0	NaN	NaN	NaN	NaN	NaN	Low	NaN	NaN
4930413F20Rik	4930413F20Rik	0.36135841	-0.140207352	4.011247576	-0.034953552	0.972116778	NaN	Low	0.37890379	0.343813029
4930413G21Rik	4930413G21Rik	1.139432424	0.205905608	1.670768883	0.123240031	0.901917027	NaN	Low	1.058258624	1.220606225
4930413M19Rik	4930413M19Rik	0	NaN	NaN	NaN	NaN	NaN	Low	NaN	NaN
4930414N06Rik	4930414N06Rik	0	NaN	NaN	NaN	NaN	NaN	Low	NaN	NaN
4930415L06Rik	4930415L06Rik	0	NaN	NaN	NaN	NaN	NaN	Low	NaN	NaN
4930415O20Rik	4930415O20Rik	7.258168911	0.645339461	0.856636012	0.753341504	0.451244724	0.71528748	OK	5.661361355	8.854976467
4930417O13Rik	4930417O13Rik	0.354728105	-2.012240212	4.036152004	-0.49855412	0.618093533	NaN	Low	0.568525593	0.140930618
4930417O22Rik	4930417O22Rik	0	NaN	NaN	NaN	NaN	NaN	Low	NaN	NaN
4930419G24Rik	4930419G24Rik	0	NaN	NaN	NaN	NaN	NaN	Low	NaN	NaN
4930422M22Rik	4930422M22Rik	0	NaN	NaN	NaN	NaN	NaN	Low	NaN	NaN
4930423M02Rik	4930423M02Rik	0	NaN	NaN	NaN	NaN	NaN	Low	NaN	NaN
4930425K10Rik	4930425K10Rik	0	NaN	NaN	NaN	NaN	NaN	Low	NaN	NaN
4930425L21Rik	4930425L21Rik	0	NaN	NaN	NaN	NaN	NaN	Low	NaN	NaN
4930425O10Rik	4930425O10Rik	0	NaN	NaN	NaN	NaN	NaN	Low	NaN	NaN
4930426D05Rik	4930426D05Rik	80.9056464	0.378438439	0.282858494	1.337907286	0.180926662	0.452362991	OK	70.35475315	91.45653965
4930426L09Rik	4930426L09Rik	3.629363417	0.198855597	1.22827215	0.161898645	0.87138567	NaN	Low	3.379629855	3.87909698
4930428D20Rik	4930428D20Rik	0	NaN	NaN	NaN	NaN	NaN	Low	NaN	NaN
4930428E07Rik	4930428E07Rik	0	NaN	NaN	NaN	NaN	NaN	Low	NaN	NaN
4930428G15Rik	4930428G15Rik	0	NaN	NaN	NaN	NaN	NaN	Low	NaN	NaN
4930428O21Rik	4930428O21Rik	0	NaN	NaN	NaN	NaN	NaN	Low	NaN	NaN
4930429B21Rik	4930429B21Rik	7.560898434	-1.044477556	0.764386522	-1.366425919	0.171805318	0.439526698	OK	10.1842596	4.937537269
4930429D17Rik	4930429D17Rik	0.354728105	-2.012240212	4.036152004	-0.49855412	0.618093533	NaN	Low	0.568525593	0.140930618
4930429F11Rik	4930429F11Rik	0	NaN	NaN	NaN	NaN	NaN	Low	NaN	NaN
4930429F24Rik	4930429F24Rik	1.439207592	0.811952137	1.917319518	0.423482956	0.671942931	NaN	Low	1.044574861	1.833840323
4930429H19Rik	4930429H19Rik	0	NaN	NaN	NaN	NaN	NaN	Low	NaN	NaN
4930430A15Rik	4930430A15Rik	0	NaN	NaN	NaN	NaN	NaN	Low	NaN	NaN
4930430F08Rik	4930430F08Rik	175.1821808	0.001235392	0.21700125	0.00569302	0.995457652	0.998386689	OK	175.1071757	175.2571858
4930430F21Rik	4930430F21Rik	0	NaN	NaN	NaN	NaN	NaN	Low	NaN	NaN
4930430J02Rik	4930430J02Rik	0	NaN	NaN	NaN	NaN	NaN	Low	NaN	NaN
4930431F12Rik	4930431F12Rik	1.029298321	-1.051848893	1.916646768	-0.548796425	0.583145164	NaN	Low	1.388738951	0.669857692
4930431P03Rik	4930431P03Rik	0.362516282	-2.039306815	3.980508583	-0.51232318	0.608424845	NaN	Low	0.583160844	0.14187172
4930431P22Rik	4930431P22Rik	0.461599863	-0.947928543	3.735183484	-0.253783662	0.799662696	NaN	Low	0.608017769	0.315181956
4930432J09Rik	4930432J09Rik	1.461489407	1.709967598	1.754261308	0.974750792	0.329683892	NaN	Low	0.68429241	2.238686404
4930432K21Rik	4930432K21Rik	4.961923785	1.564855874	0.982030978	1.593489319	0.111050463	NaN	Low	2.506984738	7.416862831
4930432L08Rik	4930432L08Rik	0	NaN	NaN	NaN	NaN	NaN	Low	NaN	NaN
4930432M17Rik	4930432M17Rik	0	NaN	NaN	NaN	NaN	NaN	Low	NaN	NaN
4930432O09Rik	4930432O09Rik	0	NaN	NaN	NaN	NaN	NaN	Low	NaN	NaN
4930433B08Rik	4930433B08Rik	0	NaN	NaN	NaN	NaN	NaN	Low	NaN	NaN
4930433I11Rik	4930433I11Rik	0	NaN	NaN	NaN	NaN	NaN	Low	NaN	NaN
4930433N12Rik	4930433N12Rik	1.157789504	-0.659063241	2.058244099	-0.32020655	0.748811759	NaN	Low	1.417739598	0.897839411
4930434J06Rik	4930434J06Rik	0	NaN	NaN	NaN	NaN	NaN	Low	NaN	NaN
4930435E12Rik	4930435E12Rik	0	NaN	NaN	NaN	NaN	NaN	Low	NaN	NaN
4930435F18Rik	4930435F18Rik	0	NaN	NaN	NaN	NaN	NaN	Low	NaN	NaN
4930438E09Rik	4930438E09Rik	0	NaN	NaN	NaN	NaN	NaN	Low	NaN	NaN
4930440C22Rik	4930440C22Rik	0	NaN	NaN	NaN	NaN	NaN	Low	NaN	NaN
4930440I19Rik	4930440I19Rik	0	NaN	NaN	NaN	NaN	NaN	Low	NaN	NaN
4930441H08Rik	4930441H08Rik	0	NaN	NaN	NaN	NaN	NaN	Low	NaN	NaN
4930441J16Rik	4930441J16Rik	0	NaN	NaN	NaN	NaN	NaN	Low	NaN	NaN
4930442J19Rik	4930442J19Rik	0	NaN	NaN	NaN	NaN	NaN	Low	NaN	NaN
4930442L01Rik	4930442L01Rik	0	NaN	NaN	NaN	NaN	NaN	Low	NaN	NaN
4930443O20Rik	4930443O20Rik	1.253743273	-1.440772143	2.050985832	-0.702477863	0.482381203	NaN	Low	1.832462251	0.675024296
4930444F02Rik	4930444F02Rik	0.167371926	0.826826135	4.080472857	0.20262998	0.839424255	NaN	Low	0.120681522	0.21406233
4930444G20Rik	4930444G20Rik	0	NaN	NaN	NaN	NaN	NaN	Low	NaN	NaN
4930444M15Rik	4930444M15Rik	0	NaN	NaN	NaN	NaN	NaN	Low	NaN	NaN
4930444P10Rik	4930444P10Rik	0.943923479	-0.196938607	2.135374054	-0.092226749	0.926517886	NaN	Low	1.008249909	0.879597049
4930445N18Rik	4930445N18Rik	0.352249972	1.852091368	4.027218983	0.459893384	0.645592749	NaN	Low	0.152812269	0.551687674
4930447A16Rik	4930447A16Rik	0	NaN	NaN	NaN	NaN	NaN	Low	NaN	NaN
4930447C04Rik	4930447C04Rik	0	NaN	NaN	NaN	NaN	NaN	Low	NaN	NaN
4930447F24Rik	4930447F24Rik	0	NaN	NaN	NaN	NaN	NaN	Low	NaN	NaN
4930447J18Rik	4930447J18Rik	0.136493676	0.826826135	4.080472857	0.20262998	0.839424255	NaN	Low	0.09841713	0.174570222
4930447K03Rik	4930447K03Rik	0.657367679	1.348983593	2.384945656	0.565624458	0.571649098	NaN	Low	0.370627161	0.944108198
4930447M23Rik	4930447M23Rik	0.136493676	0.826826135	4.080472857	0.20262998	0.839424255	NaN	Low	0.09841713	0.174570222
4930447N08Rik	4930447N08Rik	0.176124986	0.826826135	4.080472857	0.20262998	0.839424255	NaN	Low	0.126992811	0.22525716
4930448C13Rik	4930448C13Rik	0	NaN	NaN	NaN	NaN	NaN	Low	NaN	NaN
4930448F12Rik	4930448F12Rik	0	NaN	NaN	NaN	NaN	NaN	Low	NaN	NaN
4930448H16Rik	4930448H16Rik	0	NaN	NaN	NaN	NaN	NaN	Low	NaN	NaN
4930448I06Rik	4930448I06Rik	0	NaN	NaN	NaN	NaN	NaN	Low	NaN	NaN
4930448I18Rik	4930448I18Rik	0	NaN	NaN	NaN	NaN	NaN	Low	NaN	NaN
4930448K20Rik	4930448K20Rik	0.819595354	0.483101953	2.039767445	0.236841682	0.812779614	NaN	Low	0.683638251	0.955552456
4930449E01Rik	4930449E01Rik	0	NaN	NaN	NaN	NaN	NaN	Low	NaN	NaN
4930449E18Rik	4930449E18Rik	0.313857729	-0.134946537	4.080472857	-0.033071299	0.97361773	NaN	Low	0.328525818	0.299189639
4930449I24Rik	4930449I24Rik	0.532092158	-2.59801704	3.993450192	-0.650569536	0.515324401	NaN	Low	0.913333302	0.150851014
4930451G09Rik	4930451G09Rik	26.73166292	0.165260565	0.446993722	0.369715629	0.711594386	0.870748932	OK	25.2022803	28.26104553
4930451I11Rik	4930451I11Rik	0.409481027	2.108970048	4.007838862	0.526211288	0.598741412	NaN	Low	0.154118916	0.664843139
4930452A19Rik	4930452A19Rik	0	NaN	NaN	NaN	NaN	NaN	Low	NaN	NaN
4930452B06Rik	4930452B06Rik	72.29132869	0.884083672	0.314972743	2.806857705	0.005002733	0.057034314	OK	50.80934172	93.77331565
4930452G13Rik	4930452G13Rik	0	NaN	NaN	NaN	NaN	NaN	Low	NaN	NaN
4930452N14Rik	4930452N14Rik	0	NaN	NaN	NaN	NaN	NaN	Low	NaN	NaN
4930453H23Rik	4930453H23Rik	0	NaN	NaN	NaN	NaN	NaN	Low	NaN	NaN
4930453L07Rik	4930453L07Rik	0.352249972	1.852091368	4.027218983	0.459893384	0.645592749	NaN	Low	0.152812269	0.551687674
4930453N24Rik	4930453N24Rik	425.3850052	-0.056702122	0.153387193	-0.369666599	0.711630922	0.870748932	OK	433.7433649	417.0266455
4930455B14Rik	4930455B14Rik	0.136493676	0.826826135	4.080472857	0.20262998	0.839424255	NaN	Low	0.09841713	0.174570222
4930455C13Rik	4930455C13Rik	0	NaN	NaN	NaN	NaN	NaN	Low	NaN	NaN
4930455D15Rik	4930455D15Rik	0	NaN	NaN	NaN	NaN	NaN	Low	NaN	NaN
4930455F16Rik	4930455F16Rik	0	NaN	NaN	NaN	NaN	NaN	Low	NaN	NaN
4930455G09Rik	4930455G09Rik	0.674087936	1.369912219	2.744892658	0.499076791	0.617725287	NaN	Low	0.376107593	0.972068278
4930455H04Rik	4930455H04Rik	0.343484629	1.820113049	4.029872067	0.451655293	0.65151733	NaN	Low	0.151612407	0.535356851
4930455J16Rik	4930455J16Rik	0	NaN	NaN	NaN	NaN	NaN	Low	NaN	NaN
4930456L15Rik	4930456L15Rik	0	NaN	NaN	NaN	NaN	NaN	Low	NaN	NaN
4930459C07Rik	4930459C07Rik	0.602886316	1.259201693	2.803793168	0.449106485	0.653354843	NaN	Low	0.355304417	0.850468215
4930459L07Rik	4930459L07Rik	0	NaN	NaN	NaN	NaN	NaN	Low	NaN	NaN
4930461G14Rik	4930461G14Rik	54.2632479	-0.095061006	0.364091681	-0.261090848	0.79402245	0.912546284	OK	56.05033847	52.47615732
4930463O16Rik	4930463O16Rik	0	NaN	NaN	NaN	NaN	NaN	Low	NaN	NaN
4930465K10Rik	4930465K10Rik	0.334743852	1.787687074	4.032625613	0.443305986	0.657544427	NaN	Low	0.150358512	0.519129192
4930465M20Rik	4930465M20Rik	0	NaN	NaN	NaN	NaN	NaN	Low	NaN	NaN
4930467D21Rik	4930467D21Rik	0	NaN	NaN	NaN	NaN	NaN	Low	NaN	NaN
4930467E23Rik	4930467E23Rik	0	NaN	NaN	NaN	NaN	NaN	Low	NaN	NaN
4930467J12Rik	4930467J12Rik	0	NaN	NaN	NaN	NaN	NaN	Low	NaN	NaN
4930467K11Rik	4930467K11Rik	0	NaN	NaN	NaN	NaN	NaN	Low	NaN	NaN
4930469K13Rik	4930469K13Rik	0.983315623	-1.106884302	2.179455342	-0.507871981	0.611543126	NaN	Low	1.343056119	0.623575126
4930470G03Rik	4930470G03Rik	2.250720542	-0.584329806	1.506012022	-0.387998102	0.698017438	NaN	Low	2.700390843	1.801050241
4930470H14Rik	4930470H14Rik	0	NaN	NaN	NaN	NaN	NaN	Low	NaN	NaN
4930470O06Rik	4930470O06Rik	0	NaN	NaN	NaN	NaN	NaN	Low	NaN	NaN
4930470P17Rik	4930470P17Rik	0	NaN	NaN	NaN	NaN	NaN	Low	NaN	NaN
4930471C04Rik	4930471C04Rik	0.136493676	0.826826135	4.080472857	0.20262998	0.839424255	NaN	Low	0.09841713	0.174570222
4930471G03Rik	4930471G03Rik	0	NaN	NaN	NaN	NaN	NaN	Low	NaN	NaN
4930471G24Rik	4930471G24Rik	0	NaN	NaN	NaN	NaN	NaN	Low	NaN	NaN
4930471M09Rik	4930471M09Rik	0	NaN	NaN	NaN	NaN	NaN	Low	NaN	NaN
4930473A02Rik	4930473A02Rik	0	NaN	NaN	NaN	NaN	NaN	Low	NaN	NaN
4930473O22Rik	4930473O22Rik	0	NaN	NaN	NaN	NaN	NaN	Low	NaN	NaN
4930474G06Rik	4930474G06Rik	0	NaN	NaN	NaN	NaN	NaN	Low	NaN	NaN
4930474H20Rik	4930474H20Rik	0	NaN	NaN	NaN	NaN	NaN	Low	NaN	NaN
4930474M22Rik	4930474M22Rik	0	NaN	NaN	NaN	NaN	NaN	Low	NaN	NaN
4930474N05Rik	4930474N05Rik	0	NaN	NaN	NaN	NaN	NaN	Low	NaN	NaN
4930474N09Rik	4930474N09Rik	0.694703601	-2.985079869	3.171310953	-0.941276309	0.34656328	NaN	Low	1.233603742	0.15580346
4930477N07Rik	4930477N07Rik	0	NaN	NaN	NaN	NaN	NaN	Low	NaN	NaN
4930478L05Rik	4930478L05Rik	0	NaN	NaN	NaN	NaN	NaN	Low	NaN	NaN
4930478P22Rik	4930478P22Rik	0	NaN	NaN	NaN	NaN	NaN	Low	NaN	NaN
4930479D17Rik	4930479D17Rik	0.515675749	-1.002552773	2.956467531	-0.339104949	0.73453067	NaN	Low	0.687973084	0.343378414
4930480E11Rik	4930480E11Rik	0	NaN	NaN	NaN	NaN	NaN	Low	NaN	NaN
4930480G23Rik	4930480G23Rik	0.176124986	0.826826135	4.080472857	0.20262998	0.839424255	NaN	Low	0.126992811	0.22525716
4930480K15Rik	4930480K15Rik	0	NaN	NaN	NaN	NaN	NaN	Low	NaN	NaN
4930480K23Rik	4930480K23Rik	70.01394527	0.525447454	0.39810463	1.319872752	0.186877506	0.46032535	OK	57.40306726	82.62482328
4930480M12Rik	4930480M12Rik	0.303774003	1.664296883	4.043639612	0.41158388	0.680644449	NaN	Low	0.145709242	0.461838764
4930481A15Rik	4930481A15Rik	30.95283868	-3.287795182	1.007258023	-3.264104238	0.001098108	0.019304547	OK	56.15566707	5.750010282
4930482G09Rik	4930482G09Rik	0.370356987	-2.066514752	4.031450188	-0.512598359	0.608232301	NaN	Low	0.597959734	0.142754239
4930483J18Rik	4930483J18Rik	0.520874934	0.843940939	2.966656623	0.284475437	0.776046055	NaN	Low	0.372726213	0.669023655
4930483K19Rik	4930483K19Rik	0.461320542	-0.945319771	3.735732378	-0.253048044	0.800231087	NaN	Low	0.607274612	0.315366471
4930483O08Rik	4930483O08Rik	0.489107896	2.33817838	3.595745181	0.650262536	0.515522652	NaN	Low	0.161511363	0.816704428
4930484H19Rik	4930484H19Rik	0	NaN	NaN	NaN	NaN	NaN	Low	NaN	NaN
4930486F22Rik	4930486F22Rik	0.312505639	1.698792155	4.040459037	0.420445335	0.674160155	NaN	Low	0.147189945	0.477821334
4930486I03Rik	4930486I03Rik	0.136493676	0.826826135	4.080472857	0.20262998	0.839424255	NaN	Low	0.09841713	0.174570222
4930486L24Rik	4930486L24Rik	7.360987261	-0.013848352	0.750605173	-0.018449583	0.985280198	0.994447806	OK	7.39631585	7.325658672
4930487D11Rik	4930487D11Rik	0	NaN	NaN	NaN	NaN	NaN	Low	NaN	NaN
4930487H11Rik	4930487H11Rik	0	NaN	NaN	NaN	NaN	NaN	Low	NaN	NaN
4930488B22Rik	4930488B22Rik	0	NaN	NaN	NaN	NaN	NaN	Low	NaN	NaN
4930488L21Rik	4930488L21Rik	0	NaN	NaN	NaN	NaN	NaN	Low	NaN	NaN
4930500F04Rik	4930500F04Rik	0	NaN	NaN	NaN	NaN	NaN	Low	NaN	NaN
4930500G05Rik	4930500G05Rik	0.185178493	-1.096727216	4.080472857	-0.26877454	0.788103187	NaN	Low	0.252359664	0.117997322
4930500L23Rik	4930500L23Rik	0	NaN	NaN	NaN	NaN	NaN	Low	NaN	NaN
4930502A04Rik	4930502A04Rik	0	NaN	NaN	NaN	NaN	NaN	Low	NaN	NaN
4930502E09Rik	4930502E09Rik	0.177364053	-1.096727216	4.080472857	-0.26877454	0.788103187	NaN	Low	0.241710212	0.113017894
4930502E18Rik	4930502E18Rik	12.46808086	-1.398154122	0.984527964	-1.420126369	0.155570895	0.419014196	OK	18.07735509	6.858806639
4930503B20Rik	4930503B20Rik	0	NaN	NaN	NaN	NaN	NaN	Low	NaN	NaN
4930503E14Rik	4930503E14Rik	1.852346958	-1.518910709	1.518962072	-0.999966186	0.317326872	NaN	Low	2.746355219	0.958338697
4930503E24Rik	4930503E24Rik	0.836167608	-0.618116296	2.607809774	-0.237025071	0.812637341	NaN	Low	1.012603026	0.65973219
4930503F20Rik	4930503F20Rik	0	NaN	NaN	NaN	NaN	NaN	Low	NaN	NaN
4930503H13Rik	4930503H13Rik	0	NaN	NaN	NaN	NaN	NaN	Low	NaN	NaN
4930503L19Rik	4930503L19Rik	48.42872207	0.304874709	0.347906391	0.87631247	0.380860188	0.664282586	OK	43.33062778	53.52681637
4930503O07Rik	4930503O07Rik	0.176124986	0.826826135	4.080472857	0.20262998	0.839424255	NaN	Low	0.126992811	0.22525716
4930504C09Rik	4930504C09Rik	0	NaN	NaN	NaN	NaN	NaN	Low	NaN	NaN
4930504O13Rik	4930504O13Rik	0	NaN	NaN	NaN	NaN	NaN	Low	NaN	NaN
4930505A04Rik	4930505A04Rik	2.804873705	0.730176549	1.177801365	0.619948805	0.535291493	NaN	Low	2.109846032	3.499901378
4930505G20Rik	4930505G20Rik	0	NaN	NaN	NaN	NaN	NaN	Low	NaN	NaN
4930505K13Rik	4930505K13Rik	0	NaN	NaN	NaN	NaN	NaN	Low	NaN	NaN
4930505K14Rik	4930505K14Rik	0	NaN	NaN	NaN	NaN	NaN	Low	NaN	NaN
4930505N22Rik	4930505N22Rik	1.866926279	-1.028777988	1.413568723	-0.727787742	0.46674353	NaN	Low	2.50573089	1.228121667
4930506A18Rik	4930506A18Rik	0	NaN	NaN	NaN	NaN	NaN	Low	NaN	NaN
4930506C21Rik	4930506C21Rik	0.982434309	-1.285778851	2.136062749	-0.601938708	0.547214937	NaN	Low	1.393376281	0.571492337
4930507D05Rik	4930507D05Rik	1.794238261	0.632673098	1.385830232	0.456530016	0.648008892	NaN	Low	1.407005645	2.181470878
4930507D10Rik	4930507D10Rik	0	NaN	NaN	NaN	NaN	NaN	Low	NaN	NaN
4930509E16Rik	4930509E16Rik	3.132601563	-0.527095848	1.207650939	-0.436463742	0.6625003	NaN	Low	3.698575629	2.566627498
4930509G22Rik	4930509G22Rik	3.523687168	0.90346119	1.185188141	0.762293478	0.445884866	NaN	Low	2.455062131	4.592312206
4930509J09Rik	4930509J09Rik	0	NaN	NaN	NaN	NaN	NaN	Low	NaN	NaN
4930509K18Rik	4930509K18Rik	0	NaN	NaN	NaN	NaN	NaN	Low	NaN	NaN
4930511A02Rik	4930511A02Rik	0	NaN	NaN	NaN	NaN	NaN	Low	NaN	NaN
4930511A08Rik	4930511A08Rik	1.118225448	0.284259338	1.810817518	0.156978456	0.875261827	NaN	Low	1.008416501	1.228034395
4930511E03Rik	4930511E03Rik	0.177364053	-1.096727216	4.080472857	-0.26877454	0.788103187	NaN	Low	0.241710212	0.113017894
4930511M06Rik	4930511M06Rik	17.78467	0.328172094	0.47321893	0.69348894	0.488002764	0.741671791	OK	15.77059377	19.79874623
4930512B01Rik	4930512B01Rik	0.362521023	-2.039319987	3.980494177	-0.512328343	0.608421232	NaN	Low	0.583169512	0.141872534
4930512J16Rik	4930512J16Rik	0.185178493	-1.096727216	4.080472857	-0.26877454	0.788103187	NaN	Low	0.252359664	0.117997322
4930512M02Rik	4930512M02Rik	0	NaN	NaN	NaN	NaN	NaN	Low	NaN	NaN
4930513D17Rik	4930513D17Rik	0	NaN	NaN	NaN	NaN	NaN	Low	NaN	NaN
4930513N10Rik	4930513N10Rik	5.368518499	-0.354513616	0.830354649	-0.426942411	0.669421274	NaN	Low	6.024822664	4.712214334
4930513O06Rik	4930513O06Rik	0	NaN	NaN	NaN	NaN	NaN	Low	NaN	NaN
4930515B02Rik	4930515B02Rik	0	NaN	NaN	NaN	NaN	NaN	Low	NaN	NaN
4930515G01Rik	4930515G01Rik	7.322705678	-0.483062865	1.027017692	-0.470354959	0.638101438	0.829577189	OK	8.537323082	6.108088275
4930515G16Rik	4930515G16Rik	0	NaN	NaN	NaN	NaN	NaN	Low	NaN	NaN
4930515L03Rik	4930515L03Rik	0	NaN	NaN	NaN	NaN	NaN	Low	NaN	NaN
4930515L19Rik	4930515L19Rik	0	NaN	NaN	NaN	NaN	NaN	Low	NaN	NaN
4930517E11Rik	4930517E11Rik	0	NaN	NaN	NaN	NaN	NaN	Low	NaN	NaN
4930517M08Rik	4930517M08Rik	0	NaN	NaN	NaN	NaN	NaN	Low	NaN	NaN
4930518J21Rik	4930518J21Rik	0	NaN	NaN	NaN	NaN	NaN	Low	NaN	NaN
4930518P08Rik	4930518P08Rik	0	NaN	NaN	NaN	NaN	NaN	Low	NaN	NaN
4930519D14Rik	4930519D14Rik	0	NaN	NaN	NaN	NaN	NaN	Low	NaN	NaN
4930519F16Rik	4930519F16Rik	1.744312691	-2.354073726	2.754378851	-0.854665917	0.392736124	NaN	Low	2.917903942	0.570721439
4930519F24Rik	4930519F24Rik	0	NaN	NaN	NaN	NaN	NaN	Low	NaN	NaN
4930519G04Rik	4930519G04Rik	0	NaN	NaN	NaN	NaN	NaN	Low	NaN	NaN
4930519H02Rik	4930519H02Rik	0	NaN	NaN	NaN	NaN	NaN	Low	NaN	NaN
4930519K11Rik	4930519K11Rik	0	NaN	NaN	NaN	NaN	NaN	Low	NaN	NaN
4930519L02Rik	4930519L02Rik	0	NaN	NaN	NaN	NaN	NaN	Low	NaN	NaN
4930520O04Rik	4930520O04Rik	4.497532107	-0.951911973	1.314124057	-0.724369946	0.468838645	NaN	Low	5.929715905	3.065348309
4930520P13Rik	4930520P13Rik	0	NaN	NaN	NaN	NaN	NaN	Low	NaN	NaN
4930521E06Rik	4930521E06Rik	0	NaN	NaN	NaN	NaN	NaN	Low	NaN	NaN
4930521O11Rik	4930521O11Rik	0	NaN	NaN	NaN	NaN	NaN	Low	NaN	NaN
4930521O17Rik	4930521O17Rik	0	NaN	NaN	NaN	NaN	NaN	Low	NaN	NaN
4930522H14Rik	4930522H14Rik	0.185178493	-1.096727216	4.080472857	-0.26877454	0.788103187	NaN	Low	0.252359664	0.117997322
4930522O17Rik	4930522O17Rik	0.162188566	-1.096727216	4.080472857	-0.26877454	0.788103187	NaN	Low	0.221029188	0.103347943
4930522P08Rik	4930522P08Rik	2.495782268	-1.194533604	1.31319473	-0.909639352	0.363012738	NaN	Low	3.473775765	1.517788771
4930523C07Rik	4930523C07Rik	260.2930966	0.65858705	0.24386978	2.700568521	0.006922108	0.070198992	OK	201.892166	318.6940272
4930523O13Rik	4930523O13Rik	0	NaN	NaN	NaN	NaN	NaN	Low	NaN	NaN
4930524B15Rik	4930524B15Rik	0.185178493	-1.096727216	4.080472857	-0.26877454	0.788103187	NaN	Low	0.252359664	0.117997322
4930524B17Rik	4930524B17Rik	0	NaN	NaN	NaN	NaN	NaN	Low	NaN	NaN
4930524C18Rik	4930524C18Rik	0	NaN	NaN	NaN	NaN	NaN	Low	NaN	NaN
4930524N10Rik	4930524N10Rik	3.355950233	-0.648739378	1.370804155	-0.473254605	0.636031545	NaN	Low	4.098026107	2.613874359
4930524O05Rik	4930524O05Rik	0	NaN	NaN	NaN	NaN	NaN	Low	NaN	NaN
4930524O08Rik	4930524O08Rik	0	NaN	NaN	NaN	NaN	NaN	Low	NaN	NaN
4930525C09Rik	4930525C09Rik	0	NaN	NaN	NaN	NaN	NaN	Low	NaN	NaN
4930525D18Rik	4930525D18Rik	0	NaN	NaN	NaN	NaN	NaN	Low	NaN	NaN
4930525G20Rik	4930525G20Rik	14.23741722	0.606841323	0.583155301	1.040617006	0.298053335	0.58736281	OK	11.28645402	17.18838043
4930526H09Rik	4930526H09Rik	0	NaN	NaN	NaN	NaN	NaN	Low	NaN	NaN
4930526I15Rik	4930526I15Rik	71.18666551	0.009399107	0.272107972	0.034541828	0.972445089	0.989748543	OK	70.95477704	71.41855398
4930526L06Rik	4930526L06Rik	0	NaN	NaN	NaN	NaN	NaN	Low	NaN	NaN
4930527F14Rik	4930527F14Rik	0	NaN	NaN	NaN	NaN	NaN	Low	NaN	NaN
4930527G23Rik	4930527G23Rik	0	NaN	NaN	NaN	NaN	NaN	Low	NaN	NaN
4930528A17Rik	4930528A17Rik	8.121298354	-0.629940314	0.760080031	-0.82878156	0.407228024	0.683516536	OK	9.866702489	6.375894218
4930528D03Rik	4930528D03Rik	0	NaN	NaN	NaN	NaN	NaN	Low	NaN	NaN
4930528G23Rik	4930528G23Rik	0.339645883	-1.957381597	4.041099138	-0.484368616	0.628124287	NaN	Low	0.540194247	0.139097518
4930528H21Rik	4930528H21Rik	0	NaN	NaN	NaN	NaN	NaN	Low	NaN	NaN
4930528P14Rik	4930528P14Rik	0.312591567	1.699073205	4.040451004	0.42051573	0.67410874	NaN	Low	0.14720849	0.477974643
4930529C04Rik	4930529C04Rik	0	NaN	NaN	NaN	NaN	NaN	Low	NaN	NaN
4930529K09Rik	4930529K09Rik	0	NaN	NaN	NaN	NaN	NaN	Low	NaN	NaN
4930529L06Rik	4930529L06Rik	0	NaN	NaN	NaN	NaN	NaN	Low	NaN	NaN
4930529N20Rik	4930529N20Rik	0	NaN	NaN	NaN	NaN	NaN	Low	NaN	NaN
4930532I03Rik	4930532I03Rik	0.167371926	0.826826135	4.080472857	0.20262998	0.839424255	NaN	Low	0.120681522	0.21406233
4930532M18Rik	4930532M18Rik	0	NaN	NaN	NaN	NaN	NaN	Low	NaN	NaN
4930533B01Rik	4930533B01Rik	0	NaN	NaN	NaN	NaN	NaN	Low	NaN	NaN
4930533N22Rik	4930533N22Rik	0	NaN	NaN	NaN	NaN	NaN	Low	NaN	NaN
4930533P14Rik	4930533P14Rik	0	NaN	NaN	NaN	NaN	NaN	Low	NaN	NaN
4930534H03Rik	4930534H03Rik	0	NaN	NaN	NaN	NaN	NaN	Low	NaN	NaN
4930539C22Rik	4930539C22Rik	0	NaN	NaN	NaN	NaN	NaN	Low	NaN	NaN
4930539E08Rik	4930539E08Rik	16.94122741	0.445885593	0.637557128	0.699365709	0.484323512	0.739180147	OK	14.34390478	19.53855004
4930539J05Rik	4930539J05Rik	7.030482856	1.422424084	0.782130661	1.818652757	0.068964423	0.269958572	OK	3.820546052	10.24041966
4930539M17Rik	4930539M17Rik	0	NaN	NaN	NaN	NaN	NaN	Low	NaN	NaN
4930539N22Rik	4930539N22Rik	0	NaN	NaN	NaN	NaN	NaN	Low	NaN	NaN
4930540M03Rik	4930540M03Rik	0	NaN	NaN	NaN	NaN	NaN	Low	NaN	NaN
4930542C21Rik	4930542C21Rik	0	NaN	NaN	NaN	NaN	NaN	Low	NaN	NaN
4930542D17Rik	4930542D17Rik	1.448801841	3.905970671	2.025597706	1.92830524	0.05381717	NaN	Low	0.18120852	2.716395161
4930542M03Rik	4930542M03Rik	0	NaN	NaN	NaN	NaN	NaN	Low	NaN	NaN
4930543E12Rik	4930543E12Rik	0	NaN	NaN	NaN	NaN	NaN	Low	NaN	NaN
4930543N07Rik	4930543N07Rik	0	NaN	NaN	NaN	NaN	NaN	Low	NaN	NaN
4930544D05Rik	4930544D05Rik	0	NaN	NaN	NaN	NaN	NaN	Low	NaN	NaN
4930544G11Rik	4930544G11Rik	0	NaN	NaN	NaN	NaN	NaN	Low	NaN	NaN
4930544M13Rik	4930544M13Rik	0	NaN	NaN	NaN	NaN	NaN	Low	NaN	NaN
4930545E07Rik	4930545E07Rik	0	NaN	NaN	NaN	NaN	NaN	Low	NaN	NaN
4930545H06Rik	4930545H06Rik	1.741248796	-2.055066685	1.769547536	-1.1613515	0.245498984	NaN	Low	2.807022702	0.675474891
4930545L23Rik	4930545L23Rik	0	NaN	NaN	NaN	NaN	NaN	Low	NaN	NaN
4930546C10Rik	4930546C10Rik	0	NaN	NaN	NaN	NaN	NaN	Low	NaN	NaN
4930546K05Rik	4930546K05Rik	0	NaN	NaN	NaN	NaN	NaN	Low	NaN	NaN
4930547E08Rik	4930547E08Rik	0	NaN	NaN	NaN	NaN	NaN	Low	NaN	NaN
4930547E14Rik	4930547E14Rik	0	NaN	NaN	NaN	NaN	NaN	Low	NaN	NaN
4930548G14Rik	4930548G14Rik	0	NaN	NaN	NaN	NaN	NaN	Low	NaN	NaN
4930548H24Rik	4930548H24Rik	0	NaN	NaN	NaN	NaN	NaN	Low	NaN	NaN
4930548J01Rik	4930548J01Rik	0.176124986	0.826826135	4.080472857	0.20262998	0.839424255	NaN	Low	0.126992811	0.22525716
4930548K13Rik	4930548K13Rik	0	NaN	NaN	NaN	NaN	NaN	Low	NaN	NaN
4930549C15Rik	4930549C15Rik	0	NaN	NaN	NaN	NaN	NaN	Low	NaN	NaN
4930549G23Rik	4930549G23Rik	0	NaN	NaN	NaN	NaN	NaN	Low	NaN	NaN
4930550C14Rik	4930550C14Rik	39.58975693	0.081301701	0.475451075	0.17099909	0.864224481	0.942750588	OK	38.47453058	40.70498327
4930550C17Rik	4930550C17Rik	0	NaN	NaN	NaN	NaN	NaN	Low	NaN	NaN
4930550L24Rik	4930550L24Rik	0	NaN	NaN	NaN	NaN	NaN	Low	NaN	NaN
4930552N02Rik	4930552N02Rik	0	NaN	NaN	NaN	NaN	NaN	Low	NaN	NaN
4930552P12Rik	4930552P12Rik	0.361310537	-0.135684661	4.011424989	-0.033824554	0.973017056	NaN	Low	0.378288551	0.344332523
4930553C11Rik	4930553C11Rik	0	NaN	NaN	NaN	NaN	NaN	Low	NaN	NaN
4930553E22Rik	4930553E22Rik	0	NaN	NaN	NaN	NaN	NaN	Low	NaN	NaN
4930553J12Rik	4930553J12Rik	0	NaN	NaN	NaN	NaN	NaN	Low	NaN	NaN
4930553P18Rik	4930553P18Rik	3.090375669	-0.347148331	1.273086151	-0.272682513	0.785097278	NaN	Low	3.460402647	2.720348691
4930554C24Rik	4930554C24Rik	0	NaN	NaN	NaN	NaN	NaN	Low	NaN	NaN
4930554G24Rik	4930554G24Rik	0.176124986	0.826826135	4.080472857	0.20262998	0.839424255	NaN	Low	0.126992811	0.22525716
4930554H23Rik	4930554H23Rik	0	NaN	NaN	NaN	NaN	NaN	Low	NaN	NaN
4930554I06Rik	4930554I06Rik	0	NaN	NaN	NaN	NaN	NaN	Low	NaN	NaN
4930555B11Rik	4930555B11Rik	0	NaN	NaN	NaN	NaN	NaN	Low	NaN	NaN
4930555B12Rik	4930555B12Rik	0	NaN	NaN	NaN	NaN	NaN	Low	NaN	NaN
4930555G01Rik	4930555G01Rik	0.910828398	1.978817787	2.553613707	0.774908821	0.438393539	NaN	Low	0.368629619	1.453027178
4930555G21Rik	4930555G21Rik	0	NaN	NaN	NaN	NaN	NaN	Low	NaN	NaN
4930555K05Rik	4930555K05Rik	0	NaN	NaN	NaN	NaN	NaN	Low	NaN	NaN
4930555K19Rik	4930555K19Rik	0	NaN	NaN	NaN	NaN	NaN	Low	NaN	NaN
4930556C24Rik	4930556C24Rik	0	NaN	NaN	NaN	NaN	NaN	Low	NaN	NaN
4930556G01Rik	4930556G01Rik	0	NaN	NaN	NaN	NaN	NaN	Low	NaN	NaN
4930556J02Rik	4930556J02Rik	0	NaN	NaN	NaN	NaN	NaN	Low	NaN	NaN
4930556L07Rik	4930556L07Rik	0	NaN	NaN	NaN	NaN	NaN	Low	NaN	NaN
4930556M19Rik	4930556M19Rik	98.85061492	0.011789705	0.229357171	0.051403254	0.959004192	0.984483518	OK	98.44671352	99.25451632
4930556N09Rik	4930556N09Rik	0	NaN	NaN	NaN	NaN	NaN	Low	NaN	NaN
4930556N13Rik	4930556N13Rik	0	NaN	NaN	NaN	NaN	NaN	Low	NaN	NaN
4930557F10Rik	4930557F10Rik	0	NaN	NaN	NaN	NaN	NaN	Low	NaN	NaN
4930557J02Rik	4930557J02Rik	0	NaN	NaN	NaN	NaN	NaN	Low	NaN	NaN
4930557K07Rik	4930557K07Rik	0	NaN	NaN	NaN	NaN	NaN	Low	NaN	NaN
4930558C23Rik	4930558C23Rik	0	NaN	NaN	NaN	NaN	NaN	Low	NaN	NaN
4930558F17Rik	4930558F17Rik	0	NaN	NaN	NaN	NaN	NaN	Low	NaN	NaN
4930558G05Rik	4930558G05Rik	0	NaN	NaN	NaN	NaN	NaN	Low	NaN	NaN
4930558J18Rik	4930558J18Rik	0.820441835	-0.694539324	2.262383993	-0.306994447	0.758847599	NaN	Low	1.014201731	0.626681938
4930558K02Rik	4930558K02Rik	0	NaN	NaN	NaN	NaN	NaN	Low	NaN	NaN
4930559C10Rik	4930559C10Rik	0	NaN	NaN	NaN	NaN	NaN	Low	NaN	NaN
4930562C15Rik	4930562C15Rik	1.397816967	-0.814854936	2.389635258	-0.340995528	0.733106949	NaN	Low	1.782400492	1.013233443
4930562F07Rik	4930562F07Rik	0	NaN	NaN	NaN	NaN	NaN	Low	NaN	NaN
4930563E18Rik	4930563E18Rik	0.514765807	-1.017184808	2.961257428	-0.343497596	0.731224149	NaN	Low	0.689074171	0.340457443
4930563E22Rik	4930563E22Rik	14.60074606	0.408603964	0.544809832	0.74999374	0.453258475	0.717074817	OK	12.5468261	16.65466602
4930563F08Rik	4930563F08Rik	0	NaN	NaN	NaN	NaN	NaN	Low	NaN	NaN
4930563H07Rik	4930563H07Rik	0	NaN	NaN	NaN	NaN	NaN	Low	NaN	NaN
4930563J15Rik	4930563J15Rik	0	NaN	NaN	NaN	NaN	NaN	Low	NaN	NaN
4930563M20Rik	4930563M20Rik	0	NaN	NaN	NaN	NaN	NaN	Low	NaN	NaN
4930563M21Rik	4930563M21Rik	0	NaN	NaN	NaN	NaN	NaN	Low	NaN	NaN
4930564C03Rik	4930564C03Rik	0	NaN	NaN	NaN	NaN	NaN	Low	NaN	NaN
4930564D02Rik	4930564D02Rik	0	NaN	NaN	NaN	NaN	NaN	Low	NaN	NaN
4930565D16Rik	4930565D16Rik	0	NaN	NaN	NaN	NaN	NaN	Low	NaN	NaN
4930565N06Rik	4930565N06Rik	0	NaN	NaN	NaN	NaN	NaN	Low	NaN	NaN
4930567H12Rik	4930567H12Rik	0	NaN	NaN	NaN	NaN	NaN	Low	NaN	NaN
4930567H17Rik	4930567H17Rik	0	NaN	NaN	NaN	NaN	NaN	Low	NaN	NaN
4930567J20Rik	4930567J20Rik	0	NaN	NaN	NaN	NaN	NaN	Low	NaN	NaN
4930567K12Rik	4930567K12Rik	0.48788399	2.335078854	3.598073082	0.648980385	0.516351055	NaN	Low	0.161396396	0.814371583
4930567K20Rik	4930567K20Rik	0	NaN	NaN	NaN	NaN	NaN	Low	NaN	NaN
4930568D16Rik	4930568D16Rik	0	NaN	NaN	NaN	NaN	NaN	Low	NaN	NaN
4930568E12Rik	4930568E12Rik	0	NaN	NaN	NaN	NaN	NaN	Low	NaN	NaN
4930568G15Rik	4930568G15Rik	0.176124986	0.826826135	4.080472857	0.20262998	0.839424255	NaN	Low	0.126992811	0.22525716
4930570G19Rik	4930570G19Rik	1.919895032	1.988385748	1.526584424	1.302506246	0.192743384	NaN	Low	0.772915847	3.066874218
4930571K23Rik	4930571K23Rik	0	NaN	NaN	NaN	NaN	NaN	Low	NaN	NaN
4930571O06Rik	4930571O06Rik	0	NaN	NaN	NaN	NaN	NaN	Low	NaN	NaN
4930572K03Rik	4930572K03Rik	0	NaN	NaN	NaN	NaN	NaN	Low	NaN	NaN
4930572O03Rik	4930572O03Rik	1.727473234	1.317776306	1.800192185	0.73201979	0.464156489	NaN	Low	0.989157925	2.465788543
4930572O13Rik	4930572O13Rik	0	NaN	NaN	NaN	NaN	NaN	Low	NaN	NaN
4930573H18Rik	4930573H18Rik	0.303887787	1.664678615	4.043628041	0.411679462	0.680574381	NaN	Low	0.145734503	0.462041071
4930573O16Rik	4930573O16Rik	0	NaN	NaN	NaN	NaN	NaN	Low	NaN	NaN
4930577N17Rik	4930577N17Rik	20.22529859	0.049627519	0.474238172	0.104646824	0.916656058	0.964740974	OK	19.8774661	20.57313108
4930578C19Rik	4930578C19Rik	16.68786552	-0.062034359	0.525279804	-0.118097743	0.905990212	0.959643656	OK	17.04659052	16.32914051
4930578E11Rik	4930578E11Rik	0	NaN	NaN	NaN	NaN	NaN	Low	NaN	NaN
4930578G10Rik	4930578G10Rik	1.111958213	1.164902088	2.076824706	0.56090535	0.574862063	NaN	Low	0.68593244	1.537983986
4930578I06Rik	4930578I06Rik	0	NaN	NaN	NaN	NaN	NaN	Low	NaN	NaN
4930578L24Rik	4930578L24Rik	15.55118651	0.547564504	0.6652126	0.823142112	0.410427183	0.685637197	OK	12.63494015	18.46743288
4930578M01Rik	4930578M01Rik	1.210204408	1.284536452	2.070986276	0.620253483	0.535090915	NaN	Low	0.704418589	1.715990228
4930578N18Rik	4930578N18Rik	0	NaN	NaN	NaN	NaN	NaN	Low	NaN	NaN
4930579D09Rik	4930579D09Rik	0	NaN	NaN	NaN	NaN	NaN	Low	NaN	NaN
4930579F01Rik	4930579F01Rik	4.553403587	-0.72083786	1.255365461	-0.574205586	0.56582869	NaN	Low	5.667861025	3.438946148
4930579G18Rik	4930579G18Rik	0	NaN	NaN	NaN	NaN	NaN	Low	NaN	NaN
4930579G24Rik	4930579G24Rik	38.33851947	1.064463594	0.386230974	2.756028556	0.005850789	0.062585064	OK	24.80340103	51.87363792
4930579H20Rik	4930579H20Rik	0.177364053	-1.096727216	4.080472857	-0.26877454	0.788103187	NaN	Low	0.241710212	0.113017894
4930579J19Rik	4930579J19Rik	0	NaN	NaN	NaN	NaN	NaN	Low	NaN	NaN
4930579K19Rik	4930579K19Rik	13.74874515	-0.100867923	0.620153973	-0.162649806	0.87079417	0.945505392	OK	14.22918027	13.26831004
4930579P08Rik	4930579P08Rik	0	NaN	NaN	NaN	NaN	NaN	Low	NaN	NaN
4930581F22Rik	4930581F22Rik	22.05294132	0.24095167	0.562511856	0.428349497	0.668396688	0.849063246	OK	20.2156245	23.89025814
4930583I09Rik	4930583I09Rik	0	NaN	NaN	NaN	NaN	NaN	Low	NaN	NaN
4930583K01Rik	4930583K01Rik	0.868321291	-0.647203443	2.023860873	-0.319786529	0.74913016	NaN	Low	1.059886935	0.676755648
4930583P06Rik	4930583P06Rik	0	NaN	NaN	NaN	NaN	NaN	Low	NaN	NaN
4930584F24Rik	4930584F24Rik	0	NaN	NaN	NaN	NaN	NaN	Low	NaN	NaN
4930586N03Rik	4930586N03Rik	0	NaN	NaN	NaN	NaN	NaN	Low	NaN	NaN
4930587E11Rik	4930587E11Rik	0	NaN	NaN	NaN	NaN	NaN	Low	NaN	NaN
4930589L23Rik	4930589L23Rik	0.547210916	-2.632904536	3.469835966	-0.758797984	0.447973412	NaN	Low	0.942476522	0.15194531
4930590A17Rik	4930590A17Rik	0	NaN	NaN	NaN	NaN	NaN	Low	NaN	NaN
4930590J08Rik	4930590J08Rik	0.507351935	-1.106099956	3.649087435	-0.303116869	0.761800799	NaN	Low	0.692844322	0.321859548
4930590L20Rik	4930590L20Rik	0	NaN	NaN	NaN	NaN	NaN	Low	NaN	NaN
4930591A17Rik	4930591A17Rik	0	NaN	NaN	NaN	NaN	NaN	Low	NaN	NaN
4930591E09Rik	4930591E09Rik	0	NaN	NaN	NaN	NaN	NaN	Low	NaN	NaN
4930592A05Rik	4930592A05Rik	0	NaN	NaN	NaN	NaN	NaN	Low	NaN	NaN
4930592C13Rik	4930592C13Rik	4.000476122	1.174127157	1.043198962	1.125506447	0.260374487	NaN	Low	2.456869977	5.544082268
4930592I03Rik	4930592I03Rik	0	NaN	NaN	NaN	NaN	NaN	Low	NaN	NaN
4930593A02Rik	4930593A02Rik	0	NaN	NaN	NaN	NaN	NaN	Low	NaN	NaN
4930593C16Rik	4930593C16Rik	0	NaN	NaN	NaN	NaN	NaN	Low	NaN	NaN
4930594C11Rik	4930594C11Rik	0.440764743	2.205393511	3.696812954	0.596566161	0.55079707	NaN	Low	0.157079292	0.724450194
4930594M22Rik	4930594M22Rik	56.0283968	-0.543489154	0.378741667	-1.434986431	0.151290964	0.411965264	OK	66.45878602	45.59800757
4930594O21Rik	4930594O21Rik	0	NaN	NaN	NaN	NaN	NaN	Low	NaN	NaN
4930595D18Rik	4930595D18Rik	0	NaN	NaN	NaN	NaN	NaN	Low	NaN	NaN
4930595M18Rik	4930595M18Rik	0	NaN	NaN	NaN	NaN	NaN	Low	NaN	NaN
4930596D02Rik	4930596D02Rik	0	NaN	NaN	NaN	NaN	NaN	Low	NaN	NaN
4930596I21Rik	4930596I21Rik	0.162188566	-1.096727216	4.080472857	-0.26877454	0.788103187	NaN	Low	0.221029188	0.103347943
4930597A21Rik	4930597A21Rik	0.354728105	-2.012240212	4.036152004	-0.49855412	0.618093533	NaN	Low	0.568525593	0.140930618
4930597G03Rik	4930597G03Rik	0	NaN	NaN	NaN	NaN	NaN	Low	NaN	NaN
4930598F16Rik	4930598F16Rik	0	NaN	NaN	NaN	NaN	NaN	Low	NaN	NaN
4930599N23Rik	4930599N23Rik	2.309162622	0.284616819	1.286534786	0.221227457	0.824915331	NaN	Low	2.08212116	2.536204084
4931402G19Rik	4931402G19Rik	0.176124986	0.826826135	4.080472857	0.20262998	0.839424255	NaN	Low	0.126992811	0.22525716
4931403E22Rik	4931403E22Rik	0.362534012	-2.039356071	3.980454712	-0.512342488	0.608411334	NaN	Low	0.583193261	0.141874763
4931403G20Rik	4931403G20Rik	0	NaN	NaN	NaN	NaN	NaN	Low	NaN	NaN
4931406B18Rik	4931406B18Rik	0	NaN	NaN	NaN	NaN	NaN	Low	NaN	NaN
4931406C07Rik	4931406C07Rik	14312.86095	-0.671382195	0.229151424	-2.92986264	0.003391119	0.043903604	OK	17584.39526	11041.32664
4931406H21Rik	4931406H21Rik	3.083074699	-1.589332333	1.222446562	-1.300124179	0.193558412	NaN	Low	4.628111311	1.538038088
4931406P16Rik	4931406P16Rik	682.2737891	0.374452377	0.157481479	2.377755013	0.017418394	0.122338112	OK	594.2252399	770.3223384
4931408C20Rik	4931408C20Rik	0	NaN	NaN	NaN	NaN	NaN	Low	NaN	NaN
4931408D14Rik	4931408D14Rik	159.8842435	1.035049945	0.500887714	2.066431092	0.038787793	0.195527861	OK	104.8701638	214.8983231
4931409K22Rik	4931409K22Rik	0	NaN	NaN	NaN	NaN	NaN	Low	NaN	NaN
4931414P19Rik	4931414P19Rik	113.1939878	0.208082078	0.23008166	0.904383589	0.365792037	0.651899549	OK	105.04504	121.3429356
4931417E11Rik	4931417E11Rik	0	NaN	NaN	NaN	NaN	NaN	Low	NaN	NaN
4931419H13Rik	4931419H13Rik	0	NaN	NaN	NaN	NaN	NaN	Low	NaN	NaN
4931420L22Rik	4931420L22Rik	0	NaN	NaN	NaN	NaN	NaN	Low	NaN	NaN
4931422A03Rik	4931422A03Rik	0	NaN	NaN	NaN	NaN	NaN	Low	NaN	NaN
4931423N10Rik	4931423N10Rik	0.370356987	-2.066514752	4.031450188	-0.512598359	0.608232301	NaN	Low	0.597959734	0.142754239
4931428F04Rik	4931428F04Rik	65.27307504	-0.00827994	0.272975057	-0.030332221	0.9758021	0.990442989	OK	65.46038269	65.08576739
4931428L18Rik	4931428L18Rik	0	NaN	NaN	NaN	NaN	NaN	Low	NaN	NaN
4931429L15Rik	4931429L15Rik	0	NaN	NaN	NaN	NaN	NaN	Low	NaN	NaN
4931429P17Rik	4931429P17Rik	0.176124986	0.826826135	4.080472857	0.20262998	0.839424255	NaN	Low	0.126992811	0.22525716
4931430N09Rik	4931430N09Rik	1.847718068	0.693478521	1.38962418	0.499040338	0.617750967	NaN	Low	1.411992641	2.283443495
4931431B13Rik	4931431B13Rik	0.49149677	-1.052111639	3.677516422	-0.286092982	0.774806907	NaN	Low	0.66317135	0.319822191
4931431C16Rik	4931431C16Rik	0.136493676	0.826826135	4.080472857	0.20262998	0.839424255	NaN	Low	0.09841713	0.174570222
4931440F15Rik	4931440F15Rik	0.892539062	-0.70412726	2.244268869	-0.31374461	0.753715017	NaN	Low	1.106124039	0.678954084
4931440J10Rik	4931440J10Rik	0.176124986	0.826826135	4.080472857	0.20262998	0.839424255	NaN	Low	0.126992811	0.22525716
4931440P22Rik	4931440P22Rik	8.123855893	0.178303727	0.748534462	0.238203765	0.811723057	0.919467237	OK	7.622477306	8.62523448
4932411N23Rik	4932411N23Rik	0	NaN	NaN	NaN	NaN	NaN	Low	NaN	NaN
4932412D23Rik	4932412D23Rik	0.656346304	1.341075281	2.756016255	0.486599191	0.626542397	NaN	Low	0.371509693	0.941182915
4932413F04Rik	4932413F04Rik	0	NaN	NaN	NaN	NaN	NaN	Low	NaN	NaN
4932414J04Rik	4932414J04Rik	0	NaN	NaN	NaN	NaN	NaN	Low	NaN	NaN
4932414N04Rik	4932414N04Rik	0.162188566	-1.096727216	4.080472857	-0.26877454	0.788103187	NaN	Low	0.221029188	0.103347943
4932415M13Rik	4932415M13Rik	0.176124986	0.826826135	4.080472857	0.20262998	0.839424255	NaN	Low	0.126992811	0.22525716
4932429P05Rik	4932429P05Rik	0	NaN	NaN	NaN	NaN	NaN	Low	NaN	NaN
4932435O22Rik	4932435O22Rik	1.342184481	0.717436957	2.024885622	0.354309868	0.723106673	NaN	Low	1.015168963	1.669199999
4932438A13Rik	4932438A13Rik	1892.402273	-0.140923879	0.152579388	-0.923610198	0.355689302	0.643551669	OK	1984.754716	1800.049831
4932438H23Rik	4932438H23Rik	2.37656181	1.915774111	1.560868514	1.227376997	0.219680928	NaN	Low	0.995801828	3.757321792
4932441J04Rik	4932441J04Rik	0.450899881	0.586587578	3.749864052	0.156429025	0.87569486	NaN	Low	0.360476139	0.541323622
4932702P03Rik	4932702P03Rik	0.136493676	0.826826135	4.080472857	0.20262998	0.839424255	NaN	Low	0.09841713	0.174570222
4933400A11Rik	4933400A11Rik	0	NaN	NaN	NaN	NaN	NaN	Low	NaN	NaN
4933400B14Rik	4933400B14Rik	0	NaN	NaN	NaN	NaN	NaN	Low	NaN	NaN
4933400C23Rik	4933400C23Rik	0	NaN	NaN	NaN	NaN	NaN	Low	NaN	NaN
4933400F21Rik	4933400F21Rik	0	NaN	NaN	NaN	NaN	NaN	Low	NaN	NaN
4933400L20Rik	4933400L20Rik	0	NaN	NaN	NaN	NaN	NaN	Low	NaN	NaN
4933401B06Rik	4933401B06Rik	0	NaN	NaN	NaN	NaN	NaN	Low	NaN	NaN
4933401D09Rik	4933401D09Rik	0	NaN	NaN	NaN	NaN	NaN	Low	NaN	NaN
4933401H06Rik	4933401H06Rik	0.899507402	-0.662999308	2.585285974	-0.256451052	0.797602572	NaN	Low	1.102632123	0.696382681
4933402C06Rik	4933402C06Rik	0.185178493	-1.096727216	4.080472857	-0.26877454	0.788103187	NaN	Low	0.252359664	0.117997322
4933402D24Rik	4933402D24Rik	0	NaN	NaN	NaN	NaN	NaN	Low	NaN	NaN
4933402E13Rik	4933402E13Rik	0	NaN	NaN	NaN	NaN	NaN	Low	NaN	NaN
4933402J07Rik	4933402J07Rik	0	NaN	NaN	NaN	NaN	NaN	Low	NaN	NaN
4933402J10Rik	4933402J10Rik	0	NaN	NaN	NaN	NaN	NaN	Low	NaN	NaN
4933402J15Rik	4933402J15Rik	0	NaN	NaN	NaN	NaN	NaN	Low	NaN	NaN
4933402N03Rik	4933402N03Rik	0	NaN	NaN	NaN	NaN	NaN	Low	NaN	NaN
4933402N22Rik	4933402N22Rik	0	NaN	NaN	NaN	NaN	NaN	Low	NaN	NaN
4933403O08Rik	4933403O08Rik	0	NaN	NaN	NaN	NaN	NaN	Low	NaN	NaN
4933404G15Rik	4933404G15Rik	0	NaN	NaN	NaN	NaN	NaN	Low	NaN	NaN
4933404K08Rik	4933404K08Rik	0	NaN	NaN	NaN	NaN	NaN	Low	NaN	NaN
4933404K13Rik	4933404K13Rik	0	NaN	NaN	NaN	NaN	NaN	Low	NaN	NaN
4933404O12Rik	4933404O12Rik	120.0591974	0.617175248	0.34416404	1.793258959	0.072931526	0.278780808	OK	94.76354046	145.3548543
4933405D12Rik	4933405D12Rik	1.930742354	1.407838501	1.498136128	0.939726687	0.347357772	NaN	Low	1.05695841	2.804526297
4933405E24Rik	4933405E24Rik	0.176124986	0.826826135	4.080472857	0.20262998	0.839424255	NaN	Low	0.126992811	0.22525716
4933405L10Rik	4933405L10Rik	1.085402198	1.183977364	2.38706533	0.495997051	0.619896492	NaN	Low	0.663444137	1.507360259
4933405O20Rik	4933405O20Rik	0	NaN	NaN	NaN	NaN	NaN	Low	NaN	NaN
4933406C10Rik	4933406C10Rik	12.69992622	0.623020137	0.685661418	0.908641089	0.36353961	0.64998493	OK	9.999564579	15.40028786
4933406D12Rik	4933406D12Rik	0	NaN	NaN	NaN	NaN	NaN	Low	NaN	NaN
4933406F09Rik	4933406F09Rik	0	NaN	NaN	NaN	NaN	NaN	Low	NaN	NaN
4933406G16Rik	4933406G16Rik	0	NaN	NaN	NaN	NaN	NaN	Low	NaN	NaN
4933406I18Rik	4933406I18Rik	1.326998157	-0.094397723	1.579509373	-0.059763952	0.952343636	NaN	Low	1.370396425	1.283599889
4933406J09Rik	4933406J09Rik	0	NaN	NaN	NaN	NaN	NaN	Low	NaN	NaN
4933406J10Rik	4933406J10Rik	0	NaN	NaN	NaN	NaN	NaN	Low	NaN	NaN
4933406K04Rik	4933406K04Rik	0	NaN	NaN	NaN	NaN	NaN	Low	NaN	NaN
4933406M09Rik	4933406M09Rik	0	NaN	NaN	NaN	NaN	NaN	Low	NaN	NaN
4933407E24Rik	4933407E24Rik	1.242002346	0.591603304	2.00687062	0.294788961	0.7681551	NaN	Low	0.990858982	1.493145709
4933407G14Rik	4933407G14Rik	0.668824343	-1.623624947	2.748447945	-0.590742477	0.554692982	NaN	Low	1.009912761	0.327735925
4933407I05Rik	4933407I05Rik	0	NaN	NaN	NaN	NaN	NaN	Low	NaN	NaN
4933407K13Rik	4933407K13Rik	60.21892952	0.077140769	0.282298687	0.273259396	0.784653826	0.908350076	OK	58.60936273	61.82849632
4933407L21Rik	4933407L21Rik	0.511976117	0.82231045	3.637338193	0.226074785	0.821143255	NaN	Low	0.369893466	0.654058767
4933408B17Rik	4933408B17Rik	15.97450108	-0.07409072	0.527909158	-0.14034748	0.888385452	0.952052845	OK	16.38460238	15.56439978
4933408J17Rik	4933408J17Rik	0.185178493	-1.096727216	4.080472857	-0.26877454	0.788103187	NaN	Low	0.252359664	0.117997322
4933408N05Rik	4933408N05Rik	0	NaN	NaN	NaN	NaN	NaN	Low	NaN	NaN
4933409F18Rik	4933409F18Rik	0	NaN	NaN	NaN	NaN	NaN	Low	NaN	NaN
4933409G03Rik	4933409G03Rik	0	NaN	NaN	NaN	NaN	NaN	Low	NaN	NaN
4933409K07Rik	4933409K07Rik	2.476062495	-0.439793625	2.646576969	-0.166174508	0.86801962	NaN	Low	2.850570338	2.101554652
4933411E08Rik	4933411E08Rik	0	NaN	NaN	NaN	NaN	NaN	Low	NaN	NaN
4933411G06Rik	4933411G06Rik	0	NaN	NaN	NaN	NaN	NaN	Low	NaN	NaN
4933411K16Rik	4933411K16Rik	48.06470356	0.169675058	0.295583916	0.57403346	0.565945159	0.788393605	OK	45.24151722	50.8878899
4933412E12Rik	4933412E12Rik	81.05693492	-0.052610335	0.231534507	-0.227224597	0.820249102	0.922876745	OK	82.53471084	79.579159
4933412E24Rik	4933412E24Rik	0	NaN	NaN	NaN	NaN	NaN	Low	NaN	NaN
4933412O06Rik	4933412O06Rik	0	NaN	NaN	NaN	NaN	NaN	Low	NaN	NaN
4933413J09Rik	4933413J09Rik	0.334743852	1.787687074	4.032625613	0.443305986	0.657544427	NaN	Low	0.150358512	0.519129192
4933413L06Rik	4933413L06Rik	0	NaN	NaN	NaN	NaN	NaN	Low	NaN	NaN
4933415F23Rik	4933415F23Rik	0	NaN	NaN	NaN	NaN	NaN	Low	NaN	NaN
4933416C03Rik	4933416C03Rik	0	NaN	NaN	NaN	NaN	NaN	Low	NaN	NaN
4933416E03Rik	4933416E03Rik	0	NaN	NaN	NaN	NaN	NaN	Low	NaN	NaN
4933416I08Rik	4933416I08Rik	0	NaN	NaN	NaN	NaN	NaN	Low	NaN	NaN
4933416M06Rik	4933416M06Rik	3.050111798	-0.019281184	1.148154918	-0.01679319	0.986601603	NaN	Low	3.070493407	3.02973019
4933416M07Rik	4933416M07Rik	0	NaN	NaN	NaN	NaN	NaN	Low	NaN	NaN
4933416O17Rik	4933416O17Rik	0	NaN	NaN	NaN	NaN	NaN	Low	NaN	NaN
4933417A18Rik	4933417A18Rik	0	NaN	NaN	NaN	NaN	NaN	Low	NaN	NaN
4933417D19Rik	4933417D19Rik	2.690852975	0.286168056	1.228718139	0.232899676	0.81583931	NaN	Low	2.424850369	2.956855581
4933417E11Rik	4933417E11Rik	0	NaN	NaN	NaN	NaN	NaN	Low	NaN	NaN
4933417G07Rik	4933417G07Rik	0	NaN	NaN	NaN	NaN	NaN	Low	NaN	NaN
4933417O13Rik	4933417O13Rik	0.136493676	0.826826135	4.080472857	0.20262998	0.839424255	NaN	Low	0.09841713	0.174570222
4933421I07Rik	4933421I07Rik	0	NaN	NaN	NaN	NaN	NaN	Low	NaN	NaN
4933421O10Rik	4933421O10Rik	96.84150493	-0.157680922	0.233206438	-0.676143092	0.498949799	0.749012902	OK	102.1284417	91.55456812
4933422A05Rik	4933422A05Rik	0.476024617	-0.997835842	3.020486473	-0.330356004	0.741130981	NaN	Low	0.634382043	0.317667191
4933424G05Rik	4933424G05Rik	1.11659643	1.121867202	2.38045032	0.471283602	0.637438224	NaN	Low	0.703083375	1.530109485
4933424G06Rik	4933424G06Rik	0.483749282	-1.020489939	3.010970377	-0.338923939	0.73466703	NaN	Low	0.648045322	0.319453241
4933424L21Rik	4933424L21Rik	0	NaN	NaN	NaN	NaN	NaN	Low	NaN	NaN
4933425B07Rik	4933425B07Rik	0	NaN	NaN	NaN	NaN	NaN	Low	NaN	NaN
4933425L06Rik	4933425L06Rik	0	NaN	NaN	NaN	NaN	NaN	Low	NaN	NaN
4933427D06Rik	4933427D06Rik	0	NaN	NaN	NaN	NaN	NaN	Low	NaN	NaN
4933427D14Rik	4933427D14Rik	217.1041097	-0.061285491	0.179864015	-0.340732365	0.733305071	0.882013919	OK	221.7146931	212.4935263
4933427E11Rik	4933427E11Rik	7.351940332	0.294417609	0.790587418	0.372403611	0.709592366	0.869999213	OK	6.6043604	8.099520264
4933427E13Rik	4933427E13Rik	0	NaN	NaN	NaN	NaN	NaN	Low	NaN	NaN
4933427I22Rik	4933427I22Rik	0	NaN	NaN	NaN	NaN	NaN	Low	NaN	NaN
4933428C19Rik	4933428C19Rik	0	NaN	NaN	NaN	NaN	NaN	Low	NaN	NaN
4933428G20Rik	4933428G20Rik	0	NaN	NaN	NaN	NaN	NaN	Low	NaN	NaN
4933428M09Rik	4933428M09Rik	0	NaN	NaN	NaN	NaN	NaN	Low	NaN	NaN
4933429K18Rik	4933429K18Rik	0	NaN	NaN	NaN	NaN	NaN	Low	NaN	NaN
4933429O19Rik	4933429O19Rik	1.968847245	-0.425203091	2.713853211	-0.156678736	0.875498046	NaN	Low	2.256902626	1.680791864
4933430H16Rik	4933430H16Rik	0	NaN	NaN	NaN	NaN	NaN	Low	NaN	NaN
4933430I17Rik	4933430I17Rik	3.325631921	0.484563249	1.229533459	0.394103345	0.693504742	NaN	Low	2.772327674	3.878936168
4933430M04Rik	4933430M04Rik	0	NaN	NaN	NaN	NaN	NaN	Low	NaN	NaN
4933430N04Rik	4933430N04Rik	0	NaN	NaN	NaN	NaN	NaN	Low	NaN	NaN
4933431E20Rik	4933431E20Rik	482.6710653	-0.131481254	0.163782686	-0.802778713	0.422102648	0.695641136	OK	504.6501761	460.6919545
4933431G14Rik	4933431G14Rik	0	NaN	NaN	NaN	NaN	NaN	Low	NaN	NaN
4933432G23Rik	4933432G23Rik	0	NaN	NaN	NaN	NaN	NaN	Low	NaN	NaN
4933432I03Rik	4933432I03Rik	0.470694651	2.289801627	3.632269782	0.630405164	0.528429533	NaN	Low	0.159831425	0.781557878
4933432I09Rik	4933432I09Rik	0	NaN	NaN	NaN	NaN	NaN	Low	NaN	NaN
4933432K03Rik	4933432K03Rik	0.136493676	0.826826135	4.080472857	0.20262998	0.839424255	NaN	Low	0.09841713	0.174570222
4933433F19Rik	4933433F19Rik	0	NaN	NaN	NaN	NaN	NaN	Low	NaN	NaN
4933433G08Rik	4933433G08Rik	0	NaN	NaN	NaN	NaN	NaN	Low	NaN	NaN
4933433G15Rik	4933433G15Rik	1.322209644	1.426544992	1.742320175	0.818761679	0.412922398	NaN	Low	0.717029135	1.927390152
4933433G19Rik	4933433G19Rik	0.176124986	0.826826135	4.080472857	0.20262998	0.839424255	NaN	Low	0.126992811	0.22525716
4933433H22Rik	4933433H22Rik	0	NaN	NaN	NaN	NaN	NaN	Low	NaN	NaN
4933434E20Rik	4933434E20Rik	1179.086643	-0.185461246	0.191501928	-0.968456282	0.332816542	0.623403102	OK	1254.769384	1103.403903
4933436E23Rik	4933436E23Rik	0	NaN	NaN	NaN	NaN	NaN	Low	NaN	NaN
4933436H12Rik	4933436H12Rik	0	NaN	NaN	NaN	NaN	NaN	Low	NaN	NaN
4933436I01Rik	4933436I01Rik	0	NaN	NaN	NaN	NaN	NaN	Low	NaN	NaN
4933438B17Rik	4933438B17Rik	0	NaN	NaN	NaN	NaN	NaN	Low	NaN	NaN
4933438K21Rik	4933438K21Rik	0.185178493	-1.096727216	4.080472857	-0.26877454	0.788103187	NaN	Low	0.252359664	0.117997322
4933439C10Rik	4933439C10Rik	207.4164084	0.129173934	0.227777916	0.567104731	0.570643029	0.791784775	OK	198.1369323	216.6958845
4933439K11Rik	4933439K11Rik	1.602339118	2.915239998	1.89446759	1.538817562	0.123848841	NaN	Low	0.375099968	2.829578267
4933440J02Rik	4933440J02Rik	0	NaN	NaN	NaN	NaN	NaN	Low	NaN	NaN
4933440M02Rik	4933440M02Rik	0	NaN	NaN	NaN	NaN	NaN	Low	NaN	NaN
5031410I06Rik	5031410I06Rik	0	NaN	NaN	NaN	NaN	NaN	Low	NaN	NaN
5031425E22Rik	5031425E22Rik	281.7348111	0.205597148	0.167956988	1.22410595	0.220912262	0.505339951	OK	261.6938322	301.77579
5031425F14Rik	5031425F14Rik	0.842959036	0.412101284	2.032679635	0.202737941	0.839339866	NaN	Low	0.72337674	0.962541332
5031426D15Rik	5031426D15Rik	1.182185483	-0.531034779	1.66701546	-0.318554202	0.750064587	NaN	Low	1.397334325	0.967036642
5031434C07Rik	5031434C07Rik	0.35252176	-0.133372931	4.044587645	-0.032975656	0.973694001	NaN	Low	0.368804967	0.336238553
5031434O11Rik	5031434O11Rik	6.256172166	0.964231989	0.825804342	1.167627656	0.24295699	0.531905252	OK	4.239999971	8.272344361
5031439G07Rik	5031439G07Rik	811.8091604	-0.120078621	0.159657394	-0.752101844	0.451989815	0.715932531	OK	845.5739841	778.0443367
5033403F01Rik	5033403F01Rik	6.964763718	0.095808204	0.810912899	0.118148575	0.905949936	0.959643656	OK	6.733586528	7.195940908
5033403H07Rik	5033403H07Rik	0.955455731	3.320389523	3.795527398	0.874816376	0.381673825	NaN	Low	0.173887719	1.737023742
5033404E19Rik	5033404E19Rik	0	NaN	NaN	NaN	NaN	NaN	Low	NaN	NaN
5033406O09Rik	5033406O09Rik	5.687944621	0.054332168	1.019694931	0.053282767	0.95750661	NaN	Low	5.580852743	5.795036499
5033417F24Rik	5033417F24Rik	25.12215456	0.325117904	0.402277759	0.808192591	0.418979722	0.692986036	OK	22.30337767	27.94093144
5033428I22Rik	5033428I22Rik	0.167371926	0.826826135	4.080472857	0.20262998	0.839424255	NaN	Low	0.120681522	0.21406233
5330411J11Rik	5330411J11Rik	0.162188566	-1.096727216	4.080472857	-0.26877454	0.788103187	NaN	Low	0.221029188	0.103347943
5330413P13Rik	5330413P13Rik	0.136493676	0.826826135	4.080472857	0.20262998	0.839424255	NaN	Low	0.09841713	0.174570222
5330416C01Rik	5330416C01Rik	8.040544129	-1.954176558	1.024078624	-1.908229029	0.056361621	0.241370976	OK	12.78236759	3.298720671
5330417C22Rik	5330417C22Rik	10.29556262	0.24490638	0.674862442	0.362898221	0.716680915	0.87393416	OK	9.423787502	11.16733774
5330434G04Rik	5330434G04Rik	0	NaN	NaN	NaN	NaN	NaN	Low	NaN	NaN
5330439B14Rik	5330439B14Rik	0	NaN	NaN	NaN	NaN	NaN	Low	NaN	NaN
5430401F13Rik	5430401F13Rik	0	NaN	NaN	NaN	NaN	NaN	Low	NaN	NaN
5430402E10Rik	5430402E10Rik	0	NaN	NaN	NaN	NaN	NaN	Low	NaN	NaN
5430402O13Rik	5430402O13Rik	12.78557857	1.509242648	0.64496876	2.340024419	0.019282479	0.130365939	OK	6.647719949	18.9234372
5430403N17Rik	5430403N17Rik	0	NaN	NaN	NaN	NaN	NaN	Low	NaN	NaN
5430405H02Rik	5430405H02Rik	44.28113198	0.137970805	0.316940089	0.435321405	0.66332915	0.845905537	OK	42.16535175	46.39691221
5430416N02Rik	5430416N02Rik	25.27234069	0.235782054	0.484795609	0.486353526	0.626716535	0.82464626	OK	23.21177475	27.33290664
5430419D17Rik	5430419D17Rik	0	NaN	NaN	NaN	NaN	NaN	Low	NaN	NaN
5430421F17Rik	5430421F17Rik	0.491321942	-0.937020141	3.660308376	-0.255994863	0.797954804	NaN	Low	0.645495006	0.337148877
5430425K12Rik	5430425K12Rik	0.167371926	0.826826135	4.080472857	0.20262998	0.839424255	NaN	Low	0.120681522	0.21406233
5430427M07Rik	5430427M07Rik	0	NaN	NaN	NaN	NaN	NaN	Low	NaN	NaN
5430427O19Rik	5430427O19Rik	6.099857158	-0.106714322	0.8199427	-0.130148511	0.89644893	NaN	Low	6.325353701	5.874360616
5430428K19Rik	5430428K19Rik	0	NaN	NaN	NaN	NaN	NaN	Low	NaN	NaN
5430431A17Rik	5430431A17Rik	0.185178493	-1.096727216	4.080472857	-0.26877454	0.788103187	NaN	Low	0.252359664	0.117997322
5430434I15Rik	5430434I15Rik	0	NaN	NaN	NaN	NaN	NaN	Low	NaN	NaN
5430437J10Rik	5430437J10Rik	1.020185185	-0.011531739	2.126542789	-0.005422763	0.995673282	NaN	Low	1.024262431	1.016107938
5430440P10Rik	5430440P10Rik	0.737343244	1.629095427	2.668759379	0.610431738	0.541575849	NaN	Low	0.360278049	1.114408438
5530400C23Rik	5530400C23Rik	0	NaN	NaN	NaN	NaN	NaN	Low	NaN	NaN
5530401A14Rik	5530401A14Rik	0	NaN	NaN	NaN	NaN	NaN	Low	NaN	NaN
5530601H04Rik	5530601H04Rik	71.63919046	0.348840798	0.259328943	1.345167237	0.178571234	0.448618485	OK	63.02003672	80.25834421
5730403I07Rik	5730403I07Rik	7.217689732	0.779120157	0.886583851	0.878789024	0.379515678	0.66319143	OK	5.314776554	9.12060291
5730405O15Rik	5730405O15Rik	10.97472515	0.35968617	0.695736235	0.516986398	0.605165654	0.811411271	OK	9.613683557	12.33576675
5730408K05Rik	5730408K05Rik	10.30545733	0.020980322	0.63580744	0.032997918	0.973676248	0.990037146	OK	10.23052534	10.38038931
5730409E04Rik	5730409E04Rik	91.44032824	-0.047469354	0.285082223	-0.166511099	0.867754749	0.944577458	OK	92.94453448	89.93612199
5730412P04Rik	5730412P04Rik	0	NaN	NaN	NaN	NaN	NaN	Low	NaN	NaN
5730416F02Rik	5730416F02Rik	0.185178493	-1.096727216	4.080472857	-0.26877454	0.788103187	NaN	Low	0.252359664	0.117997322
5730420D15Rik	5730420D15Rik	5.566637845	1.293714088	1.115829318	1.159419337	0.246285299	NaN	Low	3.22555565	7.90772004
5730422E09Rik	5730422E09Rik	1.002987089	0.864488266	2.138456949	0.40425797	0.686023029	NaN	Low	0.71116341	1.294810768
5730435O14Rik	5730435O14Rik	1.083996043	1.04058818	2.1429171	0.485594231	0.627254888	NaN	Low	0.709174086	1.458817999
5730455P16Rik	5730455P16Rik	536.6760663	0.155365363	0.14260095	1.08951142	0.275928422	0.564974246	OK	507.8063538	565.5457788
5730460C07Rik	5730460C07Rik	0.136493676	0.826826135	4.080472857	0.20262998	0.839424255	NaN	Low	0.09841713	0.174570222
5730480H06Rik	5730480H06Rik	26.29105741	-0.483026604	0.394440827	-1.22458572	0.220731351	0.505297781	OK	30.65163456	21.93048026
5730488B01Rik	5730488B01Rik	0	NaN	NaN	NaN	NaN	NaN	Low	NaN	NaN
5730507C01Rik	5730507C01Rik	8.427176816	0.722134011	0.726444887	0.994065791	0.320190839	0.611066433	OK	6.361044822	10.49330881
5730522E02Rik	5730522E02Rik	2.271041288	1.129621973	1.39605386	0.809153576	0.418426814	NaN	Low	1.424737334	3.117345241
5830408C22Rik	5830408C22Rik	0.985601919	-2.321148417	2.148089318	-1.080564201	0.279891014	NaN	Low	1.64252188	0.328681958
5830411N06Rik	5830411N06Rik	8.1688426	-2.422991534	1.028146879	-2.35665894	0.018440174	0.126481459	OK	13.77000483	2.567680374
5830416I19Rik	5830416I19Rik	0.167371926	0.826826135	4.080472857	0.20262998	0.839424255	NaN	Low	0.120681522	0.21406233
5830417I10Rik	5830417I10Rik	664.5640984	0.084726912	0.146642168	0.577780002	0.563412658	0.786996651	OK	645.0553718	684.072825
5830418P13Rik	5830418P13Rik	0.177364053	-1.096727216	4.080472857	-0.26877454	0.788103187	NaN	Low	0.241710212	0.113017894
5830428M24Rik	5830428M24Rik	1.605538641	0.3202324	1.820860105	0.175868755	0.860397053	NaN	Low	1.428077419	1.782999863
5830432E09Rik	5830432E09Rik	1.238375701	-0.463502988	2.055672617	-0.225475099	0.821609694	NaN	Low	1.435612146	1.041139256
5830444B04Rik	5830444B04Rik	2.73092934	-4.287013657	1.691892356	-2.533857218	0.011281469	NaN	Low	5.195709484	0.266149195
5830454E08Rik	5830454E08Rik	28.44833709	0.275448722	0.439680946	0.626474094	0.531004024	0.765431925	OK	25.74078615	31.15588802
5830473C10Rik	5830473C10Rik	30.66397917	0.823138258	0.43222092	1.904438727	0.05685307	0.242383666	OK	22.14605006	39.18190828
5930403L14Rik	5930403L14Rik	745.6701775	0.37723623	0.202270706	1.865006737	0.06218046	0.255347912	OK	648.7328606	842.6074945
5930412G12Rik	5930412G12Rik	0.793767231	1.723740008	2.245806719	0.767537114	0.442762235	NaN	Low	0.368943919	1.218590543
5930430L01Rik	5930430L01Rik	142.7250843	0.09974605	0.357095914	0.279325655	0.779994919	0.906910214	OK	137.7931358	147.6570328
5930438M14Rik	5930438M14Rik	0	NaN	NaN	NaN	NaN	NaN	Low	NaN	NaN
6030407O03Rik	6030407O03Rik	0.706048019	-0.099066765	2.396494221	-0.041338203	0.967026277	NaN	Low	0.730279897	0.681816141
6030408B16Rik	6030408B16Rik	1.535289341	-0.439537171	1.534722611	-0.286395188	0.77457546	NaN	Low	1.767370619	1.303208063
6030440G07Rik	6030440G07Rik	0.272987352	1.533192229	4.056423239	0.377966533	0.705455456	NaN	Low	0.140200025	0.405774678
6030443J06Rik	6030443J06Rik	11.88321612	-0.382006586	0.693068739	-0.551181384	0.581509341	0.798763979	OK	13.44734739	10.31908485
6030458C11Rik	6030458C11Rik	356.720012	-0.161047454	0.13854972	-1.162380221	0.245081054	0.534072463	OK	376.6096164	336.8304075
6030466F02Rik	6030466F02Rik	0	NaN	NaN	NaN	NaN	NaN	Low	NaN	NaN
6030468B19Rik	6030468B19Rik	0.338216531	-0.142330002	4.080472857	-0.034880762	0.972174821	NaN	Low	0.354886497	0.321546566
6030469F06Rik	6030469F06Rik	0	NaN	NaN	NaN	NaN	NaN	Low	NaN	NaN
6030471H07Rik	6030471H07Rik	0	NaN	NaN	NaN	NaN	NaN	Low	NaN	NaN
6030498E09Rik	6030498E09Rik	0	NaN	NaN	NaN	NaN	NaN	Low	NaN	NaN
6230400D17Rik	6230400D17Rik	5.342131671	0.857837652	0.86781334	0.9885048	0.322905485	NaN	Low	3.799092434	6.885170908
6330403K07Rik	6330403K07Rik	1.233211736	2.461566569	2.453496818	1.003289081	0.315721403	NaN	Low	0.378974873	2.087448598
6330407A03Rik	6330407A03Rik	0.875890129	-0.646197298	2.248329993	-0.287412124	0.773796779	NaN	Low	1.068834997	0.682945261
6330409D20Rik	6330409D20Rik	0.177364053	-1.096727216	4.080472857	-0.26877454	0.788103187	NaN	Low	0.241710212	0.113017894
6330410L21Rik	6330410L21Rik	37.31241095	0.214011504	0.329349166	0.649801263	0.515820603	0.759303936	OK	34.54998577	40.07483613
6330415B21Rik	6330415B21Rik	0.162188566	-1.096727216	4.080472857	-0.26877454	0.788103187	NaN	Low	0.221029188	0.103347943
6330415G19Rik	6330415G19Rik	8.024694806	-1.322791493	0.770750594	-1.716238045	0.086118483	0.305355704	OK	11.46580966	4.583579947
6330418K02Rik	6330418K02Rik	31.64534082	0.23785004	0.358797435	0.662908976	0.507388853	0.753193938	OK	29.04262751	34.24805414
6330549D23Rik	6330549D23Rik	7.47895347	0.36089215	1.022587632	0.352920512	0.724148033	0.877341259	OK	6.548365845	8.409541095
6430411K18Rik	6430411K18Rik	0	NaN	NaN	NaN	NaN	NaN	Low	NaN	NaN
6430503K07Rik	6430503K07Rik	0	NaN	NaN	NaN	NaN	NaN	Low	NaN	NaN
6430531B16Rik	6430531B16Rik	1.298503359	1.465182687	1.74642713	0.838960104	0.401491698	NaN	Low	0.690512512	1.906494207
6430548M08Rik	6430548M08Rik	238.5796609	0.217757059	0.21072514	1.033370098	0.301430734	0.590899738	OK	220.608435	256.5508868
6430550D23Rik	6430550D23Rik	18.96924413	0.68815454	0.490902777	1.401814315	0.160970703	0.425574105	OK	14.52902143	23.40946683
6430553K19Rik	6430553K19Rik	0.176124986	0.826826135	4.080472857	0.20262998	0.839424255	NaN	Low	0.126992811	0.22525716
6430562O15Rik	6430562O15Rik	3.217332515	-0.581031953	1.3846016	-0.419638366	0.674749656	NaN	Low	3.856590456	2.578074574
6430571L13Rik	6430571L13Rik	59.30847949	-0.216157754	0.462246908	-0.467624013	0.640053489	0.830345792	OK	63.7432555	54.87370349
6430584L05Rik	6430584L05Rik	0.303893905	1.664699136	4.043627419	0.4116846	0.680570614	NaN	Low	0.145735861	0.462051948
6430628N08Rik	6430628N08Rik	0	NaN	NaN	NaN	NaN	NaN	Low	NaN	NaN
6430706D22Rik	6430706D22Rik	453.8763828	0.95659218	0.129368702	7.394309155	1.42E-13	9.91E-11	OK	308.6838207	599.0689449
6430710C18Rik	6430710C18Rik	0	NaN	NaN	NaN	NaN	NaN	Low	NaN	NaN
6530402F18Rik	6530402F18Rik	29.51892442	0.581357866	0.387435375	1.500528614	0.133477527	0.386217132	OK	23.65055042	35.38729841
6530403H02Rik	6530403H02Rik	0.474664301	0.752849086	3.025313806	0.248849916	0.803476878	NaN	Low	0.353551994	0.595776609
6530411M01Rik	6530411M01Rik	0	NaN	NaN	NaN	NaN	NaN	Low	NaN	NaN
6720468P15Rik	6720468P15Rik	0.162188566	-1.096727216	4.080472857	-0.26877454	0.788103187	NaN	Low	0.221029188	0.103347943
6720483E21Rik	6720483E21Rik	0.167371926	0.826826135	4.080472857	0.20262998	0.839424255	NaN	Low	0.120681522	0.21406233
6720489N17Rik	6720489N17Rik	23.70589852	0.547337458	0.432368192	1.265905928	0.205546764	0.485096988	OK	19.26223429	28.14956276
6820408C15Rik	6820408C15Rik	12.48291549	-0.201901449	0.669820358	-0.301426266	0.763089468	0.898575279	OK	13.35496858	11.6108624
6820426E19Rik	6820426E19Rik	0.99238117	2.108092496	2.159637358	0.976132631	0.328998743	NaN	Low	0.373693136	1.611069204
6820431F20Rik	6820431F20Rik	2557.660686	0.446095828	0.188236396	2.369870218	0.01779433	0.123754757	OK	2165.354233	2949.96714
7420426K07Rik	7420426K07Rik	0	NaN	NaN	NaN	NaN	NaN	Low	NaN	NaN
7420700N18Rik	7420700N18Rik	0	NaN	NaN	NaN	NaN	NaN	Low	NaN	NaN
7420701I03Rik	7420701I03Rik	0	NaN	NaN	NaN	NaN	NaN	Low	NaN	NaN
7530416G11Rik	7530416G11Rik	0	NaN	NaN	NaN	NaN	NaN	Low	NaN	NaN
7630403G23Rik	7630403G23Rik	0	NaN	NaN	NaN	NaN	NaN	Low	NaN	NaN
8030411F24Rik	8030411F24Rik	0	NaN	NaN	NaN	NaN	NaN	Low	NaN	NaN
8030423F21Rik	8030423F21Rik	0.272987352	1.533192229	4.056423239	0.377966533	0.705455456	NaN	Low	0.140200025	0.405774678
8030423J24Rik	8030423J24Rik	0.334743852	1.787687074	4.032625613	0.443305986	0.657544427	NaN	Low	0.150358512	0.519129192
8030442B05Rik	8030442B05Rik	0	NaN	NaN	NaN	NaN	NaN	Low	NaN	NaN
8030443G20Rik	8030443G20Rik	0	NaN	NaN	NaN	NaN	NaN	Low	NaN	NaN
8030451O07Rik	8030451O07Rik	0	NaN	NaN	NaN	NaN	NaN	Low	NaN	NaN
8030455M16Rik	8030455M16Rik	0	NaN	NaN	NaN	NaN	NaN	Low	NaN	NaN
8030462N17Rik	8030462N17Rik	248.9284179	-0.049933612	0.190687572	-0.261860862	0.793428714	0.911984196	OK	253.2358613	244.6209746
8030474K03Rik	8030474K03Rik	0	NaN	NaN	NaN	NaN	NaN	Low	NaN	NaN
8430422H06Rik	8430422H06Rik	0	NaN	NaN	NaN	NaN	NaN	Low	NaN	NaN
8430423G03Rik	8430423G03Rik	0.162188566	-1.096727216	4.080472857	-0.26877454	0.788103187	NaN	Low	0.221029188	0.103347943
8430426J06Rik	8430426J06Rik	12.55447452	-0.525389155	0.653893397	-0.8034783	0.421698334	0.695344038	OK	14.81553498	10.29341407
8430429K09Rik	8430429K09Rik	52.69339694	-0.049444079	0.283594619	-0.174347732	0.861592189	0.941993298	OK	53.59626325	51.79053064
8430430B14Rik	8430430B14Rik	0	NaN	NaN	NaN	NaN	NaN	Low	NaN	NaN
8430431K14Rik	8430431K14Rik	0.731267798	-3.051500963	3.189020815	-0.956877092	0.338629295	NaN	Low	1.30511697	0.157418625
8430436N08Rik	8430436N08Rik	0	NaN	NaN	NaN	NaN	NaN	Low	NaN	NaN
8430437L04Rik	8430437L04Rik	0	NaN	NaN	NaN	NaN	NaN	Low	NaN	NaN
9030025P20Rik	9030025P20Rik	179.2973945	0.584057652	0.35540307	1.643366928	0.100307038	0.332479917	OK	143.4918969	215.102892
9030204H09Rik	9030204H09Rik	0	NaN	NaN	NaN	NaN	NaN	Low	NaN	NaN
9030404E10Rik	9030404E10Rik	0.176124986	0.826826135	4.080472857	0.20262998	0.839424255	NaN	Low	0.126992811	0.22525716
9030612E09Rik	9030612E09Rik	0.648523472	1.329166907	2.764638513	0.480774214	0.630676979	NaN	Low	0.369258104	0.92778884
9030616G12Rik	9030616G12Rik	0	NaN	NaN	NaN	NaN	NaN	Low	NaN	NaN
9030619P08Rik	9030619P08Rik	423.3416655	2.1667395	0.792442122	2.73425584	0.006252144	0.065805896	OK	154.2207259	692.462605
9030624G23Rik	9030624G23Rik	5.56560292	-0.64550854	0.971249522	-0.664616584	0.506295759	NaN	Low	6.790353878	4.340851962
9030625G05Rik	9030625G05Rik	8.184670006	-0.238694854	1.03872646	-0.229795681	0.818250541	0.92229533	OK	8.860209244	7.509130768
9130008F23Rik	9130008F23Rik	56.4986359	1.208015093	0.282458419	4.276789119	1.90E-05	0.001084618	OK	34.13612993	78.86114187
9130015A21Rik	9130015A21Rik	0	NaN	NaN	NaN	NaN	NaN	Low	NaN	NaN
9130015G15Rik	9130015G15Rik	0.272987352	1.533192229	4.056423239	0.377966533	0.705455456	NaN	Low	0.140200025	0.405774678
9130015L21Rik	9130015L21Rik	0	NaN	NaN	NaN	NaN	NaN	Low	NaN	NaN
9130019O22Rik	9130019O22Rik	62.60791283	0.139410291	0.274037325	0.508727381	0.610943327	0.814340529	OK	59.58530526	65.63052039
9130019P16Rik	9130019P16Rik	0.88093252	1.86697256	2.599442565	0.718220354	0.47262143	NaN	Low	0.379086206	1.382778834
9130023H24Rik	9130023H24Rik	181.0935626	-0.683016169	0.260272467	-2.624235195	0.008684379	0.080548537	OK	223.1780559	139.0090694
9130024F11Rik	9130024F11Rik	58.37766999	0.207922345	0.360889539	0.576138466	0.564521593	0.787954743	OK	54.17821842	62.57712155
9130204L05Rik	9130204L05Rik	0	NaN	NaN	NaN	NaN	NaN	Low	NaN	NaN
9130209A04Rik	9130209A04Rik	0	NaN	NaN	NaN	NaN	NaN	Low	NaN	NaN
9130221F21Rik	9130221F21Rik	0	NaN	NaN	NaN	NaN	NaN	Low	NaN	NaN
9130221H12Rik	9130221H12Rik	86.42584887	-0.291346462	0.245253661	-1.1879393	0.234857325	0.522127018	OK	95.1229879	77.72870984
9130227L01Rik	9130227L01Rik	1.868468976	4.265507659	2.051882022	2.078826957	0.037633258	NaN	Low	0.184695716	3.552242237
9130230L23Rik	9130230L23Rik	3.040848527	1.326521878	1.239445474	1.070254325	0.284504848	NaN	Low	1.733678357	4.348018697
9130401M01Rik	9130401M01Rik	199.5701525	-0.103511262	0.168301622	-0.615034251	0.538532101	0.770519208	OK	206.7265162	192.4137887
9130409I23Rik	9130409I23Rik	0.851499912	3.157680078	3.052906047	1.034319442	0.300986851	NaN	Low	0.17160529	1.531394533
9230009I02Rik	9230009I02Rik	0	NaN	NaN	NaN	NaN	NaN	Low	NaN	NaN
9230019H11Rik	9230019H11Rik	0	NaN	NaN	NaN	NaN	NaN	Low	NaN	NaN
9230020A06Rik	9230020A06Rik	0	NaN	NaN	NaN	NaN	NaN	Low	NaN	NaN
9230102K24Rik	9230102K24Rik	0.487973822	2.335306736	3.597901858	0.649074607	0.516290154	NaN	Low	0.161404834	0.81454281
9230102O04Rik	9230102O04Rik	24.98474933	0.284398567	0.426815203	0.666327172	0.505202001	0.752067175	OK	22.53007068	27.43942799
9230104L09Rik	9230104L09Rik	0	NaN	NaN	NaN	NaN	NaN	Low	NaN	NaN
9230105E05Rik	9230105E05Rik	2.579115063	4.749329859	1.790071256	2.653151289	0.007974412	NaN	Low	0.184908058	4.973322068
9230110F15Rik	9230110F15Rik	0	NaN	NaN	NaN	NaN	NaN	Low	NaN	NaN
9230112D13Rik	9230112D13Rik	0.167371926	0.826826135	4.080472857	0.20262998	0.839424255	NaN	Low	0.120681522	0.21406233
9230112J17Rik	9230112J17Rik	6.459271119	0.726936423	0.77370132	0.939556912	0.347444887	0.635759455	OK	4.865519777	8.053022462
9230114K14Rik	9230114K14Rik	50.56000438	-0.326683364	0.35473368	-0.920925704	0.357089218	0.644865521	OK	56.26006425	44.85994452
9230116L04Rik	9230116L04Rik	2.13233658	-1.374948985	1.498286771	-0.917680788	0.358786009	NaN	Low	3.077927801	1.186745358
9230116N13Rik	9230116N13Rik	3.282301887	0.336305999	1.306449509	0.257419821	0.796854703	NaN	Low	2.901456956	3.663146818
9230117E06Rik	9230117E06Rik	0.136493676	0.826826135	4.080472857	0.20262998	0.839424255	NaN	Low	0.09841713	0.174570222
9330020H09Rik	9330020H09Rik	40.51390358	0.134478377	0.354925436	0.378891912	0.704768131	0.867425156	OK	38.62705209	42.40075507
9330102E08Rik	9330102E08Rik	10.45139451	0.028391023	0.702107084	0.040436884	0.967744825	0.987821971	OK	10.34856051	10.55422852
9330104G04Rik	9330104G04Rik	4.366142294	0.3595804	1.113007582	0.323070935	0.746641521	NaN	Low	3.824828347	4.907456241
9330111N05Rik	9330111N05Rik	0.136493676	0.826826135	4.080472857	0.20262998	0.839424255	NaN	Low	0.09841713	0.174570222
9330117O12Rik	9330117O12Rik	0	NaN	NaN	NaN	NaN	NaN	Low	NaN	NaN
9330133O14Rik	9330133O14Rik	116.511793	-0.671591642	0.221229682	-3.035721229	0.002399611	0.034050296	OK	143.1512646	89.87232141
9330136K24Rik	9330136K24Rik	8.717766997	0.613582119	0.716292162	0.856608729	0.39166116	0.673113974	OK	6.891369629	10.54416436
9330151L19Rik	9330151L19Rik	149.4276362	-0.191291408	0.198365548	-0.964337862	0.334876564	0.625059798	OK	159.3196846	139.5355878
9330158H04Rik	9330158H04Rik	0	NaN	NaN	NaN	NaN	NaN	Low	NaN	NaN
9330159F19Rik	9330159F19Rik	7.44702366	1.209341322	0.827034942	1.462261461	0.143669575	0.401890594	OK	4.496559954	10.39748737
9330159M07Rik	9330159M07Rik	36.66871324	-0.067785413	0.350181857	-0.193572031	0.846511	0.9349716	OK	37.52999946	35.80742703
9330162012Rik	9330162012Rik	23.95418795	-0.044966643	0.41845742	-0.107458109	0.914425557	0.964133333	OK	24.32746581	23.58091009
9330162B11Rik	9330162B11Rik	0	NaN	NaN	NaN	NaN	NaN	Low	NaN	NaN
9330175E14Rik	9330175E14Rik	1.43589777	0.66166263	2.874492563	0.230184151	0.817948677	NaN	Low	1.112277929	1.759517612
9330175M20Rik	9330175M20Rik	0.483397154	-1.00379671	3.011276378	-0.333345925	0.738873177	NaN	Low	0.645094688	0.321699619
9330178D15Rik	9330178D15Rik	0	NaN	NaN	NaN	NaN	NaN	Low	NaN	NaN
9330179D12Rik	9330179D12Rik	0.347486828	-1.985559475	4.029553647	-0.492749235	0.622189785	NaN	Low	0.554862578	0.140111078
9330182L06Rik	9330182L06Rik	3.884658647	0.930975971	1.003107367	0.928092048	0.353359824	NaN	Low	2.673023448	5.096293847
9330182O14Rik	9330182O14Rik	0	NaN	NaN	NaN	NaN	NaN	Low	NaN	NaN
9330188P03Rik	9330188P03Rik	1.862822867	0.680133458	1.598677534	0.425435051	0.670519559	NaN	Low	1.431680805	2.29396493
9330198I05Rik	9330198I05Rik	2.287585105	-0.59668214	1.373528347	-0.434415599	0.663986672	NaN	Low	2.754014701	1.82115551
9330199G10Rik	9330199G10Rik	0	NaN	NaN	NaN	NaN	NaN	Low	NaN	NaN
9430007A20Rik	9430007A20Rik	0	NaN	NaN	NaN	NaN	NaN	Low	NaN	NaN
9430014N10Rik	9430014N10Rik	0	NaN	NaN	NaN	NaN	NaN	Low	NaN	NaN
9430015G10Rik	9430015G10Rik	100.0610844	0.205731797	0.299277104	0.687429121	0.491812352	0.743864912	OK	92.93867398	107.1834949
9430018G01Rik	9430018G01Rik	0	NaN	NaN	NaN	NaN	NaN	Low	NaN	NaN
9430019J16Rik	9430019J16Rik	0	NaN	NaN	NaN	NaN	NaN	Low	NaN	NaN
9430021M05Rik	9430021M05Rik	0	NaN	NaN	NaN	NaN	NaN	Low	NaN	NaN
9430037G07Rik	9430037G07Rik	44.48352811	0.457862222	0.477280674	0.959314398	0.337400384	0.627216653	OK	37.48340706	51.48364916
9430038I01Rik	9430038I01Rik	56.88595057	0.541457936	0.272175337	1.989371786	0.046660181	0.217816926	OK	46.33457995	67.43732119
9430041J12Rik	9430041J12Rik	0.162188566	-1.096727216	4.080472857	-0.26877454	0.788103187	NaN	Low	0.221029188	0.103347943
9430060I03Rik	9430060I03Rik	2.126383651	1.012096091	1.323480687	0.764722977	0.444436521	NaN	Low	1.409676475	2.843090827
9430065F17Rik	9430065F17Rik	7.982413002	0.843431899	0.738449565	1.142165882	0.253385075	0.543036885	OK	5.713326928	10.25149908
9430069I07Rik	9430069I07Rik	0	NaN	NaN	NaN	NaN	NaN	Low	NaN	NaN
9430078K24Rik	9430078K24Rik	0	NaN	NaN	NaN	NaN	NaN	Low	NaN	NaN
9430083A17Rik	9430083A17Rik	23.37671741	-0.115319085	0.435108944	-0.265034968	0.790982524	0.910863759	OK	24.310507	22.44292781
9430091E24Rik	9430091E24Rik	38.69301466	-0.281667181	0.336697997	-0.836557341	0.402841433	0.68107826	OK	42.45821271	34.92781661
9530002B09Rik	9530002B09Rik	0	NaN	NaN	NaN	NaN	NaN	Low	NaN	NaN
9530003J23Rik	9530003J23Rik	0.176124986	0.826826135	4.080472857	0.20262998	0.839424255	NaN	Low	0.126992811	0.22525716
9530014B07Rik	9530014B07Rik	2.455697947	0.404634291	1.261745013	0.320694187	0.748442153	NaN	Low	2.113561657	2.797834238
9530020I12Rik	9530020I12Rik	0	NaN	NaN	NaN	NaN	NaN	Low	NaN	NaN
9530026F06Rik	9530026F06Rik	0.185178493	-1.096727216	4.080472857	-0.26877454	0.788103187	NaN	Low	0.252359664	0.117997322
9530026P05Rik	9530026P05Rik	7.516724177	0.186444391	0.759333754	0.245536815	0.806040806	0.916433352	OK	7.031693116	8.001755239
9530027J09Rik	9530027J09Rik	0.136493676	0.826826135	4.080472857	0.20262998	0.839424255	NaN	Low	0.09841713	0.174570222
9530036O11Rik	9530036O11Rik	0.162188566	-1.096727216	4.080472857	-0.26877454	0.788103187	NaN	Low	0.221029188	0.103347943
9530051G07Rik	9530051G07Rik	4.037973697	0.871151272	1.059178577	0.822478184	0.410804798	NaN	Low	2.854577324	5.22137007
9530052C20Rik	9530052C20Rik	6.050390538	0.944318872	0.821590683	1.149378749	0.250399839	NaN	Low	4.138037515	7.962743562
9530052E02Rik	9530052E02Rik	9.093295257	1.535839888	1.015427201	1.512506152	0.130405149	0.382021015	OK	4.663740331	13.52285018
9530053A07Rik	9530053A07Rik	0.632898465	1.32160264	2.782313004	0.475001425	0.634785958	NaN	Low	0.361714544	0.904082386
9530059O14Rik	9530059O14Rik	0	NaN	NaN	NaN	NaN	NaN	Low	NaN	NaN
9530062K07Rik	9530062K07Rik	11.87073067	0.4117807	0.606612131	0.678820417	0.497251656	0.747766815	OK	10.18803941	13.55342193
9530068E07Rik	9530068E07Rik	5015.002109	0.010694027	0.184090973	0.058090992	0.953676149	0.982370429	OK	4996.415256	5033.588963
9530077C05Rik	9530077C05Rik	40.05069155	-0.217570338	0.367302664	-0.592346202	0.553618784	0.780814164	OK	43.06496855	37.03641455
9530080O11Rik	9530080O11Rik	5.129135407	-0.102948204	0.89004063	-0.115666859	0.907916572	NaN	Low	5.312060875	4.946209939
9530082P21Rik	9530082P21Rik	86.20054547	0.026569343	0.229396452	0.115822814	0.90779297	0.960390135	OK	85.40681325	86.9942777
9530091C08Rik	9530091C08Rik	5.71546927	-0.376544358	0.961919555	-0.391450986	0.695463911	NaN	Low	6.4571344	4.973804139
9630001P10Rik	9630001P10Rik	1.252500126	1.412278082	2.029987411	0.695707803	0.486611838	NaN	Low	0.684132635	1.820867618
9630013A20Rik	9630013A20Rik	0	NaN	NaN	NaN	NaN	NaN	Low	NaN	NaN
9630013K17Rik	9630013K17Rik	0	NaN	NaN	NaN	NaN	NaN	Low	NaN	NaN
9630028B13Rik	9630028B13Rik	0	NaN	NaN	NaN	NaN	NaN	Low	NaN	NaN
9630028H03Rik	9630028H03Rik	0	NaN	NaN	NaN	NaN	NaN	Low	NaN	NaN
9630028I04Rik	9630028I04Rik	2.410150056	0.404593142	1.234592576	0.327713895	0.743127996	NaN	Low	2.074393359	2.745906753
9830107B12Rik	9830107B12Rik	0	NaN	NaN	NaN	NaN	NaN	Low	NaN	NaN
9830132P13Rik	9830132P13Rik	0	NaN	NaN	NaN	NaN	NaN	Low	NaN	NaN
9830166K06Rik	9830166K06Rik	0	NaN	NaN	NaN	NaN	NaN	Low	NaN	NaN
9930012K11Rik	9930012K11Rik	25.55817577	0.09499726	0.40382266	0.235244997	0.814018583	0.920717549	OK	24.71701401	26.39933753
9930014A18Rik	9930014A18Rik	46.73552884	-0.047510412	0.373785857	-0.127105964	0.898856531	0.956529339	OK	47.50499969	45.96605799
9930021J03Rik	9930021J03Rik	593.9004358	0.181660977	0.139043306	1.306506452	0.191380386	0.465853454	OK	556.5584454	631.2424262
9930104L06Rik	9930104L06Rik	170.8926738	0.04490225	0.176254927	0.254757417	0.798910466	0.914680988	OK	168.2334679	173.5518796
9930111H07Rik	9930111H07Rik	0	NaN	NaN	NaN	NaN	NaN	Low	NaN	NaN
9930111J21Rik1	9930111J21Rik1	68.44467929	1.350020502	0.407614831	3.312000448	0.000926314	0.017368684	OK	38.56953639	98.31982218
9930111J21Rik2	9930111J21Rik2	15.97327347	0.815892583	0.616934757	1.322494113	0.186003669	0.459099565	OK	11.57321328	20.37333365
A030001D20Rik	A030001D20Rik	12.92608045	0.497283526	0.621288694	0.800406528	0.4234753	0.696434461	OK	10.7201287	15.1320322
A130010J15Rik	A130010J15Rik	131.2375884	-0.588099054	0.405193727	-1.451402169	0.146667906	0.406242636	OK	157.6220312	104.8531456
A130030D18Rik	A130030D18Rik	0	NaN	NaN	NaN	NaN	NaN	Low	NaN	NaN
A130077B15Rik	A130077B15Rik	0.529693222	0.886512941	3.60895661	0.245642449	0.805959026	NaN	Low	0.37188387	0.687502573
A1bg	A1bg	0	NaN	NaN	NaN	NaN	NaN	Low	NaN	NaN
A1cf	A1cf	2402.631821	-0.298177001	0.210456163	-1.416812875	0.156537645	0.420458046	OK	2650.040368	2155.223274
A230001M10Rik	A230001M10Rik	0	NaN	NaN	NaN	NaN	NaN	Low	NaN	NaN
A230009B12Rik	A230009B12Rik	0	NaN	NaN	NaN	NaN	NaN	Low	NaN	NaN
A230020J21Rik	A230020J21Rik	0.303855909	1.664571675	4.043631282	0.411652685	0.68059401	NaN	Low	0.145727427	0.46198439
A230028O05Rik	A230028O05Rik	4.861912093	-0.148763045	0.933847284	-0.159301256	0.873431532	NaN	Low	5.112357492	4.611466695
A230050P20Rik	A230050P20Rik	97.48796344	0.433963276	0.309329595	1.402915474	0.160642046	0.425012127	OK	82.93531615	112.0406107
A230051N06Rik	A230051N06Rik	0	NaN	NaN	NaN	NaN	NaN	Low	NaN	NaN
A230056J06Rik	A230056J06Rik	1.180750425	-1.488278374	2.058327849	-0.723052149	0.469647846	NaN	Low	1.74095791	0.62054294
A230056P14Rik	A230056P14Rik	20.86433918	-0.085675116	0.433307547	-0.197723572	0.843261346	0.933246611	OK	21.48367641	20.24500194
A230057D06Rik	A230057D06Rik	0.343486853	1.820119682	4.029871917	0.451656956	0.651516132	NaN	Low	0.151612845	0.535360861
A230070E04Rik	A230070E04Rik	1.025436158	0.990651609	2.552781843	0.388067477	0.697966099	NaN	Low	0.686580458	1.364291858
A230072C01Rik	A230072C01Rik	93.75429544	-0.20035247	0.217665887	-0.920458749	0.35733308	0.644990348	OK	100.2538582	87.25473263
A230072E10Rik	A230072E10Rik	4.230935949	0.52692705	1.044707584	0.504377549	0.613996092	NaN	Low	3.466762813	4.995109085
A230077H06Rik	A230077H06Rik	0.347440616	-1.985423864	4.029704184	-0.492697174	0.622226575	NaN	Low	0.554778274	0.140102959
A230083G16Rik	A230083G16Rik	0.784929451	1.703792934	2.586737621	0.658664768	0.510111062	NaN	Low	0.368722441	1.201136461
A230103J11Rik	A230103J11Rik	5.154634161	0.366242445	1.077726716	0.339828678	0.73398555	NaN	Low	4.503847895	5.805420427
A230107N01Rik	A230107N01Rik	24.22019912	-0.362988577	0.431382918	-0.841453295	0.40009404	0.678750825	OK	27.25118196	21.18921627
A230108P19Rik	A230108P19Rik	0	NaN	NaN	NaN	NaN	NaN	Low	NaN	NaN
A2m	A2m	59.56756478	-1.174767715	1.336133756	-0.879229127	0.379277055	0.662863491	OK	82.56329791	36.57183164
A2ml1	A2ml1	0	NaN	NaN	NaN	NaN	NaN	Low	NaN	NaN
A330008L17Rik	A330008L17Rik	0	NaN	NaN	NaN	NaN	NaN	Low	NaN	NaN
A330009N23Rik	A330009N23Rik	16.58570799	0.075750283	0.543390273	0.139403089	0.889131631	0.952483073	OK	16.15038261	17.02103336
A330015K06Rik	A330015K06Rik	0	NaN	NaN	NaN	NaN	NaN	Low	NaN	NaN
A330023F24Rik	A330023F24Rik	531.3030368	-0.057337464	0.276614544	-0.207282896	0.835788931	0.928696647	OK	541.8595156	520.7465579
A330032B11Rik	A330032B11Rik	2.407462302	-0.901086231	1.513989394	-0.595173411	0.551727562	NaN	Low	3.135771178	1.679153426
A330033J07Rik	A330033J07Rik	18.29045112	1.366090918	0.552082316	2.474433392	0.01334477	0.104628108	OK	10.22466461	26.35623763
A330035P11Rik	A330035P11Rik	33.53078976	1.02174267	0.397278323	2.571856078	0.010115493	0.088650691	OK	22.12983205	44.93174747
A330040F15Rik	A330040F15Rik	15.36827283	-0.441619208	0.592437008	-0.745428124	0.456012947	0.719301857	OK	17.70224527	13.03430039
A330041J22Rik	A330041J22Rik	4.87000453	-0.449550733	0.986037147	-0.455916631	0.64844993	NaN	Low	5.622682547	4.117326514
A330048O09Rik	A330048O09Rik	2.829897596	1.625509724	1.301555906	1.248897352	0.21170262	NaN	Low	1.385333278	4.274461915
A330049N07Rik	A330049N07Rik	0.177364053	-1.096727216	4.080472857	-0.26877454	0.788103187	NaN	Low	0.241710212	0.113017894
A330069E16Rik	A330069E16Rik	11.85450711	-0.477764172	0.56715872	-0.842381779	0.399574289	0.678497899	OK	13.7996376	9.909376617
A330070K13Rik	A330070K13Rik	0	NaN	NaN	NaN	NaN	NaN	Low	NaN	NaN
A330074K22Rik	A330074K22Rik	0.995659203	0.907973658	1.932396207	0.469869302	0.638448398	NaN	Low	0.692293415	1.299024992
A330076C08Rik	A330076C08Rik	0	NaN	NaN	NaN	NaN	NaN	Low	NaN	NaN
A330076H08Rik	A330076H08Rik	0.353502897	-0.140734617	4.040826051	-0.03482818	0.97221675	NaN	Low	0.370731306	0.336274488
A330093E20Rik	A330093E20Rik	0.587709387	1.161183449	3.480780329	0.333598601	0.738682474	NaN	Low	0.363186209	0.812232565
A330094K24Rik	A330094K24Rik	1.260426287	0.431425007	2.025036712	0.213045524	0.831291455	NaN	Low	1.07335868	1.447493894
A330102I10Rik	A330102I10Rik	2.352157042	1.729535878	1.459269567	1.18520657	0.235935783	NaN	Low	1.089917499	3.614396585
A3galt2	A3galt2	4.235783494	0.979643241	1.14711467	0.854006375	0.393101457	NaN	Low	2.850481338	5.621085649
A430005L14Rik	A430005L14Rik	320.4689392	-0.404420854	0.182276065	-2.218727151	0.026505293	0.156762321	OK	365.0945291	275.8433493
A430033K04Rik	A430033K04Rik	125.1003181	0.146834191	0.232823331	0.630667857	0.52825772	0.764801773	OK	118.7395962	131.46104
A430035B10Rik	A430035B10Rik	65.86587576	-0.54485895	0.256198931	-2.126702673	0.033444795	0.179588759	OK	78.15781768	53.57393384
A430046D13Rik	A430046D13Rik	38.76729253	0.575296946	0.343340398	1.675587692	0.093818981	0.320103719	OK	31.13858628	46.39599878
A430057M04Rik	A430057M04Rik	9.605177979	0.901013857	0.659494749	1.366218393	0.171870426	0.439526698	OK	6.699624928	12.51073103
A430078G23Rik	A430078G23Rik	1.004432157	0.935306373	2.187428813	0.427582542	0.668955078	NaN	Low	0.689786971	1.319077342
A430078I02Rik	A430078I02Rik	3.402112524	1.60023954	1.189252193	1.345584687	0.178436493	NaN	Low	1.687582392	5.116642655
A430085M09Rik	A430085M09Rik	0	NaN	NaN	NaN	NaN	NaN	Low	NaN	NaN
A430088P11Rik	A430088P11Rik	0.339484085	-1.95689619	4.04111318	-0.484246816	0.628210715	NaN	Low	0.539899711	0.139068459
A430089I19Rik	A430089I19Rik	0	NaN	NaN	NaN	NaN	NaN	Low	NaN	NaN
A430090L17Rik	A430090L17Rik	0	NaN	NaN	NaN	NaN	NaN	Low	NaN	NaN
A430093F15Rik	A430093F15Rik	1.19861508	-0.549773451	1.803290938	-0.304872297	0.760463416	NaN	Low	1.424271372	0.972958789
A4galt	A4galt	273.3266515	0.087615189	0.239447809	0.365905159	0.714435847	0.872649807	OK	265.0296075	281.6236956
A4gnt	A4gnt	336.2493764	0.442180313	0.226594157	1.951419752	0.051007134	0.228136185	OK	285.1194617	387.3792911
A530006G24Rik	A530006G24Rik	0	NaN	NaN	NaN	NaN	NaN	Low	NaN	NaN
A530010L16Rik	A530010L16Rik	0.814475764	-0.743526416	2.26425977	-0.32837505	0.742628105	NaN	Low	1.019829929	0.609121599
A530013C23Rik	A530013C23Rik	0.701299257	-1.654615885	2.714978857	-0.609439695	0.542233034	NaN	Low	1.064492087	0.338106426
A530016L24Rik	A530016L24Rik	9.810942587	-0.692617826	1.177572584	-0.588174211	0.556415365	0.782516877	OK	12.12177677	7.500108405
A530021J07Rik	A530021J07Rik	0	NaN	NaN	NaN	NaN	NaN	Low	NaN	NaN
A530032D15Rik	A530032D15Rik	0.185178493	-1.096727216	4.080472857	-0.26877454	0.788103187	NaN	Low	0.252359664	0.117997322
A530046M15Rik	A530046M15Rik	0	NaN	NaN	NaN	NaN	NaN	Low	NaN	NaN
A530050N04Rik	A530050N04Rik	0.352527785	-0.133708065	4.044564499	-0.033058705	0.973627773	NaN	Low	0.368852128	0.336203442
A530053G22Rik	A530053G22Rik	0	NaN	NaN	NaN	NaN	NaN	Low	NaN	NaN
A530058N18Rik	A530058N18Rik	0	NaN	NaN	NaN	NaN	NaN	Low	NaN	NaN
A530064D06Rik	A530064D06Rik	0	NaN	NaN	NaN	NaN	NaN	Low	NaN	NaN
A530065N20Rik	A530065N20Rik	0.176124986	0.826826135	4.080472857	0.20262998	0.839424255	NaN	Low	0.126992811	0.22525716
A530072M11Rik	A530072M11Rik	7.869782145	-0.588810999	0.772863342	-0.761856549	0.446145625	0.712485501	OK	9.453812636	6.285751653
A530088E08Rik	A530088E08Rik	0.832736097	3.100096321	2.504440307	1.237839973	0.215775404	NaN	Low	0.173944012	1.491528183
A630001G21Rik	A630001G21Rik	17.64136989	0.558966652	0.509343486	1.097425741	0.272455326	0.561771068	OK	14.2659491	21.01679069
A630001O12Rik	A630001O12Rik	0	NaN	NaN	NaN	NaN	NaN	Low	NaN	NaN
A630010A05Rik	A630010A05Rik	0	NaN	NaN	NaN	NaN	NaN	Low	NaN	NaN
A630012P03Rik	A630012P03Rik	0.167371926	0.826826135	4.080472857	0.20262998	0.839424255	NaN	Low	0.120681522	0.21406233
A630019I02Rik	A630019I02Rik	0.177364053	-1.096727216	4.080472857	-0.26877454	0.788103187	NaN	Low	0.241710212	0.113017894
A630023A22Rik	A630023A22Rik	0	NaN	NaN	NaN	NaN	NaN	Low	NaN	NaN
A630023P12Rik	A630023P12Rik	0.488904684	0.713359081	2.996764222	0.238043112	0.811847657	NaN	Low	0.370436042	0.607373327
A630066F11Rik	A630066F11Rik	41.53173627	-0.59668349	0.346846983	-1.720307572	0.085376548	0.304050138	OK	49.99991239	33.06356016
A630072M18Rik	A630072M18Rik	102.0955057	0.016595772	0.230405113	0.072028663	0.942579097	0.97624562	OK	101.5082939	102.6827175
A630073D07Rik	A630073D07Rik	0	NaN	NaN	NaN	NaN	NaN	Low	NaN	NaN
A630075F10Rik	A630075F10Rik	0.136493676	0.826826135	4.080472857	0.20262998	0.839424255	NaN	Low	0.09841713	0.174570222
A630076J17Rik	A630076J17Rik	0	NaN	NaN	NaN	NaN	NaN	Low	NaN	NaN
A630077J23Rik	A630077J23Rik	1.323785878	1.448283083	1.961263462	0.738443922	0.460244733	NaN	Low	0.710027274	1.937544481
A630089N07Rik	A630089N07Rik	13.90199036	1.516733678	0.5794436	2.617569126	0.008855855	0.081552871	OK	7.200446045	20.60353468
A630095E13Rik	A630095E13Rik	0	NaN	NaN	NaN	NaN	NaN	Low	NaN	NaN
A630095N17Rik	A630095N17Rik	0.176124986	0.826826135	4.080472857	0.20262998	0.839424255	NaN	Low	0.126992811	0.22525716
A730004F24Rik	A730004F24Rik	0	NaN	NaN	NaN	NaN	NaN	Low	NaN	NaN
A730006G06Rik	A730006G06Rik	0	NaN	NaN	NaN	NaN	NaN	Low	NaN	NaN
A730008H23Rik	A730008H23Rik	85.58420229	1.610778367	0.289207906	5.569620797	2.55E-08	4.56E-06	OK	42.2203764	128.9480282
A730013G03Rik	A730013G03Rik	0	NaN	NaN	NaN	NaN	NaN	Low	NaN	NaN
A730017C20Rik	A730017C20Rik	4.332018427	-0.105052194	0.906072566	-0.115942362	0.907698222	NaN	Low	4.489670269	4.174366585
A730017L22Rik	A730017L22Rik	89.76373226	0.511311001	1.200010036	0.426088938	0.670043041	0.849772603	OK	74.02141806	105.5060465
A730018C14Rik	A730018C14Rik	0	NaN	NaN	NaN	NaN	NaN	Low	NaN	NaN
A730020E08Rik	A730020E08Rik	14.28792435	0.216455494	0.553775151	0.39087253	0.69589146	0.863027993	OK	13.21808245	15.35776625
A730020M07Rik	A730020M07Rik	52.18844202	-0.40916691	0.383182533	-1.067812009	0.28560532	0.574621009	OK	59.53988848	44.83699556
A730035I17Rik	A730035I17Rik	0	NaN	NaN	NaN	NaN	NaN	Low	NaN	NaN
A730036I17Rik	A730036I17Rik	0.860576216	-0.637766092	2.251424525	-0.283272251	0.776968147	NaN	Low	1.047753526	0.673398907
A730043L09Rik	A730043L09Rik	0	NaN	NaN	NaN	NaN	NaN	Low	NaN	NaN
A730046J19Rik	A730046J19Rik	0	NaN	NaN	NaN	NaN	NaN	Low	NaN	NaN
A730056A06Rik	A730056A06Rik	0.136493676	0.826826135	4.080472857	0.20262998	0.839424255	NaN	Low	0.09841713	0.174570222
A730063M14Rik	A730063M14Rik	18.78366382	-0.17271676	0.477151136	-0.361974953	0.717370748	0.874556879	OK	19.90669543	17.66063221
A730081D07Rik	A730081D07Rik	3.005344667	1.717229065	1.208591701	1.42085128	0.155359999	NaN	Low	1.401732599	4.608956736
A730082K24Rik	A730082K24Rik	0	NaN	NaN	NaN	NaN	NaN	Low	NaN	NaN
A730085K08Rik	A730085K08Rik	0	NaN	NaN	NaN	NaN	NaN	Low	NaN	NaN
A730090N16Rik	A730090N16Rik	2.487506467	0.837374431	1.353312228	0.618759229	0.536074985	NaN	Low	1.785209265	3.189803669
A730098A19Rik	A730098A19Rik	0	NaN	NaN	NaN	NaN	NaN	Low	NaN	NaN
A830009L08Rik	A830009L08Rik	1.380179067	1.56017009	1.99951199	0.780275436	0.435228768	NaN	Low	0.699021972	2.061336162
A830010M20Rik	A830010M20Rik	118.9423428	-0.300698499	0.276569575	-1.087243596	0.276929168	0.565994521	OK	131.293139	106.5915467
A830011K09Rik	A830011K09Rik	0	NaN	NaN	NaN	NaN	NaN	Low	NaN	NaN
A830018L16Rik	A830018L16Rik	1.258677506	0.702726093	1.963424689	0.357908351	0.720411901	NaN	Low	0.958051731	1.559303281
A830019L24Rik	A830019L24Rik	0	NaN	NaN	NaN	NaN	NaN	Low	NaN	NaN
A830019P07Rik	A830019P07Rik	2.546526395	0.106883441	1.193765314	0.089534718	0.928656963	NaN	Low	2.452238597	2.640814193
A830029E22Rik	A830029E22Rik	0	NaN	NaN	NaN	NaN	NaN	Low	NaN	NaN
A830035O19Rik	A830035O19Rik	17.19428159	0.184880246	0.491728956	0.375979986	0.706931775	0.868511033	OK	16.09406994	18.29449324
A830036E02Rik	A830036E02Rik	0	NaN	NaN	NaN	NaN	NaN	Low	NaN	NaN
A830052D11Rik	A830052D11Rik	14.24578135	-0.656914658	0.617280693	-1.064207362	0.287234773	0.576637398	OK	17.43420854	11.05735416
A830082K12Rik	A830082K12Rik	4.941759761	0.467683155	0.89585799	0.522050548	0.601635136	NaN	Low	4.147708219	5.735811302
A830082N09Rik	A830082N09Rik	32.43534347	-0.371624223	0.347030535	-1.070868947	0.28422836	0.573544895	OK	36.58991122	28.28077571
A930001A20Rik	A930001A20Rik	1.305254553	2.611933223	1.974438445	1.322873969	0.185877293	NaN	Low	0.366993846	2.243515261
A930001C03Rik	A930001C03Rik	26.12420017	0.535624677	0.454127783	1.179458067	0.238215825	0.525841504	OK	21.32962411	30.91877624
A930002C04Rik	A930002C04Rik	0	NaN	NaN	NaN	NaN	NaN	Low	NaN	NaN
A930003A15Rik	A930003A15Rik	0	NaN	NaN	NaN	NaN	NaN	Low	NaN	NaN
A930003O13Rik	A930003O13Rik	0	NaN	NaN	NaN	NaN	NaN	Low	NaN	NaN
A930004D18Rik	A930004D18Rik	45.48142818	0.507449011	0.334629799	1.516448962	0.129405867	0.380755377	OK	37.56413965	53.39871671
A930005H10Rik	A930005H10Rik	138.2955471	-0.127451091	0.389018036	-0.327622577	0.743197049	0.887352433	OK	144.4002551	132.190839
A930006I01Rik	A930006I01Rik	0	NaN	NaN	NaN	NaN	NaN	Low	NaN	NaN
A930006K02Rik	A930006K02Rik	9.37882168	0.013588058	1.069548873	0.012704476	0.989863568	0.995522968	OK	9.334654679	9.422988682
A930007A09Rik	A930007A09Rik	53.2808551	0.099612589	0.36521722	0.272748884	0.785046255	0.908372109	OK	51.44216562	55.11954458
A930007I19Rik	A930007I19Rik	6.063812445	0.904735712	0.863385618	1.047892961	0.294687926	NaN	Low	4.222414379	7.905210511
A930009A15Rik	A930009A15Rik	0	NaN	NaN	NaN	NaN	NaN	Low	NaN	NaN
A930011G23Rik	A930011G23Rik	0	NaN	NaN	NaN	NaN	NaN	Low	NaN	NaN
A930012L18Rik	A930012L18Rik	3.636466056	0.402737396	1.050780432	0.383274549	0.701516208	NaN	Low	3.13216556	4.140766552
A930013F10Rik	A930013F10Rik	61.96860823	0.258928159	0.286824593	0.902740436	0.36666367	0.652457768	OK	56.42256939	67.51464707
A930015D03Rik	A930015D03Rik	20.08652618	0.290935809	0.451049202	0.645020117	0.518914149	0.761115665	OK	18.06802428	22.10502808
A930016O22Rik	A930016O22Rik	1.379459382	-2.858115519	1.978709779	-1.444433918	0.148616955	NaN	Low	2.424531769	0.334386994
A930017K11Rik	A930017K11Rik	77.45344218	0.488798716	0.413057264	1.18336792	0.236663365	0.524108874	OK	64.45655389	90.45033047
A930017M01Rik	A930017M01Rik	4.971988024	-0.310540793	0.871697118	-0.356248503	0.721654472	NaN	Low	5.505042844	4.438933203
A930018P22Rik	A930018P22Rik	0.76134004	2.986541081	3.078945619	0.969988252	0.332052348	NaN	Low	0.170594747	1.352085334
A930019D19Rik	A930019D19Rik	0	NaN	NaN	NaN	NaN	NaN	Low	NaN	NaN
A930024E05Rik	A930024E05Rik	8.055409727	0.667617559	0.720290361	0.926872822	0.35399257	0.641989452	OK	6.224124082	9.886695372
A930031H19Rik	A930031H19Rik	0	NaN	NaN	NaN	NaN	NaN	Low	NaN	NaN
A930033H14Rik	A930033H14Rik	44.35869643	-0.314828056	0.378502619	-0.831772466	0.405537388	0.682646348	OK	49.17960596	39.53778689
A930037H05Rik	A930037H05Rik	12.68604441	0.532557992	0.591722857	0.900012541	0.368113577	0.653412753	OK	10.37080542	15.00128341
A930041C12Rik	A930041C12Rik	0	NaN	NaN	NaN	NaN	NaN	Low	NaN	NaN
AA387883	AA387883	0	NaN	NaN	NaN	NaN	NaN	Low	NaN	NaN
AA388235	AA388235	32.48235855	0.566656058	0.45711455	1.239636888	0.21510973	0.497719528	OK	26.18397741	38.78073968
AA413626	AA413626	2.23979403	1.098608926	1.473815277	0.745418332	0.456018865	NaN	Low	1.425947812	3.053640249
AA414768	AA414768	34.7065512	0.026446775	0.457973939	0.057747335	0.953949888	0.982393964	OK	34.38844841	35.02465399
AA465934	AA465934	13.71635249	0.374840793	0.537386659	0.697525304	0.485474109	0.739933686	OK	11.94441911	15.48828587
AA467197	AA467197	8.143000105	-0.319189682	1.072207295	-0.297694003	0.765936721	0.899080174	OK	9.040144293	7.245855917
AA536875	AA536875	13.87548569	-2.704853148	0.813100794	-3.326590218	0.000879156	0.01665505	OK	24.06064091	3.690330479
AA543186	AA543186	24.87887358	0.107480945	0.473808285	0.226844799	0.820544427	0.922962792	OK	23.95256252	25.80518464
AA543401	AA543401	0	NaN	NaN	NaN	NaN	NaN	Low	NaN	NaN
AA545190	AA545190	0	NaN	NaN	NaN	NaN	NaN	Low	NaN	NaN
AA619741	AA619741	0	NaN	NaN	NaN	NaN	NaN	Low	NaN	NaN
AA792892	AA792892	0.362523717	-2.039327472	3.980485991	-0.512331277	0.608419179	NaN	Low	0.583174438	0.141872996
AA986860	AA986860	226.6255685	0.241838414	0.217814046	1.110297606	0.266870804	0.556782456	OK	207.675344	245.5757931
AB124611	AB124611	12.19350647	0.004434681	0.59850648	0.007409578	0.994088066	0.997904143	OK	12.17476576	12.21224718
AF067061	AF067061	0	NaN	NaN	NaN	NaN	NaN	Low	NaN	NaN
AF067063	AF067063	0	NaN	NaN	NaN	NaN	NaN	Low	NaN	NaN
AF357355	AF357355	0	NaN	NaN	NaN	NaN	NaN	Low	NaN	NaN
AF357359	AF357359	0	NaN	NaN	NaN	NaN	NaN	Low	NaN	NaN
AF357399	AF357399	0.324377131	-1.900358061	4.046401525	-0.469641495	0.638611173	NaN	Low	0.51168554	0.137068723
AF357425	AF357425	0	NaN	NaN	NaN	NaN	NaN	Low	NaN	NaN
AF357426	AF357426	0	NaN	NaN	NaN	NaN	NaN	Low	NaN	NaN
AF366264	AF366264	0.177364053	-1.096727216	4.080472857	-0.26877454	0.788103187	NaN	Low	0.241710212	0.113017894
AF529169	AF529169	1.655525218	-0.225352574	1.617757105	-0.139299388	0.889213574	NaN	Low	1.784561549	1.526488886
AI115009	AI115009	2.00531538	0.454034344	1.577391106	0.287838788	0.773470145	NaN	Low	1.692345244	2.318285517
AI182371	AI182371	3.637664953	-0.923730619	1.100046439	-0.839719658	0.401065589	NaN	Low	4.764009997	2.51131991
AI197445	AI197445	18.95616824	1.483405611	0.59163484	2.507299283	0.012165765	0.098591848	OK	9.987233417	27.92510306
AI314278	AI314278	1410.288323	-0.168183961	0.213637687	-0.787239193	0.431141858	0.701638841	OK	1492.398408	1328.178238
AI413582	AI413582	92.1764484	-0.086213225	0.31937832	-0.269940755	0.787205832	0.909487522	OK	94.9297901	89.42310671
AI427809	AI427809	2.898691736	2.876795384	1.433839926	2.006357427	0.044818127	NaN	Low	0.694699477	5.102683995
AI429214	AI429214	98.80673214	0.075339741	0.275378998	0.273585644	0.784403068	0.908350076	OK	96.22739899	101.3860653
AI450353	AI450353	22.63802662	0.521239202	0.470258971	1.108408845	0.267685287	0.557620176	OK	18.59243025	26.68362299
AI463170	AI463170	1.147504634	1.172405279	2.023982067	0.579256752	0.562415942	NaN	Low	0.705316499	1.589692769
AI464131	AI464131	1029.038237	-0.585414661	0.215121691	-2.721318608	0.006502206	0.067482851	OK	1235.000687	823.0757878
AI467606	AI467606	31.16851214	0.0488954	0.398937867	0.122563948	0.902452405	0.95834032	OK	30.64038562	31.69663865
AI504432	AI504432	9.179554017	-0.190251533	0.733250178	-0.25946333	0.795277772	0.912839578	OK	9.783942908	8.575165127
AI506816	AI506816	1.224970914	-3.639058655	2.793335521	-1.302764608	0.192655137	NaN	Low	2.267905082	0.182036746
AI507597	AI507597	0.352616511	-0.13839381	4.044223713	-0.034220117	0.972701625	NaN	Low	0.369516325	0.335716697
AI593442	AI593442	2.083199398	0.47418208	1.55540468	0.304860906	0.760472092	NaN	Low	1.743897578	2.422501217
AI597479	AI597479	314.5163996	0.224461496	0.169333518	1.325558571	0.184985957	0.457705621	OK	290.0986418	338.9341574
AI606473	AI606473	0	NaN	NaN	NaN	NaN	NaN	Low	NaN	NaN
AI646519	AI646519	0	NaN	NaN	NaN	NaN	NaN	Low	NaN	NaN
AI661453	AI661453	540.7160913	0.366800362	0.166135789	2.207834715	0.027255797	0.159083403	OK	472.346364	609.0858186
AI662270	AI662270	23.64995325	0.170180321	0.46419276	0.366615629	0.713905749	0.872330116	OK	22.25669407	25.04321242
AI837181	AI837181	434.5444197	-0.062297435	0.129418626	-0.481363749	0.630257997	0.825961718	OK	443.9250568	425.1637827
AI839979	AI839979	4.346513924	0.335326322	0.940620712	0.356494724	0.721470102	NaN	Low	3.843644613	4.849383235
AI847159	AI847159	0.483958219	-1.027489487	3.010772014	-0.341271103	0.7328995	NaN	Low	0.649362957	0.318553481
AI854703	AI854703	559.7895983	-0.438452562	0.235424868	-1.862388478	0.062548352	0.256239182	OK	644.2042984	475.3748983
AI987944	AI987944	290.6846261	0.048549347	0.170842968	0.28417527	0.776276066	0.905222591	OK	285.794051	295.5752012
AU015228	AU015228	0	NaN	NaN	NaN	NaN	NaN	Low	NaN	NaN
AU015791	AU015791	0	NaN	NaN	NaN	NaN	NaN	Low	NaN	NaN
AU015836	AU015836	1.010473268	0.85631268	1.927252262	0.444317901	0.656812761	NaN	Low	0.719094348	1.301852189
AU016765	AU016765	0	NaN	NaN	NaN	NaN	NaN	Low	NaN	NaN
AU018091	AU018091	0	NaN	NaN	NaN	NaN	NaN	Low	NaN	NaN
AU019990	AU019990	0.713232727	-0.109221101	2.765647354	-0.039492056	0.968498087	NaN	Low	0.740217944	0.68624751
AU021063	AU021063	0	NaN	NaN	NaN	NaN	NaN	Low	NaN	NaN
AU021092	AU021092	211.7066021	0.001411965	0.231876321	0.006089301	0.995141471	0.998277277	OK	211.6030036	211.8102007
AU022252	AU022252	190.9979544	-0.143952623	0.211820415	-0.679597495	0.496759356	0.747410255	OK	200.5189782	181.4769306
AU022751	AU022751	0	NaN	NaN	NaN	NaN	NaN	Low	NaN	NaN
AU022754	AU022754	12.665269	0.582009185	0.58201938	0.999982483	0.317318985	0.609019557	OK	10.14466263	15.18587536
AU022793	AU022793	0	NaN	NaN	NaN	NaN	NaN	Low	NaN	NaN
AU023762	AU023762	0	NaN	NaN	NaN	NaN	NaN	Low	NaN	NaN
AU040320	AU040320	1568.276333	-0.129615773	0.112479927	-1.152345812	0.249178999	0.538833027	OK	1638.678159	1497.874508
AU040972	AU040972	0	NaN	NaN	NaN	NaN	NaN	Low	NaN	NaN
AU041133	AU041133	75.60051709	-0.394754898	0.299152723	-1.31957648	0.18697646	0.46043523	OK	85.87949438	65.32153981
AV026068	AV026068	0	NaN	NaN	NaN	NaN	NaN	Low	NaN	NaN
AV039307	AV039307	8.495156186	-0.691932457	0.995814043	-0.694841032	0.487154931	0.74104298	OK	10.49416874	6.49614363
AV051173	AV051173	8.192167171	0.339053893	0.832955687	0.407049137	0.6839719	0.856661349	OK	7.2339355	9.150398841
AV064505	AV064505	0	NaN	NaN	NaN	NaN	NaN	Low	NaN	NaN
AV205837	AV205837	0	NaN	NaN	NaN	NaN	NaN	Low	NaN	NaN
AV320801	AV320801	0	NaN	NaN	NaN	NaN	NaN	Low	NaN	NaN
AW011738	AW011738	25.60337431	0.411957475	0.40038384	1.02890635	0.303523684	0.593550975	OK	21.97252617	29.23422246
AW046200	AW046200	13.88846799	-0.470665341	0.651055292	-0.722926835	0.469724836	0.729830291	OK	16.1340754	11.64286057
AW112010	AW112010	53.4908625	-0.004002082	0.351693789	-0.011379449	0.990920709	0.995953525	OK	53.56505512	53.41666988
AW146154	AW146154	153.6714274	0.19207852	0.190725265	1.007095308	0.313888976	0.604979588	OK	143.4567059	163.8861489
AW209491	AW209491	393.7129451	-0.224086135	0.144334591	-1.5525463	0.120531563	0.367262633	OK	424.2282864	363.1976037
AW495222	AW495222	0.489097196	0.709776663	2.996434075	0.236873779	0.812754712	NaN	Low	0.37115367	0.607040721
AW549542	AW549542	9.213113418	1.166319726	0.805086967	1.448687873	0.147424769	0.407439654	OK	5.679421774	12.74680506
AW549877	AW549877	2126.883453	0.229093492	0.122411148	1.871508405	0.061274646	0.253669683	OK	1958.367643	2295.399262
AW551984	AW551984	0.167371926	0.826826135	4.080472857	0.20262998	0.839424255	NaN	Low	0.120681522	0.21406233
AW554918	AW554918	155.6552287	0.073212378	0.18837223	0.388658022	0.697529139	0.863933117	OK	151.7065618	159.6038957
AW822252	AW822252	24.74167618	-2.562451372	1.032891455	-2.480852522	0.013106859	0.103414247	OK	42.31922947	7.164122881
AY074887	AY074887	0.167371926	0.826826135	4.080472857	0.20262998	0.839424255	NaN	Low	0.120681522	0.21406233
AY358078	AY358078	2.056037403	2.309084165	1.562321429	1.477982778	0.139412388	NaN	Low	0.690445444	3.421629362
AY512915	AY512915	0	NaN	NaN	NaN	NaN	NaN	Low	NaN	NaN
AY512931	AY512931	0.176124986	0.826826135	4.080472857	0.20262998	0.839424255	NaN	Low	0.126992811	0.22525716
AY702102	AY702102	0	NaN	NaN	NaN	NaN	NaN	Low	NaN	NaN
AY702103	AY702103	0	NaN	NaN	NaN	NaN	NaN	Low	NaN	NaN
AY761184	AY761184	0	NaN	NaN	NaN	NaN	NaN	Low	NaN	NaN
AY761185	AY761185	0	NaN	NaN	NaN	NaN	NaN	Low	NaN	NaN
Aaas	Aaas	210.7608522	-0.148083511	0.197411149	-0.750127396	0.453177981	0.717074817	OK	221.567999	199.9537055
Aacs	Aacs	3573.106736	-1.236097115	0.355538381	-3.476691071	0.000507642	0.011454414	OK	5016.578041	2129.635431
Aadac	Aadac	2620.441889	-0.116867511	0.172494432	-0.677514687	0.498079455	0.748473631	OK	2726.520151	2514.363626
Aadacl2	Aadacl2	0	NaN	NaN	NaN	NaN	NaN	Low	NaN	NaN
Aadacl3	Aadacl3	0	NaN	NaN	NaN	NaN	NaN	Low	NaN	NaN
Aadacl4	Aadacl4	0	NaN	NaN	NaN	NaN	NaN	Low	NaN	NaN
Aadat	Aadat	8792.559539	1.053590264	0.341172729	3.08814326	0.002014114	0.030158158	OK	5717.456929	11867.66215
Aaed1	Aaed1	359.3900369	0.006830408	0.169139802	0.040383212	0.967787614	0.987821971	OK	358.5392763	360.2407975
Aagab	Aagab	845.290687	-0.004204531	0.118635822	-0.03544065	0.971728371	0.989307118	OK	846.5224262	844.0589478
Aak1	Aak1	1747.177825	0.053214987	0.116953434	0.455010042	0.649102015	0.836600062	OK	1714.958436	1779.397213
Aamdc	Aamdc	562.8035988	-0.272690724	0.119052395	-2.290510185	0.021991759	0.140570631	OK	615.8349137	509.7722839
Aamp	Aamp	2772.069651	-0.230185	0.128053249	-1.797572511	0.072244778	0.27729924	OK	2992.746449	2551.392853
Aanat	Aanat	0.675854697	-1.651519418	2.743808576	-0.601907667	0.547235601	NaN	Low	1.025339092	0.326370301
Aar2	Aar2	491.0879902	-0.047102346	0.140408105	-0.335467433	0.737272508	0.884566557	OK	499.1040093	483.071971
Aard	Aard	4.647602639	2.499969592	1.162947832	2.14968335	0.03158027	NaN	Low	1.396361016	7.898844262
Aars	Aars	1984.312644	-0.281258033	0.158377643	-1.775869543	0.075754422	0.284492275	OK	2177.126407	1791.49888
Aars2	Aars2	344.0140701	-0.113472073	0.183471156	-0.618473636	0.536263171	0.769000968	OK	357.5359431	330.4921972
Aarsd1	Aarsd1	572.2037679	-0.229583223	0.156533256	-1.466673778	0.142464819	0.400917552	OK	617.6367427	526.7707931
Aasdh	Aasdh	234.8612515	0.078958189	0.150543688	0.524486877	0.599939945	0.807869707	OK	228.4359187	241.2865843
Aasdhppt	Aasdhppt	655.5792427	-0.101314002	0.128857747	-0.78624688	0.431722866	0.701681427	OK	678.5889821	632.5695034
Aass	Aass	9441.553118	-0.665655878	0.256633487	-2.593799765	0.009492175	0.085065225	OK	11581.87104	7301.235199
Aatf	Aatf	349.7606165	-0.119590333	0.149996454	-0.797287739	0.42528394	0.697529654	OK	364.2487975	335.2724354
Aatk	Aatk	50.61199781	0.406108765	0.350106728	1.159957046	0.246066295	0.535179842	OK	43.53520048	57.68879514
Abat	Abat	7881.111036	-0.197342387	0.165575079	-1.191860439	0.233315972	0.51935394	OK	8419.290177	7342.931895
Abca1	Abca1	681.937747	0.823324554	0.247164957	3.331073152	0.000865119	0.016561893	OK	492.4664697	871.4090243
Abca12	Abca12	0.136493676	0.826826135	4.080472857	0.20262998	0.839424255	NaN	Low	0.09841713	0.174570222
Abca13	Abca13	3628.410745	0.474717321	0.162615771	2.919257571	0.003508662	0.044795854	OK	3036.776898	4220.044591
Abca14	Abca14	2.121402109	-1.36674394	1.740211967	-0.785389347	0.432225325	NaN	Low	3.057292072	1.185512146
Abca15	Abca15	0	NaN	NaN	NaN	NaN	NaN	Low	NaN	NaN
Abca16	Abca16	0.272987352	1.533192229	4.056423239	0.377966533	0.705455456	NaN	Low	0.140200025	0.405774678
Abca17	Abca17	5.107908772	0.944663737	0.993566024	0.950781039	0.34171554	NaN	Low	3.492897417	6.722920128
Abca2	Abca2	1853.287027	0.086870971	0.133068267	0.652830112	0.513865808	0.757546703	OK	1797.506625	1909.067428
Abca3	Abca3	12693.5368	-0.249763035	0.139709592	-1.787730039	0.073819573	0.280491392	OK	13789.56938	11597.50421
Abca4	Abca4	257.6484421	0.444444561	0.267643535	1.66058396	0.096797033	0.325592162	OK	218.2730612	297.023823
Abca5	Abca5	447.6869488	0.267504089	0.155123287	1.724461197	0.084624618	0.302401881	OK	406.3004638	489.0734338
Abca6	Abca6	14.42065422	0.844072728	0.614878963	1.372746147	0.169831278	0.436984887	OK	10.31848561	18.52282283
Abca7	Abca7	375.1449738	0.320872832	0.160072995	2.004540695	0.045012172	0.212360967	OK	333.597711	416.6922366
Abca8a	Abca8a	232.6926879	0.331024378	0.365008784	0.906894278	0.364462707	0.651030514	OK	206.1136863	259.2716895
Abca8b	Abca8b	76.79836128	0.159049603	0.322257931	0.493547521	0.621625771	0.82180083	OK	72.56933431	81.02738826
Abca9	Abca9	199.235255	0.477385481	0.266538676	1.791055199	0.073284438	0.27951995	OK	166.5694573	231.9010528
Abcb10	Abcb10	692.6459125	-0.277367311	0.21199951	-1.308339395	0.190758219	0.465267048	OK	759.0243729	626.267452
Abcb11	Abcb11	0.845672338	3.125526966	3.08485537	1.01318428	0.310972148	NaN	Low	0.173876979	1.517467698
Abcb1a	Abcb1a	150.1163656	1.395478927	0.417382203	3.343407833	0.000827562	0.016075894	OK	82.69145816	217.541273
Abcb1b	Abcb1b	228.3842504	1.527090835	0.79357612	1.924315509	0.054315048	0.236793558	OK	117.6619481	339.1065528
Abcb4	Abcb4	7.720883731	0.551134778	0.958488933	0.5750038	0.565288727	0.78808912	OK	6.263804554	9.177962908
Abcb5	Abcb5	0.338369204	-0.131275904	4.080472857	-0.032171738	0.974335094	NaN	Low	0.353753294	0.322985115
Abcb6	Abcb6	877.516016	-0.297884652	0.156577603	-1.90247294	0.057109353	0.242622339	OK	967.7893592	787.2426728
Abcb7	Abcb7	1472.186181	-0.377331481	0.174332237	-2.164438934	0.030430679	0.169125191	OK	1663.618545	1280.753817
Abcb8	Abcb8	1111.612423	-0.376971612	0.161759913	-2.330439011	0.01978296	0.13222349	OK	1256.022104	967.202743
Abcb9	Abcb9	151.6784237	-0.065337677	0.176527902	-0.370126627	0.711288143	0.870693268	OK	155.1124905	148.2443569
Abcc1	Abcc1	564.0113629	0.842910848	0.220946153	3.815005763	0.00013618	0.004373281	OK	403.7787401	724.2439858
Abcc10	Abcc10	345.8351108	-0.020941093	0.142703537	-0.146745435	0.883332955	0.950180502	OK	348.3450099	343.3252117
Abcc12	Abcc12	0.497874398	0.737943598	2.986497944	0.247093289	0.804836028	NaN	Low	0.373247604	0.622501192
Abcc2	Abcc2	2987.750598	-0.000700006	0.350716291	-0.001995932	0.998407477	0.999052059	OK	2988.475437	2987.025759
Abcc3	Abcc3	335.8503584	3.509968215	0.948513937	3.70049198	0.000215182	0.006239848	OK	54.20372458	617.4969922
Abcc4	Abcc4	1032.414591	0.765265781	0.260428013	2.938492573	0.003298126	0.042855148	OK	764.8413199	1299.987861
Abcc5	Abcc5	811.2222631	0.28000662	0.126827075	2.207782685	0.027259426	0.159083403	OK	732.7450963	889.6994299
Abcc6	Abcc6	218.1527104	-0.236100214	0.257659986	-0.916324717	0.359496608	0.646641468	OK	235.9635625	200.3418584
Abcc8	Abcc8	5.746130397	0.562956186	0.879994206	0.639727151	0.522350001	NaN	Low	4.639039417	6.853221378
Abcc9	Abcc9	372.6214558	0.193729905	0.238577044	0.812022408	0.416778774	0.691188874	OK	347.6405561	397.6023555
Abcd1	Abcd1	320.1295642	-0.008598334	0.15902996	-0.054067387	0.956881476	0.98340742	OK	321.0835333	319.1755952
Abcd2	Abcd2	16.52147941	-1.088397067	0.66950591	-1.625672082	0.104019432	0.338577587	OK	22.47386747	10.56909134
Abcd3	Abcd3	8206.268843	-0.594931968	0.108919578	-5.462121493	4.70E-08	7.66E-06	OK	9874.723474	6537.814213
Abcd4	Abcd4	540.2584308	0.359684423	0.240375966	1.496341039	0.134564806	0.388061876	OK	473.2580593	607.2588023
Abce1	Abce1	1802.847714	-0.074449278	0.126117106	-0.590318635	0.554977048	0.781671734	OK	1849.354747	1756.34068
Abcf1	Abcf1	1674.349059	-0.148578787	0.117287739	-1.266788737	0.205230841	0.484820202	OK	1760.491001	1588.207117
Abcf2	Abcf2	920.7235558	-0.05320489	0.106628591	-0.498973958	0.617797731	0.819477352	OK	937.6992307	903.7478809
Abcf3	Abcf3	816.7279791	-0.060110179	0.112995306	-0.531970586	0.594746368	0.805584084	OK	833.7400859	799.7158723
Abcg1	Abcg1	195.486466	0.321609974	0.255836895	1.257089892	0.208721087	0.489511786	OK	173.7870345	217.1858974
Abcg2	Abcg2	7217.873008	-0.48704503	0.216752272	-2.24701234	0.024639238	0.150215241	OK	8424.787004	6010.959012
Abcg3	Abcg3	8.358840979	-0.096717427	0.879777336	-0.109933984	0.912461731	0.962825305	OK	8.638921982	8.078759976
Abcg4	Abcg4	2.130581064	0.543077159	1.403427832	0.386964792	0.698782273	NaN	Low	1.734240343	2.526921785
Abcg5	Abcg5	2.118332941	1.599880585	1.438973635	1.111820638	0.266215277	NaN	Low	1.050973547	3.185692334
Abcg8	Abcg8	2.326296209	0.635728862	1.288583356	0.49335486	0.621761871	NaN	Low	1.821886445	2.830705973
Abhd1	Abhd1	67.13977358	-0.286895242	0.282697238	-1.014849823	0.31017742	0.600938588	OK	73.7935894	60.48595776
Abhd10	Abhd10	242.9941608	-0.101990687	0.278193587	-0.366617679	0.713904219	0.872330116	OK	251.5797677	234.408554
Abhd11	Abhd11	729.8796795	-0.334084515	0.130984772	-2.550559966	0.010755002	0.091742573	OK	814.0130709	645.7462882
Abhd11os	Abhd11os	49.8654651	-0.694646723	0.36391237	-1.90882965	0.056284071	0.241223538	OK	61.64371044	38.08721977
Abhd12	Abhd12	954.3239259	0.244385084	0.175409408	1.393226775	0.163551225	0.429758504	OK	873.6878816	1034.95997
Abhd12b	Abhd12b	0	NaN	NaN	NaN	NaN	NaN	Low	NaN	NaN
Abhd13	Abhd13	722.9498401	-0.004382257	0.118224195	-0.037067344	0.97043131	0.988866196	OK	724.047837	721.8518431
Abhd14a	Abhd14a	760.6867575	-0.467890846	0.201315369	-2.324168527	0.020116463	0.133556206	OK	882.9687208	638.4047941
Abhd14b	Abhd14b	5184.615016	-0.404527299	0.152560782	-2.651581183	0.008011585	0.076982711	OK	5906.764908	4462.465125
Abhd15	Abhd15	39.48179615	-0.112289188	0.372863633	-0.3011535	0.763297446	0.898603409	OK	41.01751297	37.94607933
Abhd16a	Abhd16a	1149.006421	0.079456459	0.120954694	0.656910914	0.5112382	0.756219415	OK	1117.37364	1180.639201
Abhd16b	Abhd16b	0	NaN	NaN	NaN	NaN	NaN	Low	NaN	NaN
Abhd17a	Abhd17a	1015.958186	-0.212155992	0.146703168	-1.446158221	0.148132829	0.408292329	OK	1090.52489	941.3914828
Abhd17b	Abhd17b	773.7008382	-0.058729416	0.126469151	-0.464377403	0.642377377	0.832107413	OK	789.4466206	757.9550558
Abhd17c	Abhd17c	2445.199536	-0.085119716	0.090230328	-0.943360372	0.345496606	0.634175519	OK	2517.312605	2373.086467
Abhd18	Abhd18	292.1587465	-0.220136157	0.176584637	-1.246632556	0.212532259	0.494798316	OK	314.4053775	269.9121155
Abhd2	Abhd2	1194.186768	-0.420601493	0.217949193	-1.929814404	0.053629838	0.234898431	OK	1367.040048	1021.333488
Abhd3	Abhd3	1941.47529	-0.822694747	0.270624995	-3.039980644	0.002365934	0.033670292	OK	2480.508522	1402.442058
Abhd4	Abhd4	1222.12914	0.374184124	0.122872942	3.045293101	0.002324537	0.033265115	OK	1064.523103	1379.735176
Abhd5	Abhd5	1103.674149	-0.284257906	0.177481671	-1.601618379	0.109240024	0.347914509	OK	1212.053627	995.2946718
Abhd6	Abhd6	432.1872055	0.264443952	0.138906025	1.903761569	0.056941244	0.242582277	OK	392.6880854	471.6863256
Abhd8	Abhd8	265.849684	0.289698773	0.151257197	1.915272654	0.055457741	0.239540257	OK	239.2471882	292.4521798
Abi1	Abi1	1106.682181	-0.039534101	0.112771178	-0.350569195	0.72591157	0.878148926	OK	1121.844411	1091.519951
Abi2	Abi2	431.6906034	0.085485381	0.131569847	0.649733831	0.515864167	0.759303936	OK	418.9046573	444.4765495
Abi3	Abi3	82.60962034	0.125291184	0.261338703	0.479420699	0.631639371	0.826237333	OK	79.02474741	86.19449328
Abi3bp	Abi3bp	126.8594059	0.499429305	0.31289607	1.596150776	0.110455134	0.350412692	OK	105.1181263	148.6006854
Abl1	Abl1	896.9760368	0.140415812	0.105352137	1.33282358	0.182589706	0.454490391	OK	853.359651	940.5924226
Abl2	Abl2	664.3076879	-0.287047517	0.165764952	-1.731653845	0.083335213	0.29981791	OK	730.1779083	598.4374674
Ablim1	Ablim1	2025.578747	-0.151202119	0.133490192	-1.132683354	0.25734725	0.546538387	OK	2131.62741	1919.530084
Ablim2	Ablim2	45.03575127	0.272512337	0.326840727	0.833777172	0.404406561	0.681911465	OK	40.79492552	49.27657703
Ablim3	Ablim3	135.0921204	0.606826312	0.210573481	2.881779362	0.003954365	0.048889575	OK	107.0924983	163.0917424
Abo	Abo	0	NaN	NaN	NaN	NaN	NaN	Low	NaN	NaN
Abr	Abr	1245.511736	0.291485495	0.170253247	1.712070111	0.086883749	0.306141871	OK	1120.114957	1370.908514
Abra	Abra	1.966260996	1.446354529	1.501237971	0.963441211	0.335326153	NaN	Low	1.055657982	2.876864011
Abracl	Abracl	506.3686944	-0.213207743	0.235097014	-0.906892606	0.364463591	0.651030514	OK	543.717427	469.0199618
Abraxas1	Abraxas1	127.6643361	-0.053629129	0.229158543	-0.234026314	0.81496455	0.920717549	OK	130.0368884	125.2917838
Abraxas2	Abraxas2	817.5903844	-0.083441543	0.117112169	-0.712492511	0.476159847	0.733824837	OK	841.2273938	793.9533751
Abt1	Abt1	238.2759839	-0.000252559	0.163209685	-0.001547454	0.998765311	0.999311234	OK	238.2968403	238.2551275
Abtb1	Abtb1	372.1502925	-0.268283242	0.168347014	-1.593632315	0.111018412	0.35129395	OK	406.6534122	337.6471728
Abtb2	Abtb2	283.5739075	0.204996348	0.193888713	1.057288718	0.290379841	0.579907026	OK	263.4608541	303.6869608
Acaa1a	Acaa1a	2353.127913	-0.177206983	0.200239459	-0.88497534	0.376169932	0.660675323	OK	2497.464451	2208.791375
Acaa1b	Acaa1b	4592.616224	0.121146253	0.248419824	0.487667413	0.625785437	0.82417501	OK	4399.903444	4785.329003
Acaa2	Acaa2	4350.312701	0.127688553	0.255087585	0.500567495	0.616675544	0.818583723	OK	4157.921798	4542.703604
Acaca	Acaca	836.4882881	-0.060839434	0.274894092	-0.221319541	0.824843636	0.924885927	OK	854.1233156	818.8532606
Acacb	Acacb	878.7150472	0.595165558	0.16652239	3.574087285	0.000351452	0.008919685	OK	699.9912144	1057.43888
Acad10	Acad10	1722.366755	-0.362901107	0.247249799	-1.467750869	0.142171907	0.400377964	OK	1937.857108	1506.876402
Acad11	Acad11	4671.670841	-0.248454441	0.197099406	-1.260553981	0.207469587	0.487928621	OK	5072.946625	4270.395057
Acad12	Acad12	648.7050267	-0.169200006	0.208621662	-0.811037571	0.417344095	0.691512438	OK	686.7017111	610.7083424
Acad8	Acad8	1597.990203	-0.293161716	0.128977049	-2.272975841	0.023027636	0.144480162	OK	1759.792997	1436.187409
Acad9	Acad9	2176.341424	-0.407572514	0.116849871	-3.4880014	0.000486646	0.011100369	OK	2481.729666	1870.953183
Acadl	Acadl	6548.15943	-0.400990452	0.158793225	-2.525236529	0.011562044	0.095820359	OK	7452.361238	5643.957622
Acadm	Acadm	22813.9193	-0.170167877	0.2231006	-0.762740562	0.445618135	0.712249723	OK	24157.82824	21470.01036
Acads	Acads	3048.369509	-0.65727082	0.23221022	-2.830499106	0.004647544	0.054284127	OK	3730.999387	2365.739632
Acadsb	Acadsb	3314.858751	0.119488181	0.086006992	1.389284505	0.164746254	0.430381615	OK	3177.664066	3452.053435
Acadvl	Acadvl	5506.299269	-0.234107413	0.110950103	-2.110024303	0.034856263	0.183874319	OK	5952.077568	5060.520969
Acan	Acan	0.136493676	0.826826135	4.080472857	0.20262998	0.839424255	NaN	Low	0.09841713	0.174570222
Acap1	Acap1	20.13357499	-0.044461697	0.51147091	-0.086929083	0.930727882	0.971328962	OK	20.44379373	19.82335625
Acap2	Acap2	741.1384011	0.200454206	0.114574723	1.749550002	0.080195993	0.293377499	OK	689.7326094	792.5441927
Acap3	Acap3	162.1534696	0.073515697	0.23581258	0.311754771	0.755226899	0.894568256	OK	158.0229202	166.2840191
Acat1	Acat1	15335.62861	-0.724951229	0.329436927	-2.20057671	0.027766004	0.160415701	OK	19109.60926	11561.64797
Acat2	Acat2	2710.557884	-0.37166478	0.189587957	-1.960381801	0.049951181	0.225697347	OK	3057.784418	2363.33135
Acat3	Acat3	371.0180114	-0.24063774	0.374488993	-0.642576268	0.520499086	0.762066449	OK	401.8888865	340.1471364
Acbd3	Acbd3	832.4616134	0.107960067	0.126510258	0.853370062	0.393454118	0.673809158	OK	801.3286668	863.5945599
Acbd4	Acbd4	1523.792434	-0.227357335	0.201368121	-1.129063201	0.258871173	0.547661003	OK	1643.613376	1403.971492
Acbd5	Acbd5	2418.636695	-0.357682264	0.1507159	-2.373221828	0.01763367	0.123376714	OK	2716.932309	2120.341082
Acbd6	Acbd6	439.8412866	-0.0946725	0.148461557	-0.637690335	0.523675278	0.763694617	OK	454.2677372	425.414836
Acbd7	Acbd7	0.988057132	0.92006169	1.932551165	0.476086588	0.634012692	NaN	Low	0.683257333	1.292856931
Accs	Accs	119.9081561	0.133008069	0.247130069	0.538210789	0.590431533	0.803159172	OK	114.3846516	125.4316606
Accsl	Accsl	0.828717067	-0.765322862	2.034800296	-0.37611694	0.706829961	NaN	Low	1.043512873	0.61392126
Acd	Acd	276.1007065	-0.245714892	0.167854625	-1.463855355	0.143233474	0.401668133	OK	299.5562991	252.6451138
Ace	Ace	4728.347456	-0.605400096	0.255616597	-2.368391185	0.017865635	0.123754757	OK	5706.122771	3750.572141
Ace2	Ace2	1603.501476	0.170843553	0.196474665	0.869544951	0.384549133	0.667460099	OK	1508.669168	1698.333784
Ace3	Ace3	0.352574903	-0.136251257	4.04438351	-0.033689005	0.973125147	NaN	Low	0.369211509	0.335938296
Acer1	Acer1	0	NaN	NaN	NaN	NaN	NaN	Low	NaN	NaN
Acer2	Acer2	503.0145264	0.706314134	0.191226671	3.693596358	0.000221105	0.006323939	OK	382.2835916	623.7454612
Acer3	Acer3	343.6363954	0.063689714	0.156292512	0.407503296	0.683638374	0.856385496	OK	336.0524816	351.2203093
Ache	Ache	43.11017314	0.805075798	0.384817743	2.092096359	0.036429897	0.188641941	OK	31.38437922	54.83596706
Acin1	Acin1	2141.246079	-0.09998204	0.115933462	-0.862408819	0.388462589	0.670853697	OK	2215.413004	2067.079155
Ackr1	Ackr1	0.162188566	-1.096727216	4.080472857	-0.26877454	0.788103187	NaN	Low	0.221029188	0.103347943
Ackr2	Ackr2	6.2149833	1.981089836	1.071333028	1.849182078	0.064431526	0.260070359	OK	2.512164035	9.917802565
Ackr3	Ackr3	769.3904061	-0.089551198	0.189067509	-0.473646681	0.635751881	0.828508547	OK	793.2616044	745.5192078
Ackr4	Ackr4	1.142347492	0.270592236	2.015635938	0.134246582	0.893207592	NaN	Low	1.03553096	1.249164023
Acly	Acly	3490.968279	-0.095245703	0.220866763	-0.431236017	0.666296768	0.847568358	OK	3606.162067	3375.774491
Acmsd	Acmsd	2905.461159	-0.43296199	0.582499667	-0.743282811	0.457310476	0.720324256	OK	3338.19196	2472.730358
Acnat1	Acnat1	1610.895595	1.450574009	0.301159215	4.81663498	1.46E-06	0.000135317	OK	863.0180602	2358.773129
Acnat2	Acnat2	1438.025526	0.131041962	0.373840195	0.350529353	0.725941465	0.878148926	OK	1372.761479	1503.289573
Aco1	Aco1	7140.99224	-0.155836994	0.115614214	-1.347905143	0.177688894	0.447784574	OK	7526.295426	6755.689054
Aco2	Aco2	18287.57516	-0.249445614	0.138661842	-1.798949232	0.072026712	0.276813898	OK	19864.63218	16710.51813
Acod1	Acod1	0.324377131	-1.900358061	4.046401525	-0.469641495	0.638611173	NaN	Low	0.51168554	0.137068723
Acot1	Acot1	1118.698125	0.046085355	0.175722415	0.262262246	0.793119267	0.911866102	OK	1100.831835	1136.564416
Acot10	Acot10	1.658696709	-1.266647054	1.847860971	-0.685466641	0.493049504	NaN	Low	2.343413234	0.973980184
Acot11	Acot11	993.4903903	-0.39621776	0.228777687	-1.731889877	0.083293171	0.29981791	OK	1129.064037	857.9167438
Acot12	Acot12	3043.283271	-1.073210574	0.18872135	-5.686747018	1.29E-08	2.56E-06	OK	4125.758043	1960.808498
Acot13	Acot13	1954.042464	-0.339394535	0.138512158	-2.450286957	0.014274241	0.109440826	OK	2182.83288	1725.252047
Acot2	Acot2	522.6059681	-0.105568815	0.197392464	-0.534816848	0.592776512	0.804580521	OK	541.7182152	503.493721
Acot3	Acot3	471.8964714	1.323460787	0.294009476	4.501422221	6.75E-06	0.000479842	OK	269.4505469	674.3423958
Acot4	Acot4	963.6002158	-0.090231946	0.207489611	-0.434874523	0.663653508	0.846040053	OK	993.7241116	933.47632
Acot5	Acot5	1.834642059	0.720401401	1.593793483	0.452004233	0.651265933	NaN	Low	1.385869518	2.283414599
Acot6	Acot6	76.54379838	-0.107784781	0.316106464	-0.340976199	0.733121499	0.882004297	OK	79.40179016	73.68580661
Acot7	Acot7	426.9627835	1.082398169	0.402267352	2.690743268	0.007129304	0.071753623	OK	273.9089057	580.0166612
Acot8	Acot8	423.4151721	-0.153794567	0.131218337	-1.17205087	0.241176633	0.529379907	OK	445.9623332	400.868011
Acot9	Acot9	965.1733399	-0.500347177	0.206276544	-2.42561353	0.015282535	0.114761251	OK	1130.883616	799.4630638
Acox1	Acox1	17633.52378	-1.016886832	0.28426141	-3.577294692	0.000347169	0.008826282	OK	23602.91936	11664.1282
Acox2	Acox2	1883.633236	-0.448125365	0.171015786	-2.620374261	0.008783331	0.080996427	OK	2173.847683	1593.418789
Acox3	Acox3	4606.656583	-0.712661905	0.294418376	-2.420575491	0.015495961	0.115482371	OK	5721.868006	3491.44516
Acoxl	Acoxl	1.485166352	0.883790606	1.669471672	0.52938341	0.596539504	NaN	Low	1.043973992	1.926358713
Acp1	Acp1	998.5882435	-0.164816428	0.138173964	-1.19281827	0.232940553	0.519284741	OK	1055.566667	941.6098197
Acp2	Acp2	870.880043	-0.054574204	0.119909603	-0.455127886	0.649017237	0.836564424	OK	887.349885	854.410201
Acp4	Acp4	0	NaN	NaN	NaN	NaN	NaN	Low	NaN	NaN
Acp5	Acp5	854.7526826	-0.068234836	0.168079357	-0.405967972	0.684766133	0.857428571	OK	874.9624418	834.5429234
Acp6	Acp6	1105.727756	-0.525636786	0.255263793	-2.059190536	0.039475989	0.197802729	OK	1304.961106	906.494406
Acp7	Acp7	0	NaN	NaN	NaN	NaN	NaN	Low	NaN	NaN
Acpp	Acpp	170.8596797	0.494457196	0.231230917	2.138369739	0.032486747	0.17626377	OK	141.8634556	199.8559038
Acr	Acr	1.345486498	-1.802441128	1.769339586	-1.018708417	0.308341415	NaN	Low	2.091393354	0.599579642
Acrbp	Acrbp	74.61300302	0.246868959	0.267553501	0.922690071	0.356168742	0.643997413	OK	68.24477555	80.98123049
Acrv1	Acrv1	0	NaN	NaN	NaN	NaN	NaN	Low	NaN	NaN
Acsbg1	Acsbg1	7.97659586	0.295926905	0.867647197	0.341068243	0.733052208	0.882004297	OK	7.161368958	8.791822762
Acsbg2	Acsbg2	0	NaN	NaN	NaN	NaN	NaN	Low	NaN	NaN
Acsf2	Acsf2	496.8372286	0.978268683	0.281489811	3.475325376	0.000510234	0.011477523	OK	334.559287	659.1151701
Acsf3	Acsf3	1091.830732	-0.530966025	0.234065226	-2.268453262	0.023301595	0.145637453	OK	1290.510536	893.1509289
Acsl1	Acsl1	4490.873849	0.427080742	0.252723499	1.689913058	0.091044589	0.314077023	OK	3830.969706	5150.777993
Acsl3	Acsl3	773.1540128	0.330116174	0.241057688	1.369448847	0.170859014	0.438558754	OK	685.0817524	861.2262733
Acsl4	Acsl4	1255.049545	0.41386945	0.185428472	2.231962787	0.025617423	0.153588451	OK	1076.254476	1433.844614
Acsl5	Acsl5	1849.854895	0.311932501	0.184884284	1.687176946	0.091569333	0.3152817	OK	1650.647043	2049.062747
Acsl6	Acsl6	8.282032501	0.999479667	0.696215207	1.435590112	0.15111901	0.411718471	OK	5.522682662	11.04138234
Acsm1	Acsm1	4680.880685	0.423137022	0.13869464	3.050853465	0.002281919	0.032825564	OK	3999.317183	5362.444187
Acsm2	Acsm2	77235.31344	-1.106715759	0.62114129	-1.781745597	0.074790728	0.282680684	OK	105487.5112	48983.11568
Acsm3	Acsm3	18346.2506	-1.77132287	1.918247899	-0.923406652	NaN	NaN	Outlier	28379.12129	8313.379924
Acsm4	Acsm4	0	NaN	NaN	NaN	NaN	NaN	Low	NaN	NaN
Acsm5	Acsm5	2195.938871	-0.019996351	0.251758121	-0.079426837	0.936693124	0.973759829	OK	2211.156939	2180.720803
Acss1	Acss1	5945.508326	0.476911547	0.179803102	2.652410009	0.007991943	0.076894883	OK	4971.657436	6919.359217
Acss2	Acss2	4476.755619	-0.554746077	0.251280939	-2.207672729	0.027267095	0.159083403	OK	5327.00765	3626.503587
Acss2os	Acss2os	0	NaN	NaN	NaN	NaN	NaN	Low	NaN	NaN
Acss3	Acss3	187.8038521	0.463985811	0.213649441	2.171715545	0.029877125	0.167133873	OK	157.8616519	217.7460522
Acta1	Acta1	0.964812679	-0.21582368	1.911819527	-0.112889149	0.910118439	NaN	Low	1.03684521	0.892780148
Acta2	Acta2	729.418039	-0.107322376	0.208856192	-0.513857763	0.607351439	0.812207875	OK	756.536312	702.2997661
Actb	Actb	9346.838793	-0.055754124	0.104237509	-0.534875826	0.592735725	0.804580521	OK	9527.424414	9166.253173
Actbl2	Actbl2	0	NaN	NaN	NaN	NaN	NaN	Low	NaN	NaN
Actc1	Actc1	1.851784933	-4.395366076	3.212526705	-1.368195965	0.171250744	NaN	Low	3.535565024	0.168004842
Actg1	Actg1	18705.50574	0.231969336	0.149507937	1.551551979	0.120769461	0.367528676	OK	17204.91849	20206.093
Actg2	Actg2	19.59417598	-0.942933923	0.550298564	-1.713495154	0.086621484	0.305880158	OK	25.77886023	13.40949174
Actl10	Actl10	0	NaN	NaN	NaN	NaN	NaN	Low	NaN	NaN
Actl11	Actl11	0	NaN	NaN	NaN	NaN	NaN	Low	NaN	NaN
Actl6a	Actl6a	569.7021817	-0.34889615	0.14218777	-2.453770467	0.014136718	0.108656895	OK	638.2557524	501.148611
Actl6b	Actl6b	0	NaN	NaN	NaN	NaN	NaN	Low	NaN	NaN
Actl7a	Actl7a	0	NaN	NaN	NaN	NaN	NaN	Low	NaN	NaN
Actl7b	Actl7b	0.176124986	0.826826135	4.080472857	0.20262998	0.839424255	NaN	Low	0.126992811	0.22525716
Actl9	Actl9	3.429466254	-0.398838711	1.134466442	-0.351565014	0.725164507	NaN	Low	3.900514717	2.958417791
Actn1	Actn1	799.3588816	0.317719537	0.175029937	1.815229679	0.06948862	0.270828366	OK	711.6929447	887.0248185
Actn2	Actn2	8.714724057	0.564512195	0.656979885	0.859253392	0.390200732	0.672377786	OK	7.031157704	10.39829041
Actn3	Actn3	13.87333023	0.838469344	0.683891006	1.22602774	0.220188236	0.504392459	OK	9.951631355	17.79502911
Actn4	Actn4	6493.176534	0.081696446	0.119701925	0.682499014	0.494923466	0.746181328	OK	6309.378947	6676.974122
Actr10	Actr10	1153.34385	-0.082737391	0.104256339	-0.793595776	0.427430792	0.698302416	OK	1186.406457	1120.281244
Actr1a	Actr1a	1804.285094	-0.112871259	0.118419274	-0.953149397	0.340514381	0.629210422	OK	1874.829495	1733.740693
Actr1b	Actr1b	1691.615532	-0.023413878	0.111950901	-0.209144163	0.8343357	0.928153572	OK	1705.342068	1677.888997
Actr2	Actr2	3896.153608	-0.160566402	0.099631046	-1.611610125	0.107046806	0.344455778	OK	4112.743528	3679.563688
Actr3	Actr3	3477.947067	-0.05672723	0.090861843	-0.624324005	0.532414822	0.766104657	OK	3546.315254	3409.578881
Actr3b	Actr3b	7.720550045	0.675721538	0.732670025	0.922272668	0.356386367	0.644231818	OK	5.94483982	9.49626027
Actr5	Actr5	129.5725728	-0.080319242	0.208600391	-0.385038788	0.700208678	0.865377321	OK	133.1784921	125.9666536
Actr6	Actr6	201.8978112	0.016905071	0.168503095	0.100324988	0.92008632	0.965998284	OK	200.7149355	203.0806869
Actr8	Actr8	665.1927907	-0.28651578	0.134192932	-2.135103352	0.032752569	0.177246349	OK	731.0293918	599.3561896
Actrt1	Actrt1	0	NaN	NaN	NaN	NaN	NaN	Low	NaN	NaN
Actrt2	Actrt2	0	NaN	NaN	NaN	NaN	NaN	Low	NaN	NaN
Actrt3	Actrt3	2.718524496	-0.035480751	1.401474342	-0.025316733	0.979802328	NaN	Low	2.751951668	2.685097324
Acvr1	Acvr1	213.2610053	-0.27325181	0.214798988	-1.272128013	0.20332764	0.482503639	OK	233.3970589	193.1249517
Acvr1b	Acvr1b	994.2286167	0.225485213	0.16902292	1.334051105	0.182187108	0.454078086	OK	916.6901923	1071.767041
Acvr1c	Acvr1c	5.436442343	-1.147414516	1.144127654	-1.002872811	0.315922233	NaN	Low	7.491135115	3.381749571
Acvr2a	Acvr2a	566.6018723	0.060704585	0.129206826	0.469824912	0.638480114	0.82977548	OK	554.6831171	578.5206275
Acvr2b	Acvr2b	581.4302348	-0.626235927	0.229928908	-2.723606758	0.006457334	0.067159945	OK	705.6772267	457.1832429
[truncated: 22,973 more rows]
