# Supplementary material for: Carbonic Anhydrase 2 Deletion Delays the Growth of Kidney Cysts Whereas Foxi1 Deletion Completely Abrogates Cystogenesis in TSC
Source: Int J Mol Sci. 2024 Apr 27;25(9):4772. doi: 10.3390/ijms25094772 (PMC11084925; doi:10.3390/ijms25094772)
Supplement: Supplementary file 1 [file ijms-25-04772-s001.zip › Data Set 2.csv]

	GeneName	baseMean	log2FoldChange	lfcSE	stat	pvalue	padj	status	control	comparison
0610005C13Rik	0610005C13Rik	1337.528955	-2.254224395	0.418340349	-5.388493842	7.11E-08	2.85E-07	OK	2439.196168	511.2785458
0610009B22Rik	0610009B22Rik	556.7183479	-0.544393331	0.100664968	-5.407972027	6.37E-08	2.57E-07	OK	678.6033988	465.3045597
0610009E02Rik	0610009E02Rik	29.63466902	-0.466526681	0.358425558	-1.301599928	0.193053185	0.265039118	OK	35.19067691	25.4676631
0610009L18Rik	0610009L18Rik	57.55133536	0.105120452	0.241808965	0.434725205	0.663761901	0.733590126	OK	55.16855236	59.33842261
0610010B08Rik	0610010B08Rik	52.39616823	0.142497009	0.296556168	0.48050597	0.630867659	0.704573239	OK	49.46197268	54.5968149
0610010F05Rik	0610010F05Rik	418.3033786	-0.082694525	0.117982431	-0.700905415	0.483362045	0.566750448	OK	432.0570274	407.9881421
0610010K14Rik	0610010K14Rik	427.0091341	-0.089658954	0.108893636	-0.823362663	0.410301789	0.495429216	OK	442.2359827	415.5889977
0610012G03Rik	0610012G03Rik	811.9412175	-0.12910989	0.099332832	-1.299770546	0.193679623	0.26577573	OK	853.7016497	780.6208934
0610030E20Rik	0610030E20Rik	629.6324405	-0.249990153	0.118781174	-2.104627735	0.035323725	0.059807422	OK	692.5987042	582.4077427
0610031O16Rik	0610031O16Rik	37.52503122	-5.195566735	0.882900933	-5.88465426	3.99E-09	1.82E-08	OK	84.48447448	2.305448765
0610037L13Rik	0610037L13Rik	423.3980435	-0.031177118	0.151049096	-0.206403867	0.83647545	0.875989102	OK	428.6343636	419.4708034
0610038B21Rik	0610038B21Rik	9.040814566	-2.833046829	0.813529659	-3.482413699	0.000496915	0.001190424	OK	17.77018137	2.493789464
0610039H22Rik	0610039H22Rik	2.765097534	-2.089207203	1.739441327	-1.201079433	0.22972039	0.306153865	OK	4.912560978	1.154499951
0610039K10Rik	0610039K10Rik	2.465134887	1.561864959	1.277341147	1.222746925	0.221425298	0.297177457	OK	1.165201345	3.440085044
0610040B10Rik	0610040B10Rik	13.32235487	0.109550504	0.541804051	0.2021958	0.839763656	0.878976042	OK	12.74767485	13.75336488
0610040F04Rik	0610040F04Rik	54.75276022	-0.930979395	0.242626489	-3.83708885	0.000124501	0.000329417	OK	75.18020272	39.43217834
0610040J01Rik	0610040J01Rik	1067.074095	0.745795825	0.102206036	7.296984172	2.94E-13	2.11E-12	OK	769.4509092	1290.291484
0610043K17Rik	0610043K17Rik	26.82828505	-2.574376781	0.581716439	-4.425483977	9.62E-06	3.00E-05	OK	51.14914687	8.587638676
1010001N08Rik	1010001N08Rik	2.560897551	-0.185657508	1.174088512	-0.158129056	0.874355106	0.906300201	OK	2.750698468	2.418546863
1110002J07Rik	1110002J07Rik	8.404782977	-0.608253395	0.653856766	-0.9302548	0.352239174	0.438065141	OK	10.46121668	6.862457701
1110002L01Rik	1110002L01Rik	262.5482377	-0.254091329	0.157029115	-1.618116034	0.105637594	0.157568324	OK	289.2383055	242.5306869
1110004F10Rik	1110004F10Rik	1294.088309	0.267525534	0.07064065	3.787132986	0.000152396	0.000398505	OK	1159.137283	1395.301578
1110006O24Rik	1110006O24Rik	28.1773483	0.264375488	0.333292546	0.793223526	0.427647603	0.511986245	OK	25.27289999	30.35568453
1110008L16Rik	1110008L16Rik	405.6268443	-0.407328467	0.137490114	-2.962601856	0.003050509	0.006385503	OK	471.9669671	355.8717522
1110008P14Rik	1110008P14Rik	638.683291	0.529947583	0.179205575	2.95720478	0.003104419	0.006489439	OK	509.4615124	735.599625
1110012L19Rik	1110012L19Rik	393.7869452	1.245341793	0.175660592	7.089477375	1.35E-12	8.97E-12	OK	220.8212086	523.5112478
1110015O18Rik	1110015O18Rik	0	NaN	NaN	NaN	NaN	NaN	Low	NaN	NaN
1110017D15Rik	1110017D15Rik	4.39429158	1.503055812	0.868446412	1.730741002	0.083497969	0.12805364	OK	2.145396112	6.080963181
1110019D14Rik	1110019D14Rik	83.99823241	-0.30326325	0.75205429	-0.403246486	0.686766905	0.752320704	OK	94.20359121	76.34421332
1110020A21Rik	1110020A21Rik	25.83918713	-0.091627093	0.364794173	-0.251174772	0.801678989	0.848220584	OK	26.78089937	25.13290295
1110025L11Rik	1110025L11Rik	0	NaN	NaN	NaN	NaN	NaN	Low	NaN	NaN
1110028F11Rik	1110028F11Rik	0.47246599	1.900092266	3.702195092	0.513233965	0.60778767	NaN	Low	0.184459418	0.688470919
1110028F18Rik	1110028F18Rik	0	NaN	NaN	NaN	NaN	NaN	Low	NaN	NaN
1110032A03Rik	1110032A03Rik	641.6591439	-0.864447509	0.166226491	-5.20041963	1.99E-07	7.57E-07	OK	864.2660797	474.7039422
1110032F04Rik	1110032F04Rik	45.99589445	-2.178158679	0.894298471	-2.435605952	0.01486687	0.027362548	OK	82.90044492	18.31748159
1110036E04Rik	1110036E04Rik	0	NaN	NaN	NaN	NaN	NaN	Low	NaN	NaN
1110038B12Rik	1110038B12Rik	206.9965512	0.503970289	0.130788721	3.853316126	0.000116529	0.00030974	OK	167.0781583	236.9353459
1110038F14Rik	1110038F14Rik	344.9862665	0.446469237	0.105051212	4.250015104	2.14E-05	6.35E-05	OK	285.7602257	389.4057972
1110046J04Rik	1110046J04Rik	16.35972223	2.097358585	0.598580398	3.50388785	0.000458518	0.001106662	OK	5.692598985	24.36006466
1110051M20Rik	1110051M20Rik	296.0110538	0.239328735	0.144516625	1.656063688	0.097708922	0.147208689	OK	268.3421713	316.7627157
1110058D11Rik	1110058D11Rik	0	NaN	NaN	NaN	NaN	NaN	Low	NaN	NaN
1110059E24Rik	1110059E24Rik	337.6439774	-0.026299599	0.129854466	-0.202531343	0.839501358	0.878811217	OK	341.1656532	335.0027205
1110059G10Rik	1110059G10Rik	307.5933723	0.040858825	0.134280866	0.304278829	0.760915473	0.815120734	OK	302.6258066	311.3190466
1110065P20Rik	1110065P20Rik	344.0998094	0.171994009	0.11338352	1.516922472	0.129286259	0.187927413	OK	320.8835115	361.5120329
1190002N15Rik	1190002N15Rik	275.4024625	0.01805846	0.171866211	0.105072776	0.916318061	0.93859765	OK	273.4343851	276.8785204
1190005I06Rik	1190005I06Rik	25.26733599	3.460347584	0.882438537	3.921346856	8.81E-05	0.00023902	OK	3.760984115	41.3970999
1190007I07Rik	1190007I07Rik	153.6007864	-0.555377547	0.147458852	-3.766322201	0.00016567	0.000429817	OK	187.9100527	127.8688366
1190028D05Rik	1190028D05Rik	0	NaN	NaN	NaN	NaN	NaN	Low	NaN	NaN
1300002E11Rik	1300002E11Rik	321.2304321	0.224810918	0.108663631	2.06886993	0.038558294	0.064756101	OK	292.9981246	342.4046628
1300017J02Rik	1300017J02Rik	32.8900628	7.048838535	2.891406985	2.437857614	NaN	NaN	Outlier	0.432252851	57.23342026
1500004A13Rik	1500004A13Rik	12.2963577	3.027768446	0.788265069	3.841053681	0.000122507	0.000324346	OK	2.416337395	19.70637293
1500009C09Rik	1500009C09Rik	0.627301173	2.29824601	2.666610263	0.861860483	0.388764297	NaN	Low	0.193659491	0.952532434
1500009L16Rik	1500009L16Rik	21.38312238	1.69241809	0.432923218	3.90928003	9.26E-05	0.00025019	OK	9.397452515	30.37237478
1500011B03Rik	1500011B03Rik	220.5831027	1.330037825	0.325798066	4.082399381	4.46E-05	0.000126115	OK	118.2627056	297.3234006
1500011K16Rik	1500011K16Rik	397.3100695	-0.922150437	0.14604173	-6.314294101	2.71E-10	1.41E-09	OK	544.1658791	287.1682123
1500012K07Rik	1500012K07Rik	0	NaN	NaN	NaN	NaN	NaN	Low	NaN	NaN
1500015A07Rik	1500015A07Rik	167.8823493	0.619034591	0.205550205	3.011598024	0.002598765	0.005514934	OK	128.5274558	197.3985195
1500015L24Rik	1500015L24Rik	0	NaN	NaN	NaN	NaN	NaN	Low	NaN	NaN
1500015O10Rik	1500015O10Rik	18.75513788	0.702594941	0.512007377	1.372235974	0.16998999	0.237439367	OK	13.80545373	22.467401
1500026H17Rik	1500026H17Rik	79.90131716	-1.888076963	0.267705261	-7.052819779	1.75E-12	1.15E-11	OK	137.0631608	37.02993443
1600002D24Rik	1600002D24Rik	0.778626245	-0.226051407	2.215358416	-0.1020383	0.918726275	NaN	Low	0.848984389	0.725857637
1600002K03Rik	1600002K03Rik	107.9872736	0.21686765	0.221846705	0.977556329	0.328293805	0.413064853	OK	98.82699984	114.8574789
1600010M07Rik	1600010M07Rik	3.77706662	2.916362986	1.302997385	2.238195579	0.025208304	0.044078385	OK	0.79642654	6.01254668
1600012H06Rik	1600012H06Rik	742.7861901	-0.058733772	0.102110137	-0.575200206	0.565155904	0.646010055	OK	760.1140015	729.7903316
1600014C10Rik	1600014C10Rik	807.5625385	-0.967638115	0.125481316	-7.711411914	1.24E-14	1.02E-13	OK	1120.420842	572.9188105
1600014C23Rik	1600014C23Rik	0.760836665	-1.403434447	2.142127567	-0.655159137	0.512365301	NaN	Low	1.180346582	0.446204228
1600015I10Rik	1600015I10Rik	0.425197131	0.025877779	3.808944206	0.006793951	0.994579253	NaN	Low	0.420844648	0.428461493
1600019K03Rik	1600019K03Rik	0	NaN	NaN	NaN	NaN	NaN	Low	NaN	NaN
1600020E01Rik	1600020E01Rik	115.1433911	0.326872173	0.214669608	1.522675592	0.127839887	0.186196264	OK	100.5347666	126.0998595
1600023N17Rik	1600023N17Rik	7.774235701	0.170912122	0.666274356	0.256519136	0.797550006	0.844864857	OK	7.252974724	8.165181434
1600025M17Rik	1600025M17Rik	0	NaN	NaN	NaN	NaN	NaN	Low	NaN	NaN
1600027J07Rik	1600027J07Rik	0.726277978	2.519608851	2.036144851	1.237440868	0.215923454	NaN	Low	0.196010843	1.123978329
1600029I14Rik	1600029I14Rik	0.736798336	1.150348472	2.731486821	0.421143702	0.673650151	NaN	Low	0.434187942	0.963756131
1600029O15Rik	1600029O15Rik	0.970466492	2.937094064	1.946020914	1.50928186	0.131226768	NaN	Low	0.201972031	1.546837337
1700001C02Rik	1700001C02Rik	0.11526994	0.239528661	3.816938526	0.062754131	0.949962292	NaN	Low	0.10448652	0.123357505
1700001C19Rik	1700001C19Rik	3.947415381	4.018543402	1.604262478	2.504916406	0.012248034	0.022950691	OK	0.407382495	6.602440045
1700001D01Rik	1700001D01Rik	0	NaN	NaN	NaN	NaN	NaN	Low	NaN	NaN
1700001F09Rik	1700001F09Rik	0	NaN	NaN	NaN	NaN	NaN	Low	NaN	NaN
1700001G01Rik	1700001G01Rik	0	NaN	NaN	NaN	NaN	NaN	Low	NaN	NaN
1700001G11Rik	1700001G11Rik	2.73448817	-0.407507399	0.956979516	-0.425826669	0.670234153	0.738552579	OK	3.18191055	2.398921385
1700001G17Rik	1700001G17Rik	5.624133625	-1.022671363	0.693018218	-1.475677459	0.1400305	0.201259334	OK	7.923201744	3.899832536
1700001J03Rik	1700001J03Rik	6.617328484	-0.957719182	0.83681202	-1.144485451	0.252422368	0.33171386	OK	9.155346047	4.713815312
1700001J11Rik	1700001J11Rik	0.443580672	-1.533067428	3.776214437	-0.405979971	0.684757317	NaN	Low	0.708568221	0.24484001
1700001K19Rik	1700001K19Rik	0	NaN	NaN	NaN	NaN	NaN	Low	NaN	NaN
1700001K23Rik	1700001K23Rik	0	NaN	NaN	NaN	NaN	NaN	Low	NaN	NaN
1700001L05Rik	1700001L05Rik	123.8156923	-0.911427539	0.214155467	-4.255915357	2.08E-05	6.20E-05	OK	169.0601811	89.88232577
1700001L19Rik	1700001L19Rik	3.122939029	0.943869027	1.161686472	0.81249894	0.416505395	0.501223423	OK	2.044052678	3.932103792
1700001O22Rik	1700001O22Rik	17.5872853	0.771941858	0.411387651	1.876434202	0.060595682	0.096827199	OK	12.52366838	21.38499798
1700001P01Rik	1700001P01Rik	0.358262641	-2.384137266	3.767165576	-0.63287297	0.526816601	NaN	Low	0.665873772	0.127554292
1700003C15Rik	1700003C15Rik	0	NaN	NaN	NaN	NaN	NaN	Low	NaN	NaN
1700003D09Rik	1700003D09Rik	0.112490361	0.239528661	3.816938526	0.062754131	0.949962292	NaN	Low	0.101966969	0.120382906
1700003E16Rik	1700003E16Rik	30.04223257	-0.061719144	0.343732571	-0.179555705	0.857501382	0.89314833	OK	30.77878252	29.48982011
1700003E24Rik	1700003E24Rik	0	NaN	NaN	NaN	NaN	NaN	Low	NaN	NaN
1700003F12Rik	1700003F12Rik	2.154658445	3.075206331	1.741496879	1.765840851	0.077422553	0.119799183	OK	0.410831754	3.462528463
1700003G13Rik	1700003G13Rik	0.88239164	2.789319764	2.475355017	1.126836249	0.259811721	NaN	Low	0.201510871	1.393052217
1700003G18Rik	1700003G18Rik	0.517194593	-1.697981639	3.647034512	-0.465578714	0.641517082	NaN	Low	0.85529767	0.263617285
1700003H04Rik	1700003H04Rik	0	NaN	NaN	NaN	NaN	NaN	Low	NaN	NaN
1700003I22Rik	1700003I22Rik	0	NaN	NaN	NaN	NaN	NaN	Low	NaN	NaN
1700003L19Rik	1700003L19Rik	0	NaN	NaN	NaN	NaN	NaN	Low	NaN	NaN
1700003M07Rik	1700003M07Rik	0	NaN	NaN	NaN	NaN	NaN	Low	NaN	NaN
1700003P14Rik	1700003P14Rik	0	NaN	NaN	NaN	NaN	NaN	Low	NaN	NaN
1700006A11Rik	1700006A11Rik	0	NaN	NaN	NaN	NaN	NaN	Low	NaN	NaN
1700006F04Rik	1700006F04Rik	0.227760301	0.926528102	3.812961311	0.242994362	0.808009765	NaN	Low	0.150368231	0.285804354
1700006H21Rik	1700006H21Rik	0	NaN	NaN	NaN	NaN	NaN	Low	NaN	NaN
1700007F19Rik	1700007F19Rik	0	NaN	NaN	NaN	NaN	NaN	Low	NaN	NaN
1700007J10Rik	1700007J10Rik	0	NaN	NaN	NaN	NaN	NaN	Low	NaN	NaN
1700007K13Rik	1700007K13Rik	26.18138361	1.641713403	0.419086243	3.917364098	8.95E-05	0.000242531	OK	11.83801967	36.93890656
1700007L15Rik	1700007L15Rik	32.70671866	-0.660995704	0.347028854	-1.904728371	0.056815389	0.091563209	OK	41.40265701	26.1847649
1700007P06Rik	1700007P06Rik	0	NaN	NaN	NaN	NaN	NaN	Low	NaN	NaN
1700008C04Rik	1700008C04Rik	0	NaN	NaN	NaN	NaN	NaN	Low	NaN	NaN
1700008J07Rik	1700008J07Rik	117.5224068	-0.641324251	0.193193754	-3.319591027	0.000901494	0.002078569	OK	147.8402959	94.78398997
1700008K24Rik	1700008K24Rik	0	NaN	NaN	NaN	NaN	NaN	Low	NaN	NaN
1700008O03Rik	1700008O03Rik	11.25382815	2.111417688	0.624243686	3.382361304	0.000718656	0.001685037	OK	3.883571109	16.78152094
1700008P02Rik	1700008P02Rik	0	NaN	NaN	NaN	NaN	NaN	Low	NaN	NaN
1700009C05Rik	1700009C05Rik	0	NaN	NaN	NaN	NaN	NaN	Low	NaN	NaN
1700009J07Rik	1700009J07Rik	41.27888761	2.502385217	0.352441541	7.100142642	1.25E-12	8.33E-12	OK	11.25867181	63.79404945
1700009N14Rik	1700009N14Rik	0	NaN	NaN	NaN	NaN	NaN	Low	NaN	NaN
1700010B08Rik	1700010B08Rik	0	NaN	NaN	NaN	NaN	NaN	Low	NaN	NaN
1700010D01Rik	1700010D01Rik	0	NaN	NaN	NaN	NaN	NaN	Low	NaN	NaN
1700010I02Rik	1700010I02Rik	0.120957518	0.239528661	3.816938526	0.062754131	0.949962292	NaN	Low	0.109642029	0.129444135
1700010I14Rik	1700010I14Rik	31.08611404	1.043026923	0.447108825	2.332825623	0.019657299	0.035171693	OK	19.35591611	39.88376249
1700010J16Rik	1700010J16Rik	0	NaN	NaN	NaN	NaN	NaN	Low	NaN	NaN
1700010K23Rik	1700010K23Rik	0	NaN	NaN	NaN	NaN	NaN	Low	NaN	NaN
1700010N08Rik	1700010N08Rik	0	NaN	NaN	NaN	NaN	NaN	Low	NaN	NaN
1700011B04Rik	1700011B04Rik	0	NaN	NaN	NaN	NaN	NaN	Low	NaN	NaN
1700011C11Rik	1700011C11Rik	0	NaN	NaN	NaN	NaN	NaN	Low	NaN	NaN
1700011L22Rik	1700011L22Rik	0.464395631	1.885427754	2.779038539	0.678446062	0.497488912	NaN	Low	0.182848371	0.675556075
1700011M02Rik	1700011M02Rik	0.233447879	0.950543451	3.81134829	0.249398213	0.803052768	NaN	Low	0.152290207	0.294316133
1700012A03Rik	1700012A03Rik	0	NaN	NaN	NaN	NaN	NaN	Low	NaN	NaN
1700012B07Rik	1700012B07Rik	0	NaN	NaN	NaN	NaN	NaN	Low	NaN	NaN
1700012B09Rik	1700012B09Rik	0	NaN	NaN	NaN	NaN	NaN	Low	NaN	NaN
1700012C14Rik	1700012C14Rik	0.337471084	1.425214156	3.779722208	0.377068493	0.706122705	NaN	Low	0.171901295	0.461648426
1700012D01Rik	1700012D01Rik	7.639419623	-0.517028084	0.615712223	-0.839723599	0.401063379	0.486516399	OK	9.227562915	6.448312155
1700012D14Rik	1700012D14Rik	4.688009908	-1.034649628	0.894823701	-1.156260866	0.24757447	0.326342857	OK	6.626112032	3.234433315
1700012D16Rik	1700012D16Rik	0	NaN	NaN	NaN	NaN	NaN	Low	NaN	NaN
1700012H19Rik	1700012H19Rik	0	NaN	NaN	NaN	NaN	NaN	Low	NaN	NaN
1700012I11Rik	1700012I11Rik	0	NaN	NaN	NaN	NaN	NaN	Low	NaN	NaN
1700012P22Rik	1700012P22Rik	0	NaN	NaN	NaN	NaN	NaN	Low	NaN	NaN
1700013D24Rik	1700013D24Rik	0.149799858	0.239528661	3.816938526	0.062754131	0.949962292	NaN	Low	0.135786189	0.160310109
1700013F07Rik	1700013F07Rik	0.80267639	1.324419244	1.884834597	0.702671336	0.482260595	NaN	Low	0.431636545	1.080956274
1700013G24Rik	1700013G24Rik	0	NaN	NaN	NaN	NaN	NaN	Low	NaN	NaN
1700013H16Rik	1700013H16Rik	0.311055134	-0.728878568	3.816938526	-0.190958949	0.848557756	NaN	Low	0.402214754	0.24268542
1700015F17Rik	1700015F17Rik	0.112490361	0.239528661	3.816938526	0.062754131	0.949962292	NaN	Low	0.101966969	0.120382906
1700015G11Rik	1700015G11Rik	0	NaN	NaN	NaN	NaN	NaN	Low	NaN	NaN
1700016A09Rik	1700016A09Rik	1.026442766	-0.252720223	1.766563778	-0.143057514	0.886244758	NaN	Low	1.130221381	0.948608805
1700016C15Rik	1700016C15Rik	507.1767009	0.333776381	0.239606935	1.393016364	0.163614842	0.229836634	OK	441.5040951	556.4311552
1700016D06Rik	1700016D06Rik	0	NaN	NaN	NaN	NaN	NaN	Low	NaN	NaN
1700016G22Rik	1700016G22Rik	0.412246632	1.67744022	3.763631435	0.44569726	0.655815944	NaN	Low	0.182705707	0.584402326
1700016H13Rik	1700016H13Rik	0.11526994	0.239528661	3.816938526	0.062754131	0.949962292	NaN	Low	0.10448652	0.123357505
1700016K05Rik	1700016K05Rik	0	NaN	NaN	NaN	NaN	NaN	Low	NaN	NaN
1700016K19Rik	1700016K19Rik	22.2491611	5.582850439	1.080620792	5.166336316	2.39E-07	9.01E-07	OK	0.799839918	38.33615198
1700016L04Rik	1700016L04Rik	0.120957518	0.239528661	3.816938526	0.062754131	0.949962292	NaN	Low	0.109642029	0.129444135
1700016L21Rik	1700016L21Rik	0	NaN	NaN	NaN	NaN	NaN	Low	NaN	NaN
1700016P04Rik	1700016P04Rik	0	NaN	NaN	NaN	NaN	NaN	Low	NaN	NaN
1700017B05Rik	1700017B05Rik	579.7440518	1.613465381	0.253261068	6.370759601	1.88E-10	1.00E-09	OK	266.2964624	814.8297438
1700017D01Rik	1700017D01Rik	0	NaN	NaN	NaN	NaN	NaN	Low	NaN	NaN
1700017G19Rik	1700017G19Rik	0	NaN	NaN	NaN	NaN	NaN	Low	NaN	NaN
1700017J07Rik	1700017J07Rik	0.149799858	0.239528661	3.816938526	0.062754131	0.949962292	NaN	Low	0.135786189	0.160310109
1700017L05Rik	1700017L05Rik	0	NaN	NaN	NaN	NaN	NaN	Low	NaN	NaN
1700017N19Rik	1700017N19Rik	0	NaN	NaN	NaN	NaN	NaN	Low	NaN	NaN
1700018A04Rik	1700018A04Rik	0	NaN	NaN	NaN	NaN	NaN	Low	NaN	NaN
1700018B08Rik	1700018B08Rik	0.532553039	-2.958729953	3.506663393	-0.843745071	0.398811876	NaN	Low	1.060708788	0.136436227
1700018B24Rik	1700018B24Rik	0	NaN	NaN	NaN	NaN	NaN	Low	NaN	NaN
1700018F24Rik	1700018F24Rik	0	NaN	NaN	NaN	NaN	NaN	Low	NaN	NaN
1700018G05Rik	1700018G05Rik	0.412090077	1.676973199	3.76365472	0.445570416	0.655907585	NaN	Low	0.18268422	0.58414447
1700018L02Rik	1700018L02Rik	25.37628351	0.236443072	0.475076484	0.49769475	0.618699209	0.694545369	OK	23.03244241	27.13416433
1700019A02Rik	1700019A02Rik	0	NaN	NaN	NaN	NaN	NaN	Low	NaN	NaN
1700019C18Rik	1700019C18Rik	0	NaN	NaN	NaN	NaN	NaN	Low	NaN	NaN
1700019D03Rik	1700019D03Rik	43.37566038	5.980999279	0.892861696	6.698685032	2.10E-11	1.23E-10	OK	1.187674624	75.01664969
1700019E08Rik	1700019E08Rik	0	NaN	NaN	NaN	NaN	NaN	Low	NaN	NaN
1700019G24Rik	1700019G24Rik	0	NaN	NaN	NaN	NaN	NaN	Low	NaN	NaN
1700019M22Rik	1700019M22Rik	0	NaN	NaN	NaN	NaN	NaN	Low	NaN	NaN
1700019N19Rik	1700019N19Rik	0.366437989	-2.412658571	3.76453947	-0.640890762	0.521593658	NaN	Low	0.683791887	0.128422566
1700019P21Rik	1700019P21Rik	0	NaN	NaN	NaN	NaN	NaN	Low	NaN	NaN
1700020A23Rik	1700020A23Rik	0	NaN	NaN	NaN	NaN	NaN	Low	NaN	NaN
1700020D05Rik	1700020D05Rik	4.288207652	0.447530859	0.899693227	0.497426062	0.618888631	0.694664994	OK	3.550337369	4.841610364
1700020D14Rik	1700020D14Rik	0	NaN	NaN	NaN	NaN	NaN	Low	NaN	NaN
1700020G17Rik	1700020G17Rik	0	NaN	NaN	NaN	NaN	NaN	Low	NaN	NaN
1700020I14Rik	1700020I14Rik	493.7430855	-0.632420577	0.117671416	-5.374462201	7.68E-08	3.07E-07	OK	619.3496069	399.5381944
1700020L24Rik	1700020L24Rik	1.04848251	3.055186893	2.311149935	1.32193366	0.186190243	NaN	Low	0.202477887	1.682985977
1700020M21Rik	1700020M21Rik	0	NaN	NaN	NaN	NaN	NaN	Low	NaN	NaN
1700020N01Rik	1700020N01Rik	2.837313434	-1.528786958	1.080352113	-1.415082119	0.15704442	0.222151674	OK	4.528032541	1.569274103
1700020N15Rik	1700020N15Rik	0	NaN	NaN	NaN	NaN	NaN	Low	NaN	NaN
1700020N18Rik	1700020N18Rik	0	NaN	NaN	NaN	NaN	NaN	Low	NaN	NaN
1700021F02Rik	1700021F02Rik	0	NaN	NaN	NaN	NaN	NaN	Low	NaN	NaN
1700021F05Rik	1700021F05Rik	687.4052332	-0.702056924	0.139667504	-5.026630414	4.99E-07	1.82E-06	OK	881.4856068	541.8449531
1700021F07Rik	1700021F07Rik	0	NaN	NaN	NaN	NaN	NaN	Low	NaN	NaN
1700021N21Rik	1700021N21Rik	0.759623099	-2.524977325	3.353182584	-0.753009197	0.451444387	NaN	Low	1.439081141	0.250029567
1700022A21Rik	1700022A21Rik	0	NaN	NaN	NaN	NaN	NaN	Low	NaN	NaN
1700022A22Rik	1700022A22Rik	0	NaN	NaN	NaN	NaN	NaN	Low	NaN	NaN
1700022E09Rik	1700022E09Rik	0	NaN	NaN	NaN	NaN	NaN	Low	NaN	NaN
1700022H01Rik	1700022H01Rik	0.443490386	-1.532320603	3.776361427	-0.405766406	0.684914245	NaN	Low	0.708308322	0.244876934
1700022H16Rik	1700022H16Rik	0	NaN	NaN	NaN	NaN	NaN	Low	NaN	NaN
1700022I11Rik	1700022I11Rik	0	NaN	NaN	NaN	NaN	NaN	Low	NaN	NaN
1700023C21Rik	1700023C21Rik	0	NaN	NaN	NaN	NaN	NaN	Low	NaN	NaN
1700023D09Rik	1700023D09Rik	16.30833548	-0.890356552	0.469810228	-1.895140843	0.058073745	0.093295246	OK	22.13261933	11.94012258
1700023F02Rik	1700023F02Rik	0	NaN	NaN	NaN	NaN	NaN	Low	NaN	NaN
1700023F06Rik	1700023F06Rik	0.800639417	-2.56960932	2.01126054	-1.277611363	0.201386492	NaN	Low	1.525525912	0.256974545
1700024B18Rik	1700024B18Rik	0	NaN	NaN	NaN	NaN	NaN	Low	NaN	NaN
1700024F13Rik	1700024F13Rik	1.017031846	0.427661397	2.064307724	0.207169402	0.835877563	NaN	Low	0.849528398	1.142659433
1700024G13Rik	1700024G13Rik	0	NaN	NaN	NaN	NaN	NaN	Low	NaN	NaN
1700024I08Rik	1700024I08Rik	0	NaN	NaN	NaN	NaN	NaN	Low	NaN	NaN
1700024N05Rik	1700024N05Rik	0.183218995	-1.443583024	3.816938526	-0.378204421	0.705278742	NaN	Low	0.286880828	0.10547262
1700024P04Rik	1700024P04Rik	0.183218995	-1.443583024	3.816938526	-0.378204421	0.705278742	NaN	Low	0.286880828	0.10547262
1700025B11Rik	1700025B11Rik	0.366437989	-2.412658571	3.76453947	-0.640890762	0.521593658	NaN	Low	0.683791887	0.128422566
1700025C18Rik	1700025C18Rik	0	NaN	NaN	NaN	NaN	NaN	Low	NaN	NaN
1700025F22Rik	1700025F22Rik	0	NaN	NaN	NaN	NaN	NaN	Low	NaN	NaN
1700025F24Rik	1700025F24Rik	0	NaN	NaN	NaN	NaN	NaN	Low	NaN	NaN
1700025G04Rik	1700025G04Rik	123.4685479	0.432179017	0.24020657	1.799197317	0.071987474	0.112322164	OK	102.9262382	138.8752801
1700025J12Rik	1700025J12Rik	0	NaN	NaN	NaN	NaN	NaN	Low	NaN	NaN
1700025K24Rik	1700025K24Rik	0	NaN	NaN	NaN	NaN	NaN	Low	NaN	NaN
1700025M24Rik	1700025M24Rik	0	NaN	NaN	NaN	NaN	NaN	Low	NaN	NaN
1700025N23Rik	1700025N23Rik	0.493053546	1.953574434	2.765185497	0.706489469	0.479883799	NaN	Low	0.186628188	0.722872565
1700026D11Rik	1700026D11Rik	0	NaN	NaN	NaN	NaN	NaN	Low	NaN	NaN
1700026F02Rik	1700026F02Rik	0	NaN	NaN	NaN	NaN	NaN	Low	NaN	NaN
1700026J14Rik	1700026J14Rik	0	NaN	NaN	NaN	NaN	NaN	Low	NaN	NaN
1700027A15Rik	1700027A15Rik	0	NaN	NaN	NaN	NaN	NaN	Low	NaN	NaN
1700027F06Rik	1700027F06Rik	0	NaN	NaN	NaN	NaN	NaN	Low	NaN	NaN
1700027F09Rik	1700027F09Rik	0.445740761	-0.003883857	2.898549455	-0.001339931	0.99893089	NaN	Low	0.44642659	0.445226388
1700027H10Rik	1700027H10Rik	0	NaN	NaN	NaN	NaN	NaN	Low	NaN	NaN
1700027I24Rik	1700027I24Rik	0	NaN	NaN	NaN	NaN	NaN	Low	NaN	NaN
1700027J07Rik	1700027J07Rik	1.188502896	0.887514738	1.572045654	0.56456041	0.5723728	0.652226625	OK	0.799958027	1.479911547
1700028B04Rik	1700028B04Rik	0.112490361	0.239528661	3.816938526	0.062754131	0.949962292	NaN	Low	0.101966969	0.120382906
1700028D13Rik	1700028D13Rik	0	NaN	NaN	NaN	NaN	NaN	Low	NaN	NaN
1700028E10Rik	1700028E10Rik	7.992615702	-1.242875921	0.886727297	-1.401643916	0.161021606	0.226798327	OK	11.92897673	5.040344933
1700028I16Rik	1700028I16Rik	0.610766298	2.266056374	2.144018449	1.056920184	0.290548016	NaN	Low	0.192235348	0.92466451
1700028J19Rik	1700028J19Rik	97.35510031	-1.396548933	0.231855424	-6.023361069	1.71E-09	8.11E-09	OK	150.7929697	57.27669827
1700028K03Rik	1700028K03Rik	0.407751122	-0.060925541	3.813506711	-0.015976251	0.987253338	NaN	Low	0.417619125	0.400350121
1700028M03Rik	1700028M03Rik	0	NaN	NaN	NaN	NaN	NaN	Low	NaN	NaN
1700028P14Rik	1700028P14Rik	0.358232758	-2.384052011	3.767167851	-0.632849957	0.52683163	NaN	Low	0.665810226	0.127549657
1700028P15Rik	1700028P15Rik	0	NaN	NaN	NaN	NaN	NaN	Low	NaN	NaN
1700029B22Rik	1700029B22Rik	0	NaN	NaN	NaN	NaN	NaN	Low	NaN	NaN
1700029F12Rik	1700029F12Rik	0	NaN	NaN	NaN	NaN	NaN	Low	NaN	NaN
1700029H14Rik	1700029H14Rik	0.183218995	-1.443583024	3.816938526	-0.378204421	0.705278742	NaN	Low	0.286880828	0.10547262
1700029I15Rik	1700029I15Rik	5.886679687	-0.030781598	0.692018188	-0.04448091	0.964521069	0.974517913	OK	5.958557501	5.832771326
1700029J03Rik	1700029J03Rik	0	NaN	NaN	NaN	NaN	NaN	Low	NaN	NaN
1700029J07Rik	1700029J07Rik	115.0822558	-0.292950398	0.296876652	-0.986774798	0.323753052	0.408362855	OK	128.585077	104.95514
1700029M20Rik	1700029M20Rik	0	NaN	NaN	NaN	NaN	NaN	Low	NaN	NaN
1700029N11Rik	1700029N11Rik	0.161156116	-1.443583024	3.816938526	-0.378204421	0.705278742	NaN	Low	0.252335191	0.09277181
1700029P11Rik	1700029P11Rik	0	NaN	NaN	NaN	NaN	NaN	Low	NaN	NaN
1700030A11Rik	1700030A11Rik	0	NaN	NaN	NaN	NaN	NaN	Low	NaN	NaN
1700030C10Rik	1700030C10Rik	14.95958648	0.629643793	1.082512703	0.581650258	0.560802283	0.641709676	OK	11.39625229	17.63208712
1700030C14Rik	1700030C14Rik	0	NaN	NaN	NaN	NaN	NaN	Low	NaN	NaN
1700030F04Rik	1700030F04Rik	0	NaN	NaN	NaN	NaN	NaN	Low	NaN	NaN
1700030F18Rik	1700030F18Rik	0	NaN	NaN	NaN	NaN	NaN	Low	NaN	NaN
1700030J22Rik	1700030J22Rik	41.37512351	-0.538220548	0.299290164	-1.798323545	0.072125751	0.112527446	OK	50.3305105	34.65858327
1700030K09Rik	1700030K09Rik	115.4380265	0.113198417	0.159387034	0.710210947	0.477573333	0.5611403	OK	110.2937067	119.2962663
1700030L20Rik	1700030L20Rik	0	NaN	NaN	NaN	NaN	NaN	Low	NaN	NaN
1700030M09Rik	1700030M09Rik	0	NaN	NaN	NaN	NaN	NaN	Low	NaN	NaN
1700030N03Rik	1700030N03Rik	0	NaN	NaN	NaN	NaN	NaN	Low	NaN	NaN
1700030O20Rik	1700030O20Rik	0	NaN	NaN	NaN	NaN	NaN	Low	NaN	NaN
1700031A10Rik	1700031A10Rik	0.51829887	0.498854324	2.801615138	0.178059548	0.858676211	NaN	Low	0.419318024	0.592534504
1700031F05Rik	1700031F05Rik	0.752580592	2.55937234	2.521875832	1.014868499	0.310168516	NaN	Low	0.198211105	1.168357707
1700031L13Rik	1700031L13Rik	0	NaN	NaN	NaN	NaN	NaN	Low	NaN	NaN
1700031M16Rik	1700031M16Rik	0	NaN	NaN	NaN	NaN	NaN	Low	NaN	NaN
1700031P21Rik	1700031P21Rik	0	NaN	NaN	NaN	NaN	NaN	Low	NaN	NaN
1700034E13Rik	1700034E13Rik	0	NaN	NaN	NaN	NaN	NaN	Low	NaN	NaN
1700034G24Rik	1700034G24Rik	0.161156116	-1.443583024	3.816938526	-0.378204421	0.705278742	NaN	Low	0.252335191	0.09277181
1700034H15Rik	1700034H15Rik	33.69968704	0.351303963	0.362429847	0.969301964	0.332394549	0.417378822	OK	29.11293362	37.1397521
1700034I23Rik	1700034I23Rik	0	NaN	NaN	NaN	NaN	NaN	Low	NaN	NaN
1700034J05Rik	1700034J05Rik	0.983857848	-2.898522173	2.316471074	-1.251266293	0.210837339	NaN	Low	1.947442293	0.261169514
1700034K08Rik	1700034K08Rik	0	NaN	NaN	NaN	NaN	NaN	Low	NaN	NaN
1700034P13Rik	1700034P13Rik	13.0386566	-1.149973699	0.482225182	-2.384723446	0.017091965	0.030998483	OK	19.00467551	8.564142426
1700036G14Rik	1700036G14Rik	0	NaN	NaN	NaN	NaN	NaN	Low	NaN	NaN
1700037C18Rik	1700037C18Rik	116.7929399	-0.204263852	0.161640665	-1.263690991	0.20634096	0.280298054	OK	126.3226116	109.6456861
1700037H04Rik	1700037H04Rik	472.3052833	-0.842852878	0.237281769	-3.552118146	0.000382143	0.000934704	OK	632.1292421	352.4373142
1700039E22Rik	1700039E22Rik	0	NaN	NaN	NaN	NaN	NaN	Low	NaN	NaN
1700039M10Rik	1700039M10Rik	0.120957518	0.239528661	3.816938526	0.062754131	0.949962292	NaN	Low	0.109642029	0.129444135
1700040D17Rik	1700040D17Rik	3.048338307	0.462925605	1.116782279	0.414517327	0.67849528	0.745353493	OK	2.50646367	3.454744284
1700041A01Rik	1700041A01Rik	0	NaN	NaN	NaN	NaN	NaN	Low	NaN	NaN
1700041C23Rik	1700041C23Rik	0.149799858	0.239528661	3.816938526	0.062754131	0.949962292	NaN	Low	0.135786189	0.160310109
1700041M19Rik	1700041M19Rik	0	NaN	NaN	NaN	NaN	NaN	Low	NaN	NaN
1700042G07Rik	1700042G07Rik	0	NaN	NaN	NaN	NaN	NaN	Low	NaN	NaN
1700042G15Rik	1700042G15Rik	0	NaN	NaN	NaN	NaN	NaN	Low	NaN	NaN
1700042O10Rik	1700042O10Rik	0.149799858	0.239528661	3.816938526	0.062754131	0.949962292	NaN	Low	0.135786189	0.160310109
1700044C05Rik	1700044C05Rik	0	NaN	NaN	NaN	NaN	NaN	Low	NaN	NaN
1700044K03Rik	1700044K03Rik	0	NaN	NaN	NaN	NaN	NaN	Low	NaN	NaN
1700045H11Rik	1700045H11Rik	0.120957518	0.239528661	3.816938526	0.062754131	0.949962292	NaN	Low	0.109642029	0.129444135
1700046C09Rik	1700046C09Rik	0	NaN	NaN	NaN	NaN	NaN	Low	NaN	NaN
1700047A11Rik	1700047A11Rik	0	NaN	NaN	NaN	NaN	NaN	Low	NaN	NaN
1700047E10Rik	1700047E10Rik	0.241915036	0.986022881	3.808983176	0.258867744	0.795737287	NaN	Low	0.155033015	0.307076552
1700047G03Rik	1700047G03Rik	0.322312232	-2.25180566	3.780014587	-0.595713484	0.551366649	NaN	Low	0.587572116	0.12336732
1700047I17Rik2	1700047I17Rik2	512.9831645	1.024686741	0.16275709	6.295804016	3.06E-10	1.58E-09	OK	322.3971531	655.922673
1700047L14Rik	1700047L14Rik	0	NaN	NaN	NaN	NaN	NaN	Low	NaN	NaN
1700047M11Rik	1700047M11Rik	0	NaN	NaN	NaN	NaN	NaN	Low	NaN	NaN
1700048M11Rik	1700048M11Rik	0.11526994	0.239528661	3.816938526	0.062754131	0.949962292	NaN	Low	0.10448652	0.123357505
1700048O20Rik	1700048O20Rik	6.346966741	-0.805560718	1.08214683	-0.744409812	0.456628585	0.540774932	OK	8.400921669	4.806500545
1700049E15Rik	1700049E15Rik	0.175033342	-1.443583024	3.816938526	-0.378204421	0.705278742	NaN	Low	0.274063889	0.100760433
1700049E17Rik1	1700049E17Rik1	16.38787975	3.253443136	1.261177865	2.579686201	0.009889013	0.018889164	OK	2.788032674	26.58776505
1700049E17Rik2	1700049E17Rik2	4.910188649	3.239669635	2.591591672	1.250069473	NaN	NaN	Outlier	0.84278317	7.960742758
1700049E22Rik	1700049E22Rik	0	NaN	NaN	NaN	NaN	NaN	Low	NaN	NaN
1700049L16Rik	1700049L16Rik	0	NaN	NaN	NaN	NaN	NaN	Low	NaN	NaN
1700051A21Rik	1700051A21Rik	0.175033342	-1.443583024	3.816938526	-0.378204421	0.705278742	NaN	Low	0.274063889	0.100760433
1700052I22Rik	1700052I22Rik	0	NaN	NaN	NaN	NaN	NaN	Low	NaN	NaN
1700052K11Rik	1700052K11Rik	158.9345922	0.499216953	0.2932721	1.702231321	0.088712014	0.135196722	OK	128.5613382	181.7145327
1700054A03Rik	1700054A03Rik	0.822328925	0.027319117	1.860838725	0.014681077	0.988286616	NaN	Low	0.813443061	0.828993323
1700054K19Rik	1700054K19Rik	0	NaN	NaN	NaN	NaN	NaN	Low	NaN	NaN
1700054M17Rik	1700054M17Rik	0	NaN	NaN	NaN	NaN	NaN	Low	NaN	NaN
1700055C04Rik	1700055C04Rik	0	NaN	NaN	NaN	NaN	NaN	Low	NaN	NaN
1700055D16Rik	1700055D16Rik	6.326300863	0.479774712	0.823797499	0.58239399	0.560301329	0.641241977	OK	5.162458796	7.199182413
1700056E22Rik	1700056E22Rik	12.12191676	1.983586038	0.644731007	3.07661027	0.002093688	0.004526741	OK	4.508923962	17.83166136
1700057G04Rik	1700057G04Rik	0.175033342	-1.443583024	3.816938526	-0.378204421	0.705278742	NaN	Low	0.274063889	0.100760433
1700057H15Rik	1700057H15Rik	0	NaN	NaN	NaN	NaN	NaN	Low	NaN	NaN
1700057H21Rik	1700057H21Rik	0.295748617	-0.722712619	3.816938526	-0.189343531	0.849823579	NaN	Low	0.381693573	0.231289901
1700060C16Rik	1700060C16Rik	0.112490361	0.239528661	3.816938526	0.062754131	0.949962292	NaN	Low	0.101966969	0.120382906
1700060C20Rik	1700060C20Rik	0	NaN	NaN	NaN	NaN	NaN	Low	NaN	NaN
1700061F12Rik	1700061F12Rik	0	NaN	NaN	NaN	NaN	NaN	Low	NaN	NaN
1700061G19Rik	1700061G19Rik	0.112490361	0.239528661	3.816938526	0.062754131	0.949962292	NaN	Low	0.101966969	0.120382906
1700061I17Rik	1700061I17Rik	0	NaN	NaN	NaN	NaN	NaN	Low	NaN	NaN
1700061J23Rik	1700061J23Rik	0	NaN	NaN	NaN	NaN	NaN	Low	NaN	NaN
1700061N14Rik	1700061N14Rik	0.265069798	0.981334473	3.809292729	0.257615926	0.796703338	NaN	Low	0.170272628	0.336167675
1700063A18Rik	1700063A18Rik	0	NaN	NaN	NaN	NaN	NaN	Low	NaN	NaN
1700063D05Rik	1700063D05Rik	0.2277647	0.926540238	3.812961621	0.242997525	0.808007315	NaN	Low	0.150370228	0.285810554
1700063H04Rik	1700063H04Rik	0	NaN	NaN	NaN	NaN	NaN	Low	NaN	NaN
1700063O14Rik	1700063O14Rik	0	NaN	NaN	NaN	NaN	NaN	Low	NaN	NaN
1700064J06Rik	1700064J06Rik	0	NaN	NaN	NaN	NaN	NaN	Low	NaN	NaN
1700064M15Rik	1700064M15Rik	0.112490361	0.239528661	3.816938526	0.062754131	0.949962292	NaN	Low	0.101966969	0.120382906
1700065D16Rik	1700065D16Rik	0.429511436	0.462309609	2.957839964	0.156299737	0.875796764	NaN	Low	0.353258859	0.486700868
1700065I16Rik	1700065I16Rik	0	NaN	NaN	NaN	NaN	NaN	Low	NaN	NaN
1700065J11Rik	1700065J11Rik	0.120957518	0.239528661	3.816938526	0.062754131	0.949962292	NaN	Low	0.109642029	0.129444135
1700065J18Rik	1700065J18Rik	0	NaN	NaN	NaN	NaN	NaN	Low	NaN	NaN
1700065L07Rik	1700065L07Rik	0.927210471	-0.974056471	2.584723304	-0.376851352	0.706284076	NaN	Low	1.2887408	0.656062724
1700065O20Rik	1700065O20Rik	0.876333585	1.535232585	2.172992538	0.706506147	0.479873432	NaN	Low	0.420349783	1.218321436
1700066B17Rik	1700066B17Rik	0	NaN	NaN	NaN	NaN	NaN	Low	NaN	NaN
1700066B19Rik	1700066B19Rik	4.393605784	1.330024361	0.990401729	1.342914013	0.179299818	0.248908764	OK	2.355590415	5.922117311
1700066C05Rik	1700066C05Rik	1.994170126	3.959263191	2.137710658	1.852104342	0.064010841	0.101528842	OK	0.214038494	3.329268851
1700066J03Rik	1700066J03Rik	0	NaN	NaN	NaN	NaN	NaN	Low	NaN	NaN
1700066M21Rik	1700066M21Rik	193.5511293	-1.045473854	0.156705284	-6.67159288	2.53E-11	1.47E-10	OK	274.3769829	132.931739
1700066N21Rik	1700066N21Rik	0	NaN	NaN	NaN	NaN	NaN	Low	NaN	NaN
1700066O22Rik	1700066O22Rik	0.120957518	0.239528661	3.816938526	0.062754131	0.949962292	NaN	Low	0.109642029	0.129444135
1700067G17Rik	1700067G17Rik	0.463126422	-1.637786416	3.75068541	-0.436663233	0.662355597	NaN	Low	0.756495896	0.243099317
1700067K01Rik	1700067K01Rik	12.04009872	-1.607460948	0.831227926	-1.93383896	0.053132931	0.086158593	OK	19.54243488	6.413346598
1700067P10Rik	1700067P10Rik	0	NaN	NaN	NaN	NaN	NaN	Low	NaN	NaN
1700069L16Rik	1700069L16Rik	0.183218995	-1.443583024	3.816938526	-0.378204421	0.705278742	NaN	Low	0.286880828	0.10547262
1700069P05Rik	1700069P05Rik	0	NaN	NaN	NaN	NaN	NaN	Low	NaN	NaN
1700071K01Rik	1700071K01Rik	0	NaN	NaN	NaN	NaN	NaN	Low	NaN	NaN
1700071M16Rik	1700071M16Rik	0	NaN	NaN	NaN	NaN	NaN	Low	NaN	NaN
1700072B07Rik	1700072B07Rik	0	NaN	NaN	NaN	NaN	NaN	Low	NaN	NaN
1700072I22Rik	1700072I22Rik	0	NaN	NaN	NaN	NaN	NaN	Low	NaN	NaN
1700072O05Rik	1700072O05Rik	0	NaN	NaN	NaN	NaN	NaN	Low	NaN	NaN
1700073E17Rik	1700073E17Rik	0	NaN	NaN	NaN	NaN	NaN	Low	NaN	NaN
1700074H08Rik	1700074H08Rik	0	NaN	NaN	NaN	NaN	NaN	Low	NaN	NaN
1700074P13Rik	1700074P13Rik	0	NaN	NaN	NaN	NaN	NaN	Low	NaN	NaN
1700080E11Rik	1700080E11Rik	0	NaN	NaN	NaN	NaN	NaN	Low	NaN	NaN
1700080N15Rik	1700080N15Rik	0	NaN	NaN	NaN	NaN	NaN	Low	NaN	NaN
1700080O16Rik	1700080O16Rik	0	NaN	NaN	NaN	NaN	NaN	Low	NaN	NaN
1700081H04Rik	1700081H04Rik	0	NaN	NaN	NaN	NaN	NaN	Low	NaN	NaN
1700083H02Rik	1700083H02Rik	0	NaN	NaN	NaN	NaN	NaN	Low	NaN	NaN
1700084D21Rik	1700084D21Rik	0	NaN	NaN	NaN	NaN	NaN	Low	NaN	NaN
1700084E18Rik	1700084E18Rik	7.614401049	-0.003392267	0.653045164	-0.005194536	0.995855379	0.99734244	OK	7.624633647	7.606726601
1700084F23Rik	1700084F23Rik	0	NaN	NaN	NaN	NaN	NaN	Low	NaN	NaN
1700084J12Rik	1700084J12Rik	0.161156116	-1.443583024	3.816938526	-0.378204421	0.705278742	NaN	Low	0.252335191	0.09277181
1700084M14Rik	1700084M14Rik	0	NaN	NaN	NaN	NaN	NaN	Low	NaN	NaN
1700085C21Rik	1700085C21Rik	0	NaN	NaN	NaN	NaN	NaN	Low	NaN	NaN
1700086L19Rik	1700086L19Rik	0.112490361	0.239528661	3.816938526	0.062754131	0.949962292	NaN	Low	0.101966969	0.120382906
1700086O06Rik	1700086O06Rik	93.01160782	1.067508637	0.204636879	5.21659949	1.82E-07	6.98E-07	OK	57.19645905	119.8729694
1700088E04Rik	1700088E04Rik	79.42096807	-0.974506795	0.269478969	-3.616262889	0.000298887	0.000744088	OK	110.4020741	56.18513854
1700091H14Rik	1700091H14Rik	1.768850108	3.809705677	1.758088079	2.166959507	0.030237942	0.051952	OK	0.209539241	2.938333257
1700092C02Rik	1700092C02Rik	0	NaN	NaN	NaN	NaN	NaN	Low	NaN	NaN
1700092C10Rik	1700092C10Rik	0	NaN	NaN	NaN	NaN	NaN	Low	NaN	NaN
1700092E19Rik	1700092E19Rik	0	NaN	NaN	NaN	NaN	NaN	Low	NaN	NaN
1700092K14Rik	1700092K14Rik	0	NaN	NaN	NaN	NaN	NaN	Low	NaN	NaN
1700092M07Rik	1700092M07Rik	1.085875185	-1.310728634	1.567281653	-0.83630701	0.40298221	NaN	Low	1.647951759	0.664317754
1700093K21Rik	1700093K21Rik	3.031317529	3.371553627	1.807146925	1.865677649	0.062086479	0.098944667	OK	0.477912039	4.946371648
1700094D03Rik	1700094D03Rik	124.2004524	0.163698078	0.176722696	0.926299122	0.354290552	0.440061463	OK	116.220751	130.1852284
1700094J05Rik	1700094J05Rik	0	NaN	NaN	NaN	NaN	NaN	Low	NaN	NaN
1700094M24Rik	1700094M24Rik	0	NaN	NaN	NaN	NaN	NaN	Low	NaN	NaN
1700095A21Rik	1700095A21Rik	0	NaN	NaN	NaN	NaN	NaN	Low	NaN	NaN
1700095B10Rik	1700095B10Rik	0	NaN	NaN	NaN	NaN	NaN	Low	NaN	NaN
1700095J03Rik	1700095J03Rik	0	NaN	NaN	NaN	NaN	NaN	Low	NaN	NaN
1700095J12Rik	1700095J12Rik	0	NaN	NaN	NaN	NaN	NaN	Low	NaN	NaN
1700096J18Rik	1700096J18Rik	0	NaN	NaN	NaN	NaN	NaN	Low	NaN	NaN
1700096K18Rik	1700096K18Rik	85.13397793	0.459267449	0.276963921	1.658221213	0.097272825	0.146696659	OK	70.11549716	96.3978385
1700096P03Rik	1700096P03Rik	0	NaN	NaN	NaN	NaN	NaN	Low	NaN	NaN
1700097N02Rik	1700097N02Rik	0.233461293	0.950585978	3.811347968	0.249409392	0.803044121	NaN	Low	0.152295724	0.29433547
1700099I09Rik	1700099I09Rik	0.262340732	0.962750481	3.810486295	0.252658166	0.800532378	NaN	Low	0.170097264	0.331523333
1700100I10Rik	1700100I10Rik	0	NaN	NaN	NaN	NaN	NaN	Low	NaN	NaN
1700100L14Rik	1700100L14Rik	0	NaN	NaN	NaN	NaN	NaN	Low	NaN	NaN
1700101I11Rik	1700101I11Rik	21.59426944	-0.979764688	0.733529129	-1.335686137	0.181651882	0.251736269	OK	30.0621277	15.24337576
1700101O22Rik	1700101O22Rik	0	NaN	NaN	NaN	NaN	NaN	Low	NaN	NaN
1700102H20Rik	1700102H20Rik	6.812590776	-0.50597079	0.628964213	-0.804450842	0.421136649	0.50570612	OK	8.198422223	5.773217191
1700102P08Rik	1700102P08Rik	6.777165263	-1.023460164	0.679557638	-1.506068221	0.132049661	0.191380126	OK	9.549645083	4.697805397
1700104L18Rik	1700104L18Rik	0	NaN	NaN	NaN	NaN	NaN	Low	NaN	NaN
1700105P06Rik	1700105P06Rik	0.668456258	-2.179009357	2.121623051	-1.027048304	0.304397719	NaN	Low	1.204950061	0.266085906
1700108F19Rik	1700108F19Rik	1.85341681	-1.43879342	1.593487765	-0.902920908	0.366567873	0.452795309	OK	2.898873822	1.069324052
1700108J01Rik	1700108J01Rik	0	NaN	NaN	NaN	NaN	NaN	Low	NaN	NaN
1700109G14Rik	1700109G14Rik	0	NaN	NaN	NaN	NaN	NaN	Low	NaN	NaN
1700109G15Rik	1700109G15Rik	0	NaN	NaN	NaN	NaN	NaN	Low	NaN	NaN
1700109H08Rik	1700109H08Rik	9.107325581	-0.42480223	0.595473502	-0.713385615	0.475607172	0.55914356	OK	10.66117086	7.941941619
1700109I08Rik	1700109I08Rik	0	NaN	NaN	NaN	NaN	NaN	Low	NaN	NaN
1700109K24Rik	1700109K24Rik	0	NaN	NaN	NaN	NaN	NaN	Low	NaN	NaN
1700110C19Rik	1700110C19Rik	0.81884899	-1.417460903	2.163747529	-0.655095331	0.512406378	NaN	Low	1.274478108	0.477127151
1700110I01Rik	1700110I01Rik	0.149799858	0.239528661	3.816938526	0.062754131	0.949962292	NaN	Low	0.135786189	0.160310109
1700110I07Rik	1700110I07Rik	0	NaN	NaN	NaN	NaN	NaN	Low	NaN	NaN
1700110K17Rik	1700110K17Rik	0.642569249	0.93439536	2.73700631	0.341393206	0.732807589	NaN	Low	0.422569845	0.807568803
1700111N16Rik	1700111N16Rik	0	NaN	NaN	NaN	NaN	NaN	Low	NaN	NaN
1700112H15Rik	1700112H15Rik	0	NaN	NaN	NaN	NaN	NaN	Low	NaN	NaN
1700112J05Rik	1700112J05Rik	0	NaN	NaN	NaN	NaN	NaN	Low	NaN	NaN
1700112J16Rik	1700112J16Rik	7.455630846	0.594329492	1.065333557	0.557881133	0.576925556	0.656129064	OK	5.77375118	8.717040595
1700113A16Rik	1700113A16Rik	55.91538968	-1.652855371	0.298954131	-5.528792552	3.22E-08	1.34E-07	OK	91.62079005	29.1363394
1700113B09Rik	1700113B09Rik	0.462557046	-1.633774645	3.751587636	-0.435488866	0.663207619	NaN	Low	0.754935293	0.243273361
1700113H08Rik	1700113H08Rik	0	NaN	NaN	NaN	NaN	NaN	Low	NaN	NaN
1700116B05Rik	1700116B05Rik	0	NaN	NaN	NaN	NaN	NaN	Low	NaN	NaN
1700119H24Rik	1700119H24Rik	9.035505079	-2.742598907	0.7650755	-3.584742822	0.000337411	0.000832577	OK	17.58045646	2.626791546
1700120C14Rik	1700120C14Rik	0.673269515	0.984689679	2.209782425	0.445604811	0.655882735	NaN	Low	0.43175895	0.854402438
1700120E14Rik	1700120E14Rik	0	NaN	NaN	NaN	NaN	NaN	Low	NaN	NaN
1700120G07Rik	1700120G07Rik	0.120957518	0.239528661	3.816938526	0.062754131	0.949962292	NaN	Low	0.109642029	0.129444135
1700120K04Rik	1700120K04Rik	0.183218995	-1.443583024	3.816938526	-0.378204421	0.705278742	NaN	Low	0.286880828	0.10547262
1700121L16Rik	1700121L16Rik	0	NaN	NaN	NaN	NaN	NaN	Low	NaN	NaN
1700121N20Rik	1700121N20Rik	0	NaN	NaN	NaN	NaN	NaN	Low	NaN	NaN
1700122C19Rik	1700122C19Rik	0	NaN	NaN	NaN	NaN	NaN	Low	NaN	NaN
1700122H20Rik	1700122H20Rik	0	NaN	NaN	NaN	NaN	NaN	Low	NaN	NaN
1700122O11Rik	1700122O11Rik	0	NaN	NaN	NaN	NaN	NaN	Low	NaN	NaN
1700123J17Rik	1700123J17Rik	0	NaN	NaN	NaN	NaN	NaN	Low	NaN	NaN
1700123K08Rik	1700123K08Rik	0.175033342	-1.443583024	3.816938526	-0.378204421	0.705278742	NaN	Low	0.274063889	0.100760433
1700123L14Rik	1700123L14Rik	0	NaN	NaN	NaN	NaN	NaN	Low	NaN	NaN
1700123M08Rik	1700123M08Rik	8.565353188	1.247167526	0.630827531	1.977034079	0.048037778	0.078641811	OK	4.79851839	11.39047929
1700123O12Rik	1700123O12Rik	0	NaN	NaN	NaN	NaN	NaN	Low	NaN	NaN
1700123O20Rik	1700123O20Rik	626.2655687	-0.01518545	0.132286594	-0.114792054	0.908609948	0.932582211	OK	630.0351771	623.4383624
1700123O21Rik	1700123O21Rik	0	NaN	NaN	NaN	NaN	NaN	Low	NaN	NaN
1700124L16Rik	1700124L16Rik	3.145254875	3.590081117	1.581268553	2.270380392	0.023184513	0.040826228	OK	0.430262344	5.181499274
1700125G02Rik	1700125G02Rik	0	NaN	NaN	NaN	NaN	NaN	Low	NaN	NaN
1700125G22Rik	1700125G22Rik	2.773179258	-2.095974616	1.296655381	-1.616446935	0.105997718	0.158063299	OK	4.932426493	1.153743832
1700125H03Rik	1700125H03Rik	0	NaN	NaN	NaN	NaN	NaN	Low	NaN	NaN
1700125H20Rik	1700125H20Rik	0.575467264	0.705349369	2.804974428	0.251463743	0.801455591	NaN	Low	0.423041803	0.689786359
1700126H18Rik	1700126H18Rik	0.233447879	0.950543451	3.81134829	0.249398213	0.803052768	NaN	Low	0.152290207	0.294316133
1700128A07Rik	1700128A07Rik	0	NaN	NaN	NaN	NaN	NaN	Low	NaN	NaN
1700128F08Rik	1700128F08Rik	0	NaN	NaN	NaN	NaN	NaN	Low	NaN	NaN
1700129C05Rik	1700129C05Rik	0	NaN	NaN	NaN	NaN	NaN	Low	NaN	NaN
1810006J02Rik	1810006J02Rik	0.983860956	0.329637234	1.803136398	0.182813255	0.854944548	NaN	Low	0.858005161	1.078252802
1810007C17Rik	1810007C17Rik	0	NaN	NaN	NaN	NaN	NaN	Low	NaN	NaN
1810007D17Rik	1810007D17Rik	0	NaN	NaN	NaN	NaN	NaN	Low	NaN	NaN
1810008I18Rik	1810008I18Rik	2.48584082	3.226024835	3.123381318	1.032862948	0.301668041	0.384965982	OK	0.430422546	4.027404526
1810009A15Rik	1810009A15Rik	419.4961447	-0.396080951	0.112730694	-3.513514693	0.00044222	0.001071024	OK	486.196856	369.4706112
1810009J06Rik	1810009J06Rik	0.262289484	0.963214817	3.810498225	0.252779233	0.800438817	NaN	Low	0.170024513	0.331488213
1810010D01Rik	1810010D01Rik	1.882325593	1.888481345	1.601863156	1.178928011	0.238426843	0.316098906	OK	0.739832612	2.739195328
1810010H24Rik	1810010H24Rik	17.22025744	-0.005354063	0.44310519	-0.012083052	0.990359354	0.993499778	OK	17.25678538	17.19286149
1810012K16Rik	1810012K16Rik	2.549423947	-1.475750376	1.071243789	-1.377604604	0.168325399	0.235378159	OK	4.02100548	1.445737798
1810013A23Rik	1810013A23Rik	1.164150124	2.013317289	1.997067436	1.008136857	0.313388766	NaN	Low	0.425573967	1.718082242
1810013L24Rik	1810013L24Rik	1010.72231	0.09174087	0.124417051	0.73736573	0.46089997	0.54490973	OK	974.1739152	1038.133606
1810014B01Rik	1810014B01Rik	114.3576733	-0.774739552	0.25969599	-2.983255732	0.002851996	0.006003693	OK	149.9638877	87.65301253
1810018F18Rik	1810018F18Rik	0	NaN	NaN	NaN	NaN	NaN	Low	NaN	NaN
1810019D21Rik	1810019D21Rik	347.5210141	-0.702085324	0.204222209	-3.43785002	0.000586352	0.001391166	OK	445.6432297	273.9293524
1810020O05Rik	1810020O05Rik	1.406203661	-1.983074233	1.860206771	-1.066050432	0.286400845	0.368585512	OK	2.453617536	0.620643254
1810021B22Rik	1810021B22Rik	25.47299029	-0.373547169	0.417354095	-0.89503655	0.37076755	0.456704343	OK	29.29118252	22.60934612
1810022K09Rik	1810022K09Rik	589.3816945	0.115079113	0.131074405	0.877967841	0.379961171	0.466179493	OK	562.6833552	609.405449
1810024B03Rik	1810024B03Rik	3.148871446	0.203672738	1.077908738	0.188951746	0.850130637	0.886947943	OK	2.897795854	3.33717814
1810026B05Rik	1810026B05Rik	326.2137821	0.116051011	0.108749108	1.067144478	0.2859066	0.368173979	OK	311.3127042	337.3895905
1810030O07Rik	1810030O07Rik	567.8341764	0.243818325	0.102375391	2.381610686	0.01723711	0.031234694	OK	513.7781161	608.3762216
1810032O08Rik	1810032O08Rik	192.6925882	-0.194514958	0.167159526	-1.163648656	0.244566425	0.323012622	OK	207.6599272	181.4670839
1810034E14Rik	1810034E14Rik	81.89034212	-0.819011018	0.447994417	-1.828172377	0.067523685	0.10623718	OK	108.8280626	61.68705178
1810037I17Rik	1810037I17Rik	1161.38973	0.19696489	0.134161042	1.468122838	0.142070859	0.203894727	OK	1071.797113	1228.584192
1810041H14Rik	1810041H14Rik	13.46816531	-2.001364634	0.535950733	-3.734232477	0.000188289	0.000483837	OK	23.57486147	5.888143187
1810043G02Rik	1810043G02Rik	330.4525572	-0.36522344	0.122043791	-2.992560594	0.002766477	0.005839064	OK	378.8727979	294.1373766
1810044D09Rik	1810044D09Rik	55.64835868	-0.456212315	0.271811119	-1.678416678	0.093265784	0.141404051	OK	65.84948141	47.99751663
1810046K07Rik	1810046K07Rik	0.414104477	-0.012653112	3.811903449	-0.003319369	0.997351532	NaN	Low	0.416181131	0.412546987
1810053B23Rik	1810053B23Rik	0.23053988	0.93837545	3.812171503	0.246152475	0.805564203	NaN	Low	0.151308681	0.289963279
1810055G02Rik	1810055G02Rik	186.637351	0.630502595	0.191104116	3.299262253	0.000969393	0.00222168	OK	142.1238262	220.0224946
1810058I24Rik	1810058I24Rik	1021.402516	-0.326321457	0.091228455	-3.57697013	0.0003476	0.000855454	OK	1155.009002	921.1976519
1810062G17Rik	1810062G17Rik	2.529120615	0.965235553	1.150808459	0.838745619	0.401612073	0.486867398	OK	1.637799778	3.197611243
1810062O18Rik	1810062O18Rik	6.887247436	-0.564256351	0.635068102	-0.88849739	0.374273259	0.460177439	OK	8.450290807	5.714964907
1810063I02Rik	1810063I02Rik	6.15341814	0.211803457	0.733239751	0.288859757	0.7726887	0.82451928	OK	5.643459	6.535887494
1810064F22Rik	1810064F22Rik	11.99131812	0.538874343	0.603350164	0.89313698	0.371783822	0.457687176	OK	9.526257457	13.84011363
1810065E05Rik	1810065E05Rik	0	NaN	NaN	NaN	NaN	NaN	Low	NaN	NaN
2010001A14Rik	2010001A14Rik	88.24844519	-0.96914908	0.224300994	-4.320752504	1.55E-05	4.72E-05	OK	122.4888091	62.56817229
2010003K11Rik	2010003K11Rik	25.49085858	-1.223980655	0.48044407	-2.547602796	0.010846589	0.020533449	OK	37.86521259	16.21009306
2010005H15Rik	2010005H15Rik	5.834659649	-3.307435636	2.026097797	-1.63241658	0.102591759	0.153462041	OK	11.99828339	1.211941844
2010009K17Rik	2010009K17Rik	0	NaN	NaN	NaN	NaN	NaN	Low	NaN	NaN
2010010A06Rik	2010010A06Rik	0.264904696	0.983022224	3.809335391	0.258056097	0.796363614	NaN	Low	0.170022343	0.336066461
2010016I18Rik	2010016I18Rik	3.713039978	2.227257138	1.155843644	1.926953657	0.053985406	0.087380374	OK	1.196116855	5.600732321
2010106C02Rik	2010106C02Rik	0.270720821	1.017837217	3.806947088	0.267363111	0.789189599	NaN	Low	0.170732155	0.34571232
2010106E10Rik	2010106E10Rik	0.175033342	-1.443583024	3.816938526	-0.378204421	0.705278742	NaN	Low	0.274063889	0.100760433
2010109A12Rik	2010109A12Rik	3.426241168	-0.776249753	0.881541538	-0.880559474	0.378556301	0.464795951	OK	4.495089749	2.624604732
2010109I03Rik	2010109I03Rik	1.161953823	0.917004308	1.707860655	0.536931573	0.591314881	NaN	Low	0.770762842	1.455347059
2010111I01Rik	2010111I01Rik	1141.011983	0.341498521	0.097407944	3.505859023	0.000455136	0.001098973	OK	989.9353901	1254.319427
2010204K13Rik	2010204K13Rik	39.2706077	-0.245900783	0.331986894	-0.74069425	0.458878847	0.542788122	OK	43.13314097	36.37370775
2010300C02Rik	2010300C02Rik	20.03122917	-0.222831495	0.381886976	-0.583501164	0.559555974	0.640589582	OK	21.81532332	18.69315857
2010308F09Rik	2010308F09Rik	1.104081906	-2.191748556	1.73701525	-1.261790048	0.207024344	NaN	Low	1.994190625	0.436500366
2010310C07Rik	2010310C07Rik	0	NaN	NaN	NaN	NaN	NaN	Low	NaN	NaN
2010315B03Rik	2010315B03Rik	482.5911845	-0.045557863	0.107029238	-0.42565811	0.670356991	0.738555928	OK	491.3183793	476.0457884
2010320M18Rik	2010320M18Rik	235.5970622	0.072212268	0.188317914	0.38345937	0.70137919	0.764780184	OK	228.883887	240.6319437
2200002D01Rik	2200002D01Rik	146.2529153	1.159471874	0.252130243	4.598702087	4.25E-06	1.38E-05	OK	85.77865142	191.6086131
2200002J24Rik	2200002J24Rik	8.142052159	2.38673254	0.833485237	2.863557068	0.004189133	0.008568891	OK	2.382820827	12.46147566
2210010C04Rik	2210010C04Rik	0	NaN	NaN	NaN	NaN	NaN	Low	NaN	NaN
2210011C24Rik	2210011C24Rik	148.4209414	-0.737064707	0.226285236	-3.257237286	0.001125023	0.002550814	OK	192.4033911	115.4341041
2210016F16Rik	2210016F16Rik	746.8474978	-0.558385931	0.148075375	-3.770957402	0.000162622	0.000422743	OK	914.5744631	621.0522739
2210016L21Rik	2210016L21Rik	741.3995732	0.397636241	0.088512417	4.492434547	7.04E-06	2.24E-05	OK	627.5911974	826.7558551
2210039B01Rik	2210039B01Rik	10.11552988	1.383790831	0.601269866	2.301447168	0.021366368	0.037942163	OK	5.269239822	13.75024742
2210404E10Rik	2210404E10Rik	103.5468035	7.815244386	1.12085362	6.972582547	3.11E-12	2.00E-11	OK	0.801877419	180.6054981
2210406O10Rik	2210406O10Rik	8.616989237	-0.071844239	0.715598455	-0.10039742	0.920028818	0.941607118	OK	8.863021698	8.432464891
2210407C18Rik	2210407C18Rik	0.310954642	-0.722147143	3.816938526	-0.189195382	0.849939687	NaN	Low	0.401248192	0.243234479
2210408F21Rik	2210408F21Rik	270.6589674	0.666065677	0.251317876	2.65029168	0.008042231	0.015623228	OK	202.6982931	321.6294732
2210408I21Rik	2210408I21Rik	145.6063785	-0.224010784	0.156008995	-1.43588377	0.151035418	0.214811337	OK	158.6440271	135.8281421
2210409D07Rik	2210409D07Rik	0.120957518	0.239528661	3.816938526	0.062754131	0.949962292	NaN	Low	0.109642029	0.129444135
2210409E12Rik	2210409E12Rik	0.48281871	0.156681685	3.80060275	0.041225483	0.967116138	NaN	Low	0.453115016	0.50509648
2210414B05Rik	2210414B05Rik	0	NaN	NaN	NaN	NaN	NaN	Low	NaN	NaN
2210416O15Rik	2210416O15Rik	3.550005237	1.77213113	1.016509325	1.743349604	0.081272566	0.125121394	OK	1.491390691	5.093966146
2210417A02Rik	2210417A02Rik	0.697431698	2.470406357	2.457732183	1.005156857	0.314821326	NaN	Low	0.19397739	1.07502243
2210418O10Rik	2210418O10Rik	183.4028958	-0.575365513	0.514297395	-1.118740866	0.263250706	0.343843934	OK	225.847167	151.5696924
2210420H20Rik	2210420H20Rik	0	NaN	NaN	NaN	NaN	NaN	Low	NaN	NaN
2300002M23Rik	2300002M23Rik	0.672148805	-3.302274884	3.226166578	-1.023590941	0.306028526	NaN	Low	1.381606386	0.140055619
2300003K06Rik	2300003K06Rik	0	NaN	NaN	NaN	NaN	NaN	Low	NaN	NaN
2300009A05Rik	2300009A05Rik	262.6351419	-0.604818952	0.142182151	-4.253831776	2.10E-05	6.26E-05	OK	326.5320784	214.7124395
2310001H17Rik	2310001H17Rik	87.08713488	-0.325204437	0.249722393	-1.302263819	0.192826215	0.264749194	OK	98.43943672	78.57290851
2310001K24Rik	2310001K24Rik	0.526360596	-2.943245375	3.51486665	-0.837370423	0.402384385	NaN	Low	1.046721483	0.136089931
2310002D06Rik	2310002D06Rik	0.358238364	-2.384068006	3.767167424	-0.632854274	0.52682881	NaN	Low	0.665822148	0.127550527
2310002F09Rik	2310002F09Rik	0.693867875	-0.345822293	2.205003991	-0.156835223	0.875374712	NaN	Low	0.790097527	0.621695637
2310002L09Rik	2310002L09Rik	0	NaN	NaN	NaN	NaN	NaN	Low	NaN	NaN
2310003N18Rik	2310003N18Rik	0	NaN	NaN	NaN	NaN	NaN	Low	NaN	NaN
2310005A03Rik	2310005A03Rik	0.344369595	-2.333873501	3.771910616	-0.618751009	0.536080401	NaN	Low	0.635468181	0.126045655
2310005E17Rik	2310005E17Rik	0	NaN	NaN	NaN	NaN	NaN	Low	NaN	NaN
2310007B03Rik	2310007B03Rik	49.02028057	0.831493438	0.458141399	1.814927532	0.069535047	0.108941705	OK	33.91365542	60.35024944
2310008N11Rik	2310008N11Rik	2.278007052	-1.091338871	1.057700961	-1.031802855	0.302164482	0.385482148	OK	3.269440311	1.534432107
2310009A05Rik	2310009A05Rik	214.7844844	-0.300120562	0.158762635	-1.890372762	0.058708124	0.094188031	OK	240.6072026	195.4174458
2310009B15Rik	2310009B15Rik	75.09926823	0.354357804	0.205458398	1.724718031	0.0845783	0.129544565	OK	64.79129254	82.83025
2310010J17Rik	2310010J17Rik	44.91024211	-0.633345277	0.276170119	-2.29331573	0.021829834	0.038679154	OK	56.3519474	36.32896315
2310011J03Rik	2310011J03Rik	494.3608457	0.468246625	0.111357336	4.20490144	2.61E-05	7.66E-05	OK	405.5125574	560.9970619
2310015A10Rik	2310015A10Rik	127.7302863	0.476111916	0.174371049	2.730452778	0.006324739	0.012538059	OK	104.4040441	145.224968
2310015D24Rik	2310015D24Rik	0.236221329	0.962341992	3.81055484	0.252546422	0.800618737	NaN	Low	0.153193206	0.298492422
2310016D03Rik	2310016D03Rik	0	NaN	NaN	NaN	NaN	NaN	Low	NaN	NaN
2310016G11Rik	2310016G11Rik	16.16549309	-2.904173279	0.728576785	-3.986090884	6.72E-05	0.000185269	OK	32.01686585	4.276963526
2310020H05Rik	2310020H05Rik	0.120957518	0.239528661	3.816938526	0.062754131	0.949962292	NaN	Low	0.109642029	0.129444135
2310022A10Rik	2310022A10Rik	215.7263173	0.579928202	0.135728463	4.272708828	1.93E-05	5.79E-05	OK	168.1776924	251.387786
2310022B05Rik	2310022B05Rik	909.8642776	0.035341422	0.130162298	0.271518117	0.785992568	0.835382121	OK	897.1507193	919.3994462
2310030A07Rik	2310030A07Rik	0.635744154	0.890791175	2.730019415	0.326294813	0.744201312	NaN	Low	0.427215803	0.792140418
2310030G06Rik	2310030G06Rik	780.4510956	-0.402441862	0.185486239	-2.16965886	0.030032699	0.051647001	OK	906.5515693	685.8757403
2310033P09Rik	2310033P09Rik	277.812784	0.073232229	0.155921533	0.469673605	0.638588228	0.711537003	OK	269.7853418	283.8333656
2310034C09Rik	2310034C09Rik	0	NaN	NaN	NaN	NaN	NaN	Low	NaN	NaN
2310034G01Rik	2310034G01Rik	17.72357543	0.758305087	0.439453001	1.725565842	0.084425549	0.129334233	OK	12.70375939	21.48843746
2310034O05Rik	2310034O05Rik	89.1258793	9.454768078	1.202002845	7.86584501	3.67E-15	3.17E-14	OK	0.222028723	155.8037672
2310039H08Rik	2310039H08Rik	400.754639	-1.225102213	0.10841428	-11.30019236	1.31E-29	3.87E-28	OK	595.4662477	254.7209324
2310039L15Rik	2310039L15Rik	0	NaN	NaN	NaN	NaN	NaN	Low	NaN	NaN
2310040G24Rik	2310040G24Rik	21.39644473	1.416713916	0.418374399	3.386234718	0.000708587	0.001663058	OK	10.94921868	29.23186426
2310043L19Rik	2310043L19Rik	7.882174557	-2.78618904	0.846876614	-3.289958647	0.001002021	0.002291134	OK	15.4126163	2.234343249
2310043M15Rik	2310043M15Rik	115.054354	7.96555708	1.101835438	7.229352772	4.85E-13	3.40E-12	OK	0.803097652	200.7427962
2310043O21Rik	2310043O21Rik	0.299599715	1.118445899	3.80060375	0.294281112	0.768543104	NaN	Low	0.179485185	0.389685613
2310050C09Rik	2310050C09Rik	0	NaN	NaN	NaN	NaN	NaN	Low	NaN	NaN
2310057J18Rik	2310057J18Rik	0	NaN	NaN	NaN	NaN	NaN	Low	NaN	NaN
2310057M21Rik	2310057M21Rik	136.3193011	0.116160755	0.205748589	0.564576194	0.572362061	0.652226625	OK	130.0865405	140.9938716
2310057N15Rik	2310057N15Rik	0	NaN	NaN	NaN	NaN	NaN	Low	NaN	NaN
2310061I04Rik	2310061I04Rik	909.3855601	-0.208320826	0.093105131	-2.237479538	0.025255015	0.044150854	OK	985.0704569	852.6218875
2310061N02Rik	2310061N02Rik	0	NaN	NaN	NaN	NaN	NaN	Low	NaN	NaN
2310065F04Rik	2310065F04Rik	0	NaN	NaN	NaN	NaN	NaN	Low	NaN	NaN
2310068J16Rik	2310068J16Rik	12.61989259	-0.174642479	0.463050793	-0.377156203	0.706057526	0.768781514	OK	13.4993807	11.96027652
2310069B03Rik	2310069B03Rik	2.209561007	1.304880076	1.264572899	1.031874142	0.302131081	0.385468865	OK	1.200612765	2.966272189
2310069G16Rik	2310069G16Rik	1.274314491	-2.496661615	1.603646377	-1.556865435	0.119502437	0.175639671	OK	2.40518063	0.426164886
2310075C17Rik	2310075C17Rik	0	NaN	NaN	NaN	NaN	NaN	Low	NaN	NaN
2310079G19Rik	2310079G19Rik	0	NaN	NaN	NaN	NaN	NaN	Low	NaN	NaN
2310081J21Rik	2310081J21Rik	45.44080277	-3.604198014	0.96324569	-3.741722442	0.000182763	0.000470721	OK	95.55224046	7.857224497
2400006E01Rik	2400006E01Rik	0	NaN	NaN	NaN	NaN	NaN	Low	NaN	NaN
2410002F23Rik	2410002F23Rik	658.4105657	1.135442426	0.192993143	5.883330418	4.02E-09	1.83E-08	OK	390.9988232	858.9693725
2410003L11Rik	2410003L11Rik	20.92614701	0.748559339	0.4995774	1.498385113	0.134033222	0.193902936	OK	15.06956198	25.31858578
2410004B18Rik	2410004B18Rik	263.0682886	-0.284375865	0.129111755	-2.202555954	0.027626061	0.047861766	OK	293.0242865	240.6012902
2410004I01Rik	2410004I01Rik	0.595244298	0.697649953	2.781974123	0.250775141	0.801987962	NaN	Low	0.439181568	0.712291345
2410004P03Rik	2410004P03Rik	1.438742676	2.388799626	1.973030552	1.21072612	0.226000388	0.302153039	OK	0.420529411	2.202402624
2410006H16Rik	2410006H16Rik	241.7153422	1.142684002	0.141885503	8.053564172	8.04E-16	7.37E-15	OK	143.0068095	315.7467418
2410012E07Rik	2410012E07Rik	0	NaN	NaN	NaN	NaN	NaN	Low	NaN	NaN
2410015M20Rik	2410015M20Rik	1919.415955	-0.529263015	0.085507639	-6.189657678	6.03E-10	3.03E-09	OK	2327.921465	1613.036823
2410017I17Rik	2410017I17Rik	0.120957518	0.239528661	3.816938526	0.062754131	0.949962292	NaN	Low	0.109642029	0.129444135
2410018L13Rik	2410018L13Rik	3.023861619	-0.183715053	0.948503115	-0.193689457	0.846419048	0.883900608	OK	3.245615237	2.857546405
2410021H03Rik	2410021H03Rik	0	NaN	NaN	NaN	NaN	NaN	Low	NaN	NaN
2410022M11Rik	2410022M11Rik	92.06924482	0.341196499	0.224582286	1.519249378	0.128699737	0.187253939	OK	79.88924854	101.204242
2410124H12Rik	2410124H12Rik	0.112490361	0.239528661	3.816938526	0.062754131	0.949962292	NaN	Low	0.101966969	0.120382906
2410131K14Rik	2410131K14Rik	256.8540237	0.160771381	0.179413851	0.896092357	0.370203439	0.456143523	OK	240.6436243	269.0118232
2410137M14Rik	2410137M14Rik	0.262265291	0.963435803	3.810503892	0.25283685	0.80039429	NaN	Low	0.169990024	0.331471742
2410141K09Rik	2410141K09Rik	0	NaN	NaN	NaN	NaN	NaN	Low	NaN	NaN
2500002B13Rik	2500002B13Rik	118.573771	-2.03892171	0.527383326	-3.866109541	0.000110585	0.000295017	OK	208.8941753	50.83346772
2500004C02Rik	2500004C02Rik	83.09147167	-0.223916953	0.307443168	-0.728319821	0.466417832	0.550308056	OK	90.5283739	77.51379499
2510002D24Rik	2510002D24Rik	323.5964591	-0.436759161	0.119740226	-3.64755584	0.000264747	0.000664323	OK	380.3712466	281.0153684
2510003B16Rik	2510003B16Rik	3.634935782	1.70032685	1.188974275	1.430078755	0.152694417	0.216894891	OK	1.590385494	5.168348497
2510009E07Rik	2510009E07Rik	555.4038715	-0.967594503	0.233165756	-4.149813932	3.33E-05	9.62E-05	OK	770.5637866	394.0339352
2510039O18Rik	2510039O18Rik	1253.076658	0.576644329	0.122814285	4.695254538	2.66E-06	8.86E-06	OK	978.3650083	1459.110395
2610001J05Rik	2610001J05Rik	728.2588774	-0.095804625	0.086137532	-1.112228582	0.266039882	0.346730719	OK	756.0153495	707.4415234
2610002M06Rik	2610002M06Rik	468.5751792	-0.011000341	0.098288748	-0.111918624	0.910887929	0.93429118	OK	470.6178922	467.0431445
2610005L07Rik	2610005L07Rik	513.1144874	-0.93556466	0.211602027	-4.421340725	9.81E-06	3.06E-05	OK	705.4711577	368.8469846
2610008E11Rik	2610008E11Rik	328.7068133	0.008135086	0.145601124	0.055872412	0.955443449	0.967971016	OK	327.6480906	329.5008554
2610016A17Rik	2610016A17Rik	182.5195958	5.077508526	0.400722008	12.6709001	8.57E-37	4.48E-35	OK	9.253891285	312.4688742
2610020C07Rik	2610020C07Rik	8.254028373	0.695297966	0.637682522	1.090351299	0.275558426	0.357082319	OK	6.096756244	9.871982469
2610024D14Rik	2610024D14Rik	0.183218995	-1.443583024	3.816938526	-0.378204421	0.705278742	NaN	Low	0.286880828	0.10547262
2610027K06Rik	2610027K06Rik	19.23471895	-0.535474638	0.517013296	-1.035707673	0.300338542	0.383415283	OK	23.37663598	16.12828118
2610028E06Rik	2610028E06Rik	0	NaN	NaN	NaN	NaN	NaN	Low	NaN	NaN
2610028H24Rik	2610028H24Rik	1.105953705	1.887796347	2.014019004	0.937327972	0.348589879	NaN	Low	0.434857671	1.609275731
2610035D17Rik	2610035D17Rik	14.91683597	0.663851164	0.78181733	0.849112879	0.395818485	0.481547564	OK	11.18296447	17.7172396
2610035F20Rik	2610035F20Rik	0	NaN	NaN	NaN	NaN	NaN	Low	NaN	NaN
2610037D02Rik	2610037D02Rik	1.384543787	3.456158382	2.214718996	1.560540361	0.11863224	0.174573321	OK	0.206647073	2.267966323
2610042L04Rik	2610042L04Rik	1.462256104	2.336935865	1.917058	1.219021993	0.222835845	0.298735797	OK	0.441024257	2.22817999
2610044O15Rik8	2610044O15Rik8	129.4011234	0.443077359	0.180991886	2.448050947	0.014363134	0.026499414	OK	107.3485867	145.9405258
2610203C22Rik	2610203C22Rik	5.121731886	-1.748283501	0.78706759	-2.221262218	0.026333206	0.045835033	OK	8.555320869	2.54654015
2610206C17Rik	2610206C17Rik	2.131345859	1.220051576	1.181509024	1.032621463	0.30178108	0.385080926	OK	1.211168743	2.821478695
2610301B20Rik	2610301B20Rik	357.8344425	-0.111576703	0.124861441	-0.893604159	0.371533721	0.457522344	OK	373.7283715	345.9139958
2610306M01Rik	2610306M01Rik	107.1418934	-0.056433999	0.182727513	-0.308842375	0.757441434	0.812281453	OK	109.5431976	105.3409153
2610307P16Rik	2610307P16Rik	30.79601805	1.150151326	0.444561283	2.587160357	0.009677055	0.018520166	OK	18.14964126	40.28080063
2610316D01Rik	2610316D01Rik	0	NaN	NaN	NaN	NaN	NaN	Low	NaN	NaN
2610318M16Rik	2610318M16Rik	3.103264464	-1.766543733	1.247779583	-1.415749831	0.156848763	0.221893622	OK	5.2022706	1.529009861
2610318N02Rik	2610318N02Rik	3.351757115	1.611323238	1.236890672	1.302720826	0.192670089	0.264578164	OK	1.541414591	4.709514008
2610507B11Rik	2610507B11Rik	7945.928635	-0.836582264	0.079674398	-10.50001357	8.64E-26	1.87E-24	OK	10615.04491	5944.091426
2610507I01Rik	2610507I01Rik	180.0878096	0.973649223	1.089611777	0.89357443	NaN	NaN	Outlier	116.1299561	228.0561998
2610524H06Rik	2610524H06Rik	133.9885711	2.041222201	0.241194018	8.462988484	2.61E-17	2.73E-16	OK	48.18800996	198.338992
2610528A11Rik	2610528A11Rik	3.018659775	0.213523007	1.132376428	0.188561862	0.850436227	0.887154909	OK	2.766488463	3.207788259
2610528J11Rik	2610528J11Rik	885.1476069	-1.028998962	0.199086173	-5.168610901	2.36E-07	8.91E-07	OK	1249.149822	612.1459456
2700012I20Rik	2700012I20Rik	8.556139143	-0.705085687	0.606083898	-1.163346674	0.244688876	0.323148896	OK	10.98223339	6.73656846
2700038G22Rik	2700038G22Rik	37.7494968	0.429131161	0.580328334	0.739462707	0.459626077	0.543556949	OK	31.51159667	42.4279219
2700046A07Rik	2700046A07Rik	1.52880417	-2.673227982	1.857473382	-1.439174314	0.150101141	0.213681935	OK	2.950462712	0.462560264
2700046G09Rik	2700046G09Rik	74.07281343	-0.887355306	0.225287713	-3.938764772	8.19E-05	0.000223548	OK	100.4393298	54.29792612
2700049A03Rik	2700049A03Rik	155.2351103	-0.093250082	0.16536794	-0.563894563	0.57282589	0.652619403	OK	160.9932798	150.9164832
2700054A10Rik	2700054A10Rik	20.1730332	-0.107060654	0.373592549	-0.286570635	0.774441102	0.825758598	OK	21.03263312	19.52833327
2700062C07Rik	2700062C07Rik	185.1121934	-0.179526523	0.149513066	-1.200741362	0.229851544	0.306301417	OK	198.3758599	175.1644436
2700069I18Rik	2700069I18Rik	0	NaN	NaN	NaN	NaN	NaN	Low	NaN	NaN
2700070H01Rik	2700070H01Rik	1.747166449	1.573016694	1.844396872	0.852862374	0.39373563	0.479465851	OK	0.820758734	2.441972235
2700081O15Rik	2700081O15Rik	344.0681514	0.671750093	0.134031507	5.011881972	5.39E-07	1.95E-06	OK	256.985992	409.3797709
2700089I24Rik	2700089I24Rik	0.11526994	0.239528661	3.816938526	0.062754131	0.949962292	NaN	Low	0.10448652	0.123357505
2700097O09Rik	2700097O09Rik	121.0026881	-0.703874748	0.191416585	-3.677187899	0.000235819	0.000596288	OK	155.2543605	95.3139338
2700099C18Rik	2700099C18Rik	18.16365841	2.822725641	0.557323585	5.064787703	4.09E-07	1.50E-06	OK	4.062171501	28.73977359
2810001G20Rik	2810001G20Rik	51.57130669	0.801274152	0.572491735	1.399625712	0.16162543	0.227537665	OK	36.20651386	63.09490132
2810002D19Rik	2810002D19Rik	95.67297081	-0.22531766	0.196407437	-1.14719515	0.251300976	0.330552038	OK	104.2898995	89.21027431
2810004N23Rik	2810004N23Rik	448.0894537	-0.765435207	0.099679566	-7.678958048	1.60E-14	1.30E-13	OK	585.9453609	344.6975233
2810006K23Rik	2810006K23Rik	187.2059276	-0.502522273	0.187118571	-2.685582043	0.00724036	0.014180482	OK	225.0269656	158.8401491
2810013P06Rik	2810013P06Rik	306.3087102	-0.222460992	0.179544261	-1.239031483	0.215333839	0.290350018	OK	333.544606	285.8817884
2810021J22Rik	2810021J22Rik	201.9469228	-0.16454201	0.217389674	-0.75689892	0.449110422	0.533227195	OK	215.201921	192.0056742
2810025M15Rik	2810025M15Rik	270.4663305	-0.68900567	0.20879373	-3.299934673	0.000967073	0.00221697	OK	345.4152874	214.2546128
2810029C07Rik	2810029C07Rik	118.7683694	-0.273540518	0.17633384	-1.551265021	0.120838186	0.177323111	OK	131.7735274	109.0145009
2810032G03Rik	2810032G03Rik	15.85690464	2.621853386	0.960303848	2.730233137	0.006328955	0.012544539	OK	4.01853185	24.73568424
2810047C21Rik1	2810047C21Rik1	24.89861659	1.543109557	0.420169417	3.672588944	0.000240106	0.000606577	OK	11.89136698	34.6540538
2810049E08Rik	2810049E08Rik	0.70379142	-0.414226292	2.200506585	-0.188241333	0.850687473	NaN	Low	0.820859147	0.615990626
2810403D21Rik	2810403D21Rik	13.48566893	0.461779162	0.468078709	0.986541693	0.323867366	0.408476315	OK	11.09415457	15.2793047
2810404M03Rik	2810404M03Rik	0	NaN	NaN	NaN	NaN	NaN	Low	NaN	NaN
2810405F15Rik	2810405F15Rik	0.690503158	-0.339117069	2.20479023	-0.153809222	0.877760163	NaN	Low	0.78439529	0.62008406
2810408A11Rik	2810408A11Rik	73.66713591	0.623945677	0.434948353	1.434528199	0.151421588	0.215342304	OK	56.26920587	86.71558344
2810408I11Rik	2810408I11Rik	13.67103435	-1.196675219	0.504881869	-2.370208345	0.017778064	0.032103909	OK	20.16751445	8.798674281
2810410L24Rik	2810410L24Rik	37.26784822	-0.381780495	0.406421507	-0.939370797	0.347540401	0.433153193	OK	42.97803771	32.9852061
2810414N06Rik	2810414N06Rik	51.05858623	-0.2339835	0.275161923	-0.850348395	0.395131418	0.48088615	OK	55.83542192	47.47595946
2810429I04Rik	2810429I04Rik	4.266759776	1.571633786	1.109680213	1.416294323	0.156689349	0.221742937	OK	2.005912001	5.962395608
2810433D01Rik	2810433D01Rik	7.891011382	-0.046007222	0.729931748	-0.063029485	0.949743025	0.96376816	OK	8.035123199	7.78292752
2810442N19Rik	2810442N19Rik	0.112490361	0.239528661	3.816938526	0.062754131	0.949962292	NaN	Low	0.101966969	0.120382906
2810454H06Rik	2810454H06Rik	12.8318676	0.176440527	0.489138883	0.360716626	0.718311295	0.778987483	OK	11.94397162	13.49778959
2810459M11Rik	2810459M11Rik	19.3638761	-0.77974413	0.992851431	-0.785358318	0.432243512	0.516640075	OK	25.43155262	14.81311871
2810468N07Rik	2810468N07Rik	3.482435419	1.196867249	1.067557973	1.121126233	0.262234134	0.342729731	OK	2.003101202	4.591936083
2810471M01Rik	2810471M01Rik	0	NaN	NaN	NaN	NaN	NaN	Low	NaN	NaN
2900005J15Rik	2900005J15Rik	58.69186832	-0.100047413	0.257396022	-0.388690595	0.697505041	0.761415632	OK	61.02829913	56.93954521
2900009J06Rik	2900009J06Rik	4.502820112	-0.149564768	0.969129955	-0.154328908	0.877350405	0.90869266	OK	4.771315988	4.301448206
2900011O08Rik	2900011O08Rik	16.07353732	1.968774845	0.642028941	3.06648925	0.002165886	0.004671393	OK	6.030562928	23.60576812
2900026A02Rik	2900026A02Rik	957.3391242	0.649144879	0.149260914	4.349061392	1.37E-05	4.17E-05	OK	722.6795471	1133.333807
2900040C04Rik	2900040C04Rik	0	NaN	NaN	NaN	NaN	NaN	Low	NaN	NaN
2900041M22Rik	2900041M22Rik	2.578081708	1.013662313	1.326573535	0.764120711	0.444795311	0.529077964	OK	1.629322567	3.289651063
2900052L18Rik	2900052L18Rik	179.5039325	-0.255654457	0.29413084	-0.869186165	0.384745313	0.471000064	OK	197.8650044	165.7331287
2900052N01Rik	2900052N01Rik	0.588977465	-1.003130157	2.282668199	-0.439455089	0.660331817	NaN	Low	0.825283909	0.411747632
2900055J20Rik	2900055J20Rik	0	NaN	NaN	NaN	NaN	NaN	Low	NaN	NaN
2900057B20Rik	2900057B20Rik	0.112490361	0.239528661	3.816938526	0.062754131	0.949962292	NaN	Low	0.101966969	0.120382906
2900060B14Rik	2900060B14Rik	0.820422436	2.701123216	2.450796023	1.102141178	0.2704003	NaN	Low	0.197948902	1.287277586
2900076A07Rik	2900076A07Rik	40.20700291	-0.158735699	0.33790439	-0.469765126	0.638522833	0.71151142	OK	42.75236208	38.29798352
2900079G21Rik	2900079G21Rik	0.112490361	0.239528661	3.816938526	0.062754131	0.949962292	NaN	Low	0.101966969	0.120382906
2900092C05Rik	2900092C05Rik	0	NaN	NaN	NaN	NaN	NaN	Low	NaN	NaN
2900092D14Rik	2900092D14Rik	185.7017961	-0.110730212	0.231696808	-0.477909961	0.632714291	0.706353321	OK	193.8872513	179.5627047
2900093K20Rik	2900093K20Rik	44.5199895	0.341652639	0.304790262	1.120943421	0.262311947	0.342758312	OK	38.6226932	48.94296172
2900097C17Rik	2900097C17Rik	5379.672378	0.034148145	0.065313571	0.522833842	0.601089887	0.678393697	OK	5307.035616	5434.14995
3000002C10Rik	3000002C10Rik	45.3016719	0.174267294	0.25225263	0.69084431	0.489663386	0.573216924	OK	42.20522683	47.6240057
3010001F23Rik	3010001F23Rik	5.709378632	2.412397727	0.90387435	2.668952521	0.007608821	0.014854218	OK	1.645060526	8.757617212
3010003L21Rik	3010003L21Rik	35.80589306	0.769307714	0.356780901	2.156246906	0.031064391	0.053249887	OK	25.52925078	43.51337477
3100003L05Rik	3100003L05Rik	0.236229219	0.962366704	3.810554664	0.252552919	0.800613716	NaN	Low	0.153196427	0.298503812
3110009E18Rik	3110009E18Rik	33.63881942	0.049764587	0.355430471	0.140012157	0.888650385	0.917481709	OK	32.97746101	34.13483823
3110009F21Rik	3110009F21Rik	0	NaN	NaN	NaN	NaN	NaN	Low	NaN	NaN
3110015C05Rik	3110015C05Rik	0	NaN	NaN	NaN	NaN	NaN	Low	NaN	NaN
3110021A11Rik	3110021A11Rik	3.403125309	0.832206662	0.935630042	0.889461246	0.373755242	0.459607932	OK	2.353562292	4.190297572
3110039I08Rik	3110039I08Rik	102.9778199	0.925703214	0.311018114	2.976364312	0.002916881	0.006130277	OK	68.01423178	129.200511
3110039M20Rik	3110039M20Rik	0	NaN	NaN	NaN	NaN	NaN	Low	NaN	NaN
3110040N11Rik	3110040N11Rik	165.078011	-0.39944088	0.151366041	-2.638906827	0.008317384	0.016116673	OK	191.549996	145.2240222
3110045C21Rik	3110045C21Rik	162.4044484	-3.406966086	0.196856017	-17.3068933	4.17E-67	1.09E-64	OK	336.6290106	31.73602682
3110056K07Rik	3110056K07Rik	106.0196521	-0.212506796	0.231385417	-0.918410499	0.358403996	0.44442595	OK	115.0218301	99.26801859
3110070M22Rik	3110070M22Rik	21.42014675	0.344759841	0.524254549	0.65761917	0.510782873	0.593136397	OK	18.55761305	23.56704703
3110082I17Rik	3110082I17Rik	107.7090359	1.392199185	0.213020629	6.535513446	6.34E-11	3.54E-10	OK	55.85268987	146.6012955
3110082J24Rik	3110082J24Rik	0	NaN	NaN	NaN	NaN	NaN	Low	NaN	NaN
3110099E03Rik	3110099E03Rik	40.52495689	-1.706872148	0.467302363	-3.652607567	0.000259591	0.000652558	OK	67.13726999	20.56572206
3200001D21Rik	3200001D21Rik	0	NaN	NaN	NaN	NaN	NaN	Low	NaN	NaN
3300002I08Rik	3300002I08Rik	8.980791653	-0.246415577	0.603886911	-0.408049209	0.683237548	0.749237669	OK	9.865976988	8.316902653
3300002P13Rik	3300002P13Rik	0	NaN	NaN	NaN	NaN	NaN	Low	NaN	NaN
3300005D01Rik	3300005D01Rik	6.439942584	-0.324669369	0.881557039	-0.368290825	0.712656393	0.774457823	OK	7.278033709	5.811374241
3425401B19Rik	3425401B19Rik	0.464594048	1.885932141	2.778944227	0.678650591	0.49735928	NaN	Low	0.182873339	0.675884579
3632454L22Rik	3632454L22Rik	0	NaN	NaN	NaN	NaN	NaN	Low	NaN	NaN
3830403N18Rik	3830403N18Rik	3.924406453	-0.270554012	1.221588462	-0.221477216	0.824720875	0.866856501	OK	4.349402369	3.605659515
3830406C13Rik	3830406C13Rik	608.7570406	-0.392756251	0.108683583	-3.613758772	0.00030179	0.000750424	OK	704.7322986	536.775597
3830408C21Rik	3830408C21Rik	9.918844903	-0.130830025	0.561748811	-0.232897733	0.815840819	0.859678419	OK	10.43583091	9.531105395
3830417A13Rik	3830417A13Rik	0.11526994	0.239528661	3.816938526	0.062754131	0.949962292	NaN	Low	0.10448652	0.123357505
3830432H09Rik	3830432H09Rik	1.958194893	2.855590128	1.657881655	1.722433033	0.084991104	0.130064785	OK	0.428998895	3.105091891
3930402G23Rik	3930402G23Rik	1.729136897	-1.04999293	1.399307701	-0.750366006	0.453034299	0.537315278	OK	2.454227002	1.185319319
4430402I18Rik	4430402I18Rik	103.7648128	-0.948394705	0.219484254	-4.321014775	1.55E-05	4.71E-05	OK	143.1849621	74.19970094
4631405J19Rik	4631405J19Rik	3.809235509	-1.475800699	0.886424112	-1.664892323	0.09593424	0.144938674	OK	6.008074882	2.160105979
4632404H12Rik	4632404H12Rik	114.477938	-0.169904782	0.205822672	-0.825491089	0.40909284	0.494182972	OK	122.238225	108.6577228
4632415L05Rik	4632415L05Rik	315.8305464	-0.521114879	0.136885181	-3.806948837	0.000140692	0.000370036	OK	382.0091238	266.1966133
4632427E13Rik	4632427E13Rik	3.712452288	-0.659850765	0.919155179	-0.717888318	0.472826152	0.556540581	OK	4.697798755	2.973442438
4632428C04Rik	4632428C04Rik	27.99318093	-0.150568383	0.35042403	-0.429674822	0.667432201	0.736287632	OK	29.6736333	26.73284165
4732414G09Rik	4732414G09Rik	0.11526994	0.239528661	3.816938526	0.062754131	0.949962292	NaN	Low	0.10448652	0.123357505
4732416N19Rik	4732416N19Rik	2.517126656	-1.070759257	1.054539794	-1.015380609	0.309924433	0.394002803	OK	3.592761779	1.710400313
4732471J01Rik	4732471J01Rik	13.10011274	0.340084132	0.667377396	0.509582935	0.610343682	0.686867073	OK	11.37258232	14.39576055
4732490B19Rik	4732490B19Rik	5.821015893	5.516870171	2.359783395	2.337871426	NaN	NaN	Outlier	0.218895713	10.02260603
4732491K20Rik	4732491K20Rik	104.0495067	0.208685765	0.201102678	1.037707542	0.299406233	0.382399779	OK	95.55168734	110.4228713
4831407H17Rik	4831407H17Rik	0	NaN	NaN	NaN	NaN	NaN	Low	NaN	NaN
4831440E17Rik	4831440E17Rik	57.40727664	-0.279621368	0.274423082	-1.018942598	0.308230219	0.392205819	OK	63.8342069	52.58707894
4833411C07Rik	4833411C07Rik	10.06887534	-1.469683859	0.604162776	-2.432595847	0.014991023	0.027569868	OK	15.85918805	5.726140806
4833412C05Rik	4833412C05Rik	0.455502749	1.852449544	3.725640697	0.49721637	0.619036479	NaN	Low	0.182780652	0.660044322
4833415N18Rik	4833415N18Rik	0.362872554	1.51706771	3.773541723	0.402027544	0.687663756	NaN	Low	0.175806094	0.503172399
4833417C18Rik	4833417C18Rik	5.980436987	0.267887089	0.715499553	0.374405669	0.708102526	0.770657864	OK	5.355953761	6.448799406
4833418N02Rik	4833418N02Rik	54.53802173	-1.379181955	0.334136396	-4.127601696	3.67E-05	0.000105153	OK	84.1312137	32.34312776
4833419F23Rik	4833419F23Rik	20.22967757	4.393098649	0.814679197	5.392427679	6.95E-08	2.80E-07	OK	1.62682442	34.18181744
4833420G17Rik	4833420G17Rik	676.439837	0.115397701	0.116232674	0.992816372	0.32079945	0.40509447	OK	645.7136012	699.4845139
4833422C13Rik	4833422C13Rik	29.69884346	-0.260718546	0.320497525	-0.813480684	0.415942516	0.500653853	OK	32.79730616	27.37499643
4833422M21Rik	4833422M21Rik	0	NaN	NaN	NaN	NaN	NaN	Low	NaN	NaN
4833423E24Rik	4833423E24Rik	0	NaN	NaN	NaN	NaN	NaN	Low	NaN	NaN
4833427F10Rik	4833427F10Rik	0	NaN	NaN	NaN	NaN	NaN	Low	NaN	NaN
4833427G06Rik	4833427G06Rik	0.346058866	1.45678202	3.777553392	0.385641676	0.699762063	NaN	Low	0.173279248	0.47564358
4833428L15Rik	4833428L15Rik	0.662563472	2.37186676	3.458352961	0.685837098	0.492815839	NaN	Low	0.195657377	1.012743043
4833438C02Rik	4833438C02Rik	175.5814247	0.808511735	0.217741455	3.713173197	0.000204677	0.000523462	OK	122.838022	215.1389767
4833439L19Rik	4833439L19Rik	11970.43605	-1.709339736	0.189105401	-9.039084704	1.58E-19	2.06E-18	OK	19841.12833	6067.416842
4921501E09Rik	4921501E09Rik	0	NaN	NaN	NaN	NaN	NaN	Low	NaN	NaN
4921504A21Rik	4921504A21Rik	21.06167033	-1.191782161	0.572332654	-2.082324246	0.037312863	0.062902148	OK	31.03141079	13.58436498
4921504E06Rik	4921504E06Rik	0	NaN	NaN	NaN	NaN	NaN	Low	NaN	NaN
4921507G05Rik	4921507G05Rik	0	NaN	NaN	NaN	NaN	NaN	Low	NaN	NaN
4921507P07Rik	4921507P07Rik	20.49839251	0.208784359	0.650953936	0.320735996	0.748410466	0.804964929	OK	18.82348971	21.75456961
4921508D12Rik	4921508D12Rik	0	NaN	NaN	NaN	NaN	NaN	Low	NaN	NaN
4921509C19Rik	4921509C19Rik	0	NaN	NaN	NaN	NaN	NaN	Low	NaN	NaN
4921509O07Rik	4921509O07Rik	0	NaN	NaN	NaN	NaN	NaN	Low	NaN	NaN
4921511C10Rik	4921511C10Rik	0.241915036	0.986022881	3.808983176	0.258867744	0.795737287	NaN	Low	0.155033015	0.307076552
4921511C20Rik	4921511C20Rik	0	NaN	NaN	NaN	NaN	NaN	Low	NaN	NaN
4921511I17Rik	4921511I17Rik	0	NaN	NaN	NaN	NaN	NaN	Low	NaN	NaN
4921511M17Rik	4921511M17Rik	0	NaN	NaN	NaN	NaN	NaN	Low	NaN	NaN
4921513H07Rik	4921513H07Rik	0	NaN	NaN	NaN	NaN	NaN	Low	NaN	NaN
4921513I03Rik	4921513I03Rik	0	NaN	NaN	NaN	NaN	NaN	Low	NaN	NaN
4921515E04Rik	4921515E04Rik	0	NaN	NaN	NaN	NaN	NaN	Low	NaN	NaN
4921517D22Rik	4921517D22Rik	0	NaN	NaN	NaN	NaN	NaN	Low	NaN	NaN
4921518K17Rik	4921518K17Rik	0	NaN	NaN	NaN	NaN	NaN	Low	NaN	NaN
4921524J17Rik	4921524J17Rik	256.4631767	-0.590164221	0.182642957	-3.231245444	0.001232521	0.002773171	OK	317.3449337	210.801859
4921524L21Rik	4921524L21Rik	0	NaN	NaN	NaN	NaN	NaN	Low	NaN	NaN
4921525O09Rik	4921525O09Rik	0	NaN	NaN	NaN	NaN	NaN	Low	NaN	NaN
4921529L05Rik	4921529L05Rik	0	NaN	NaN	NaN	NaN	NaN	Low	NaN	NaN
4921530L21Rik	4921530L21Rik	0	NaN	NaN	NaN	NaN	NaN	Low	NaN	NaN
4921531C22Rik	4921531C22Rik	49.40595126	0.064411264	0.246338455	0.261474659	0.793726489	0.841718553	OK	48.14970779	50.34813386
4921531P14Rik	4921531P14Rik	0	NaN	NaN	NaN	NaN	NaN	Low	NaN	NaN
4921533I20Rik	4921533I20Rik	0	NaN	NaN	NaN	NaN	NaN	Low	NaN	NaN
4921534H16Rik	4921534H16Rik	0	NaN	NaN	NaN	NaN	NaN	Low	NaN	NaN
4921536K21Rik	4921536K21Rik	26.68618443	-1.031424074	0.369427231	-2.791954643	0.00523907	0.010556842	OK	37.68544652	18.43673787
4921539E11Rik	4921539E11Rik	0	NaN	NaN	NaN	NaN	NaN	Low	NaN	NaN
4922502B01Rik	4922502B01Rik	0	NaN	NaN	NaN	NaN	NaN	Low	NaN	NaN
4922502D21Rik	4922502D21Rik	0	NaN	NaN	NaN	NaN	NaN	Low	NaN	NaN
4922502H24Rik	4922502H24Rik	0	NaN	NaN	NaN	NaN	NaN	Low	NaN	NaN
4922502N22Rik	4922502N22Rik	0	NaN	NaN	NaN	NaN	NaN	Low	NaN	NaN
4930401C15Rik	4930401C15Rik	0	NaN	NaN	NaN	NaN	NaN	Low	NaN	NaN
4930401O10Rik	4930401O10Rik	0	NaN	NaN	NaN	NaN	NaN	Low	NaN	NaN
4930401O12Rik	4930401O12Rik	0	NaN	NaN	NaN	NaN	NaN	Low	NaN	NaN
4930402F06Rik	4930402F06Rik	0	NaN	NaN	NaN	NaN	NaN	Low	NaN	NaN
4930402F11Rik	4930402F11Rik	0	NaN	NaN	NaN	NaN	NaN	Low	NaN	NaN
4930402H24Rik	4930402H24Rik	1760.237768	-0.438928024	0.130292271	-3.368795555	0.000754974	0.00176378	OK	2070.613878	1527.455685
4930402K13Rik	4930402K13Rik	0	NaN	NaN	NaN	NaN	NaN	Low	NaN	NaN
4930404A05Rik	4930404A05Rik	0	NaN	NaN	NaN	NaN	NaN	Low	NaN	NaN
4930404H11Rik	4930404H11Rik	1.136836834	0.844139301	1.767315462	0.477639289	0.632906962	NaN	Low	0.781655506	1.403222829
4930404I05Rik	4930404I05Rik	0.903559768	-0.839488003	2.088788752	-0.401901821	0.687756283	NaN	Low	1.208113555	0.675144427
4930404N11Rik	4930404N11Rik	0.65152138	1.036732241	2.2113508	0.468823056	0.639196118	NaN	Low	0.406971869	0.834933512
4930405A10Rik	4930405A10Rik	0	NaN	NaN	NaN	NaN	NaN	Low	NaN	NaN
4930405A21Rik	4930405A21Rik	4.508441059	-0.179658748	1.058734998	-0.169691895	0.865252449	0.899280621	OK	4.831719501	4.265982228
4930405D11Rik	4930405D11Rik	0	NaN	NaN	NaN	NaN	NaN	Low	NaN	NaN
4930405J17Rik	4930405J17Rik	2.270344387	-0.740779189	1.825847012	-0.405718105	0.684949738	0.750817651	OK	2.946496101	1.763230601
4930405L22Rik	4930405L22Rik	0	NaN	NaN	NaN	NaN	NaN	Low	NaN	NaN
4930405O22Rik	4930405O22Rik	0.149799858	0.239528661	3.816938526	0.062754131	0.949962292	NaN	Low	0.135786189	0.160310109
4930406D18Rik	4930406D18Rik	0	NaN	NaN	NaN	NaN	NaN	Low	NaN	NaN
4930407G08Rik	4930407G08Rik	0.777007999	-1.519604343	2.142538898	-0.709254028	0.478166851	NaN	Low	1.23751986	0.431624103
4930407I10Rik	4930407I10Rik	0	NaN	NaN	NaN	NaN	NaN	Low	NaN	NaN
4930407I19Rik	4930407I19Rik	0	NaN	NaN	NaN	NaN	NaN	Low	NaN	NaN
4930412B13Rik	4930412B13Rik	0	NaN	NaN	NaN	NaN	NaN	Low	NaN	NaN
4930412C18Rik	4930412C18Rik	41.45315824	0.128468914	0.490272242	0.26203587	0.793293788	0.841312899	OK	39.3585421	43.02412035
4930412O13Rik	4930412O13Rik	105.1971601	1.967549679	0.351097142	5.604003681	2.09E-08	8.91E-08	OK	39.49661662	154.4725678
4930413E15Rik	4930413E15Rik	0	NaN	NaN	NaN	NaN	NaN	Low	NaN	NaN
4930413F20Rik	4930413F20Rik	0.296613716	-0.697415562	3.816938526	-0.182715954	0.855020897	NaN	Low	0.379807672	0.234218249
4930413G21Rik	4930413G21Rik	2.350664284	1.502135963	1.241648329	1.209791797	0.226358795	0.302443056	OK	1.148228113	3.252491411
4930413M19Rik	4930413M19Rik	0	NaN	NaN	NaN	NaN	NaN	Low	NaN	NaN
4930414N06Rik	4930414N06Rik	0	NaN	NaN	NaN	NaN	NaN	Low	NaN	NaN
4930415L06Rik	4930415L06Rik	0	NaN	NaN	NaN	NaN	NaN	Low	NaN	NaN
4930415O20Rik	4930415O20Rik	22.60384046	2.421654527	0.584679802	4.141847416	3.45E-05	9.93E-05	OK	6.476372657	34.69944132
4930417O13Rik	4930417O13Rik	0.500443259	-1.63847205	3.668713426	-0.446606715	0.655159047	NaN	Low	0.817567764	0.262599881
4930417O22Rik	4930417O22Rik	0	NaN	NaN	NaN	NaN	NaN	Low	NaN	NaN
4930419G24Rik	4930419G24Rik	0	NaN	NaN	NaN	NaN	NaN	Low	NaN	NaN
4930422M22Rik	4930422M22Rik	0	NaN	NaN	NaN	NaN	NaN	Low	NaN	NaN
4930423M02Rik	4930423M02Rik	0	NaN	NaN	NaN	NaN	NaN	Low	NaN	NaN
4930425K10Rik	4930425K10Rik	0	NaN	NaN	NaN	NaN	NaN	Low	NaN	NaN
4930425L21Rik	4930425L21Rik	0	NaN	NaN	NaN	NaN	NaN	Low	NaN	NaN
4930425O10Rik	4930425O10Rik	0.149799858	0.239528661	3.816938526	0.062754131	0.949962292	NaN	Low	0.135786189	0.160310109
4930426D05Rik	4930426D05Rik	80.64481063	0.020970081	0.342182718	0.061283284	0.951133603	0.964770546	OK	79.97568814	81.14665251
4930426L09Rik	4930426L09Rik	5.373168624	0.752470906	0.920344455	0.817597044	0.413587316	0.498622026	OK	3.862134518	6.506444203
4930428D20Rik	4930428D20Rik	0	NaN	NaN	NaN	NaN	NaN	Low	NaN	NaN
4930428E07Rik	4930428E07Rik	0	NaN	NaN	NaN	NaN	NaN	Low	NaN	NaN
4930428G15Rik	4930428G15Rik	0	NaN	NaN	NaN	NaN	NaN	Low	NaN	NaN
4930428O21Rik	4930428O21Rik	0	NaN	NaN	NaN	NaN	NaN	Low	NaN	NaN
4930429B21Rik	4930429B21Rik	12.26685648	0.143075533	0.502658391	0.284637709	0.775921718	0.826773201	OK	11.57714534	12.78413984
4930429D17Rik	4930429D17Rik	0.592648026	-0.901654113	3.604459562	-0.250149599	0.802471661	NaN	Low	0.806936982	0.431931309
4930429F11Rik	4930429F11Rik	0	NaN	NaN	NaN	NaN	NaN	Low	NaN	NaN
4930429F24Rik	4930429F24Rik	1.286550045	0.05203935	1.68133473	0.030951213	0.975308447	0.982044003	OK	1.260102737	1.306385526
4930429H19Rik	4930429H19Rik	0	NaN	NaN	NaN	NaN	NaN	Low	NaN	NaN
4930430A15Rik	4930430A15Rik	0	NaN	NaN	NaN	NaN	NaN	Low	NaN	NaN
4930430F08Rik	4930430F08Rik	211.6795551	0.001713185	0.15753183	0.010875165	0.991323045	0.994109659	OK	211.5359289	211.7872747
4930430F21Rik	4930430F21Rik	0	NaN	NaN	NaN	NaN	NaN	Low	NaN	NaN
4930430J02Rik	4930430J02Rik	0	NaN	NaN	NaN	NaN	NaN	Low	NaN	NaN
4930431F12Rik	4930431F12Rik	1.022945204	-1.361009872	1.711055443	-0.795421258	0.426368498	NaN	Low	1.571262086	0.611707542
4930431P03Rik	4930431P03Rik	1.225091312	0.841686859	1.782820502	0.472109704	0.636848487	0.710023178	OK	0.843346989	1.511399555
4930431P22Rik	4930431P22Rik	0.322312232	-2.25180566	3.780014587	-0.595713484	0.551366649	NaN	Low	0.587572116	0.12336732
4930432J09Rik	4930432J09Rik	0.452715443	-1.608287684	2.827376982	-0.568826758	0.569473714	NaN	Low	0.734936255	0.241049835
4930432K21Rik	4930432K21Rik	7.102396721	1.885660336	0.813190469	2.318842151	0.020403597	0.036409867	OK	2.79608067	10.33213376
4930432L08Rik	4930432L08Rik	0	NaN	NaN	NaN	NaN	NaN	Low	NaN	NaN
4930432M17Rik	4930432M17Rik	0	NaN	NaN	NaN	NaN	NaN	Low	NaN	NaN
4930432O09Rik	4930432O09Rik	0	NaN	NaN	NaN	NaN	NaN	Low	NaN	NaN
4930433B08Rik	4930433B08Rik	0	NaN	NaN	NaN	NaN	NaN	Low	NaN	NaN
4930433I11Rik	4930433I11Rik	0	NaN	NaN	NaN	NaN	NaN	Low	NaN	NaN
4930433N12Rik	4930433N12Rik	2.136140159	0.610236131	1.651342322	0.369539449	0.711725675	0.773747286	OK	1.642095513	2.506673643
4930434J06Rik	4930434J06Rik	0	NaN	NaN	NaN	NaN	NaN	Low	NaN	NaN
4930435E12Rik	4930435E12Rik	0	NaN	NaN	NaN	NaN	NaN	Low	NaN	NaN
4930435F18Rik	4930435F18Rik	0	NaN	NaN	NaN	NaN	NaN	Low	NaN	NaN
4930438E09Rik	4930438E09Rik	0	NaN	NaN	NaN	NaN	NaN	Low	NaN	NaN
4930440C22Rik	4930440C22Rik	0	NaN	NaN	NaN	NaN	NaN	Low	NaN	NaN
4930440I19Rik	4930440I19Rik	0	NaN	NaN	NaN	NaN	NaN	Low	NaN	NaN
4930441H08Rik	4930441H08Rik	0	NaN	NaN	NaN	NaN	NaN	Low	NaN	NaN
4930441J16Rik	4930441J16Rik	0	NaN	NaN	NaN	NaN	NaN	Low	NaN	NaN
4930442J19Rik	4930442J19Rik	0	NaN	NaN	NaN	NaN	NaN	Low	NaN	NaN
4930442L01Rik	4930442L01Rik	0	NaN	NaN	NaN	NaN	NaN	Low	NaN	NaN
4930443O20Rik	4930443O20Rik	1.583793126	-0.842634911	1.644464017	-0.512407023	0.608366177	0.685009448	OK	2.119598246	1.181939285
4930444F02Rik	4930444F02Rik	0.120957518	0.239528661	3.816938526	0.062754131	0.949962292	NaN	Low	0.109642029	0.129444135
4930444G20Rik	4930444G20Rik	0	NaN	NaN	NaN	NaN	NaN	Low	NaN	NaN
4930444M15Rik	4930444M15Rik	0	NaN	NaN	NaN	NaN	NaN	Low	NaN	NaN
4930444P10Rik	4930444P10Rik	2.141655228	1.293843268	1.325785551	0.9759069	0.329110602	0.413813083	OK	1.17055804	2.869978119
4930445N18Rik	4930445N18Rik	0	NaN	NaN	NaN	NaN	NaN	Low	NaN	NaN
4930447A16Rik	4930447A16Rik	0	NaN	NaN	NaN	NaN	NaN	Low	NaN	NaN
4930447C04Rik	4930447C04Rik	0	NaN	NaN	NaN	NaN	NaN	Low	NaN	NaN
4930447F24Rik	4930447F24Rik	1.206540752	3.249562818	2.359359678	1.377307092	0.168417323	0.235438825	OK	0.205778456	1.957112475
4930447J18Rik	4930447J18Rik	0	NaN	NaN	NaN	NaN	NaN	Low	NaN	NaN
4930447K03Rik	4930447K03Rik	1.514671004	2.435046685	1.674897709	1.453848001	0.145988452	0.208428847	OK	0.430456717	2.32783172
4930447M23Rik	4930447M23Rik	0.637029767	2.31889371	3.477088762	0.666906676	0.504831746	NaN	Low	0.194233492	0.969126973
4930447N08Rik	4930447N08Rik	0	NaN	NaN	NaN	NaN	NaN	Low	NaN	NaN
4930448C13Rik	4930448C13Rik	0	NaN	NaN	NaN	NaN	NaN	Low	NaN	NaN
4930448F12Rik	4930448F12Rik	0	NaN	NaN	NaN	NaN	NaN	Low	NaN	NaN
4930448H16Rik	4930448H16Rik	0	NaN	NaN	NaN	NaN	NaN	Low	NaN	NaN
4930448I06Rik	4930448I06Rik	0	NaN	NaN	NaN	NaN	NaN	Low	NaN	NaN
4930448I18Rik	4930448I18Rik	0.120957518	0.239528661	3.816938526	0.062754131	0.949962292	NaN	Low	0.109642029	0.129444135
4930448K20Rik	4930448K20Rik	0.723581726	-0.289981203	1.936827099	-0.149719716	0.880985753	NaN	Low	0.807613848	0.660557635
4930449E01Rik	4930449E01Rik	0	NaN	NaN	NaN	NaN	NaN	Low	NaN	NaN
4930449E18Rik	4930449E18Rik	0.175033342	-1.443583024	3.816938526	-0.378204421	0.705278742	NaN	Low	0.274063889	0.100760433
4930449I24Rik	4930449I24Rik	0.638039588	-2.221038762	3.487492399	-0.636858381	0.524217094	NaN	Low	1.157682198	0.248307631
4930451G09Rik	4930451G09Rik	22.23931974	-0.771444973	0.384668804	-2.005478389	0.044911929	0.074117944	OK	29.13454343	17.06790197
4930451I11Rik	4930451I11Rik	0	NaN	NaN	NaN	NaN	NaN	Low	NaN	NaN
4930452A19Rik	4930452A19Rik	0	NaN	NaN	NaN	NaN	NaN	Low	NaN	NaN
4930452B06Rik	4930452B06Rik	73.31606841	0.523329595	0.262767246	1.991608932	0.046413983	0.076296397	OK	58.6590627	84.3088227
4930452G13Rik	4930452G13Rik	0.120957518	0.239528661	3.816938526	0.062754131	0.949962292	NaN	Low	0.109642029	0.129444135
4930452N14Rik	4930452N14Rik	0	NaN	NaN	NaN	NaN	NaN	Low	NaN	NaN
4930453H23Rik	4930453H23Rik	0.120957518	0.239528661	3.816938526	0.062754131	0.949962292	NaN	Low	0.109642029	0.129444135
4930453L07Rik	4930453L07Rik	0	NaN	NaN	NaN	NaN	NaN	Low	NaN	NaN
4930453N24Rik	4930453N24Rik	514.706815	0.047694869	0.12313237	0.387346311	0.698499845	0.762136194	OK	505.0071842	521.9815381
4930455B14Rik	4930455B14Rik	0.233430477	0.950488276	3.811348709	0.249383709	0.803063986	NaN	Low	0.152283051	0.294291047
4930455C13Rik	4930455C13Rik	0.11526994	0.239528661	3.816938526	0.062754131	0.949962292	NaN	Low	0.10448652	0.123357505
4930455D15Rik	4930455D15Rik	0	NaN	NaN	NaN	NaN	NaN	Low	NaN	NaN
4930455F16Rik	4930455F16Rik	0	NaN	NaN	NaN	NaN	NaN	Low	NaN	NaN
4930455G09Rik	4930455G09Rik	4.796105516	4.213197677	1.344872482	3.132785995	0.001731556	0.003800132	OK	0.43492338	8.066992119
4930455H04Rik	4930455H04Rik	0	NaN	NaN	NaN	NaN	NaN	Low	NaN	NaN
4930455J16Rik	4930455J16Rik	0	NaN	NaN	NaN	NaN	NaN	Low	NaN	NaN
4930456L15Rik	4930456L15Rik	0	NaN	NaN	NaN	NaN	NaN	Low	NaN	NaN
4930459C07Rik	4930459C07Rik	1.028574919	1.801726782	2.007578242	0.897462796	0.369472017	NaN	Low	0.424893242	1.481336176
4930459L07Rik	4930459L07Rik	0	NaN	NaN	NaN	NaN	NaN	Low	NaN	NaN
4930461G14Rik	4930461G14Rik	45.27741578	-1.074565026	0.53816662	-1.996714373	0.04585622	0.075505375	OK	64.6918348	30.71660152
4930463O16Rik	4930463O16Rik	0	NaN	NaN	NaN	NaN	NaN	Low	NaN	NaN
4930465K10Rik	4930465K10Rik	0	NaN	NaN	NaN	NaN	NaN	Low	NaN	NaN
4930465M20Rik	4930465M20Rik	0	NaN	NaN	NaN	NaN	NaN	Low	NaN	NaN
4930467D21Rik	4930467D21Rik	0	NaN	NaN	NaN	NaN	NaN	Low	NaN	NaN
4930467E23Rik	4930467E23Rik	1.198398862	3.224072821	3.707624546	0.869579101	0.384530463	0.470838684	OK	0.207762454	1.941376167
4930467J12Rik	4930467J12Rik	0	NaN	NaN	NaN	NaN	NaN	Low	NaN	NaN
4930467K11Rik	4930467K11Rik	0.23053988	0.93837545	3.812171503	0.246152475	0.805564203	NaN	Low	0.151308681	0.289963279
4930469K13Rik	4930469K13Rik	0.779729745	-2.577645671	2.500590933	-1.030814612	0.302627765	NaN	Low	1.487200113	0.249126969
4930470G03Rik	4930470G03Rik	4.034648971	0.522869735	0.982776181	0.532033381	0.594702876	0.672696696	OK	3.228736967	4.639082973
4930470H14Rik	4930470H14Rik	0.149799858	0.239528661	3.816938526	0.062754131	0.949962292	NaN	Low	0.135786189	0.160310109
4930470O06Rik	4930470O06Rik	0	NaN	NaN	NaN	NaN	NaN	Low	NaN	NaN
4930470P17Rik	4930470P17Rik	0	NaN	NaN	NaN	NaN	NaN	Low	NaN	NaN
4930471C04Rik	4930471C04Rik	0	NaN	NaN	NaN	NaN	NaN	Low	NaN	NaN
4930471G03Rik	4930471G03Rik	0	NaN	NaN	NaN	NaN	NaN	Low	NaN	NaN
4930471G24Rik	4930471G24Rik	0.76385368	2.572770661	2.041865318	1.260009972	0.207665765	NaN	Low	0.199528637	1.187097463
4930471M09Rik	4930471M09Rik	0.224980723	0.916285602	3.813423388	0.240279012	0.810113965	NaN	Low	0.149290456	0.281748423
4930473A02Rik	4930473A02Rik	0	NaN	NaN	NaN	NaN	NaN	Low	NaN	NaN
4930473O22Rik	4930473O22Rik	0	NaN	NaN	NaN	NaN	NaN	Low	NaN	NaN
4930474G06Rik	4930474G06Rik	0	NaN	NaN	NaN	NaN	NaN	Low	NaN	NaN
4930474H20Rik	4930474H20Rik	0	NaN	NaN	NaN	NaN	NaN	Low	NaN	NaN
4930474M22Rik	4930474M22Rik	0	NaN	NaN	NaN	NaN	NaN	Low	NaN	NaN
4930474N05Rik	4930474N05Rik	0	NaN	NaN	NaN	NaN	NaN	Low	NaN	NaN
4930474N09Rik	4930474N09Rik	1.06657094	-1.302313517	1.718948032	-0.757622391	0.448677072	NaN	Low	1.61535162	0.65498543
4930477N07Rik	4930477N07Rik	0	NaN	NaN	NaN	NaN	NaN	Low	NaN	NaN
4930478L05Rik	4930478L05Rik	0	NaN	NaN	NaN	NaN	NaN	Low	NaN	NaN
4930478P22Rik	4930478P22Rik	0	NaN	NaN	NaN	NaN	NaN	Low	NaN	NaN
4930479D17Rik	4930479D17Rik	0.448746901	-1.588044519	2.832465391	-0.560658049	0.575030671	NaN	Low	0.725375136	0.241275726
4930480E11Rik	4930480E11Rik	0	NaN	NaN	NaN	NaN	NaN	Low	NaN	NaN
4930480G23Rik	4930480G23Rik	0	NaN	NaN	NaN	NaN	NaN	Low	NaN	NaN
4930480K15Rik	4930480K15Rik	0	NaN	NaN	NaN	NaN	NaN	Low	NaN	NaN
4930480K23Rik	4930480K23Rik	78.93444018	0.259690302	0.520203346	0.499209211	0.617632006	0.693765381	OK	70.93967378	84.93051498
4930480M12Rik	4930480M12Rik	0	NaN	NaN	NaN	NaN	NaN	Low	NaN	NaN
4930481A15Rik	4930481A15Rik	33.54830287	-2.076218861	0.890655151	-2.331114189	0.019747339	0.035321489	OK	59.47466554	14.10353088
4930482G09Rik	4930482G09Rik	0.366437989	-2.412658571	3.76453947	-0.640890762	0.521593658	NaN	Low	0.683791887	0.128422566
4930483J18Rik	4930483J18Rik	0.324858146	-0.723072765	3.816938526	-0.189437886	0.849749633	NaN	Low	0.419309142	0.2540199
4930483K19Rik	4930483K19Rik	0.558264678	-0.817548549	2.775810899	-0.294526025	0.76835598	NaN	Low	0.741581357	0.420777169
4930483O08Rik	4930483O08Rik	0	NaN	NaN	NaN	NaN	NaN	Low	NaN	NaN
4930484H19Rik	4930484H19Rik	0	NaN	NaN	NaN	NaN	NaN	Low	NaN	NaN
4930486F22Rik	4930486F22Rik	0	NaN	NaN	NaN	NaN	NaN	Low	NaN	NaN
4930486I03Rik	4930486I03Rik	0.120957518	0.239528661	3.816938526	0.062754131	0.949962292	NaN	Low	0.109642029	0.129444135
4930486L24Rik	4930486L24Rik	8.018138914	-0.156853118	0.608792056	-0.25764646	0.79667977	0.844156326	OK	8.519683028	7.641980827
4930487D11Rik	4930487D11Rik	0	NaN	NaN	NaN	NaN	NaN	Low	NaN	NaN
4930487H11Rik	4930487H11Rik	0	NaN	NaN	NaN	NaN	NaN	Low	NaN	NaN
4930488B22Rik	4930488B22Rik	0	NaN	NaN	NaN	NaN	NaN	Low	NaN	NaN
4930488L21Rik	4930488L21Rik	0	NaN	NaN	NaN	NaN	NaN	Low	NaN	NaN
4930500F04Rik	4930500F04Rik	0	NaN	NaN	NaN	NaN	NaN	Low	NaN	NaN
4930500G05Rik	4930500G05Rik	0.992646965	1.724985641	1.986731315	0.868253109	0.385255786	NaN	Low	0.428311489	1.415898573
4930500L23Rik	4930500L23Rik	0	NaN	NaN	NaN	NaN	NaN	Low	NaN	NaN
4930502A04Rik	4930502A04Rik	0	NaN	NaN	NaN	NaN	NaN	Low	NaN	NaN
4930502E09Rik	4930502E09Rik	0.175033342	-1.443583024	3.816938526	-0.378204421	0.705278742	NaN	Low	0.274063889	0.100760433
4930502E18Rik	4930502E18Rik	11.49940818	-2.306436475	0.834371743	-2.764279225	0.00570487	0.011430874	OK	21.13508438	4.272651038
4930503B20Rik	4930503B20Rik	0.233447182	0.950541241	3.811348307	0.249397632	0.803053217	NaN	Low	0.152289921	0.294315128
4930503E14Rik	4930503E14Rik	4.213086769	0.583053358	0.883752341	0.659747455	0.509415908	0.592000037	OK	3.279736772	4.913099266
4930503E24Rik	4930503E24Rik	0.99279412	-0.448665022	1.75337834	-0.25588603	0.798038842	NaN	Low	1.171758032	0.858571186
4930503F20Rik	4930503F20Rik	0	NaN	NaN	NaN	NaN	NaN	Low	NaN	NaN
4930503H13Rik	4930503H13Rik	0	NaN	NaN	NaN	NaN	NaN	Low	NaN	NaN
4930503L19Rik	4930503L19Rik	52.41137484	0.080715231	0.278622857	0.289693501	0.772050729	0.823995835	OK	50.74288505	53.66274219
4930503O07Rik	4930503O07Rik	0.11526994	0.239528661	3.816938526	0.062754131	0.949962292	NaN	Low	0.10448652	0.123357505
4930504C09Rik	4930504C09Rik	0	NaN	NaN	NaN	NaN	NaN	Low	NaN	NaN
4930504O13Rik	4930504O13Rik	0	NaN	NaN	NaN	NaN	NaN	Low	NaN	NaN
4930505A04Rik	4930505A04Rik	4.280594176	1.199979956	0.929383275	1.291157254	0.196649154	0.26907266	OK	2.458202519	5.647387918
4930505G20Rik	4930505G20Rik	0	NaN	NaN	NaN	NaN	NaN	Low	NaN	NaN
4930505K13Rik	4930505K13Rik	0	NaN	NaN	NaN	NaN	NaN	Low	NaN	NaN
4930505K14Rik	4930505K14Rik	0	NaN	NaN	NaN	NaN	NaN	Low	NaN	NaN
4930505N22Rik	4930505N22Rik	2.465878947	-0.299771453	1.104136055	-0.271498654	0.786007535	0.835382121	OK	2.761994631	2.243792184
4930506A18Rik	4930506A18Rik	0	NaN	NaN	NaN	NaN	NaN	Low	NaN	NaN
4930506C21Rik	4930506C21Rik	1.809360187	0.249225426	1.227592977	0.203019593	0.839119718	0.878466553	OK	1.633359782	1.94136049
4930507D05Rik	4930507D05Rik	3.981191135	1.870753889	0.975397217	1.917940563	0.055118548	0.089094061	OK	1.5808284	5.781463186
4930507D10Rik	4930507D10Rik	0	NaN	NaN	NaN	NaN	NaN	Low	NaN	NaN
4930509E16Rik	4930509E16Rik	3.209351792	-0.931509656	1.30694353	-0.712739023	0.476007264	0.55953546	OK	4.407379864	2.310830737
4930509G22Rik	4930509G22Rik	7.077344809	1.836771366	0.787333882	2.332900194	0.019653384	0.035168441	OK	2.865588773	10.23616184
4930509J09Rik	4930509J09Rik	0	NaN	NaN	NaN	NaN	NaN	Low	NaN	NaN
4930509K18Rik	4930509K18Rik	0	NaN	NaN	NaN	NaN	NaN	Low	NaN	NaN
4930511A02Rik	4930511A02Rik	0	NaN	NaN	NaN	NaN	NaN	Low	NaN	NaN
4930511A08Rik	4930511A08Rik	1.480226194	0.540837556	1.575828594	0.343208365	0.731441712	0.79031339	OK	1.174880272	1.709235635
4930511E03Rik	4930511E03Rik	1.978989171	2.873755982	1.539037808	1.867241965	0.061867806	0.098643733	OK	0.428633125	3.141756206
4930511M06Rik	4930511M06Rik	17.91345392	-0.005942065	0.502590117	-0.011822885	0.990566922	0.993648554	OK	17.95562661	17.8818244
4930512B01Rik	4930512B01Rik	0.358229698	-2.38404328	3.767168084	-0.6328476	0.526833169	NaN	Low	0.665803718	0.127549182
4930512J16Rik	4930512J16Rik	0.690127715	1.018978425	2.212794513	0.460493923	0.645161733	NaN	Low	0.434983137	0.881486148
4930512M02Rik	4930512M02Rik	0	NaN	NaN	NaN	NaN	NaN	Low	NaN	NaN
4930513D17Rik	4930513D17Rik	0	NaN	NaN	NaN	NaN	NaN	Low	NaN	NaN
4930513N10Rik	4930513N10Rik	8.767931825	0.603132115	0.61647563	0.978355163	0.327898696	0.412722576	OK	6.762365689	10.27210643
4930513O06Rik	4930513O06Rik	0	NaN	NaN	NaN	NaN	NaN	Low	NaN	NaN
4930515B02Rik	4930515B02Rik	0	NaN	NaN	NaN	NaN	NaN	Low	NaN	NaN
4930515G01Rik	4930515G01Rik	10.2741577	0.138547561	0.658468854	0.210408678	0.83334872	0.873570365	OK	9.714616202	10.69381383
4930515G16Rik	4930515G16Rik	0	NaN	NaN	NaN	NaN	NaN	Low	NaN	NaN
4930515L03Rik	4930515L03Rik	0	NaN	NaN	NaN	NaN	NaN	Low	NaN	NaN
4930515L19Rik	4930515L19Rik	0	NaN	NaN	NaN	NaN	NaN	Low	NaN	NaN
4930517E11Rik	4930517E11Rik	0	NaN	NaN	NaN	NaN	NaN	Low	NaN	NaN
4930517M08Rik	4930517M08Rik	0	NaN	NaN	NaN	NaN	NaN	Low	NaN	NaN
4930518J21Rik	4930518J21Rik	0	NaN	NaN	NaN	NaN	NaN	Low	NaN	NaN
4930518P08Rik	4930518P08Rik	0	NaN	NaN	NaN	NaN	NaN	Low	NaN	NaN
4930519D14Rik	4930519D14Rik	0	NaN	NaN	NaN	NaN	NaN	Low	NaN	NaN
4930519F16Rik	4930519F16Rik	2.042557333	-1.832167174	2.455501121	-0.746147969	0.455578035	0.539759533	OK	3.46752833	0.973829086
4930519F24Rik	4930519F24Rik	0	NaN	NaN	NaN	NaN	NaN	Low	NaN	NaN
4930519G04Rik	4930519G04Rik	0.120957518	0.239528661	3.816938526	0.062754131	0.949962292	NaN	Low	0.109642029	0.129444135
4930519H02Rik	4930519H02Rik	0	NaN	NaN	NaN	NaN	NaN	Low	NaN	NaN
4930519K11Rik	4930519K11Rik	0	NaN	NaN	NaN	NaN	NaN	Low	NaN	NaN
4930519L02Rik	4930519L02Rik	0.120957518	0.239528661	3.816938526	0.062754131	0.949962292	NaN	Low	0.109642029	0.129444135
4930520O04Rik	4930520O04Rik	5.387252133	-0.584791504	1.34196421	-0.435772802	0.663001579	0.732902368	OK	6.654469682	4.436838971
4930520P13Rik	4930520P13Rik	0	NaN	NaN	NaN	NaN	NaN	Low	NaN	NaN
4930521E06Rik	4930521E06Rik	0	NaN	NaN	NaN	NaN	NaN	Low	NaN	NaN
4930521O11Rik	4930521O11Rik	0	NaN	NaN	NaN	NaN	NaN	Low	NaN	NaN
4930521O17Rik	4930521O17Rik	0	NaN	NaN	NaN	NaN	NaN	Low	NaN	NaN
4930522H14Rik	4930522H14Rik	0.183218995	-1.443583024	3.816938526	-0.378204421	0.705278742	NaN	Low	0.286880828	0.10547262
4930522O17Rik	4930522O17Rik	0.161156116	-1.443583024	3.816938526	-0.378204421	0.705278742	NaN	Low	0.252335191	0.09277181
4930522P08Rik	4930522P08Rik	2.990238147	-0.836609127	1.125042372	-0.743624549	0.457103647	0.541184639	OK	3.994720609	2.236876301
4930523C07Rik	4930523C07Rik	342.9250762	0.853194008	0.132098484	6.458772154	1.06E-10	5.77E-10	OK	234.7427489	424.0618217
4930523O13Rik	4930523O13Rik	0	NaN	NaN	NaN	NaN	NaN	Low	NaN	NaN
4930524B15Rik	4930524B15Rik	0.183218995	-1.443583024	3.816938526	-0.378204421	0.705278742	NaN	Low	0.286880828	0.10547262
4930524B17Rik	4930524B17Rik	0	NaN	NaN	NaN	NaN	NaN	Low	NaN	NaN
4930524C18Rik	4930524C18Rik	0	NaN	NaN	NaN	NaN	NaN	Low	NaN	NaN
4930524N10Rik	4930524N10Rik	2.038555792	-4.902763907	1.673624457	-2.929428932	0.003395855	0.007050309	OK	4.553665324	0.152223643
4930524O05Rik	4930524O05Rik	0	NaN	NaN	NaN	NaN	NaN	Low	NaN	NaN
4930524O08Rik	4930524O08Rik	0	NaN	NaN	NaN	NaN	NaN	Low	NaN	NaN
4930525C09Rik	4930525C09Rik	0	NaN	NaN	NaN	NaN	NaN	Low	NaN	NaN
4930525D18Rik	4930525D18Rik	0.23053988	0.93837545	3.812171503	0.246152475	0.805564203	NaN	Low	0.151308681	0.289963279
4930525G20Rik	4930525G20Rik	12.45299706	-0.171132854	0.518180672	-0.330257115	0.741205694	0.799061009	OK	13.30330635	11.81526509
4930526H09Rik	4930526H09Rik	0	NaN	NaN	NaN	NaN	NaN	Low	NaN	NaN
4930526I15Rik	4930526I15Rik	106.0998235	0.753412925	0.241759932	3.116368041	0.001830936	0.003998867	OK	76.22814431	128.503583
4930526L06Rik	4930526L06Rik	0	NaN	NaN	NaN	NaN	NaN	Low	NaN	NaN
4930527F14Rik	4930527F14Rik	0.120957518	0.239528661	3.816938526	0.062754131	0.949962292	NaN	Low	0.109642029	0.129444135
4930527G23Rik	4930527G23Rik	0	NaN	NaN	NaN	NaN	NaN	Low	NaN	NaN
4930528A17Rik	4930528A17Rik	8.84380193	-0.786910105	0.630568522	-1.247937501	0.212053946	0.286757683	OK	11.64022156	6.746487207
4930528D03Rik	4930528D03Rik	0	NaN	NaN	NaN	NaN	NaN	Low	NaN	NaN
4930528G23Rik	4930528G23Rik	0.564741422	-0.910812809	2.289690676	-0.397788583	0.690786034	NaN	Low	0.770971829	0.410068617
4930528H21Rik	4930528H21Rik	0	NaN	NaN	NaN	NaN	NaN	Low	NaN	NaN
4930528P14Rik	4930528P14Rik	0.112490361	0.239528661	3.816938526	0.062754131	0.949962292	NaN	Low	0.101966969	0.120382906
4930529C04Rik	4930529C04Rik	0.11526994	0.239528661	3.816938526	0.062754131	0.949962292	NaN	Low	0.10448652	0.123357505
4930529K09Rik	4930529K09Rik	0	NaN	NaN	NaN	NaN	NaN	Low	NaN	NaN
4930529L06Rik	4930529L06Rik	0	NaN	NaN	NaN	NaN	NaN	Low	NaN	NaN
4930529N20Rik	4930529N20Rik	0	NaN	NaN	NaN	NaN	NaN	Low	NaN	NaN
4930532I03Rik	4930532I03Rik	0	NaN	NaN	NaN	NaN	NaN	Low	NaN	NaN
4930532M18Rik	4930532M18Rik	0	NaN	NaN	NaN	NaN	NaN	Low	NaN	NaN
4930533B01Rik	4930533B01Rik	0	NaN	NaN	NaN	NaN	NaN	Low	NaN	NaN
4930533N22Rik	4930533N22Rik	0	NaN	NaN	NaN	NaN	NaN	Low	NaN	NaN
4930533P14Rik	4930533P14Rik	0	NaN	NaN	NaN	NaN	NaN	Low	NaN	NaN
4930534H03Rik	4930534H03Rik	0	NaN	NaN	NaN	NaN	NaN	Low	NaN	NaN
4930539C22Rik	4930539C22Rik	0	NaN	NaN	NaN	NaN	NaN	Low	NaN	NaN
4930539E08Rik	4930539E08Rik	64.79922186	2.61009046	0.52179267	5.002160073	5.67E-07	2.05E-06	OK	16.54145831	100.9925445
4930539J05Rik	4930539J05Rik	4.450025627	0.058629905	0.765376551	0.076602693	0.938939616	0.955755254	OK	4.346998716	4.527295811
4930539M17Rik	4930539M17Rik	0	NaN	NaN	NaN	NaN	NaN	Low	NaN	NaN
4930539N22Rik	4930539N22Rik	0	NaN	NaN	NaN	NaN	NaN	Low	NaN	NaN
4930540M03Rik	4930540M03Rik	0	NaN	NaN	NaN	NaN	NaN	Low	NaN	NaN
4930542C21Rik	4930542C21Rik	0	NaN	NaN	NaN	NaN	NaN	Low	NaN	NaN
4930542D17Rik	4930542D17Rik	0.951227491	2.914007957	1.96698318	1.481460537	0.138483893	NaN	Low	0.200872412	1.513993801
4930542M03Rik	4930542M03Rik	0	NaN	NaN	NaN	NaN	NaN	Low	NaN	NaN
4930543E12Rik	4930543E12Rik	0.11526994	0.239528661	3.816938526	0.062754131	0.949962292	NaN	Low	0.10448652	0.123357505
4930543N07Rik	4930543N07Rik	0	NaN	NaN	NaN	NaN	NaN	Low	NaN	NaN
4930544D05Rik	4930544D05Rik	0	NaN	NaN	NaN	NaN	NaN	Low	NaN	NaN
4930544G11Rik	4930544G11Rik	0	NaN	NaN	NaN	NaN	NaN	Low	NaN	NaN
4930544M13Rik	4930544M13Rik	0	NaN	NaN	NaN	NaN	NaN	Low	NaN	NaN
4930545E07Rik	4930545E07Rik	0	NaN	NaN	NaN	NaN	NaN	Low	NaN	NaN
4930545H06Rik	4930545H06Rik	1.375238891	-4.332316638	1.872116727	-2.314127413	0.020660734	0.036841277	OK	3.009684716	0.149404523
4930545L23Rik	4930545L23Rik	0	NaN	NaN	NaN	NaN	NaN	Low	NaN	NaN
4930546C10Rik	4930546C10Rik	0	NaN	NaN	NaN	NaN	NaN	Low	NaN	NaN
4930546K05Rik	4930546K05Rik	0	NaN	NaN	NaN	NaN	NaN	Low	NaN	NaN
4930547E08Rik	4930547E08Rik	0	NaN	NaN	NaN	NaN	NaN	Low	NaN	NaN
4930547E14Rik	4930547E14Rik	0	NaN	NaN	NaN	NaN	NaN	Low	NaN	NaN
4930548G14Rik	4930548G14Rik	0	NaN	NaN	NaN	NaN	NaN	Low	NaN	NaN
4930548H24Rik	4930548H24Rik	0.343230781	1.446554773	3.778252782	0.382863418	0.701821037	NaN	Low	0.172821987	0.471037377
4930548J01Rik	4930548J01Rik	0	NaN	NaN	NaN	NaN	NaN	Low	NaN	NaN
4930548K13Rik	4930548K13Rik	0	NaN	NaN	NaN	NaN	NaN	Low	NaN	NaN
4930549C15Rik	4930549C15Rik	0	NaN	NaN	NaN	NaN	NaN	Low	NaN	NaN
4930549G23Rik	4930549G23Rik	0	NaN	NaN	NaN	NaN	NaN	Low	NaN	NaN
4930550C14Rik	4930550C14Rik	43.13314738	-0.117927487	0.356119835	-0.331145516	0.740534572	0.798491523	OK	45.15856036	41.61408764
4930550C17Rik	4930550C17Rik	0	NaN	NaN	NaN	NaN	NaN	Low	NaN	NaN
4930550L24Rik	4930550L24Rik	0	NaN	NaN	NaN	NaN	NaN	Low	NaN	NaN
4930552N02Rik	4930552N02Rik	0	NaN	NaN	NaN	NaN	NaN	Low	NaN	NaN
4930552P12Rik	4930552P12Rik	0.333034457	-0.722638067	3.816938526	-0.189323999	0.849838887	NaN	Low	0.429804803	0.260456698
4930553C11Rik	4930553C11Rik	0	NaN	NaN	NaN	NaN	NaN	Low	NaN	NaN
4930553E22Rik	4930553E22Rik	0	NaN	NaN	NaN	NaN	NaN	Low	NaN	NaN
4930553J12Rik	4930553J12Rik	0	NaN	NaN	NaN	NaN	NaN	Low	NaN	NaN
4930553P18Rik	4930553P18Rik	1.878402428	-3.942387812	1.577970791	-2.498390867	0.012475855	0.023338465	OK	4.033150017	0.262341737
4930554C24Rik	4930554C24Rik	0	NaN	NaN	NaN	NaN	NaN	Low	NaN	NaN
4930554G24Rik	4930554G24Rik	0	NaN	NaN	NaN	NaN	NaN	Low	NaN	NaN
4930554H23Rik	4930554H23Rik	0	NaN	NaN	NaN	NaN	NaN	Low	NaN	NaN
4930554I06Rik	4930554I06Rik	0.11526994	0.239528661	3.816938526	0.062754131	0.949962292	NaN	Low	0.10448652	0.123357505
4930555B11Rik	4930555B11Rik	0	NaN	NaN	NaN	NaN	NaN	Low	NaN	NaN
4930555B12Rik	4930555B12Rik	0	NaN	NaN	NaN	NaN	NaN	Low	NaN	NaN
4930555G01Rik	4930555G01Rik	0.305344359	-0.737366701	3.816938526	-0.193182755	0.846815844	NaN	Low	0.39586567	0.237453375
4930555G21Rik	4930555G21Rik	0	NaN	NaN	NaN	NaN	NaN	Low	NaN	NaN
4930555K05Rik	4930555K05Rik	0	NaN	NaN	NaN	NaN	NaN	Low	NaN	NaN
4930555K19Rik	4930555K19Rik	0	NaN	NaN	NaN	NaN	NaN	Low	NaN	NaN
4930556C24Rik	4930556C24Rik	0	NaN	NaN	NaN	NaN	NaN	Low	NaN	NaN
4930556G01Rik	4930556G01Rik	0	NaN	NaN	NaN	NaN	NaN	Low	NaN	NaN
4930556J02Rik	4930556J02Rik	0	NaN	NaN	NaN	NaN	NaN	Low	NaN	NaN
4930556L07Rik	4930556L07Rik	0	NaN	NaN	NaN	NaN	NaN	Low	NaN	NaN
4930556M19Rik	4930556M19Rik	82.32217672	-0.935733193	0.192592159	-4.858625586	1.18E-06	4.12E-06	OK	113.1885953	59.17236278
4930556N09Rik	4930556N09Rik	0	NaN	NaN	NaN	NaN	NaN	Low	NaN	NaN
4930556N13Rik	4930556N13Rik	0	NaN	NaN	NaN	NaN	NaN	Low	NaN	NaN
4930557F10Rik	4930557F10Rik	0	NaN	NaN	NaN	NaN	NaN	Low	NaN	NaN
4930557J02Rik	4930557J02Rik	0	NaN	NaN	NaN	NaN	NaN	Low	NaN	NaN
4930557K07Rik	4930557K07Rik	0	NaN	NaN	NaN	NaN	NaN	Low	NaN	NaN
4930558C23Rik	4930558C23Rik	0	NaN	NaN	NaN	NaN	NaN	Low	NaN	NaN
4930558F17Rik	4930558F17Rik	0	NaN	NaN	NaN	NaN	NaN	Low	NaN	NaN
4930558G05Rik	4930558G05Rik	0	NaN	NaN	NaN	NaN	NaN	Low	NaN	NaN
4930558J18Rik	4930558J18Rik	1.359105613	0.314823877	1.456727441	0.216117215	0.828896381	0.869773179	OK	1.192879674	1.483775067
4930558K02Rik	4930558K02Rik	0.11526994	0.239528661	3.816938526	0.062754131	0.949962292	NaN	Low	0.10448652	0.123357505
4930559C10Rik	4930559C10Rik	0	NaN	NaN	NaN	NaN	NaN	Low	NaN	NaN
4930562C15Rik	4930562C15Rik	8.601501341	2.748597732	1.202808271	2.285150343	0.022304014	0.039452621	OK	2.014905783	13.54144801
4930562F07Rik	4930562F07Rik	0	NaN	NaN	NaN	NaN	NaN	Low	NaN	NaN
4930563E18Rik	4930563E18Rik	0.756736304	-0.213266674	2.214566763	-0.096301759	0.923280914	NaN	Low	0.821222502	0.708371655
4930563E22Rik	4930563E22Rik	19.98175307	0.71645982	0.464729172	1.541671717	0.123153388	0.180215819	OK	14.61176297	24.00924565
4930563F08Rik	4930563F08Rik	0	NaN	NaN	NaN	NaN	NaN	Low	NaN	NaN
4930563H07Rik	4930563H07Rik	0	NaN	NaN	NaN	NaN	NaN	Low	NaN	NaN
4930563J15Rik	4930563J15Rik	0	NaN	NaN	NaN	NaN	NaN	Low	NaN	NaN
4930563M20Rik	4930563M20Rik	0	NaN	NaN	NaN	NaN	NaN	Low	NaN	NaN
4930563M21Rik	4930563M21Rik	0	NaN	NaN	NaN	NaN	NaN	Low	NaN	NaN
4930564C03Rik	4930564C03Rik	0	NaN	NaN	NaN	NaN	NaN	Low	NaN	NaN
4930564D02Rik	4930564D02Rik	0	NaN	NaN	NaN	NaN	NaN	Low	NaN	NaN
4930565D16Rik	4930565D16Rik	0	NaN	NaN	NaN	NaN	NaN	Low	NaN	NaN
4930565N06Rik	4930565N06Rik	0	NaN	NaN	NaN	NaN	NaN	Low	NaN	NaN
4930567H12Rik	4930567H12Rik	0	NaN	NaN	NaN	NaN	NaN	Low	NaN	NaN
4930567H17Rik	4930567H17Rik	0	NaN	NaN	NaN	NaN	NaN	Low	NaN	NaN
4930567J20Rik	4930567J20Rik	0	NaN	NaN	NaN	NaN	NaN	Low	NaN	NaN
4930567K12Rik	4930567K12Rik	0	NaN	NaN	NaN	NaN	NaN	Low	NaN	NaN
4930567K20Rik	4930567K20Rik	0	NaN	NaN	NaN	NaN	NaN	Low	NaN	NaN
4930568D16Rik	4930568D16Rik	0	NaN	NaN	NaN	NaN	NaN	Low	NaN	NaN
4930568E12Rik	4930568E12Rik	0	NaN	NaN	NaN	NaN	NaN	Low	NaN	NaN
4930568G15Rik	4930568G15Rik	0	NaN	NaN	NaN	NaN	NaN	Low	NaN	NaN
4930570G19Rik	4930570G19Rik	3.55388713	2.992960666	1.223978389	2.445272476	0.014474274	0.026686844	OK	0.71395467	5.683836476
4930571K23Rik	4930571K23Rik	0	NaN	NaN	NaN	NaN	NaN	Low	NaN	NaN
4930571O06Rik	4930571O06Rik	0	NaN	NaN	NaN	NaN	NaN	Low	NaN	NaN
4930572K03Rik	4930572K03Rik	0	NaN	NaN	NaN	NaN	NaN	Low	NaN	NaN
4930572O03Rik	4930572O03Rik	0.483468348	-2.832645959	3.731182433	-0.759181844	0.447743786	NaN	Low	0.950240033	0.133389585
4930572O13Rik	4930572O13Rik	0	NaN	NaN	NaN	NaN	NaN	Low	NaN	NaN
4930573H18Rik	4930573H18Rik	0.270726219	1.01776963	3.806945405	0.267345476	0.789203176	NaN	Low	0.170741397	0.345714836
4930573O16Rik	4930573O16Rik	0	NaN	NaN	NaN	NaN	NaN	Low	NaN	NaN
4930577N17Rik	4930577N17Rik	25.27975491	0.358989154	0.356138425	1.008004553	0.313452277	0.397523207	OK	21.76579791	27.91522265
4930578C19Rik	4930578C19Rik	12.91261456	-1.359649242	0.532555835	-2.553064211	0.010677981	0.020246263	OK	19.82761353	7.726365337
4930578E11Rik	4930578E11Rik	0	NaN	NaN	NaN	NaN	NaN	Low	NaN	NaN
4930578G10Rik	4930578G10Rik	1.53226878	1.429692437	1.476851314	0.968067958	0.333010431	0.418067988	OK	0.778616098	2.097508292
4930578I06Rik	4930578I06Rik	0	NaN	NaN	NaN	NaN	NaN	Low	NaN	NaN
4930578L24Rik	4930578L24Rik	20.84912084	0.773057965	0.476302642	1.623039423	0.104580978	0.156131177	OK	14.83839825	25.35716279
4930578M01Rik	4930578M01Rik	1.189368447	0.889928079	1.628126957	0.546596244	0.58465615	0.663885255	OK	0.7995881	1.481703708
4930578N18Rik	4930578N18Rik	0	NaN	NaN	NaN	NaN	NaN	Low	NaN	NaN
4930579D09Rik	4930579D09Rik	0	NaN	NaN	NaN	NaN	NaN	Low	NaN	NaN
4930579F01Rik	4930579F01Rik	3.527761553	-2.388891438	1.632524439	-1.463311287	0.143382221	0.205423198	OK	6.561156435	1.252715391
4930579G18Rik	4930579G18Rik	0.112490361	0.239528661	3.816938526	0.062754131	0.949962292	NaN	Low	0.101966969	0.120382906
4930579G24Rik	4930579G24Rik	71.85983062	1.845897074	0.272438631	6.775460107	1.24E-11	7.49E-11	OK	28.94396624	104.0467289
4930579H20Rik	4930579H20Rik	0.175033342	-1.443583024	3.816938526	-0.378204421	0.705278742	NaN	Low	0.274063889	0.100760433
4930579J19Rik	4930579J19Rik	0	NaN	NaN	NaN	NaN	NaN	Low	NaN	NaN
4930579K19Rik	4930579K19Rik	18.05155676	0.161282701	0.460407868	0.350303964	0.726110591	0.785464276	OK	16.9087118	18.90869047
4930579P08Rik	4930579P08Rik	0	NaN	NaN	NaN	NaN	NaN	Low	NaN	NaN
4930581F22Rik	4930581F22Rik	20.49507529	-0.350279564	0.451844323	-0.775221788	0.438208616	0.522689278	OK	23.37436912	18.33560492
4930583I09Rik	4930583I09Rik	0.112490361	0.239528661	3.816938526	0.062754131	0.949962292	NaN	Low	0.101966969	0.120382906
4930583K01Rik	4930583K01Rik	1.143820143	-0.15945827	1.577572883	-0.101078227	0.919488362	NaN	Low	1.216562802	1.089263148
4930583P06Rik	4930583P06Rik	0	NaN	NaN	NaN	NaN	NaN	Low	NaN	NaN
4930584F24Rik	4930584F24Rik	0	NaN	NaN	NaN	NaN	NaN	Low	NaN	NaN
4930586N03Rik	4930586N03Rik	0	NaN	NaN	NaN	NaN	NaN	Low	NaN	NaN
4930587E11Rik	4930587E11Rik	0	NaN	NaN	NaN	NaN	NaN	Low	NaN	NaN
4930589L23Rik	4930589L23Rik	0.928803759	-0.920929529	1.818475517	-0.506429435	0.612555215	NaN	Low	1.271668357	0.67165531
4930590A17Rik	4930590A17Rik	0.23053988	0.93837545	3.812171503	0.246152475	0.805564203	NaN	Low	0.151308681	0.289963279
4930590J08Rik	4930590J08Rik	0.593140511	-0.98322551	2.76347094	-0.355793685	0.721995078	NaN	Low	0.826530191	0.418098251
4930590L20Rik	4930590L20Rik	0	NaN	NaN	NaN	NaN	NaN	Low	NaN	NaN
4930591A17Rik	4930591A17Rik	0	NaN	NaN	NaN	NaN	NaN	Low	NaN	NaN
4930591E09Rik	4930591E09Rik	0	NaN	NaN	NaN	NaN	NaN	Low	NaN	NaN
4930592A05Rik	4930592A05Rik	0	NaN	NaN	NaN	NaN	NaN	Low	NaN	NaN
4930592C13Rik	4930592C13Rik	3.363904492	0.344066428	1.106500186	0.310950176	0.755838499	0.811185055	OK	2.915241597	3.700401663
4930592I03Rik	4930592I03Rik	0	NaN	NaN	NaN	NaN	NaN	Low	NaN	NaN
4930593A02Rik	4930593A02Rik	0	NaN	NaN	NaN	NaN	NaN	Low	NaN	NaN
4930593C16Rik	4930593C16Rik	0	NaN	NaN	NaN	NaN	NaN	Low	NaN	NaN
4930594C11Rik	4930594C11Rik	0.705509179	2.483502679	2.526334363	0.983045916	0.325584841	NaN	Low	0.194660469	1.088645712
4930594M22Rik	4930594M22Rik	53.13631711	-1.156210322	0.236810572	-4.882426952	1.05E-06	3.67E-06	OK	77.57517396	34.80717446
4930594O21Rik	4930594O21Rik	0	NaN	NaN	NaN	NaN	NaN	Low	NaN	NaN
4930595D18Rik	4930595D18Rik	0	NaN	NaN	NaN	NaN	NaN	Low	NaN	NaN
4930595M18Rik	4930595M18Rik	0	NaN	NaN	NaN	NaN	NaN	Low	NaN	NaN
4930596D02Rik	4930596D02Rik	0	NaN	NaN	NaN	NaN	NaN	Low	NaN	NaN
4930596I21Rik	4930596I21Rik	0.161156116	-1.443583024	3.816938526	-0.378204421	0.705278742	NaN	Low	0.252335191	0.09277181
4930597A21Rik	4930597A21Rik	0.466418797	-1.641463337	3.74347154	-0.438486928	0.661033344	NaN	Low	0.762455966	0.24439092
4930597G03Rik	4930597G03Rik	0	NaN	NaN	NaN	NaN	NaN	Low	NaN	NaN
4930598F16Rik	4930598F16Rik	0	NaN	NaN	NaN	NaN	NaN	Low	NaN	NaN
4930599N23Rik	4930599N23Rik	5.639975618	1.788449636	0.860690399	2.077924463	0.037716317	0.063467431	OK	2.347511154	8.109323967
4931402G19Rik	4931402G19Rik	0.662327302	2.371323336	3.458513778	0.685648081	0.492935054	NaN	Low	0.195651993	1.012333784
4931403E22Rik	4931403E22Rik	0.358243384	-2.384082327	3.767167042	-0.63285814	0.526826286	NaN	Low	0.665832822	0.127551305
4931403G20Rik	4931403G20Rik	0	NaN	NaN	NaN	NaN	NaN	Low	NaN	NaN
4931406B18Rik	4931406B18Rik	0	NaN	NaN	NaN	NaN	NaN	Low	NaN	NaN
4931406C07Rik	4931406C07Rik	10684.71305	-2.610192671	0.326373158	-7.997571505	1.27E-15	1.14E-14	OK	20462.58734	3351.307338
4931406H21Rik	4931406H21Rik	3.623650856	-1.174342777	0.960625122	-1.222477687	0.221527037	0.297266413	OK	5.3151167	2.355051472
4931406P16Rik	4931406P16Rik	877.5661883	0.568713024	0.114246268	4.977957116	6.43E-07	2.31E-06	OK	687.6862432	1019.976147
4931408C20Rik	4931408C20Rik	0	NaN	NaN	NaN	NaN	NaN	Low	NaN	NaN
4931408D14Rik	4931408D14Rik	93.2787177	-0.751355119	0.371723271	-2.021275442	0.04325126	0.071666555	OK	121.4525691	72.14832912
4931409K22Rik	4931409K22Rik	0	NaN	NaN	NaN	NaN	NaN	Low	NaN	NaN
4931414P19Rik	4931414P19Rik	116.9468997	-0.053479054	0.200943475	-0.266139788	0.790131553	0.838701934	OK	119.4303841	115.0842865
4931417E11Rik	4931417E11Rik	0	NaN	NaN	NaN	NaN	NaN	Low	NaN	NaN
4931419H13Rik	4931419H13Rik	0	NaN	NaN	NaN	NaN	NaN	Low	NaN	NaN
4931420L22Rik	4931420L22Rik	0	NaN	NaN	NaN	NaN	NaN	Low	NaN	NaN
4931422A03Rik	4931422A03Rik	0	NaN	NaN	NaN	NaN	NaN	Low	NaN	NaN
4931423N10Rik	4931423N10Rik	0.634554653	-0.967803091	2.739284534	-0.353305062	0.723859751	NaN	Low	0.880428678	0.450149135
4931428F04Rik	4931428F04Rik	137.1871716	1.338832434	0.189837759	7.052508647	1.76E-12	1.16E-11	OK	73.2063096	185.1728181
4931428L18Rik	4931428L18Rik	0	NaN	NaN	NaN	NaN	NaN	Low	NaN	NaN
4931429L15Rik	4931429L15Rik	0	NaN	NaN	NaN	NaN	NaN	Low	NaN	NaN
4931429P17Rik	4931429P17Rik	0	NaN	NaN	NaN	NaN	NaN	Low	NaN	NaN
4931430N09Rik	4931430N09Rik	2.995520759	1.259651844	1.061092757	1.187126983	0.235177536	0.31230597	OK	1.667152866	3.991796678
4931431B13Rik	4931431B13Rik	0.462023318	-1.629997222	3.752433967	-0.434383985	0.664009625	NaN	Low	0.753470527	0.243437911
4931431C16Rik	4931431C16Rik	0.112490361	0.239528661	3.816938526	0.062754131	0.949962292	NaN	Low	0.101966969	0.120382906
4931440F15Rik	4931440F15Rik	1.391557089	0.336535047	1.457203746	0.230945774	0.81735693	0.860835441	OK	1.209917231	1.527786983
4931440J10Rik	4931440J10Rik	0.11526994	0.239528661	3.816938526	0.062754131	0.949962292	NaN	Low	0.10448652	0.123357505
4931440P22Rik	4931440P22Rik	14.37106586	1.275044398	0.794590933	1.604655106	0.108569727	0.161553835	OK	7.933396909	19.19931757
4932411N23Rik	4932411N23Rik	0	NaN	NaN	NaN	NaN	NaN	Low	NaN	NaN
4932412D23Rik	4932412D23Rik	0.183218995	-1.443583024	3.816938526	-0.378204421	0.705278742	NaN	Low	0.286880828	0.10547262
4932413F04Rik	4932413F04Rik	0	NaN	NaN	NaN	NaN	NaN	Low	NaN	NaN
4932414J04Rik	4932414J04Rik	0	NaN	NaN	NaN	NaN	NaN	Low	NaN	NaN
4932414N04Rik	4932414N04Rik	0.161156116	-1.443583024	3.816938526	-0.378204421	0.705278742	NaN	Low	0.252335191	0.09277181
4932415M13Rik	4932415M13Rik	0	NaN	NaN	NaN	NaN	NaN	Low	NaN	NaN
4932429P05Rik	4932429P05Rik	0	NaN	NaN	NaN	NaN	NaN	Low	NaN	NaN
4932435O22Rik	4932435O22Rik	0.610280819	-2.162298884	2.615791007	-0.826632891	0.408445169	NaN	Low	1.097176318	0.245109194
4932438A13Rik	4932438A13Rik	1814.218793	-0.697940372	0.10847456	-6.434138758	1.24E-10	6.74E-10	OK	2323.450603	1432.294936
4932438H23Rik	4932438H23Rik	8.766369424	3.558332054	1.027695727	3.462437336	0.000535307	0.001276922	OK	1.224301875	14.42292009
4932441J04Rik	4932441J04Rik	0.289757837	-0.750172252	3.816938526	-0.196537682	0.844189341	NaN	Low	0.377139407	0.22422166
4932702P03Rik	4932702P03Rik	0.149799858	0.239528661	3.816938526	0.062754131	0.949962292	NaN	Low	0.135786189	0.160310109
4933400A11Rik	4933400A11Rik	0	NaN	NaN	NaN	NaN	NaN	Low	NaN	NaN
4933400B14Rik	4933400B14Rik	0	NaN	NaN	NaN	NaN	NaN	Low	NaN	NaN
4933400C23Rik	4933400C23Rik	0	NaN	NaN	NaN	NaN	NaN	Low	NaN	NaN
4933400F21Rik	4933400F21Rik	0	NaN	NaN	NaN	NaN	NaN	Low	NaN	NaN
4933400L20Rik	4933400L20Rik	0	NaN	NaN	NaN	NaN	NaN	Low	NaN	NaN
4933401B06Rik	4933401B06Rik	0	NaN	NaN	NaN	NaN	NaN	Low	NaN	NaN
4933401D09Rik	4933401D09Rik	0	NaN	NaN	NaN	NaN	NaN	Low	NaN	NaN
4933401H06Rik	4933401H06Rik	0.656935755	-2.256861768	2.597001001	-0.869026145	0.384832831	NaN	Low	1.198504674	0.250759066
4933402C06Rik	4933402C06Rik	0.183218995	-1.443583024	3.816938526	-0.378204421	0.705278742	NaN	Low	0.286880828	0.10547262
4933402D24Rik	4933402D24Rik	0	NaN	NaN	NaN	NaN	NaN	Low	NaN	NaN
4933402E13Rik	4933402E13Rik	0	NaN	NaN	NaN	NaN	NaN	Low	NaN	NaN
4933402J07Rik	4933402J07Rik	0	NaN	NaN	NaN	NaN	NaN	Low	NaN	NaN
4933402J10Rik	4933402J10Rik	0	NaN	NaN	NaN	NaN	NaN	Low	NaN	NaN
4933402J15Rik	4933402J15Rik	0	NaN	NaN	NaN	NaN	NaN	Low	NaN	NaN
4933402N03Rik	4933402N03Rik	0	NaN	NaN	NaN	NaN	NaN	Low	NaN	NaN
4933402N22Rik	4933402N22Rik	0	NaN	NaN	NaN	NaN	NaN	Low	NaN	NaN
4933403O08Rik	4933403O08Rik	0	NaN	NaN	NaN	NaN	NaN	Low	NaN	NaN
4933404G15Rik	4933404G15Rik	0	NaN	NaN	NaN	NaN	NaN	Low	NaN	NaN
4933404K08Rik	4933404K08Rik	0	NaN	NaN	NaN	NaN	NaN	Low	NaN	NaN
4933404K13Rik	4933404K13Rik	0.120957518	0.239528661	3.816938526	0.062754131	0.949962292	NaN	Low	0.109642029	0.129444135
4933404O12Rik	4933404O12Rik	116.3101096	0.15975706	0.247622633	0.645163399	0.518821302	0.601014009	OK	109.0154784	121.781083
4933405D12Rik	4933405D12Rik	1.490119286	0.483305336	1.392459997	0.347087412	0.72852565	0.787670208	OK	1.214049436	1.697171674
4933405E24Rik	4933405E24Rik	0	NaN	NaN	NaN	NaN	NaN	Low	NaN	NaN
4933405L10Rik	4933405L10Rik	0.322312232	-2.25180566	3.780014587	-0.595713484	0.551366649	NaN	Low	0.587572116	0.12336732
4933405O20Rik	4933405O20Rik	0	NaN	NaN	NaN	NaN	NaN	Low	NaN	NaN
4933406C10Rik	4933406C10Rik	8.58362082	-0.851445984	0.702388972	-1.21221434	0.225430344	0.301562994	OK	11.51740748	6.383280827
4933406D12Rik	4933406D12Rik	0	NaN	NaN	NaN	NaN	NaN	Low	NaN	NaN
4933406F09Rik	4933406F09Rik	0	NaN	NaN	NaN	NaN	NaN	Low	NaN	NaN
4933406G16Rik	4933406G16Rik	0	NaN	NaN	NaN	NaN	NaN	Low	NaN	NaN
4933406I18Rik	4933406I18Rik	1.085746278	-1.284935892	1.567846638	-0.81955458	0.412470075	NaN	Low	1.637430139	0.671983383
4933406J09Rik	4933406J09Rik	0	NaN	NaN	NaN	NaN	NaN	Low	NaN	NaN
4933406J10Rik	4933406J10Rik	0	NaN	NaN	NaN	NaN	NaN	Low	NaN	NaN
4933406K04Rik	4933406K04Rik	0	NaN	NaN	NaN	NaN	NaN	Low	NaN	NaN
4933406M09Rik	4933406M09Rik	0	NaN	NaN	NaN	NaN	NaN	Low	NaN	NaN
4933407E24Rik	4933407E24Rik	0.782415181	-1.238113073	3.443476444	-0.359553229	0.719181266	NaN	Low	1.166364562	0.494453144
4933407G14Rik	4933407G14Rik	0.528803897	-2.949133246	3.511591008	-0.839828226	0.401004705	NaN	Low	1.052213384	0.136246782
4933407I05Rik	4933407I05Rik	0	NaN	NaN	NaN	NaN	NaN	Low	NaN	NaN
4933407K13Rik	4933407K13Rik	62.68059039	-0.205902033	0.246254403	-0.836135439	0.403078713	0.488301507	OK	67.83628633	58.81381843
4933407L21Rik	4933407L21Rik	0.521429952	0.500633823	3.739860214	0.133864314	0.893509869	NaN	Low	0.421511299	0.596368942
4933408B17Rik	4933408B17Rik	19.58560494	0.048694938	0.409082401	0.119034546	0.905247987	0.929871531	OK	19.20879591	19.86821172
4933408J17Rik	4933408J17Rik	0.295496748	-0.719700231	3.816938526	-0.188554316	0.850442141	NaN	Low	0.381012612	0.23135985
4933408N05Rik	4933408N05Rik	0	NaN	NaN	NaN	NaN	NaN	Low	NaN	NaN
4933409F18Rik	4933409F18Rik	0	NaN	NaN	NaN	NaN	NaN	Low	NaN	NaN
4933409G03Rik	4933409G03Rik	0	NaN	NaN	NaN	NaN	NaN	Low	NaN	NaN
4933409K07Rik	4933409K07Rik	5.981139604	1.304242254	1.342773827	0.971304495	0.331396671	0.416375271	OK	3.251083935	8.028681357
4933411E08Rik	4933411E08Rik	0	NaN	NaN	NaN	NaN	NaN	Low	NaN	NaN
4933411G06Rik	4933411G06Rik	0	NaN	NaN	NaN	NaN	NaN	Low	NaN	NaN
4933411K16Rik	4933411K16Rik	26.87703228	-2.658730248	0.44832818	-5.930321503	3.02E-09	1.40E-08	OK	51.77998155	8.199820329
4933412E12Rik	4933412E12Rik	79.92249849	-0.40427922	0.215414005	-1.876754582	0.060551738	0.096766202	OK	92.89525701	70.19292959
4933412E24Rik	4933412E24Rik	0	NaN	NaN	NaN	NaN	NaN	Low	NaN	NaN
4933412O06Rik	4933412O06Rik	0	NaN	NaN	NaN	NaN	NaN	Low	NaN	NaN
4933413J09Rik	4933413J09Rik	0.533213651	2.046710934	2.750171779	0.744212034	0.456748209	NaN	Low	0.191150079	0.789761329
4933413L06Rik	4933413L06Rik	0	NaN	NaN	NaN	NaN	NaN	Low	NaN	NaN
4933415F23Rik	4933415F23Rik	0.112490361	0.239528661	3.816938526	0.062754131	0.949962292	NaN	Low	0.101966969	0.120382906
4933416C03Rik	4933416C03Rik	0	NaN	NaN	NaN	NaN	NaN	Low	NaN	NaN
4933416E03Rik	4933416E03Rik	0.149799858	0.239528661	3.816938526	0.062754131	0.949962292	NaN	Low	0.135786189	0.160310109
4933416I08Rik	4933416I08Rik	0	NaN	NaN	NaN	NaN	NaN	Low	NaN	NaN
4933416M06Rik	4933416M06Rik	2.054306205	-2.013761295	1.44206332	-1.396444433	0.162580703	0.228671306	OK	3.603588304	0.892344631
4933416M07Rik	4933416M07Rik	0	NaN	NaN	NaN	NaN	NaN	Low	NaN	NaN
4933416O17Rik	4933416O17Rik	0	NaN	NaN	NaN	NaN	NaN	Low	NaN	NaN
4933417A18Rik	4933417A18Rik	0	NaN	NaN	NaN	NaN	NaN	Low	NaN	NaN
4933417D19Rik	4933417D19Rik	2.785597053	-0.019327804	0.988122028	-0.019560139	0.984394262	0.988817313	OK	2.806942119	2.769588253
4933417E11Rik	4933417E11Rik	0	NaN	NaN	NaN	NaN	NaN	Low	NaN	NaN
4933417G07Rik	4933417G07Rik	0	NaN	NaN	NaN	NaN	NaN	Low	NaN	NaN
4933417O13Rik	4933417O13Rik	0	NaN	NaN	NaN	NaN	NaN	Low	NaN	NaN
4933421I07Rik	4933421I07Rik	0	NaN	NaN	NaN	NaN	NaN	Low	NaN	NaN
4933421O10Rik	4933421O10Rik	101.8915822	-0.409722779	0.194636551	-2.105065966	0.035285566	0.05975707	OK	118.6545548	89.31935282
4933422A05Rik	4933422A05Rik	0.693402462	-0.325804487	2.205581823	-0.147718159	0.8825652	NaN	Low	0.783959478	0.625484701
4933424G05Rik	4933424G05Rik	0.808703601	-0.013690803	2.634812793	-0.00519612	0.995854115	NaN	Low	0.813091908	0.805412372
4933424G06Rik	4933424G06Rik	0.960862447	0.422812781	1.851195051	0.228399909	0.81933536	NaN	Low	0.804342607	1.078252327
4933424L21Rik	4933424L21Rik	0	NaN	NaN	NaN	NaN	NaN	Low	NaN	NaN
4933425B07Rik	4933425B07Rik	0	NaN	NaN	NaN	NaN	NaN	Low	NaN	NaN
4933425L06Rik	4933425L06Rik	0	NaN	NaN	NaN	NaN	NaN	Low	NaN	NaN
4933427D06Rik	4933427D06Rik	0	NaN	NaN	NaN	NaN	NaN	Low	NaN	NaN
4933427D14Rik	4933427D14Rik	259.836647	0.049800611	0.172443796	0.288793287	0.77273957	0.824521087	OK	254.7244219	263.6708158
4933427E11Rik	4933427E11Rik	7.035277288	-0.17533133	0.826653793	-0.212097654	0.83203085	0.872516184	OK	7.527516121	6.666098164
4933427E13Rik	4933427E13Rik	0	NaN	NaN	NaN	NaN	NaN	Low	NaN	NaN
4933427I22Rik	4933427I22Rik	0	NaN	NaN	NaN	NaN	NaN	Low	NaN	NaN
4933428C19Rik	4933428C19Rik	0	NaN	NaN	NaN	NaN	NaN	Low	NaN	NaN
4933428G20Rik	4933428G20Rik	0	NaN	NaN	NaN	NaN	NaN	Low	NaN	NaN
4933428M09Rik	4933428M09Rik	0	NaN	NaN	NaN	NaN	NaN	Low	NaN	NaN
4933429K18Rik	4933429K18Rik	0	NaN	NaN	NaN	NaN	NaN	Low	NaN	NaN
4933429O19Rik	4933429O19Rik	1.128092813	-4.049773257	3.67423153	-1.102209598	0.27037056	NaN	Low	2.436093168	0.147092547
4933430H16Rik	4933430H16Rik	0	NaN	NaN	NaN	NaN	NaN	Low	NaN	NaN
4933430I17Rik	4933430I17Rik	3.803252559	0.437125288	1.179251393	0.370680324	0.710875647	0.773094755	OK	3.163496267	4.283069778
4933430M04Rik	4933430M04Rik	0	NaN	NaN	NaN	NaN	NaN	Low	NaN	NaN
4933430N04Rik	4933430N04Rik	0	NaN	NaN	NaN	NaN	NaN	Low	NaN	NaN
4933431E20Rik	4933431E20Rik	413.0960291	-1.034157167	0.163398482	-6.329050045	2.47E-10	1.29E-09	OK	583.7982949	285.0693298
4933431G14Rik	4933431G14Rik	0	NaN	NaN	NaN	NaN	NaN	Low	NaN	NaN
4933432G23Rik	4933432G23Rik	0	NaN	NaN	NaN	NaN	NaN	Low	NaN	NaN
4933432I03Rik	4933432I03Rik	0.379947126	1.572972874	3.769986607	0.417235666	0.67650604	NaN	Low	0.178490428	0.531039649
4933432I09Rik	4933432I09Rik	0.348712782	1.473605372	2.978241693	0.494790391	0.620748088	NaN	Low	0.173014269	0.480486667
4933432K03Rik	4933432K03Rik	0	NaN	NaN	NaN	NaN	NaN	Low	NaN	NaN
4933433F19Rik	4933433F19Rik	0	NaN	NaN	NaN	NaN	NaN	Low	NaN	NaN
4933433G08Rik	4933433G08Rik	0	NaN	NaN	NaN	NaN	NaN	Low	NaN	NaN
4933433G15Rik	4933433G15Rik	0.695718767	-0.456438437	2.725272356	-0.167483604	0.866989547	NaN	Low	0.823317346	0.600019832
4933433G19Rik	4933433G19Rik	0.112490361	0.239528661	3.816938526	0.062754131	0.949962292	NaN	Low	0.101966969	0.120382906
4933433H22Rik	4933433H22Rik	0	NaN	NaN	NaN	NaN	NaN	Low	NaN	NaN
4933434E20Rik	4933434E20Rik	1295.498433	-0.620514355	0.093141004	-6.662096508	2.70E-11	1.56E-10	OK	1618.865424	1052.97319
4933436E23Rik	4933436E23Rik	0	NaN	NaN	NaN	NaN	NaN	Low	NaN	NaN
4933436H12Rik	4933436H12Rik	0	NaN	NaN	NaN	NaN	NaN	Low	NaN	NaN
4933436I01Rik	4933436I01Rik	0	NaN	NaN	NaN	NaN	NaN	Low	NaN	NaN
4933438B17Rik	4933438B17Rik	0	NaN	NaN	NaN	NaN	NaN	Low	NaN	NaN
4933438K21Rik	4933438K21Rik	0.183218995	-1.443583024	3.816938526	-0.378204421	0.705278742	NaN	Low	0.286880828	0.10547262
4933439C10Rik	4933439C10Rik	199.5987256	-0.268899552	0.235495482	-1.141845907	0.253518077	0.332895105	OK	221.0812026	183.4868678
4933439K11Rik	4933439K11Rik	0.914912479	1.569196405	1.813568385	0.865253507	0.386899663	NaN	Low	0.430704122	1.278068747
4933440J02Rik	4933440J02Rik	0	NaN	NaN	NaN	NaN	NaN	Low	NaN	NaN
4933440M02Rik	4933440M02Rik	0	NaN	NaN	NaN	NaN	NaN	Low	NaN	NaN
5031410I06Rik	5031410I06Rik	0.149799858	0.239528661	3.816938526	0.062754131	0.949962292	NaN	Low	0.135786189	0.160310109
5031425E22Rik	5031425E22Rik	336.2547586	0.322646957	0.182808833	1.764941837	0.077573541	0.120010663	OK	294.1312916	367.8473589
5031425F14Rik	5031425F14Rik	1.312785886	1.091730025	1.859348676	0.587157233	0.557098112	0.638126145	OK	0.797341341	1.699369294
5031426D15Rik	5031426D15Rik	2.179343969	0.671985372	1.417816695	0.473957864	0.635529955	0.709213362	OK	1.627580966	2.593166221
5031434C07Rik	5031434C07Rik	0.183218995	-1.443583024	3.816938526	-0.378204421	0.705278742	NaN	Low	0.286880828	0.10547262
5031434O11Rik	5031434O11Rik	8.85893078	1.292132088	0.643880462	2.006788781	0.044772158	0.073909104	OK	4.846398284	11.86833015
5031439G07Rik	5031439G07Rik	856.345908	-0.311458515	0.103356403	-3.013441903	0.002583025	0.005486392	OK	963.22126	776.189394
5033403F01Rik	5033403F01Rik	7.273595596	-0.226756733	0.747206585	-0.303472611	0.761529717	0.81551822	OK	7.932916994	6.779104548
5033403H07Rik	5033403H07Rik	1.599881265	3.65877276	2.914862917	1.255212634	0.20940158	0.283926597	OK	0.209253399	2.642852164
5033404E19Rik	5033404E19Rik	0	NaN	NaN	NaN	NaN	NaN	Low	NaN	NaN
5033406O09Rik	5033406O09Rik	8.92912345	0.747817983	0.710372832	1.052711969	0.292473021	0.375144978	OK	6.432421073	10.80165023
5033417F24Rik	5033417F24Rik	23.06385339	-0.257192807	0.378650417	-0.679235506	0.496988653	0.580171883	OK	25.43730812	21.28376234
5033428I22Rik	5033428I22Rik	0	NaN	NaN	NaN	NaN	NaN	Low	NaN	NaN
5330411J11Rik	5330411J11Rik	0.282256719	-0.72520498	3.816938526	-0.189996505	0.849311869	NaN	Low	0.364562119	0.220527669
5330413P13Rik	5330413P13Rik	0.120957518	0.239528661	3.816938526	0.062754131	0.949962292	NaN	Low	0.109642029	0.129444135
5330416C01Rik	5330416C01Rik	6.312996842	-4.170427896	1.325555868	-3.14617286	0.001654222	0.003639462	OK	13.71477106	0.761666178
5330417C22Rik	5330417C22Rik	20.78049221	1.373713637	0.539052243	2.548386833	0.010822239	0.020494295	OK	10.88352634	28.20321662
5330434G04Rik	5330434G04Rik	0.112490361	0.239528661	3.816938526	0.062754131	0.949962292	NaN	Low	0.101966969	0.120382906
5330439B14Rik	5330439B14Rik	0	NaN	NaN	NaN	NaN	NaN	Low	NaN	NaN
5430401F13Rik	5430401F13Rik	0	NaN	NaN	NaN	NaN	NaN	Low	NaN	NaN
5430402E10Rik	5430402E10Rik	0	NaN	NaN	NaN	NaN	NaN	Low	NaN	NaN
5430402O13Rik	5430402O13Rik	8.356423012	0.286879826	0.607883164	0.471932508	0.636974964	0.710116969	OK	7.423222623	9.056323304
5430403N17Rik	5430403N17Rik	0	NaN	NaN	NaN	NaN	NaN	Low	NaN	NaN
5430405H02Rik	5430405H02Rik	57.28716533	0.408245365	0.237426671	1.719458746	0.085530873	0.130788523	OK	48.26630766	64.05280858
5430416N02Rik	5430416N02Rik	42.62820956	1.029818975	0.287631679	3.580339196	0.000343148	0.000845865	OK	26.72119089	54.55847357
5430419D17Rik	5430419D17Rik	0	NaN	NaN	NaN	NaN	NaN	Low	NaN	NaN
5430421F17Rik	5430421F17Rik	4.816453359	3.325089581	1.387370704	2.396684298	0.016544171	0.030079822	OK	0.782476983	7.841935641
5430425K12Rik	5430425K12Rik	0.492144973	1.951139572	2.765563983	0.70551236	0.480491443	NaN	Low	0.186547823	0.721342835
5430427M07Rik	5430427M07Rik	0	NaN	NaN	NaN	NaN	NaN	Low	NaN	NaN
5430427O19Rik	5430427O19Rik	21.37261805	2.085103131	0.543082816	3.839383371	0.000123344	0.000326457	OK	7.490822162	31.78396496
5430428K19Rik	5430428K19Rik	0	NaN	NaN	NaN	NaN	NaN	Low	NaN	NaN
5430431A17Rik	5430431A17Rik	0.304068068	-0.72077394	3.816938526	-0.188835617	0.850221656	NaN	Low	0.392194988	0.237972878
5430434I15Rik	5430434I15Rik	0	NaN	NaN	NaN	NaN	NaN	Low	NaN	NaN
5430437J10Rik	5430437J10Rik	7.024155676	3.214159598	0.990997174	3.243358995	0.001181293	0.002666137	OK	1.225523246	11.37313
5430440P10Rik	5430440P10Rik	1.109018961	1.961225974	1.853735312	1.057985982	0.290061833	NaN	Low	0.417918505	1.627344303
5530400C23Rik	5530400C23Rik	0	NaN	NaN	NaN	NaN	NaN	Low	NaN	NaN
5530401A14Rik	5530401A14Rik	0	NaN	NaN	NaN	NaN	NaN	Low	NaN	NaN
5530601H04Rik	5530601H04Rik	87.12235597	0.346935327	0.262341825	1.322455259	0.186016598	0.256935522	OK	75.40800318	95.90812056
5730403I07Rik	5730403I07Rik	5.667067232	-0.289298505	1.074249452	-0.269302911	0.787696592	0.83682891	OK	6.323642539	5.174635751
5730405O15Rik	5730405O15Rik	11.85592202	0.10982855	0.477351162	0.23007915	0.818030266	0.861335937	OK	11.34320905	12.24045675
5730408K05Rik	5730408K05Rik	13.49809512	0.33688999	0.49082612	0.686373393	0.492477678	0.576028827	OK	11.7343782	14.82088282
5730409E04Rik	5730409E04Rik	153.9426306	0.824028647	0.191373183	4.305873126	1.66E-05	5.02E-05	OK	106.8900691	189.2320517
5730412P04Rik	5730412P04Rik	0	NaN	NaN	NaN	NaN	NaN	Low	NaN	NaN
5730416F02Rik	5730416F02Rik	0.183218995	-1.443583024	3.816938526	-0.378204421	0.705278742	NaN	Low	0.286880828	0.10547262
5730420D15Rik	5730420D15Rik	3.99275527	0.222034329	0.880480765	0.252173969	0.800906598	0.847617303	OK	3.646109963	4.25273925
5730422E09Rik	5730422E09Rik	0.809096847	-0.006511578	2.635060639	-0.00247113	0.998028325	NaN	Low	0.811184284	0.807531268
5730435O14Rik	5730435O14Rik	0.966929249	0.382957819	1.847738108	0.207257629	0.835808663	NaN	Low	0.823814897	1.074265012
5730455P16Rik	5730455P16Rik	520.3826547	-0.375687432	0.109752312	-3.423047989	0.000619231	0.001463995	OK	598.8339877	461.544155
5730460C07Rik	5730460C07Rik	0	NaN	NaN	NaN	NaN	NaN	Low	NaN	NaN
5730480H06Rik	5730480H06Rik	48.88635278	0.673215579	0.270535612	2.488454566	0.012829963	0.023923486	OK	36.48821557	58.18495568
5730488B01Rik	5730488B01Rik	0	NaN	NaN	NaN	NaN	NaN	Low	NaN	NaN
5730507C01Rik	5730507C01Rik	9.089547764	0.462809034	0.584079661	0.792373138	0.428143138	0.512469731	OK	7.474174823	10.30107747
5730522E02Rik	5730522E02Rik	1.860887153	0.226837092	1.302832835	0.174110665	0.861778492	0.896589722	OK	1.695885721	1.984638227
5830408C22Rik	5830408C22Rik	0.841720686	-3.628788428	2.305522106	-1.573955166	0.115497815	NaN	Low	1.772918197	0.143322552
5830411N06Rik	5830411N06Rik	7.286741853	-3.863376128	0.867080539	-4.455613931	8.37E-06	2.63E-05	OK	15.57551261	1.070163784
5830416I19Rik	5830416I19Rik	4.239374337	5.064423365	1.387169281	3.650905071	0.000261318	0.000656407	OK	0.216855138	7.256263736
5830417I10Rik	5830417I10Rik	685.0425788	-0.221813229	0.122523065	-1.810379367	0.070236977	0.109877159	OK	745.7755386	639.4928589
5830418P13Rik	5830418P13Rik	0.175033342	-1.443583024	3.816938526	-0.378204421	0.705278742	NaN	Low	0.274063889	0.100760433
5830428M24Rik	5830428M24Rik	8.58570202	3.072380816	0.885374913	3.470146684	0.000520174	0.001243302	OK	1.639994443	13.7949827
5830432E09Rik	5830432E09Rik	3.987674288	1.822777442	1.005182111	1.813380304	0.069773185	0.109294376	OK	1.627578136	5.757746403
5830444B04Rik	5830444B04Rik	4.209288634	-1.676942282	0.988840632	-1.695867087	0.089911054	0.136837491	OK	6.931349122	2.167743268
5830454E08Rik	5830454E08Rik	27.18791968	-0.155286074	0.356476724	-0.435613502	0.663117173	0.7329742	OK	28.87146779	25.9252586
5830473C10Rik	5830473C10Rik	19.03706802	-0.862071265	0.579747804	-1.486976335	0.137021061	0.197590148	OK	25.62362672	14.09714899
5930403L14Rik	5930403L14Rik	661.5443582	-0.257910008	0.226676857	-1.137787119	0.255209385	0.334801327	OK	729.8138274	610.3422562
5930412G12Rik	5930412G12Rik	0.642004267	0.932714105	2.675447373	0.348619866	0.727374711	NaN	Low	0.422551732	0.806593669
5930430L01Rik	5930430L01Rik	125.1046761	-0.658206709	0.35749522	-1.841162266	0.065597783	0.103674053	OK	158.2269624	100.2629614
5930438M14Rik	5930438M14Rik	0.270881795	1.015876245	3.806898048	0.266851445	0.789583543	NaN	Low	0.171003172	0.345790762
6030407O03Rik	6030407O03Rik	0.893777639	0.145817444	1.875811937	0.077735641	0.938038342	NaN	Low	0.842569924	0.932183426
6030408B16Rik	6030408B16Rik	2.645377264	0.62419617	1.121910795	0.556368807	0.577958758	0.657125822	OK	2.020383878	3.114122303
6030440G07Rik	6030440G07Rik	0.112490361	0.239528661	3.816938526	0.062754131	0.949962292	NaN	Low	0.101966969	0.120382906
6030443J06Rik	6030443J06Rik	9.14731843	-1.9089727	0.708936021	-2.692729165	0.007086981	0.013917477	OK	15.75134248	4.19430039
6030458C11Rik	6030458C11Rik	411.1303011	-0.217235888	0.115018209	-1.888708665	0.058930877	0.094527314	OK	446.8219341	384.3615763
6030466F02Rik	6030466F02Rik	0.458328545	1.860207476	3.753564907	0.495584204	0.6201878	NaN	Low	0.183097108	0.664752123
6030468B19Rik	6030468B19Rik	0.403708837	0.03604389	3.808703931	0.009463558	0.992449286	NaN	Low	0.397955889	0.408023548
6030469F06Rik	6030469F06Rik	0.112490361	0.239528661	3.816938526	0.062754131	0.949962292	NaN	Low	0.101966969	0.120382906
6030471H07Rik	6030471H07Rik	0	NaN	NaN	NaN	NaN	NaN	Low	NaN	NaN
6030498E09Rik	6030498E09Rik	0.112490361	0.239528661	3.816938526	0.062754131	0.949962292	NaN	Low	0.101966969	0.120382906
6230400D17Rik	6230400D17Rik	7.068655735	1.044658369	0.663858055	1.573617071	0.115576004	0.170466473	OK	4.397683928	9.071884591
6330403K07Rik	6330403K07Rik	2.082136939	2.936987623	1.558836858	1.884089159	0.059552916	0.095406435	OK	0.433360338	3.31871939
6330407A03Rik	6330407A03Rik	0.769700511	-1.533733295	2.140143061	-0.716649893	0.473590151	NaN	Low	1.229685474	0.424711788
6330409D20Rik	6330409D20Rik	0.175033342	-1.443583024	3.816938526	-0.378204421	0.705278742	NaN	Low	0.274063889	0.100760433
6330410L21Rik	6330410L21Rik	21.1853486	-2.635837867	0.59551616	-4.426139948	9.59E-06	2.99E-05	OK	40.7011707	6.548482021
6330415B21Rik	6330415B21Rik	0.161156116	-1.443583024	3.816938526	-0.378204421	0.705278742	NaN	Low	0.252335191	0.09277181
6330415G19Rik	6330415G19Rik	13.98356234	0.310582171	0.695097358	0.44681823	0.655006308	0.725797127	OK	12.295817	15.24937135
6330418K02Rik	6330418K02Rik	33.59689354	-0.009007202	0.333352318	-0.027020067	0.978443729	0.984432403	OK	33.71680722	33.50695828
6330549D23Rik	6330549D23Rik	5.993125571	-0.677126944	1.067993761	-0.634017696	0.526069273	0.60819165	OK	7.625343357	4.768962232
6430411K18Rik	6430411K18Rik	0.149799858	0.239528661	3.816938526	0.062754131	0.949962292	NaN	Low	0.135786189	0.160310109
6430503K07Rik	6430503K07Rik	0	NaN	NaN	NaN	NaN	NaN	Low	NaN	NaN
6430531B16Rik	6430531B16Rik	2.029554869	1.87505434	1.361307253	1.377392456	0.168390944	0.235421576	OK	0.803892475	2.948801665
6430548M08Rik	6430548M08Rik	257.2176846	0.043942319	0.200478624	0.219187052	0.826504341	0.868023695	OK	252.7509117	260.5677643
6430550D23Rik	6430550D23Rik	13.78475911	-0.30775427	0.455378904	-0.675820218	0.499154797	0.582335686	OK	15.48453279	12.50992885
6430553K19Rik	6430553K19Rik	0.491061514	1.948300162	2.766007021	0.704372819	0.481200629	NaN	Low	0.186444171	0.719524521
6430562O15Rik	6430562O15Rik	4.999035395	0.270434177	0.82738082	0.326855748	0.743776993	0.801060434	OK	4.472161677	5.394190685
6430571L13Rik	6430571L13Rik	41.37239087	-2.077855979	0.327432631	-6.345903796	2.21E-10	1.16E-09	OK	73.36525133	17.37774553
6430584L05Rik	6430584L05Rik	0.236230333	0.962370193	3.810554639	0.252553836	0.800613007	NaN	Low	0.153196882	0.298505421
6430628N08Rik	6430628N08Rik	0	NaN	NaN	NaN	NaN	NaN	Low	NaN	NaN
6430706D22Rik	6430706D22Rik	324.0180173	-0.249525965	0.105741883	-2.359764714	0.018286529	0.03293343	OK	356.3607578	299.7609618
6430710C18Rik	6430710C18Rik	0.149799858	0.239528661	3.816938526	0.062754131	0.949962292	NaN	Low	0.135786189	0.160310109
6530402F18Rik	6530402F18Rik	29.44192874	0.21789379	0.374273788	0.582177531	0.560447106	0.641347026	OK	26.93280102	31.32377453
6530403H02Rik	6530403H02Rik	2.222102932	3.058205247	1.492376466	2.049218355	0.040440768	0.067563806	OK	0.428299035	3.567455855
6530411M01Rik	6530411M01Rik	0	NaN	NaN	NaN	NaN	NaN	Low	NaN	NaN
6720468P15Rik	6720468P15Rik	0.656528457	0.99744155	2.746871197	0.363119156	0.716515876	NaN	Low	0.418329892	0.835177381
6720483E21Rik	6720483E21Rik	0.348716531	1.473613497	2.978237987	0.494793735	0.620745727	NaN	Low	0.173015362	0.480492408
6720489N17Rik	6720489N17Rik	32.42031963	0.740692423	0.392444262	1.887382479	0.0591089	0.094785666	OK	23.43497873	39.15932531
6820408C15Rik	6820408C15Rik	11.88273455	-0.679281322	0.573167841	-1.18513509	0.235964039	0.313230072	OK	15.12924287	9.447853307
6820426E19Rik	6820426E19Rik	0.32492354	-0.725192513	3.816938526	-0.189993239	0.849314429	NaN	Low	0.419668866	0.253864546
6820431F20Rik	6820431F20Rik	2228.834717	-0.384906772	0.202567731	-1.900138638	0.057414928	0.092360751	OK	2573.154411	1970.594946
7420426K07Rik	7420426K07Rik	0	NaN	NaN	NaN	NaN	NaN	Low	NaN	NaN
7420700N18Rik	7420700N18Rik	0	NaN	NaN	NaN	NaN	NaN	Low	NaN	NaN
7420701I03Rik	7420701I03Rik	0	NaN	NaN	NaN	NaN	NaN	Low	NaN	NaN
7530416G11Rik	7530416G11Rik	0	NaN	NaN	NaN	NaN	NaN	Low	NaN	NaN
7630403G23Rik	7630403G23Rik	0	NaN	NaN	NaN	NaN	NaN	Low	NaN	NaN
8030411F24Rik	8030411F24Rik	0	NaN	NaN	NaN	NaN	NaN	Low	NaN	NaN
8030423F21Rik	8030423F21Rik	0	NaN	NaN	NaN	NaN	NaN	Low	NaN	NaN
8030423J24Rik	8030423J24Rik	0	NaN	NaN	NaN	NaN	NaN	Low	NaN	NaN
8030442B05Rik	8030442B05Rik	0	NaN	NaN	NaN	NaN	NaN	Low	NaN	NaN
8030443G20Rik	8030443G20Rik	0	NaN	NaN	NaN	NaN	NaN	Low	NaN	NaN
8030451O07Rik	8030451O07Rik	0	NaN	NaN	NaN	NaN	NaN	Low	NaN	NaN
8030455M16Rik	8030455M16Rik	0	NaN	NaN	NaN	NaN	NaN	Low	NaN	NaN
8030462N17Rik	8030462N17Rik	221.9821908	-0.801277387	0.17500117	-4.578697312	4.68E-06	1.51E-05	OK	293.4407333	168.3882839
8030474K03Rik	8030474K03Rik	0	NaN	NaN	NaN	NaN	NaN	Low	NaN	NaN
8430422H06Rik	8430422H06Rik	0	NaN	NaN	NaN	NaN	NaN	Low	NaN	NaN
8430423G03Rik	8430423G03Rik	0.39471668	-0.012954856	2.966608405	-0.004366891	0.996515736	NaN	Low	0.396743342	0.393196684
8430426J06Rik	8430426J06Rik	8.644039069	-3.00323124	0.760259739	-3.950270002	7.81E-05	0.000213556	OK	17.29360522	2.156864456
8430429K09Rik	8430429K09Rik	63.18665119	0.073916767	0.239993314	0.307995111	0.758086052	0.812764809	OK	61.34386645	64.56873974
8430430B14Rik	8430430B14Rik	0.340250662	1.435545669	3.779007806	0.379873698	0.704039173	NaN	Low	0.172348902	0.466176983
8430431K14Rik	8430431K14Rik	0.974881197	-2.016708982	2.076843994	-0.971045003	0.331525869	NaN	Low	1.710967531	0.422816447
8430436N08Rik	8430436N08Rik	0	NaN	NaN	NaN	NaN	NaN	Low	NaN	NaN
8430437L04Rik	8430437L04Rik	0	NaN	NaN	NaN	NaN	NaN	Low	NaN	NaN
9030025P20Rik	9030025P20Rik	149.9601123	-0.279587789	0.479645224	-0.582905396	0.559956988	0.640961143	OK	166.7466002	137.3702463
9030204H09Rik	9030204H09Rik	0	NaN	NaN	NaN	NaN	NaN	Low	NaN	NaN
9030404E10Rik	9030404E10Rik	0.362872554	1.51706771	3.773541723	0.402027544	0.687663756	NaN	Low	0.175806094	0.503172399
9030612E09Rik	9030612E09Rik	0.286981614	-0.71480053	3.816938526	-0.187270643	0.85144844	NaN	Low	0.36947087	0.225114672
9030616G12Rik	9030616G12Rik	0	NaN	NaN	NaN	NaN	NaN	Low	NaN	NaN
9030619P08Rik	9030619P08Rik	226.9460241	0.562316638	1.004709191	0.559680993	0.575697049	0.654998468	OK	178.3655271	263.3813968
9030624G23Rik	9030624G23Rik	11.09480306	0.817677652	0.595742516	1.372535334	0.169896847	0.237329037	OK	7.727519136	13.620266
9030625G05Rik	9030625G05Rik	12.1323288	0.436512251	0.587773026	0.742654446	0.457690916	0.541606633	OK	10.09427378	13.66087007
9130008F23Rik	9130008F23Rik	138.3346873	2.419929414	0.305894788	7.910986101	2.55E-15	2.23E-14	OK	39.67675991	212.3281328
9130015A21Rik	9130015A21Rik	0	NaN	NaN	NaN	NaN	NaN	Low	NaN	NaN
9130015G15Rik	9130015G15Rik	0	NaN	NaN	NaN	NaN	NaN	Low	NaN	NaN
9130015L21Rik	9130015L21Rik	0	NaN	NaN	NaN	NaN	NaN	Low	NaN	NaN
9130019O22Rik	9130019O22Rik	89.11321456	0.612621568	0.223388968	2.742398495	0.00609923	0.012147023	OK	68.4272578	104.6276821
9130019P16Rik	9130019P16Rik	0.881150311	1.526546715	2.024043434	0.7542065	0.450725235	NaN	Low	0.424685349	1.223499032
9130023H24Rik	9130023H24Rik	210.2373753	-0.567139263	0.186820705	-3.035740947	0.002399454	0.005130933	OK	258.1946147	174.2694458
9130024F11Rik	9130024F11Rik	45.1430567	-0.756836436	0.346091497	-2.18681026	0.028756378	0.049660953	OK	58.87672145	34.84280813
9130204L05Rik	9130204L05Rik	0	NaN	NaN	NaN	NaN	NaN	Low	NaN	NaN
9130209A04Rik	9130209A04Rik	0	NaN	NaN	NaN	NaN	NaN	Low	NaN	NaN
9130221F21Rik	9130221F21Rik	0	NaN	NaN	NaN	NaN	NaN	Low	NaN	NaN
9130221H12Rik	9130221H12Rik	116.4221517	0.153767024	0.176233586	0.872518269	0.382925706	0.469233013	OK	109.3916764	121.6950082
9130227L01Rik	9130227L01Rik	1.196113823	3.219946056	2.372478931	1.35720744	0.174715307	0.243350354	OK	0.207916064	1.937262142
9130230L23Rik	9130230L23Rik	5.220254466	1.918321381	0.880357046	2.179026556	0.029329695	0.050541727	OK	2.016730242	7.622897634
9130401M01Rik	9130401M01Rik	287.6232849	0.473081656	0.12204814	3.876188997	0.000106105	0.000283924	OK	235.4181327	326.777149
9130409I23Rik	9130409I23Rik	0.345809819	1.456039635	3.77760531	0.385439853	0.699911561	NaN	Low	0.173224536	0.475248782
9230009I02Rik	9230009I02Rik	0	NaN	NaN	NaN	NaN	NaN	Low	NaN	NaN
9230019H11Rik	9230019H11Rik	0	NaN	NaN	NaN	NaN	NaN	Low	NaN	NaN
9230020A06Rik	9230020A06Rik	0	NaN	NaN	NaN	NaN	NaN	Low	NaN	NaN
9230102K24Rik	9230102K24Rik	0.149799858	0.239528661	3.816938526	0.062754131	0.949962292	NaN	Low	0.135786189	0.160310109
9230102O04Rik	9230102O04Rik	31.13533729	0.440594688	0.347819987	1.266731943	0.205251154	0.279088971	OK	25.85790639	35.09341046
9230104L09Rik	9230104L09Rik	0	NaN	NaN	NaN	NaN	NaN	Low	NaN	NaN
9230105E05Rik	9230105E05Rik	3.860000017	4.914656021	1.618956226	3.035694197	0.002399826	0.005131075	OK	0.218524168	6.591106904
9230110F15Rik	9230110F15Rik	0	NaN	NaN	NaN	NaN	NaN	Low	NaN	NaN
9230112D13Rik	9230112D13Rik	0.464979489	1.879037257	3.7526032	0.500729003	0.616561858	NaN	Low	0.183753357	0.675899088
9230112J17Rik	9230112J17Rik	6.284981883	0.252185353	0.69245849	0.364188405	0.715717325	0.776827576	OK	5.666492758	6.748848727
9230114K14Rik	9230114K14Rik	43.54192473	-1.314261219	0.276413451	-4.754693419	1.99E-06	6.73E-06	OK	66.13687502	26.59571201
9230116L04Rik	9230116L04Rik	2.098545742	-1.719592219	1.245641584	-1.380487165	0.167436699	0.234400195	OK	3.485511282	1.058321587
9230116N13Rik	9230116N13Rik	7.416300479	1.683852114	0.85128849	1.978004088	0.047928245	0.078477821	OK	3.275051256	10.5222374
9230117E06Rik	9230117E06Rik	0.120957518	0.239528661	3.816938526	0.062754131	0.949962292	NaN	Low	0.109642029	0.129444135
9330020H09Rik	9330020H09Rik	48.04241075	0.202333423	0.276401826	0.732026362	0.464152478	0.548098077	OK	44.23660263	50.89676685
9330102E08Rik	9330102E08Rik	12.95136616	0.181026973	0.72157598	0.250877215	0.801909041	0.848227582	OK	12.03217274	13.64076123
9330104G04Rik	9330104G04Rik	8.128438017	1.293535716	0.698104514	1.852925588	0.063893025	0.101409916	OK	4.443461143	10.89217067
9330111N05Rik	9330111N05Rik	0	NaN	NaN	NaN	NaN	NaN	Low	NaN	NaN
9330117O12Rik	9330117O12Rik	0	NaN	NaN	NaN	NaN	NaN	Low	NaN	NaN
9330133O14Rik	9330133O14Rik	147.758239	-0.29402381	0.221843848	-1.325363821	0.185050511	0.255769674	OK	165.159012	134.7076593
9330136K24Rik	9330136K24Rik	10.45485584	0.526843309	0.665008799	0.792235095	0.428223609	0.512529463	OK	8.351388097	12.03245664
9330151L19Rik	9330151L19Rik	159.7285295	-0.298083649	0.207279	-1.438079345	0.150411542	0.21407658	OK	178.8007408	145.424371
9330158H04Rik	9330158H04Rik	0	NaN	NaN	NaN	NaN	NaN	Low	NaN	NaN
9330159F19Rik	9330159F19Rik	5.007349767	-0.196141168	1.179431055	-0.166301513	0.867919676	0.901133767	OK	5.39956765	4.713186354
9330159M07Rik	9330159M07Rik	43.78113152	-0.018632791	0.278756898	-0.066842439	0.946707137	0.961618621	OK	44.1045368	43.53857757
9330162012Rik	9330162012Rik	25.64190833	-0.231732907	0.375843166	-0.616568102	0.53751964	0.619480953	OK	28.01762076	23.860124
9330162B11Rik	9330162B11Rik	0	NaN	NaN	NaN	NaN	NaN	Low	NaN	NaN
9330175E14Rik	9330175E14Rik	4.379118057	2.432622618	1.409492992	1.725884862	0.084368129	0.129258079	OK	1.246345945	6.728697142
9330175M20Rik	9330175M20Rik	0.461010598	-1.634082812	2.8207821	-0.579301326	0.562385871	NaN	Low	0.752459647	0.24242381
9330178D15Rik	9330178D15Rik	0	NaN	NaN	NaN	NaN	NaN	Low	NaN	NaN
9330179D12Rik	9330179D12Rik	0.915279443	0.1025892	2.100172	0.048847999	0.96104043	NaN	Low	0.878291478	0.943020417
9330182L06Rik	9330182L06Rik	3.998198261	0.53474348	0.910736665	0.587154883	0.55709969	0.638126145	OK	3.182287776	4.610131124
9330182O14Rik	9330182O14Rik	0.224980723	0.916285602	3.813423388	0.240279012	0.810113965	NaN	Low	0.149290456	0.281748423
9330188P03Rik	9330188P03Rik	4.730834399	2.109611772	1.049354358	2.010390251	0.044389901	0.073357528	OK	1.634300522	7.053234806
9330198I05Rik	9330198I05Rik	4.12176821	0.579584024	0.843770683	0.68689756	0.492147284	0.575762874	OK	3.213792357	4.8027501
9330199G10Rik	9330199G10Rik	0	NaN	NaN	NaN	NaN	NaN	Low	NaN	NaN
9430007A20Rik	9430007A20Rik	0	NaN	NaN	NaN	NaN	NaN	Low	NaN	NaN
9430014N10Rik	9430014N10Rik	0	NaN	NaN	NaN	NaN	NaN	Low	NaN	NaN
9430015G10Rik	9430015G10Rik	122.8156971	0.336275816	0.219535077	1.531763489	0.125580809	0.183325865	OK	106.79661	134.8300125
9430018G01Rik	9430018G01Rik	0	NaN	NaN	NaN	NaN	NaN	Low	NaN	NaN
9430019J16Rik	9430019J16Rik	0	NaN	NaN	NaN	NaN	NaN	Low	NaN	NaN
9430021M05Rik	9430021M05Rik	0.112490361	0.239528661	3.816938526	0.062754131	0.949962292	NaN	Low	0.101966969	0.120382906
9430037G07Rik	9430037G07Rik	39.29395834	-0.318774495	0.313892456	-1.01555322	0.309842191	0.393928118	OK	44.31409617	35.52885497
9430038I01Rik	9430038I01Rik	64.03099035	0.434906741	0.242528452	1.793219468	0.072937838	0.113604156	OK	53.31286666	72.06958311
9430041J12Rik	9430041J12Rik	0.161156116	-1.443583024	3.816938526	-0.378204421	0.705278742	NaN	Low	0.252335191	0.09277181
9430060I03Rik	9430060I03Rik	2.345105291	0.904989562	1.215648318	0.744450142	0.456604194	0.540774932	OK	1.564875436	2.930277682
9430065F17Rik	9430065F17Rik	16.73678053	2.69207447	0.699293538	3.849705914	0.00011826	0.000313992	OK	4.060962448	26.2436441
9430069I07Rik	9430069I07Rik	0	NaN	NaN	NaN	NaN	NaN	Low	NaN	NaN
9430078K24Rik	9430078K24Rik	0.493238515	1.954084665	2.765106545	0.706694166	0.479756556	NaN	Low	0.18664289	0.723185233
9430083A17Rik	9430083A17Rik	30.03680341	0.145283815	0.356839778	0.40714019	0.683905027	0.749822506	OK	28.32212987	31.32280856
9430091E24Rik	9430091E24Rik	40.829794	-0.535804608	0.346037188	-1.548401808	0.121525586	0.178191474	OK	49.62733438	34.23163872
9530002B09Rik	9530002B09Rik	0	NaN	NaN	NaN	NaN	NaN	Low	NaN	NaN
9530003J23Rik	9530003J23Rik	0	NaN	NaN	NaN	NaN	NaN	Low	NaN	NaN
9530014B07Rik	9530014B07Rik	1.776633945	-0.939292736	1.381185688	-0.680062604	0.496464822	0.579842969	OK	2.445251745	1.275170595
9530020I12Rik	9530020I12Rik	0.491712281	1.948902937	2.768189833	0.704035148	0.481410885	NaN	Low	0.186625951	0.720527028
9530026F06Rik	9530026F06Rik	0.183218995	-1.443583024	3.816938526	-0.378204421	0.705278742	NaN	Low	0.286880828	0.10547262
9530026P05Rik	9530026P05Rik	8.996248416	0.179305755	0.596683428	0.300503997	0.763792748	0.817576163	OK	8.363762279	9.470613018
9530027J09Rik	9530027J09Rik	0.455518869	1.8524892	3.725616924	0.497230187	0.619026736	NaN	Low	0.18278296	0.6600708
9530036O11Rik	9530036O11Rik	0.621761912	0.904120896	3.646916791	0.247913772	0.804201124	NaN	Low	0.415076587	0.776775906
9530051G07Rik	9530051G07Rik	2.54855675	-0.823865745	1.109097964	-0.742825045	0.45758761	0.541566419	OK	3.391805862	1.916119916
9530052C20Rik	9530052C20Rik	9.084116411	1.322504631	0.66501422	1.988686244	0.046735845	0.076772795	OK	4.889943812	12.22974586
9530052E02Rik	9530052E02Rik	33.63483986	3.366002706	0.846992764	3.974063122	7.07E-05	0.000194309	OK	5.321864213	54.86957159
9530053A07Rik	9530053A07Rik	4.325218323	4.083022732	1.459426564	2.797689745	0.005146953	0.010386202	OK	0.427688696	7.248365543
9530059O14Rik	9530059O14Rik	0	NaN	NaN	NaN	NaN	NaN	Low	NaN	NaN
9530062K07Rik	9530062K07Rik	9.122233644	-0.740928079	0.553843208	-1.337793926	0.180963622	0.250948396	OK	11.83955045	7.084246039
9530068E07Rik	9530068E07Rik	4509.435981	-0.694086912	0.114838834	-6.044008692	1.50E-09	7.19E-09	OK	5768.226518	3565.343079
9530077C05Rik	9530077C05Rik	49.07928183	0.034271171	0.367819358	0.093173919	0.925765394	0.945745778	OK	48.41422633	49.57807345
9530080O11Rik	9530080O11Rik	5.866164007	-0.167937498	0.850192264	-0.197528847	0.843413709	0.881695721	OK	6.259190011	5.571394504
9530082P21Rik	9530082P21Rik	107.005841	0.210692531	0.174676482	1.206187167	0.227745331	0.303932343	OK	98.18369607	113.6224497
9530091C08Rik	9530091C08Rik	7.017751328	-0.175968369	0.732288383	-0.240299277	0.810098256	0.854970571	OK	7.510559148	6.648145464
9630001P10Rik	9630001P10Rik	2.169796102	1.963789487	1.340476758	1.464993314	0.142922742	0.20490685	OK	0.816440232	3.184813005
9630013A20Rik	9630013A20Rik	0	NaN	NaN	NaN	NaN	NaN	Low	NaN	NaN
9630013K17Rik	9630013K17Rik	0	NaN	NaN	NaN	NaN	NaN	Low	NaN	NaN
9630028B13Rik	9630028B13Rik	0	NaN	NaN	NaN	NaN	NaN	Low	NaN	NaN
9630028H03Rik	9630028H03Rik	0	NaN	NaN	NaN	NaN	NaN	Low	NaN	NaN
9630028I04Rik	9630028I04Rik	8.106556163	2.354267632	0.757531785	3.107813665	0.001884769	0.004108413	OK	2.419518386	12.3718345
9830107B12Rik	9830107B12Rik	0	NaN	NaN	NaN	NaN	NaN	Low	NaN	NaN
9830132P13Rik	9830132P13Rik	0	NaN	NaN	NaN	NaN	NaN	Low	NaN	NaN
9830166K06Rik	9830166K06Rik	0	NaN	NaN	NaN	NaN	NaN	Low	NaN	NaN
9930012K11Rik	9930012K11Rik	46.99635217	1.096566224	0.357746888	3.065201297	0.002175235	0.004690955	OK	28.47325891	60.88867212
9930014A18Rik	9930014A18Rik	71.73985288	0.649006967	0.323800667	2.004341047	0.04503354	0.074274775	OK	54.15873621	84.92569038
9930021J03Rik	9930021J03Rik	616.1567778	-0.150877126	0.124687141	-1.210045597	0.226261397	0.30238521	OK	653.2214239	588.3582932
9930104L06Rik	9930104L06Rik	218.5566691	0.298296485	0.129785645	2.298378098	0.021540279	0.038230746	OK	193.19887	237.5750183
9930111H07Rik	9930111H07Rik	0	NaN	NaN	NaN	NaN	NaN	Low	NaN	NaN
9930111J21Rik1	9930111J21Rik1	84.89040966	1.364736771	0.361712266	3.772990029	0.000161303	0.000419572	OK	44.67522165	115.0518007
9930111J21Rik2	9930111J21Rik2	28.25197642	1.555009892	0.375623631	4.139808481	3.48E-05	0.000100105	OK	13.4046008	39.38750813
A030001D20Rik	A030001D20Rik	16.85122956	0.69156464	0.418823469	1.651207947	0.098696121	0.148389335	OK	12.46901749	20.13788862
A130010J15Rik	A130010J15Rik	169.0273231	-0.195053298	0.358091467	-0.544702448	0.585958181	0.665128504	OK	182.1930484	159.1530291
A130030D18Rik	A130030D18Rik	0	NaN	NaN	NaN	NaN	NaN	Low	NaN	NaN
A130077B15Rik	A130077B15Rik	3.931312584	3.917602069	1.439203052	2.722063481	0.006487568	0.012828995	OK	0.433734129	6.554496424
A1bg	A1bg	0	NaN	NaN	NaN	NaN	NaN	Low	NaN	NaN
A1cf	A1cf	1597.715824	-2.836791884	0.413676233	-6.85751721	7.01E-12	4.35E-11	OK	3141.675598	439.7459925
A230001M10Rik	A230001M10Rik	0	NaN	NaN	NaN	NaN	NaN	Low	NaN	NaN
A230009B12Rik	A230009B12Rik	0	NaN	NaN	NaN	NaN	NaN	Low	NaN	NaN
A230020J21Rik	A230020J21Rik	0.262185757	0.964170559	3.810522687	0.253028426	0.800246247	NaN	Low	0.169875973	0.331418095
A230028O05Rik	A230028O05Rik	4.286257207	-1.004515825	0.865307722	-1.16087699	0.245691927	0.32426925	OK	6.008270999	2.994746863
A230050P20Rik	A230050P20Rik	234.326167	1.894318241	0.178231138	10.62843596	2.20E-26	4.99E-25	OK	91.79053656	341.2278898
A230051N06Rik	A230051N06Rik	0	NaN	NaN	NaN	NaN	NaN	Low	NaN	NaN
A230056J06Rik	A230056J06Rik	0.997129009	-2.961915534	2.328574582	-1.271986543	0.203377901	NaN	Low	1.986666211	0.254976107
A230056P14Rik	A230056P14Rik	17.99701594	-0.965590692	0.397693121	-2.427979366	0.015183207	0.027871341	OK	24.95488373	12.77861509
A230057D06Rik	A230057D06Rik	0.608270532	2.25976567	2.670384222	0.846232408	0.397423106	NaN	Low	0.192173159	0.920343561
A230070E04Rik	A230070E04Rik	0.909975353	0.273758344	2.20535741	0.124133323	0.901209714	NaN	Low	0.812912173	0.982772737
A230072C01Rik	A230072C01Rik	104.4932905	-0.354785301	0.183408419	-1.934400298	0.05306393	0.086080003	OK	119.3635303	93.3406106
A230072E10Rik	A230072E10Rik	3.574393509	-0.355827077	0.849518493	-0.418857365	0.675320378	0.742818831	OK	4.084563585	3.191765952
A230077H06Rik	A230077H06Rik	0.344445756	-2.334099192	3.771903991	-0.618811931	0.536040261	NaN	Low	0.635629517	0.126057935
A230083G16Rik	A230083G16Rik	0.408317422	-0.007531069	2.94361852	-0.002558439	0.997958663	NaN	Low	0.409535859	0.407403595
A230103J11Rik	A230103J11Rik	12.44753904	1.903536878	0.677660261	2.808984071	0.004969811	0.010066298	OK	4.850094236	18.14562264
A230107N01Rik	A230107N01Rik	21.93065673	-1.26336635	0.443249376	-2.850238304	0.004368648	0.00891217	OK	32.89868819	13.70463313
A230108P19Rik	A230108P19Rik	0	NaN	NaN	NaN	NaN	NaN	Low	NaN	NaN
A2m	A2m	44.5453992	-3.868244912	0.757884824	-5.10400102	3.33E-07	1.23E-06	OK	95.24334313	6.521941244
A2ml1	A2ml1	1.267969338	3.321257707	3.705709078	0.896254303	0.370116959	0.456090555	OK	0.206502855	2.0640692
A330008L17Rik	A330008L17Rik	0	NaN	NaN	NaN	NaN	NaN	Low	NaN	NaN
A330009N23Rik	A330009N23Rik	15.35243353	-0.535866807	0.461769442	-1.160463987	0.245859948	0.324388869	OK	18.660787	12.87116842
A330015K06Rik	A330015K06Rik	0.265334938	0.978764184	3.809227063	0.256945613	0.797220758	NaN	Low	0.170663095	0.33633882
A330023F24Rik	A330023F24Rik	384.7137619	-1.670438535	0.221123659	-7.554318425	4.21E-14	3.28E-13	OK	632.6590486	198.7547969
A330032B11Rik	A330032B11Rik	2.262804035	-1.55272116	1.24473492	-1.247431187	0.212239437	0.28694265	OK	3.630056438	1.237364732
A330033J07Rik	A330033J07Rik	17.52424738	0.908827219	0.485734507	1.871036969	0.061339957	0.097913848	OK	11.67163294	21.91370822
A330035P11Rik	A330035P11Rik	24.76448774	-0.111025187	0.332875408	-0.333533762	0.738731409	0.796957247	OK	25.85899008	23.94361099
A330040F15Rik	A330040F15Rik	10.4017603	-2.466916903	0.665862888	-3.704842164	0.000211522	0.000539406	OK	19.55475865	3.53701153
A330041J22Rik	A330041J22Rik	5.928204504	-0.305576661	0.77479043	-0.394399117	0.693286396	0.758125155	OK	6.653988326	5.383866638
A330048O09Rik	A330048O09Rik	6.951697639	2.74503484	0.930786825	2.949155239	0.003186439	0.006641847	OK	1.632059916	10.94142593
A330049N07Rik	A330049N07Rik	0.288178288	-0.730851443	3.816938526	-0.191475822	0.848152821	NaN	Low	0.372860652	0.224666515
A330069E16Rik	A330069E16Rik	11.3543579	-1.07089519	0.527744991	-2.029190629	0.042438878	0.070508587	OK	16.20696973	7.714899032
A330070K13Rik	A330070K13Rik	0	NaN	NaN	NaN	NaN	NaN	Low	NaN	NaN
A330074K22Rik	A330074K22Rik	1.800748482	1.705239188	1.603822938	1.063234069	0.287675816	0.369925639	OK	0.785700196	2.562034696
A330076C08Rik	A330076C08Rik	0	NaN	NaN	NaN	NaN	NaN	Low	NaN	NaN
A330076H08Rik	A330076H08Rik	1.13101886	1.877432246	2.56880699	0.730857652	0.464866105	NaN	Low	0.447375939	1.643751051
A330093E20Rik	A330093E20Rik	0.749980635	1.210744506	2.176366879	0.556314525	0.57799586	NaN	Low	0.428270817	0.991262999
A330094K24Rik	A330094K24Rik	1.155620057	-0.201431158	1.534993576	-0.13122606	0.895596482	NaN	Low	1.248595931	1.085888152
A330102I10Rik	A330102I10Rik	20.88031028	4.928596193	0.917869812	5.369602668	7.89E-08	3.15E-07	OK	1.170992311	35.66229876
A3galt2	A3galt2	4.661194419	0.80672443	0.873767468	0.923271304	0.355865838	0.441527491	OK	3.263834337	5.709214481
A430005L14Rik	A430005L14Rik	336.6833618	-0.572318009	0.140050319	-4.08651698	4.38E-05	0.000124045	OK	414.1871666	278.5555082
A430033K04Rik	A430033K04Rik	114.3800685	-0.516416839	0.177285197	-2.912915726	0.003580712	0.007412074	OK	138.1300728	96.56756527
A430035B10Rik	A430035B10Rik	60.9907085	-1.402249198	0.265281617	-5.285889058	1.25E-07	4.87E-07	OK	94.59369467	35.78846888
A430046D13Rik	A430046D13Rik	47.1793705	0.605406628	0.262770462	2.30393715	0.021226172	0.037721168	OK	36.34922318	55.301981
A430057M04Rik	A430057M04Rik	38.09937296	3.025768524	0.457724446	6.610458645	3.83E-11	2.19E-10	OK	7.496356244	61.0516355
A430078G23Rik	A430078G23Rik	1.945558433	1.810769219	1.44305113	1.254819861	0.209544161	0.284073977	OK	0.799552145	2.805063149
A430078I02Rik	A430078I02Rik	2.938827575	0.9450247	1.054147596	0.896482337	0.369995209	0.456090555	OK	1.922438044	3.701119723
A430085M09Rik	A430085M09Rik	0	NaN	NaN	NaN	NaN	NaN	Low	NaN	NaN
A430088P11Rik	A430088P11Rik	1.057057166	0.631040071	2.209715179	0.285575298	0.775203425	NaN	Low	0.804744105	1.246291961
A430089I19Rik	A430089I19Rik	0	NaN	NaN	NaN	NaN	NaN	Low	NaN	NaN
A430090L17Rik	A430090L17Rik	0	NaN	NaN	NaN	NaN	NaN	Low	NaN	NaN
A430093F15Rik	A430093F15Rik	2.497714985	0.967658407	1.119441116	0.864412065	0.387361567	0.473457603	OK	1.615500476	3.159375866
A4galt	A4galt	353.8712716	0.35540796	0.188009097	1.890376397	0.058707638	0.094188031	OK	305.1595583	390.4050567
A4gnt	A4gnt	184.8568397	-2.136200975	0.343428123	-6.220227271	4.96E-10	2.51E-09	OK	330.9531923	75.28457525
A530006G24Rik	A530006G24Rik	0	NaN	NaN	NaN	NaN	NaN	Low	NaN	NaN
A530010L16Rik	A530010L16Rik	1.606696547	0.701428773	1.389900568	0.504661117	0.613796875	0.690012216	OK	1.183326415	1.924224145
A530013C23Rik	A530013C23Rik	1.718961724	0.801447095	1.355134234	0.591415282	0.554242203	0.635417369	OK	1.206725206	2.103139112
A530016L24Rik	A530016L24Rik	10.56457103	-0.791556637	1.201753794	-0.658667891	0.510109056	0.592436001	OK	13.92461787	8.044535907
A530021J07Rik	A530021J07Rik	0	NaN	NaN	NaN	NaN	NaN	Low	NaN	NaN
A530032D15Rik	A530032D15Rik	6.361716547	4.626270456	1.326021163	3.488836064	0.000485129	0.001164251	OK	0.43749577	10.80488213
A530046M15Rik	A530046M15Rik	0.659647451	2.357761816	2.596953866	0.907895149	0.363933621	NaN	Low	0.196465804	1.007033687
A530050N04Rik	A530050N04Rik	0.523497782	0.486701815	2.791528359	0.174349586	0.861590732	NaN	Low	0.42585767	0.596727866
A530053G22Rik	A530053G22Rik	0	NaN	NaN	NaN	NaN	NaN	Low	NaN	NaN
A530058N18Rik	A530058N18Rik	0	NaN	NaN	NaN	NaN	NaN	Low	NaN	NaN
A530064D06Rik	A530064D06Rik	3.163538811	4.627677006	1.55831992	2.969657864	0.002981316	0.006251591	OK	0.217351064	5.373179622
A530065N20Rik	A530065N20Rik	0	NaN	NaN	NaN	NaN	NaN	Low	NaN	NaN
A530072M11Rik	A530072M11Rik	10.43045942	-0.113171095	0.772671777	-0.146467229	0.883552558	0.913801223	OK	10.90039979	10.07800414
A530088E08Rik	A530088E08Rik	1.272646965	3.311856235	1.835570651	1.804265193	0.071189744	0.111222366	OK	0.208524575	2.070738757
A630001G21Rik	A630001G21Rik	110.1355143	3.435891301	0.332485509	10.33395803	4.95E-25	1.01E-23	OK	16.65551697	180.2455123
A630001O12Rik	A630001O12Rik	0	NaN	NaN	NaN	NaN	NaN	Low	NaN	NaN
A630010A05Rik	A630010A05Rik	0	NaN	NaN	NaN	NaN	NaN	Low	NaN	NaN
A630012P03Rik	A630012P03Rik	0.910683076	2.820114682	2.002458044	1.408326477	0.159034419	NaN	Low	0.204001226	1.440694463
A630019I02Rik	A630019I02Rik	0.287806988	-0.726018886	3.816938526	-0.19020974	0.849144779	NaN	Low	0.371824459	0.224793884
A630023A22Rik	A630023A22Rik	0	NaN	NaN	NaN	NaN	NaN	Low	NaN	NaN
A630023P12Rik	A630023P12Rik	0.632640644	0.827718881	3.649887774	0.226779269	0.820595385	NaN	Low	0.438485208	0.778257221
A630066F11Rik	A630066F11Rik	57.59522123	-0.00967549	0.252184515	-0.038366709	0.969395304	0.977792881	OK	57.8160488	57.42960056
A630072M18Rik	A630072M18Rik	107.1731471	-0.219136761	0.196595493	-1.114658112	0.264996958	0.345559495	OK	116.5592062	100.1336029
A630073D07Rik	A630073D07Rik	0	NaN	NaN	NaN	NaN	NaN	Low	NaN	NaN
A630075F10Rik	A630075F10Rik	0.120957518	0.239528661	3.816938526	0.062754131	0.949962292	NaN	Low	0.109642029	0.129444135
A630076J17Rik	A630076J17Rik	0	NaN	NaN	NaN	NaN	NaN	Low	NaN	NaN
A630077J23Rik	A630077J23Rik	0.350066685	-2.355131913	3.769884107	-0.62472263	0.532153118	NaN	Low	0.647963401	0.126644148
A630089N07Rik	A630089N07Rik	7.006708843	-0.508078772	0.688014528	-0.738470995	0.460228287	0.54416429	OK	8.437994175	5.933244845
A630095E13Rik	A630095E13Rik	0	NaN	NaN	NaN	NaN	NaN	Low	NaN	NaN
A630095N17Rik	A630095N17Rik	0	NaN	NaN	NaN	NaN	NaN	Low	NaN	NaN
A730004F24Rik	A730004F24Rik	0	NaN	NaN	NaN	NaN	NaN	Low	NaN	NaN
A730006G06Rik	A730006G06Rik	0	NaN	NaN	NaN	NaN	NaN	Low	NaN	NaN
A730008H23Rik	A730008H23Rik	37.2739992	-0.739709332	0.450030751	-1.643686194	0.100241039	0.150469248	OK	48.35898374	28.9602608
A730013G03Rik	A730013G03Rik	0.381436686	1.578485635	3.76955908	0.418745429	0.675402191	NaN	Low	0.178643955	0.533531234
A730017C20Rik	A730017C20Rik	5.28147382	0.049427774	0.79142694	0.062453995	0.950201297	0.96404439	OK	5.178337954	5.358825719
A730017L22Rik	A730017L22Rik	88.6294973	0.072517933	0.809116023	0.089626124	0.928584324	0.947885894	OK	86.09341399	90.53155979
A730018C14Rik	A730018C14Rik	0	NaN	NaN	NaN	NaN	NaN	Low	NaN	NaN
A730020E08Rik	A730020E08Rik	16.80456615	0.121744086	0.426136176	0.285692915	0.775113331	0.826134741	OK	15.99956478	17.40831718
A730020M07Rik	A730020M07Rik	71.93423636	0.169337909	0.24501092	0.691144335	0.489474841	0.573036215	OK	67.15501416	75.51865301
A730035I17Rik	A730035I17Rik	0	NaN	NaN	NaN	NaN	NaN	Low	NaN	NaN
A730036I17Rik	A730036I17Rik	1.004622431	-0.482203212	1.753061691	-0.275063459	0.783267485	NaN	Low	1.199337616	0.858586043
A730043L09Rik	A730043L09Rik	0	NaN	NaN	NaN	NaN	NaN	Low	NaN	NaN
A730046J19Rik	A730046J19Rik	0.11526994	0.239528661	3.816938526	0.062754131	0.949962292	NaN	Low	0.10448652	0.123357505
A730056A06Rik	A730056A06Rik	0.340459385	1.436324109	3.778953418	0.380085158	0.703882202	NaN	Low	0.172381787	0.466517584
A730063M14Rik	A730063M14Rik	29.97326634	0.623577013	0.369781731	1.686338075	0.091730701	0.139379127	OK	22.89843069	35.27939308
A730081D07Rik	A730081D07Rik	1.530511583	-0.224228244	1.690761504	-0.132619677	0.89449417	0.921195489	OK	1.667688137	1.427629167
A730082K24Rik	A730082K24Rik	0.383314032	1.579922261	2.94632437	0.536235004	0.591796144	NaN	Low	0.179380357	0.536264287
A730085K08Rik	A730085K08Rik	0	NaN	NaN	NaN	NaN	NaN	Low	NaN	NaN
A730090N16Rik	A730090N16Rik	2.065663125	-0.055407575	1.595298291	-0.034731796	0.972293606	0.979832125	OK	2.111115392	2.031573925
A730098A19Rik	A730098A19Rik	0	NaN	NaN	NaN	NaN	NaN	Low	NaN	NaN
A830009L08Rik	A830009L08Rik	1.71589347	1.530619662	1.96424454	0.779240889	0.435837828	0.520268607	OK	0.825153022	2.383948805
A830010M20Rik	A830010M20Rik	124.0800267	-0.629994226	0.256257766	-2.458439542	0.013954227	0.025793245	OK	155.524504	100.4966687
A830011K09Rik	A830011K09Rik	0	NaN	NaN	NaN	NaN	NaN	Low	NaN	NaN
A830018L16Rik	A830018L16Rik	1.002015759	-0.602644149	1.756202831	-0.343151792	0.73148427	NaN	Low	1.244920459	0.819837234
A830019L24Rik	A830019L24Rik	0	NaN	NaN	NaN	NaN	NaN	Low	NaN	NaN
A830019P07Rik	A830019P07Rik	2.294383778	-0.679298474	1.188335333	-0.571638707	0.567566767	0.648078996	OK	2.92125325	1.824231674
A830029E22Rik	A830029E22Rik	0	NaN	NaN	NaN	NaN	NaN	Low	NaN	NaN
A830035O19Rik	A830035O19Rik	22.46530757	0.539535881	0.382402261	1.410911848	0.158270608	0.223622085	OK	17.84170719	25.93300785
A830036E02Rik	A830036E02Rik	0	NaN	NaN	NaN	NaN	NaN	Low	NaN	NaN
A830052D11Rik	A830052D11Rik	10.57623918	-2.397746879	0.718870956	-3.335434348	0.000851663	0.001971807	OK	19.69482084	3.737302934
A830082K12Rik	A830082K12Rik	4.096555995	-0.504219402	0.797176925	-0.632506268	0.527056114	0.609248526	OK	4.926987824	3.473732123
A830082N09Rik	A830082N09Rik	28.61143195	-1.310239477	0.355337639	-3.687308451	0.000226639	0.000574808	OK	43.41628874	17.50778935
A930001A20Rik	A930001A20Rik	1.157727197	1.991411964	1.683612512	1.182820839	0.23688016	NaN	Low	0.428673571	1.704517417
A930001C03Rik	A930001C03Rik	58.05117505	1.875258113	0.283256798	6.620346373	3.58E-11	2.05E-10	OK	22.99096773	84.34633054
A930002C04Rik	A930002C04Rik	0.11526994	0.239528661	3.816938526	0.062754131	0.949962292	NaN	Low	0.10448652	0.123357505
A930003A15Rik	A930003A15Rik	0	NaN	NaN	NaN	NaN	NaN	Low	NaN	NaN
A930003O13Rik	A930003O13Rik	0	NaN	NaN	NaN	NaN	NaN	Low	NaN	NaN
A930004D18Rik	A930004D18Rik	57.54361533	0.711868034	0.264233145	2.694090604	0.007058098	0.013864002	OK	42.17108467	69.07301333
A930005H10Rik	A930005H10Rik	199.9231585	0.478736467	0.258445228	1.852371085	0.063972555	0.101488109	OK	163.2198871	227.450612
A930006I01Rik	A930006I01Rik	0	NaN	NaN	NaN	NaN	NaN	Low	NaN	NaN
A930006K02Rik	A930006K02Rik	11.75589394	0.239693913	0.890312318	0.269224527	0.787756907	0.83682891	OK	10.65539211	12.58127031
A930007A09Rik	A930007A09Rik	67.35879233	0.284968916	0.289416546	0.984632427	0.324804655	0.409504448	OK	59.88561471	72.96367555
A930007I19Rik	A930007I19Rik	2.698104758	-2.19684539	1.134255937	-1.936816303	0.052767802	0.085641055	OK	4.8771974	1.063785277
A930009A15Rik	A930009A15Rik	0	NaN	NaN	NaN	NaN	NaN	Low	NaN	NaN
A930011G23Rik	A930011G23Rik	0.120957518	0.239528661	3.816938526	0.062754131	0.949962292	NaN	Low	0.109642029	0.129444135
A930012L18Rik	A930012L18Rik	4.715923299	0.624800109	0.822896167	0.75926968	0.447691251	0.531957844	OK	3.600731238	5.552317345
A930013F10Rik	A930013F10Rik	68.22188174	0.097709668	0.225117309	0.434038893	0.664260198	0.733995699	OK	65.59532022	70.19180288
A930015D03Rik	A930015D03Rik	33.17915297	1.017193139	0.362941023	2.802640301	0.005068616	0.010244153	OK	20.93150396	42.36488974
A930016O22Rik	A930016O22Rik	6.115216208	1.577564369	0.774885837	2.035866825	0.04176373	0.069497068	OK	2.865492859	8.552508721
A930017K11Rik	A930017K11Rik	74.30724629	0.105049996	0.39451218	0.266278208	0.790024955	0.838641875	OK	71.23277219	76.61310187
A930017M01Rik	A930017M01Rik	4.516160478	-1.064556791	0.804385148	-1.323441629	0.185688556	0.256532688	OK	6.435270114	3.076828251
A930018P22Rik	A930018P22Rik	0.345537589	1.454837188	3.777692363	0.385112669	0.700153942	NaN	Low	0.173201489	0.474789663
A930019D19Rik	A930019D19Rik	0	NaN	NaN	NaN	NaN	NaN	Low	NaN	NaN
A930024E05Rik	A930024E05Rik	20.75955916	2.098627606	0.473964648	4.427814641	9.52E-06	2.97E-05	OK	7.218180305	30.9155933
A930031H19Rik	A930031H19Rik	0	NaN	NaN	NaN	NaN	NaN	Low	NaN	NaN
A930033H14Rik	A930033H14Rik	39.57796138	-1.07814745	0.374149309	-2.881596798	0.003956657	0.008125078	OK	56.60294159	26.80922623
A930037H05Rik	A930037H05Rik	8.898094858	-0.865750225	0.656637407	-1.318460107	0.187349671	0.258457457	OK	11.98963195	6.579442036
A930041C12Rik	A930041C12Rik	0.149799858	0.239528661	3.816938526	0.062754131	0.949962292	NaN	Low	0.135786189	0.160310109
AA387883	AA387883	0	NaN	NaN	NaN	NaN	NaN	Low	NaN	NaN
AA388235	AA388235	24.08320544	-0.682497459	0.883683215	-0.772332718	0.439917392	0.524205452	OK	30.69408496	19.1250458
AA413626	AA413626	1.935612751	0.381773833	1.282231066	0.297741837	0.76590021	0.819204441	OK	1.649983717	2.149834527
AA414768	AA414768	72.62729746	1.295796507	0.309169205	4.191221137	2.77E-05	8.11E-05	OK	39.65454348	97.35686294
AA465934	AA465934	18.43703067	0.666292775	0.428071697	1.556498083	0.119589698	0.175752517	OK	13.80613852	21.91019978
AA467197	AA467197	57.92263546	3.148897053	0.743704675	4.234069193	2.30E-05	6.79E-05	OK	10.53711147	93.46177845
AA536875	AA536875	11.9097203	-7.448699149	1.162296039	-6.408607533	1.47E-10	7.91E-10	OK	27.57885656	0.157868101
AA543186	AA543186	19.97465667	-0.958768348	0.476124187	-2.013693852	0.044041686	0.072839509	OK	27.64393901	14.22269492
AA543401	AA543401	0	NaN	NaN	NaN	NaN	NaN	Low	NaN	NaN
AA545190	AA545190	0	NaN	NaN	NaN	NaN	NaN	Low	NaN	NaN
AA619741	AA619741	0	NaN	NaN	NaN	NaN	NaN	Low	NaN	NaN
AA792892	AA792892	0.358232543	-2.384051398	3.767167867	-0.632849791	0.526831738	NaN	Low	0.66580977	0.127549624
AA986860	AA986860	403.7241227	1.147425859	0.143812518	7.97862297	1.48E-15	1.32E-14	OK	238.2710359	527.8139378
AB124611	AB124611	48.34938592	2.398259608	0.35572276	6.741934667	1.56E-11	9.34E-11	OK	14.05116	74.07305535
AF067061	AF067061	0	NaN	NaN	NaN	NaN	NaN	Low	NaN	NaN
AF067063	AF067063	0	NaN	NaN	NaN	NaN	NaN	Low	NaN	NaN
AF357355	AF357355	0	NaN	NaN	NaN	NaN	NaN	Low	NaN	NaN
AF357359	AF357359	0	NaN	NaN	NaN	NaN	NaN	Low	NaN	NaN
AF357399	AF357399	0.621911948	-0.659974608	3.603158237	-0.183165591	0.854668092	NaN	Low	0.787008621	0.498089442
AF357425	AF357425	0	NaN	NaN	NaN	NaN	NaN	Low	NaN	NaN
AF357426	AF357426	0	NaN	NaN	NaN	NaN	NaN	Low	NaN	NaN
AF366264	AF366264	0.175033342	-1.443583024	3.816938526	-0.378204421	0.705278742	NaN	Low	0.274063889	0.100760433
AF529169	AF529169	1.00403959	-2.977769997	2.332925487	-1.276410247	0.201810536	NaN	Low	2.003634548	0.254343371
AI115009	AI115009	3.990118405	1.50972624	1.079460946	1.398592737	0.161935145	0.227897145	OK	1.94095643	5.526989886
AI182371	AI182371	25.0674336	2.832001069	1.192759403	2.37432718	NaN	NaN	Outlier	5.573647078	39.68777348
AI197445	AI197445	15.00027209	0.639873456	0.513729727	1.245544928	0.212931511	0.287689174	OK	11.3727414	17.72092011
AI314278	AI314278	964.5084413	-2.240777219	0.452663761	-4.95020236	7.41E-07	2.64E-06	OK	1755.343557	371.3821046
AI413582	AI413582	194.8755111	1.274896405	0.191541561	6.655977934	2.81E-11	1.63E-10	OK	107.5874168	260.3415818
AI427809	AI427809	6.283242669	3.676091157	1.176391082	3.124888665	0.001778724	0.003896506	OK	0.812542014	10.38626816
AI429214	AI429214	86.67735894	-0.764313572	0.234751956	-3.255834731	0.001130595	0.002562754	OK	113.3051405	66.70652274
AI450353	AI450353	21.02989845	-0.146206129	0.35580017	-0.410922033	0.681129706	0.74749769	OK	22.2555617	20.110651
AI463170	AI463170	4.828630988	3.292579576	1.211504052	2.717761917	0.006572511	0.012986248	OK	0.801062017	7.849307716
AI464131	AI464131	977.0946257	-1.091568984	0.150858074	-7.235734609	4.63E-13	3.25E-12	OK	1402.431426	658.0920257
AI467606	AI467606	47.13236336	0.687004329	0.315436032	2.177951338	0.02940966	0.050653494	OK	34.95077715	56.26855302
AI504432	AI504432	36.56517206	2.207310937	0.389876429	5.661565495	1.50E-08	6.49E-08	OK	11.9201601	55.04893103
AI506816	AI506816	2.545736016	-2.161296628	1.641379899	-1.316755877	0.187920467	0.259095672	OK	4.576050511	1.023000144
AI507597	AI507597	0.183218995	-1.443583024	3.816938526	-0.378204421	0.705278742	NaN	Low	0.286880828	0.10547262
AI593442	AI593442	1.26983742	-1.577765804	1.634064933	-0.965546578	0.334271118	0.419546661	OK	2.048124346	0.686122225
AI597479	AI597479	391.3097101	0.323755165	0.144897146	2.234379178	0.025458135	0.044464223	OK	342.1250267	428.1982226
AI606473	AI606473	0	NaN	NaN	NaN	NaN	NaN	Low	NaN	NaN
AI646519	AI646519	0	NaN	NaN	NaN	NaN	NaN	Low	NaN	NaN
AI661453	AI661453	945.0678256	1.247171836	0.128555947	9.701393573	2.97E-22	4.89E-21	OK	529.4486926	1256.782175
AI662270	AI662270	79.10012473	2.172301414	0.359444054	6.043503545	1.51E-09	7.21E-09	OK	26.32950327	118.6780908
AI837181	AI837181	564.7428041	0.304849407	0.094695903	3.219246012	0.001285282	0.002881058	OK	497.8114347	614.9413312
AI839979	AI839979	7.672378816	1.194901984	0.665708482	1.794932791	0.072664409	0.113230868	OK	4.417693158	10.11339306
AI847159	AI847159	0.952424396	0.406044184	1.848873669	0.219617052	0.82616941	NaN	Low	0.803231065	1.064319394
AI854703	AI854703	565.2998899	-0.710699164	0.196987613	-3.607836833	0.000308761	0.000766621	OK	726.8606898	444.12929
AI987944	AI987944	355.918419	0.11112875	0.12971791	0.856695505	0.391613188	0.477544883	OK	340.3455776	367.5980501
AU015228	AU015228	0	NaN	NaN	NaN	NaN	NaN	Low	NaN	NaN
AU015791	AU015791	0.708655674	2.483821489	3.368488471	0.737369746	0.460897528	NaN	Low	0.195490538	1.093529526
AU015836	AU015836	6.093532887	3.608690917	1.206631004	2.990716222	0.00278324	0.005872227	OK	0.823514018	10.04604704
AU016765	AU016765	0	NaN	NaN	NaN	NaN	NaN	Low	NaN	NaN
AU018091	AU018091	0	NaN	NaN	NaN	NaN	NaN	Low	NaN	NaN
AU019990	AU019990	0.570242624	-0.517218038	2.741805224	-0.188641423	0.850373865	NaN	Low	0.688832937	0.481299889
AU021063	AU021063	0.112490361	0.239528661	3.816938526	0.062754131	0.949962292	NaN	Low	0.101966969	0.120382906
AU021092	AU021092	207.925422	-0.432424753	0.226198706	-1.911703034	0.055914295	0.090241119	OK	244.0414174	180.8384255
AU022252	AU022252	159.6995795	-1.100752415	0.166055953	-6.628804291	3.38E-11	1.94E-10	OK	229.7791742	107.1398835
AU022751	AU022751	0	NaN	NaN	NaN	NaN	NaN	Low	NaN	NaN
AU022754	AU022754	9.570882546	-0.534339486	0.51521802	-1.037113348	0.299683035	0.382665863	OK	11.62744764	8.028458729
AU022793	AU022793	3.809451435	4.910043868	1.689921714	2.905485992	0.003666833	0.007577247	OK	0.216336235	6.504287836
AU023762	AU023762	0	NaN	NaN	NaN	NaN	NaN	Low	NaN	NaN
AU040320	AU040320	1623.305221	-0.387878772	0.095787603	-4.049362952	5.14E-05	0.000143878	OK	1876.030702	1433.761111
AU040972	AU040972	0.112490361	0.239528661	3.816938526	0.062754131	0.949962292	NaN	Low	0.101966969	0.120382906
AU041133	AU041133	83.97302585	-0.590383705	0.273688592	-2.157136694	0.030995015	0.053143821	OK	103.9147953	69.01669877
AV026068	AV026068	0.112490361	0.239528661	3.816938526	0.062754131	0.949962292	NaN	Low	0.101966969	0.120382906
AV039307	AV039307	10.07264895	-0.553934114	0.707159522	-0.783322711	0.43343763	0.517661425	OK	12.31667608	8.38962861
AV051173	AV051173	6.684135235	-0.553118725	0.760769453	-0.727051701	0.467194285	0.551055083	OK	8.171056382	5.568944374
AV064505	AV064505	0	NaN	NaN	NaN	NaN	NaN	Low	NaN	NaN
AV205837	AV205837	0	NaN	NaN	NaN	NaN	NaN	Low	NaN	NaN
AV320801	AV320801	0	NaN	NaN	NaN	NaN	NaN	Low	NaN	NaN
AW011738	AW011738	25.50524037	0.035089652	0.351710017	0.099768701	0.920527957	0.941940755	OK	25.15138917	25.77062877
AW046200	AW046200	12.59828615	-1.293694304	0.667948058	-1.936818721	0.052767507	0.085641055	OK	19.04042002	7.766685755
AW112010	AW112010	140.6163498	1.667047568	0.308011801	5.412284734	6.22E-08	2.52E-07	OK	62.68495973	199.0648924
AW146154	AW146154	187.1032754	0.229207544	0.162096642	1.414017846	0.157356663	0.222480746	OK	170.3424628	199.6738849
AW209491	AW209491	384.824398	-0.70680193	0.114746481	-6.159682866	7.29E-10	3.62E-09	OK	494.205749	302.7883848
AW495222	AW495222	0.411223559	-0.035173501	2.940699267	-0.011960931	0.990456785	NaN	Low	0.416962297	0.406919505
AW549542	AW549542	8.704890069	0.685618417	0.674336774	1.016729983	0.309281898	0.393335072	OK	6.459300359	10.38908235
AW549877	AW549877	2098.000368	-0.292239372	0.093389217	-3.129262474	0.001752457	0.003841978	OK	2343.560687	1913.830129
AW551984	AW551984	0	NaN	NaN	NaN	NaN	NaN	Low	NaN	NaN
AW554918	AW554918	168.486023	-0.131783584	0.16940296	-0.777929641	0.436610493	0.52107966	OK	177.3321202	161.8514501
AW822252	AW822252	21.32954078	-5.508888865	1.160345106	-4.747629682	2.06E-06	6.96E-06	OK	48.35306319	1.061898973
AY074887	AY074887	0.149799858	0.239528661	3.816938526	0.062754131	0.949962292	NaN	Low	0.135786189	0.160310109
AY358078	AY358078	1.603212893	1.431970376	1.653023299	0.866273559	0.386340163	0.47245026	OK	0.813660321	2.195377322
AY512915	AY512915	0	NaN	NaN	NaN	NaN	NaN	Low	NaN	NaN
AY512931	AY512931	0.236230999	0.962372279	3.810554624	0.252554385	0.800612583	NaN	Low	0.153197154	0.298506382
AY702102	AY702102	0	NaN	NaN	NaN	NaN	NaN	Low	NaN	NaN
AY702103	AY702103	0	NaN	NaN	NaN	NaN	NaN	Low	NaN	NaN
AY761184	AY761184	0.414181467	1.683952747	3.763230611	0.4474753	0.654531918	NaN	Low	0.182892916	0.58764788
AY761185	AY761185	0	NaN	NaN	NaN	NaN	NaN	Low	NaN	NaN
Aaas	Aaas	281.8435548	0.250090304	0.151720892	1.64835773	0.099279285	0.149185855	OK	254.3345084	302.4753396
Aacs	Aacs	2785.060741	-3.288428649	0.236573545	-13.90023831	6.31E-44	5.11E-42	OK	5718.145157	585.2474284
Aadac	Aadac	1840.815426	-1.934406967	0.444832179	-4.348621926	1.37E-05	4.18E-05	OK	3184.396422	833.1296797
Aadacl2	Aadacl2	0	NaN	NaN	NaN	NaN	NaN	Low	NaN	NaN
Aadacl3	Aadacl3	0	NaN	NaN	NaN	NaN	NaN	Low	NaN	NaN
Aadacl4	Aadacl4	0	NaN	NaN	NaN	NaN	NaN	Low	NaN	NaN
Aadat	Aadat	5585.802744	-0.499569397	0.910691313	-0.548560626	0.583307013	0.662583541	OK	6707.633965	4744.429328
Aaed1	Aaed1	320.0220684	-0.723945321	0.138567884	-5.224481313	1.75E-07	6.70E-07	OK	413.1786219	250.1546533
Aagab	Aagab	1009.689736	0.073662208	0.076402248	0.964136654	0.334977418	0.420307294	OK	980.3439947	1031.699041
Aak1	Aak1	1921.579331	-0.088070115	0.07792299	-1.130219904	0.258383575	0.33825089	OK	1988.882684	1871.101816
Aamdc	Aamdc	503.9450009	-0.992842982	0.14231421	-6.976414953	3.03E-12	1.95E-11	OK	704.1223069	353.8120213
Aamp	Aamp	2848.203963	-0.484002189	0.070348142	-6.880099142	5.98E-12	3.75E-11	OK	3402.311377	2432.623403
Aanat	Aanat	0.64280065	-2.199079305	2.603210148	-0.844756735	0.398246675	NaN	Low	1.162356235	0.253133962
Aar2	Aar2	814.5222134	0.796527387	0.172002171	4.630914738	3.64E-06	1.19E-05	OK	573.165433	995.5397988
Aard	Aard	4.290877248	2.005481166	1.117338117	1.794874028	0.072673773	0.113234936	OK	1.575798357	6.327186417
Aars	Aars	2522.267941	0.034954271	0.158987052	0.219856087	0.825983237	0.867530753	OK	2487.409598	2548.411698
Aars2	Aars2	356.2077214	-0.306580555	0.119778397	-2.559564686	0.010480335	0.019914299	OK	399.9622392	323.391833
Aarsd1	Aarsd1	619.3462098	-0.342988629	0.103461455	-3.315134397	0.000915991	0.002108804	OK	704.5315695	555.45719
Aasdh	Aasdh	204.0454069	-0.736404716	0.175660861	-4.192195759	2.76E-05	8.07E-05	OK	264.4576014	158.736261
Aasdhppt	Aasdhppt	666.9649715	-0.563360648	0.091094722	-6.184339079	6.24E-10	3.12E-09	OK	818.0900731	553.6211453
Aass	Aass	6916.959411	-2.817791605	0.405871658	-6.94256805	3.85E-12	2.45E-11	OK	13572.89391	1925.008537
Aatf	Aatf	411.2144403	-0.052683747	0.11323463	-0.465261796	0.64174399	0.714578395	OK	419.8168146	404.7626595
Aatk	Aatk	42.74756206	-0.291787516	0.394294875	-0.740023606	0.459285671	0.543192695	OK	47.74315185	39.00086971
Abat	Abat	5298.311486	-2.284918824	0.455396372	-5.017428699	5.24E-07	1.90E-06	OK	9706.945905	1991.835671
Abca1	Abca1	1347.134341	1.748494561	0.152971369	11.430208	2.95E-30	9.09E-29	OK	573.5865142	1927.29521
Abca12	Abca12	0	NaN	NaN	NaN	NaN	NaN	Low	NaN	NaN
Abca13	Abca13	2179.725906	-1.636900597	0.725077078	-2.257553918	0.023973484	0.042103636	OK	3559.827078	1144.650026
Abca14	Abca14	3.18755891	-0.358067435	1.11299866	-0.321714165	0.747669246	0.804374093	OK	3.645402722	2.844176051
Abca15	Abca15	0	NaN	NaN	NaN	NaN	NaN	Low	NaN	NaN
Abca16	Abca16	0	NaN	NaN	NaN	NaN	NaN	Low	NaN	NaN
Abca17	Abca17	4.53303268	0.284002052	0.939924955	0.302153965	0.762534696	0.81643801	OK	4.031783499	4.908969566
Abca2	Abca2	2007.199016	-0.048602582	0.106518601	-0.45628258	0.648186789	0.719649576	OK	2045.928556	1978.151861
Abca3	Abca3	9934.628466	-1.49647619	0.154154405	-9.707644693	2.80E-22	4.61E-21	OK	15741.86558	5579.200627
Abca4	Abca4	194.2648639	-0.728537072	0.409071702	-1.780952013	0.07492029	0.116324522	OK	251.1707409	151.5854562
Abca5	Abca5	400.5144186	-0.512381146	0.180022841	-2.846200759	0.004424429	0.00901938	OK	483.0249017	338.6315563
Abca6	Abca6	21.49584968	1.287916096	0.914779146	1.407898401	0.159161157	0.224709929	OK	11.78592465	28.77829346
Abca7	Abca7	643.1674136	1.162202503	0.195461266	5.945947895	2.75E-09	1.28E-08	OK	376.6892155	843.0260623
Abca8a	Abca8a	226.7180912	-0.162218392	0.436209066	-0.371882212	0.70998055	0.772400978	OK	241.3875765	215.7159771
Abca8b	Abca8b	83.86377841	-0.03201037	0.296996345	-0.107780349	0.914169931	0.936912423	OK	84.92871444	83.06507639
Abca9	Abca9	188.2075943	-0.087772337	0.447537477	-0.196122877	0.844513991	0.882515805	OK	194.7771971	183.2803922
Abcb10	Abcb10	675.0743684	-0.69995953	0.092667263	-7.553471482	4.24E-14	3.29E-13	OK	865.1063636	532.5503721
Abcb11	Abcb11	29.92481888	7.878336301	2.596850532	3.033804296	NaN	NaN	Outlier	0.221856388	52.20204074
Abcb1a	Abcb1a	100.3546813	0.095780333	0.482825105	0.198374799	0.842751833	0.88116862	OK	96.56687242	103.1955379
Abcb1b	Abcb1b	228.0835222	1.113120082	0.377913021	2.945439878	0.003224958	0.006711291	OK	137.0162757	296.383957
Abcb4	Abcb4	66.12600524	3.930743356	0.576612598	6.816957122	9.30E-12	5.70E-11	OK	7.232503064	110.2961319
Abcb5	Abcb5	4.002362716	3.958468151	1.501330091	2.636640787	0.008373145	0.016207864	OK	0.429807949	6.681778792
Abcb6	Abcb6	740.517188	-1.218334948	0.138951249	-8.768074826	1.82E-18	2.14E-17	OK	1098.430878	472.0819209
Abcb7	Abcb7	1331.207355	-1.27440021	0.089503808	-14.23850264	5.28E-46	4.92E-44	OK	2002.422982	827.795634
Abcb8	Abcb8	1054.426967	-0.878352083	0.128069732	-6.858389308	6.96E-12	4.33E-11	OK	1426.015198	775.7357928
Abcb9	Abcb9	138.989042	-0.603998354	0.201298036	-3.000517877	0.002695209	0.00570444	OK	172.757997	113.6623257
Abcc1	Abcc1	1029.558978	1.645062278	0.181000804	9.088701476	1.00E-19	1.33E-18	OK	464.6487262	1453.241667
Abcc10	Abcc10	330.858885	-0.440767671	0.177489494	-2.483345133	0.013015492	0.024237089	OK	389.444075	286.9199925
Abcc12	Abcc12	0.183218995	-1.443583024	3.816938526	-0.378204421	0.705278742	NaN	Low	0.286880828	0.10547262
Abcc2	Abcc2	1950.416432	-2.07929242	0.312905065	-6.645122274	3.03E-11	1.75E-10	OK	3459.480487	818.6183911
Abcc3	Abcc3	833.2148745	4.501021194	0.219249109	20.52925653	1.18E-93	1.04E-90	OK	62.33055419	1411.378115
Abcc4	Abcc4	1776.395519	1.48067746	0.159030077	9.310675618	1.27E-20	1.84E-19	OK	877.9638305	2450.219286
Abcc5	Abcc5	1448.557045	1.01908221	0.166874437	6.1068803	1.02E-09	4.97E-09	OK	912.9684127	1850.248519
Abcc6	Abcc6	159.67995	-1.749285989	0.399350408	-4.380328542	1.19E-05	3.64E-05	OK	266.7814134	79.35385241
Abcc8	Abcc8	6.1774858	0.381831061	0.724923479	0.526719125	0.598388652	0.676044912	OK	5.265771454	6.861271559
Abcc9	Abcc9	279.1986399	-1.126432127	0.117367033	-9.597517296	8.19E-22	1.30E-20	OK	404.4524573	185.2582768
Abcd1	Abcd1	361.7630409	-0.026580848	0.118583305	-0.224153377	0.82263796	0.865209552	OK	365.5766842	358.9028085
Abcd2	Abcd2	27.17599951	0.05343922	0.643451403	0.083050903	0.933811065	0.951748229	OK	26.60236405	27.6062261
Abcd3	Abcd3	6745.807859	-1.877260583	0.152311435	-12.32514542	6.63E-35	2.98E-33	OK	11548.77987	3143.57885
Abcd4	Abcd4	400.8572909	-0.882332281	0.230771803	-3.823397269	0.000131625	0.000347178	OK	542.75113	294.4369115
Abce1	Abce1	1785.057563	-0.572726672	0.093860119	-6.101917162	1.05E-09	5.12E-09	OK	2196.268157	1476.649617
Abcf1	Abcf1	1850.552359	-0.223947079	0.082487799	-2.714911578	0.006629347	0.013092374	OK	2016.204038	1726.3136
Abcf2	Abcf2	1119.902479	0.094138451	0.107909724	0.872381543	0.383000266	0.469290081	OK	1078.353357	1151.06432
Abcf3	Abcf3	843.9604008	-0.343071816	0.077988451	-4.399007928	1.09E-05	3.36E-05	OK	960.0677404	756.8798961
Abcg1	Abcg1	510.1254209	1.895363967	0.228940422	8.278852408	1.24E-16	1.22E-15	OK	199.7064645	742.9396382
Abcg2	Abcg2	5308.349892	-2.369361668	0.374962897	-6.318922987	2.63E-10	1.37E-09	OK	9845.580061	1905.427266
Abcg3	Abcg3	14.35099065	0.791936896	0.501755451	1.578332421	0.114489261	0.169086712	OK	10.12100426	17.52348044
Abcg4	Abcg4	2.671754455	0.705216883	1.110368748	0.635119535	0.525350457	0.607444391	OK	1.964203679	3.202417536
Abcg5	Abcg5	7.688154846	3.381454537	1.438773077	2.350234788	0.018761572	0.033684044	OK	1.204367233	12.55099556
Abcg8	Abcg8	8.67156157	2.689561113	1.661552514	1.618703646	NaN	NaN	Outlier	2.10732841	13.59473644
Abhd1	Abhd1	58.13206321	-1.151390388	0.275724049	-4.175879447	2.97E-05	8.63E-05	OK	84.76242333	38.15929312
Abhd10	Abhd10	281.3914137	-0.163513644	0.197272919	-0.828870201	0.407177859	0.492326619	OK	299.7447115	267.6264404
Abhd11	Abhd11	891.4357231	-0.11404886	0.108711374	-1.04909777	0.294133122	0.376784327	OK	931.9119728	861.0785358
Abhd11os	Abhd11os	43.36402054	-1.556366054	0.365210156	-4.261562905	2.03E-05	6.06E-05	OK	69.62072304	23.67149367
Abhd12	Abhd12	1194.668242	0.530292776	0.098784723	5.368165826	7.95E-08	3.17E-07	OK	952.8065912	1376.06448
Abhd12b	Abhd12b	0	NaN	NaN	NaN	NaN	NaN	Low	NaN	NaN
Abhd13	Abhd13	777.8353704	-0.245057247	0.088873122	-2.757383138	0.005826604	0.011651123	OK	854.0764235	720.6545806
Abhd14a	Abhd14a	563.452445	-2.15399119	0.334670677	-6.436151522	1.23E-10	6.66E-10	OK	1011.646393	227.3069836
Abhd14b	Abhd14b	3958.37158	-1.860137806	0.213350307	-8.718702284	2.81E-18	3.26E-17	OK	6755.229888	1860.727849
Abhd15	Abhd15	48.26058999	0.105350207	0.2873066	0.366682167	0.71385611	0.775460019	OK	46.25812865	49.76243599
Abhd16a	Abhd16a	1275.640394	0.024000963	0.097414096	0.246380802	0.805387466	0.851157163	OK	1263.528318	1284.72445
Abhd16b	Abhd16b	0.120957518	0.239528661	3.816938526	0.062754131	0.949962292	NaN	Low	0.109642029	0.129444135
Abhd17a	Abhd17a	1057.716766	-0.305082111	0.091858589	-3.321214849	0.000896265	0.002067365	OK	1187.000713	960.7538053
Abhd17b	Abhd17b	801.7689718	-0.432564945	0.085058055	-5.085525946	3.67E-07	1.35E-06	OK	941.0791803	697.2863154
Abhd17c	Abhd17c	2182.578624	-0.822799568	0.180325986	-4.562845248	5.05E-06	1.63E-05	OK	2903.813081	1641.652782
Abhd18	Abhd18	223.6128263	-1.729248384	0.206254064	-8.384069374	5.11E-17	5.20E-16	OK	372.1178004	112.2340957
Abhd2	Abhd2	892.6191186	-2.051100163	0.170848593	-12.00536759	3.33E-33	1.31E-31	OK	1575.792851	380.2388192
Abhd3	Abhd3	1469.753738	-2.895843712	0.311076082	-9.30911723	1.29E-20	1.87E-19	OK	2908.401867	390.7676423
Abhd4	Abhd4	1735.096342	0.805442127	0.102012881	7.895494397	2.89E-15	2.51E-14	OK	1215.694971	2124.64737
Abhd5	Abhd5	1366.433976	-0.092502379	0.115604512	-0.800162362	0.423616733	0.5082013	OK	1416.71141	1328.725901
Abhd6	Abhd6	626.1976306	0.759310446	0.134528485	5.644235479	1.66E-08	7.14E-08	OK	448.6241457	759.3777442
Abhd8	Abhd8	325.0924968	0.520043485	0.133355522	3.899677168	9.63E-05	0.000259398	OK	260.4909651	373.5436456
Abi1	Abi1	1382.182929	0.068912862	0.094388578	0.730097467	0.46533061	0.549225291	OK	1344.591253	1410.376685
Abi2	Abi2	518.303234	0.17803044	0.097651244	1.823125153	0.068284438	0.107252943	OK	482.1199056	545.4407302
Abi3	Abi3	121.1178228	0.73428762	0.177965849	4.126002957	3.69E-05	0.000105814	OK	87.81832674	146.0924449
Abi3bp	Abi3bp	152.6352915	0.563340976	0.37321831	1.509414091	0.131192994	0.190368925	OK	119.9054122	177.182701
Abl1	Abl1	962.4299761	0.09663468	0.071298519	1.355353252	0.175305036	0.244090645	OK	925.7815684	989.9162818
Abl2	Abl2	684.911835	-0.548151463	0.119588066	-4.583663575	4.57E-06	1.48E-05	OK	835.9015144	571.6695755
Ablim1	Ablim1	2225.290964	-0.229455266	0.113069881	-2.029322604	0.042425442	0.070496893	OK	2429.422281	2072.192477
Ablim2	Ablim2	84.14074381	1.276825438	0.273613405	4.666530999	3.06E-06	1.01E-05	OK	46.4052578	112.4423583
Ablim3	Ablim3	157.118406	0.567192017	0.191883095	2.955924892	0.00311733	0.006512369	OK	123.2087532	182.5506456
Abo	Abo	0	NaN	NaN	NaN	NaN	NaN	Low	NaN	NaN
Abr	Abr	2240.441185	1.347594861	0.289329952	4.65764035	3.20E-06	1.05E-05	OK	1189.960753	3028.301509
Abra	Abra	0.800318811	-1.47928241	2.141007921	-0.690928042	0.489610763	NaN	Low	1.263280776	0.453097337
Abracl	Abracl	672.2030094	0.08241108	0.139051327	0.592666622	0.553404283	0.6346303	OK	650.3562276	688.5880957
Abraxas1	Abraxas1	142.5326482	-0.194545261	0.18781064	-1.03585857	0.300268128	0.383383773	OK	153.6055652	134.2279605
Abraxas2	Abraxas2	930.9078357	-0.133153365	0.101992863	-1.305516489	0.191717036	0.263442022	OK	980.2943785	893.8679286
Abt1	Abt1	284.6772807	0.070628874	0.120727247	0.585028449	0.558528588	0.639588091	OK	276.7427718	290.6281624
Abtb1	Abtb1	451.2294001	-0.048719014	0.150211755	-0.324335559	0.745684001	0.80285646	OK	459.9569179	444.6837616
Abtb2	Abtb2	271.3811813	-0.210524005	0.217111369	-0.969659053	0.332216467	0.417217699	OK	294.2077925	254.2612228
Acaa1a	Acaa1a	2347.214025	-0.467976622	0.087361275	-5.356797066	8.47E-08	3.37E-07	OK	2788.653277	2016.134586
Acaa1b	Acaa1b	2841.407302	-1.967858589	0.395791623	-4.971956139	6.63E-07	2.38E-06	OK	4944.613783	1264.002441
Acaa2	Acaa2	3535.779268	-0.878827987	0.223845445	-3.926048108	8.64E-05	0.000234893	OK	4782.478384	2600.754932
Acaca	Acaca	858.7903121	-0.372401301	0.262999962	-1.415974731	0.156782903	0.221823379	OK	987.1181268	762.5444511
Acacb	Acacb	992.8338728	0.512073655	0.161397301	3.172752287	0.001510013	0.003345011	OK	798.4285907	1138.637834
Acad10	Acad10	1274.051835	-1.972151073	0.335502737	-5.878196681	4.15E-09	1.89E-08	OK	2218.779198	565.5063119
Acad11	Acad11	3933.021493	-1.247167641	0.149477079	-8.34353769	7.21E-17	7.22E-16	OK	5876.323482	2475.545001
Acad12	Acad12	479.8057207	-1.655356388	0.265567418	-6.233281188	4.57E-10	2.33E-09	OK	786.5967349	249.71246
Acad8	Acad8	1426.049388	-1.13432255	0.121114275	-9.365721329	7.55E-21	1.12E-19	OK	2070.083327	943.0239337
Acad9	Acad9	1756.893092	-1.646162001	0.196621408	-8.372241953	5.65E-17	5.72E-16	OK	2874.796296	918.4656882
Acadl	Acadl	6204.126631	-1.017680952	0.095092203	-10.70204408	9.96E-27	2.33E-25	OK	8728.304058	4310.993562
Acadm	Acadm	15748.16845	-2.081794614	0.363460364	-5.727707389	1.02E-08	4.47E-08	OK	27944.35722	6601.026872
Acads	Acads	2871.172268	-1.186485739	0.088068202	-13.47235118	2.28E-41	1.53E-39	OK	4224.542205	1856.144814
Acadsb	Acadsb	2575.444914	-1.163822165	0.164270981	-7.084770263	1.39E-12	9.26E-12	OK	3767.383792	1681.490755
Acadvl	Acadvl	4984.970694	-0.926148208	0.112654856	-8.221112181	2.02E-16	1.93E-15	OK	6835.353598	3597.183517
Acan	Acan	0.60478759	2.252304896	3.735759817	0.602904096	0.546572491	NaN	Low	0.191928717	0.914431744
Acap1	Acap1	37.64330492	1.059591743	0.321499524	3.295780133	0.000981488	0.00224725	OK	23.24200563	48.44427938
Acap2	Acap2	809.7646194	-0.000112219	0.104000115	-0.001079026	0.999139062	0.999517438	OK	809.8006121	809.7376248
Acap3	Acap3	249.0138893	0.77189269	0.176247846	4.379586525	1.19E-05	3.65E-05	OK	177.3236272	302.7815858
Acat1	Acat1	11331.92583	-2.863729837	0.259952952	-11.01633897	3.19E-28	8.36E-27	OK	22347.60115	3070.169346
Acat2	Acat2	2072.018655	-1.856547679	0.219847798	-8.444695366	3.05E-17	3.17E-16	OK	3533.675535	975.7759953
Acat3	Acat3	405.8868875	-0.354544698	0.373375199	-0.949566814	0.342332408	0.427860348	OK	463.6084032	362.5957507
Acbd3	Acbd3	1003.177134	0.176009594	0.098202323	1.792316001	0.073082362	0.113797544	OK	933.9303465	1055.112224
Acbd4	Acbd4	1152.138451	-1.564810319	0.196404475	-7.967284462	1.62E-15	1.45E-14	OK	1853.126146	626.3976794
Acbd5	Acbd5	2384.096861	-0.904478103	0.065859782	-13.73339048	6.41E-43	4.88E-41	OK	3248.781559	1735.583337
Acbd6	Acbd6	531.9925336	0.147984936	0.118277884	1.251163203	0.21087494	0.285458291	OK	501.0637905	555.1890909
Acbd7	Acbd7	0.748121225	-0.216179958	2.215052526	-0.097595861	0.922253211	NaN	Low	0.812750291	0.699649425
Accs	Accs	187.9769231	0.806102973	0.154675724	5.211567459	1.87E-07	7.16E-07	OK	131.6637906	230.2117724
Accsl	Accsl	1.33269106	0.273096949	1.447093505	0.188721011	0.850311483	0.887081423	OK	1.190875455	1.439052763
Acd	Acd	373.426352	0.261640045	0.132625114	1.972779042	0.048520742	0.079352278	OK	335.3255578	402.0019477
Ace	Ace	3239.523514	-2.306367049	0.410294069	-5.621253686	1.90E-08	8.10E-08	OK	5953.950164	1203.703525
Ace2	Ace2	1016.479502	-1.937791257	0.366159052	-5.292211799	1.21E-07	4.71E-07	OK	1759.457393	459.2460829
Ace3	Ace3	0.410670924	-0.027042626	2.941422478	-0.009193724	0.992664573	NaN	Low	0.415075452	0.407367528
Acer1	Acer1	0	NaN	NaN	NaN	NaN	NaN	Low	NaN	NaN
Acer2	Acer2	507.9096788	0.560104499	0.165506836	3.38417743	0.000713919	0.001674398	OK	399.5915865	589.1482479
Acer3	Acer3	404.0099014	-0.014801008	0.106819275	-0.138561208	0.889796899	0.917993146	OK	406.3801029	402.2322503
Ache	Ache	37.93691483	0.191870957	0.35838252	0.535380344	0.592386879	0.670665145	OK	35.08511502	40.0757647
Acin1	Acin1	2536.773563	0.32017634	0.096144848	3.330145574	0.000868006	0.002007428	OK	2221.361614	2773.332525
Ackr1	Ackr1	1.015261648	1.789913716	2.085084922	0.858436842	0.390651291	NaN	Low	0.422227264	1.460037436
Ackr2	Ackr2	8.447069588	2.147672846	0.806768883	2.662067032	0.007766241	0.015134422	OK	2.853120384	12.64253149
Ackr3	Ackr3	662.93982	-0.99029136	0.326013546	-3.037577339	0.002384882	0.005104329	OK	925.615767	465.9328598
Ackr4	Ackr4	2.614679679	1.608122429	1.190073172	1.351280296	0.176605661	0.245738351	OK	1.204588968	3.672247713
Acly	Acly	3378.754697	-0.579648288	0.147967963	-3.917390474	8.95E-05	0.000242531	OK	4166.520126	2787.930625
Acmsd	Acmsd	1958.786018	-3.056298242	0.728822983	-4.193471273	2.75E-05	8.04E-05	OK	3939.108482	473.5441707
Acnat1	Acnat1	1167.541756	0.343393797	0.292217113	1.175132398	0.239941751	0.317805778	OK	1012.116684	1284.110559
Acnat2	Acnat2	908.7554159	-1.975918881	0.316522442	-6.242586994	4.30E-10	2.20E-09	OK	1583.658006	402.5784732
Aco1	Aco1	5414.610904	-1.541503707	0.166881498	-9.237115724	2.53E-20	3.55E-19	OK	8665.142459	2976.712238
Aco2	Aco2	15828.64621	-1.106682477	0.111119644	-9.959377413	2.29E-23	4.16E-22	OK	22810.46544	10592.28178
Acod1	Acod1	13.60130506	4.873749761	1.289045727	3.780897497	0.000156264	0.000407097	OK	0.791596422	23.20858655
Acot1	Acot1	1289.965746	0.102082129	0.236841674	0.431014217	0.666458033	0.735697007	OK	1238.092238	1328.870877
Acot10	Acot10	3.722790143	0.690484244	0.981847741	0.703249817	0.481900078	0.565352548	OK	2.756076462	4.447825404
Acot11	Acot11	791.7685079	-1.632849996	0.200950668	-8.125626123	4.45E-16	4.18E-15	OK	1291.989491	416.6027706
Acot12	Acot12	2371.399959	-3.249887973	0.285927971	-11.36610719	6.17E-30	1.86E-28	OK	4853.060259	510.1547344
Acot13	Acot13	1704.238319	-1.208230568	0.141580268	-8.533890968	1.42E-17	1.53E-16	OK	2521.49079	1091.298966
Acot2	Acot2	830.4380715	0.706142924	0.21838765	3.233437992	0.001223099	0.00275382	OK	610.247875	995.5807189
Acot3	Acot3	307.756754	0.005063279	0.54006728	0.009375274	0.992519723	0.994959764	OK	307.139708	308.2195385
Acot4	Acot4	621.5052972	-2.23974746	0.370617202	-6.043290616	1.51E-09	7.22E-09	OK	1130.92214	239.4426652
Acot5	Acot5	11.04059113	3.536257696	0.870223362	4.063620735	4.83E-05	0.000135952	OK	1.564247652	18.14784873
Acot6	Acot6	72.91696399	-0.52617005	0.280704317	-1.874463693	0.060866542	0.09720443	OK	88.34468676	61.34617192
Acot7	Acot7	467.987922	0.891258886	0.158372566	5.627609048	1.83E-08	7.82E-08	OK	314.4121553	583.1697471
Acot8	Acot8	398.7432373	-0.670762524	0.179097572	-3.745235153	0.000180225	0.000464897	OK	506.3224018	318.0588638
Acot9	Acot9	1243.291528	-0.143626665	0.108694379	-1.321380794	0.186374427	0.257302595	OK	1314.467552	1189.90951
Acox1	Acox1	14233.84309	-2.575463468	0.174429265	-14.76508813	2.46E-49	2.71E-47	OK	27141.10175	4553.399091
Acox2	Acox2	1502.763351	-1.71573551	0.480370395	-3.571692864	0.000354681	0.000871857	OK	2494.041977	759.3043807
Acox3	Acox3	3948.398558	-1.709128589	0.136990221	-12.47628169	1.01E-35	4.79E-34	OK	6544.236248	2001.520291
Acoxl	Acoxl	5.235253836	2.778573755	1.05775351	2.626863186	0.008617597	0.016648376	OK	1.203627325	8.25897372
Acp1	Acp1	1155.827728	-0.200693278	0.160519721	-1.250271791	0.21120028	0.285787676	OK	1248.477356	1086.340506
Acp2	Acp2	1090.349557	0.140837577	0.096307778	1.462369714	0.143639924	0.205687485	OK	1029.994789	1135.615634
Acp4	Acp4	0	NaN	NaN	NaN	NaN	NaN	Low	NaN	NaN
Acp5	Acp5	773.5501734	-0.713798011	0.163013613	-4.3787632	1.19E-05	3.66E-05	OK	995.5872284	607.0223822
Acp6	Acp6	1142.756113	-0.739000311	0.238517776	-3.098302877	0.001946324	0.004234334	OK	1482.278993	888.1139534
Acp7	Acp7	0.149799858	0.239528661	3.816938526	0.062754131	0.949962292	NaN	Low	0.135786189	0.160310109
Acpp	Acpp	256.1071942	0.972100895	0.21667555	4.486435577	7.24E-06	2.30E-05	OK	165.2794867	324.2279748
Acr	Acr	3.080527072	0.578830305	0.968844736	0.597443825	0.550211102	0.631486723	OK	2.402759694	3.588852606
Acrbp	Acrbp	82.8502059	0.167464504	0.249669603	0.670744464	0.502383332	0.585653989	OK	77.40600028	86.93336012
Acrv1	Acrv1	0	NaN	NaN	NaN	NaN	NaN	Low	NaN	NaN
Acsbg1	Acsbg1	49.75993002	3.289285793	0.474524251	6.931754888	4.16E-12	2.64E-11	OK	8.272615493	80.87541591
Acsbg2	Acsbg2	0	NaN	NaN	NaN	NaN	NaN	Low	NaN	NaN
Acsf2	Acsf2	727.4165672	1.366386761	0.22436726	6.089956095	1.13E-09	5.50E-09	OK	382.4780842	986.1204295
Acsf3	Acsf3	923.1303459	-1.510379825	0.154474966	-9.777505454	1.41E-22	2.37E-21	OK	1467.257522	515.0349637
Acsl1	Acsl1	4233.295045	-0.122917011	0.303328251	-0.405227705	0.685310142	0.75106838	OK	4440.530848	4077.868192
Acsl3	Acsl3	742.0453777	-0.168371709	0.197948449	-0.850583621	0.395000691	0.480796848	OK	791.890864	704.661263
Acsl4	Acsl4	1968.972365	0.950422714	0.152105881	6.248428461	4.15E-10	2.12E-09	OK	1284.540641	2482.296157
Acsl5	Acsl5	3082.477196	1.055487517	0.136573852	7.728327929	1.09E-14	8.94E-14	OK	1907.189977	3963.942611
Acsl6	Acsl6	42.74562451	3.464989515	0.523019743	6.624968869	3.47E-11	1.99E-10	OK	6.343447589	70.04725721
Acsm1	Acsm1	2529.957146	-2.246953229	0.636574354	-3.529757704	0.00041594	0.001011321	OK	4608.691589	970.9063143
Acsm2	Acsm2	56238.16373	-4.448860101	0.458717994	-9.698464323	3.06E-22	5.02E-21	OK	123671.986	5662.797061
Acsm3	Acsm3	14426.20978	-8.527206311	0.877098445	-9.722062971	2.43E-22	4.02E-21	OK	33539.94122	90.91120583
Acsm4	Acsm4	0	NaN	NaN	NaN	NaN	NaN	Low	NaN	NaN
Acsm5	Acsm5	1277.016623	-2.972733002	0.476136247	-6.243450313	4.28E-10	2.18E-09	OK	2547.090685	324.4610765
Acss1	Acss1	5714.669163	-0.002287772	0.121122657	-0.01888806	0.984930405	0.989103604	OK	5719.848096	5710.784962
Acss2	Acss2	3192.09079	-2.626469149	0.297731896	-8.821591442	1.13E-18	1.36E-17	OK	6125.577541	991.9757264
Acss2os	Acss2os	0	NaN	NaN	NaN	NaN	NaN	Low	NaN	NaN
Acss3	Acss3	109.4906056	-1.762690268	0.503361263	-3.501839333	0.000462058	0.001114243	OK	183.4104583	54.05071613
Acta1	Acta1	25.55478038	5.19860231	1.054414936	4.9303193	8.21E-07	2.91E-06	OK	1.193423546	43.825798
Acta2	Acta2	1377.487397	0.976230973	0.230005418	4.244382504	2.19E-05	6.50E-05	OK	887.1254601	1745.25885
Actb	Actb	15013.269	0.711299529	0.089161647	7.977640071	1.49E-15	1.33E-14	OK	11005.51253	18019.08635
Actbl2	Actbl2	0	NaN	NaN	NaN	NaN	NaN	Low	NaN	NaN
Actc1	Actc1	2.932076049	-1.109973096	1.565606626	-0.708973172	0.478341125	0.561809418	OK	4.229062714	1.95933605
Actg1	Actg1	25260.19549	0.568553486	0.102443919	5.549899781	2.86E-08	1.20E-07	OK	19796.07351	29358.28697
Actg2	Actg2	39.55394185	0.664551165	0.47259993	1.406160102	0.159676589	0.225377096	OK	29.64332892	46.98690154
Actl10	Actl10	0	NaN	NaN	NaN	NaN	NaN	Low	NaN	NaN
Actl11	Actl11	0	NaN	NaN	NaN	NaN	NaN	Low	NaN	NaN
Actl6a	Actl6a	699.9326757	-0.140369745	0.114193961	-1.229222133	0.218988533	0.294519991	OK	739.0889319	670.5654835
Actl6b	Actl6b	0	NaN	NaN	NaN	NaN	NaN	Low	NaN	NaN
Actl7a	Actl7a	0	NaN	NaN	NaN	NaN	NaN	Low	NaN	NaN
Actl7b	Actl7b	0.63796837	2.316523867	2.599777117	0.891047103	0.372903901	NaN	Low	0.194797619	0.970346433
Actl9	Actl9	2.370937299	-2.391805521	1.17848014	-2.02956795	0.042400476	0.070472221	OK	4.411427014	0.840570013
Actn1	Actn1	1508.75444	1.31402743	0.13855705	9.483656214	2.46E-21	3.78E-20	OK	815.8335889	2028.445078
Actn2	Actn2	15.68225989	1.415356573	0.462393135	3.060937689	0.00220645	0.004749108	OK	8.030990585	21.42071188
Actn3	Actn3	27.16814172	1.790307156	0.473887449	3.777916383	0.000158146	0.000411808	OK	11.29616159	39.07212681
Actn4	Actn4	7388.271716	0.062779532	0.075691427	0.829414039	0.40687016	0.492100698	OK	7205.153212	7525.610594
Actr10	Actr10	1291.400737	-0.206352057	0.085493813	-2.413649018	0.015793668	0.028852956	OK	1397.856683	1211.558778
Actr1a	Actr1a	2632.521597	0.47321851	0.129819277	3.645209859	0.000267174	0.000669912	OK	2154.572265	2990.983596
Actr1b	Actr1b	1818.47008	-0.182462941	0.067933069	-2.685922264	0.007232991	0.014169362	OK	1950.912097	1719.138567
Actr2	Actr2	4724.03783	-0.08227071	0.088785755	-0.926620605	0.354123553	0.440017016	OK	4878.563445	4608.143619
Actr3	Actr3	4135.825085	-0.016985708	0.06028118	-0.281774649	0.778116311	0.828781361	OK	4163.673058	4114.939104
Actr3b	Actr3b	10.49668296	0.954289092	0.645396661	1.478608659	0.139244937	0.200319164	OK	6.834732478	13.24314583
Actr5	Actr5	154.3235102	0.093389924	0.17176588	0.543704745	0.586644666	0.665602322	OK	148.6432902	158.5836751
Actr6	Actr6	196.4874097	-0.547208569	0.130031473	-4.208277871	2.57E-05	7.56E-05	OK	239.7285555	164.0565504
Actr8	Actr8	710.7929478	-0.453969273	0.087829467	-5.168758132	2.36E-07	8.90E-07	OK	840.4467159	613.5526218
Actrt1	Actrt1	0	NaN	NaN	NaN	NaN	NaN	Low	NaN	NaN
Actrt2	Actrt2	0.299599715	1.118445899	3.80060375	0.294281112	0.768543104	NaN	Low	0.179485185	0.389685613
Actrt3	Actrt3	2.480567999	-0.783071216	1.543725316	-0.507260721	0.611971895	0.688376007	OK	3.261138525	1.895140105
Acvr1	Acvr1	290.6321912	0.187197698	0.126132281	1.484137903	0.137772339	0.198456084	OK	269.3104891	306.6234677
Acvr1b	Acvr1b	1160.588766	0.242754652	0.111066278	2.18567379	0.02883948	0.049773706	OK	1050.578339	1243.096587
Acvr1c	Acvr1c	7.400767549	-0.50837528	1.092432749	-0.46536071	0.641673165	0.714546986	OK	8.913434996	6.266266963
Acvr2a	Acvr2a	592.9815512	-0.288788565	0.10239951	-2.820214323	0.004799158	0.009741827	OK	661.5611998	541.5468148
Acvr2b	Acvr2b	530.7602533	-1.350791904	0.22631545	-5.968624345	2.39E-09	1.12E-08	OK	813.2819635	318.8689707
[truncated: 22,973 more rows]
