# Supplementary material for: Carbonic Anhydrase 2 Deletion Delays the Growth of Kidney Cysts Whereas Foxi1 Deletion Completely Abrogates Cystogenesis in TSC
Source: Int J Mol Sci. 2024 Apr 27;25(9):4772. doi: 10.3390/ijms25094772 (PMC11084925; doi:10.3390/ijms25094772)
Supplement: Supplementary file 1 [file ijms-25-04772-s001.zip › Data Set 3.csv]

	GeneName	baseMean	log2FoldChange	lfcSE	stat	pvalue	padj	status	control	comparison
0610005C13Rik	0610005C13Rik	1117.257235	-1.822753872	0.438533045	-4.156480093	3.23E-05	0.000138663	OK	1893.324675	535.2066548
0610009B22Rik	0610009B22Rik	496.6508536	-0.103892686	0.121222779	-0.857039305	0.391423163	0.495029032	OK	517.1849057	481.2503146
0610009E02Rik	0610009E02Rik	32.80390641	-0.330115803	0.34085211	-0.968501566	0.332793937	0.435897453	OK	37.14516524	29.54796228
0610009L18Rik	0610009L18Rik	64.51226377	-0.113522661	0.204867871	-0.554126229	0.579492461	0.671538915	OK	67.42791014	62.325529
0610010B08Rik	0610010B08Rik	104.8673607	-1.594447462	0.317841803	-5.016481302	5.26E-07	3.55E-06	OK	169.7433713	56.21035279
0610010F05Rik	0610010F05Rik	431.5155564	-0.116189471	0.111607725	-1.041052229	0.297851309	0.398528423	OK	451.4782973	416.5435007
0610010K14Rik	0610010K14Rik	415.8111599	0.1744163	0.106501783	1.637684321	0.101487563	0.16412503	OK	387.3657363	437.1452276
0610012G03Rik	0610012G03Rik	803.3164395	0.053119394	0.110277349	0.481689071	0.630026841	0.714880244	OK	786.4610978	815.9579458
0610030E20Rik	0610030E20Rik	680.168667	-0.372918244	0.15526413	-2.401831276	0.016313231	0.034140186	OK	781.9474407	603.8345867
0610031O16Rik	0610031O16Rik	8.604972421	-2.843903376	1.323696952	-2.14845503	0.031677625	0.060797272	OK	16.93352137	2.358560708
0610037L13Rik	0610037L13Rik	429.1632936	0.061367465	0.141846644	0.432632477	0.665281791	0.744168896	OK	418.7649215	436.9620727
0610038B21Rik	0610038B21Rik	10.16604669	-2.939860457	0.805759081	-3.648560129	0.000263714	0.000901431	OK	20.20920239	2.633679921
0610039H22Rik	0610039H22Rik	2.429080815	-1.790561583	1.348584523	-1.327734045	0.184265982	0.2700422	OK	4.091095271	1.182569974
0610039K10Rik	0610039K10Rik	2.892462683	0.957470274	1.059485217	0.903712727	0.366147749	0.469829412	OK	1.880384205	3.651521541
0610040B10Rik	0610040B10Rik	14.03712355	0.063351737	0.457245044	0.138550954	0.889805003	0.921952569	OK	13.68605297	14.30042649
0610040F04Rik	0610040F04Rik	56.65856151	-0.902816012	0.257363439	-3.507941988	0.000451588	0.001452768	OK	77.17096894	41.27425594
0610040J01Rik	0610040J01Rik	1166.634121	0.520599049	0.117658206	4.424672663	9.66E-06	4.70E-05	OK	934.567289	1340.684244
0610043K17Rik	0610043K17Rik	21.52021242	-2.105895266	0.633052022	-3.326575371	0.000879202	0.002609768	OK	38.33869706	8.906348947
1010001N08Rik	1010001N08Rik	2.410437436	0.187954195	1.045029145	0.179855458	0.857266045	0.896908904	OK	2.232894024	2.543594996
1110002J07Rik	1110002J07Rik	9.061690531	-0.58631591	0.628434563	-0.932978458	0.350831091	0.454625508	OK	11.19879456	7.45886251
1110002L01Rik	1110002L01Rik	265.6260548	-0.183565499	0.172972768	-1.061239299	0.288581164	0.38832333	OK	285.08967	251.0283433
1110004F10Rik	1110004F10Rik	1372.938598	0.175953442	0.0949603	1.852915831	0.063894424	0.110976962	OK	1278.198009	1443.99404
1110006O24Rik	1110006O24Rik	26.61539612	0.707666705	0.346298163	2.043518507	0.041001137	0.075871094	OK	19.54418951	31.91880108
1110008L16Rik	1110008L16Rik	381.9217518	-0.112631373	0.116493001	-0.966850982	0.333618534	0.436677798	OK	399.0466515	369.0780771
1110008P14Rik	1110008P14Rik	636.4953969	0.737191898	0.191993977	3.839661583	0.000123204	0.000456372	OK	460.8605997	768.2214948
1110012L19Rik	1110012L19Rik	415.5914033	1.157740103	0.174776597	6.624113992	3.49E-11	6.50E-10	OK	243.9672079	544.3095499
1110015O18Rik	1110015O18Rik	0	NaN	NaN	NaN	NaN	NaN	Low	NaN	NaN
1110017D15Rik	1110017D15Rik	4.660180852	1.52740314	0.914423186	1.670346031	0.094850921	0.155164358	OK	2.244995536	6.47156984
1110019D14Rik	1110019D14Rik	108.6667882	-0.925726511	0.226234384	-4.09189131	4.28E-05	0.0001771	OK	148.9851073	78.42804884
1110020A21Rik	1110020A21Rik	25.38973081	0.075852422	0.421754335	0.179849774	0.857270507	0.896908904	OK	24.62995167	25.95956518
1110025L11Rik	1110025L11Rik	0	NaN	NaN	NaN	NaN	NaN	Low	NaN	NaN
1110028F11Rik	1110028F11Rik	0.811712159	0.18888359	2.109879418	0.089523405	0.928665954	NaN	Low	0.751632541	0.856771873
1110028F18Rik	1110028F18Rik	0	NaN	NaN	NaN	NaN	NaN	Low	NaN	NaN
1110032A03Rik	1110032A03Rik	592.3686499	-0.564666399	0.263343542	-2.144219652	0.032015291	0.061382151	OK	726.9031655	491.4677633
1110032F04Rik	1110032F04Rik	61.13753174	-2.610399739	0.944505757	-2.763773244	0.005713723	0.013557165	OK	117.0891776	19.17379737
1110036E04Rik	1110036E04Rik	0	NaN	NaN	NaN	NaN	NaN	Low	NaN	NaN
1110038B12Rik	1110038B12Rik	206.78196	0.853113945	0.18032614	4.730949958	2.23E-06	1.28E-05	OK	141.5541546	255.702814
1110038F14Rik	1110038F14Rik	353.553759	0.504791414	0.103394546	4.882186096	1.05E-06	6.53E-06	OK	285.2662126	404.7694189
1110046J04Rik	1110046J04Rik	18.36965961	1.463772475	0.532442991	2.74916282	0.00597477	0.014100793	OK	9.163134631	25.27455334
1110051M20Rik	1110051M20Rik	311.7672824	0.201689111	0.144039144	1.400238195	0.161442002	0.241597415	OK	287.1474198	330.2321793
1110058D11Rik	1110058D11Rik	0	NaN	NaN	NaN	NaN	NaN	Low	NaN	NaN
1110059E24Rik	1110059E24Rik	349.5709299	-0.037801045	0.138949631	-0.272048544	0.785584694	0.841232365	OK	354.8143566	345.6383599
1110059G10Rik	1110059G10Rik	304.1521043	0.194981354	0.127602754	1.528034057	0.126504082	0.197188899	OK	280.9223367	321.5744299
1110065P20Rik	1110065P20Rik	356.3841358	0.215033192	0.123006749	1.748141419	0.080439542	0.135054746	OK	326.4051099	378.8684053
1190002N15Rik	1190002N15Rik	307.3881346	-0.225112202	0.191755566	-1.173953939	0.240413475	0.335200508	OK	335.0480792	286.6431761
1190005I06Rik	1190005I06Rik	28.96044933	2.246904666	0.671063328	3.348275149	0.000813162	0.002433541	OK	9.22033207	43.76553728
1190007I07Rik	1190007I07Rik	156.7934555	-0.527324661	0.149867077	-3.518615766	0.000433805	0.001401201	OK	190.0408001	131.8579471
1190028D05Rik	1190028D05Rik	0	NaN	NaN	NaN	NaN	NaN	Low	NaN	NaN
1300002E11Rik	1300002E11Rik	337.2928848	0.120488753	0.122693216	0.982032719	0.326083729	0.42888266	OK	321.3007222	349.2870068
1300017J02Rik	1300017J02Rik	33.78451114	8.126110419	3.514710925	2.312028099	NaN	NaN	Outlier	0.211051487	58.96460588
1500004A13Rik	1500004A13Rik	16.17024009	0.980743521	0.528994887	1.853975425	0.063742676	0.110793671	OK	10.39034511	20.50516133
1500009C09Rik	1500009C09Rik	0.651014116	2.424825785	2.628625294	0.922469167	0.356283906	NaN	Low	0.186166901	0.999649527
1500009L16Rik	1500009L16Rik	26.55291896	0.670862435	0.476385859	1.40823331	0.159061996	0.238793379	OK	19.84078751	31.58701756
1500011B03Rik	1500011B03Rik	229.2569668	1.480705221	0.230424878	6.4259781	1.31E-10	2.10E-09	OK	113.3060007	316.2201913
1500011K16Rik	1500011K16Rik	384.0792164	-0.752315511	0.152503741	-4.933095464	8.09E-07	5.22E-06	OK	500.2334191	296.9635643
1500012K07Rik	1500012K07Rik	0	NaN	NaN	NaN	NaN	NaN	Low	NaN	NaN
1500015A07Rik	1500015A07Rik	177.6596115	0.519056947	0.285533486	1.817849648	0.069087116	0.118693745	OK	142.4194806	204.0897097
1500015L24Rik	1500015L24Rik	0	NaN	NaN	NaN	NaN	NaN	Low	NaN	NaN
1500015O10Rik	1500015O10Rik	20.20291897	0.543076664	0.512398767	1.059871138	0.289203228	0.38886155	OK	16.01897694	23.34087549
1500026H17Rik	1500026H17Rik	68.38978853	-1.500729596	0.295953513	-5.070828802	3.96E-07	2.76E-06	OK	108.4691689	38.33025327
1600002D24Rik	1600002D24Rik	0.436809172	1.831921128	3.762076899	0.486944094	0.62629795	NaN	Low	0.177354256	0.631400359
1600002K03Rik	1600002K03Rik	106.6674137	0.420533796	0.209406093	2.008221397	0.04461977	0.081657732	OK	89.38227684	119.6312664
1600010M07Rik	1600010M07Rik	4.254651058	2.027662671	1.031550269	1.965646011	0.049339515	0.089027123	OK	1.542358602	6.288870401
1600012H06Rik	1600012H06Rik	756.3440244	0.000364483	0.105606128	0.003451346	0.99724623	0.998019427	OK	756.234836	756.4259157
1600014C10Rik	1600014C10Rik	790.6696621	-0.824106903	0.285357364	-2.8879819	0.003877222	0.009635631	OK	1052.356628	594.4044378
1600014C23Rik	1600014C23Rik	0.274838384	1.109221634	3.809458901	0.29117564	0.770916992	NaN	Low	0.165434752	0.356891108
1600015I10Rik	1600015I10Rik	0.251076302	1.113254145	3.808988056	0.292270317	0.770079952	NaN	Low	0.150818287	0.326269814
1600019K03Rik	1600019K03Rik	0	NaN	NaN	NaN	NaN	NaN	Low	NaN	NaN
1600020E01Rik	1600020E01Rik	124.7409208	0.167960441	0.204450428	0.821521591	0.411349231	0.514838524	OK	116.5199959	130.9066145
1600023N17Rik	1600023N17Rik	9.211531151	-0.280089261	0.660775678	-0.423879495	0.671653699	0.749795684	OK	10.24453072	8.436781472
1600025M17Rik	1600025M17Rik	0	NaN	NaN	NaN	NaN	NaN	Low	NaN	NaN
1600027J07Rik	1600027J07Rik	0.754373654	2.647679901	1.998861782	1.324593789	0.185305917	NaN	Low	0.188147586	1.179043205
1600029I14Rik	1600029I14Rik	0.583994144	2.253871341	3.634986657	0.620049412	0.535225256	NaN	Low	0.185156149	0.88312264
1600029O15Rik	1600029O15Rik	1.007038235	3.064012684	1.915264474	1.599785683	0.109646136	NaN	Low	0.193385904	1.617277483
1700001C02Rik	1700001C02Rik	0.292191924	-0.588270013	3.816938526	-0.154120903	0.877514407	NaN	Low	0.361332348	0.240336606
1700001C19Rik	1700001C19Rik	4.004735549	2.990701816	1.442871671	2.072742765	0.038196226	0.0713972	OK	0.805679374	6.40402768
1700001D01Rik	1700001D01Rik	0	NaN	NaN	NaN	NaN	NaN	Low	NaN	NaN
1700001F09Rik	1700001F09Rik	0	NaN	NaN	NaN	NaN	NaN	Low	NaN	NaN
1700001G01Rik	1700001G01Rik	0	NaN	NaN	NaN	NaN	NaN	Low	NaN	NaN
1700001G11Rik	1700001G11Rik	3.00922655	-0.574904311	0.900696422	-0.638288658	0.523285794	0.620634409	OK	3.705081567	2.487335287
1700001G17Rik	1700001G17Rik	4.60224894	-0.419731398	0.772402756	-0.543410021	0.586847527	0.678332192	OK	5.378025084	4.020416832
1700001J03Rik	1700001J03Rik	6.557901735	-0.830679398	0.722526279	-1.149687455	0.250272623	0.346156826	OK	8.74543885	4.917248899
1700001J11Rik	1700001J11Rik	0.814508836	-2.549918511	2.495661579	-1.021740501	0.306903737	NaN	Low	1.548050764	0.264352389
1700001K19Rik	1700001K19Rik	0	NaN	NaN	NaN	NaN	NaN	Low	NaN	NaN
1700001K23Rik	1700001K23Rik	0	NaN	NaN	NaN	NaN	NaN	Low	NaN	NaN
1700001L05Rik	1700001L05Rik	118.7362735	-0.712531853	0.205974486	-3.459320941	0.000541539	0.001701542	OK	152.7577626	93.22015665
1700001L19Rik	1700001L19Rik	4.232940225	-0.102534813	1.039317409	-0.098655918	0.921411471	0.944604379	OK	4.405654223	4.103404727
1700001O22Rik	1700001O22Rik	22.17940277	-0.104090677	0.35962897	-0.289439076	0.772245396	0.831618389	OK	23.09816628	21.49033014
1700001P01Rik	1700001P01Rik	0.32293261	-2.187562321	3.774213698	-0.579607435	0.562179378	NaN	Low	0.582897599	0.127958868
1700003C15Rik	1700003C15Rik	0	NaN	NaN	NaN	NaN	NaN	Low	NaN	NaN
1700003D09Rik	1700003D09Rik	0.290192622	-0.590236585	3.816938526	-0.154636126	0.877108188	NaN	Low	0.359089867	0.238519688
1700003E16Rik	1700003E16Rik	27.41657125	0.418322294	0.362500288	1.153991619	0.248503605	0.344348516	OK	22.99637178	30.73172086
1700003E24Rik	1700003E24Rik	0	NaN	NaN	NaN	NaN	NaN	Low	NaN	NaN
1700003F12Rik	1700003F12Rik	2.44415798	2.364183291	1.537044084	1.538136294	0.124015293	0.194048548	OK	0.725132818	3.733426852
1700003G13Rik	1700003G13Rik	1.09865575	1.959646783	2.060889773	0.950874137	0.341668272	NaN	Low	0.414393406	1.611852508
1700003G18Rik	1700003G18Rik	0.155738863	0.367308528	3.816938526	0.096231188	0.923336962	NaN	Low	0.133603177	0.172340628
1700003H04Rik	1700003H04Rik	0	NaN	NaN	NaN	NaN	NaN	Low	NaN	NaN
1700003I22Rik	1700003I22Rik	0	NaN	NaN	NaN	NaN	NaN	Low	NaN	NaN
1700003L19Rik	1700003L19Rik	0	NaN	NaN	NaN	NaN	NaN	Low	NaN	NaN
1700003M07Rik	1700003M07Rik	0	NaN	NaN	NaN	NaN	NaN	Low	NaN	NaN
1700003P14Rik	1700003P14Rik	0	NaN	NaN	NaN	NaN	NaN	Low	NaN	NaN
1700006A11Rik	1700006A11Rik	0	NaN	NaN	NaN	NaN	NaN	Low	NaN	NaN
1700006F04Rik	1700006F04Rik	0.23654832	1.054319509	3.812945795	0.27651049	0.782156004	NaN	Low	0.14644424	0.304126379
1700006H21Rik	1700006H21Rik	0	NaN	NaN	NaN	NaN	NaN	Low	NaN	NaN
1700007F19Rik	1700007F19Rik	0	NaN	NaN	NaN	NaN	NaN	Low	NaN	NaN
1700007J10Rik	1700007J10Rik	0	NaN	NaN	NaN	NaN	NaN	Low	NaN	NaN
1700007K13Rik	1700007K13Rik	26.41317529	1.897870986	0.424088775	4.475173828	7.63E-06	3.82E-05	OK	10.32541729	38.4789938
1700007L15Rik	1700007L15Rik	30.1377283	-0.312966761	0.442499135	-0.707270901	0.479398145	0.57939361	OK	33.91739166	27.30298079
1700007P06Rik	1700007P06Rik	0	NaN	NaN	NaN	NaN	NaN	Low	NaN	NaN
1700008C04Rik	1700008C04Rik	0.140537691	-1.315803157	3.816938526	-0.344727364	0.730299344	NaN	Low	0.213545693	0.08578169
1700008J07Rik	1700008J07Rik	114.4325497	-0.456098814	0.19075438	-2.391026689	0.016801331	0.035056745	OK	135.4043865	98.70367205
1700008K24Rik	1700008K24Rik	0	NaN	NaN	NaN	NaN	NaN	Low	NaN	NaN
1700008O03Rik	1700008O03Rik	11.58936549	2.277030773	0.623586823	3.651505598	0.000260707	0.000892608	OK	3.623751296	17.56357613
1700008P02Rik	1700008P02Rik	0	NaN	NaN	NaN	NaN	NaN	Low	NaN	NaN
1700009C05Rik	1700009C05Rik	0	NaN	NaN	NaN	NaN	NaN	Low	NaN	NaN
1700009J07Rik	1700009J07Rik	45.81232556	1.843271568	0.304982818	6.043853809	1.50E-09	1.92E-08	OK	18.48025727	66.31137677
1700009N14Rik	1700009N14Rik	0	NaN	NaN	NaN	NaN	NaN	Low	NaN	NaN
1700010B08Rik	1700010B08Rik	0	NaN	NaN	NaN	NaN	NaN	Low	NaN	NaN
1700010D01Rik	1700010D01Rik	0	NaN	NaN	NaN	NaN	NaN	Low	NaN	NaN
1700010I02Rik	1700010I02Rik	0.125538151	0.367308528	3.816938526	0.096231188	0.923336962	NaN	Low	0.107694994	0.13892052
1700010I14Rik	1700010I14Rik	31.29957422	1.335888934	0.407467162	3.278519247	0.001043532	0.003037376	OK	16.72848922	42.22788797
1700010J16Rik	1700010J16Rik	0	NaN	NaN	NaN	NaN	NaN	Low	NaN	NaN
1700010K23Rik	1700010K23Rik	0	NaN	NaN	NaN	NaN	NaN	Low	NaN	NaN
1700010N08Rik	1700010N08Rik	0	NaN	NaN	NaN	NaN	NaN	Low	NaN	NaN
1700011B04Rik	1700011B04Rik	0	NaN	NaN	NaN	NaN	NaN	Low	NaN	NaN
1700011C11Rik	1700011C11Rik	0	NaN	NaN	NaN	NaN	NaN	Low	NaN	NaN
1700011L22Rik	1700011L22Rik	0.65500628	1.068433814	2.179012564	0.49032935	0.623900861	NaN	Low	0.402598665	0.844311991
1700011M02Rik	1700011M02Rik	0.24275709	1.079709362	3.811222978	0.283297348	0.77694891	NaN	Low	0.148352908	0.313560226
1700012A03Rik	1700012A03Rik	0	NaN	NaN	NaN	NaN	NaN	Low	NaN	NaN
1700012B07Rik	1700012B07Rik	0	NaN	NaN	NaN	NaN	NaN	Low	NaN	NaN
1700012B09Rik	1700012B09Rik	0	NaN	NaN	NaN	NaN	NaN	Low	NaN	NaN
1700012C14Rik	1700012C14Rik	0.534063309	0.596340691	3.720039249	0.160304946	0.872640863	NaN	Low	0.413201437	0.624709713
1700012D01Rik	1700012D01Rik	8.422780288	-0.67850506	0.554169917	-1.224362851	0.220815377	0.312682027	OK	10.72136514	6.698841649
1700012D14Rik	1700012D14Rik	4.67121365	-0.917902515	0.826342608	-1.110801388	0.266653849	0.364517441	OK	6.390029486	3.382101772
1700012D16Rik	1700012D16Rik	0	NaN	NaN	NaN	NaN	NaN	Low	NaN	NaN
1700012H19Rik	1700012H19Rik	0	NaN	NaN	NaN	NaN	NaN	Low	NaN	NaN
1700012I11Rik	1700012I11Rik	0	NaN	NaN	NaN	NaN	NaN	Low	NaN	NaN
1700012P22Rik	1700012P22Rik	0	NaN	NaN	NaN	NaN	NaN	Low	NaN	NaN
1700013D24Rik	1700013D24Rik	0.155738863	0.367308528	3.816938526	0.096231188	0.923336962	NaN	Low	0.133603177	0.172340628
1700013F07Rik	1700013F07Rik	0.825773813	1.450950388	1.858798416	0.780585122	0.435046545	NaN	Low	0.414797239	1.134006244
1700013G24Rik	1700013G24Rik	0	NaN	NaN	NaN	NaN	NaN	Low	NaN	NaN
1700013H16Rik	1700013H16Rik	0.155738863	0.367308528	3.816938526	0.096231188	0.923336962	NaN	Low	0.133603177	0.172340628
1700015F17Rik	1700015F17Rik	0.485376052	-1.645179878	3.73749549	-0.440182438	0.659804978	NaN	Low	0.794057124	0.253865249
1700015G11Rik	1700015G11Rik	0	NaN	NaN	NaN	NaN	NaN	Low	NaN	NaN
1700016A09Rik	1700016A09Rik	1.001399033	0.002040228	1.751065102	0.001165136	0.999070356	NaN	Low	1.000589882	1.002005896
1700016C15Rik	1700016C15Rik	449.7854899	1.039520213	0.382147851	2.720204263	0.00652416	0.015283458	OK	280.5604274	576.7042869
1700016D06Rik	1700016D06Rik	0	NaN	NaN	NaN	NaN	NaN	Low	NaN	NaN
1700016G22Rik	1700016G22Rik	0.751266697	-0.078792014	2.197936723	-0.035848172	0.971403422	NaN	Low	0.774798375	0.733617938
1700016H13Rik	1700016H13Rik	0.119329381	0.367308528	3.816938526	0.096231188	0.923336962	NaN	Low	0.102368697	0.132049895
1700016K05Rik	1700016K05Rik	0	NaN	NaN	NaN	NaN	NaN	Low	NaN	NaN
1700016K19Rik	1700016K19Rik	23.51394743	4.766556333	0.804409734	5.925532888	3.11E-09	3.65E-08	OK	1.471236533	40.0459806
1700016L04Rik	1700016L04Rik	0.58160244	-1.994086257	2.614190757	-0.762792941	0.445586891	NaN	Low	1.016760182	0.255234133
1700016L21Rik	1700016L21Rik	0	NaN	NaN	NaN	NaN	NaN	Low	NaN	NaN
1700016P04Rik	1700016P04Rik	0	NaN	NaN	NaN	NaN	NaN	Low	NaN	NaN
1700017B05Rik	1700017B05Rik	597.1023114	1.701514659	0.274075979	6.208185999	5.36E-10	7.60E-09	OK	261.0741514	849.1234314
1700017D01Rik	1700017D01Rik	0	NaN	NaN	NaN	NaN	NaN	Low	NaN	NaN
1700017G19Rik	1700017G19Rik	0	NaN	NaN	NaN	NaN	NaN	Low	NaN	NaN
1700017J07Rik	1700017J07Rik	0.155738863	0.367308528	3.816938526	0.096231188	0.923336962	NaN	Low	0.133603177	0.172340628
1700017L05Rik	1700017L05Rik	0	NaN	NaN	NaN	NaN	NaN	Low	NaN	NaN
1700017N19Rik	1700017N19Rik	0	NaN	NaN	NaN	NaN	NaN	Low	NaN	NaN
1700018A04Rik	1700018A04Rik	0	NaN	NaN	NaN	NaN	NaN	Low	NaN	NaN
1700018B08Rik	1700018B08Rik	0	NaN	NaN	NaN	NaN	NaN	Low	NaN	NaN
1700018B24Rik	1700018B24Rik	0	NaN	NaN	NaN	NaN	NaN	Low	NaN	NaN
1700018F24Rik	1700018F24Rik	0	NaN	NaN	NaN	NaN	NaN	Low	NaN	NaN
1700018G05Rik	1700018G05Rik	0.883081375	-0.586316993	2.083138555	-0.281458471	0.778358776	NaN	Low	1.091347178	0.726882022
1700018L02Rik	1700018L02Rik	26.34134147	0.289425422	0.472205095	0.612923125	0.539927172	0.635654104	OK	23.37411821	28.56675892
1700019A02Rik	1700019A02Rik	0	NaN	NaN	NaN	NaN	NaN	Low	NaN	NaN
1700019C18Rik	1700019C18Rik	0	NaN	NaN	NaN	NaN	NaN	Low	NaN	NaN
1700019D03Rik	1700019D03Rik	56.39193474	1.529350691	0.373471973	4.094954376	4.22E-05	0.000175034	OK	27.13716099	78.33301506
1700019E08Rik	1700019E08Rik	0	NaN	NaN	NaN	NaN	NaN	Low	NaN	NaN
1700019G24Rik	1700019G24Rik	0	NaN	NaN	NaN	NaN	NaN	Low	NaN	NaN
1700019M22Rik	1700019M22Rik	0	NaN	NaN	NaN	NaN	NaN	Low	NaN	NaN
1700019N19Rik	1700019N19Rik	0	NaN	NaN	NaN	NaN	NaN	Low	NaN	NaN
1700019P21Rik	1700019P21Rik	0	NaN	NaN	NaN	NaN	NaN	Low	NaN	NaN
1700020A23Rik	1700020A23Rik	0	NaN	NaN	NaN	NaN	NaN	Low	NaN	NaN
1700020D05Rik	1700020D05Rik	6.631287903	-0.775637307	0.667960375	-1.161202574	0.245559528	0.341071839	OK	8.698364649	5.080980344
1700020D14Rik	1700020D14Rik	0	NaN	NaN	NaN	NaN	NaN	Low	NaN	NaN
1700020G17Rik	1700020G17Rik	0	NaN	NaN	NaN	NaN	NaN	Low	NaN	NaN
1700020I14Rik	1700020I14Rik	579.2502178	-0.951017082	0.096005288	-9.905882256	3.92E-23	1.22E-20	OK	799.9003748	413.7626
1700020L24Rik	1700020L24Rik	1.6087125	0.858984002	1.582118978	0.54293262	0.587176195	0.67847518	OK	1.098092753	1.99167731
1700020M21Rik	1700020M21Rik	0	NaN	NaN	NaN	NaN	NaN	Low	NaN	NaN
1700020N01Rik	1700020N01Rik	3.973362466	-2.156341774	0.980626816	-2.198942287	0.027882026	0.054453026	OK	7.136621614	1.600918105
1700020N15Rik	1700020N15Rik	0	NaN	NaN	NaN	NaN	NaN	Low	NaN	NaN
1700020N18Rik	1700020N18Rik	0	NaN	NaN	NaN	NaN	NaN	Low	NaN	NaN
1700021F02Rik	1700021F02Rik	0	NaN	NaN	NaN	NaN	NaN	Low	NaN	NaN
1700021F05Rik	1700021F05Rik	598.7211071	-0.202977008	0.146627557	-1.384303274	0.166265612	0.247752151	OK	647.2636504	562.3141996
1700021F07Rik	1700021F07Rik	0	NaN	NaN	NaN	NaN	NaN	Low	NaN	NaN
1700021N21Rik	1700021N21Rik	0.895255226	-2.743719041	1.937452017	-1.416148125	0.15673214	NaN	Low	1.742130064	0.260099097
1700022A21Rik	1700022A21Rik	0	NaN	NaN	NaN	NaN	NaN	Low	NaN	NaN
1700022A22Rik	1700022A22Rik	0	NaN	NaN	NaN	NaN	NaN	Low	NaN	NaN
1700022E09Rik	1700022E09Rik	0	NaN	NaN	NaN	NaN	NaN	Low	NaN	NaN
1700022H01Rik	1700022H01Rik	1.075264062	-3.030722229	1.815723118	-1.669154398	0.095086785	NaN	Low	2.157020722	0.263946567
1700022H16Rik	1700022H16Rik	0	NaN	NaN	NaN	NaN	NaN	Low	NaN	NaN
1700022I11Rik	1700022I11Rik	0	NaN	NaN	NaN	NaN	NaN	Low	NaN	NaN
1700023C21Rik	1700023C21Rik	0.17325163	-1.315803157	3.816938526	-0.344727364	0.730299344	NaN	Low	0.263254214	0.105749692
1700023D09Rik	1700023D09Rik	13.92800031	0.088532516	0.517579076	0.171051188	0.864183516	0.901971724	OK	13.44187992	14.29259061
1700023F02Rik	1700023F02Rik	0	NaN	NaN	NaN	NaN	NaN	Low	NaN	NaN
1700023F06Rik	1700023F06Rik	0.119329381	0.367308528	3.816938526	0.096231188	0.923336962	NaN	Low	0.102368697	0.132049895
1700024B18Rik	1700024B18Rik	0	NaN	NaN	NaN	NaN	NaN	Low	NaN	NaN
1700024F13Rik	1700024F13Rik	0.84875712	1.498906493	2.105626443	0.711857746	0.47655287	NaN	Low	0.415326333	1.173830211
1700024G13Rik	1700024G13Rik	0	NaN	NaN	NaN	NaN	NaN	Low	NaN	NaN
1700024I08Rik	1700024I08Rik	0	NaN	NaN	NaN	NaN	NaN	Low	NaN	NaN
1700024N05Rik	1700024N05Rik	0	NaN	NaN	NaN	NaN	NaN	Low	NaN	NaN
1700024P04Rik	1700024P04Rik	0	NaN	NaN	NaN	NaN	NaN	Low	NaN	NaN
1700025B11Rik	1700025B11Rik	0.364716718	-2.343563584	3.759762319	-0.62332759	0.533069271	NaN	Low	0.673958514	0.13278537
1700025C18Rik	1700025C18Rik	0	NaN	NaN	NaN	NaN	NaN	Low	NaN	NaN
1700025F22Rik	1700025F22Rik	0	NaN	NaN	NaN	NaN	NaN	Low	NaN	NaN
1700025F24Rik	1700025F24Rik	0	NaN	NaN	NaN	NaN	NaN	Low	NaN	NaN
1700025G04Rik	1700025G04Rik	143.9159361	0.010122817	0.200221268	0.05055815	0.959677612	0.972309523	OK	143.3391984	144.3484893
1700025J12Rik	1700025J12Rik	0	NaN	NaN	NaN	NaN	NaN	Low	NaN	NaN
1700025K24Rik	1700025K24Rik	0	NaN	NaN	NaN	NaN	NaN	Low	NaN	NaN
1700025M24Rik	1700025M24Rik	0	NaN	NaN	NaN	NaN	NaN	Low	NaN	NaN
1700025N23Rik	1700025N23Rik	0.511846194	2.080634431	2.717270671	0.765707463	0.443850386	NaN	Low	0.179868091	0.760829771
1700026D11Rik	1700026D11Rik	0	NaN	NaN	NaN	NaN	NaN	Low	NaN	NaN
1700026F02Rik	1700026F02Rik	0	NaN	NaN	NaN	NaN	NaN	Low	NaN	NaN
1700026J14Rik	1700026J14Rik	0.505560588	-2.828069233	3.566726581	-0.792903288	0.427834172	NaN	Low	0.993164037	0.139858001
1700027A15Rik	1700027A15Rik	0	NaN	NaN	NaN	NaN	NaN	Low	NaN	NaN
1700027F06Rik	1700027F06Rik	0	NaN	NaN	NaN	NaN	NaN	Low	NaN	NaN
1700027F09Rik	1700027F09Rik	0.455669969	0.122806605	2.858331824	0.042964433	0.965729886	NaN	Low	0.433652551	0.472183033
1700027H10Rik	1700027H10Rik	0	NaN	NaN	NaN	NaN	NaN	Low	NaN	NaN
1700027I24Rik	1700027I24Rik	0	NaN	NaN	NaN	NaN	NaN	Low	NaN	NaN
1700027J07Rik	1700027J07Rik	1.200823938	1.03510095	1.556893028	0.664850398	0.506146184	NaN	Low	0.750714159	1.538406271
1700028B04Rik	1700028B04Rik	0.117218938	0.367308528	3.816938526	0.096231188	0.923336962	NaN	Low	0.100558218	0.129714478
1700028D13Rik	1700028D13Rik	0	NaN	NaN	NaN	NaN	NaN	Low	NaN	NaN
1700028E10Rik	1700028E10Rik	6.511914012	-0.692637614	0.93534258	-0.740517569	0.458986004	0.560048368	OK	8.325907354	5.151419006
1700028I16Rik	1700028I16Rik	0.634790064	2.3946332	2.103676429	1.138308709	0.254991599	NaN	Low	0.184887214	0.972217201
1700028J19Rik	1700028J19Rik	113.3338376	-1.631228619	0.232075397	-7.028873533	2.08E-12	5.11E-11	OK	184.8730233	59.67944828
1700028K03Rik	1700028K03Rik	0.373113844	0.056941752	3.813445865	0.014931837	0.98808656	NaN	Low	0.364723481	0.379406616
1700028M03Rik	1700028M03Rik	0	NaN	NaN	NaN	NaN	NaN	Low	NaN	NaN
1700028P14Rik	1700028P14Rik	0	NaN	NaN	NaN	NaN	NaN	Low	NaN	NaN
1700028P15Rik	1700028P15Rik	0	NaN	NaN	NaN	NaN	NaN	Low	NaN	NaN
1700029B22Rik	1700029B22Rik	0	NaN	NaN	NaN	NaN	NaN	Low	NaN	NaN
1700029F12Rik	1700029F12Rik	0	NaN	NaN	NaN	NaN	NaN	Low	NaN	NaN
1700029H14Rik	1700029H14Rik	0	NaN	NaN	NaN	NaN	NaN	Low	NaN	NaN
1700029I15Rik	1700029I15Rik	6.679529728	-0.295986132	0.640811291	-0.461892817	0.644158185	0.727044085	OK	7.471436254	6.085599834
1700029J03Rik	1700029J03Rik	0	NaN	NaN	NaN	NaN	NaN	Low	NaN	NaN
1700029J07Rik	1700029J07Rik	139.4027178	-0.601230107	0.271547613	-2.214087244	0.026822778	0.052666302	OK	173.1168039	114.1171532
1700029M20Rik	1700029M20Rik	0	NaN	NaN	NaN	NaN	NaN	Low	NaN	NaN
1700029N11Rik	1700029N11Rik	0.364716718	-2.343563584	3.759762319	-0.62332759	0.533069271	NaN	Low	0.673958514	0.13278537
1700029P11Rik	1700029P11Rik	0	NaN	NaN	NaN	NaN	NaN	Low	NaN	NaN
1700030A11Rik	1700030A11Rik	0	NaN	NaN	NaN	NaN	NaN	Low	NaN	NaN
1700030C10Rik	1700030C10Rik	15.44756072	0.701943597	0.844205519	0.831484255	0.405700119	0.509401976	OK	11.37429647	18.5025089
1700030C14Rik	1700030C14Rik	0	NaN	NaN	NaN	NaN	NaN	Low	NaN	NaN
1700030F04Rik	1700030F04Rik	0	NaN	NaN	NaN	NaN	NaN	Low	NaN	NaN
1700030F18Rik	1700030F18Rik	0	NaN	NaN	NaN	NaN	NaN	Low	NaN	NaN
1700030J22Rik	1700030J22Rik	42.87087954	-0.497520379	0.292341117	-1.701848798	0.088783716	0.146734045	OK	51.44541431	36.43997846
1700030K09Rik	1700030K09Rik	125.5897298	-0.042675471	0.153109824	-0.27872458	0.780456197	0.837825794	OK	127.7169219	123.9943357
1700030L20Rik	1700030L20Rik	0	NaN	NaN	NaN	NaN	NaN	Low	NaN	NaN
1700030M09Rik	1700030M09Rik	0	NaN	NaN	NaN	NaN	NaN	Low	NaN	NaN
1700030N03Rik	1700030N03Rik	0.281075382	-2.017714026	3.791734087	-0.532134897	0.59463257	NaN	Low	0.493387163	0.121841546
1700030O20Rik	1700030O20Rik	0.140537691	-1.315803157	3.816938526	-0.344727364	0.730299344	NaN	Low	0.213545693	0.08578169
1700031A10Rik	1700031A10Rik	0.356125356	1.572984921	3.778347829	0.416315541	0.677179122	NaN	Low	0.167298392	0.497745578
1700031F05Rik	1700031F05Rik	0.782714485	2.688607043	2.487873047	1.080684984	0.279837265	NaN	Low	0.19032488	1.227006689
1700031L13Rik	1700031L13Rik	0	NaN	NaN	NaN	NaN	NaN	Low	NaN	NaN
1700031M16Rik	1700031M16Rik	0	NaN	NaN	NaN	NaN	NaN	Low	NaN	NaN
1700031P21Rik	1700031P21Rik	0	NaN	NaN	NaN	NaN	NaN	Low	NaN	NaN
1700034E13Rik	1700034E13Rik	0	NaN	NaN	NaN	NaN	NaN	Low	NaN	NaN
1700034G24Rik	1700034G24Rik	0	NaN	NaN	NaN	NaN	NaN	Low	NaN	NaN
1700034H15Rik	1700034H15Rik	36.08284049	0.246141721	0.410999426	0.598885804	0.549249039	0.64441329	OK	32.61568166	38.6832096
1700034I23Rik	1700034I23Rik	0.364716718	-2.343563584	3.759762319	-0.62332759	0.533069271	NaN	Low	0.673958514	0.13278537
1700034J05Rik	1700034J05Rik	0.329031664	-0.596402704	3.816938526	-0.156251588	0.875834715	NaN	Low	0.407967248	0.269829976
1700034K08Rik	1700034K08Rik	0	NaN	NaN	NaN	NaN	NaN	Low	NaN	NaN
1700034P13Rik	1700034P13Rik	10.74527938	-0.550278774	0.552391301	-0.996175669	0.319164799	0.42166643	OK	13.12331236	8.961754638
1700036G14Rik	1700036G14Rik	0	NaN	NaN	NaN	NaN	NaN	Low	NaN	NaN
1700037C18Rik	1700037C18Rik	119.9434635	-0.147393374	0.163822865	-0.899711857	0.368273612	0.471971531	OK	126.9910847	114.6577476
1700037H04Rik	1700037H04Rik	370.9459085	-0.033067899	0.115813112	-0.285528115	0.775239567	0.833986405	OK	375.8121894	367.2961978
1700039E22Rik	1700039E22Rik	0.140537691	-1.315803157	3.816938526	-0.344727364	0.730299344	NaN	Low	0.213545693	0.08578169
1700039M10Rik	1700039M10Rik	0.125538151	0.367308528	3.816938526	0.096231188	0.923336962	NaN	Low	0.107694994	0.13892052
1700040D17Rik	1700040D17Rik	2.354726819	2.212992759	1.357987151	1.629612444	0.103183433	0.166537669	OK	0.765038267	3.546993233
1700041A01Rik	1700041A01Rik	0	NaN	NaN	NaN	NaN	NaN	Low	NaN	NaN
1700041C23Rik	1700041C23Rik	0.296276554	-0.594466146	3.816938526	-0.155744229	0.876234633	NaN	Low	0.367123013	0.24314171
1700041M19Rik	1700041M19Rik	0	NaN	NaN	NaN	NaN	NaN	Low	NaN	NaN
1700042G07Rik	1700042G07Rik	0	NaN	NaN	NaN	NaN	NaN	Low	NaN	NaN
1700042G15Rik	1700042G15Rik	0	NaN	NaN	NaN	NaN	NaN	Low	NaN	NaN
1700042O10Rik	1700042O10Rik	0.155738863	0.367308528	3.816938526	0.096231188	0.923336962	NaN	Low	0.133603177	0.172340628
1700044C05Rik	1700044C05Rik	0	NaN	NaN	NaN	NaN	NaN	Low	NaN	NaN
1700044K03Rik	1700044K03Rik	0	NaN	NaN	NaN	NaN	NaN	Low	NaN	NaN
1700045H11Rik	1700045H11Rik	0.125538151	0.367308528	3.816938526	0.096231188	0.923336962	NaN	Low	0.107694994	0.13892052
1700046C09Rik	1700046C09Rik	0	NaN	NaN	NaN	NaN	NaN	Low	NaN	NaN
1700047A11Rik	1700047A11Rik	0	NaN	NaN	NaN	NaN	NaN	Low	NaN	NaN
1700047E10Rik	1700047E10Rik	0.251076302	1.113254145	3.808988056	0.292270317	0.770079952	NaN	Low	0.150818287	0.326269814
1700047G03Rik	1700047G03Rik	0	NaN	NaN	NaN	NaN	NaN	Low	NaN	NaN
1700047I17Rik2	1700047I17Rik2	510.5952645	1.231853845	0.287689622	4.281884881	1.85E-05	8.44E-05	OK	288.361491	677.2705947
1700047L14Rik	1700047L14Rik	0	NaN	NaN	NaN	NaN	NaN	Low	NaN	NaN
1700047M11Rik	1700047M11Rik	0	NaN	NaN	NaN	NaN	NaN	Low	NaN	NaN
1700048M11Rik	1700048M11Rik	0.399691322	-1.289027841	3.792154188	-0.339919681	0.733917015	NaN	Low	0.603384841	0.246921183
1700048O20Rik	1700048O20Rik	5.711023886	-0.433472856	0.977736159	-0.443343382	0.657517381	0.737410885	OK	6.705431025	4.965218532
1700049E15Rik	1700049E15Rik	0.140537691	-1.315803157	3.816938526	-0.344727364	0.730299344	NaN	Low	0.213545693	0.08578169
1700049E17Rik1	1700049E17Rik1	20.66861243	1.202778058	1.051475505	1.143895462	0.252666993	0.348807252	OK	11.85194877	27.28111017
1700049E17Rik2	1700049E17Rik2	4.895987899	5.339741878	3.616342363	1.476558728	NaN	NaN	Outlier	0.207723862	8.412185926
1700049E22Rik	1700049E22Rik	0	NaN	NaN	NaN	NaN	NaN	Low	NaN	NaN
1700049L16Rik	1700049L16Rik	0	NaN	NaN	NaN	NaN	NaN	Low	NaN	NaN
1700051A21Rik	1700051A21Rik	0	NaN	NaN	NaN	NaN	NaN	Low	NaN	NaN
1700052I22Rik	1700052I22Rik	0	NaN	NaN	NaN	NaN	NaN	Low	NaN	NaN
1700052K11Rik	1700052K11Rik	180.1650362	0.170277517	0.170534808	0.99849127	0.318041195	0.420347453	OK	168.1293818	189.191777
1700054A03Rik	1700054A03Rik	0.654854715	1.066976177	2.178946259	0.489675306	0.624363678	NaN	Low	0.402805125	0.843891907
1700054K19Rik	1700054K19Rik	0	NaN	NaN	NaN	NaN	NaN	Low	NaN	NaN
1700054M17Rik	1700054M17Rik	0	NaN	NaN	NaN	NaN	NaN	Low	NaN	NaN
1700055C04Rik	1700055C04Rik	0	NaN	NaN	NaN	NaN	NaN	Low	NaN	NaN
1700055D16Rik	1700055D16Rik	7.764949794	-0.059607679	0.721736496	-0.082589254	0.934178146	0.954427015	OK	7.948793982	7.627066653
1700056E22Rik	1700056E22Rik	12.80392759	1.990628278	0.649984273	3.062579143	0.002194384	0.00586054	OK	4.743098569	18.84954936
1700057G04Rik	1700057G04Rik	0	NaN	NaN	NaN	NaN	NaN	Low	NaN	NaN
1700057H15Rik	1700057H15Rik	0	NaN	NaN	NaN	NaN	NaN	Low	NaN	NaN
1700057H21Rik	1700057H21Rik	0.117218938	0.367308528	3.816938526	0.096231188	0.923336962	NaN	Low	0.100558218	0.129714478
1700060C16Rik	1700060C16Rik	0.299422993	-0.592461672	3.816938526	-0.155219076	0.87664861	NaN	Low	0.370780086	0.245905174
1700060C20Rik	1700060C20Rik	0.17325163	-1.315803157	3.816938526	-0.344727364	0.730299344	NaN	Low	0.263254214	0.105749692
1700061F12Rik	1700061F12Rik	0	NaN	NaN	NaN	NaN	NaN	Low	NaN	NaN
1700061G19Rik	1700061G19Rik	0.117218938	0.367308528	3.816938526	0.096231188	0.923336962	NaN	Low	0.100558218	0.129714478
1700061I17Rik	1700061I17Rik	0	NaN	NaN	NaN	NaN	NaN	Low	NaN	NaN
1700061J23Rik	1700061J23Rik	0	NaN	NaN	NaN	NaN	NaN	Low	NaN	NaN
1700061N14Rik	1700061N14Rik	0.275068245	1.106983977	3.809402272	0.290592565	0.771362947	NaN	Low	0.165763743	0.357046621
1700063A18Rik	1700063A18Rik	0	NaN	NaN	NaN	NaN	NaN	Low	NaN	NaN
1700063D05Rik	1700063D05Rik	0.23655173	1.05433018	3.812945704	0.276513295	0.78215385	NaN	Low	0.146445555	0.304131361
1700063H04Rik	1700063H04Rik	0	NaN	NaN	NaN	NaN	NaN	Low	NaN	NaN
1700063O14Rik	1700063O14Rik	0.17325163	-1.315803157	3.816938526	-0.344727364	0.730299344	NaN	Low	0.263254214	0.105749692
1700064J06Rik	1700064J06Rik	0	NaN	NaN	NaN	NaN	NaN	Low	NaN	NaN
1700064M15Rik	1700064M15Rik	0.117218938	0.367308528	3.816938526	0.096231188	0.923336962	NaN	Low	0.100558218	0.129714478
1700065D16Rik	1700065D16Rik	0.92337186	-1.202881779	1.806686007	-0.665794595	0.5055424	NaN	Low	1.36431242	0.59266644
1700065I16Rik	1700065I16Rik	0	NaN	NaN	NaN	NaN	NaN	Low	NaN	NaN
1700065J11Rik	1700065J11Rik	0.125538151	0.367308528	3.816938526	0.096231188	0.923336962	NaN	Low	0.107694994	0.13892052
1700065J18Rik	1700065J18Rik	0	NaN	NaN	NaN	NaN	NaN	Low	NaN	NaN
1700065L07Rik	1700065L07Rik	0.572441144	0.71348494	2.75218005	0.259243555	0.795447327	NaN	Low	0.419193507	0.687376872
1700065O20Rik	1700065O20Rik	0.925990849	1.657387203	2.139714429	0.774583365	0.43858589	NaN	Low	0.415035446	1.309207402
1700066B17Rik	1700066B17Rik	0	NaN	NaN	NaN	NaN	NaN	Low	NaN	NaN
1700066B19Rik	1700066B19Rik	4.685249402	1.221439235	0.936773629	1.303878758	0.192274924	0.279581735	OK	2.660525398	6.203792405
1700066C05Rik	1700066C05Rik	2.246026434	3.121528974	1.894855904	1.647370107	0.099481996	0.161488622	OK	0.415794529	3.618700363
1700066J03Rik	1700066J03Rik	0	NaN	NaN	NaN	NaN	NaN	Low	NaN	NaN
1700066M21Rik	1700066M21Rik	167.9757958	-0.612527468	0.18079103	-3.388041252	0.000703937	0.002141417	OK	209.3641048	136.934564
1700066N21Rik	1700066N21Rik	0	NaN	NaN	NaN	NaN	NaN	Low	NaN	NaN
1700066O22Rik	1700066O22Rik	0.26605845	-0.593480122	3.816938526	-0.1554859	0.876438269	NaN	Low	0.329573407	0.218422233
1700067G17Rik	1700067G17Rik	0.290561681	-0.595828846	3.816938526	-0.156101242	0.875953219	NaN	Low	0.360201057	0.238332148
1700067K01Rik	1700067K01Rik	8.971551666	-0.841804057	1.066438882	-0.789359869	0.429901704	0.532498014	OK	12.00372355	6.697422755
1700067P10Rik	1700067P10Rik	0	NaN	NaN	NaN	NaN	NaN	Low	NaN	NaN
1700069L16Rik	1700069L16Rik	0	NaN	NaN	NaN	NaN	NaN	Low	NaN	NaN
1700069P05Rik	1700069P05Rik	0	NaN	NaN	NaN	NaN	NaN	Low	NaN	NaN
1700071K01Rik	1700071K01Rik	0	NaN	NaN	NaN	NaN	NaN	Low	NaN	NaN
1700071M16Rik	1700071M16Rik	0	NaN	NaN	NaN	NaN	NaN	Low	NaN	NaN
1700072B07Rik	1700072B07Rik	0	NaN	NaN	NaN	NaN	NaN	Low	NaN	NaN
1700072I22Rik	1700072I22Rik	0	NaN	NaN	NaN	NaN	NaN	Low	NaN	NaN
1700072O05Rik	1700072O05Rik	0	NaN	NaN	NaN	NaN	NaN	Low	NaN	NaN
1700073E17Rik	1700073E17Rik	0	NaN	NaN	NaN	NaN	NaN	Low	NaN	NaN
1700074H08Rik	1700074H08Rik	0.182358359	-1.315803157	3.816938526	-0.344727364	0.730299344	NaN	Low	0.277091802	0.111308277
1700074P13Rik	1700074P13Rik	0	NaN	NaN	NaN	NaN	NaN	Low	NaN	NaN
1700080E11Rik	1700080E11Rik	0	NaN	NaN	NaN	NaN	NaN	Low	NaN	NaN
1700080N15Rik	1700080N15Rik	0	NaN	NaN	NaN	NaN	NaN	Low	NaN	NaN
1700080O16Rik	1700080O16Rik	0	NaN	NaN	NaN	NaN	NaN	Low	NaN	NaN
1700081H04Rik	1700081H04Rik	0	NaN	NaN	NaN	NaN	NaN	Low	NaN	NaN
1700083H02Rik	1700083H02Rik	0	NaN	NaN	NaN	NaN	NaN	Low	NaN	NaN
1700084D21Rik	1700084D21Rik	0	NaN	NaN	NaN	NaN	NaN	Low	NaN	NaN
1700084E18Rik	1700084E18Rik	6.382857248	0.826775642	1.105123877	0.748129381	0.454382122	0.555683405	OK	4.426011822	7.850491317
1700084F23Rik	1700084F23Rik	0	NaN	NaN	NaN	NaN	NaN	Low	NaN	NaN
1700084J12Rik	1700084J12Rik	0	NaN	NaN	NaN	NaN	NaN	Low	NaN	NaN
1700084M14Rik	1700084M14Rik	0	NaN	NaN	NaN	NaN	NaN	Low	NaN	NaN
1700085C21Rik	1700085C21Rik	0	NaN	NaN	NaN	NaN	NaN	Low	NaN	NaN
1700086L19Rik	1700086L19Rik	0.257915379	-0.599994555	3.816938526	-0.157192617	0.875093047	NaN	Low	0.320163043	0.211229631
1700086O06Rik	1700086O06Rik	100.1940846	0.916453279	0.18558322	4.938233539	7.88E-07	5.10E-06	OK	66.4802579	125.4794546
1700088E04Rik	1700088E04Rik	69.22377434	-0.475959979	0.24337812	-1.955639968	0.050507581	0.090796717	OK	82.46601583	59.29209322
1700091H14Rik	1700091H14Rik	2.63905873	0.753743945	1.107645972	0.680491749	0.496193145	0.595275682	OK	1.895748731	3.196541229
1700092C02Rik	1700092C02Rik	0	NaN	NaN	NaN	NaN	NaN	Low	NaN	NaN
1700092C10Rik	1700092C10Rik	0.17325163	-1.315803157	3.816938526	-0.344727364	0.730299344	NaN	Low	0.263254214	0.105749692
1700092E19Rik	1700092E19Rik	0	NaN	NaN	NaN	NaN	NaN	Low	NaN	NaN
1700092K14Rik	1700092K14Rik	0	NaN	NaN	NaN	NaN	NaN	Low	NaN	NaN
1700092M07Rik	1700092M07Rik	0.571747583	0.73852205	2.270640621	0.325248321	0.74499314	NaN	Low	0.413716126	0.690271176
1700093K21Rik	1700093K21Rik	3.74687561	1.535359261	1.445423018	1.062221399	0.288135187	0.387847621	OK	1.797133552	5.209182154
1700094D03Rik	1700094D03Rik	136.1065205	-0.029000505	0.163523537	-0.177347591	0.859235371	0.898371832	OK	137.6721222	134.9323192
1700094J05Rik	1700094J05Rik	0	NaN	NaN	NaN	NaN	NaN	Low	NaN	NaN
1700094M24Rik	1700094M24Rik	0	NaN	NaN	NaN	NaN	NaN	Low	NaN	NaN
1700095A21Rik	1700095A21Rik	0	NaN	NaN	NaN	NaN	NaN	Low	NaN	NaN
1700095B10Rik	1700095B10Rik	0	NaN	NaN	NaN	NaN	NaN	Low	NaN	NaN
1700095J03Rik	1700095J03Rik	0	NaN	NaN	NaN	NaN	NaN	Low	NaN	NaN
1700095J12Rik	1700095J12Rik	0	NaN	NaN	NaN	NaN	NaN	Low	NaN	NaN
1700096J18Rik	1700096J18Rik	0	NaN	NaN	NaN	NaN	NaN	Low	NaN	NaN
1700096K18Rik	1700096K18Rik	92.41991842	0.256800339	0.284714479	0.901957426	0.367079484	0.470737007	OK	83.1616149	99.36364605
1700096P03Rik	1700096P03Rik	0	NaN	NaN	NaN	NaN	NaN	Low	NaN	NaN
1700097N02Rik	1700097N02Rik	0.242770285	1.079749592	3.811222675	0.283307926	0.776940802	NaN	Low	0.148357918	0.31357956
1700099I09Rik	1700099I09Rik	0.273009955	1.093274647	3.810271192	0.286928303	0.774167219	NaN	Low	0.165685642	0.35350319
1700100I10Rik	1700100I10Rik	0	NaN	NaN	NaN	NaN	NaN	Low	NaN	NaN
1700100L14Rik	1700100L14Rik	0	NaN	NaN	NaN	NaN	NaN	Low	NaN	NaN
1700101I11Rik	1700101I11Rik	22.31523217	-0.970201637	0.763354224	-1.270971727	0.203738707	0.293478883	OK	30.98268856	15.81463988
1700101O22Rik	1700101O22Rik	0	NaN	NaN	NaN	NaN	NaN	Low	NaN	NaN
1700102H20Rik	1700102H20Rik	6.519339231	-0.2636454	0.940747445	-0.280250987	0.779284951	0.836889695	OK	7.207191605	6.00344995
1700102P08Rik	1700102P08Rik	6.897846195	-0.949756481	0.673050585	-1.411121991	0.158208647	0.237794795	OK	9.522001972	4.929729363
1700104L18Rik	1700104L18Rik	0	NaN	NaN	NaN	NaN	NaN	Low	NaN	NaN
1700105P06Rik	1700105P06Rik	0.337556743	-0.574317575	3.816938526	-0.150465503	0.880397366	NaN	Low	0.415533692	0.279074031
1700108F19Rik	1700108F19Rik	1.690039792	-1.185465124	1.40896394	-0.841373643	0.400138646	0.503712766	OK	2.486015374	1.093058106
1700108J01Rik	1700108J01Rik	0	NaN	NaN	NaN	NaN	NaN	Low	NaN	NaN
1700109G14Rik	1700109G14Rik	0	NaN	NaN	NaN	NaN	NaN	Low	NaN	NaN
1700109G15Rik	1700109G15Rik	0	NaN	NaN	NaN	NaN	NaN	Low	NaN	NaN
1700109H08Rik	1700109H08Rik	8.901932262	-0.274985228	0.541137919	-0.508161078	0.611340384	0.698603354	OK	9.88188315	8.166969095
1700109I08Rik	1700109I08Rik	0	NaN	NaN	NaN	NaN	NaN	Low	NaN	NaN
1700109K24Rik	1700109K24Rik	0	NaN	NaN	NaN	NaN	NaN	Low	NaN	NaN
1700110C19Rik	1700110C19Rik	0.493959538	0.286544146	3.798140112	0.075443279	0.939862025	NaN	Low	0.438860022	0.535284174
1700110I01Rik	1700110I01Rik	0.155738863	0.367308528	3.816938526	0.096231188	0.923336962	NaN	Low	0.133603177	0.172340628
1700110I07Rik	1700110I07Rik	0	NaN	NaN	NaN	NaN	NaN	Low	NaN	NaN
1700110K17Rik	1700110K17Rik	0.484183947	2.010203435	3.737699782	0.537818325	0.59070248	NaN	Low	0.177323716	0.71432912
1700111N16Rik	1700111N16Rik	0	NaN	NaN	NaN	NaN	NaN	Low	NaN	NaN
1700112H15Rik	1700112H15Rik	0	NaN	NaN	NaN	NaN	NaN	Low	NaN	NaN
1700112J05Rik	1700112J05Rik	0	NaN	NaN	NaN	NaN	NaN	Low	NaN	NaN
1700112J16Rik	1700112J16Rik	9.009781685	-0.319052902	1.155219498	-0.276183792	0.782406905	0.83922193	OK	10.16187114	8.145714598
1700113A16Rik	1700113A16Rik	47.3225837	-1.20642551	0.32899463	-3.667006689	0.000245406	0.000846264	OK	69.98365203	30.32678245
1700113B09Rik	1700113B09Rik	1.124014779	-3.101581811	2.396674581	-1.294118875	0.195624363	NaN	Low	2.270078327	0.264467118
1700113H08Rik	1700113H08Rik	0	NaN	NaN	NaN	NaN	NaN	Low	NaN	NaN
1700116B05Rik	1700116B05Rik	0	NaN	NaN	NaN	NaN	NaN	Low	NaN	NaN
1700119H24Rik	1700119H24Rik	6.761931283	-2.136082175	0.928195955	-2.301326743	0.021373169	0.043251541	OK	12.10579961	2.754030038
1700120C14Rik	1700120C14Rik	0.650058534	1.113959963	2.200500143	0.506230352	0.61269495	NaN	Low	0.390339912	0.8448475
1700120E14Rik	1700120E14Rik	0.17325163	-1.315803157	3.816938526	-0.344727364	0.730299344	NaN	Low	0.263254214	0.105749692
1700120G07Rik	1700120G07Rik	0.125538151	0.367308528	3.816938526	0.096231188	0.923336962	NaN	Low	0.107694994	0.13892052
1700120K04Rik	1700120K04Rik	1.044400137	-3.867431916	2.247534564	-1.720744134	0.085297264	NaN	Low	2.232945973	0.15299076
1700121L16Rik	1700121L16Rik	0	NaN	NaN	NaN	NaN	NaN	Low	NaN	NaN
1700121N20Rik	1700121N20Rik	0	NaN	NaN	NaN	NaN	NaN	Low	NaN	NaN
1700122C19Rik	1700122C19Rik	0	NaN	NaN	NaN	NaN	NaN	Low	NaN	NaN
1700122H20Rik	1700122H20Rik	0	NaN	NaN	NaN	NaN	NaN	Low	NaN	NaN
1700122O11Rik	1700122O11Rik	0	NaN	NaN	NaN	NaN	NaN	Low	NaN	NaN
1700123J17Rik	1700123J17Rik	0	NaN	NaN	NaN	NaN	NaN	Low	NaN	NaN
1700123K08Rik	1700123K08Rik	0	NaN	NaN	NaN	NaN	NaN	Low	NaN	NaN
1700123L14Rik	1700123L14Rik	0	NaN	NaN	NaN	NaN	NaN	Low	NaN	NaN
1700123M08Rik	1700123M08Rik	10.82485575	0.35312822	0.563059086	0.627160148	0.530554263	0.627215763	OK	9.344074719	11.93544152
1700123O12Rik	1700123O12Rik	0	NaN	NaN	NaN	NaN	NaN	Low	NaN	NaN
1700123O20Rik	1700123O20Rik	619.7631401	0.167671844	0.110826096	1.512927458	0.130298086	0.201958423	OK	578.9877212	650.3447042
1700123O21Rik	1700123O21Rik	0.182358359	-1.315803157	3.816938526	-0.344727364	0.730299344	NaN	Low	0.277091802	0.111308277
1700124L16Rik	1700124L16Rik	3.793616648	1.752123434	1.253780785	1.397471915	0.162271707	0.242641172	OK	1.611937512	5.429876001
1700125G02Rik	1700125G02Rik	0	NaN	NaN	NaN	NaN	NaN	Low	NaN	NaN
1700125G22Rik	1700125G22Rik	2.228444901	-1.558942717	1.577916255	-0.987975573	0.323164611	0.425844368	OK	3.579749932	1.214966128
1700125H03Rik	1700125H03Rik	0	NaN	NaN	NaN	NaN	NaN	Low	NaN	NaN
1700125H20Rik	1700125H20Rik	0.430256122	1.811801842	3.76323263	0.481448271	0.630197937	NaN	Low	0.176715016	0.620411951
1700126H18Rik	1700126H18Rik	0.24275709	1.079709362	3.811222978	0.283297348	0.77694891	NaN	Low	0.148352908	0.313560226
1700128A07Rik	1700128A07Rik	0.17325163	-1.315803157	3.816938526	-0.344727364	0.730299344	NaN	Low	0.263254214	0.105749692
1700128F08Rik	1700128F08Rik	0	NaN	NaN	NaN	NaN	NaN	Low	NaN	NaN
1700129C05Rik	1700129C05Rik	0	NaN	NaN	NaN	NaN	NaN	Low	NaN	NaN
1810006J02Rik	1810006J02Rik	0.934928967	0.565969263	1.789678739	0.316240703	0.751819815	NaN	Low	0.733563072	1.085953389
1810007C17Rik	1810007C17Rik	0	NaN	NaN	NaN	NaN	NaN	Low	NaN	NaN
1810007D17Rik	1810007D17Rik	0	NaN	NaN	NaN	NaN	NaN	Low	NaN	NaN
1810008I18Rik	1810008I18Rik	2.574437524	3.348960837	3.153650906	1.061931373	0.288266841	0.387993711	OK	0.411848129	4.19637957
1810009A15Rik	1810009A15Rik	399.9084082	-0.130139722	0.133169762	-0.977246789	0.328446989	0.431416085	OK	420.6417305	384.3584164
1810009J06Rik	1810009J06Rik	0.272957043	1.093739894	3.810283142	0.287049506	0.774074414	NaN	Low	0.165614007	0.35346432
1810010D01Rik	1810010D01Rik	2.454713534	0.755187368	1.311034926	0.576023836	0.56459907	0.658417708	OK	1.762104847	2.974170049
1810010H24Rik	1810010H24Rik	19.68112976	-0.3245749	0.380448467	-0.853137622	0.39358299	0.497088859	OK	22.24167178	17.76072324
1810012K16Rik	1810012K16Rik	2.316425187	-1.193144304	1.178985606	-1.012009221	0.311533645	0.413538055	OK	3.414114404	1.493158274
1810013A23Rik	1810013A23Rik	1.039871554	3.100598885	2.314951836	1.339379436	0.18044718	NaN	Low	0.195092671	1.673455717
1810013L24Rik	1810013L24Rik	1110.139433	-0.10683487	0.127030289	-0.841018869	0.400337364	0.50387496	OK	1157.343758	1074.736189
1810014B01Rik	1810014B01Rik	115.4424714	-0.722170208	0.257496675	-2.804580713	0.005038207	0.012137992	OK	148.9651792	90.30044048
1810018F18Rik	1810018F18Rik	0	NaN	NaN	NaN	NaN	NaN	Low	NaN	NaN
1810019D21Rik	1810019D21Rik	316.9700756	-0.336212692	0.275760109	-1.219221637	0.222760082	0.314877784	OK	359.6985601	284.9237122
1810020O05Rik	1810020O05Rik	0.639269554	-0.078926277	3.582830369	-0.02202903	0.982424799	NaN	Low	0.65932742	0.624226154
1810021B22Rik	1810021B22Rik	22.6070581	0.122081448	0.451767865	0.270230483	0.786982943	0.842031103	OK	21.52111633	23.42151442
1810022K09Rik	1810022K09Rik	585.4771723	0.283722466	0.120585953	2.352864985	0.018629397	0.038398389	OK	520.7993096	633.9855693
1810024B03Rik	1810024B03Rik	2.687734465	1.095961258	1.23396053	0.88816557	0.374451696	0.478181085	OK	1.628899189	3.481860922
1810026B05Rik	1810026B05Rik	358.9453642	-0.105678696	0.110734258	-0.954345093	0.33990899	0.443291998	OK	374.0422142	347.6227268
1810030O07Rik	1810030O07Rik	586.8403128	0.253828333	0.099071638	2.562068607	0.010405076	0.023102628	OK	528.7211717	630.4296687
1810032O08Rik	1810032O08Rik	194.4357637	-0.033560481	0.169124466	-0.198436582	0.842703498	0.885445504	OK	197.0245389	192.4941823
1810034E14Rik	1810034E14Rik	97.06885192	-1.136923313	0.347879627	-3.268151466	0.001082524	0.003135639	OK	141.0031551	64.11812453
1810037I17Rik	1810037I17Rik	1180.490915	0.248261635	0.167369887	1.483311247	0.137991736	0.212003417	OK	1066.098513	1266.285217
1810041H14Rik	1810041H14Rik	11.76308235	-1.470119589	0.552982161	-2.658529861	0.00784824	0.018005668	OK	18.52950184	6.688267741
1810043G02Rik	1810043G02Rik	331.6811139	-0.253957671	0.12382374	-2.050961081	0.040270737	0.074675983	OK	365.3812062	306.4060447
1810044D09Rik	1810044D09Rik	53.65188851	-0.228403493	0.339285967	-0.673188741	0.500827223	0.599463642	OK	58.55078404	49.97771687
1810046K07Rik	1810046K07Rik	0.238658763	1.063086696	3.812347833	0.278853542	0.780357223	NaN	Low	0.147092084	0.307333771
1810053B23Rik	1810053B23Rik	0.238658763	1.063086696	3.812347833	0.278853542	0.780357223	NaN	Low	0.147092084	0.307333771
1810055G02Rik	1810055G02Rik	194.8165813	0.604589766	0.157594908	3.836353441	0.000124875	0.000462152	OK	150.1528572	228.3143744
1810058I24Rik	1810058I24Rik	1029.625813	-0.236385143	0.113951752	-2.07443185	0.038039222	0.071167147	OK	1126.949422	956.633106
1810062G17Rik	1810062G17Rik	2.703482481	0.807148371	1.01417233	0.795869052	0.426108151	0.529087966	OK	1.892627401	3.311623791
1810062O18Rik	1810062O18Rik	6.199323172	-0.135938588	0.677239317	-0.200724595	0.840913927	0.883952621	OK	6.535125702	5.947471274
1810063I02Rik	1810063I02Rik	7.448850735	-0.293798434	0.615382932	-0.477423761	0.633060398	0.717317406	OK	8.325388247	6.791447601
1810064F22Rik	1810064F22Rik	11.54579103	0.848545445	0.591241424	1.435192817	0.15123216	0.229032098	OK	7.921455647	14.26404257
1810065E05Rik	1810065E05Rik	0	NaN	NaN	NaN	NaN	NaN	Low	NaN	NaN
2010001A14Rik	2010001A14Rik	90.66474614	-0.934674116	0.248106397	-3.767231021	0.000165068	0.000591342	OK	124.6215928	65.19711112
2010003K11Rik	2010003K11Rik	17.74651595	-0.147984325	0.55083308	-0.268655478	0.788194816	0.843058963	OK	18.79346744	16.96130233
2010005H15Rik	2010005H15Rik	1.075129296	0.544478945	3.403627553	0.15997019	0.872904557	NaN	Low	0.851927469	1.242530667
2010009K17Rik	2010009K17Rik	0	NaN	NaN	NaN	NaN	NaN	Low	NaN	NaN
2010010A06Rik	2010010A06Rik	0.274894103	1.108667492	3.809444937	0.291031242	0.771027425	NaN	Low	0.165515456	0.356928089
2010016I18Rik	2010016I18Rik	3.853067357	2.408134797	1.104485718	2.18032226	0.029233582	0.056736006	OK	1.113074507	5.908061994
2010106C02Rik	2010106C02Rik	0.281238736	1.145384258	3.806931427	0.300868109	0.76351507	NaN	Low	0.166157803	0.367549436
2010106E10Rik	2010106E10Rik	0	NaN	NaN	NaN	NaN	NaN	Low	NaN	NaN
2010109A12Rik	2010109A12Rik	3.201287777	-0.49482541	1.108779522	-0.446279355	0.655395467	0.735768779	OK	3.838086531	2.723688711
2010109I03Rik	2010109I03Rik	1.508483665	0.041862524	1.264372581	0.033109326	0.973587406	0.981306864	OK	1.483524858	1.527202771
2010111I01Rik	2010111I01Rik	1195.068163	0.228751218	0.098604299	2.319890929	0.020346778	0.041444397	OK	1088.223181	1275.201899
2010204K13Rik	2010204K13Rik	46.81678129	-0.533649271	0.448190643	-1.190674725	0.233781304	0.32744994	OK	56.86359994	39.2816673
2010300C02Rik	2010300C02Rik	19.76257129	-0.036893824	0.386677023	-0.095412506	0.923987183	0.946538452	OK	20.05187556	19.54559309
2010308F09Rik	2010308F09Rik	1.766646837	-2.949946235	1.54626663	-1.907786262	0.056418847	0.099821621	OK	3.515563429	0.454959393
2010310C07Rik	2010310C07Rik	0	NaN	NaN	NaN	NaN	NaN	Low	NaN	NaN
2010315B03Rik	2010315B03Rik	484.856495	0.039339219	0.130794623	0.300770915	0.763589189	0.824625215	OK	477.3167884	490.511275
2010320M18Rik	2010320M18Rik	234.04108	0.241859878	0.163954558	1.475164098	0.140168431	0.214816538	OK	211.9371119	250.619056
2200002D01Rik	2200002D01Rik	155.2662453	1.07186066	0.338915876	3.162615669	0.001563586	0.004342455	OK	95.26729568	200.2654575
2200002J24Rik	2200002J24Rik	8.785665545	2.071383443	0.779459766	2.657460377	0.007873184	0.018050558	OK	3.104227819	13.04674384
2210010C04Rik	2210010C04Rik	0	NaN	NaN	NaN	NaN	NaN	Low	NaN	NaN
2210011C24Rik	2210011C24Rik	116.5842752	0.165940059	0.275692979	0.601901651	0.547239606	0.642594862	OK	108.992373	122.2782018
2210016F16Rik	2210016F16Rik	744.226463	-0.434250948	0.155407721	-2.794268813	0.005201722	0.012485323	OK	874.0457833	646.8619727
2210016L21Rik	2210016L21Rik	761.4933536	0.453782002	0.096533783	4.700758489	2.59E-06	1.47E-05	OK	628.702122	861.0867772
2210039B01Rik	2210039B01Rik	11.69594306	0.775550469	0.606268381	1.27921972	0.200819694	0.289900566	OK	8.31405561	14.23235865
2210404E10Rik	2210404E10Rik	116.0411572	3.228300945	0.584023189	5.527693088	3.24E-08	2.97E-07	OK	20.06316191	188.0246537
2210406O10Rik	2210406O10Rik	10.07758183	-0.535528064	0.681617474	-0.78567244	0.432059413	0.534421123	OK	12.24785986	8.449873313
2210407C18Rik	2210407C18Rik	0.478647753	-1.475850224	2.766722327	-0.533429108	0.593736572	NaN	Low	0.754950311	0.271420835
2210408F21Rik	2210408F21Rik	272.4896826	0.73189241	0.257809469	2.838888781	0.004527093	0.011034954	OK	197.7989642	328.5077215
2210408I21Rik	2210408I21Rik	160.4132922	-0.606660393	0.202782272	-2.991683571	0.002774437	0.007224083	OK	199.5594237	131.0536936
2210409D07Rik	2210409D07Rik	0.125538151	0.367308528	3.816938526	0.096231188	0.923336962	NaN	Low	0.107694994	0.13892052
2210409E12Rik	2210409E12Rik	0.311477727	1.246998324	3.800528024	0.328111861	0.742827086	NaN	Low	0.174512922	0.414201331
2210414B05Rik	2210414B05Rik	0	NaN	NaN	NaN	NaN	NaN	Low	NaN	NaN
2210416O15Rik	2210416O15Rik	4.060372971	1.135553359	0.99138428	1.145421994	0.252034392	0.348105778	OK	2.411124809	5.297309093
2210417A02Rik	2210417A02Rik	0.724169704	2.598416415	2.416161426	1.075431627	0.282181528	NaN	Low	0.186197026	1.127649213
2210418O10Rik	2210418O10Rik	133.794501	0.578427645	0.417139178	1.386653845	0.165547341	0.246769511	OK	104.3768684	155.8577255
2210420H20Rik	2210420H20Rik	0	NaN	NaN	NaN	NaN	NaN	Low	NaN	NaN
2300002M23Rik	2300002M23Rik	0.34650326	-2.278828579	3.765574064	-0.605174282	0.545063202	NaN	Low	0.634246314	0.130695969
2300003K06Rik	2300003K06Rik	0	NaN	NaN	NaN	NaN	NaN	Low	NaN	NaN
2300009A05Rik	2300009A05Rik	223.119475	0.030328068	0.167589774	0.180966102	0.856394183	0.896299417	OK	220.4433768	225.1265486
2310001H17Rik	2310001H17Rik	84.75527724	-0.161037718	0.20676445	-0.778846258	0.436070285	0.53799422	OK	90.19910131	80.67240919
2310001K24Rik	2310001K24Rik	0.182358359	-1.315803157	3.816938526	-0.344727364	0.730299344	NaN	Low	0.277091802	0.111308277
2310002D06Rik	2310002D06Rik	0.313843233	-2.152830884	3.777642908	-0.569887344	0.568754109	NaN	Low	0.563382944	0.12668845
2310002F09Rik	2310002F09Rik	0.68379144	-0.217758947	2.186150724	-0.099608387	0.920655235	NaN	Low	0.743297663	0.639161772
2310002L09Rik	2310002L09Rik	0	NaN	NaN	NaN	NaN	NaN	Low	NaN	NaN
2310003N18Rik	2310003N18Rik	0	NaN	NaN	NaN	NaN	NaN	Low	NaN	NaN
2310005A03Rik	2310005A03Rik	0.313884168	-2.152963854	3.777638586	-0.569923195	0.568729792	NaN	Low	0.563468405	0.12669599
2310005E17Rik	2310005E17Rik	0	NaN	NaN	NaN	NaN	NaN	Low	NaN	NaN
2310007B03Rik	2310007B03Rik	73.96012527	-0.497478789	0.351606265	-1.414874647	0.157105253	0.236454044	OK	88.75152673	62.86657419
2310008N11Rik	2310008N11Rik	2.296040771	-0.990905988	1.104729087	-0.89696741	0.369736308	0.473375805	OK	3.206347077	1.613311042
2310009A05Rik	2310009A05Rik	220.7328809	-0.269968698	0.149917955	-1.800776279	0.071738149	0.122545673	OK	244.5851705	202.8436636
2310009B15Rik	2310009B15Rik	75.07254343	0.542547796	0.204595877	2.651802199	0.008006343	0.018335804	OK	59.53973292	86.72215131
2310010J17Rik	2310010J17Rik	40.44658605	-0.244373491	0.314568256	-0.776853628	0.437245133	0.53888897	OK	44.39989391	37.48160516
2310011J03Rik	2310011J03Rik	511.173659	0.504269331	0.11310789	4.458303744	8.26E-06	4.09E-05	OK	412.5400848	585.1488396
2310015A10Rik	2310015A10Rik	138.2954555	0.301826324	0.271272762	1.112630405	0.265867196	0.363742532	OK	122.0641391	150.4689428
2310015D24Rik	2310015D24Rik	0.427256925	0.125720805	2.887794084	0.043535239	0.965274875	NaN	Low	0.406126133	0.443105019
2310016D03Rik	2310016D03Rik	0.140537691	-1.315803157	3.816938526	-0.344727364	0.730299344	NaN	Low	0.213545693	0.08578169
2310016G11Rik	2310016G11Rik	12.09186743	-2.324738175	0.707252526	-3.286998758	0.001012613	0.00295764	OK	22.28362143	4.448051931
2310020H05Rik	2310020H05Rik	0.125538151	0.367308528	3.816938526	0.096231188	0.923336962	NaN	Low	0.107694994	0.13892052
2310022A10Rik	2310022A10Rik	226.3390796	0.538778683	0.147268865	3.65846971	0.000253726	0.000871192	OK	179.8183164	261.229652
2310022B05Rik	2310022B05Rik	859.7886705	0.403653519	0.147123441	2.743638375	0.006076243	0.014316114	OK	725.8737902	960.2248308
2310030A07Rik	2310030A07Rik	0.470905979	1.973922983	3.754092653	0.525805612	0.599023275	NaN	Low	0.176148791	0.691973869
2310030G06Rik	2310030G06Rik	694.1466261	0.080371997	0.302318775	0.265851822	0.79035333	0.844560204	OK	672.1423648	710.649822
2310033P09Rik	2310033P09Rik	267.1123638	0.380859431	0.174229	2.185970366	0.028817773	0.056019722	OK	227.7874827	296.6060247
2310034C09Rik	2310034C09Rik	0	NaN	NaN	NaN	NaN	NaN	Low	NaN	NaN
2310034G01Rik	2310034G01Rik	20.16334003	0.383723097	0.428048171	0.896448397	0.370013329	0.473630609	OK	17.1731969	22.40594738
2310034O05Rik	2310034O05Rik	105.616327	2.462463395	0.44100506	5.583753159	2.35E-08	2.23E-07	OK	29.5179269	162.690127
2310039H08Rik	2310039H08Rik	321.8530774	-0.556103779	0.200027232	-2.780140346	0.005433541	0.012974928	OK	393.8385502	267.8639728
2310039L15Rik	2310039L15Rik	0	NaN	NaN	NaN	NaN	NaN	Low	NaN	NaN
2310040G24Rik	2310040G24Rik	25.05386936	0.914073084	0.395060246	2.313756176	0.020681101	0.04204372	OK	16.64324717	31.36183601
2310043L19Rik	2310043L19Rik	13.56047471	-3.608793819	0.941946092	-3.831210563	0.000127514	0.000470439	OK	28.52372711	2.338035414
2310043M15Rik	2310043M15Rik	122.2494892	4.987626562	0.610043844	8.175849341	2.94E-16	1.77E-14	OK	6.587383001	208.9960688
2310043O21Rik	2310043O21Rik	0.493984276	0.286827403	3.798147557	0.075517709	0.939802808	NaN	Low	0.438828643	0.535351001
2310050C09Rik	2310050C09Rik	0	NaN	NaN	NaN	NaN	NaN	Low	NaN	NaN
2310057J18Rik	2310057J18Rik	0	NaN	NaN	NaN	NaN	NaN	Low	NaN	NaN
2310057M21Rik	2310057M21Rik	157.6388009	-0.225848927	0.192348319	-1.174166367	0.240328395	0.335127239	OK	171.8704913	146.9650331
2310057N15Rik	2310057N15Rik	0	NaN	NaN	NaN	NaN	NaN	Low	NaN	NaN
2310061I04Rik	2310061I04Rik	885.9238434	0.014167022	0.09075454	0.156102629	0.875952126	0.910799149	OK	880.9561547	889.64961
2310061N02Rik	2310061N02Rik	0	NaN	NaN	NaN	NaN	NaN	Low	NaN	NaN
2310065F04Rik	2310065F04Rik	0	NaN	NaN	NaN	NaN	NaN	Low	NaN	NaN
2310068J16Rik	2310068J16Rik	12.03522686	0.14486827	0.502886541	0.288073468	0.773290501	0.83253013	OK	11.35013471	12.54904598
2310069B03Rik	2310069B03Rik	2.21971867	1.445546586	1.251331537	1.155206708	0.248005788	0.343815031	OK	1.118275175	3.045801291
2310069G16Rik	2310069G16Rik	1.543472807	-2.768851847	1.574640297	-1.758402762	0.078679003	0.132540275	OK	3.012171173	0.441949033
2310075C17Rik	2310075C17Rik	0	NaN	NaN	NaN	NaN	NaN	Low	NaN	NaN
2310079G19Rik	2310079G19Rik	0	NaN	NaN	NaN	NaN	NaN	Low	NaN	NaN
2310081J21Rik	2310081J21Rik	46.25197848	-3.56410481	1.055540629	-3.376568094	0.000733962	0.002218678	OK	96.98791651	8.200024964
2400006E01Rik	2400006E01Rik	0	NaN	NaN	NaN	NaN	NaN	Low	NaN	NaN
2410002F23Rik	2410002F23Rik	701.1367615	1.009288727	0.198934937	5.073461403	3.91E-07	2.73E-06	OK	444.0917652	893.9205087
2410003L11Rik	2410003L11Rik	25.90216417	0.052556847	0.490413101	0.107168522	0.914655287	0.939802567	OK	25.36441933	26.3054728
2410004B18Rik	2410004B18Rik	262.1621813	-0.153903268	0.120464794	-1.277578809	0.201397976	0.290556104	OK	278.2505671	250.095892
2410004I01Rik	2410004I01Rik	0.751697525	-0.065484567	2.198296374	-0.02978878	0.976235507	NaN	Low	0.771254651	0.73702968
2410004P03Rik	2410004P03Rik	2.12617989	0.356708393	1.306057062	0.273118536	0.784762098	0.84083443	OK	1.83246144	2.346468728
2410006H16Rik	2410006H16Rik	251.6550909	1.143788832	0.232161807	4.926688182	8.36E-07	5.38E-06	OK	148.8024013	328.7946081
2410012E07Rik	2410012E07Rik	0	NaN	NaN	NaN	NaN	NaN	Low	NaN	NaN
2410015M20Rik	2410015M20Rik	1879.474012	-0.356152786	0.105092824	-3.388935347	0.000701646	0.002135819	OK	2147.977117	1678.096683
2410017I17Rik	2410017I17Rik	0.125538151	0.367308528	3.816938526	0.096231188	0.923336962	NaN	Low	0.107694994	0.13892052
2410018L13Rik	2410018L13Rik	2.597198608	0.448457431	1.015180554	0.4417514	0.658669111	0.738554472	OK	2.149408696	2.933041042
2410021H03Rik	2410021H03Rik	0	NaN	NaN	NaN	NaN	NaN	Low	NaN	NaN
2410022M11Rik	2410022M11Rik	83.9716155	0.941508149	0.23122807	4.071772723	4.67E-05	0.000191371	OK	55.02655271	105.6804126
2410124H12Rik	2410124H12Rik	0.117218938	0.367308528	3.816938526	0.096231188	0.923336962	NaN	Low	0.100558218	0.129714478
2410131K14Rik	2410131K14Rik	285.9492611	-0.065598186	0.143903665	-0.455847919	0.648499343	0.730470495	OK	293.4018293	280.3598349
2410137M14Rik	2410137M14Rik	0.413470413	0.130548627	2.921428001	0.04468658	0.96435713	NaN	Low	0.392242279	0.429391513
2410141K09Rik	2410141K09Rik	0	NaN	NaN	NaN	NaN	NaN	Low	NaN	NaN
2500002B13Rik	2500002B13Rik	95.78389678	-1.720022516	0.504121042	-3.411923672	0.000645062	0.0019871	OK	159.1028205	48.29470396
2500004C02Rik	2500004C02Rik	89.4683676	-0.353694214	0.287606107	-1.229786867	0.218776927	0.310357388	OK	102.1609866	79.94890334
2510002D24Rik	2510002D24Rik	300.5849427	-0.084136432	0.207796518	-0.40489818	0.685552356	0.761218036	OK	310.6410069	293.0428945
2510003B16Rik	2510003B16Rik	3.943699999	1.454605303	1.182236119	1.23038476	0.218553058	0.310132796	OK	1.977037935	5.418696547
2510009E07Rik	2510009E07Rik	518.7724293	-0.703567107	0.232061769	-3.031809637	0.002430925	0.006434913	OK	665.5550575	408.6854581
2510039O18Rik	2510039O18Rik	1326.40184	0.531802067	0.127017378	4.18684494	2.83E-05	0.000123346	OK	1057.142301	1528.346494
2610001J05Rik	2610001J05Rik	768.2090754	-0.167844285	0.091659453	-1.831172658	0.067074776	0.115686581	OK	819.649427	729.6288118
2610002M06Rik	2610002M06Rik	497.0033233	-0.107836448	0.099999961	-1.078364906	0.280870942	0.37992861	OK	518.3354417	481.0042345
2610005L07Rik	2610005L07Rik	637.1101428	-1.349568639	0.205787271	-6.558076359	5.45E-11	9.63E-10	OK	975.9572957	382.9747782
2610008E11Rik	2610008E11Rik	352.2803651	-0.122449682	0.105250616	-1.163410598	0.244662952	0.340023549	OK	369.4599339	339.3956885
2610016A17Rik	2610016A17Rik	203.4066809	2.981021804	0.352330912	8.460857965	2.65E-17	2.04E-15	OK	41.17329021	325.0817239
2610020C07Rik	2610020C07Rik	9.476871324	0.264015302	0.565390953	0.466960606	0.640528063	0.723921392	OK	8.50132633	10.20853007
2610024D14Rik	2610024D14Rik	0	NaN	NaN	NaN	NaN	NaN	Low	NaN	NaN
2610027K06Rik	2610027K06Rik	22.92764385	-0.891722985	0.612942234	-1.454823856	0.145718032	0.221862678	OK	31.12824591	16.7771923
2610028E06Rik	2610028E06Rik	0	NaN	NaN	NaN	NaN	NaN	Low	NaN	NaN
2610028H24Rik	2610028H24Rik	1.596936531	0.156192482	1.377727598	0.11336964	0.909737508	0.93664225	OK	1.498994529	1.670393033
2610035D17Rik	2610035D17Rik	11.43624631	3.060706892	0.758726284	4.034006675	5.48E-05	0.000221447	OK	2.200774328	18.3628503
2610035F20Rik	2610035F20Rik	0	NaN	NaN	NaN	NaN	NaN	Low	NaN	NaN
2610037D02Rik	2610037D02Rik	1.436252042	3.58257745	2.195397608	1.631858137	0.102709375	0.165914829	OK	0.197439585	2.365361385
2610042L04Rik	2610042L04Rik	2.389430245	-0.125195281	1.535193905	-0.081550142	0.93500445	0.954806151	OK	2.508580768	2.300067353
2610044O15Rik8	2610044O15Rik8	142.3896639	0.187475139	0.185991715	1.007975752	0.313466103	0.415429127	OK	131.9282084	150.2357554
2610203C22Rik	2610203C22Rik	5.632481717	-1.876503069	0.743126429	-2.525146456	0.011565008	0.0253277	OK	9.641424228	2.625774834
2610206C17Rik	2610206C17Rik	2.524396258	0.589417344	1.021820593	0.57683056	0.564053923	0.657919146	OK	1.959379549	2.948158791
2610301B20Rik	2610301B20Rik	339.6346077	0.177013025	0.15642543	1.131612843	0.257797238	0.354431598	OK	316.058323	357.3168212
2610306M01Rik	2610306M01Rik	117.5432204	-0.225863402	0.201571175	-1.120514389	0.262494625	0.359828429	OK	128.1557516	109.5838219
2610307P16Rik	2610307P16Rik	33.17704459	0.94107759	0.416946455	2.257070611	0.024003663	0.04787039	OK	21.74556524	41.7506541
2610316D01Rik	2610316D01Rik	0	NaN	NaN	NaN	NaN	NaN	Low	NaN	NaN
2610318M16Rik	2610318M16Rik	2.724406341	-1.408475263	1.123791326	-1.253324554	0.210087616	0.300432094	OK	4.231534958	1.594059878
2610318N02Rik	2610318N02Rik	3.505572806	1.698464222	1.014719357	1.673826571	0.094164689	0.154188781	OK	1.535395159	4.983206041
2610507B11Rik	2610507B11Rik	7836.103621	-0.69935251	0.095581313	-7.31683308	2.54E-13	7.62E-12	OK	10040.04538	6183.1473
2610507I01Rik	2610507I01Rik	220.6946808	0.254696025	0.310598404	0.82001717	0.412206319	0.515373074	OK	198.7642454	237.1425073
2610524H06Rik	2610524H06Rik	145.6861232	1.640976973	0.223575892	7.339686581	2.14E-13	6.50E-12	OK	65.89968971	205.5259483
2610528A11Rik	2610528A11Rik	3.59029233	-0.20764599	1.038161637	-0.200013161	0.841470288	0.884371254	OK	3.888124856	3.366917935
2610528J11Rik	2610528J11Rik	787.8995374	-0.629089393	0.1998207	-3.14826939	0.001642403	0.004535053	OK	987.2831098	638.3618581
2700012I20Rik	2700012I20Rik	8.496242958	-0.573041836	0.596944539	-0.959958251	0.337076227	0.440264649	OK	10.45453948	7.02752057
2700038G22Rik	2700038G22Rik	35.81458316	0.820290905	0.503042072	1.630660637	0.102961947	0.166269028	OK	24.91313583	43.99066867
2700046A07Rik	2700046A07Rik	1.659803979	-2.758186396	1.715880984	-1.607446216	0.107956519	0.172840791	OK	3.235269917	0.478204524
2700046G09Rik	2700046G09Rik	74.99153124	-0.824362468	0.204304614	-4.034967456	5.46E-05	0.000220595	OK	99.8189815	56.37094355
2700049A03Rik	2700049A03Rik	161.7698981	-0.126872158	0.171563222	-0.739506735	0.459599352	0.560511456	OK	169.9452518	155.6383829
2700054A10Rik	2700054A10Rik	20.55663754	-0.030774984	0.377327115	-0.081560488	0.934996223	0.954806151	OK	20.80758515	20.36842683
2700062C07Rik	2700062C07Rik	179.415915	0.049113157	0.149321573	0.328908649	0.742224737	0.808001238	OK	175.9345494	182.0269392
2700069I18Rik	2700069I18Rik	0	NaN	NaN	NaN	NaN	NaN	Low	NaN	NaN
2700070H01Rik	2700070H01Rik	1.873335618	1.273539928	1.789206038	0.711790538	0.476594493	0.576817646	OK	1.034978892	2.502103162
2700081O15Rik	2700081O15Rik	374.6193691	0.521296869	0.151228795	3.447074146	0.000566693	0.001771444	OK	300.0047793	430.5803114
2700089I24Rik	2700089I24Rik	0.119329381	0.367308528	3.816938526	0.096231188	0.923336962	NaN	Low	0.102368697	0.132049895
2700097O09Rik	2700097O09Rik	114.6435442	-0.476129904	0.196611927	-2.42167355	0.015449222	0.0325308	OK	136.5822861	98.18948785
2700099C18Rik	2700099C18Rik	22.70491865	1.128049909	0.368079329	3.064692364	0.00217894	0.005823927	OK	13.53494579	29.5823983
2810001G20Rik	2810001G20Rik	61.65988665	0.209044742	0.440122664	0.474969274	0.634808874	0.718813206	OK	56.6155227	65.44315962
2810002D19Rik	2810002D19Rik	105.0609693	-0.407381736	0.19459706	-2.093462955	0.036307848	0.068301086	OK	122.2459155	92.17225973
2810004N23Rik	2810004N23Rik	417.6237323	-0.469480016	0.131001624	-3.583772499	0.000338667	0.001124646	OK	496.4197738	358.5267012
2810006K23Rik	2810006K23Rik	192.8541033	-0.477543444	0.19086152	-2.502041505	0.012347945	0.026814872	OK	229.8697694	165.0923537
2810013P06Rik	2810013P06Rik	302.6794954	-0.075687267	0.180913476	-0.418361685	0.675682696	0.753252434	OK	311.785414	295.8500565
2810021J22Rik	2810021J22Rik	198.0219028	0.01764723	0.219764459	0.080300653	0.935998139	0.955591012	OK	196.6389973	199.0590818
2810025M15Rik	2810025M15Rik	277.6933886	-0.639630702	0.149412244	-4.28097916	1.86E-05	8.47E-05	OK	349.1424517	224.1065912
2810029C07Rik	2810029C07Rik	124.3759301	-0.292046062	0.164985248	-1.770134391	0.076704756	0.129670139	OK	138.923799	113.4650284
2810032G03Rik	2810032G03Rik	16.89338995	2.265530135	0.789861169	2.868263719	0.004127314	0.010169797	OK	5.318780071	25.57434735
2810047C21Rik1	2810047C21Rik1	24.53089104	1.899525524	0.476172153	3.9891571	6.63E-05	0.00026211	OK	9.580444539	35.74372592
2810049E08Rik	2810049E08Rik	0.870872325	-0.862908971	1.796499215	-0.480328053	0.630994144	NaN	Low	1.172469939	0.644674115
2810403D21Rik	2810403D21Rik	14.70731407	0.258330413	0.587050232	0.440048225	0.65990218	0.739582207	OK	13.22536506	15.81877583
2810404M03Rik	2810404M03Rik	0	NaN	NaN	NaN	NaN	NaN	Low	NaN	NaN
2810405F15Rik	2810405F15Rik	1.081287267	-1.324543696	1.965609698	-0.673858954	0.50040099	NaN	Low	1.646474483	0.657396854
2810408A11Rik	2810408A11Rik	67.30950639	1.273872478	0.45381078	2.807056452	0.004999648	0.012057214	OK	37.18055784	89.90621779
2810408I11Rik	2810408I11Rik	11.94294773	-0.792590982	0.563720058	-1.40600103	0.159723819	0.239535765	OK	15.74629581	9.090436677
2810410L24Rik	2810410L24Rik	45.26488052	-0.79553447	0.369240327	-2.154516753	0.03119967	0.059996614	OK	59.73287611	34.41388382
2810414N06Rik	2810414N06Rik	55.75373036	-0.384566174	0.265673012	-1.447516898	0.147752207	0.224531972	OK	64.35912214	49.29968653
2810429I04Rik	2810429I04Rik	4.874473919	0.974127014	0.914170541	1.065585654	0.286610987	0.386291756	OK	3.142560246	6.173409175
2810433D01Rik	2810433D01Rik	7.923547398	0.073441629	0.741470924	0.099048563	0.921099712	0.944400169	OK	7.69394329	8.09575048
2810442N19Rik	2810442N19Rik	0.290544742	-0.595576364	3.816938526	-0.156035095	0.876005358	NaN	Low	0.360150513	0.238340413
2810454H06Rik	2810454H06Rik	12.17128938	0.487499585	0.527670854	0.923870593	0.355553695	0.459291071	OK	9.89759717	13.87655854
2810459M11Rik	2810459M11Rik	15.35542039	0.009508157	1.142710492	0.008320705	0.993361114	0.995413421	OK	15.29761883	15.39877155
2810468N07Rik	2810468N07Rik	3.398939157	1.653405592	1.045342575	1.581687795	0.11372086	0.180396676	OK	1.526827516	4.803022887
2810471M01Rik	2810471M01Rik	0	NaN	NaN	NaN	NaN	NaN	Low	NaN	NaN
2900005J15Rik	2900005J15Rik	54.79562871	0.263042581	0.352377285	0.746479959	0.455377533	0.556660565	OK	49.17539275	59.01080569
2900009J06Rik	2900009J06Rik	3.336580314	1.252503318	1.236232602	1.013161533	0.310983011	0.41300316	OK	1.863984715	4.441027014
2900011O08Rik	2900011O08Rik	17.33051201	1.626266747	0.771802642	2.107101813	0.035108755	0.066425179	OK	7.903924911	24.40045234
2900026A02Rik	2900026A02Rik	969.3668	0.787893283	0.149775329	5.260501084	1.44E-07	1.12E-06	OK	684.9815034	1182.655772
2900040C04Rik	2900040C04Rik	0	NaN	NaN	NaN	NaN	NaN	Low	NaN	NaN
2900041M22Rik	2900041M22Rik	3.61298812	-0.182135633	0.826435674	-0.220386944	0.825569812	0.871974662	OK	3.875652636	3.415989733
2900052L18Rik	2900052L18Rik	166.5526016	0.119874385	0.288791041	0.415090386	0.678075737	0.755267897	OK	158.6957782	172.4452192
2900052N01Rik	2900052N01Rik	1.863874946	-3.148416399	1.987889766	-1.583798284	0.11323963	0.179769252	OK	3.780547792	0.426370312
2900055J20Rik	2900055J20Rik	0.182358359	-1.315803157	3.816938526	-0.344727364	0.730299344	NaN	Low	0.277091802	0.111308277
2900057B20Rik	2900057B20Rik	0.117218938	0.367308528	3.816938526	0.096231188	0.923336962	NaN	Low	0.100558218	0.129714478
2900060B14Rik	2900060B14Rik	1.032108152	1.860485535	2.021645258	0.920282887	0.35742495	NaN	Low	0.412249761	1.497001945
2900076A07Rik	2900076A07Rik	38.90041309	0.058445416	0.342039537	0.170873275	0.864323411	0.902005525	OK	38.00261645	39.57376056
2900079G21Rik	2900079G21Rik	0.117218938	0.367308528	3.816938526	0.096231188	0.923336962	NaN	Low	0.100558218	0.129714478
2900092C05Rik	2900092C05Rik	0	NaN	NaN	NaN	NaN	NaN	Low	NaN	NaN
2900092D14Rik	2900092D14Rik	201.474289	-0.278279883	0.220687371	-1.26096877	0.207320099	0.297259785	OK	223.9209481	184.6392946
2900093K20Rik	2900093K20Rik	42.5864124	0.688942262	0.320603817	2.148889769	0.031643139	0.060738032	OK	31.55081733	50.86310871
2900097C17Rik	2900097C17Rik	5365.118834	0.168944154	0.074009212	2.282744941	0.022445397	0.045143685	OK	5009.487036	5631.842683
3000002C10Rik	3000002C10Rik	49.56648944	-0.00971074	0.256917911	-0.037797055	0.969849493	0.978656232	OK	49.75722652	49.42343663
3010001F23Rik	3010001F23Rik	6.501633777	1.567442513	0.717093182	2.185828218	0.028828175	0.056033451	OK	3.063679857	9.080099218
3010003L21Rik	3010003L21Rik	34.13107785	1.2955619	0.449136627	2.88456078	0.003919601	0.009725108	OK	18.6379083	45.75095501
3100003L05Rik	3100003L05Rik	0.244869454	1.088355926	3.810642784	0.285609538	0.775177197	NaN	Low	0.148982784	0.316784457
3110009E18Rik	3110009E18Rik	33.57747675	0.105297343	0.33766591	0.311838831	0.755163012	0.817630361	OK	32.18495204	34.62187029
3110009F21Rik	3110009F21Rik	0.182358359	-1.315803157	3.816938526	-0.344727364	0.730299344	NaN	Low	0.277091802	0.111308277
3110015C05Rik	3110015C05Rik	0	NaN	NaN	NaN	NaN	NaN	Low	NaN	NaN
3110021A11Rik	3110021A11Rik	5.376569418	-0.592499409	0.697819507	-0.84907258	0.395840907	0.499244072	OK	6.65797012	4.415518891
3110039I08Rik	3110039I08Rik	108.6970142	0.804207401	0.319262476	2.518953714	0.011770413	0.025717126	OK	76.20416104	133.066654
3110039M20Rik	3110039M20Rik	0	NaN	NaN	NaN	NaN	NaN	Low	NaN	NaN
3110040N11Rik	3110040N11Rik	156.9037002	-0.127376521	0.158144701	-0.805442864	0.420564165	0.523793267	OK	164.8648124	150.9328661
3110045C21Rik	3110045C21Rik	96.55743886	-2.458371696	0.313874936	-7.832328777	4.79E-15	2.27E-13	OK	181.313579	32.99033378
3110056K07Rik	3110056K07Rik	127.9267604	-0.647567209	0.225877103	-2.866900624	0.004145131	0.010206208	OK	161.2496032	102.9346283
3110070M22Rik	3110070M22Rik	19.76231522	0.916511081	0.408577158	2.243177486	0.024885372	0.049364764	OK	13.11221265	24.74989215
3110082I17Rik	3110082I17Rik	120.1017783	0.999871097	0.196986208	5.075843173	3.86E-07	2.70E-06	OK	76.43337084	152.8530839
3110082J24Rik	3110082J24Rik	0	NaN	NaN	NaN	NaN	NaN	Low	NaN	NaN
3110099E03Rik	3110099E03Rik	52.16784311	-2.14347446	0.470517781	-4.555565267	5.22E-06	2.75E-05	OK	93.50664922	21.16373852
3200001D21Rik	3200001D21Rik	0	NaN	NaN	NaN	NaN	NaN	Low	NaN	NaN
3300002I08Rik	3300002I08Rik	7.998143076	0.282838593	0.609539146	0.464020391	0.642633136	0.725762823	OK	7.117282778	8.658788299
3300002P13Rik	3300002P13Rik	0.140537691	-1.315803157	3.816938526	-0.344727364	0.730299344	NaN	Low	0.213545693	0.08578169
3300005D01Rik	3300005D01Rik	4.985183772	0.301606931	0.825768145	0.365244086	0.714929212	0.786192554	OK	4.40050396	5.42369363
3425401B19Rik	3425401B19Rik	0.48204035	2.01313087	2.727695585	0.738033555	0.460494059	NaN	Low	0.176236875	0.711392956
3632454L22Rik	3632454L22Rik	0	NaN	NaN	NaN	NaN	NaN	Low	NaN	NaN
3830403N18Rik	3830403N18Rik	3.279779417	0.538940096	1.114983303	0.483361584	0.62883902	0.713786344	OK	2.605475365	3.785507457
3830406C13Rik	3830406C13Rik	618.5541074	-0.346738567	0.115901874	-2.991656268	0.002774685	0.007224083	OK	704.567839	554.0438086
3830408C21Rik	3830408C21Rik	10.90223684	-0.302085619	0.534654717	-0.565010668	0.572066508	0.665046141	OK	12.22161994	9.912699518
3830417A13Rik	3830417A13Rik	0.119329381	0.367308528	3.816938526	0.096231188	0.923336962	NaN	Low	0.102368697	0.132049895
3830432H09Rik	3830432H09Rik	2.716421523	0.738635244	1.166809145	0.633038614	0.526708427	0.623679868	OK	1.9654942	3.279617016
3930402G23Rik	3930402G23Rik	1.216453586	0.053203494	1.751868325	0.030369574	0.97577231	NaN	Low	1.190889425	1.235626707
4430402I18Rik	4430402I18Rik	94.86109817	-0.618494874	0.2129949	-2.903801331	0.00368662	0.009219297	OK	118.4621321	77.16032274
4631405J19Rik	4631405J19Rik	7.556716588	-2.694223565	0.71867141	-3.748894873	0.000177616	0.00063184	OK	14.62034391	2.258996096
4632404H12Rik	4632404H12Rik	121.9691427	-0.258049106	0.21414861	-1.205000145	0.228203246	0.321057304	OK	134.5628459	112.5238653
4632415L05Rik	4632415L05Rik	337.431563	-0.602782009	0.148583055	-4.05686913	4.97E-05	0.000202857	OK	419.2491185	276.0683964
4632427E13Rik	4632427E13Rik	4.502762421	-1.02832584	0.799844055	-1.285657915	0.198562475	0.287181376	OK	6.353276785	3.114876648
4632428C04Rik	4632428C04Rik	30.17106836	-0.255524574	0.317937889	-0.803693371	0.421574084	0.524856293	OK	33.25562251	27.85765274
4732414G09Rik	4732414G09Rik	0.432768832	-1.427973523	2.824144517	-0.505630471	0.613116086	NaN	Low	0.67520503	0.250941683
4732416N19Rik	4732416N19Rik	1.788591714	-0.051748821	1.224699113	-0.042254314	0.966295965	0.976715035	OK	1.825342493	1.761028631
4732471J01Rik	4732471J01Rik	13.92002395	0.127287618	0.685043497	0.185809541	0.852594122	0.893399722	OK	13.22306796	14.44274093
4732490B19Rik	4732490B19Rik	6.525741401	3.16646352	1.905495728	1.661753146	NaN	NaN	Outlier	1.173883664	10.5396347
4732491K20Rik	4732491K20Rik	99.96330105	0.51140317	0.199347072	2.565390935	0.010305962	0.022899104	OK	80.41412592	114.6251824
4831407H17Rik	4831407H17Rik	0	NaN	NaN	NaN	NaN	NaN	Low	NaN	NaN
4831440E17Rik	4831440E17Rik	63.04883326	-0.460178664	0.273253907	-1.684069845	0.092168171	0.151462336	OK	74.70765764	54.30471497
4833411C07Rik	4833411C07Rik	16.38159679	-2.340712259	0.536620516	-4.361950744	1.29E-05	6.09E-05	OK	30.25903084	5.973521246
4833412C05Rik	4833412C05Rik	0.784952354	0.160288824	2.105355579	0.076133849	0.93931261	NaN	Low	0.735560186	0.82199648
4833415N18Rik	4833415N18Rik	0.516162171	0.674522302	3.773873176	0.178734756	0.858145977	NaN	Low	0.385020264	0.614518601
4833417C18Rik	4833417C18Rik	7.045502344	-0.198916665	0.61260596	-0.324705729	0.745403799	0.810305503	OK	7.605227466	6.625708503
4833418N02Rik	4833418N02Rik	48.48873778	-1.019640338	0.30956122	-3.293824529	0.000988342	0.002896328	OK	68.25338538	33.66525208
4833419F23Rik	4833419F23Rik	22.32972328	2.842645743	0.521050501	5.455605048	4.88E-08	4.27E-07	OK	4.931884512	35.37810235
4833420G17Rik	4833420G17Rik	698.767932	0.113182932	0.136382191	0.829895249	0.406598012	0.510300272	OK	667.6326353	722.1194045
4833422C13Rik	4833422C13Rik	28.73827719	0.015233838	0.371260411	0.041032755	0.967269783	0.977169027	OK	28.56500614	28.86823047
4833422M21Rik	4833422M21Rik	0	NaN	NaN	NaN	NaN	NaN	Low	NaN	NaN
4833423E24Rik	4833423E24Rik	0	NaN	NaN	NaN	NaN	NaN	Low	NaN	NaN
4833427F10Rik	4833427F10Rik	0	NaN	NaN	NaN	NaN	NaN	Low	NaN	NaN
4833427G06Rik	4833427G06Rik	0.533308109	0.627278316	2.765070852	0.226857954	0.820534197	NaN	Low	0.406724299	0.628245966
4833428L15Rik	4833428L15Rik	0.688186076	2.499512483	3.44143179	0.726300167	0.467654777	NaN	Low	0.188030656	1.063302641
4833438C02Rik	4833438C02Rik	191.5096165	0.596204656	0.218312866	2.730964357	0.00631493	0.014832661	OK	148.1791294	224.0074818
4833439L19Rik	4833439L19Rik	9964.7558	-1.226253734	0.245095097	-5.003175283	5.64E-07	3.78E-06	OK	14810.54775	6330.411834
4921501E09Rik	4921501E09Rik	0	NaN	NaN	NaN	NaN	NaN	Low	NaN	NaN
4921504A21Rik	4921504A21Rik	22.34907738	-1.232224898	0.611094501	-2.016422823	0.043755781	0.080295495	OK	33.26715972	14.16051562
4921504E06Rik	4921504E06Rik	0.182358359	-1.315803157	3.816938526	-0.344727364	0.730299344	NaN	Low	0.277091802	0.111308277
4921507G05Rik	4921507G05Rik	0	NaN	NaN	NaN	NaN	NaN	Low	NaN	NaN
4921507P07Rik	4921507P07Rik	16.71214996	1.338221349	0.742020566	1.803482827	0.07131242	0.121880465	OK	8.920911156	22.55557906
4921508D12Rik	4921508D12Rik	0.281075382	-2.017714026	3.791734087	-0.532134897	0.59463257	NaN	Low	0.493387163	0.121841546
4921509C19Rik	4921509C19Rik	0.17325163	-1.315803157	3.816938526	-0.344727364	0.730299344	NaN	Low	0.263254214	0.105749692
4921509O07Rik	4921509O07Rik	0	NaN	NaN	NaN	NaN	NaN	Low	NaN	NaN
4921511C10Rik	4921511C10Rik	0.251076302	1.113254145	3.808988056	0.292270317	0.770079952	NaN	Low	0.150818287	0.326269814
4921511C20Rik	4921511C20Rik	0	NaN	NaN	NaN	NaN	NaN	Low	NaN	NaN
4921511I17Rik	4921511I17Rik	0	NaN	NaN	NaN	NaN	NaN	Low	NaN	NaN
4921511M17Rik	4921511M17Rik	0	NaN	NaN	NaN	NaN	NaN	Low	NaN	NaN
4921513H07Rik	4921513H07Rik	0	NaN	NaN	NaN	NaN	NaN	Low	NaN	NaN
4921513I03Rik	4921513I03Rik	0	NaN	NaN	NaN	NaN	NaN	Low	NaN	NaN
4921515E04Rik	4921515E04Rik	0	NaN	NaN	NaN	NaN	NaN	Low	NaN	NaN
4921517D22Rik	4921517D22Rik	0	NaN	NaN	NaN	NaN	NaN	Low	NaN	NaN
4921518K17Rik	4921518K17Rik	0	NaN	NaN	NaN	NaN	NaN	Low	NaN	NaN
4921524J17Rik	4921524J17Rik	271.2906673	-0.654914816	0.133135821	-4.919148048	8.69E-07	5.55E-06	OK	342.7580789	217.6901085
4921524L21Rik	4921524L21Rik	0	NaN	NaN	NaN	NaN	NaN	Low	NaN	NaN
4921525O09Rik	4921525O09Rik	0	NaN	NaN	NaN	NaN	NaN	Low	NaN	NaN
4921529L05Rik	4921529L05Rik	0	NaN	NaN	NaN	NaN	NaN	Low	NaN	NaN
4921530L21Rik	4921530L21Rik	0	NaN	NaN	NaN	NaN	NaN	Low	NaN	NaN
4921531C22Rik	4921531C22Rik	54.88042962	-0.146697494	0.233790074	-0.627475287	0.530347731	0.627104145	OK	58.08977697	52.4734191
4921531P14Rik	4921531P14Rik	0.182358359	-1.315803157	3.816938526	-0.344727364	0.730299344	NaN	Low	0.277091802	0.111308277
4921533I20Rik	4921533I20Rik	0	NaN	NaN	NaN	NaN	NaN	Low	NaN	NaN
4921534H16Rik	4921534H16Rik	0	NaN	NaN	NaN	NaN	NaN	Low	NaN	NaN
4921536K21Rik	4921536K21Rik	22.59108901	-0.500078623	0.426522308	-1.172455962	0.241014043	0.335842521	OK	27.13284423	19.1847726
4921539E11Rik	4921539E11Rik	0	NaN	NaN	NaN	NaN	NaN	Low	NaN	NaN
4922502B01Rik	4922502B01Rik	0	NaN	NaN	NaN	NaN	NaN	Low	NaN	NaN
4922502D21Rik	4922502D21Rik	0	NaN	NaN	NaN	NaN	NaN	Low	NaN	NaN
4922502H24Rik	4922502H24Rik	0	NaN	NaN	NaN	NaN	NaN	Low	NaN	NaN
4922502N22Rik	4922502N22Rik	0	NaN	NaN	NaN	NaN	NaN	Low	NaN	NaN
4930401C15Rik	4930401C15Rik	0	NaN	NaN	NaN	NaN	NaN	Low	NaN	NaN
4930401O10Rik	4930401O10Rik	0	NaN	NaN	NaN	NaN	NaN	Low	NaN	NaN
4930401O12Rik	4930401O12Rik	0	NaN	NaN	NaN	NaN	NaN	Low	NaN	NaN
4930402F06Rik	4930402F06Rik	0	NaN	NaN	NaN	NaN	NaN	Low	NaN	NaN
4930402F11Rik	4930402F11Rik	0	NaN	NaN	NaN	NaN	NaN	Low	NaN	NaN
4930402H24Rik	4930402H24Rik	2030.713484	-0.724213835	0.160799192	-4.503840003	6.67E-06	3.39E-05	OK	2622.060274	1587.203392
4930402K13Rik	4930402K13Rik	0	NaN	NaN	NaN	NaN	NaN	Low	NaN	NaN
4930404A05Rik	4930404A05Rik	0	NaN	NaN	NaN	NaN	NaN	Low	NaN	NaN
4930404H11Rik	4930404H11Rik	1.701421269	-0.443530678	1.960987994	-0.226177151	0.821063641	0.86847251	OK	2.004592601	1.47404277
4930404I05Rik	4930404I05Rik	0.40678927	1.740398814	3.767509506	0.461949415	0.644117596	NaN	Low	0.173999838	0.581381344
4930404N11Rik	4930404N11Rik	0.487745405	2.026846349	2.725903963	0.743550168	0.45714866	NaN	Low	0.176897685	0.720881195
4930405A10Rik	4930405A10Rik	0	NaN	NaN	NaN	NaN	NaN	Low	NaN	NaN
4930405A21Rik	4930405A21Rik	4.408037048	0.049134279	1.054394056	0.046599541	0.962832398	0.974505558	OK	4.32246732	4.472214344
4930405D11Rik	4930405D11Rik	0	NaN	NaN	NaN	NaN	NaN	Low	NaN	NaN
4930405J17Rik	4930405J17Rik	1.58041044	0.587758264	1.993992155	0.294764582	0.768173725	0.828403284	OK	1.227620599	1.845002821
4930405L22Rik	4930405L22Rik	0	NaN	NaN	NaN	NaN	NaN	Low	NaN	NaN
4930405O22Rik	4930405O22Rik	0.469550693	-1.445831721	2.77221693	-0.5215435	0.601988211	NaN	Low	0.735590436	0.270020886
4930406D18Rik	4930406D18Rik	0	NaN	NaN	NaN	NaN	NaN	Low	NaN	NaN
4930407G08Rik	4930407G08Rik	0.772695621	-1.419317421	2.132731776	-0.665492697	0.505735413	NaN	Low	1.203158973	0.449848107
4930407I10Rik	4930407I10Rik	0	NaN	NaN	NaN	NaN	NaN	Low	NaN	NaN
4930407I19Rik	4930407I19Rik	0	NaN	NaN	NaN	NaN	NaN	Low	NaN	NaN
4930412B13Rik	4930412B13Rik	0	NaN	NaN	NaN	NaN	NaN	Low	NaN	NaN
4930412C18Rik	4930412C18Rik	54.20484992	-0.591976092	0.561261438	-1.054724326	0.291551423	0.391629115	OK	67.1120948	44.52441627
4930412O13Rik	4930412O13Rik	118.7350382	1.355718696	0.340193772	3.985136734	6.74E-05	0.000265961	OK	62.78962991	160.6940944
4930413E15Rik	4930413E15Rik	0	NaN	NaN	NaN	NaN	NaN	Low	NaN	NaN
4930413F20Rik	4930413F20Rik	0.299667358	-0.565032199	3.816938526	-0.148032827	0.882316862	NaN	Low	0.36776986	0.248590481
4930413G21Rik	4930413G21Rik	2.548613934	1.283289034	1.147586578	1.118250299	0.263460107	0.360857122	OK	1.40080692	3.409469194
4930413M19Rik	4930413M19Rik	0	NaN	NaN	NaN	NaN	NaN	Low	NaN	NaN
4930414N06Rik	4930414N06Rik	0	NaN	NaN	NaN	NaN	NaN	Low	NaN	NaN
4930415L06Rik	4930415L06Rik	0	NaN	NaN	NaN	NaN	NaN	Low	NaN	NaN
4930415O20Rik	4930415O20Rik	25.14929889	1.771972564	0.571646512	3.099769746	0.001936711	0.005256334	OK	10.56640993	36.08646561
4930417O13Rik	4930417O13Rik	0.155738863	0.367308528	3.816938526	0.096231188	0.923336962	NaN	Low	0.133603177	0.172340628
4930417O22Rik	4930417O22Rik	0	NaN	NaN	NaN	NaN	NaN	Low	NaN	NaN
4930419G24Rik	4930419G24Rik	0	NaN	NaN	NaN	NaN	NaN	Low	NaN	NaN
4930422M22Rik	4930422M22Rik	0	NaN	NaN	NaN	NaN	NaN	Low	NaN	NaN
4930423M02Rik	4930423M02Rik	0	NaN	NaN	NaN	NaN	NaN	Low	NaN	NaN
4930425K10Rik	4930425K10Rik	0	NaN	NaN	NaN	NaN	NaN	Low	NaN	NaN
4930425L21Rik	4930425L21Rik	0	NaN	NaN	NaN	NaN	NaN	Low	NaN	NaN
4930425O10Rik	4930425O10Rik	0.155738863	0.367308528	3.816938526	0.096231188	0.923336962	NaN	Low	0.133603177	0.172340628
4930426D05Rik	4930426D05Rik	94.87904241	-0.363143205	0.336593413	-1.07887793	0.280642148	0.37968034	OK	108.70161	84.5121167
4930426L09Rik	4930426L09Rik	5.89808068	0.577121935	0.714381076	0.807862854	0.419169537	0.522482902	OK	4.604031756	6.868617373
4930428D20Rik	4930428D20Rik	0	NaN	NaN	NaN	NaN	NaN	Low	NaN	NaN
4930428E07Rik	4930428E07Rik	0	NaN	NaN	NaN	NaN	NaN	Low	NaN	NaN
4930428G15Rik	4930428G15Rik	0	NaN	NaN	NaN	NaN	NaN	Low	NaN	NaN
4930428O21Rik	4930428O21Rik	0	NaN	NaN	NaN	NaN	NaN	Low	NaN	NaN
4930429B21Rik	4930429B21Rik	10.09071102	1.171199869	0.561756027	2.084890617	0.037079231	0.069627293	OK	5.882347825	13.24698341
4930429D17Rik	4930429D17Rik	0.251076302	1.113254145	3.808988056	0.292270317	0.770079952	NaN	Low	0.150818287	0.326269814
4930429F11Rik	4930429F11Rik	0	NaN	NaN	NaN	NaN	NaN	Low	NaN	NaN
4930429F24Rik	4930429F24Rik	1.728727535	-0.774318927	1.526316499	-0.507312165	0.611935804	0.69908944	OK	2.266691763	1.325254364
4930429H19Rik	4930429H19Rik	0	NaN	NaN	NaN	NaN	NaN	Low	NaN	NaN
4930430A15Rik	4930430A15Rik	0	NaN	NaN	NaN	NaN	NaN	Low	NaN	NaN
4930430F08Rik	4930430F08Rik	218.6955022	-0.007876947	0.177191195	-0.044454505	0.964542116	0.975412737	OK	219.3780821	218.1835672
4930430F21Rik	4930430F21Rik	0	NaN	NaN	NaN	NaN	NaN	Low	NaN	NaN
4930430J02Rik	4930430J02Rik	0	NaN	NaN	NaN	NaN	NaN	Low	NaN	NaN
4930431F12Rik	4930431F12Rik	0.71115452	-0.346414378	2.179969034	-0.158907935	0.873741409	NaN	Low	0.809951739	0.637056606
4930431P03Rik	4930431P03Rik	0.906891158	2.903203174	2.446470326	1.186690533	0.235349711	NaN	Low	0.192818306	1.442445797
4930431P22Rik	4930431P22Rik	0.140537691	-1.315803157	3.816938526	-0.344727364	0.730299344	NaN	Low	0.213545693	0.08578169
4930432J09Rik	4930432J09Rik	1.284756478	-3.329200665	1.792624262	-1.857165908	0.063287554	0.110128088	OK	2.646652526	0.263334442
4930432K21Rik	4930432K21Rik	10.04130886	0.317595817	0.663576856	0.478611956	0.632214711	0.716697936	OK	8.802641408	10.97030944
4930432L08Rik	4930432L08Rik	0	NaN	NaN	NaN	NaN	NaN	Low	NaN	NaN
4930432M17Rik	4930432M17Rik	0	NaN	NaN	NaN	NaN	NaN	Low	NaN	NaN
4930432O09Rik	4930432O09Rik	0	NaN	NaN	NaN	NaN	NaN	Low	NaN	NaN
4930433B08Rik	4930433B08Rik	0	NaN	NaN	NaN	NaN	NaN	Low	NaN	NaN
4930433I11Rik	4930433I11Rik	0	NaN	NaN	NaN	NaN	NaN	Low	NaN	NaN
4930433N12Rik	4930433N12Rik	1.932867837	1.253328711	1.665857987	0.752362278	0.451833225	0.553494051	OK	1.07932921	2.573021807
4930434J06Rik	4930434J06Rik	0	NaN	NaN	NaN	NaN	NaN	Low	NaN	NaN
4930435E12Rik	4930435E12Rik	0	NaN	NaN	NaN	NaN	NaN	Low	NaN	NaN
4930435F18Rik	4930435F18Rik	0	NaN	NaN	NaN	NaN	NaN	Low	NaN	NaN
4930438E09Rik	4930438E09Rik	0	NaN	NaN	NaN	NaN	NaN	Low	NaN	NaN
4930440C22Rik	4930440C22Rik	0	NaN	NaN	NaN	NaN	NaN	Low	NaN	NaN
4930440I19Rik	4930440I19Rik	0	NaN	NaN	NaN	NaN	NaN	Low	NaN	NaN
4930441H08Rik	4930441H08Rik	0	NaN	NaN	NaN	NaN	NaN	Low	NaN	NaN
4930441J16Rik	4930441J16Rik	0	NaN	NaN	NaN	NaN	NaN	Low	NaN	NaN
4930442J19Rik	4930442J19Rik	0	NaN	NaN	NaN	NaN	NaN	Low	NaN	NaN
4930442L01Rik	4930442L01Rik	0	NaN	NaN	NaN	NaN	NaN	Low	NaN	NaN
4930443O20Rik	4930443O20Rik	1.067157666	0.592564106	1.851191492	0.320098763	0.748893464	NaN	Low	0.827098512	1.247202032
4930444F02Rik	4930444F02Rik	0.308468178	-0.20514545	3.816938526	-0.053746071	0.957137476	NaN	Low	0.333746887	0.289509147
4930444G20Rik	4930444G20Rik	0	NaN	NaN	NaN	NaN	NaN	Low	NaN	NaN
4930444M15Rik	4930444M15Rik	0	NaN	NaN	NaN	NaN	NaN	Low	NaN	NaN
4930444P10Rik	4930444P10Rik	2.168408071	1.471257501	1.312564792	1.120902762	0.262329255	0.359631119	OK	1.077237509	2.986785993
4930445N18Rik	4930445N18Rik	0.364716718	-2.343563584	3.759762319	-0.62332759	0.533069271	NaN	Low	0.673958514	0.13278537
4930447A16Rik	4930447A16Rik	0	NaN	NaN	NaN	NaN	NaN	Low	NaN	NaN
4930447C04Rik	4930447C04Rik	0	NaN	NaN	NaN	NaN	NaN	Low	NaN	NaN
4930447F24Rik	4930447F24Rik	1.250654483	3.37477493	2.340156169	1.442115263	0.14926986	0.226489579	OK	0.196765806	2.041070991
4930447J18Rik	4930447J18Rik	0.140537691	-1.315803157	3.816938526	-0.344727364	0.730299344	NaN	Low	0.213545693	0.08578169
4930447K03Rik	4930447K03Rik	1.888282076	1.083364989	1.272374361	0.851451446	0.394518624	0.497970702	OK	1.151803798	2.440640784
4930447M23Rik	4930447M23Rik	0.801391694	1.469571001	2.616636312	0.561626006	0.574370858	NaN	Low	0.398487622	1.103569749
4930447N08Rik	4930447N08Rik	0.182358359	-1.315803157	3.816938526	-0.344727364	0.730299344	NaN	Low	0.277091802	0.111308277
4930448C13Rik	4930448C13Rik	0	NaN	NaN	NaN	NaN	NaN	Low	NaN	NaN
4930448F12Rik	4930448F12Rik	0	NaN	NaN	NaN	NaN	NaN	Low	NaN	NaN
4930448H16Rik	4930448H16Rik	0	NaN	NaN	NaN	NaN	NaN	Low	NaN	NaN
4930448I06Rik	4930448I06Rik	0	NaN	NaN	NaN	NaN	NaN	Low	NaN	NaN
4930448I18Rik	4930448I18Rik	0.125538151	0.367308528	3.816938526	0.096231188	0.923336962	NaN	Low	0.107694994	0.13892052
4930448K20Rik	4930448K20Rik	0.89836467	-0.78781176	1.639822963	-0.480424886	0.630925302	NaN	Low	1.182750664	0.685075174
4930449E01Rik	4930449E01Rik	0	NaN	NaN	NaN	NaN	NaN	Low	NaN	NaN
4930449E18Rik	4930449E18Rik	0.140537691	-1.315803157	3.816938526	-0.344727364	0.730299344	NaN	Low	0.213545693	0.08578169
4930449I24Rik	4930449I24Rik	0.117218938	0.367308528	3.816938526	0.096231188	0.923336962	NaN	Low	0.100558218	0.129714478
4930451G09Rik	4930451G09Rik	24.71331352	-0.943742579	0.381962338	-2.470773906	0.013482103	0.02896296	OK	34.05693015	17.70560105
4930451I11Rik	4930451I11Rik	0.421613073	-2.593259944	3.739561723	-0.693466276	0.488016982	NaN	Low	0.805737826	0.133519508
4930452A19Rik	4930452A19Rik	0	NaN	NaN	NaN	NaN	NaN	Low	NaN	NaN
4930452B06Rik	4930452B06Rik	98.43762997	-0.369247075	0.198386026	-1.861255466	0.062708109	0.109255744	OK	113.0215104	87.49971963
4930452G13Rik	4930452G13Rik	0.125538151	0.367308528	3.816938526	0.096231188	0.923336962	NaN	Low	0.107694994	0.13892052
4930452N14Rik	4930452N14Rik	0	NaN	NaN	NaN	NaN	NaN	Low	NaN	NaN
4930453H23Rik	4930453H23Rik	0.125538151	0.367308528	3.816938526	0.096231188	0.923336962	NaN	Low	0.107694994	0.13892052
4930453L07Rik	4930453L07Rik	0.364716718	-2.343563584	3.759762319	-0.62332759	0.533069271	NaN	Low	0.673958514	0.13278537
4930453N24Rik	4930453N24Rik	524.53604	0.097348057	0.136411784	0.713633779	0.475453665	0.575662926	OK	504.4155793	539.6263856
4930455B14Rik	4930455B14Rik	0.383917096	0.089543285	2.953882791	0.030313757	0.975816825	NaN	Low	0.370365265	0.39408097
4930455C13Rik	4930455C13Rik	0.119329381	0.367308528	3.816938526	0.096231188	0.923336962	NaN	Low	0.102368697	0.132049895
4930455D15Rik	4930455D15Rik	0	NaN	NaN	NaN	NaN	NaN	Low	NaN	NaN
4930455F16Rik	4930455F16Rik	0	NaN	NaN	NaN	NaN	NaN	Low	NaN	NaN
4930455G09Rik	4930455G09Rik	5.298820299	2.862819806	1.032966843	2.771453727	0.00558066	0.013279883	OK	1.155598521	8.406236632
4930455H04Rik	4930455H04Rik	0.355597208	-2.311424159	3.7626139	-0.614313406	0.539008246	NaN	Low	0.654041318	0.131764124
4930455J16Rik	4930455J16Rik	0	NaN	NaN	NaN	NaN	NaN	Low	NaN	NaN
4930456L15Rik	4930456L15Rik	0	NaN	NaN	NaN	NaN	NaN	Low	NaN	NaN
4930459C07Rik	4930459C07Rik	1.35513856	0.501951847	1.586435481	0.316402308	0.751697166	0.815350901	OK	1.09480709	1.550387162
4930459L07Rik	4930459L07Rik	0	NaN	NaN	NaN	NaN	NaN	Low	NaN	NaN
4930461G14Rik	4930461G14Rik	45.37335003	-0.9823759	0.560689087	-1.752086713	0.079758899	0.134049912	OK	63.21191457	31.99442662
4930463O16Rik	4930463O16Rik	0	NaN	NaN	NaN	NaN	NaN	Low	NaN	NaN
4930465K10Rik	4930465K10Rik	0.34650326	-2.278828579	3.765574064	-0.605174282	0.545063202	NaN	Low	0.634246314	0.130695969
4930465M20Rik	4930465M20Rik	0	NaN	NaN	NaN	NaN	NaN	Low	NaN	NaN
4930467D21Rik	4930467D21Rik	0	NaN	NaN	NaN	NaN	NaN	Low	NaN	NaN
4930467E23Rik	4930467E23Rik	1.245910907	3.353129913	3.707599593	0.904393754	0.365786649	NaN	Low	0.198779979	2.031259103
4930467J12Rik	4930467J12Rik	0	NaN	NaN	NaN	NaN	NaN	Low	NaN	NaN
4930467K11Rik	4930467K11Rik	0.238658763	1.063086696	3.812347833	0.278853542	0.780357223	NaN	Low	0.147092084	0.307333771
4930469K13Rik	4930469K13Rik	0.440455212	-1.474630989	2.820206432	-0.522880514	0.601057405	NaN	Low	0.694520604	0.249906167
4930470G03Rik	4930470G03Rik	3.686315574	1.076723054	0.947404555	1.136497654	0.255748347	0.352134016	OK	2.256212469	4.758892903
4930470H14Rik	4930470H14Rik	0.155738863	0.367308528	3.816938526	0.096231188	0.923336962	NaN	Low	0.133603177	0.172340628
4930470O06Rik	4930470O06Rik	0	NaN	NaN	NaN	NaN	NaN	Low	NaN	NaN
4930470P17Rik	4930470P17Rik	0	NaN	NaN	NaN	NaN	NaN	Low	NaN	NaN
4930471C04Rik	4930471C04Rik	0.140537691	-1.315803157	3.816938526	-0.344727364	0.730299344	NaN	Low	0.213545693	0.08578169
4930471G03Rik	4930471G03Rik	0	NaN	NaN	NaN	NaN	NaN	Low	NaN	NaN
4930471G24Rik	4930471G24Rik	0.793175991	2.699577975	2.006414933	1.345473427	0.178472397	NaN	Low	0.191558827	1.244388864
4930471M09Rik	4930471M09Rik	0.234437877	1.046779108	3.813294896	0.274507778	0.783694427	NaN	Low	0.145695682	0.300994522
4930473A02Rik	4930473A02Rik	0	NaN	NaN	NaN	NaN	NaN	Low	NaN	NaN
4930473O22Rik	4930473O22Rik	0	NaN	NaN	NaN	NaN	NaN	Low	NaN	NaN
4930474G06Rik	4930474G06Rik	0	NaN	NaN	NaN	NaN	NaN	Low	NaN	NaN
4930474H20Rik	4930474H20Rik	0	NaN	NaN	NaN	NaN	NaN	Low	NaN	NaN
4930474M22Rik	4930474M22Rik	0	NaN	NaN	NaN	NaN	NaN	Low	NaN	NaN
4930474N05Rik	4930474N05Rik	0	NaN	NaN	NaN	NaN	NaN	Low	NaN	NaN
4930474N09Rik	4930474N09Rik	0.392272621	1.689650176	2.893062582	0.584035128	0.559196678	NaN	Low	0.17266455	0.556978674
4930477N07Rik	4930477N07Rik	0	NaN	NaN	NaN	NaN	NaN	Low	NaN	NaN
4930478L05Rik	4930478L05Rik	0	NaN	NaN	NaN	NaN	NaN	Low	NaN	NaN
4930478P22Rik	4930478P22Rik	0	NaN	NaN	NaN	NaN	NaN	Low	NaN	NaN
4930479D17Rik	4930479D17Rik	0.299518809	-0.593708956	3.816938526	-0.155545852	0.876391009	NaN	Low	0.371049216	0.245871004
4930480E11Rik	4930480E11Rik	0	NaN	NaN	NaN	NaN	NaN	Low	NaN	NaN
4930480G23Rik	4930480G23Rik	0.182358359	-1.315803157	3.816938526	-0.344727364	0.730299344	NaN	Low	0.277091802	0.111308277
4930480K15Rik	4930480K15Rik	0	NaN	NaN	NaN	NaN	NaN	Low	NaN	NaN
4930480K23Rik	4930480K23Rik	85.77190288	-0.26858813	0.488557272	-0.549757716	0.582485564	0.674224547	OK	94.99261671	78.85636751
4930480M12Rik	4930480M12Rik	0.31369224	-2.152340323	3.777658857	-0.56975508	0.568843827	NaN	Low	0.563067723	0.126660627
4930481A15Rik	4930481A15Rik	12.63315462	1.210632209	0.66480442	1.821035138	0.068601516	0.117968173	OK	7.214492312	16.69715134
4930482G09Rik	4930482G09Rik	0	NaN	NaN	NaN	NaN	NaN	Low	NaN	NaN
4930483J18Rik	4930483J18Rik	0.511341261	-1.576644913	2.75000888	-0.573323571	0.566425628	NaN	Low	0.824545885	0.276437793
4930483K19Rik	4930483K19Rik	0.385319933	0.130906338	2.956005986	0.044284869	0.964677332	NaN	Low	0.365483299	0.400197408
4930483O08Rik	4930483O08Rik	0.505632873	-2.828249658	3.566628665	-0.792975643	0.427792014	NaN	Low	0.993325676	0.139863271
4930484H19Rik	4930484H19Rik	0	NaN	NaN	NaN	NaN	NaN	Low	NaN	NaN
4930486F22Rik	4930486F22Rik	0.322776755	-2.187068823	3.774228818	-0.579474358	0.562269143	NaN	Low	0.58257115	0.127930959
4930486I03Rik	4930486I03Rik	0.266227272	-0.602313104	3.816938526	-0.157800054	0.874614356	NaN	Low	0.33072955	0.217850564
4930486L24Rik	4930486L24Rik	8.285794807	-0.150220394	0.576566276	-0.26054315	0.794444835	0.847690724	OK	8.782041404	7.913609859
4930487D11Rik	4930487D11Rik	0	NaN	NaN	NaN	NaN	NaN	Low	NaN	NaN
4930487H11Rik	4930487H11Rik	0	NaN	NaN	NaN	NaN	NaN	Low	NaN	NaN
4930488B22Rik	4930488B22Rik	0	NaN	NaN	NaN	NaN	NaN	Low	NaN	NaN
4930488L21Rik	4930488L21Rik	0	NaN	NaN	NaN	NaN	NaN	Low	NaN	NaN
4930500F04Rik	4930500F04Rik	0	NaN	NaN	NaN	NaN	NaN	Low	NaN	NaN
4930500G05Rik	4930500G05Rik	0.841687695	2.815231033	2.344750875	1.200652514	0.229886021	NaN	Low	0.189123397	1.331110918
4930500L23Rik	4930500L23Rik	0	NaN	NaN	NaN	NaN	NaN	Low	NaN	NaN
4930502A04Rik	4930502A04Rik	0	NaN	NaN	NaN	NaN	NaN	Low	NaN	NaN
4930502E09Rik	4930502E09Rik	0	NaN	NaN	NaN	NaN	NaN	Low	NaN	NaN
4930502E18Rik	4930502E18Rik	6.104464438	-0.914695751	0.805503255	-1.135558107	0.25614155	0.352516855	OK	8.342977072	4.425579963
4930503B20Rik	4930503B20Rik	0.242756405	1.079707274	3.811222994	0.283296799	0.776949331	NaN	Low	0.148352648	0.313559222
4930503E14Rik	4930503E14Rik	3.40277566	2.101612146	1.190066576	1.765961829	0.077402253	0.130704418	OK	1.181077088	5.069049589
4930503E24Rik	4930503E24Rik	0.862052715	0.182904414	2.116555509	0.086416072	0.931135671	NaN	Low	0.800243342	0.908409745
4930503F20Rik	4930503F20Rik	0	NaN	NaN	NaN	NaN	NaN	Low	NaN	NaN
4930503H13Rik	4930503H13Rik	0	NaN	NaN	NaN	NaN	NaN	Low	NaN	NaN
4930503L19Rik	4930503L19Rik	59.5220443	-0.231712732	0.28887831	-0.802111908	0.422488227	0.525604423	OK	65.03625403	55.38638701
4930503O07Rik	4930503O07Rik	0.302147552	-0.600501851	3.816938526	-0.157325523	0.874988306	NaN	Low	0.375132336	0.247408964
4930504C09Rik	4930504C09Rik	0	NaN	NaN	NaN	NaN	NaN	Low	NaN	NaN
4930504O13Rik	4930504O13Rik	0	NaN	NaN	NaN	NaN	NaN	Low	NaN	NaN
4930505A04Rik	4930505A04Rik	5.143396702	0.457419493	0.791430632	0.577965364	0.563287504	0.65725362	OK	4.239561795	5.821272881
4930505G20Rik	4930505G20Rik	0	NaN	NaN	NaN	NaN	NaN	Low	NaN	NaN
4930505K13Rik	4930505K13Rik	0	NaN	NaN	NaN	NaN	NaN	Low	NaN	NaN
4930505K14Rik	4930505K14Rik	0	NaN	NaN	NaN	NaN	NaN	Low	NaN	NaN
4930505N22Rik	4930505N22Rik	1.950659123	0.716518798	1.220967861	0.586844929	0.557307859	0.651862949	OK	1.426389797	2.343861117
4930506A18Rik	4930506A18Rik	0	NaN	NaN	NaN	NaN	NaN	Low	NaN	NaN
4930506C21Rik	4930506C21Rik	1.430561935	1.488309227	1.617889489	0.919907841	0.357620921	0.461377084	OK	0.704095943	1.975411429
4930507D05Rik	4930507D05Rik	4.553587657	1.227244649	0.811206829	1.512862818	0.130314508	0.201965221	OK	2.577896346	6.03535614
4930507D10Rik	4930507D10Rik	0	NaN	NaN	NaN	NaN	NaN	Low	NaN	NaN
4930509E16Rik	4930509E16Rik	2.73715066	-0.414230904	1.318190342	-0.314242102	0.753337168	0.816357406	OK	3.192449756	2.395676339
4930509G22Rik	4930509G22Rik	8.426601217	0.904268931	0.689521458	1.311444221	0.189707727	0.27637573	OK	5.625028799	10.52778053
4930509J09Rik	4930509J09Rik	0	NaN	NaN	NaN	NaN	NaN	Low	NaN	NaN
4930509K18Rik	4930509K18Rik	0	NaN	NaN	NaN	NaN	NaN	Low	NaN	NaN
4930511A02Rik	4930511A02Rik	0	NaN	NaN	NaN	NaN	NaN	Low	NaN	NaN
4930511A08Rik	4930511A08Rik	1.657808056	0.248809133	1.336974525	0.186098634	0.852367413	0.893315243	OK	1.49681423	1.778553426
4930511E03Rik	4930511E03Rik	1.874866897	3.962971567	1.603502606	2.471446914	0.013456753	0.028923314	OK	0.200740535	3.130461668
4930511M06Rik	4930511M06Rik	21.24002837	-0.339397023	0.482465584	-0.703463697	0.481766823	0.581669829	OK	24.13057352	19.07211952
4930512B01Rik	4930512B01Rik	0	NaN	NaN	NaN	NaN	NaN	Low	NaN	NaN
4930512J16Rik	4930512J16Rik	0.526035098	2.113731254	2.713541808	0.778956583	0.436005291	NaN	Low	0.181280956	0.784600705
4930512M02Rik	4930512M02Rik	0	NaN	NaN	NaN	NaN	NaN	Low	NaN	NaN
4930513D17Rik	4930513D17Rik	0	NaN	NaN	NaN	NaN	NaN	Low	NaN	NaN
4930513N10Rik	4930513N10Rik	8.478263105	0.947057598	0.615543298	1.538571861	0.123908852	0.193954342	OK	5.540445028	10.68162666
4930513O06Rik	4930513O06Rik	0	NaN	NaN	NaN	NaN	NaN	Low	NaN	NaN
4930515B02Rik	4930515B02Rik	0	NaN	NaN	NaN	NaN	NaN	Low	NaN	NaN
4930515G01Rik	4930515G01Rik	9.476957598	0.610106837	0.750591085	0.812835176	0.416312565	0.519577898	OK	7.285572859	11.12049615
4930515G16Rik	4930515G16Rik	0	NaN	NaN	NaN	NaN	NaN	Low	NaN	NaN
4930515L03Rik	4930515L03Rik	0	NaN	NaN	NaN	NaN	NaN	Low	NaN	NaN
4930515L19Rik	4930515L19Rik	0	NaN	NaN	NaN	NaN	NaN	Low	NaN	NaN
4930517E11Rik	4930517E11Rik	0	NaN	NaN	NaN	NaN	NaN	Low	NaN	NaN
4930517M08Rik	4930517M08Rik	0	NaN	NaN	NaN	NaN	NaN	Low	NaN	NaN
4930518J21Rik	4930518J21Rik	0	NaN	NaN	NaN	NaN	NaN	Low	NaN	NaN
4930518P08Rik	4930518P08Rik	0	NaN	NaN	NaN	NaN	NaN	Low	NaN	NaN
4930519D14Rik	4930519D14Rik	0	NaN	NaN	NaN	NaN	NaN	Low	NaN	NaN
4930519F16Rik	4930519F16Rik	0.869952703	0.520318897	2.647635841	0.196522078	0.844201554	NaN	Low	0.696990603	0.999674278
4930519F24Rik	4930519F24Rik	0	NaN	NaN	NaN	NaN	NaN	Low	NaN	NaN
4930519G04Rik	4930519G04Rik	0.125538151	0.367308528	3.816938526	0.096231188	0.923336962	NaN	Low	0.107694994	0.13892052
4930519H02Rik	4930519H02Rik	0	NaN	NaN	NaN	NaN	NaN	Low	NaN	NaN
4930519K11Rik	4930519K11Rik	0	NaN	NaN	NaN	NaN	NaN	Low	NaN	NaN
4930519L02Rik	4930519L02Rik	0.125538151	0.367308528	3.816938526	0.096231188	0.923336962	NaN	Low	0.107694994	0.13892052
4930520O04Rik	4930520O04Rik	4.235015725	0.369852922	1.065576325	0.34709191	0.728522271	0.797887846	OK	3.629028007	4.689506513
4930520P13Rik	4930520P13Rik	0	NaN	NaN	NaN	NaN	NaN	Low	NaN	NaN
4930521E06Rik	4930521E06Rik	0	NaN	NaN	NaN	NaN	NaN	Low	NaN	NaN
4930521O11Rik	4930521O11Rik	0	NaN	NaN	NaN	NaN	NaN	Low	NaN	NaN
4930521O17Rik	4930521O17Rik	0	NaN	NaN	NaN	NaN	NaN	Low	NaN	NaN
4930522H14Rik	4930522H14Rik	0	NaN	NaN	NaN	NaN	NaN	Low	NaN	NaN
4930522O17Rik	4930522O17Rik	0	NaN	NaN	NaN	NaN	NaN	Low	NaN	NaN
4930522P08Rik	4930522P08Rik	2.074285639	0.348706869	1.505274351	0.231656687	0.816804675	0.865440579	OK	1.793993427	2.284504798
4930523C07Rik	4930523C07Rik	414.7320717	0.187481972	0.197237132	0.95054096	0.341837452	0.445136771	OK	384.2603561	437.5858584
4930523O13Rik	4930523O13Rik	0	NaN	NaN	NaN	NaN	NaN	Low	NaN	NaN
4930524B15Rik	4930524B15Rik	0	NaN	NaN	NaN	NaN	NaN	Low	NaN	NaN
4930524B17Rik	4930524B17Rik	0	NaN	NaN	NaN	NaN	NaN	Low	NaN	NaN
4930524C18Rik	4930524C18Rik	0	NaN	NaN	NaN	NaN	NaN	Low	NaN	NaN
4930524N10Rik	4930524N10Rik	1.343912164	-4.241474809	2.9061545	-1.459480151	0.144433	0.220165855	OK	2.929308084	0.154865225
4930524O05Rik	4930524O05Rik	0	NaN	NaN	NaN	NaN	NaN	Low	NaN	NaN
4930524O08Rik	4930524O08Rik	0	NaN	NaN	NaN	NaN	NaN	Low	NaN	NaN
4930525C09Rik	4930525C09Rik	0	NaN	NaN	NaN	NaN	NaN	Low	NaN	NaN
4930525D18Rik	4930525D18Rik	0.238658763	1.063086696	3.812347833	0.278853542	0.780357223	NaN	Low	0.147092084	0.307333771
4930525G20Rik	4930525G20Rik	16.03939648	-0.784046071	0.449657458	-1.743651877	0.081219811	0.13619151	OK	21.09279949	12.24934422
4930526H09Rik	4930526H09Rik	0	NaN	NaN	NaN	NaN	NaN	Low	NaN	NaN
4930526I15Rik	4930526I15Rik	112.5963832	0.73590378	0.253753754	2.90007051	0.003730787	0.009315865	OK	81.57670363	135.8611429
4930526L06Rik	4930526L06Rik	0	NaN	NaN	NaN	NaN	NaN	Low	NaN	NaN
4930527F14Rik	4930527F14Rik	0.125538151	0.367308528	3.816938526	0.096231188	0.923336962	NaN	Low	0.107694994	0.13892052
4930527G23Rik	4930527G23Rik	0	NaN	NaN	NaN	NaN	NaN	Low	NaN	NaN
4930528A17Rik	4930528A17Rik	7.290809663	-0.162388349	0.723981917	-0.224298903	0.82252473	0.869689034	OK	7.763048772	6.936630331
4930528D03Rik	4930528D03Rik	0	NaN	NaN	NaN	NaN	NaN	Low	NaN	NaN
4930528G23Rik	4930528G23Rik	0.236542479	1.054301235	3.81294595	0.276505686	0.782159693	NaN	Low	0.146441987	0.304117848
4930528H21Rik	4930528H21Rik	0	NaN	NaN	NaN	NaN	NaN	Low	NaN	NaN
4930528P14Rik	4930528P14Rik	0.440552219	-1.477977797	2.820139592	-0.52407966	0.600223135	NaN	Low	0.695195841	0.249569504
4930529C04Rik	4930529C04Rik	0.119329381	0.367308528	3.816938526	0.096231188	0.923336962	NaN	Low	0.102368697	0.132049895
4930529K09Rik	4930529K09Rik	0	NaN	NaN	NaN	NaN	NaN	Low	NaN	NaN
4930529L06Rik	4930529L06Rik	0	NaN	NaN	NaN	NaN	NaN	Low	NaN	NaN
4930529N20Rik	4930529N20Rik	0	NaN	NaN	NaN	NaN	NaN	Low	NaN	NaN
4930532I03Rik	4930532I03Rik	0.17325163	-1.315803157	3.816938526	-0.344727364	0.730299344	NaN	Low	0.263254214	0.105749692
4930532M18Rik	4930532M18Rik	0	NaN	NaN	NaN	NaN	NaN	Low	NaN	NaN
4930533B01Rik	4930533B01Rik	0	NaN	NaN	NaN	NaN	NaN	Low	NaN	NaN
4930533N22Rik	4930533N22Rik	0	NaN	NaN	NaN	NaN	NaN	Low	NaN	NaN
4930533P14Rik	4930533P14Rik	0	NaN	NaN	NaN	NaN	NaN	Low	NaN	NaN
4930534H03Rik	4930534H03Rik	0	NaN	NaN	NaN	NaN	NaN	Low	NaN	NaN
4930539C22Rik	4930539C22Rik	0	NaN	NaN	NaN	NaN	NaN	Low	NaN	NaN
4930539E08Rik	4930539E08Rik	69.99366015	2.157550475	0.52302805	4.125114274	3.71E-05	0.000155992	OK	23.50327789	104.8614468
4930539J05Rik	4930539J05Rik	7.959009504	-1.366773429	0.57838043	-2.363104556	0.018122556	0.037496484	OK	12.24185883	4.746872508
4930539M17Rik	4930539M17Rik	0	NaN	NaN	NaN	NaN	NaN	Low	NaN	NaN
4930539N22Rik	4930539N22Rik	0	NaN	NaN	NaN	NaN	NaN	Low	NaN	NaN
4930540M03Rik	4930540M03Rik	0	NaN	NaN	NaN	NaN	NaN	Low	NaN	NaN
4930542C21Rik	4930542C21Rik	0	NaN	NaN	NaN	NaN	NaN	Low	NaN	NaN
4930542D17Rik	4930542D17Rik	2.490124192	-0.99010495	1.04576988	-0.94677134	0.343755309	0.446871249	OK	3.476603057	1.750265043
4930542M03Rik	4930542M03Rik	0	NaN	NaN	NaN	NaN	NaN	Low	NaN	NaN
4930543E12Rik	4930543E12Rik	0.119329381	0.367308528	3.816938526	0.096231188	0.923336962	NaN	Low	0.102368697	0.132049895
4930543N07Rik	4930543N07Rik	0	NaN	NaN	NaN	NaN	NaN	Low	NaN	NaN
4930544D05Rik	4930544D05Rik	0	NaN	NaN	NaN	NaN	NaN	Low	NaN	NaN
4930544G11Rik	4930544G11Rik	0	NaN	NaN	NaN	NaN	NaN	Low	NaN	NaN
4930544M13Rik	4930544M13Rik	0	NaN	NaN	NaN	NaN	NaN	Low	NaN	NaN
4930545E07Rik	4930545E07Rik	0	NaN	NaN	NaN	NaN	NaN	Low	NaN	NaN
4930545H06Rik	4930545H06Rik	0.364716718	-2.343563584	3.759762319	-0.62332759	0.533069271	NaN	Low	0.673958514	0.13278537
4930545L23Rik	4930545L23Rik	0	NaN	NaN	NaN	NaN	NaN	Low	NaN	NaN
4930546C10Rik	4930546C10Rik	0	NaN	NaN	NaN	NaN	NaN	Low	NaN	NaN
4930546K05Rik	4930546K05Rik	0	NaN	NaN	NaN	NaN	NaN	Low	NaN	NaN
4930547E08Rik	4930547E08Rik	0	NaN	NaN	NaN	NaN	NaN	Low	NaN	NaN
4930547E14Rik	4930547E14Rik	0	NaN	NaN	NaN	NaN	NaN	Low	NaN	NaN
4930548G14Rik	4930548G14Rik	0	NaN	NaN	NaN	NaN	NaN	Low	NaN	NaN
4930548H24Rik	4930548H24Rik	0.356084005	1.572838941	3.778357694	0.416275818	0.677208185	NaN	Low	0.167292485	0.497677645
4930548J01Rik	4930548J01Rik	0.182358359	-1.315803157	3.816938526	-0.344727364	0.730299344	NaN	Low	0.277091802	0.111308277
4930548K13Rik	4930548K13Rik	0	NaN	NaN	NaN	NaN	NaN	Low	NaN	NaN
4930549C15Rik	4930549C15Rik	0	NaN	NaN	NaN	NaN	NaN	Low	NaN	NaN
4930549G23Rik	4930549G23Rik	0	NaN	NaN	NaN	NaN	NaN	Low	NaN	NaN
4930550C14Rik	4930550C14Rik	45.67105937	-0.207490693	0.374190687	-0.55450523	0.579233127	0.671329302	OK	49.45684688	42.83171874
4930550C17Rik	4930550C17Rik	0	NaN	NaN	NaN	NaN	NaN	Low	NaN	NaN
4930550L24Rik	4930550L24Rik	0	NaN	NaN	NaN	NaN	NaN	Low	NaN	NaN
4930552N02Rik	4930552N02Rik	0	NaN	NaN	NaN	NaN	NaN	Low	NaN	NaN
4930552P12Rik	4930552P12Rik	0.338089201	-0.594212061	3.816938526	-0.155677661	0.876287107	NaN	Low	0.418899413	0.277481541
4930553C11Rik	4930553C11Rik	0	NaN	NaN	NaN	NaN	NaN	Low	NaN	NaN
4930553E22Rik	4930553E22Rik	0	NaN	NaN	NaN	NaN	NaN	Low	NaN	NaN
4930553J12Rik	4930553J12Rik	0	NaN	NaN	NaN	NaN	NaN	Low	NaN	NaN
4930553P18Rik	4930553P18Rik	1.549326545	-3.585889282	2.135790313	-1.678951937	0.093161411	0.152869986	OK	3.2537947	0.270975429
4930554C24Rik	4930554C24Rik	0	NaN	NaN	NaN	NaN	NaN	Low	NaN	NaN
4930554G24Rik	4930554G24Rik	0.182358359	-1.315803157	3.816938526	-0.344727364	0.730299344	NaN	Low	0.277091802	0.111308277
4930554H23Rik	4930554H23Rik	0	NaN	NaN	NaN	NaN	NaN	Low	NaN	NaN
4930554I06Rik	4930554I06Rik	0.119329381	0.367308528	3.816938526	0.096231188	0.923336962	NaN	Low	0.102368697	0.132049895
4930555B11Rik	4930555B11Rik	0	NaN	NaN	NaN	NaN	NaN	Low	NaN	NaN
4930555B12Rik	4930555B12Rik	0	NaN	NaN	NaN	NaN	NaN	Low	NaN	NaN
4930555G01Rik	4930555G01Rik	0.880448305	-2.727843498	2.440140986	-1.117904053	0.263607974	NaN	Low	1.71017488	0.258153375
4930555G21Rik	4930555G21Rik	0	NaN	NaN	NaN	NaN	NaN	Low	NaN	NaN
4930555K05Rik	4930555K05Rik	0	NaN	NaN	NaN	NaN	NaN	Low	NaN	NaN
4930555K19Rik	4930555K19Rik	0	NaN	NaN	NaN	NaN	NaN	Low	NaN	NaN
4930556C24Rik	4930556C24Rik	0	NaN	NaN	NaN	NaN	NaN	Low	NaN	NaN
4930556G01Rik	4930556G01Rik	0	NaN	NaN	NaN	NaN	NaN	Low	NaN	NaN
4930556J02Rik	4930556J02Rik	0	NaN	NaN	NaN	NaN	NaN	Low	NaN	NaN
4930556L07Rik	4930556L07Rik	0	NaN	NaN	NaN	NaN	NaN	Low	NaN	NaN
4930556M19Rik	4930556M19Rik	86.96076616	-0.953909516	0.193178151	-4.93797828	7.89E-07	5.11E-06	OK	120.1844398	62.04301095
4930556N09Rik	4930556N09Rik	0	NaN	NaN	NaN	NaN	NaN	Low	NaN	NaN
4930556N13Rik	4930556N13Rik	0	NaN	NaN	NaN	NaN	NaN	Low	NaN	NaN
4930557F10Rik	4930557F10Rik	0	NaN	NaN	NaN	NaN	NaN	Low	NaN	NaN
4930557J02Rik	4930557J02Rik	0	NaN	NaN	NaN	NaN	NaN	Low	NaN	NaN
4930557K07Rik	4930557K07Rik	0	NaN	NaN	NaN	NaN	NaN	Low	NaN	NaN
4930558C23Rik	4930558C23Rik	0	NaN	NaN	NaN	NaN	NaN	Low	NaN	NaN
4930558F17Rik	4930558F17Rik	0	NaN	NaN	NaN	NaN	NaN	Low	NaN	NaN
4930558G05Rik	4930558G05Rik	0	NaN	NaN	NaN	NaN	NaN	Low	NaN	NaN
4930558J18Rik	4930558J18Rik	1.207720449	1.010179353	1.559447106	0.647780453	0.51712696	NaN	Low	0.764611909	1.540051855
4930558K02Rik	4930558K02Rik	0.119329381	0.367308528	3.816938526	0.096231188	0.923336962	NaN	Low	0.102368697	0.132049895
4930559C10Rik	4930559C10Rik	0	NaN	NaN	NaN	NaN	NaN	Low	NaN	NaN
4930562C15Rik	4930562C15Rik	8.568729261	3.598753916	1.138882212	3.159900012	0.001578233	0.004375144	OK	1.165563055	14.12110392
4930562F07Rik	4930562F07Rik	0	NaN	NaN	NaN	NaN	NaN	Low	NaN	NaN
4930563E18Rik	4930563E18Rik	0.601942879	0.819859249	2.760227533	0.297025966	0.766446685	NaN	Low	0.418808006	0.739294033
4930563E22Rik	4930563E22Rik	22.83361743	0.29916219	0.399683437	0.748497843	0.454159926	0.555492642	OK	20.17684911	24.82619366
4930563F08Rik	4930563F08Rik	0	NaN	NaN	NaN	NaN	NaN	Low	NaN	NaN
4930563H07Rik	4930563H07Rik	0	NaN	NaN	NaN	NaN	NaN	Low	NaN	NaN
4930563J15Rik	4930563J15Rik	0	NaN	NaN	NaN	NaN	NaN	Low	NaN	NaN
4930563M20Rik	4930563M20Rik	0	NaN	NaN	NaN	NaN	NaN	Low	NaN	NaN
4930563M21Rik	4930563M21Rik	0	NaN	NaN	NaN	NaN	NaN	Low	NaN	NaN
4930564C03Rik	4930564C03Rik	0	NaN	NaN	NaN	NaN	NaN	Low	NaN	NaN
4930564D02Rik	4930564D02Rik	0	NaN	NaN	NaN	NaN	NaN	Low	NaN	NaN
4930565D16Rik	4930565D16Rik	0	NaN	NaN	NaN	NaN	NaN	Low	NaN	NaN
4930565N06Rik	4930565N06Rik	0	NaN	NaN	NaN	NaN	NaN	Low	NaN	NaN
4930567H12Rik	4930567H12Rik	0	NaN	NaN	NaN	NaN	NaN	Low	NaN	NaN
4930567H17Rik	4930567H17Rik	0	NaN	NaN	NaN	NaN	NaN	Low	NaN	NaN
4930567J20Rik	4930567J20Rik	0	NaN	NaN	NaN	NaN	NaN	Low	NaN	NaN
4930567K12Rik	4930567K12Rik	0.504361171	-2.825070477	3.568355093	-0.791701051	0.428535009	NaN	Low	0.990482013	0.139770539
4930567K20Rik	4930567K20Rik	0	NaN	NaN	NaN	NaN	NaN	Low	NaN	NaN
4930568D16Rik	4930568D16Rik	0	NaN	NaN	NaN	NaN	NaN	Low	NaN	NaN
4930568E12Rik	4930568E12Rik	0	NaN	NaN	NaN	NaN	NaN	Low	NaN	NaN
4930568G15Rik	4930568G15Rik	0.182358359	-1.315803157	3.816938526	-0.344727364	0.730299344	NaN	Low	0.277091802	0.111308277
4930570G19Rik	4930570G19Rik	3.856246943	1.094160008	0.930392373	1.176019967	0.239586897	0.334242445	OK	2.339235858	4.994005257
4930571K23Rik	4930571K23Rik	0	NaN	NaN	NaN	NaN	NaN	Low	NaN	NaN
4930571O06Rik	4930571O06Rik	0	NaN	NaN	NaN	NaN	NaN	Low	NaN	NaN
4930572K03Rik	4930572K03Rik	0	NaN	NaN	NaN	NaN	NaN	Low	NaN	NaN
4930572O03Rik	4930572O03Rik	1.28181053	-4.178502794	1.995753757	-2.093696569	0.036287019	0.068284869	OK	2.785761778	0.153847094
4930572O13Rik	4930572O13Rik	0	NaN	NaN	NaN	NaN	NaN	Low	NaN	NaN
4930573H18Rik	4930573H18Rik	0.594808726	-0.671006592	2.259937735	-0.296913752	0.766532357	NaN	Low	0.755343733	0.47440747
4930573O16Rik	4930573O16Rik	0	NaN	NaN	NaN	NaN	NaN	Low	NaN	NaN
4930577N17Rik	4930577N17Rik	26.91488247	0.301003691	0.323390008	0.9307761	0.351969395	0.455917376	OK	23.76438709	29.277754
4930578C19Rik	4930578C19Rik	13.03698488	-1.304959995	0.489909768	-2.66367417	0.007729239	0.01777153	OK	19.75758617	7.996533906
4930578E11Rik	4930578E11Rik	0	NaN	NaN	NaN	NaN	NaN	Low	NaN	NaN
4930578G10Rik	4930578G10Rik	2.03502097	0.26262857	1.220137087	0.215245134	0.829576204	0.874935054	OK	1.826617031	2.191323923
4930578I06Rik	4930578I06Rik	0	NaN	NaN	NaN	NaN	NaN	Low	NaN	NaN
4930578L24Rik	4930578L24Rik	24.58561578	0.209726502	0.449332998	0.466750725	0.640678234	0.724042347	OK	22.56780953	26.09897046
4930578M01Rik	4930578M01Rik	1.769455818	-0.385733065	1.401279382	-0.275272062	0.783107227	0.839758389	OK	2.043399854	1.563997791
4930578N18Rik	4930578N18Rik	0	NaN	NaN	NaN	NaN	NaN	Low	NaN	NaN
4930579D09Rik	4930579D09Rik	0	NaN	NaN	NaN	NaN	NaN	Low	NaN	NaN
4930579F01Rik	4930579F01Rik	2.584279428	-1.65927817	2.398014853	-0.691938237	0.488976117	0.588468711	OK	4.240108327	1.342407753
4930579G18Rik	4930579G18Rik	0.117218938	0.367308528	3.816938526	0.096231188	0.923336962	NaN	Low	0.100558218	0.129714478
4930579G24Rik	4930579G24Rik	88.59769292	0.774916775	0.268455981	2.886569228	0.003894671	0.009671832	OK	62.9988656	107.7968134
4930579H20Rik	4930579H20Rik	0	NaN	NaN	NaN	NaN	NaN	Low	NaN	NaN
4930579J19Rik	4930579J19Rik	0	NaN	NaN	NaN	NaN	NaN	Low	NaN	NaN
4930579K19Rik	4930579K19Rik	18.17269373	0.253065748	0.430933417	0.58725023	0.557035662	0.651635416	OK	16.37823038	19.51854125
4930579P08Rik	4930579P08Rik	0	NaN	NaN	NaN	NaN	NaN	Low	NaN	NaN
4930581F22Rik	4930581F22Rik	23.19818593	-0.600498852	0.39912173	-1.504550635	0.132439646	0.204635107	OK	28.80175975	18.99550555
4930583I09Rik	4930583I09Rik	0.117218938	0.367308528	3.816938526	0.096231188	0.923336962	NaN	Low	0.100558218	0.129714478
4930583K01Rik	4930583K01Rik	1.003873972	0.483811798	1.835263208	0.263619843	0.792072867	NaN	Low	0.817702449	1.143502615
4930583P06Rik	4930583P06Rik	0	NaN	NaN	NaN	NaN	NaN	Low	NaN	NaN
4930584F24Rik	4930584F24Rik	0	NaN	NaN	NaN	NaN	NaN	Low	NaN	NaN
4930586N03Rik	4930586N03Rik	0	NaN	NaN	NaN	NaN	NaN	Low	NaN	NaN
4930587E11Rik	4930587E11Rik	0	NaN	NaN	NaN	NaN	NaN	Low	NaN	NaN
4930589L23Rik	4930589L23Rik	0.400734422	1.714983806	2.887896285	0.593852284	0.552610916	NaN	Low	0.17388978	0.570867904
4930590A17Rik	4930590A17Rik	0.238658763	1.063086696	3.812347833	0.278853542	0.780357223	NaN	Low	0.147092084	0.307333771
4930590J08Rik	4930590J08Rik	0.376939064	0.10319317	2.969138993	0.034755251	0.972274904	NaN	Low	0.361617181	0.388430475
4930590L20Rik	4930590L20Rik	0	NaN	NaN	NaN	NaN	NaN	Low	NaN	NaN
4930591A17Rik	4930591A17Rik	0	NaN	NaN	NaN	NaN	NaN	Low	NaN	NaN
4930591E09Rik	4930591E09Rik	0	NaN	NaN	NaN	NaN	NaN	Low	NaN	NaN
4930592A05Rik	4930592A05Rik	0	NaN	NaN	NaN	NaN	NaN	Low	NaN	NaN
4930592C13Rik	4930592C13Rik	5.057892939	-0.836859813	0.916767269	-0.912837797	0.361327856	0.464853288	OK	6.757445029	3.783228872
4930592I03Rik	4930592I03Rik	0	NaN	NaN	NaN	NaN	NaN	Low	NaN	NaN
4930593A02Rik	4930593A02Rik	0	NaN	NaN	NaN	NaN	NaN	Low	NaN	NaN
4930593C16Rik	4930593C16Rik	0	NaN	NaN	NaN	NaN	NaN	Low	NaN	NaN
4930594C11Rik	4930594C11Rik	1.186305336	0.206338062	1.647122196	0.12527186	0.900308329	NaN	Low	1.090493958	1.258163869
4930594M22Rik	4930594M22Rik	44.48492012	-0.618390072	0.362512889	-1.705842994	0.088037316	0.145802029	OK	55.55070152	36.18558408
4930594O21Rik	4930594O21Rik	0	NaN	NaN	NaN	NaN	NaN	Low	NaN	NaN
4930595D18Rik	4930595D18Rik	0	NaN	NaN	NaN	NaN	NaN	Low	NaN	NaN
4930595M18Rik	4930595M18Rik	0	NaN	NaN	NaN	NaN	NaN	Low	NaN	NaN
4930596D02Rik	4930596D02Rik	0	NaN	NaN	NaN	NaN	NaN	Low	NaN	NaN
4930596I21Rik	4930596I21Rik	0	NaN	NaN	NaN	NaN	NaN	Low	NaN	NaN
4930597A21Rik	4930597A21Rik	0.119329381	0.367308528	3.816938526	0.096231188	0.923336962	NaN	Low	0.102368697	0.132049895
4930597G03Rik	4930597G03Rik	0	NaN	NaN	NaN	NaN	NaN	Low	NaN	NaN
4930598F16Rik	4930598F16Rik	0	NaN	NaN	NaN	NaN	NaN	Low	NaN	NaN
4930599N23Rik	4930599N23Rik	6.13359443	1.507949548	0.806178105	1.870491816	0.061415552	0.107406731	OK	2.986540043	8.493885221
4931402G19Rik	4931402G19Rik	0.868942926	1.519448757	2.591924856	0.586224077	0.557724944	NaN	Low	0.420439023	1.205320854
4931403E22Rik	4931403E22Rik	0	NaN	NaN	NaN	NaN	NaN	Low	NaN	NaN
4931403G20Rik	4931403G20Rik	0	NaN	NaN	NaN	NaN	NaN	Low	NaN	NaN
4931406B18Rik	4931406B18Rik	0	NaN	NaN	NaN	NaN	NaN	Low	NaN	NaN
4931406C07Rik	4931406C07Rik	7718.65899	-1.944419622	0.379094163	-5.129120451	2.91E-07	2.11E-06	OK	13376.30757	3475.422558
4931406H21Rik	4931406H21Rik	2.154880328	0.401199884	1.144161234	0.350649779	0.725851106	0.795700109	OK	1.82122574	2.40512127
4931406P16Rik	4931406P16Rik	1004.997402	0.18712778	0.133057336	1.406369506	0.159614431	0.239435915	OK	931.2948049	1060.27435
4931408C20Rik	4931408C20Rik	0	NaN	NaN	NaN	NaN	NaN	Low	NaN	NaN
4931408D14Rik	4931408D14Rik	153.5959729	-1.787503956	0.527457152	-3.388908367	0.000701715	0.002135819	OK	258.5361058	74.89087328
4931409K22Rik	4931409K22Rik	0	NaN	NaN	NaN	NaN	NaN	Low	NaN	NaN
4931414P19Rik	4931414P19Rik	130.6395208	-0.267713518	0.200992861	-1.33195536	0.182874858	0.268285557	OK	144.6375467	120.1410014
4931417E11Rik	4931417E11Rik	0	NaN	NaN	NaN	NaN	NaN	Low	NaN	NaN
4931419H13Rik	4931419H13Rik	0	NaN	NaN	NaN	NaN	NaN	Low	NaN	NaN
4931420L22Rik	4931420L22Rik	0	NaN	NaN	NaN	NaN	NaN	Low	NaN	NaN
4931422A03Rik	4931422A03Rik	0	NaN	NaN	NaN	NaN	NaN	Low	NaN	NaN
4931423N10Rik	4931423N10Rik	0.275351658	1.104384946	3.809335691	0.289915365	0.771880987	NaN	Low	0.166156361	0.357248132
4931428F04Rik	4931428F04Rik	143.5528225	1.33974595	0.199156891	6.727088084	1.73E-11	3.48E-10	OK	76.56576518	193.7931155
4931428L18Rik	4931428L18Rik	0	NaN	NaN	NaN	NaN	NaN	Low	NaN	NaN
4931429L15Rik	4931429L15Rik	0	NaN	NaN	NaN	NaN	NaN	Low	NaN	NaN
4931429P17Rik	4931429P17Rik	0.182358359	-1.315803157	3.816938526	-0.344727364	0.730299344	NaN	Low	0.277091802	0.111308277
4931430N09Rik	4931430N09Rik	3.561438304	0.562155135	0.898402502	0.625727482	0.531493704	0.628105103	OK	2.799277858	4.133058638
4931431B13Rik	4931431B13Rik	0.257676373	-0.591512479	3.816938526	-0.154970397	0.876844655	NaN	Low	0.318986083	0.211694091
4931431C16Rik	4931431C16Rik	0.257727921	-0.593422937	3.816938526	-0.155470918	0.876450079	NaN	Low	0.31924823	0.211587689
4931440F15Rik	4931440F15Rik	1.243521047	1.042753921	1.55415518	0.67094582	0.502255045	NaN	Low	0.774391693	1.595368063
4931440J10Rik	4931440J10Rik	0.301870302	-0.596887021	3.816938526	-0.156378474	0.875734704	NaN	Low	0.374348682	0.247511517
4931440P22Rik	4931440P22Rik	15.73687641	1.093823094	0.695048672	1.573735968	0.115548503	0.182743061	OK	9.547787872	20.37869281
4932411N23Rik	4932411N23Rik	0	NaN	NaN	NaN	NaN	NaN	Low	NaN	NaN
4932412D23Rik	4932412D23Rik	0.486415143	-2.778567565	3.594184537	-0.773073151	0.43947909	NaN	Low	0.950309232	0.138494577
4932413F04Rik	4932413F04Rik	0	NaN	NaN	NaN	NaN	NaN	Low	NaN	NaN
4932414J04Rik	4932414J04Rik	0	NaN	NaN	NaN	NaN	NaN	Low	NaN	NaN
4932414N04Rik	4932414N04Rik	0	NaN	NaN	NaN	NaN	NaN	Low	NaN	NaN
4932415M13Rik	4932415M13Rik	0.182358359	-1.315803157	3.816938526	-0.344727364	0.730299344	NaN	Low	0.277091802	0.111308277
4932429P05Rik	4932429P05Rik	0	NaN	NaN	NaN	NaN	NaN	Low	NaN	NaN
4932435O22Rik	4932435O22Rik	0.991025197	-2.896792249	2.436240767	-1.189041859	0.234423196	NaN	Low	1.961272355	0.263339829
4932438A13Rik	4932438A13Rik	1785.04851	-0.564526213	0.116753488	-4.835197829	1.33E-06	8.09E-06	OK	2190.355004	1481.068638
4932438H23Rik	4932438H23Rik	10.46793504	1.62394573	0.618426542	2.625931487	0.008641221	0.019595913	OK	4.780292507	14.73366693
4932441J04Rik	4932441J04Rik	0.404961352	-1.36081675	3.788103925	-0.35923427	0.719419841	NaN	Low	0.621999409	0.242182809
4932702P03Rik	4932702P03Rik	0.296305691	-0.592882179	3.816938526	-0.155329245	0.876561761	NaN	Low	0.366970072	0.243307405
4933400A11Rik	4933400A11Rik	0	NaN	NaN	NaN	NaN	NaN	Low	NaN	NaN
4933400B14Rik	4933400B14Rik	0	NaN	NaN	NaN	NaN	NaN	Low	NaN	NaN
4933400C23Rik	4933400C23Rik	0	NaN	NaN	NaN	NaN	NaN	Low	NaN	NaN
4933400F21Rik	4933400F21Rik	0	NaN	NaN	NaN	NaN	NaN	Low	NaN	NaN
4933400L20Rik	4933400L20Rik	0	NaN	NaN	NaN	NaN	NaN	Low	NaN	NaN
4933401B06Rik	4933401B06Rik	0	NaN	NaN	NaN	NaN	NaN	Low	NaN	NaN
4933401D09Rik	4933401D09Rik	0	NaN	NaN	NaN	NaN	NaN	Low	NaN	NaN
4933401H06Rik	4933401H06Rik	0.484903037	-1.627868123	3.736022797	-0.435722213	0.663038287	NaN	Low	0.790431444	0.255756732
4933402C06Rik	4933402C06Rik	0	NaN	NaN	NaN	NaN	NaN	Low	NaN	NaN
4933402D24Rik	4933402D24Rik	0	NaN	NaN	NaN	NaN	NaN	Low	NaN	NaN
4933402E13Rik	4933402E13Rik	0	NaN	NaN	NaN	NaN	NaN	Low	NaN	NaN
4933402J07Rik	4933402J07Rik	0	NaN	NaN	NaN	NaN	NaN	Low	NaN	NaN
4933402J10Rik	4933402J10Rik	0	NaN	NaN	NaN	NaN	NaN	Low	NaN	NaN
4933402J15Rik	4933402J15Rik	0	NaN	NaN	NaN	NaN	NaN	Low	NaN	NaN
4933402N03Rik	4933402N03Rik	0	NaN	NaN	NaN	NaN	NaN	Low	NaN	NaN
4933402N22Rik	4933402N22Rik	0	NaN	NaN	NaN	NaN	NaN	Low	NaN	NaN
4933403O08Rik	4933403O08Rik	0	NaN	NaN	NaN	NaN	NaN	Low	NaN	NaN
4933404G15Rik	4933404G15Rik	0	NaN	NaN	NaN	NaN	NaN	Low	NaN	NaN
4933404K08Rik	4933404K08Rik	0	NaN	NaN	NaN	NaN	NaN	Low	NaN	NaN
4933404K13Rik	4933404K13Rik	0.125538151	0.367308528	3.816938526	0.096231188	0.923336962	NaN	Low	0.107694994	0.13892052
4933404O12Rik	4933404O12Rik	147.2081149	-0.466173575	0.262302695	-1.777235171	0.075529555	0.128018489	OK	174.786179	126.5245668
4933405D12Rik	4933405D12Rik	2.443875162	-0.930000238	0.995358446	-0.934337014	0.350130077	0.454032666	OK	3.354711409	1.760747977
4933405E24Rik	4933405E24Rik	0.182358359	-1.315803157	3.816938526	-0.344727364	0.730299344	NaN	Low	0.277091802	0.111308277
4933405L10Rik	4933405L10Rik	0.786209094	-3.473850347	3.103593288	-1.119299478	0.263012398	NaN	Low	1.637925779	0.147421581
4933405O20Rik	4933405O20Rik	0	NaN	NaN	NaN	NaN	NaN	Low	NaN	NaN
4933406C10Rik	4933406C10Rik	11.75359331	-1.479808006	0.632626658	-2.339148985	0.019327724	0.039672075	OK	18.55490358	6.652610613
4933406D12Rik	4933406D12Rik	0	NaN	NaN	NaN	NaN	NaN	Low	NaN	NaN
4933406F09Rik	4933406F09Rik	0	NaN	NaN	NaN	NaN	NaN	Low	NaN	NaN
4933406G16Rik	4933406G16Rik	0	NaN	NaN	NaN	NaN	NaN	Low	NaN	NaN
4933406I18Rik	4933406I18Rik	1.040570708	-1.193464315	1.550650838	-0.769653803	0.44150528	NaN	Low	1.533793414	0.670653679
4933406J09Rik	4933406J09Rik	0	NaN	NaN	NaN	NaN	NaN	Low	NaN	NaN
4933406J10Rik	4933406J10Rik	0	NaN	NaN	NaN	NaN	NaN	Low	NaN	NaN
4933406K04Rik	4933406K04Rik	0	NaN	NaN	NaN	NaN	NaN	Low	NaN	NaN
4933406M09Rik	4933406M09Rik	0	NaN	NaN	NaN	NaN	NaN	Low	NaN	NaN
4933407E24Rik	4933407E24Rik	1.089362168	-1.949676315	1.991913981	-0.978795437	0.327681065	NaN	Low	1.889614774	0.489172713
4933407G14Rik	4933407G14Rik	0.140537691	-1.315803157	3.816938526	-0.344727364	0.730299344	NaN	Low	0.213545693	0.08578169
4933407I05Rik	4933407I05Rik	0	NaN	NaN	NaN	NaN	NaN	Low	NaN	NaN
4933407K13Rik	4933407K13Rik	66.70261629	-0.290865106	0.253378798	-1.14794572	0.250990972	0.346950203	OK	74.47282325	60.87496107
4933407L21Rik	4933407L21Rik	0.704546675	-0.331742187	3.544473227	-0.093594214	0.925431506	NaN	Low	0.798249084	0.634269868
4933408B17Rik	4933408B17Rik	20.24854142	0.120307643	0.373646271	0.321982719	0.747465786	0.812020969	OK	19.2899245	20.96750412
4933408J17Rik	4933408J17Rik	0.117218938	0.367308528	3.816938526	0.096231188	0.923336962	NaN	Low	0.100558218	0.129714478
4933408N05Rik	4933408N05Rik	0	NaN	NaN	NaN	NaN	NaN	Low	NaN	NaN
4933409F18Rik	4933409F18Rik	0	NaN	NaN	NaN	NaN	NaN	Low	NaN	NaN
4933409G03Rik	4933409G03Rik	0	NaN	NaN	NaN	NaN	NaN	Low	NaN	NaN
4933409K07Rik	4933409K07Rik	5.854262329	1.758744453	1.325934799	1.326418504	0.184701113	0.270561735	OK	2.478198489	8.386310209
4933411E08Rik	4933411E08Rik	0	NaN	NaN	NaN	NaN	NaN	Low	NaN	NaN
4933411G06Rik	4933411G06Rik	0	NaN	NaN	NaN	NaN	NaN	Low	NaN	NaN
4933411K16Rik	4933411K16Rik	31.02699433	-2.836174438	0.439878474	-6.447631798	1.14E-10	1.85E-09	OK	61.00596068	8.542769565
4933412E12Rik	4933412E12Rik	81.98755952	-0.358285335	0.216674818	-1.653562417	0.098216454	0.159851804	OK	93.77103216	73.14995505
4933412E24Rik	4933412E24Rik	0	NaN	NaN	NaN	NaN	NaN	Low	NaN	NaN
4933412O06Rik	4933412O06Rik	0	NaN	NaN	NaN	NaN	NaN	Low	NaN	NaN
4933413J09Rik	4933413J09Rik	0.90108212	0.254603009	2.127386326	0.119678784	0.904737607	NaN	Low	0.811573697	0.968213438
4933413L06Rik	4933413L06Rik	0	NaN	NaN	NaN	NaN	NaN	Low	NaN	NaN
4933415F23Rik	4933415F23Rik	0.117218938	0.367308528	3.816938526	0.096231188	0.923336962	NaN	Low	0.100558218	0.129714478
4933416C03Rik	4933416C03Rik	0	NaN	NaN	NaN	NaN	NaN	Low	NaN	NaN
4933416E03Rik	4933416E03Rik	0.155738863	0.367308528	3.816938526	0.096231188	0.923336962	NaN	Low	0.133603177	0.172340628
4933416I08Rik	4933416I08Rik	0	NaN	NaN	NaN	NaN	NaN	Low	NaN	NaN
4933416M06Rik	4933416M06Rik	2.101551914	-1.997106076	1.388286771	-1.438540017	0.150280892	0.227797052	OK	3.675870628	0.920812878
4933416M07Rik	4933416M07Rik	0	NaN	NaN	NaN	NaN	NaN	Low	NaN	NaN
4933416O17Rik	4933416O17Rik	0	NaN	NaN	NaN	NaN	NaN	Low	NaN	NaN
4933417A18Rik	4933417A18Rik	0	NaN	NaN	NaN	NaN	NaN	Low	NaN	NaN
4933417D19Rik	4933417D19Rik	3.142697879	-0.321588756	1.005721647	-0.319759207	0.749150874	0.813535572	OK	3.547776533	2.838888888
4933417E11Rik	4933417E11Rik	0	NaN	NaN	NaN	NaN	NaN	Low	NaN	NaN
4933417G07Rik	4933417G07Rik	0	NaN	NaN	NaN	NaN	NaN	Low	NaN	NaN
4933417O13Rik	4933417O13Rik	0.140537691	-1.315803157	3.816938526	-0.344727364	0.730299344	NaN	Low	0.213545693	0.08578169
4933421I07Rik	4933421I07Rik	0	NaN	NaN	NaN	NaN	NaN	Low	NaN	NaN
4933421O10Rik	4933421O10Rik	100.5958643	-0.258385685	0.173334098	-1.490680072	0.13604551	0.209415986	OK	110.9963581	92.79549394
4933422A05Rik	4933422A05Rik	0.510816231	0.663201619	2.802798006	0.236621268	0.812950619	NaN	Low	0.383069539	0.606626251
4933424G05Rik	4933424G05Rik	1.26320799	-1.133292685	1.904082054	-0.595191096	0.551715741	0.646767099	OK	1.833204647	0.835710497
4933424G06Rik	4933424G06Rik	0.779476149	1.437087488	2.170122974	0.662214771	0.507833589	NaN	Low	0.394501767	1.068206935
4933424L21Rik	4933424L21Rik	0	NaN	NaN	NaN	NaN	NaN	Low	NaN	NaN
4933425B07Rik	4933425B07Rik	0	NaN	NaN	NaN	NaN	NaN	Low	NaN	NaN
4933425L06Rik	4933425L06Rik	0	NaN	NaN	NaN	NaN	NaN	Low	NaN	NaN
4933427D06Rik	4933427D06Rik	0	NaN	NaN	NaN	NaN	NaN	Low	NaN	NaN
4933427D14Rik	4933427D14Rik	267.1760539	0.104463593	0.154894742	0.674416654	0.500046458	0.598785382	OK	256.1829385	275.4208904
4933427E11Rik	4933427E11Rik	8.059598638	-0.466587149	0.877560231	-0.531686752	0.594942969	0.685325944	OK	9.570836417	6.926170304
4933427E13Rik	4933427E13Rik	0	NaN	NaN	NaN	NaN	NaN	Low	NaN	NaN
4933427I22Rik	4933427I22Rik	0	NaN	NaN	NaN	NaN	NaN	Low	NaN	NaN
4933428C19Rik	4933428C19Rik	0	NaN	NaN	NaN	NaN	NaN	Low	NaN	NaN
4933428G20Rik	4933428G20Rik	0	NaN	NaN	NaN	NaN	NaN	Low	NaN	NaN
4933428M09Rik	4933428M09Rik	0	NaN	NaN	NaN	NaN	NaN	Low	NaN	NaN
4933429K18Rik	4933429K18Rik	0	NaN	NaN	NaN	NaN	NaN	Low	NaN	NaN
4933429O19Rik	4933429O19Rik	0.86625815	-3.605847297	3.685062802	-0.978503621	0.327825301	NaN	Low	1.821760342	0.149631506
4933430H16Rik	4933430H16Rik	0	NaN	NaN	NaN	NaN	NaN	Low	NaN	NaN
4933430I17Rik	4933430I17Rik	4.559966221	-0.042231678	0.922937725	-0.045757885	0.963503227	0.974949294	OK	4.636396479	4.502643528
4933430M04Rik	4933430M04Rik	0	NaN	NaN	NaN	NaN	NaN	Low	NaN	NaN
4933430N04Rik	4933430N04Rik	0	NaN	NaN	NaN	NaN	NaN	Low	NaN	NaN
4933431E20Rik	4933431E20Rik	407.4877737	-0.908646583	0.172400708	-5.270550173	1.36E-07	1.06E-06	OK	555.9461901	296.1439614
4933431G14Rik	4933431G14Rik	0	NaN	NaN	NaN	NaN	NaN	Low	NaN	NaN
4933432G23Rik	4933432G23Rik	0	NaN	NaN	NaN	NaN	NaN	Low	NaN	NaN
4933432I03Rik	4933432I03Rik	0.881277707	-0.76011086	2.072743636	-0.366717256	0.713829933	NaN	Low	1.150535183	0.679334601
4933432I09Rik	4933432I09Rik	0.362077531	1.601826708	2.915785086	0.549363777	0.582755827	NaN	Low	0.167394935	0.508089478
4933432K03Rik	4933432K03Rik	0.140537691	-1.315803157	3.816938526	-0.344727364	0.730299344	NaN	Low	0.213545693	0.08578169
4933433F19Rik	4933433F19Rik	0	NaN	NaN	NaN	NaN	NaN	Low	NaN	NaN
4933433G08Rik	4933433G08Rik	0	NaN	NaN	NaN	NaN	NaN	Low	NaN	NaN
4933433G15Rik	4933433G15Rik	1.344180686	-1.846549687	1.792362565	-1.030232233	0.302901002	0.403900097	OK	2.288119426	0.636226631
4933433G19Rik	4933433G19Rik	0.299729976	-0.596428134	3.816938526	-0.15625825	0.875829464	NaN	Low	0.371639076	0.245798152
4933433H22Rik	4933433H22Rik	0	NaN	NaN	NaN	NaN	NaN	Low	NaN	NaN
4933434E20Rik	4933434E20Rik	1239.185237	-0.441422277	0.176267363	-2.504276852	0.012270198	0.026670197	OK	1458.935756	1074.372348
4933436E23Rik	4933436E23Rik	0	NaN	NaN	NaN	NaN	NaN	Low	NaN	NaN
4933436H12Rik	4933436H12Rik	0	NaN	NaN	NaN	NaN	NaN	Low	NaN	NaN
4933436I01Rik	4933436I01Rik	0	NaN	NaN	NaN	NaN	NaN	Low	NaN	NaN
4933438B17Rik	4933438B17Rik	0	NaN	NaN	NaN	NaN	NaN	Low	NaN	NaN
4933438K21Rik	4933438K21Rik	0	NaN	NaN	NaN	NaN	NaN	Low	NaN	NaN
4933439C10Rik	4933439C10Rik	219.4681472	-0.404813126	0.202943086	-1.994712582	0.046074236	0.083980631	OK	255.1388765	192.7151002
4933439K11Rik	4933439K11Rik	2.222098768	-1.345984726	1.113763421	-1.208501465	0.226854433	0.319561567	OK	3.401016741	1.337910288
4933440J02Rik	4933440J02Rik	0	NaN	NaN	NaN	NaN	NaN	Low	NaN	NaN
4933440M02Rik	4933440M02Rik	0	NaN	NaN	NaN	NaN	NaN	Low	NaN	NaN
5031410I06Rik	5031410I06Rik	0.155738863	0.367308528	3.816938526	0.096231188	0.923336962	NaN	Low	0.133603177	0.172340628
5031425E22Rik	5031425E22Rik	371.3095696	0.110397881	0.182047669	0.606422934	0.544233943	0.63969218	OK	355.1694679	383.4146459
5031425F14Rik	5031425F14Rik	1.496595005	0.685690329	1.585546624	0.43246305	0.665404902	0.744168896	OK	1.110482494	1.786179388
5031426D15Rik	5031426D15Rik	2.020877016	1.193538431	1.482976305	0.804826366	0.420919884	0.524197392	OK	1.164433089	2.663209962
5031434C07Rik	5031434C07Rik	0.17325163	-1.315803157	3.816938526	-0.344727364	0.730299344	NaN	Low	0.263254214	0.105749692
5031434O11Rik	5031434O11Rik	11.30162764	0.3201799	0.548054811	0.584211457	0.559078054	0.653523493	OK	9.896414674	12.35553736
5031439G07Rik	5031439G07Rik	859.5529785	-0.198809782	0.13597624	-1.462092073	0.143715981	0.219212268	OK	927.8026387	808.3657333
5033403F01Rik	5033403F01Rik	7.734126962	-0.330784157	0.657951375	-0.502748636	0.61514101	0.701609771	OK	8.759747204	6.96491178
5033403H07Rik	5033403H07Rik	2.64382296	0.325036939	2.355820349	0.13797187	0.890262649	0.922250108	OK	2.310230307	2.894017449
5033404E19Rik	5033404E19Rik	0	NaN	NaN	NaN	NaN	NaN	Low	NaN	NaN
5033406O09Rik	5033406O09Rik	9.385608468	0.676953852	0.648867326	1.043285467	0.2968161	0.397491952	OK	6.992971265	11.18008637
5033417F24Rik	5033417F24Rik	27.02388415	-0.588965719	0.336332363	-1.751141978	0.079921457	0.134309669	OK	33.42603225	22.22227307
5033428I22Rik	5033428I22Rik	0.17325163	-1.315803157	3.816938526	-0.344727364	0.730299344	NaN	Low	0.263254214	0.105749692
5330411J11Rik	5330411J11Rik	0.125538151	0.367308528	3.816938526	0.096231188	0.923336962	NaN	Low	0.107694994	0.13892052
5330413P13Rik	5330413P13Rik	0.266127818	-0.597297735	3.816938526	-0.156486077	0.875649893	NaN	Low	0.330068527	0.218172285
5330416C01Rik	5330416C01Rik	3.14279712	-2.357508556	1.188559863	-1.983500057	0.047311601	0.085918686	OK	5.819207518	1.135489322
5330417C22Rik	5330417C22Rik	22.51072282	1.12320561	0.515641343	2.178269113	0.029386007	0.056985693	OK	13.45275586	29.30419804
5330434G04Rik	5330434G04Rik	0.117218938	0.367308528	3.816938526	0.096231188	0.923336962	NaN	Low	0.100558218	0.129714478
5330439B14Rik	5330439B14Rik	0	NaN	NaN	NaN	NaN	NaN	Low	NaN	NaN
5430401F13Rik	5430401F13Rik	0	NaN	NaN	NaN	NaN	NaN	Low	NaN	NaN
5430402E10Rik	5430402E10Rik	0	NaN	NaN	NaN	NaN	NaN	Low	NaN	NaN
5430402O13Rik	5430402O13Rik	15.0492011	-1.226773157	0.516670808	-2.374380628	0.017578419	0.036504268	OK	22.37044699	9.558266688
5430403N17Rik	5430403N17Rik	0	NaN	NaN	NaN	NaN	NaN	Low	NaN	NaN
5430405H02Rik	5430405H02Rik	63.59468118	0.265215148	0.232737015	1.139548639	0.254474394	0.350754093	OK	57.01907052	68.52638918
5430416N02Rik	5430416N02Rik	46.38062905	0.787821501	0.353359904	2.229515832	0.025779603	0.050891969	OK	32.77497747	56.58486773
5430419D17Rik	5430419D17Rik	0	NaN	NaN	NaN	NaN	NaN	Low	NaN	NaN
5430421F17Rik	5430421F17Rik	4.831660907	4.312990889	1.476904921	2.920290147	0.003497056	0.008812225	OK	0.409929553	8.147959423
5430425K12Rik	5430425K12Rik	0.684241277	1.101352062	2.182351632	0.504662973	0.613795572	NaN	Low	0.413537823	0.887268868
5430427M07Rik	5430427M07Rik	0	NaN	NaN	NaN	NaN	NaN	Low	NaN	NaN
5430427O19Rik	5430427O19Rik	21.83443117	2.188151825	0.525337363	4.16523168	3.11E-05	0.000134066	OK	7.199683529	32.8104919
5430428K19Rik	5430428K19Rik	0	NaN	NaN	NaN	NaN	NaN	Low	NaN	NaN
5430431A17Rik	5430431A17Rik	0.125538151	0.367308528	3.816938526	0.096231188	0.923336962	NaN	Low	0.107694994	0.13892052
5430434I15Rik	5430434I15Rik	0	NaN	NaN	NaN	NaN	NaN	Low	NaN	NaN
5430437J10Rik	5430437J10Rik	7.270615311	3.303305901	0.983559417	3.35852196	0.000783605	0.002351375	OK	1.197879488	11.82516718
5430440P10Rik	5430440P10Rik	1.577339361	0.320447613	1.46005282	0.219476726	0.826278708	0.872503726	OK	1.381057254	1.72455094
5530400C23Rik	5530400C23Rik	0	NaN	NaN	NaN	NaN	NaN	Low	NaN	NaN
5530401A14Rik	5530401A14Rik	0	NaN	NaN	NaN	NaN	NaN	Low	NaN	NaN
5530601H04Rik	5530601H04Rik	99.19322511	-0.007603858	0.257908288	-0.029482798	0.976479538	0.983040956	OK	99.49208384	98.96908106
5730403I07Rik	5730403I07Rik	7.928478184	-1.084126646	0.816284839	-1.328122972	0.184137486	0.269901032	OK	11.35719889	5.356937653
5730405O15Rik	5730405O15Rik	13.65708908	-0.258743958	0.538017188	-0.48092136	0.630572391	0.715304857	OK	15.07105283	12.59661627
5730408K05Rik	5730408K05Rik	14.15610417	0.309966467	0.496072227	0.624841405	0.532075152	0.628659418	OK	12.45084444	15.43504896
5730409E04Rik	5730409E04Rik	158.8073903	0.863034565	0.187399706	4.605314399	4.12E-06	2.22E-05	OK	108.1853135	196.773948
5730412P04Rik	5730412P04Rik	0	NaN	NaN	NaN	NaN	NaN	Low	NaN	NaN
5730416F02Rik	5730416F02Rik	0	NaN	NaN	NaN	NaN	NaN	Low	NaN	NaN
5730420D15Rik	5730420D15Rik	6.586508002	-1.084741816	0.907012687	-1.195949992	0.231716074	0.325127162	OK	9.436438381	4.449060219
5730422E09Rik	5730422E09Rik	1.145293561	-0.853577208	1.691807204	-0.504535745	0.61388495	NaN	Low	1.537706823	0.850983615
5730435O14Rik	5730435O14Rik	1.376494574	-0.67476897	1.666186815	-0.404977979	0.685493697	0.761206025	OK	1.750078887	1.096306339
5730455P16Rik	5730455P16Rik	568.9460407	-0.537482825	0.127201027	-4.225459782	2.38E-05	0.000106078	OK	691.921454	476.7144807
5730460C07Rik	5730460C07Rik	0.140537691	-1.315803157	3.816938526	-0.344727364	0.730299344	NaN	Low	0.213545693	0.08578169
5730480H06Rik	5730480H06Rik	45.924001	1.153446316	0.29269577	3.940768654	8.12E-05	0.000313235	OK	27.01914635	60.10264199
5730488B01Rik	5730488B01Rik	0	NaN	NaN	NaN	NaN	NaN	Low	NaN	NaN
5730507C01Rik	5730507C01Rik	11.59270643	-0.263188958	0.507742585	-0.518351161	0.604213284	0.692704696	OK	12.81371375	10.67695094
5730522E02Rik	5730522E02Rik	2.795202676	-0.929611934	0.975196826	-0.953255702	0.34046053	0.443795179	OK	3.836554075	2.014189127
5830408C22Rik	5830408C22Rik	0.140537691	-1.315803157	3.816938526	-0.344727364	0.730299344	NaN	Low	0.213545693	0.08578169
5830411N06Rik	5830411N06Rik	1.938311951	-1.494347285	1.633155512	-0.915006118	0.360188418	0.463742934	OK	3.069887645	1.089630181
5830416I19Rik	5830416I19Rik	4.563494745	4.220778037	1.353154389	3.119213942	0.001813342	0.004961338	OK	0.411744802	7.677307202
5830417I10Rik	5830417I10Rik	733.2706608	-0.313071223	0.139509127	-2.244091338	0.024826525	0.049277158	OK	825.2632775	664.2761983
5830418P13Rik	5830418P13Rik	0	NaN	NaN	NaN	NaN	NaN	Low	NaN	NaN
5830428M24Rik	5830428M24Rik	9.082258365	2.66367122	0.787558973	3.382186366	0.000719113	0.002179289	OK	2.242870177	14.21179951
5830432E09Rik	5830432E09Rik	3.95283133	2.316073709	1.221585627	1.895956909	0.057965743	0.102245891	OK	1.207287088	6.011989512
5830444B04Rik	5830444B04Rik	1.962429349	3.015874178	1.672569338	1.803138507	0.071366465	0.121960412	OK	0.388555412	3.142834801
5830454E08Rik	5830454E08Rik	31.07185761	-0.440746412	0.36126509	-1.220008312	0.222461724	0.314535535	OK	36.57348505	26.94563702
5830473C10Rik	5830473C10Rik	28.57185669	-1.689646885	0.542330129	-3.115532026	0.001836134	0.005017171	OK	47.17039388	14.62295381
5930403L14Rik	5930403L14Rik	790.6614649	-0.641081945	0.253719197	-2.526738035	0.011512734	0.025223094	OK	994.5556775	637.7408055
5930412G12Rik	5930412G12Rik	1.122235345	-0.779482739	1.637254796	-0.476091285	0.634009346	NaN	Low	1.4737714	0.858583304
5930430L01Rik	5930430L01Rik	133.7966233	-0.767570995	0.45699428	-1.679607447	0.093033718	0.152675382	OK	175.0733547	102.8390747
5930438M14Rik	5930438M14Rik	0.281407274	1.14342477	3.806882354	0.300357264	0.763904658	NaN	Low	0.16642607	0.367643177
6030407O03Rik	6030407O03Rik	0.911680426	0.241909795	1.857727899	0.130218099	0.896393876	NaN	Low	0.825559452	0.976271157
6030408B16Rik	6030408B16Rik	2.524314513	1.061085133	1.150202299	0.922520442	0.356257173	0.459951939	OK	1.557394648	3.249504411
6030440G07Rik	6030440G07Rik	0.39841976	-1.297644249	3.791661036	-0.342236354	0.732173029	NaN	Low	0.602732253	0.245185391
6030443J06Rik	6030443J06Rik	7.854342327	-1.533390102	0.715949628	-2.141756966	0.032213044	0.061697852	OK	12.54727788	4.334640661
6030458C11Rik	6030458C11Rik	399.4534776	-0.063610656	0.109254249	-0.582225923	0.560414515	0.654720849	OK	409.5479318	391.8826369
6030466F02Rik	6030466F02Rik	0.47709047	1.990863538	3.746258462	0.531427171	0.595122797	NaN	Low	0.176709584	0.702376135
6030468B19Rik	6030468B19Rik	0.434546109	0.174969822	3.808433568	0.045942727	0.963355899	NaN	Low	0.404725734	0.45691139
6030469F06Rik	6030469F06Rik	0.117218938	0.367308528	3.816938526	0.096231188	0.923336962	NaN	Low	0.100558218	0.129714478
6030471H07Rik	6030471H07Rik	0	NaN	NaN	NaN	NaN	NaN	Low	NaN	NaN
6030498E09Rik	6030498E09Rik	0.117218938	0.367308528	3.816938526	0.096231188	0.923336962	NaN	Low	0.100558218	0.129714478
6230400D17Rik	6230400D17Rik	8.939408911	0.179966133	0.56661287	0.317617447	0.750775138	0.81459913	OK	8.30863054	9.412492689
6330403K07Rik	6330403K07Rik	3.052279494	0.513059955	1.2197543	0.420625658	0.674028455	0.751857839	OK	2.453517693	3.501350844
6330407A03Rik	6330407A03Rik	0.60326167	-0.895294827	2.255208517	-0.396989822	0.691374966	NaN	Low	0.819879877	0.440798014
6330409D20Rik	6330409D20Rik	0	NaN	NaN	NaN	NaN	NaN	Low	NaN	NaN
6330410L21Rik	6330410L21Rik	24.86899547	-2.855995602	0.56561574	-5.049356656	4.43E-07	3.05E-06	OK	49.00316846	6.76836573
6330415B21Rik	6330415B21Rik	0	NaN	NaN	NaN	NaN	NaN	Low	NaN	NaN
6330415G19Rik	6330415G19Rik	11.29282256	1.631000536	0.764750878	2.132721365	0.03294759	0.062910852	OK	5.136733886	15.90988906
6330418K02Rik	6330418K02Rik	37.6388921	-0.254366381	0.316227081	-0.804378864	0.421178204	0.524441248	OK	41.46935082	34.76604807
6330549D23Rik	6330549D23Rik	7.173626871	-1.050741846	0.713824416	-1.471989222	0.141023788	0.215792373	OK	10.18386027	4.915951825
6430411K18Rik	6430411K18Rik	0.155738863	0.367308528	3.816938526	0.096231188	0.923336962	NaN	Low	0.133603177	0.172340628
6430503K07Rik	6430503K07Rik	0	NaN	NaN	NaN	NaN	NaN	Low	NaN	NaN
6430531B16Rik	6430531B16Rik	2.756150528	0.412825611	0.955062684	0.432249755	0.665559901	0.744208392	OK	2.317438629	3.085184451
6430548M08Rik	6430548M08Rik	287.4880601	-0.181281073	0.144392482	-1.25547446	0.209306574	0.29957048	OK	308.2897755	271.8867735
6430550D23Rik	6430550D23Rik	19.07991113	-1.003922659	0.401454311	-2.500714607	0.012394301	0.026912057	OK	26.74091929	13.33415501
6430553K19Rik	6430553K19Rik	0.693533232	1.081405826	2.17659958	0.496832691	0.61930704	NaN	Low	0.423461982	0.89608667
6430562O15Rik	6430562O15Rik	4.492494119	0.827462944	1.122245207	0.737328116	0.460922838	0.561594919	OK	3.114150038	5.52625218
6430571L13Rik	6430571L13Rik	38.4781089	-1.861446417	0.480846956	-3.871182701	0.000108309	0.000405221	OK	65.68150159	18.07556437
6430584L05Rik	6430584L05Rik	0.558969629	-0.734126034	2.265002418	-0.324117108	0.745849375	NaN	Low	0.72395634	0.435229595
6430628N08Rik	6430628N08Rik	0	NaN	NaN	NaN	NaN	NaN	Low	NaN	NaN
6430706D22Rik	6430706D22Rik	488.2375335	-1.212677339	0.101065746	-11.99889567	3.60E-33	4.65E-30	OK	723.1819155	312.0292471
6430710C18Rik	6430710C18Rik	0.155738863	0.367308528	3.816938526	0.096231188	0.923336962	NaN	Low	0.133603177	0.172340628
6530402F18Rik	6530402F18Rik	36.75064285	-0.369837112	0.339312795	-1.089959229	0.275731104	0.374148554	OK	42.20414513	32.66051613
6530403H02Rik	6530403H02Rik	2.453049677	2.278521431	1.315080831	1.732609416	0.083165115	0.138907025	OK	0.766331082	3.718088624
6530411M01Rik	6530411M01Rik	0	NaN	NaN	NaN	NaN	NaN	Low	NaN	NaN
6720468P15Rik	6720468P15Rik	0.513483599	2.0852143	3.703802974	0.562992771	0.573439806	NaN	Low	0.179957479	0.763628189
6720483E21Rik	6720483E21Rik	0.535523998	0.649741478	2.268399329	0.286431701	0.774547498	NaN	Low	0.404145171	0.634058119
6720489N17Rik	6720489N17Rik	38.19611838	0.187101816	0.387896413	0.482349951	0.629557369	0.714409458	OK	35.39534778	40.29669634
6820408C15Rik	6820408C15Rik	11.57004615	-0.477360232	0.490588384	-0.973036149	0.330535336	0.433480496	OK	13.78989909	9.905156451
6820426E19Rik	6820426E19Rik	0.999291302	-2.842342167	1.931236186	-1.471773462	0.141082062	NaN	Low	1.966148254	0.274148587
6820431F20Rik	6820431F20Rik	2719.30915	-0.83836018	0.196028932	-4.276716567	1.90E-05	8.61E-05	OK	3634.665612	2032.791804
7420426K07Rik	7420426K07Rik	0	NaN	NaN	NaN	NaN	NaN	Low	NaN	NaN
7420700N18Rik	7420700N18Rik	0	NaN	NaN	NaN	NaN	NaN	Low	NaN	NaN
7420701I03Rik	7420701I03Rik	0	NaN	NaN	NaN	NaN	NaN	Low	NaN	NaN
7530416G11Rik	7530416G11Rik	0	NaN	NaN	NaN	NaN	NaN	Low	NaN	NaN
7630403G23Rik	7630403G23Rik	0	NaN	NaN	NaN	NaN	NaN	Low	NaN	NaN
8030411F24Rik	8030411F24Rik	0	NaN	NaN	NaN	NaN	NaN	Low	NaN	NaN
8030423F21Rik	8030423F21Rik	0.281075382	-2.017714026	3.791734087	-0.532134897	0.59463257	NaN	Low	0.493387163	0.121841546
8030423J24Rik	8030423J24Rik	0.34650326	-2.278828579	3.765574064	-0.605174282	0.545063202	NaN	Low	0.634246314	0.130695969
8030442B05Rik	8030442B05Rik	0	NaN	NaN	NaN	NaN	NaN	Low	NaN	NaN
8030443G20Rik	8030443G20Rik	0	NaN	NaN	NaN	NaN	NaN	Low	NaN	NaN
8030451O07Rik	8030451O07Rik	0	NaN	NaN	NaN	NaN	NaN	Low	NaN	NaN
8030455M16Rik	8030455M16Rik	0	NaN	NaN	NaN	NaN	NaN	Low	NaN	NaN
8030462N17Rik	8030462N17Rik	226.7034344	-0.757763577	0.149338483	-5.074134673	3.89E-07	2.72E-06	OK	295.7561799	174.9138753
8030474K03Rik	8030474K03Rik	0	NaN	NaN	NaN	NaN	NaN	Low	NaN	NaN
8430422H06Rik	8430422H06Rik	0	NaN	NaN	NaN	NaN	NaN	Low	NaN	NaN
8430423G03Rik	8430423G03Rik	0.242756063	1.079706231	3.811223002	0.283296525	0.776949541	NaN	Low	0.148352518	0.313558721
8430426J06Rik	8430426J06Rik	6.57330436	-2.490432742	0.815080439	-3.05544413	0.002247275	0.005987499	OK	12.39640802	2.205976617
8430429K09Rik	8430429K09Rik	64.48113214	0.117426402	0.228525647	0.513843429	0.607361462	0.695240148	OK	61.50103839	66.71620244
8430430B14Rik	8430430B14Rik	0.353767258	1.564598597	3.778922883	0.414032952	0.678849974	NaN	Low	0.16696352	0.493870062
8430431K14Rik	8430431K14Rik	0.244943742	1.088580495	3.810641166	0.285668592	0.775131963	NaN	Low	0.149010833	0.316893423
8430436N08Rik	8430436N08Rik	0	NaN	NaN	NaN	NaN	NaN	Low	NaN	NaN
8430437L04Rik	8430437L04Rik	0	NaN	NaN	NaN	NaN	NaN	Low	NaN	NaN
9030025P20Rik	9030025P20Rik	193.0654296	-0.869713331	0.429031792	-2.027153576	0.042646709	0.078543714	OK	260.445595	142.5303056
9030204H09Rik	9030204H09Rik	0	NaN	NaN	NaN	NaN	NaN	Low	NaN	NaN
9030404E10Rik	9030404E10Rik	0.559313834	0.685393618	3.702552966	0.185113792	0.853139784	NaN	Low	0.415072442	0.667494879
9030612E09Rik	9030612E09Rik	0.602628187	-2.046574074	2.613699205	-0.78301821	0.433616418	NaN	Low	1.063041784	0.25731799
9030616G12Rik	9030616G12Rik	0	NaN	NaN	NaN	NaN	NaN	Low	NaN	NaN
9030619P08Rik	9030619P08Rik	515.0455577	-1.607495514	1.053525765	-1.525824586	0.127053556	0.197898326	OK	835.9829857	274.3424867
9030624G23Rik	9030624G23Rik	10.36333604	1.466754168	0.720624353	2.035393562	0.041811289	0.077216974	OK	5.161033627	14.26506285
9030625G05Rik	9030625G05Rik	12.01283379	0.669337944	0.784631607	0.853060134	0.393625958	0.49710571	OK	8.982640257	14.28547894
9130008F23Rik	9130008F23Rik	166.4427484	1.204879332	0.275853442	4.367824181	1.25E-05	5.95E-05	OK	95.33802303	219.7712924
9130015A21Rik	9130015A21Rik	0	NaN	NaN	NaN	NaN	NaN	Low	NaN	NaN
9130015G15Rik	9130015G15Rik	0.281075382	-2.017714026	3.791734087	-0.532134897	0.59463257	NaN	Low	0.493387163	0.121841546
9130015L21Rik	9130015L21Rik	0	NaN	NaN	NaN	NaN	NaN	Low	NaN	NaN
9130019O22Rik	9130019O22Rik	95.99332796	0.466968098	0.220424946	2.118490249	0.03413357	0.064836009	OK	78.78632145	108.8985828
9130019P16Rik	9130019P16Rik	1.442619308	-0.309775484	1.575588643	-0.196609366	0.844133241	0.886503679	OK	1.621683463	1.308321191
9130023H24Rik	9130023H24Rik	174.9958784	0.107260965	0.194489804	0.551499167	0.581291538	0.673112415	OK	167.6039498	180.5398249
9130024F11Rik	9130024F11Rik	52.13516556	-0.97074046	0.406380926	-2.388745133	0.016906026	0.035257658	OK	72.39592608	36.93959516
9130204L05Rik	9130204L05Rik	0	NaN	NaN	NaN	NaN	NaN	Low	NaN	NaN
9130209A04Rik	9130209A04Rik	0	NaN	NaN	NaN	NaN	NaN	Low	NaN	NaN
9130221F21Rik	9130221F21Rik	0	NaN	NaN	NaN	NaN	NaN	Low	NaN	NaN
9130221H12Rik	9130221H12Rik	112.2621797	0.435755895	0.183526457	2.374349194	0.017579916	0.036504268	OK	93.43527382	126.3823591
9130227L01Rik	9130227L01Rik	3.188040718	-1.110758743	1.297894666	-0.855815785	0.392099682	0.495625813	OK	4.599207977	2.129665274
9130230L23Rik	9130230L23Rik	6.78564866	0.584073893	0.732645805	0.797211817	0.425328024	0.528432122	OK	5.279894118	7.914964566
9130401M01Rik	9130401M01Rik	292.7650294	0.569316178	0.120452225	4.726489514	2.28E-06	1.31E-05	OK	229.3554454	340.3222174
9130409I23Rik	9130409I23Rik	1.239185081	-1.770918185	2.433783184	-0.727640078	0.466833941	NaN	Low	2.07912537	0.609229864
9230009I02Rik	9230009I02Rik	0	NaN	NaN	NaN	NaN	NaN	Low	NaN	NaN
9230019H11Rik	9230019H11Rik	0	NaN	NaN	NaN	NaN	NaN	Low	NaN	NaN
9230020A06Rik	9230020A06Rik	0	NaN	NaN	NaN	NaN	NaN	Low	NaN	NaN
9230102K24Rik	9230102K24Rik	0.66134295	-2.111812138	2.571296691	-0.821302398	0.411474042	NaN	Low	1.179337458	0.27284707
9230102O04Rik	9230102O04Rik	35.03911985	0.15211613	0.306735179	0.495920065	0.619950809	0.705894997	OK	32.94569094	36.60919152
9230104L09Rik	9230104L09Rik	0	NaN	NaN	NaN	NaN	NaN	Low	NaN	NaN
9230105E05Rik	9230105E05Rik	6.676705269	0.147087904	0.910800807	0.161492944	0.871705168	0.907818163	OK	6.290869855	6.96608183
9230110F15Rik	9230110F15Rik	0	NaN	NaN	NaN	NaN	NaN	Low	NaN	NaN
9230112D13Rik	9230112D13Rik	0.652625032	1.008764879	2.707676297	0.372557414	0.709477873	NaN	Low	0.413474367	0.831988031
9230112J17Rik	9230112J17Rik	8.153259004	-0.483398238	0.61102468	-0.79112719	0.428869774	0.531494447	OK	9.737455117	6.965111919
9230114K14Rik	9230114K14Rik	39.22931273	-0.996364096	0.349323246	-2.852269659	0.004340826	0.010621035	OK	54.86565873	27.50205323
9230116L04Rik	9230116L04Rik	1.20565055	-0.355978717	1.622471173	-0.219405264	0.82633437	NaN	Low	1.377805895	1.076534041
9230116N13Rik	9230116N13Rik	8.111191421	1.351106814	0.724936534	1.863758759	0.06235559	0.108754474	OK	4.299985181	10.9695961
9230117E06Rik	9230117E06Rik	0.266071191	-0.594204447	3.816938526	-0.155675666	0.876288679	NaN	Low	0.329666815	0.218374473
9330020H09Rik	9330020H09Rik	51.92602794	0.058838247	0.251912927	0.23356581	0.815322073	0.864415517	OK	50.71957909	52.83086458
9330102E08Rik	9330102E08Rik	13.59670864	0.145007548	0.673624621	0.21526462	0.829561012	0.874935054	OK	12.82199327	14.17774517
9330104G04Rik	9330104G04Rik	9.007025092	0.919749348	0.679722377	1.35312501	0.176015697	0.259789198	OK	5.9665281	11.28739784
9330111N05Rik	9330111N05Rik	0.140537691	-1.315803157	3.816938526	-0.344727364	0.730299344	NaN	Low	0.213545693	0.08578169
9330117O12Rik	9330117O12Rik	0	NaN	NaN	NaN	NaN	NaN	Low	NaN	NaN
9330133O14Rik	9330133O14Rik	126.3351958	0.370795597	0.226384479	1.637902027	0.101442133	0.164067373	OK	108.2131578	139.9267243
9330136K24Rik	9330136K24Rik	12.65934641	-0.090877739	0.654237817	-0.138906277	0.889524211	0.921826597	OK	13.11693002	12.31615869
9330151L19Rik	9330151L19Rik	157.1846487	-0.112873262	0.219617706	-0.51395338	0.607284586	0.695199573	OK	164.2478201	151.8872701
9330158H04Rik	9330158H04Rik	0	NaN	NaN	NaN	NaN	NaN	Low	NaN	NaN
9330159F19Rik	9330159F19Rik	8.248982311	-1.417247155	0.890126237	-1.592186698	0.111342761	0.177261056	OK	12.8382997	4.806994273
9330159M07Rik	9330159M07Rik	44.38604715	0.044310865	0.252008884	0.175830566	0.860427056	0.899113588	OK	43.60880149	44.9689814
9330162012Rik	9330162012Rik	26.2758292	-0.194129176	0.368080432	-0.527409661	0.597909136	0.687864812	OK	28.31272159	24.74815991
9330162B11Rik	9330162B11Rik	0	NaN	NaN	NaN	NaN	NaN	Low	NaN	NaN
9330175E14Rik	9330175E14Rik	4.888206571	1.764753603	1.422881796	1.240267187	0.214876585	0.305769089	OK	2.062206466	7.00770665
9330175M20Rik	9330175M20Rik	0.260583364	-0.618633387	3.816938526	-0.162075806	0.871246159	NaN	Low	0.325429907	0.211948456
9330178D15Rik	9330178D15Rik	0	NaN	NaN	NaN	NaN	NaN	Low	NaN	NaN
9330179D12Rik	9330179D12Rik	0.614604181	2.351753382	3.492199895	0.673430346	0.500673548	NaN	Low	0.183716439	0.937769987
9330182L06Rik	9330182L06Rik	5.14041977	-0.399131837	0.756896965	-0.527326513	0.597966866	0.687864812	OK	5.964097514	4.522661461
9330182O14Rik	9330182O14Rik	0.234437877	1.046779108	3.813294896	0.274507778	0.783694427	NaN	Low	0.145695682	0.300994522
9330188P03Rik	9330188P03Rik	5.351508995	1.425759963	0.864227843	1.649750091	0.09899406	0.160821022	OK	2.725149925	7.321278297
9330198I05Rik	9330198I05Rik	3.77960658	1.15772047	1.002070318	1.155328572	0.2479559	0.343774271	OK	2.21878857	4.950220088
9330199G10Rik	9330199G10Rik	0	NaN	NaN	NaN	NaN	NaN	Low	NaN	NaN
9430007A20Rik	9430007A20Rik	0	NaN	NaN	NaN	NaN	NaN	Low	NaN	NaN
9430014N10Rik	9430014N10Rik	0	NaN	NaN	NaN	NaN	NaN	Low	NaN	NaN
9430015G10Rik	9430015G10Rik	135.3405958	0.119433542	0.192643085	0.619973158	0.535275459	0.631462472	OK	128.9794578	140.1114494
9430018G01Rik	9430018G01Rik	0	NaN	NaN	NaN	NaN	NaN	Low	NaN	NaN
9430019J16Rik	9430019J16Rik	0	NaN	NaN	NaN	NaN	NaN	Low	NaN	NaN
9430021M05Rik	9430021M05Rik	0.117218938	0.367308528	3.816938526	0.096231188	0.923336962	NaN	Low	0.100558218	0.129714478
9430037G07Rik	9430037G07Rik	47.78326009	-0.785491113	0.397487155	-1.976142128	0.048138682	0.087184791	OK	62.86541111	36.47164682
9430038I01Rik	9430038I01Rik	77.41223429	-0.113879801	0.224667153	-0.506882291	0.612237412	0.699161484	OK	80.9219554	74.77994345
9430041J12Rik	9430041J12Rik	0	NaN	NaN	NaN	NaN	NaN	Low	NaN	NaN
9430060I03Rik	9430060I03Rik	3.180995067	-0.109045368	1.002260499	-0.108799427	0.913361578	0.938842773	OK	3.319065561	3.077442196
9430065F17Rik	9430065F17Rik	18.15526242	1.827004305	0.605268143	3.018503989	0.002540261	0.006692168	OK	7.392215036	26.22754795
9430069I07Rik	9430069I07Rik	0	NaN	NaN	NaN	NaN	NaN	Low	NaN	NaN
9430078K24Rik	9430078K24Rik	0.512036174	2.08113978	2.717214185	0.765909361	0.443730236	NaN	Low	0.179881323	0.761152313
9430083A17Rik	9430083A17Rik	30.14443269	0.25396508	0.385135748	0.659417054	0.509627994	0.608142475	OK	27.15742606	32.38468767
9430091E24Rik	9430091E24Rik	38.56398408	-0.261317323	0.370891863	-0.704564725	0.481081157	0.581009199	OK	42.5966517	35.53948336
9530002B09Rik	9530002B09Rik	0	NaN	NaN	NaN	NaN	NaN	Low	NaN	NaN
9530003J23Rik	9530003J23Rik	0.182358359	-1.315803157	3.816938526	-0.344727364	0.730299344	NaN	Low	0.277091802	0.111308277
9530014B07Rik	9530014B07Rik	2.188334078	-1.349155446	1.290220102	-1.045678519	0.295709484	0.396167945	OK	3.351870185	1.315681998
9530020I12Rik	9530020I12Rik	0.511224449	2.077653579	2.720097368	0.763815885	0.444976969	NaN	Low	0.179965115	0.75966895
9530026F06Rik	9530026F06Rik	0	NaN	NaN	NaN	NaN	NaN	Low	NaN	NaN
9530026P05Rik	9530026P05Rik	9.797713854	-0.016969842	0.551869857	-0.030749717	0.975469142	0.982613291	OK	9.863623653	9.748281505
9530027J09Rik	9530027J09Rik	0.613318536	1.026824083	2.674895453	0.383874473	0.701071487	NaN	Low	0.385038341	0.784528683
9530036O11Rik	9530036O11Rik	0.477317525	1.991550379	3.753382629	0.53060148	0.59569497	NaN	Low	0.176722887	0.702763504
9530051G07Rik	9530051G07Rik	3.870351241	-1.698479949	0.884354939	-1.920586265	0.054783888	0.097329131	OK	6.401140774	1.972259092
9530052C20Rik	9530052C20Rik	11.39267172	0.374169624	0.524184108	0.713813367	0.475342593	0.575569975	OK	9.74402051	12.62916012
9530052E02Rik	9530052E02Rik	39.55517892	1.824778895	0.586601652	3.110763308	0.001866044	0.00508811	OK	16.12606311	57.12701578
9530053A07Rik	9530053A07Rik	4.82553659	2.758774469	1.160760324	2.376696042	0.017468476	0.03629165	OK	1.123231236	7.602265606
9530059O14Rik	9530059O14Rik	0	NaN	NaN	NaN	NaN	NaN	Low	NaN	NaN
9530062K07Rik	9530062K07Rik	11.23184595	-1.159805442	0.533703413	-2.173127273	0.02977074	0.057645166	OK	16.41297209	7.34600135
9530068E07Rik	9530068E07Rik	4717.430092	-0.712714061	0.156066006	-4.56674763	4.95E-06	2.62E-05	OK	6069.458607	3703.408706
9530077C05Rik	9530077C05Rik	49.82421561	0.238808495	0.409638569	0.582973656	0.559911034	0.654223742	OK	45.17698336	53.3096398
9530080O11Rik	9530080O11Rik	6.136983913	-0.068762484	0.782686672	-0.087854421	0.929992384	0.951135015	OK	6.304668263	6.01122065
9530082P21Rik	9530082P21Rik	112.4356158	0.178151727	0.162311058	1.097594514	0.272381589	0.370385986	OK	104.5810723	118.3265233
9530091C08Rik	9530091C08Rik	6.537826134	0.195580397	0.72375059	0.270231762	0.786981959	0.842031103	OK	6.036981658	6.913459491
9630001P10Rik	9630001P10Rik	2.834828057	0.522762123	1.050338962	0.497708018	0.618689856	0.704746166	OK	2.268688748	3.259432539
9630013A20Rik	9630013A20Rik	0	NaN	NaN	NaN	NaN	NaN	Low	NaN	NaN
9630013K17Rik	9630013K17Rik	0	NaN	NaN	NaN	NaN	NaN	Low	NaN	NaN
9630028B13Rik	9630028B13Rik	0	NaN	NaN	NaN	NaN	NaN	Low	NaN	NaN
9630028H03Rik	9630028H03Rik	0	NaN	NaN	NaN	NaN	NaN	Low	NaN	NaN
9630028I04Rik	9630028I04Rik	8.770159598	1.924256437	0.663791784	2.898885591	0.003744915	0.00934836	OK	3.376543176	12.81537191
9830107B12Rik	9830107B12Rik	0	NaN	NaN	NaN	NaN	NaN	Low	NaN	NaN
9830132P13Rik	9830132P13Rik	0	NaN	NaN	NaN	NaN	NaN	Low	NaN	NaN
9830166K06Rik	9830166K06Rik	0	NaN	NaN	NaN	NaN	NaN	Low	NaN	NaN
9930012K11Rik	9930012K11Rik	49.75976616	0.995738142	0.361373294	2.755428139	0.005861538	0.01386476	OK	31.73338216	63.27955416
9930014A18Rik	9930014A18Rik	73.9423297	0.690542891	0.295501931	2.336847301	0.019447125	0.039871641	OK	54.73987274	88.34417242
9930021J03Rik	9930021J03Rik	678.2119593	-0.34019389	0.103130499	-3.298673957	0.000971427	0.00285124	OK	770.7278681	608.8250277
9930104L06Rik	9930104L06Rik	231.0851241	0.245949954	0.127860347	1.923582723	0.054406908	0.096751581	OK	208.8974286	247.7258958
9930111H07Rik	9930111H07Rik	0	NaN	NaN	NaN	NaN	NaN	Low	NaN	NaN
9930111J21Rik1	9930111J21Rik1	119.1385313	0.008208511	0.322525139	0.025450763	0.979695421	0.985214501	OK	118.7513393	119.4289253
9930111J21Rik2	9930111J21Rik2	33.82706881	0.73031727	0.421599896	1.732252016	0.083228701	0.138976775	OK	24.57338099	40.76733467
A030001D20Rik	A030001D20Rik	19.75504263	0.182018391	0.454180512	0.400762223	0.688595195	0.76353845	OK	18.34538389	20.81228669
A130010J15Rik	A130010J15Rik	148.6784487	0.386275745	0.176570586	2.187656249	0.028694651	0.055799774	OK	126.4877893	165.3214433
A130030D18Rik	A130030D18Rik	0	NaN	NaN	NaN	NaN	NaN	Low	NaN	NaN
A130077B15Rik	A130077B15Rik	4.269150628	3.10804627	1.321915677	2.351168328	0.018714566	0.038554992	OK	0.797151158	6.87315023
A1bg	A1bg	0	NaN	NaN	NaN	NaN	NaN	Low	NaN	NaN
A1cf	A1cf	1395.653036	-2.543646958	0.433369779	-5.869460866	4.37E-09	4.95E-08	OK	2650.428595	454.5713662
A230001M10Rik	A230001M10Rik	0	NaN	NaN	NaN	NaN	NaN	Low	NaN	NaN
A230009B12Rik	A230009B12Rik	0	NaN	NaN	NaN	NaN	NaN	Low	NaN	NaN
A230020J21Rik	A230020J21Rik	0.585340588	-0.610315163	2.259902726	-0.270062581	0.787112109	NaN	Low	0.7290441	0.477562953
A230028O05Rik	A230028O05Rik	4.169529427	-0.864390892	0.823090467	-1.050177261	0.293636622	0.39380596	OK	5.615945944	3.084717038
A230050P20Rik	A230050P20Rik	259.8204324	1.45166986	0.225375526	6.441115802	1.19E-10	1.92E-09	OK	130.4602135	356.8405965
A230051N06Rik	A230051N06Rik	0	NaN	NaN	NaN	NaN	NaN	Low	NaN	NaN
A230056J06Rik	A230056J06Rik	0.439947835	-1.457573006	2.814453614	-0.517888445	0.604536104	NaN	Low	0.691055707	0.251616932
A230056P14Rik	A230056P14Rik	18.11562948	-0.886486765	0.386520239	-2.293506718	0.021818849	0.044041897	OK	24.55776606	13.28402704
A230057D06Rik	A230057D06Rik	0.987431085	0.436155212	1.830711208	0.238243591	0.81169217	NaN	Low	0.821687829	1.111738526
A230070E04Rik	A230070E04Rik	1.277590661	-0.693910795	2.53851844	-0.27335267	0.784582131	0.840802667	OK	1.634134715	1.01018262
A230072C01Rik	A230072C01Rik	102.6867918	-0.160547784	0.185159307	-0.867079204	0.385898614	0.489483615	OK	109.2621705	97.75525769
A230072E10Rik	A230072E10Rik	4.483060354	-0.892765747	0.877062277	-1.017904624	0.308723284	0.410489438	OK	6.08836997	3.279078142
A230077H06Rik	A230077H06Rik	0	NaN	NaN	NaN	NaN	NaN	Low	NaN	NaN
A230083G16Rik	A230083G16Rik	0.869077449	-1.71705292	2.012970814	-0.852994444	0.393662385	NaN	Low	1.442733482	0.438835424
A230103J11Rik	A230103J11Rik	14.06221703	1.537173373	0.630917279	2.436410324	0.014833847	0.031424309	OK	6.737999444	19.55538022
A230107N01Rik	A230107N01Rik	19.38385167	-0.905666472	0.456856827	-1.982385768	0.047436081	0.08609429	OK	26.42320363	14.10433769
A230108P19Rik	A230108P19Rik	0	NaN	NaN	NaN	NaN	NaN	Low	NaN	NaN
A2m	A2m	22.89878607	-2.696282635	0.962243736	-2.802078658	0.005077449	0.012220252	OK	44.31418169	6.837239359
A2ml1	A2ml1	1.312623194	3.444390653	3.705798785	0.929459707	0.352650897	0.456595838	OK	0.197413849	2.149030203
A330008L17Rik	A330008L17Rik	0	NaN	NaN	NaN	NaN	NaN	Low	NaN	NaN
A330009N23Rik	A330009N23Rik	16.26664077	-0.619821598	0.460711655	-1.345356887	0.178510011	0.263007989	OK	20.32239373	13.22482605
A330015K06Rik	A330015K06Rik	0.275347694	1.104420199	3.8093366	0.28992455	0.77187396	NaN	Low	0.166150959	0.357245246
A330023F24Rik	A330023F24Rik	389.2056992	-1.618770736	0.295395182	-5.480017406	4.25E-08	3.78E-07	OK	633.2297101	206.187691
A330032B11Rik	A330032B11Rik	1.617922887	-0.67586497	1.620350696	-0.417110303	0.676597729	0.754083211	OK	2.057742674	1.288058047
A330033J07Rik	A330033J07Rik	26.56599976	-0.4650097	0.439835461	-1.057235584	0.290404084	0.390275551	OK	31.53039343	22.84270451
A330035P11Rik	A330035P11Rik	37.55063932	-1.139339139	0.31386222	-3.630061424	0.000283354	0.000960735	OK	54.58089181	24.77794996
A330040F15Rik	A330040F15Rik	8.632895886	-2.03388	0.788465504	-2.579542148	0.009893139	0.022071745	OK	15.19574196	3.710761332
A330041J22Rik	A330041J22Rik	5.334144353	0.135319592	0.748452081	0.180799272	0.856525134	0.896375936	OK	5.050354556	5.5469867
A330048O09Rik	A330048O09Rik	8.684466161	1.12072511	0.645635928	1.735846878	0.082590913	0.138137013	OK	5.196611899	11.30035686
A330049N07Rik	A330049N07Rik	0.117218938	0.367308528	3.816938526	0.096231188	0.923336962	NaN	Low	0.100558218	0.129714478
A330069E16Rik	A330069E16Rik	9.758229911	-0.600679537	0.550685397	-1.090785302	0.275367365	0.373749445	OK	12.1160622	7.989855697
A330070K13Rik	A330070K13Rik	0	NaN	NaN	NaN	NaN	NaN	Low	NaN	NaN
A330074K22Rik	A330074K22Rik	2.198846697	0.803516583	1.314125271	0.611445957	0.540904386	0.63662591	OK	1.542060765	2.691436147
A330076C08Rik	A330076C08Rik	0	NaN	NaN	NaN	NaN	NaN	Low	NaN	NaN
A330076H08Rik	A330076H08Rik	1.179176191	2.016155565	2.554309702	0.789315236	0.429927784	NaN	Low	0.430352282	1.740794122
A330093E20Rik	A330093E20Rik	1.029322072	-0.016040826	2.035607864	-0.007880116	0.993712642	NaN	Low	1.035867017	1.024413363
A330094K24Rik	A330094K24Rik	1.371670859	-0.67347717	1.450996656	-0.464147982	0.642541727	0.725708432	OK	1.743235296	1.092997531
A330102I10Rik	A330102I10Rik	24.15656431	3.341320416	0.569005808	5.872207931	4.30E-09	4.89E-08	OK	3.883576133	39.36130545
A3galt2	A3galt2	6.257104407	-0.187659124	0.823615292	-0.227848032	0.819764384	0.867724087	OK	6.725882128	5.905521117
A430005L14Rik	A430005L14Rik	303.5830148	-0.173333817	0.133936628	-1.294147986	0.195614309	0.283601876	OK	324.5803808	287.8349903
A430033K04Rik	A430033K04Rik	125.3457698	-0.670723063	0.191662837	-3.499494593	0.000466141	0.001493859	OK	159.1615206	99.98395664
A430035B10Rik	A430035B10Rik	49.78265833	-0.864935264	0.283240361	-3.05371474	0.002260269	0.006019253	OK	67.063039	36.82237283
A430046D13Rik	A430046D13Rik	56.97207455	0.021346836	0.245274758	0.087032339	0.930645806	0.951629289	OK	56.49088489	57.33296679
A430057M04Rik	A430057M04Rik	42.73274223	2.123828818	0.391196833	5.42905422	5.67E-08	4.87E-07	OK	14.6388229	63.80318173
A430078G23Rik	A430078G23Rik	2.361991392	0.897804817	1.27324451	0.705131505	0.480728402	0.580706192	OK	1.581753956	2.947169469
A430078I02Rik	A430078I02Rik	4.729515116	-0.657129316	0.720357912	-0.912226138	0.361649687	0.465160336	OK	5.979639555	3.791921787
A430085M09Rik	A430085M09Rik	0	NaN	NaN	NaN	NaN	NaN	Low	NaN	NaN
A430088P11Rik	A430088P11Rik	0.747995323	2.611076918	3.486265204	0.74896107	0.45388067	NaN	Low	0.190826379	1.165872031
A430089I19Rik	A430089I19Rik	0	NaN	NaN	NaN	NaN	NaN	Low	NaN	NaN
A430090L17Rik	A430090L17Rik	0	NaN	NaN	NaN	NaN	NaN	Low	NaN	NaN
A430093F15Rik	A430093F15Rik	2.372243736	1.512207109	1.251749676	1.208074696	0.227018532	0.319739043	OK	1.152386287	3.287136822
A4galt	A4galt	377.5514361	0.261687603	0.225473085	1.160615704	0.245798216	0.341318609	OK	339.0228834	406.4478507
A4gnt	A4gnt	245.5464219	-2.584878587	0.350864285	-7.367174995	1.74E-13	5.43E-12	OK	468.7654844	78.1321251
A530006G24Rik	A530006G24Rik	0	NaN	NaN	NaN	NaN	NaN	Low	NaN	NaN
A530010L16Rik	A530010L16Rik	1.460487818	1.434173406	1.496571481	0.958305985	0.337908487	0.441150269	OK	0.740339399	2.000599132
A530013C23Rik	A530013C23Rik	1.414299149	2.432104904	1.649194149	1.474723219	0.140286971	0.214939315	OK	0.402652191	2.173034368
A530016L24Rik	A530016L24Rik	8.588143659	-0.100795386	1.197182902	-0.084193807	0.932902342	0.953471878	OK	8.932590825	8.329808285
A530021J07Rik	A530021J07Rik	0	NaN	NaN	NaN	NaN	NaN	Low	NaN	NaN
A530032D15Rik	A530032D15Rik	6.430311465	5.723729738	1.333990108	4.290683793	1.78E-05	8.14E-05	OK	0.209959482	11.09557545
A530046M15Rik	A530046M15Rik	0.684866812	2.484372053	2.55901281	0.970832207	0.331631842	NaN	Low	0.18886455	1.056868508
A530050N04Rik	A530050N04Rik	0.52703177	0.614246101	2.766133122	0.222059487	0.824267576	NaN	Low	0.404385581	0.619016411
A530053G22Rik	A530053G22Rik	0	NaN	NaN	NaN	NaN	NaN	Low	NaN	NaN
A530058N18Rik	A530058N18Rik	0	NaN	NaN	NaN	NaN	NaN	Low	NaN	NaN
A530064D06Rik	A530064D06Rik	3.287803506	4.755857049	1.546748381	3.074745128	0.002106825	0.005660933	OK	0.207203429	5.598253563
A530065N20Rik	A530065N20Rik	0.182358359	-1.315803157	3.816938526	-0.344727364	0.730299344	NaN	Low	0.277091802	0.111308277
A530072M11Rik	A530072M11Rik	9.220923176	0.471786153	0.815161478	0.578764043	0.562748396	0.656761586	OK	7.551677197	10.47285766
A530088E08Rik	A530088E08Rik	2.184519206	0.236521568	1.170809967	0.202015335	0.839904735	0.883279109	OK	1.982683559	2.335895941
A630001G21Rik	A630001G21Rik	117.5271696	2.869884853	0.317342657	9.043489083	1.52E-19	1.87E-17	OK	25.51746999	186.5344443
A630001O12Rik	A630001O12Rik	0	NaN	NaN	NaN	NaN	NaN	Low	NaN	NaN
A630010A05Rik	A630010A05Rik	0	NaN	NaN	NaN	NaN	NaN	Low	NaN	NaN
A630012P03Rik	A630012P03Rik	1.119514537	1.974894842	1.781207159	1.10873956	0.267542551	NaN	Low	0.418532829	1.645250817
A630019I02Rik	A630019I02Rik	0.117218938	0.367308528	3.816938526	0.096231188	0.923336962	NaN	Low	0.100558218	0.129714478
A630023A22Rik	A630023A22Rik	0	NaN	NaN	NaN	NaN	NaN	Low	NaN	NaN
A630023P12Rik	A630023P12Rik	0.779937501	0.082018569	2.738603211	0.029949052	0.976107686	NaN	Low	0.754709495	0.798858506
A630066F11Rik	A630066F11Rik	50.95341534	0.578773237	0.275546938	2.100452435	0.035689061	0.067333307	OK	39.74385999	59.36058185
A630072M18Rik	A630072M18Rik	112.191134	-0.242501103	0.207500915	-1.168674859	0.242534655	0.337443202	OK	123.0722205	104.030319
A630073D07Rik	A630073D07Rik	0	NaN	NaN	NaN	NaN	NaN	Low	NaN	NaN
A630075F10Rik	A630075F10Rik	0.266074406	-0.594385509	3.816938526	-0.155723102	0.876251286	NaN	Low	0.329690203	0.218362559
A630076J17Rik	A630076J17Rik	0	NaN	NaN	NaN	NaN	NaN	Low	NaN	NaN
A630077J23Rik	A630077J23Rik	1.001635619	-3.814010635	2.143067814	-1.779696662	0.075125617	NaN	Low	2.134773786	0.151781995
A630089N07Rik	A630089N07Rik	14.3847398	-2.024348066	0.50482418	-4.010006146	6.07E-05	0.000242158	OK	25.27905704	6.214001879
A630095E13Rik	A630095E13Rik	0	NaN	NaN	NaN	NaN	NaN	Low	NaN	NaN
A630095N17Rik	A630095N17Rik	0.182358359	-1.315803157	3.816938526	-0.344727364	0.730299344	NaN	Low	0.277091802	0.111308277
A730004F24Rik	A730004F24Rik	0	NaN	NaN	NaN	NaN	NaN	Low	NaN	NaN
A730006G06Rik	A730006G06Rik	0	NaN	NaN	NaN	NaN	NaN	Low	NaN	NaN
A730008H23Rik	A730008H23Rik	83.76766586	-2.355353373	0.349462064	-6.739940079	1.58E-11	3.22E-10	OK	155.0564688	30.30106365
A730013G03Rik	A730013G03Rik	0.39552452	1.704037125	3.769700207	0.452035184	0.651243636	NaN	Low	0.172691668	0.562649158
A730017C20Rik	A730017C20Rik	5.287540573	0.14791608	0.796018681	0.18581986	0.85258603	0.893399722	OK	4.980277657	5.51798776
A730017L22Rik	A730017L22Rik	108.4600199	-0.452331021	0.201838277	-2.241056695	0.025022403	0.04961313	OK	128.1720792	93.67597547
A730018C14Rik	A730018C14Rik	0	NaN	NaN	NaN	NaN	NaN	Low	NaN	NaN
A730020E08Rik	A730020E08Rik	18.46874827	-0.099534464	0.404628248	-0.245989905	0.805690047	0.856856318	OK	19.20017493	17.92017829
A730020M07Rik	A730020M07Rik	70.46019501	0.566989415	0.336504411	1.684939026	0.092000336	0.15123096	OK	55.25846675	81.86149121
A730035I17Rik	A730035I17Rik	0	NaN	NaN	NaN	NaN	NaN	Low	NaN	NaN
A730036I17Rik	A730036I17Rik	0.86732632	0.160698558	1.846763209	0.087016331	0.930658531	NaN	Low	0.812612749	0.908361498
A730043L09Rik	A730043L09Rik	0	NaN	NaN	NaN	NaN	NaN	Low	NaN	NaN
A730046J19Rik	A730046J19Rik	0.119329381	0.367308528	3.816938526	0.096231188	0.923336962	NaN	Low	0.102368697	0.132049895
A730056A06Rik	A730056A06Rik	0.494309044	0.60994491	2.805602538	0.217402466	0.82789471	NaN	Low	0.380037112	0.580012993
A730063M14Rik	A730063M14Rik	30.0799392	0.790275385	0.382997606	2.063395103	0.039075105	0.0727973	OK	21.23086115	36.71674775
A730081D07Rik	A730081D07Rik	3.235640381	-1.958213066	1.291102336	-1.516698569	0.129342806	0.200784444	OK	5.621072583	1.44656623
A730082K24Rik	A730082K24Rik	0.398565052	1.708476732	2.889173604	0.591337512	0.5542943	NaN	Low	0.173584322	0.567300599
A730085K08Rik	A730085K08Rik	0	NaN	NaN	NaN	NaN	NaN	Low	NaN	NaN
A730090N16Rik	A730090N16Rik	2.865506999	-0.887339182	1.205851841	-0.735860867	0.461815374	0.562396544	OK	3.885477571	2.10052907
A730098A19Rik	A730098A19Rik	0	NaN	NaN	NaN	NaN	NaN	Low	NaN	NaN
A830009L08Rik	A830009L08Rik	2.477905955	-0.062389549	1.368583016	-0.045586967	0.963639457	0.975028346	OK	2.539318878	2.431846262
A830010M20Rik	A830010M20Rik	115.5211627	-0.337155638	0.209611915	-1.60847554	0.107731069	0.172509528	OK	131.1377621	103.8087132
A830011K09Rik	A830011K09Rik	0	NaN	NaN	NaN	NaN	NaN	Low	NaN	NaN
A830018L16Rik	A830018L16Rik	1.353693171	-1.320896149	1.599930448	-0.825595982	0.409033315	0.512551641	OK	2.0594553	0.824371574
A830019L24Rik	A830019L24Rik	0	NaN	NaN	NaN	NaN	NaN	Low	NaN	NaN
A830019P07Rik	A830019P07Rik	2.471449013	-0.793335025	1.168716664	-0.678808688	0.497259088	0.59617087	OK	3.259236939	1.880608067
A830029E22Rik	A830029E22Rik	0	NaN	NaN	NaN	NaN	NaN	Low	NaN	NaN
A830035O19Rik	A830035O19Rik	24.71306555	0.347088579	0.341424962	1.016588172	0.309349383	0.411191591	OK	21.38875125	27.20630127
A830036E02Rik	A830036E02Rik	0	NaN	NaN	NaN	NaN	NaN	Low	NaN	NaN
A830052D11Rik	A830052D11Rik	7.812837014	-1.746455673	0.703173801	-2.483675688	0.013003417	0.028049536	OK	13.04583335	3.888089763
A830082K12Rik	A830082K12Rik	5.102076733	-0.977086955	0.756826798	-1.291031128	0.196692884	0.28501784	OK	7.097458414	3.605540472
A830082N09Rik	A830082N09Rik	25.21181689	-0.944550599	0.366341663	-2.578332453	0.009927843	0.022132218	OK	34.75187393	18.05677412
A930001A20Rik	A930001A20Rik	2.217900671	-0.648148302	1.051683075	-0.616296218	0.537699035	0.633697837	OK	2.796145497	1.784217052
A930001C03Rik	A930001C03Rik	69.69856824	1.324133761	0.289560661	4.572906272	4.81E-06	2.56E-05	OK	37.48587969	93.85808465
A930002C04Rik	A930002C04Rik	0.119329381	0.367308528	3.816938526	0.096231188	0.923336962	NaN	Low	0.102368697	0.132049895
A930003A15Rik	A930003A15Rik	0	NaN	NaN	NaN	NaN	NaN	Low	NaN	NaN
A930003O13Rik	A930003O13Rik	0	NaN	NaN	NaN	NaN	NaN	Low	NaN	NaN
A930004D18Rik	A930004D18Rik	65.1463883	0.192705018	0.243080194	0.792763142	0.427915835	0.53066497	OK	60.22816888	68.83505286
A930005H10Rik	A930005H10Rik	203.6399287	0.600574493	0.320607244	1.87324056	0.061035174	0.106873653	OK	157.2460353	238.4353488
A930006I01Rik	A930006I01Rik	0	NaN	NaN	NaN	NaN	NaN	Low	NaN	NaN
A930006K02Rik	A930006K02Rik	12.33452986	0.22216853	0.537213213	0.413557456	0.679198236	0.755916058	OK	11.26302591	13.13815783
A930007A09Rik	A930007A09Rik	71.83171931	0.178648743	0.226284052	0.789488881	0.429826326	0.53244395	OK	66.79984714	75.60562344
A930007I19Rik	A930007I19Rik	4.740128447	-3.107850551	0.999100256	-3.110649341	0.001866765	0.005089247	OK	9.578823536	1.11110713
A930009A15Rik	A930009A15Rik	0	NaN	NaN	NaN	NaN	NaN	Low	NaN	NaN
A930011G23Rik	A930011G23Rik	0.125538151	0.367308528	3.816938526	0.096231188	0.923336962	NaN	Low	0.107694994	0.13892052
A930012L18Rik	A930012L18Rik	5.423711168	0.215490872	0.789777481	0.272850109	0.784968439	0.840894433	OK	4.966511419	5.76661098
A930013F10Rik	A930013F10Rik	76.63550202	-0.168250196	0.214971099	-0.782664259	0.433824296	0.536009432	OK	81.77960821	72.77742239
A930015D03Rik	A930015D03Rik	36.63351597	0.717717442	0.339404599	2.11463676	0.034460918	0.065354768	OK	26.77242201	44.02933645
A930016O22Rik	A930016O22Rik	5.2255329	4.427812944	1.315564072	3.365714403	0.000763457	0.002298315	OK	0.410571	8.836754325
A930017K11Rik	A930017K11Rik	90.97235516	-0.390306323	0.24399856	-1.599625519	0.109681684	0.175085635	OK	105.2247403	80.28306634
A930017M01Rik	A930017M01Rik	4.177159338	-0.760555421	0.790862892	-0.96167797	0.336211392	0.439310633	OK	5.45415034	3.219416086
A930018P22Rik	A930018P22Rik	1.122150193	-1.366495234	1.910112767	-0.715400293	0.474361731	NaN	Low	1.725880768	0.669352261
A930019D19Rik	A930019D19Rik	0	NaN	NaN	NaN	NaN	NaN	Low	NaN	NaN
A930024E05Rik	A930024E05Rik	23.48322963	1.42011731	0.421303703	3.37076864	0.000749588	0.002261432	OK	11.99497368	32.0994216
A930031H19Rik	A930031H19Rik	0	NaN	NaN	NaN	NaN	NaN	Low	NaN	NaN
A930033H14Rik	A930033H14Rik	36.3646503	-0.77023418	0.316101333	-2.436668561	0.014823259	0.031405844	OK	47.62184863	27.92175154
A930037H05Rik	A930037H05Rik	11.67930586	-1.40391827	0.54991299	-2.552982553	0.010680485	0.023624905	OK	18.12107463	6.84797929
A930041C12Rik	A930041C12Rik	0.155738863	0.367308528	3.816938526	0.096231188	0.923336962	NaN	Low	0.133603177	0.172340628
AA387883	AA387883	0	NaN	NaN	NaN	NaN	NaN	Low	NaN	NaN
AA388235	AA388235	31.49976707	-1.248289658	0.818762445	-1.524605416	0.127357546	0.198243007	OK	47.07693397	19.81689189
AA413626	AA413626	2.82954307	-0.736438773	1.019691743	-0.72221706	0.470161036	0.570324744	OK	3.667330903	2.201202196
AA414768	AA414768	75.93982184	1.271995907	0.296589719	4.28873904	1.80E-05	8.20E-05	OK	41.98944892	101.4026015
AA465934	AA465934	20.98540467	0.282091596	0.379321653	0.743673854	0.457073811	0.558405427	OK	18.68019894	22.71430897
AA467197	AA467197	59.04184455	3.452488899	0.731209131	4.721616227	2.34E-06	1.34E-05	OK	8.833165404	96.69835392
AA536875	AA536875	1.960953479	-4.781952806	2.536804553	-1.885030047	0.059425781	0.104458895	OK	4.364054561	0.158627668
AA543186	AA543186	21.75000481	-1.076155241	0.398637788	-2.699581606	0.006942673	0.016153362	OK	31.08942623	14.74543874
AA543401	AA543401	0	NaN	NaN	NaN	NaN	NaN	Low	NaN	NaN
AA545190	AA545190	0	NaN	NaN	NaN	NaN	NaN	Low	NaN	NaN
AA619741	AA619741	0	NaN	NaN	NaN	NaN	NaN	Low	NaN	NaN
AA792892	AA792892	0	NaN	NaN	NaN	NaN	NaN	Low	NaN	NaN
AA986860	AA986860	439.8228322	0.898583839	0.188191542	4.774836466	1.80E-06	1.06E-05	OK	294.4226193	548.8729919
AB124611	AB124611	51.03411957	2.383711637	0.354226318	6.729346513	1.70E-11	3.43E-10	OK	14.96281662	78.08759678
AF067061	AF067061	0	NaN	NaN	NaN	NaN	NaN	Low	NaN	NaN
AF067063	AF067063	0	NaN	NaN	NaN	NaN	NaN	Low	NaN	NaN
AF357355	AF357355	0	NaN	NaN	NaN	NaN	NaN	Low	NaN	NaN
AF357359	AF357359	0	NaN	NaN	NaN	NaN	NaN	Low	NaN	NaN
AF357399	AF357399	0.311477727	1.246998324	3.800528024	0.328111861	0.742827086	NaN	Low	0.174512922	0.414201331
AF357425	AF357425	0	NaN	NaN	NaN	NaN	NaN	Low	NaN	NaN
AF357426	AF357426	0	NaN	NaN	NaN	NaN	NaN	Low	NaN	NaN
AF366264	AF366264	0	NaN	NaN	NaN	NaN	NaN	Low	NaN	NaN
AF529169	AF529169	0.8941569	-2.748109207	1.938039769	-1.417983909	0.156195463	NaN	Low	1.740870913	0.259121391
AI115009	AI115009	4.517144545	1.093009216	0.918363857	1.190170114	0.233979537	0.327700245	OK	2.741760392	5.84868266
AI182371	AI182371	24.78972252	3.744143228	1.256422595	2.980003099	NaN	NaN	Outlier	3.065902702	41.08258739
AI197445	AI197445	23.30380849	-0.86117715	0.392966512	-2.191477194	0.028417278	0.055350195	OK	31.35837337	17.26288483
AI314278	AI314278	913.6712883	-2.077528118	0.484826279	-4.285098	1.83E-05	8.33E-05	OK	1620.115874	383.8378491
AI413582	AI413582	200.3832266	1.352134484	0.274126769	4.9325153	8.12E-07	5.24E-06	OK	106.1706756	271.0426399
AI427809	AI427809	8.79271868	0.789704791	0.598321737	1.319866456	0.186879609	0.27315678	OK	6.207741659	10.73145145
AI429214	AI429214	92.53042039	-0.848652493	0.209098233	-4.058630627	4.94E-05	0.000201431	OK	124.0541208	68.88764511
AI450353	AI450353	25.90691862	-0.676284116	0.379316825	-1.782900391	0.074602519	0.126549765	OK	32.95386834	20.62170633
AI463170	AI463170	5.490700522	2.121177139	0.845485205	2.508828216	0.012113238	0.026376866	OK	1.883883754	8.195813097
AI464131	AI464131	811.0605451	-0.512513275	0.177573757	-2.886199427	0.00389925	0.009681772	OK	978.1914371	685.7123761
AI467606	AI467606	49.7959032	0.633750146	0.324085741	1.955501481	0.050523909	0.090808825	OK	37.86196415	58.74635749
AI504432	AI504432	36.93538295	2.396545161	0.435742278	5.499914242	3.80E-08	3.41E-07	OK	10.74522736	56.57799964
AI506816	AI506816	0.929867408	2.137447389	2.218295977	0.963553742	0.335269708	NaN	Low	0.315984866	1.390279315
AI507597	AI507597	0.17325163	-1.315803157	3.816938526	-0.344727364	0.730299344	NaN	Low	0.263254214	0.105749692
AI593442	AI593442	1.699861346	-2.049710902	1.911910502	-1.072074712	0.283686476	0.383150279	OK	3.000161289	0.724636389
AI597479	AI597479	431.1018966	0.092104778	0.135144127	0.68153001	0.495536184	0.594742663	OK	415.4514492	442.839732
AI606473	AI606473	0	NaN	NaN	NaN	NaN	NaN	Low	NaN	NaN
AI646519	AI646519	0	NaN	NaN	NaN	NaN	NaN	Low	NaN	NaN
AI661453	AI661453	1056.394969	0.872811616	0.164168306	5.316565881	1.06E-07	8.53E-07	OK	716.2060168	1311.536683
AI662270	AI662270	83.53355743	1.995757291	0.387819968	5.146092146	2.66E-07	1.94E-06	OK	30.85181286	123.0448659
AI837181	AI837181	581.1394147	0.359943975	0.087840392	4.097704561	4.17E-05	0.000173225	OK	500.1504622	641.8811291
AI839979	AI839979	8.535824167	0.864024574	0.602628656	1.433759523	0.1516409	0.229547523	OK	5.812085917	10.57862785
AI847159	AI847159	0.773517364	1.430736595	2.168775062	0.659698011	0.509447643	NaN	Low	0.392837196	1.05902749
AI854703	AI854703	505.9985087	-0.278358964	0.21706103	-1.282399537	0.199702527	0.288531806	OK	562.3889719	463.7056613
AI987944	AI987944	374.2289199	0.056202786	0.103784937	0.541531245	0.588141467	0.679317104	OK	365.9223632	380.4588375
AU015228	AU015228	0	NaN	NaN	NaN	NaN	NaN	Low	NaN	NaN
AU015791	AU015791	0.734573401	2.60895697	3.353153497	0.778060704	0.436533228	NaN	Low	0.187647626	1.144767732
AU015836	AU015836	6.609031631	2.731687864	0.940859473	2.903396247	0.003691393	0.009229857	OK	1.56456982	10.39237799
AU016765	AU016765	0	NaN	NaN	NaN	NaN	NaN	Low	NaN	NaN
AU018091	AU018091	0	NaN	NaN	NaN	NaN	NaN	Low	NaN	NaN
AU019990	AU019990	0.623724982	-0.404659758	2.232193006	-0.181283499	0.856145058	NaN	Low	0.725061949	0.547722257
AU021063	AU021063	0.117218938	0.367308528	3.816938526	0.096231188	0.923336962	NaN	Low	0.100558218	0.129714478
AU021092	AU021092	216.8628527	-0.438925177	0.239271691	-1.834421681	0.066591424	0.115030275	OK	255.1012149	188.1840811
AU022252	AU022252	157.1553931	-0.96292476	0.206042069	-4.673437634	2.96E-06	1.66E-05	OK	217.7501913	111.7092944
AU022751	AU022751	0	NaN	NaN	NaN	NaN	NaN	Low	NaN	NaN
AU022754	AU022754	12.58277552	-1.122703943	0.485108228	-2.314337044	0.020649241	0.041992834	OK	18.20978232	8.36252042
AU022793	AU022793	3.950003246	5.035650039	1.683762314	2.990713117	0.002783268	0.007238568	OK	0.206032289	6.757981464
AU023762	AU023762	0	NaN	NaN	NaN	NaN	NaN	Low	NaN	NaN
AU040320	AU040320	1622.822583	-0.265512993	0.095187267	-2.789375095	0.005280986	0.012653855	OK	1795.267944	1493.488563
AU040972	AU040972	0.117218938	0.367308528	3.816938526	0.096231188	0.923336962	NaN	Low	0.100558218	0.129714478
AU041133	AU041133	75.55783503	-0.203101895	0.259240482	-0.783449766	0.433363042	0.535678221	OK	81.68763654	70.9604839
AV026068	AV026068	0.117218938	0.367308528	3.816938526	0.096231188	0.923336962	NaN	Low	0.100558218	0.129714478
AV039307	AV039307	8.133259302	0.143344623	1.07249919	0.133654761	0.893675579	0.924932072	OK	7.675109459	8.476871685
AV051173	AV051173	7.989476346	-0.898460334	0.678858176	-1.323487536	0.185673299	0.271653845	OK	10.86827036	5.830380833
AV064505	AV064505	0	NaN	NaN	NaN	NaN	NaN	Low	NaN	NaN
AV205837	AV205837	0	NaN	NaN	NaN	NaN	NaN	Low	NaN	NaN
AV320801	AV320801	0	NaN	NaN	NaN	NaN	NaN	Low	NaN	NaN
AW011738	AW011738	30.24973021	-0.384419117	0.333555059	-1.152490742	0.249119472	0.345010978	OK	34.91687099	26.74937463
AW046200	AW046200	10.71741903	-0.827942488	0.56601225	-1.462764256	0.143531897	0.219050953	OK	14.28083858	8.044854367
AW112010	AW112010	145.4881364	1.665305128	0.295931276	5.627337376	1.83E-08	1.79E-07	OK	64.92012961	205.9141415
AW146154	AW146154	204.2782994	0.029972333	0.145087598	0.206580945	0.836337143	0.880626386	OK	201.8568767	206.0943664
AW209491	AW209491	370.9984454	-0.489256013	0.135124293	-3.620785009	0.000293711	0.000992641	OK	443.9624338	316.2754541
AW495222	AW495222	0.550614207	-0.755547442	2.271119742	-0.332676181	0.739378731	NaN	Low	0.717842039	0.425193332
AW549542	AW549542	12.7139337	-0.481008693	0.542646369	-0.886412811	0.375395118	0.479048601	OK	15.17200164	10.87038275
AW549877	AW549877	2344.822235	-0.528124864	0.098655966	-5.353197408	8.64E-08	7.09E-07	OK	2842.788719	1971.347371
AW551984	AW551984	0.17325163	-1.315803157	3.816938526	-0.344727364	0.730299344	NaN	Low	0.263254214	0.105749692
AW554918	AW554918	178.8827569	-0.211868835	0.160637909	-1.318921772	0.187195267	0.273506858	OK	194.0258595	167.52543
AW822252	AW822252	4.24528949	-2.952722608	1.192836776	-2.475378582	0.013309501	0.02863249	OK	8.450363643	1.091483876
AY074887	AY074887	0.328714889	-0.578309787	3.816938526	-0.151511423	0.879572301	NaN	Low	0.40517829	0.271367338
AY358078	AY358078	3.078625382	-0.893271448	1.045635767	-0.854285475	0.392946833	0.496472243	OK	4.181642643	2.251362436
AY512915	AY512915	0	NaN	NaN	NaN	NaN	NaN	Low	NaN	NaN
AY512931	AY512931	0.427514412	0.121651838	2.887083737	0.042136581	0.966389819	NaN	Low	0.407050284	0.442862507
AY702102	AY702102	0	NaN	NaN	NaN	NaN	NaN	Low	NaN	NaN
AY702103	AY702103	0	NaN	NaN	NaN	NaN	NaN	Low	NaN	NaN
AY761184	AY761184	0.430089718	1.811324843	3.763256591	0.481318453	0.630290184	NaN	Low	0.1766948	0.620135906
AY761185	AY761185	0	NaN	NaN	NaN	NaN	NaN	Low	NaN	NaN
Aaas	Aaas	283.0089987	0.392986346	0.136067595	2.888170001	0.003874904	0.009631584	OK	240.058	315.2222478
Aacs	Aacs	1437.28594	-2.059942978	0.355223534	-5.799004791	6.67E-09	7.25E-08	OK	2541.104845	609.4217619
Aadac	Aadac	1802.238181	-1.822257911	0.466667019	-3.904835432	9.43E-05	0.000358689	OK	3053.818572	863.5528882
Aadacl2	Aadacl2	0	NaN	NaN	NaN	NaN	NaN	Low	NaN	NaN
Aadacl3	Aadacl3	0	NaN	NaN	NaN	NaN	NaN	Low	NaN	NaN
Aadacl4	Aadacl4	0	NaN	NaN	NaN	NaN	NaN	Low	NaN	NaN
Aadat	Aadat	9002.994065	-1.55765832	0.960896617	-1.621046731	0.105007617	0.168889851	OK	14458.30089	4911.513944
Aaed1	Aaed1	334.3373935	-0.737297447	0.120660326	-6.110520926	9.93E-10	1.32E-08	OK	433.4446318	260.0069647
Aagab	Aagab	1049.295328	0.069980937	0.087813267	0.796928971	0.425492284	0.528566417	OK	1020.316694	1071.029304
Aak1	Aak1	2028.362091	-0.148942604	0.089422681	-1.665602094	0.095792694	0.156483781	OK	2148.804084	1938.030596
Aamdc	Aamdc	474.9899662	-0.727021845	0.152117212	-4.77935293	1.76E-06	1.04E-05	OK	613.8408446	370.8518074
Aamp	Aamp	2747.525495	-0.261142072	0.110805857	-2.356753322	0.018435489	0.038064169	OK	3034.642364	2532.187843
Aanat	Aanat	0.259391159	-0.571865654	3.816938526	-0.149823124	0.880904165	NaN	Low	0.319055157	0.21464316
Aar2	Aar2	840.6745706	0.835981547	0.170875493	4.892343137	9.96E-07	6.24E-06	OK	580.3310575	1035.932205
Aard	Aard	7.790616915	-0.495279689	0.696069545	-0.71153765	0.476751128	0.576817646	OK	9.341752889	6.627264935
Aars	Aars	2434.866548	0.309052352	0.138249435	2.235469192	0.025386562	0.050228335	OK	2142.405377	2654.212425
Aars2	Aars2	359.1228052	-0.200532117	0.148038219	-1.354596933	0.175546011	0.259232779	OK	387.8863436	337.5501515
Aarsd1	Aarsd1	599.7755208	-0.121183556	0.125614263	-0.964727673	0.334681231	0.437686155	OK	628.7207242	578.0666183
Aasdh	Aasdh	219.256361	-0.821507629	0.178350846	-4.606132501	4.10E-06	2.21E-05	OK	291.5974769	165.0005241
Aasdhppt	Aasdhppt	664.4469841	-0.468446094	0.100824678	-4.64614519	3.38E-06	1.86E-05	OK	789.5352488	570.6307857
Aass	Aass	4961.157158	-2.157663745	0.461571072	-4.674607823	2.95E-06	1.65E-05	OK	8912.695339	1997.503521
Aatf	Aatf	413.9232754	0.060000574	0.121747236	0.492829044	0.622133387	0.70769819	OK	404.1168207	421.2781165
Aatk	Aatk	52.08522141	-0.706544563	0.35926557	-1.966635887	0.049225203	0.088845747	OK	66.88440586	40.98583307
Abat	Abat	4973.388615	-2.09252412	0.47991386	-4.360207723	1.30E-05	6.13E-05	OK	8840.72564	2072.885847
Abca1	Abca1	1596.558472	0.917621788	0.231262836	3.967873973	7.25E-05	0.000283515	OK	1058.726257	1999.932633
Abca12	Abca12	0.140537691	-1.315803157	3.816938526	-0.344727364	0.730299344	NaN	Low	0.213545693	0.08578169
Abca13	Abca13	2883.587392	-2.116835377	0.716919049	-2.952683962	0.003150243	0.008044602	OK	5146.363981	1186.50495
Abca14	Abca14	2.294752899	0.980056468	1.228935733	0.797483906	0.425170046	0.528314083	OK	1.475024689	2.909549057
Abca15	Abca15	0	NaN	NaN	NaN	NaN	NaN	Low	NaN	NaN
Abca16	Abca16	0.281075382	-2.017714026	3.791734087	-0.532134897	0.59463257	NaN	Low	0.493387163	0.121841546
Abca17	Abca17	6.398996336	-0.666728362	0.919219257	-0.725320273	0.468255571	0.56846538	OK	8.115059814	5.111948727
Abca2	Abca2	2151.725585	-0.142840621	0.100189791	-1.425700359	0.153954853	0.232504944	OK	2274.229852	2059.847384
Abca3	Abca3	9254.993697	-1.253916961	0.176066191	-7.121849757	1.06E-12	2.79E-11	OK	13851.12891	5807.892291
Abca4	Abca4	243.1592276	-1.177495105	0.388543655	-3.030534895	0.00244121	0.006458301	OK	356.951646	157.8149138
Abca5	Abca5	457.9955475	-0.787478011	0.175566626	-4.485351395	7.28E-06	3.65E-05	OK	602.9176663	349.3039583
Abca6	Abca6	26.41604349	0.444147319	0.849071329	0.52309777	0.600906217	0.690110624	OK	21.9037489	29.80026443
Abca7	Abca7	712.2831629	0.834736025	0.20765054	4.019907797	5.82E-05	0.000233552	OK	491.9993863	877.4959953
Abca8a	Abca8a	262.7684349	-0.49841169	0.353659064	-1.409299918	0.158746503	0.238389683	OK	315.4189422	223.2805544
Abca8b	Abca8b	91.48877091	-0.194931776	0.242565342	-0.803625835	0.421613098	0.524865924	OK	98.61046321	86.14750169
Abca9	Abca9	229.4625771	-0.572280894	0.415289064	-1.378030256	0.168193947	0.250181228	OK	282.2809485	189.8487985
Abcb10	Abcb10	637.585726	-0.428489812	0.198987008	-2.153355722	0.031290733	0.060130382	OK	747.3179784	555.2865368
Abcb11	Abcb11	31.77683396	4.732878327	2.022600168	2.339997001	NaN	NaN	Outlier	2.033905202	54.08403052
Abcb1a	Abcb1a	174.4357653	-1.30445494	0.535707271	-2.43501444	0.014891195	0.031530769	OK	264.3254396	107.0185095
Abcb1b	Abcb1b	351.4832169	-0.417506875	0.615591918	-0.678220202	0.497632086	0.596575437	OK	410.4146939	307.2846091
Abcb4	Abcb4	70.07824979	3.371692824	0.675323187	4.992709991	5.95E-07	3.97E-06	OK	11.04741617	114.351375
Abcb5	Abcb5	4.161599926	4.079527917	1.492988053	2.732458514	0.006286359	0.014777963	OK	0.412465353	6.973450857
Abcb6	Abcb6	682.1179925	-0.927224819	0.170984536	-5.42285777	5.87E-08	5.02E-07	OK	935.6027515	492.0044232
Abcb7	Abcb7	1169.922409	-0.903156494	0.165224477	-5.466239085	4.60E-08	4.05E-07	OK	1593.632329	852.1399689
Abcb8	Abcb8	954.1981944	-0.50879142	0.128797936	-3.950307249	7.81E-05	0.000302768	OK	1149.390316	807.8041032
Abcb9	Abcb9	142.2687403	-0.545815501	0.204138629	-2.673749222	0.007500852	0.017312833	OK	173.4979697	118.8468182
Abcc1	Abcc1	1237.500205	0.79378733	0.203124566	3.907884441	9.31E-05	0.000354355	OK	871.9634037	1511.652806
Abcc10	Abcc10	344.5996317	-0.427903832	0.186346178	-2.296284462	0.021659622	0.043757339	OK	403.8256092	300.1801485
Abcc12	Abcc12	0.32295024	-2.187618139	3.774211988	-0.579622487	0.562169225	NaN	Low	0.582934529	0.127962024
Abcc2	Abcc2	2029.547131	-2.084309005	0.32152761	-6.482519518	9.02E-11	1.51E-09	OK	3602.835132	849.5811308
Abcc3	Abcc3	1156.730184	0.987163851	0.799243417	1.235122904	0.216784766	0.307962104	OK	740.873803	1468.622469
Abcc4	Abcc4	2126.136486	0.708852193	0.215263392	3.292952821	0.000991411	0.002902788	OK	1560.383255	2550.451408
Abcc5	Abcc5	1667.235587	0.731810722	0.175150698	4.178177586	2.94E-05	0.000127545	OK	1210.285588	2009.948086
Abcc6	Abcc6	148.7613529	-1.517723587	0.438472048	-3.461391881	0.00053739	0.001689918	OK	236.8301621	82.70974604
Abcc8	Abcc8	7.58726062	-0.186666854	0.632726862	-0.295019644	0.767978873	0.82829962	OK	8.1526675	7.163205461
Abcc9	Abcc9	316.573746	-1.329042814	0.227485436	-5.84232044	5.15E-09	5.75E-08	OK	482.5683788	192.0777714
Abcd1	Abcd1	376.9024718	-0.024720988	0.129383311	-0.191067829	0.848472452	0.890169298	OK	380.5973784	374.1312918
Abcd2	Abcd2	21.82955176	1.134474844	0.586412462	1.934602207	0.053039129	0.094740961	OK	12.9700186	28.47420163
Abcd3	Abcd3	5267.881156	-1.289096958	0.15976187	-8.068864988	7.10E-16	4.01E-14	OK	7952.670504	3254.289145
Abcd4	Abcd4	487.1240267	-1.249013165	0.235810615	-5.296679149	1.18E-07	9.38E-07	OK	728.1463269	306.3573015
Abce1	Abce1	1794.149128	-0.505173532	0.104886894	-4.8163647	1.46E-06	8.78E-06	OK	2158.540898	1520.8553
Abcf1	Abcf1	1841.818412	-0.082705469	0.096186563	-0.85984431	0.38987487	0.493482713	OK	1902.384711	1796.393687
Abcf2	Abcf2	1151.538458	0.140017707	0.105767652	1.323823544	0.185561655	0.271533844	OK	1088.164597	1199.068854
Abcf3	Abcf3	862.5801698	-0.2899666	0.090878898	-3.190692312	0.001419323	0.003989321	OK	962.749592	787.4531031
Abcg1	Abcg1	553.4103071	1.566584477	0.213401752	7.341010385	2.12E-13	6.48E-12	OK	260.9000974	772.7929645
Abcg2	Abcg2	4255.341059	-1.88743185	0.406094218	-4.647768337	3.36E-06	1.85E-05	OK	7298.771049	1972.768566
Abcg3	Abcg3	14.63046509	0.898731985	0.622702064	1.443277672	0.148942267	0.226033394	OK	9.79308966	18.25849666
Abcg4	Abcg4	3.207579801	0.168815702	0.894062953	0.188818586	0.850235005	0.891516802	OK	2.9951224	3.366922852
Abcg5	Abcg5	9.074859477	1.770517279	1.258417193	1.406939836	0.15944523	0.239203483	OK	3.815932208	13.01905493
Abcg8	Abcg8	9.722810978	2.048327675	1.558958569	1.313907705	NaN	NaN	Outlier	3.48219522	14.4032728
Abhd1	Abhd1	53.78338533	-0.870225486	0.29635052	-2.936473628	0.00331967	0.008423419	OK	72.56474413	39.69736622
Abhd10	Abhd10	284.6402075	-0.068437732	0.207499324	-0.329821469	0.741534864	0.807564578	OK	292.3807538	278.8347977
Abhd11	Abhd11	845.0127569	0.212283825	0.130175407	1.630752151	0.102942628	0.16625383	OK	774.8264521	897.6524854
Abhd11os	Abhd11os	33.43494992	-0.8713634	0.442976385	-1.967065131	0.049175703	0.088765952	OK	45.12556505	24.66698857
Abhd12	Abhd12	1323.590378	0.278274717	0.151781334	1.833392228	0.066744263	0.115246833	OK	1180.125113	1431.189328
Abhd12b	Abhd12b	0	NaN	NaN	NaN	NaN	NaN	Low	NaN	NaN
Abhd13	Abhd13	804.6132093	-0.247816609	0.101155429	-2.449859707	0.014291188	0.030459309	OK	884.3736004	744.792916
Abhd14a	Abhd14a	463.7501641	-1.692586681	0.349409136	-4.844139745	1.27E-06	7.77E-06	OK	766.0793253	237.0032932
Abhd14b	Abhd14b	3396.7914	-1.46223083	0.233730128	-6.256064826	3.95E-10	5.75E-09	OK	5341.195723	1938.488157
Abhd15	Abhd15	48.86149981	0.208865348	0.269112531	0.776126429	0.43767434	0.539269628	OK	44.86754884	51.85696303
Abhd16a	Abhd16a	1364.62094	-0.062657402	0.088340141	-0.709274411	0.478154205	0.578181708	OK	1398.58759	1339.145952
Abhd16b	Abhd16b	0.125538151	0.367308528	3.816938526	0.096231188	0.923336962	NaN	Low	0.107694994	0.13892052
Abhd17a	Abhd17a	1041.21073	-0.09991919	0.127849781	-0.781535872	0.434487387	0.536451067	OK	1082.606346	1010.164018
Abhd17b	Abhd17b	814.5532102	-0.381229229	0.091120644	-4.183785505	2.87E-05	0.000124792	OK	939.1777305	721.0848199
Abhd17c	Abhd17c	2200.133559	-0.744024931	0.18758925	-3.966245028	7.30E-05	0.000285189	OK	2858.225692	1706.56446
Abhd18	Abhd18	208.5762023	-1.51468327	0.230308611	-6.576754839	4.81E-11	8.63E-10	OK	331.8338336	116.1329789
Abhd2	Abhd2	753.4603494	-1.63811955	0.158980712	-10.30388864	6.77E-25	3.07E-22	OK	1230.828368	395.4343354
Abhd3	Abhd3	967.0814808	-2.079192623	0.37655941	-5.521552693	3.36E-08	3.07E-07	OK	1715.297283	405.9196295
Abhd4	Abhd4	1968.252403	0.423914322	0.10410062	4.072159441	4.66E-05	0.0001911	OK	1646.827012	2209.321446
Abhd5	Abhd5	1306.312645	0.184136296	0.15931174	1.155823772	0.247753247	0.34357847	OK	1212.026285	1377.027416
Abhd6	Abhd6	694.1662965	0.487633348	0.130867268	3.726167414	0.000194413	0.000684916	OK	564.4564967	791.4486463
Abhd8	Abhd8	367.7442551	0.223568784	0.13186593	1.695424916	0.089994843	0.148414099	OK	335.599859	391.8525522
Abi1	Abi1	1411.797847	0.101200931	0.095961275	1.054601779	0.29160749	0.391641883	OK	1355.512327	1454.011988
Abi2	Abi2	552.6186236	0.08532821	0.100598542	0.848205235	0.396323682	0.499760381	OK	534.0256588	566.5633472
Abi3	Abi3	133.5639352	0.606131904	0.185386214	3.269562986	0.001077138	0.003123811	OK	102.8693384	156.5848827
Abi3bp	Abi3bp	184.5627431	0.055752422	0.35875318	0.15540607	0.876501199	0.911200677	OK	180.4988325	187.6106761
Abl1	Abl1	1046.484342	-0.050588731	0.07249668	-0.697807556	0.485297553	0.585090741	OK	1067.503652	1030.719859
Abl2	Abl2	647.6736494	-0.269246498	0.150133339	-1.793382463	0.07291179	0.124183905	OK	717.4723062	595.3246568
Ablim1	Ablim1	2216.253973	-0.085121759	0.103396208	-0.823258034	0.410361273	0.513946559	OK	2291.270197	2159.991805
Ablim2	Ablim2	91.54821964	0.998304951	0.271542512	3.676422318	0.000236528	0.000819013	OK	58.30775185	116.4785705
Ablim3	Ablim3	192.8839326	-0.046437106	0.160651295	-0.289055285	0.772539071	0.831827875	OK	196.4395144	190.2172462
Abo	Abo	0	NaN	NaN	NaN	NaN	NaN	Low	NaN	NaN
Abr	Abr	2491.11148	1.049370112	0.293892921	3.570586552	0.000356183	0.001176525	OK	1546.107543	3199.864433
Abra	Abra	1.768424995	-2.941625643	1.490126735	-1.974077489	0.048372933	0.08754983	OK	3.516109085	0.457661928
Abracl	Abracl	653.9555702	0.288115673	0.225404666	1.278215214	0.201173553	0.290282244	OK	580.6171804	708.9593626
Abraxas1	Abraxas1	144.8719007	-0.14815728	0.16826318	-0.880509212	0.378583517	0.481953677	OK	153.4286291	138.4543545
Abraxas2	Abraxas2	941.9380352	-0.056681737	0.090017417	-0.629675222	0.528907097	0.625861982	OK	963.1420146	926.0350507
Abt1	Abt1	295.966557	0.06397624	0.113858226	0.56189388	0.574188324	0.666866007	OK	288.4916744	301.572719
Abtb1	Abtb1	435.9747111	0.211543454	0.161620817	1.308887417	0.190572489	0.27746693	OK	399.887426	463.0401748
Abtb2	Abtb2	304.5873618	-0.421025198	0.226553409	-1.858392684	0.06311327	0.109858991	OK	356.0893397	265.9608785
Acaa1a	Acaa1a	2313.659024	-0.298206352	0.190878932	-1.562280078	0.118222023	0.186251577	OK	2590.033562	2106.37812
Acaa1b	Acaa1b	3170.998626	-2.093943752	0.443346532	-4.723040781	2.32E-06	1.33E-05	OK	5638.107014	1320.667334
Acaa2	Acaa2	3886.207069	-1.011594561	0.284432093	-3.556541559	0.000375769	0.001232681	OK	5458.165916	2707.237934
Acaca	Acaca	876.5292963	-0.317792122	0.200195719	-1.587407185	0.112420453	0.178620888	OK	988.1656054	792.8020645
Acacb	Acacb	1217.776596	-0.089668286	0.146021075	-0.614077696	0.539163986	0.634933798	OK	1261.206199	1185.204394
Acad10	Acad10	1110.622907	-1.616760724	0.356035908	-4.541004682	5.60E-06	2.91E-05	OK	1806.198427	588.9412668
Acad11	Acad11	3681.07707	-1.004923405	0.219124128	-4.586091967	4.52E-06	2.41E-05	OK	5160.540326	2571.479627
Acad12	Acad12	462.2437045	-1.493531288	0.249013697	-5.997787689	2.00E-09	2.46E-08	OK	731.9659693	259.9520059
Acad8	Acad8	1312.621612	-0.848091556	0.14452826	-5.8679981	4.41E-09	4.99E-08	OK	1759.520642	977.447339
Acad9	Acad9	1514.392152	-1.245760642	0.208577085	-5.972663029	2.33E-09	2.82E-08	OK	2261.858016	953.7927541
Acadl	Acadl	5502.589187	-0.623670731	0.154937206	-4.025312884	5.69E-05	0.000228853	OK	6883.066956	4467.23086
Acadm	Acadm	15044.41168	-1.918500039	0.411093282	-4.666824108	3.06E-06	1.71E-05	OK	25950.67282	6864.715826
Acads	Acads	2306.952339	-0.536350813	0.220524185	-2.432163225	0.015008942	0.03175114	OK	2804.536829	1933.763972
Acadsb	Acadsb	2817.302008	-1.29015312	0.169709012	-7.602148568	2.91E-14	1.12E-12	OK	4254.246323	1739.593771
Acadvl	Acadvl	4744.536173	-0.698895638	0.128505816	-5.438630417	5.37E-08	4.64E-07	OK	6078.091731	3744.369504
Acan	Acan	0.774015957	1.439157941	3.565278179	0.403659369	0.686463222	NaN	Low	0.391298229	1.061054254
Acap1	Acap1	38.95491451	1.098576535	0.37171159	2.955454077	0.003122092	0.0079873	OK	23.57692554	50.48840623
Acap2	Acap2	893.861799	-0.208022672	0.108197288	-1.92262371	0.054527324	0.096934898	OK	968.1475019	838.1475218
Acap3	Acap3	264.6933164	0.691398502	0.182077785	3.797269946	0.000146298	0.000532167	OK	195.8744393	316.3074743
Acat1	Acat1	7855.105497	-2.146095356	0.391993118	-5.474829171	4.38E-08	3.88E-07	OK	14085.56937	3182.257591
Acat2	Acat2	1800.82283	-1.490959921	0.247498314	-6.024121519	1.70E-09	2.13E-08	OK	2849.981071	1013.95415
Acat3	Acat3	390.3630709	-0.118236453	0.472004933	-0.250498342	0.802201987	0.854229556	OK	408.7416918	376.5791052
Acbd3	Acbd3	1074.105976	0.060783215	0.092662104	0.65596628	0.511845821	0.610154221	OK	1048.327979	1093.439473
Acbd4	Acbd4	1084.328464	-1.344550663	0.240946953	-5.580276676	2.40E-08	2.27E-07	OK	1659.043199	653.2924123
Acbd5	Acbd5	2145.74359	-0.55410085	0.13348766	-4.150951847	3.31E-05	0.000141476	OK	2623.925702	1787.107005
Acbd6	Acbd6	537.926888	0.235475547	0.131182784	1.795018669	0.072650726	0.12382724	OK	488.4421856	575.0404148
Acbd7	Acbd7	1.099263422	-1.169337269	1.717338714	-0.680900779	0.495934275	NaN	Low	1.610304587	0.715982549
Accs	Accs	201.535322	0.667443255	0.172499663	3.86924381	0.000109173	0.000408002	OK	150.8332916	239.5618449
Accsl	Accsl	1.158702549	1.019236444	1.68180723	0.606036426	0.544490565	NaN	Low	0.730227566	1.480058787
Acd	Acd	367.1067647	0.499894915	0.128832442	3.880194345	0.000104373	0.000392246	OK	296.8595281	419.7921921
Ace	Ace	2514.281848	-1.707569351	0.455350562	-3.750010416	0.000176827	0.000629302	OK	4165.967987	1275.517243
Ace2	Ace2	1156.082106	-2.114555306	0.383328948	-5.516294344	3.46E-08	3.14E-07	OK	2062.502958	476.2664678
Ace3	Ace3	0.409458695	0.102849693	2.914119146	0.035293579	0.971845644	NaN	Low	0.39287002	0.421900201
Acer1	Acer1	0	NaN	NaN	NaN	NaN	NaN	Low	NaN	NaN
Acer2	Acer2	639.0111467	-0.152373182	0.137970805	-1.104387139	0.269425237	0.367320617	OK	677.8339276	609.8940611
Acer3	Acer3	422.461237	-0.08597788	0.127551022	-0.674066575	0.500268989	0.598958608	OK	436.9051415	411.6283087
Ache	Ache	51.59666608	-0.621644469	0.373263137	-1.665432256	0.095826549	0.156523848	OK	64.49907242	41.91986132
Acin1	Acin1	2659.308073	0.41258653	0.090624781	4.552689949	5.30E-06	2.78E-05	OK	2236.248155	2976.603012
Ackr1	Ackr1	0.885316135	2.874756464	2.445913437	1.175330418	0.239862549	NaN	Low	0.19163175	1.405579424
Ackr2	Ackr2	12.72091661	0.157191331	0.71581479	0.219597769	0.826184429	0.872483452	OK	11.93578672	13.30976402
Ackr3	Ackr3	665.9372076	-0.907688526	0.355151552	-2.555778007	0.010595069	0.023466903	OK	908.3049108	484.1614301
Ackr4	Ackr4	2.830149003	1.33022504	1.091591233	1.218610959	0.222991887	0.31512581	OK	1.517195206	3.814864351
Acly	Acly	3397.961989	-0.490363891	0.175334566	-2.796732572	0.005162224	0.012397613	OK	4067.757759	2895.615162
Acmsd	Acmsd	1578.034002	-2.626217558	0.853693809	-3.076299171	0.002095874	0.005637828	OK	3028.131378	490.4609707
Acnat1	Acnat1	1990.00485	-1.112695418	0.32283799	-3.446606197	0.000567675	0.001773523	OK	2872.339535	1328.253836
Acnat2	Acnat2	1015.451231	-2.112016368	0.436289831	-4.84085628	1.29E-06	7.89E-06	OK	1810.860216	418.8944914
Aco1	Aco1	5254.020538	-1.392153401	0.179319727	-7.763526233	8.26E-15	3.65E-13	OK	8129.594116	3097.340354
Aco2	Aco2	14896.63174	-0.864123931	0.129328099	-6.681640997	2.36E-11	4.59E-10	OK	20062.72782	11022.05967
Acod1	Acod1	13.78311266	6.834921443	1.420485429	4.811680079	1.50E-06	8.96E-06	OK	0.209906136	23.96301755
Acot1	Acot1	1369.636951	0.050304144	0.233772961	0.215183756	0.829624055	0.874935054	OK	1342.417933	1390.051214
Acot10	Acot10	3.140849517	1.979759376	1.149312799	1.722559236	0.084968262	0.141375056	OK	1.170892014	4.618317645
Acot11	Acot11	687.3092797	-1.243564273	0.243208106	-5.113169516	3.17E-07	2.27E-06	OK	1025.985273	433.3022849
Acot12	Acot12	1330.468713	-2.183316474	0.32301857	-6.759105136	1.39E-11	2.83E-10	OK	2399.911922	528.3863069
Acot13	Acot13	1541.485696	-0.875520973	0.163671549	-5.349255757	8.83E-08	7.22E-07	OK	2082.997087	1135.352153
Acot2	Acot2	849.8877573	0.805480786	0.215178686	3.743311198	0.000181611	0.000644414	OK	595.4625545	1040.706659
Acot3	Acot3	528.3547064	-1.321887126	0.579734884	-2.280157989	0.02259832	0.045422379	OK	804.0100899	321.6131687
Acot4	Acot4	619.7997322	-2.154335105	0.394653274	-5.458804591	4.79E-08	4.20E-07	OK	1112.875849	249.9926444
Acot5	Acot5	11.7562077	2.811620646	0.706602605	3.979069179	6.92E-05	0.000271818	OK	2.647546452	18.58770364
Acot6	Acot6	73.77189626	-0.425686354	0.233018374	-1.826835999	0.067724431	0.116651197	OK	86.38485155	64.3121798
Acot7	Acot7	632.2716944	-0.197454242	0.401177488	-0.492186745	0.622587334	0.707984242	OK	682.1303225	594.8777233
Acot8	Acot8	393.2230949	-0.522839927	0.188409939	-2.77501245	0.005519959	0.01315508	OK	475.8922671	331.2212157
Acot9	Acot9	1114.391389	0.34855824	0.186579217	1.868151475	0.06174096	0.107824431	OK	963.8693969	1227.282882
Acox1	Acox1	8722.711586	-1.566274371	0.291198877	-5.37871021	7.50E-08	6.23E-07	OK	14034.23356	4739.070102
Acox2	Acox2	1256.709738	-1.272669162	0.497866355	-2.55624657	0.010580811	0.023438418	OK	1889.556389	782.07475
Acox3	Acox3	2976.959848	-1.003981502	0.29965722	-3.350433213	0.000806853	0.00241552	OK	4172.343316	2080.422248
Acoxl	Acoxl	5.915118648	1.906213136	0.831822852	2.291609483	0.021928188	0.044230676	OK	2.301224213	8.625539474
Acp1	Acp1	1137.212694	-0.043853314	0.168002741	-0.261027374	0.794071397	0.847400028	OK	1157.007078	1122.366906
Acp2	Acp2	1116.796741	0.187710853	0.111689117	1.680654826	0.09282998	0.152400652	OK	1034.643076	1178.411991
Acp4	Acp4	0	NaN	NaN	NaN	NaN	NaN	Low	NaN	NaN
Acp5	Acp5	785.4793483	-0.653098565	0.202643955	-3.222886987	0.001269056	0.003618481	OK	991.8290712	630.7170562
Acp6	Acp6	990.7439732	-0.220266154	0.206763609	-1.065304264	0.286738264	0.38643226	OK	1077.962163	925.3303308
Acp7	Acp7	0.155738863	0.367308528	3.816938526	0.096231188	0.923336962	NaN	Low	0.133603177	0.172340628
Acpp	Acpp	295.6689253	0.468817739	0.234467901	1.999496465	0.045554664	0.083160059	OK	242.4680011	335.5696184
Acr	Acr	2.484804913	2.373066478	1.33001214	1.784244224	0.074383989	0.126242878	OK	0.733239031	3.798479324
Acrbp	Acrbp	91.44640511	-0.086631662	0.227933244	-0.38007471	0.703889958	0.776597639	OK	94.59681044	89.08360111
Acrv1	Acrv1	0	NaN	NaN	NaN	NaN	NaN	Low	NaN	NaN
Acsbg1	Acsbg1	52.67184097	3.001875308	0.405121907	7.409807405	1.26E-13	4.07E-12	OK	10.52185539	84.28433015
Acsbg2	Acsbg2	0	NaN	NaN	NaN	NaN	NaN	Low	NaN	NaN
Acsf2	Acsf2	923.3218496	0.382071061	0.317140697	1.204736775	0.228304934	0.32117344	OK	786.9687872	1025.586646
Acsf3	Acsf3	761.8764973	-0.985924272	0.253881853	-3.883397969	0.000103007	0.000387633	OK	1062.460423	536.4385527
Acsl1	Acsl1	5091.737664	-0.554833634	0.30079832	-1.84453701	0.065104917	0.112764297	OK	6227.944005	4239.582909
Acsl3	Acsl3	858.1466857	-0.504348104	0.198728748	-2.537871894	0.01115288	0.024533997	OK	1032.150187	727.6440596
Acsl4	Acsl4	2220.577572	0.529259593	0.171410553	3.087672161	0.002017309	0.005455349	OK	1771.854552	2557.119838
Acsl5	Acsl5	3415.581596	0.736705506	0.135853398	5.422797796	5.87E-08	5.02E-07	OK	2473.659714	4122.023007
Acsl6	Acsl6	46.70388745	2.461466647	0.438022129	5.619502948	1.92E-08	1.86E-07	OK	13.06086452	71.93615465
Acsm1	Acsm1	3348.172311	-2.6760295	0.532326929	-5.027041376	4.98E-07	3.37E-06	OK	6463.857345	1011.408535
Acsm2	Acsm2	28959.09735	-3.348623179	0.807213625	-4.148372965	3.35E-05	0.000142825	OK	59750.54577	5865.511027
Acsm3	Acsm3	4449.351018	-6.768091832	1.792358991	-3.7760805	NaN	NaN	Outlier	10256.35105	94.10099644
Acsm4	Acsm4	0	NaN	NaN	NaN	NaN	NaN	Low	NaN	NaN
Acsm5	Acsm5	1318.587526	-2.958894599	0.510328743	-5.79801675	6.71E-09	7.29E-08	OK	2626.331352	337.7796566
Acss1	Acss1	6958.537249	-0.48558906	0.182418789	-2.661946517	0.007769022	0.017850773	OK	8316.756799	5939.872586
Acss2	Acss2	2458.41611	-2.078510471	0.360634094	-5.763488542	8.24E-09	8.73E-08	OK	4359.959594	1032.258497
Acss2os	Acss2os	0	NaN	NaN	NaN	NaN	NaN	Low	NaN	NaN
Acss3	Acss3	145.4323737	-2.23156143	0.495915302	-4.499884194	6.80E-06	3.45E-05	OK	264.3049277	56.27795821
Acta1	Acta1	26.4317199	5.36383002	1.077757949	4.976841065	6.46E-07	4.28E-06	OK	1.103191732	45.42811602
Acta2	Acta2	1399.817276	1.077128863	0.229140458	4.700736277	2.59E-06	1.47E-05	OK	856.581544	1807.244076
Actb	Actb	15420.12455	0.759868999	0.100001188	7.598599708	2.99E-14	1.14E-12	OK	11044.41161	18701.90926
Actbl2	Actbl2	0	NaN	NaN	NaN	NaN	NaN	Low	NaN	NaN
Actc1	Actc1	1.155338878	3.25427089	1.758884464	1.850190252	0.064286133	NaN	Low	0.196450647	1.874505051
Actg1	Actg1	27852.17565	0.330145566	0.107893799	3.059912341	0.002214018	0.005911093	OK	24283.95739	30528.33934
Actg2	Actg2	34.76857901	1.59846402	0.455893007	3.506226231	0.000454509	0.001461325	OK	16.10420148	48.76686216
Actl10	Actl10	0	NaN	NaN	NaN	NaN	NaN	Low	NaN	NaN
Actl11	Actl11	0	NaN	NaN	NaN	NaN	NaN	Low	NaN	NaN
Actl6a	Actl6a	657.5312462	0.201106225	0.128962452	1.559416875	0.118897745	0.187157988	OK	605.7549518	696.3634671
Actl6b	Actl6b	0	NaN	NaN	NaN	NaN	NaN	Low	NaN	NaN
Actl7a	Actl7a	0	NaN	NaN	NaN	NaN	NaN	Low	NaN	NaN
Actl7b	Actl7b	0.847118427	1.509317093	2.09922592	0.718987451	0.472148652	NaN	Low	0.412165482	1.173333135
Actl9	Actl9	2.017541211	-2.017888851	1.363086147	-1.48038248	0.138771203	0.213084776	OK	3.541607971	0.874491141
Actn1	Actn1	1662.382341	0.98869154	0.157670702	6.27061039	3.60E-10	5.29E-09	OK	1063.92103	2111.228324
Actn2	Actn2	18.04412038	0.840030599	0.393137649	2.136734047	0.032619629	0.062376909	OK	12.43154147	22.25355456
Actn3	Actn3	32.26986138	0.936202122	0.414607249	2.258045717	0.023942809	0.047777422	OK	21.20239859	40.57045846
Actn4	Actn4	7892.944261	-0.025673659	0.092209056	-0.278428825	0.780683195	0.838015865	OK	7973.307075	7832.672151
Actr10	Actr10	1301.54212	-0.130676717	0.083931182	-1.556950755	0.119482178	0.187870016	OK	1369.300668	1250.723208
Actr1a	Actr1a	2672.438261	0.578386371	0.136133573	4.248668109	2.15E-05	9.65E-05	OK	2084.884257	3113.103765
Actr1b	Actr1b	1881.58835	-0.166487813	0.084529435	-1.969583896	0.048886079	0.088309657	OK	2006.557715	1787.861326
Actr2	Actr2	4660.305251	0.071076894	0.089726176	0.792153385	0.428271245	0.530987993	OK	4529.592766	4758.339615
Actr3	Actr3	4216.459079	0.032722356	0.055628974	0.58822504	0.556381252	0.651278508	OK	4161.901104	4257.377561
Actr3b	Actr3b	12.83865124	0.276139688	0.548342001	0.503590255	0.614549342	0.701172092	OK	11.45752616	13.87449505
Actr5	Actr5	158.2687644	0.166950203	0.176656699	0.945054473	0.344631066	0.447940302	OK	147.9003048	166.0451091
Actr6	Actr6	204.8559455	-0.570415934	0.140773987	-4.051998134	5.08E-05	0.000206375	OK	251.8562668	169.6057046
Actr8	Actr8	674.0506077	-0.174627858	0.104229324	-1.675419653	0.093851923	0.15377749	OK	721.0216532	638.8223235
Actrt1	Actrt1	0	NaN	NaN	NaN	NaN	NaN	Low	NaN	NaN
Actrt2	Actrt2	0.311477727	1.246998324	3.800528024	0.328111861	0.742827086	NaN	Low	0.174512922	0.414201331
Actrt3	Actrt3	2.517044828	-0.763931243	1.338190923	-0.570868648	0.568088685	0.661475826	OK	3.289911962	1.937394478
Acvr1	Acvr1	282.3815602	0.453394655	0.18646175	2.431569235	0.015033575	0.031791227	OK	233.1795628	319.2830582
Acvr1b	Acvr1b	1288.788673	0.009895166	0.130031089	0.076098464	0.939340762	0.95818468	OK	1283.739994	1292.575183
Acvr1c	Acvr1c	5.460033937	0.634929005	1.083192241	0.586164654	0.557764872	0.652261102	OK	4.149211791	6.443150546
Acvr2a	Acvr2a	625.1438605	-0.356980344	0.105107319	-3.396341435	0.000682931	0.002085836	OK	714.6614885	558.0056395
Acvr2b	Acvr2b	425.4859575	-0.731083768	0.146903236	-4.976634894	6.47E-07	4.28E-06	OK	550.5562336	331.6832505
[truncated: 22,973 more rows]
