# Supplementary material for: Carbonic Anhydrase 2 Deletion Delays the Growth of Kidney Cysts Whereas Foxi1 Deletion Completely Abrogates Cystogenesis in TSC
Source: Int J Mol Sci. 2024 Apr 27;25(9):4772. doi: 10.3390/ijms25094772 (PMC11084925; doi:10.3390/ijms25094772)
Supplement: Supplementary file 1 [file ijms-25-04772-s001.zip › Data Set 4.csv]

	GeneName	baseMean	log2FoldChange	lfcSE	stat	pvalue	padj	status	control	comparison
1-Mar	1-Mar	49.44750589	-2.308314213	0.553397203	-4.17117073	3.03E-05	0.006251054	OK	75.15326531	15.17315999
1-Mar	1-Mar	103.0520285	-0.149820484	0.269413512	-0.556098629	0.578143433	0.999823968	OK	107.6006486	96.98720178
2-Mar	2-Mar	4640.381265	0.033247306	0.141616793	0.234769514	0.814387631	0.999823968	OK	4594.47679	4701.587231
2-Mar	2-Mar	1026.769167	0.134634063	0.216121433	0.622955629	0.53331368	0.999823968	OK	985.4583372	1081.850274
3-Mar	3-Mar	60.5592182	-0.031466259	0.233936377	-0.134507762	0.893001073	0.999823968	OK	61.12439039	59.80565527
4-Mar	4-Mar	0.165224843	-0.574663065	3.81694647	-0.150555704	0.880326206	NaN	Low	0.192303061	0.129120553
5-Mar	5-Mar	1847.231563	0.044543899	0.150155133	0.296652519	0.76673181	0.999823968	OK	1822.736277	1879.891944
6-Mar	6-Mar	4904.185293	-0.117191636	0.159304443	-0.735645743	0.461946317	0.999823968	OK	5073.838563	4677.980933
7-Mar	7-Mar	583.5470314	-0.100726217	0.145166912	-0.693864844	0.487766973	0.999823968	OK	600.9142842	560.3906944
8-Mar	8-Mar	4045.819731	0.02002413	0.172566467	0.116037204	0.907623057	0.999823968	OK	4021.72996	4077.939425
9-Mar	9-Mar	286.1311504	-0.02012572	0.259033974	-0.07769529	0.938070441	0.999823968	OK	287.8400859	283.8525697
10-Mar	10-Mar	38.4348723	0.587839306	0.396754818	1.481618569	0.138441815	0.928549285	OK	31.61883531	47.52292162
11-Mar	11-Mar	0.131829579	-0.574663065	3.81694647	-0.150555704	0.880326206	NaN	Low	0.153434745	0.103022692
1-Sep	1-Sep	81.17007687	-0.348303206	0.275230701	-1.265495475	0.20569377	0.983825148	OK	89.38701337	70.21416154
2-Sep	2-Sep	2015.11446	0.083387441	0.130819977	0.637421309	0.523850452	0.999823968	OK	1965.004463	2081.927789
3-Sep	3-Sep	13.96156647	-0.96326307	0.622788243	-1.546694372	0.121936961	0.909168025	OK	17.64515165	9.050119573
4-Sep	4-Sep	585.0936284	-0.063939655	0.253859227	-0.251870516	0.80114115	0.999823968	OK	596.1700839	570.3250211
5-Sep	5-Sep	41.52789869	-0.172428788	0.268167951	-0.64298805	0.520231854	0.999823968	OK	43.63455834	38.71901917
6-Sep	6-Sep	224.6038297	-0.335622395	0.278246002	-1.206207428	0.22773752	0.999823968	OK	246.5338395	195.3638167
7-Sep	7-Sep	1758.00527	0.160510034	0.140904714	1.139138851	0.254645245	0.999823968	OK	1673.597021	1870.549602
8-Sep	8-Sep	650.886878	-0.107633824	0.174524004	-0.616727912	0.537414207	0.999823968	OK	671.5784955	623.2980547
9-Sep	9-Sep	995.3428052	0.131035273	0.16870738	0.776701488	0.437334909	0.999823968	OK	956.3723095	1047.303466
10-Sep	10-Sep	304.3279964	-0.022426496	0.16688081	-0.134386308	0.893097108	0.999823968	OK	306.3531657	301.6277708
11-Sep	11-Sep	1507.20023	-0.055695654	0.188125877	-0.296055251	0.767187887	0.999823968	OK	1532.065388	1474.046687
12-Sep	12-Sep	0.474192923	2.632106413	2.766183583	0.951529909	0.341335443	0.999823968	OK	0.146887471	0.910600191
14-Sep	14-Sep	0.165224843	-0.574663065	3.81694647	-0.150555704	0.880326206	NaN	Low	0.192303061	0.129120553
0610005C13Rik	0610005C13Rik	2012.84789	-0.313296626	0.195617707	-1.601576007	0.1092494	0.891483145	OK	2196.609341	1767.832623
0610009B22Rik	0610009B22Rik	473.3858528	-0.029025788	0.190688733	-0.15221554	0.879016938	0.999823968	OK	477.4616229	467.9514926
0610009E02Rik	0610009E02Rik	31.92188009	0.173127541	0.328888867	0.526401342	0.598609383	0.999823968	OK	30.26795164	34.12711801
0610009L18Rik	0610009L18Rik	54.31579468	0.446348646	0.2481516	1.798693405	0.072067193	0.802449237	OK	47.01060319	64.05605
0610010B08Rik	0610010B08Rik	116.2473616	0.784506409	0.354037576	2.215884589	0.026699407	0.538235778	OK	88.762559	152.893765
0610010F05Rik	0610010F05Rik	389.7741878	0.091160987	0.163753028	0.556698022	0.577733768	0.999823968	OK	379.1745692	403.9070127
0610010K14Rik	0610010K14Rik	363.0900773	0.010030466	0.155922965	0.064329625	0.948707765	0.999823968	OK	362.0076514	364.5333117
0610012G03Rik	0610012G03Rik	717.0748016	0.067087249	0.120017633	0.558978273	0.576176549	0.999823968	OK	702.7390808	736.1890959
0610030E20Rik	0610030E20Rik	755.1394216	-0.115255327	0.148442456	-0.776431014	0.437494539	0.999823968	OK	780.8336776	720.8804136
0610031O16Rik	0610031O16Rik	15.66608999	-0.036322868	1.322907236	-0.027456852	0.978095354	0.999823968	OK	15.83481762	15.44111982
0610037L13Rik	0610037L13Rik	363.4836329	0.158888641	0.120430445	1.319339481	0.187055644	0.96866987	OK	346.2087862	386.5167617
0610038B21Rik	0610038B21Rik	20.7929743	-0.226955699	0.559853877	-0.405383813	0.685195407	0.999823968	OK	22.17644236	18.94835021
0610039H22Rik	0610039H22Rik	4.393014101	-0.381315637	0.942986417	-0.404370233	0.685940486	0.999823968	OK	4.878639875	3.745513068
0610039K10Rik	0610039K10Rik	0.915736163	2.638040757	1.970906211	1.33849127	0.180736344	0.964058099	OK	0.28270228	1.75978134
0610040B10Rik	0610040B10Rik	12.0372504	0.090119653	0.613555098	0.146881108	0.883225864	0.999823968	OK	11.7136599	12.4687044
0610040F04Rik	0610040F04Rik	91.93438379	-0.580514022	0.501871031	-1.156699602	0.247395112	0.999823968	OK	107.1464842	71.65158328
0610040J01Rik	0610040J01Rik	856.8583692	0.026388124	0.142540103	0.185127718	0.853128861	0.999823968	OK	850.1329109	865.8256469
0610043K17Rik	0610043K17Rik	31.94662655	0.212574397	0.544032317	0.390738547	0.695990503	0.999823968	OK	29.91152266	34.66009841
1010001N08Rik	1010001N08Rik	2.978845158	-0.851707237	0.993294952	-0.857456524	0.391192633	0.999823968	OK	3.682531838	2.040596251
1110002J07Rik	1110002J07Rik	10.11412156	0.159876199	0.575454775	0.277825828	0.781146063	0.999823968	OK	9.63043464	10.75903746
1110002L01Rik	1110002L01Rik	242.1367381	0.184447024	0.188202039	0.980047961	0.327062445	0.999823968	OK	228.7655868	259.9649399
1110004F10Rik	1110004F10Rik	1084.131852	0.185598378	0.112574135	1.648676925	0.09921384	0.858981708	OK	1023.888347	1164.456526
1110006O24Rik	1110006O24Rik	18.89452412	-0.043261178	0.475047051	-0.091067143	0.927439241	0.999823968	OK	19.1368062	18.57148136
1110008L16Rik	1110008L16Rik	374.4130412	-0.056117976	0.140006997	-0.400822651	0.688550701	0.999823968	OK	380.6366467	366.1149006
1110008P14Rik	1110008P14Rik	405.8186648	0.174028406	0.166614157	1.044499515	0.296254343	0.999823968	OK	384.6823975	434.0003546
1110012L19Rik	1110012L19Rik	228.1944661	-0.024187252	0.157165899	-0.153896309	0.877691495	0.999823968	OK	229.8320757	226.0109866
1110015O18Rik	1110015O18Rik	0	NaN	NaN	NaN	NaN	NaN	Low	NaN	NaN
1110017D15Rik	1110017D15Rik	3.157908981	0.0071786	1.086581874	0.00660659	0.994728743	0.999823968	OK	3.151172369	3.166891131
1110019D14Rik	1110019D14Rik	111.4578936	0.499844423	0.268298448	1.863016451	0.062459952	0.754841367	OK	94.66002355	133.8550537
1110020A21Rik	1110020A21Rik	24.86920051	-0.234977169	0.464144021	-0.506259175	0.612674719	0.999823968	OK	26.58144287	22.58621069
1110025L11Rik	1110025L11Rik	0	NaN	NaN	NaN	NaN	NaN	Low	NaN	NaN
1110028F11Rik	1110028F11Rik	1.177701326	-1.169313552	1.649577447	-0.708856413	0.478413586	0.999823968	OK	1.545569194	0.687210836
1110028F18Rik	1110028F18Rik	0	NaN	NaN	NaN	NaN	NaN	Low	NaN	NaN
1110032A03Rik	1110032A03Rik	636.6867508	0.10644216	0.30164716	0.352869756	0.724186085	0.999823968	OK	616.4572593	663.6594061
1110032F04Rik	1110032F04Rik	86.03811786	0.677186486	0.624465308	1.084426112	0.278175911	0.999823968	OK	68.46232332	109.4725106
1110036E04Rik	1110036E04Rik	0	NaN	NaN	NaN	NaN	NaN	Low	NaN	NaN
1110038B12Rik	1110038B12Rik	131.7766179	-0.007011345	0.259555679	-0.027012873	0.978449467	0.999823968	OK	132.050988	131.4107912
1110038F14Rik	1110038F14Rik	266.8858991	-0.001554179	0.125688023	-0.012365369	0.990134115	0.999823968	OK	267.009108	266.7216207
1110046J04Rik	1110046J04Rik	8.868000821	-0.123793692	0.57284908	-0.216101755	0.828908432	0.999823968	OK	9.191933284	8.436090869
1110051M20Rik	1110051M20Rik	255.4534143	0.090675522	0.144010354	0.629645851	0.528926318	0.999823968	OK	248.5436858	264.6663856
1110058D11Rik	1110058D11Rik	0	NaN	NaN	NaN	NaN	NaN	Low	NaN	NaN
1110059E24Rik	1110059E24Rik	302.3340194	0.141382765	0.154688134	0.913985843	0.360724285	0.999823968	OK	289.5568969	319.3701827
1110059G10Rik	1110059G10Rik	251.2135631	0.035744248	0.130307822	0.274306231	0.783849296	0.999823968	OK	248.541511	254.7762992
1110065P20Rik	1110065P20Rik	299.5940128	0.087312502	0.162240118	0.538168379	0.590460808	0.999823968	OK	291.7920009	309.9966953
1190002N15Rik	1190002N15Rik	329.1225265	-0.183856619	0.231283948	-0.794938953	0.426649014	0.999823968	OK	346.9122091	305.4029496
1190005I06Rik	1190005I06Rik	12.38896996	-0.798448045	1.349835123	-0.591515239	0.554175248	0.999823968	OK	15.14834467	8.70980369
1190007I07Rik	1190007I07Rik	149.0467166	0.390136598	0.19850925	1.965332078	0.049375815	0.700372443	OK	131.5413375	172.3872222
1190028D05Rik	1190028D05Rik	0	NaN	NaN	NaN	NaN	NaN	Low	NaN	NaN
1300002E11Rik	1300002E11Rik	345.6048033	-0.045894697	0.155989498	-0.294216581	0.768592412	0.999823968	OK	350.30557	339.3371144
1300017J02Rik	1300017J02Rik	0	NaN	NaN	NaN	NaN	NaN	Low	NaN	NaN
1500004A13Rik	1500004A13Rik	8.966507774	0.152826726	0.576289347	0.265190961	0.790862357	0.999823968	OK	8.556718142	9.51289395
1500009C09Rik	1500009C09Rik	0	NaN	NaN	NaN	NaN	NaN	Low	NaN	NaN
1500009L16Rik	1500009L16Rik	17.94585381	0.022066335	0.570156411	0.038702248	0.969127781	0.999823968	OK	17.8280907	18.10287129
1500011B03Rik	1500011B03Rik	132.6581862	-0.502602155	0.318994375	-1.575583128	0.115121907	0.901966621	OK	151.7952865	107.1420524
1500011K16Rik	1500011K16Rik	419.1608946	0.206240359	0.184846237	1.115740099	0.264533401	0.999823968	OK	393.2600364	453.6953723
1500012K07Rik	1500012K07Rik	0	NaN	NaN	NaN	NaN	NaN	Low	NaN	NaN
1500015A07Rik	1500015A07Rik	108.8906592	0.488078815	0.32729706	1.491241063	0.135898216	0.927957797	OK	92.86792273	130.2543077
1500015L24Rik	1500015L24Rik	0.108514609	-0.574663065	3.81694647	-0.150555704	0.880326206	NaN	Low	0.126298752	0.084802418
1500015O10Rik	1500015O10Rik	23.05397389	-0.973039563	0.688430048	-1.413418206	0.157532796	0.941027426	OK	29.19124624	14.87094409
1500026H17Rik	1500026H17Rik	99.57107864	-0.025779281	0.221207096	-0.116539122	0.907225282	0.999823968	OK	100.3326089	98.55570491
1600002D24Rik	1600002D24Rik	0.131829579	-0.574663065	3.81694647	-0.150555704	0.880326206	NaN	Low	0.153434745	0.103022692
1600002K03Rik	1600002K03Rik	77.75791048	0.160652952	0.246443365	0.65188589	0.514474788	0.999823968	OK	74.02112545	82.74029052
1600010M07Rik	1600010M07Rik	1.544008909	-0.179067376	1.313343104	-0.136344703	0.891548786	0.999823968	OK	1.625316186	1.435599205
1600012H06Rik	1600012H06Rik	672.7082572	0.041001471	0.109150796	0.375640603	0.707184101	0.999823968	OK	664.4985419	683.6545443
1600014C10Rik	1600014C10Rik	877.6748536	0.253821315	0.321387806	0.789766476	0.429664161	0.999823968	OK	810.8296465	966.8017964
1600014C23Rik	1600014C23Rik	0.165224843	-0.574663065	3.81694647	-0.150555704	0.880326206	NaN	Low	0.192303061	0.129120553
1600015I10Rik	1600015I10Rik	0	NaN	NaN	NaN	NaN	NaN	Low	NaN	NaN
1600019K03Rik	1600019K03Rik	0	NaN	NaN	NaN	NaN	NaN	Low	NaN	NaN
1600020E01Rik	1600020E01Rik	117.4500523	-0.182684993	0.219316601	-0.832973848	0.404859479	0.999823968	OK	123.7584597	109.0388425
1600023N17Rik	1600023N17Rik	7.072922086	0.874659556	0.751993828	1.163120657	0.244780552	0.999823968	OK	5.211228522	9.555180171
1600025M17Rik	1600025M17Rik	0	NaN	NaN	NaN	NaN	NaN	Low	NaN	NaN
1600027J07Rik	1600027J07Rik	0.165224843	-0.574663065	3.81694647	-0.150555704	0.880326206	NaN	Low	0.192303061	0.129120553
1600029I14Rik	1600029I14Rik	0.478415504	-2.078111191	3.706839062	-0.560615434	0.575059727	0.999823968	OK	0.710949553	0.168370105
1600029O15Rik	1600029O15Rik	0.535259986	-2.269171853	2.751941487	-0.824571258	0.409615045	0.999823968	OK	0.810588227	0.168155663
1700001C02Rik	1700001C02Rik	0.158972351	1.108452123	3.81694647	0.290402847	0.771508066	NaN	Low	0.106301224	0.229200522
1700001C19Rik	1700001C19Rik	1.443877412	-1.493448977	1.558767496	-0.958096047	0.338014328	0.999823968	OK	1.995295042	0.708653905
1700001D01Rik	1700001D01Rik	0.148024386	-0.574663065	3.81694647	-0.150555704	0.880326206	NaN	Low	0.17228367	0.115678672
1700001F09Rik	1700001F09Rik	0	NaN	NaN	NaN	NaN	NaN	Low	NaN	NaN
1700001G01Rik	1700001G01Rik	0	NaN	NaN	NaN	NaN	NaN	Low	NaN	NaN
1700001G11Rik	1700001G11Rik	2.904907503	0.478708231	1.064163809	0.449844495	0.652822572	0.999823968	OK	2.48571443	3.463831601
1700001G17Rik	1700001G17Rik	5.767073168	-0.323942261	0.762851591	-0.424646504	0.671094387	0.999823968	OK	6.31103807	5.041786631
1700001J03Rik	1700001J03Rik	10.67490339	-0.635823864	0.536867278	-1.184322253	0.236285523	0.999823968	OK	12.5995375	8.108724562
1700001J11Rik	1700001J11Rik	1.377829688	0.211304037	1.706494226	0.12382347	0.901455048	0.999823968	OK	1.290585634	1.494155094
1700001K19Rik	1700001K19Rik	0	NaN	NaN	NaN	NaN	NaN	Low	NaN	NaN
1700001K23Rik	1700001K23Rik	0	NaN	NaN	NaN	NaN	NaN	Low	NaN	NaN
1700001L05Rik	1700001L05Rik	134.546557	0.10313459	0.214257777	0.48135751	0.63026243	0.999823968	OK	130.4050056	140.0686256
1700001L19Rik	1700001L19Rik	3.548267485	0.372326354	0.959863562	0.387895081	0.698093678	0.999823968	OK	3.150688689	4.078372546
1700001O22Rik	1700001O22Rik	18.49812746	0.532186646	0.555650253	0.957772705	0.338177386	0.999823968	OK	15.52906345	22.45687948
1700001P01Rik	1700001P01Rik	0.759387631	-0.161137342	2.260012592	-0.071299311	0.943159543	0.999823968	OK	0.795413108	0.71135366
1700003C15Rik	1700003C15Rik	0	NaN	NaN	NaN	NaN	NaN	Low	NaN	NaN
1700003D09Rik	1700003D09Rik	0.158972351	1.108452123	3.81694647	0.290402847	0.771508066	NaN	Low	0.106301224	0.229200522
1700003E16Rik	1700003E16Rik	25.87823987	-0.419491762	0.371086892	-1.130440797	0.258290532	0.999823968	OK	29.01582959	21.69478691
1700003E24Rik	1700003E24Rik	0.165224843	-0.574663065	3.81694647	-0.150555704	0.880326206	NaN	Low	0.192303061	0.129120553
1700003F12Rik	1700003F12Rik	0.749435428	-0.044889193	1.987385845	-0.022587055	0.98197967	0.999823968	OK	0.759406127	0.736141163
1700003G13Rik	1700003G13Rik	0.168239835	1.108452123	3.81694647	0.290402847	0.771508066	NaN	Low	0.112498181	0.242562041
1700003G18Rik	1700003G18Rik	0	NaN	NaN	NaN	NaN	NaN	Low	NaN	NaN
1700003H04Rik	1700003H04Rik	0	NaN	NaN	NaN	NaN	NaN	Low	NaN	NaN
1700003I22Rik	1700003I22Rik	0	NaN	NaN	NaN	NaN	NaN	Low	NaN	NaN
1700003L19Rik	1700003L19Rik	0	NaN	NaN	NaN	NaN	NaN	Low	NaN	NaN
1700003M07Rik	1700003M07Rik	0.372079623	-1.757511739	3.780336881	-0.464908762	0.641996796	0.999823968	OK	0.532926461	0.157617173
1700003P14Rik	1700003P14Rik	0	NaN	NaN	NaN	NaN	NaN	Low	NaN	NaN
1700006A11Rik	1700006A11Rik	0	NaN	NaN	NaN	NaN	NaN	Low	NaN	NaN
1700006F04Rik	1700006F04Rik	0	NaN	NaN	NaN	NaN	NaN	Low	NaN	NaN
1700006H21Rik	1700006H21Rik	0	NaN	NaN	NaN	NaN	NaN	Low	NaN	NaN
1700007F19Rik	1700007F19Rik	0	NaN	NaN	NaN	NaN	NaN	Low	NaN	NaN
1700007J10Rik	1700007J10Rik	0	NaN	NaN	NaN	NaN	NaN	Low	NaN	NaN
1700007K13Rik	1700007K13Rik	11.53658915	-0.422740275	0.814633337	-0.518933189	0.603807333	0.999823968	OK	12.94579661	9.65764587
1700007L15Rik	1700007L15Rik	29.97724785	0.11331958	0.449246468	0.252243675	0.800852721	0.999823968	OK	28.96295258	31.32964154
1700007P06Rik	1700007P06Rik	0	NaN	NaN	NaN	NaN	NaN	Low	NaN	NaN
1700008C04Rik	1700008C04Rik	0.129763813	1.108452123	3.81694647	0.290402847	0.771508066	NaN	Low	0.086770133	0.187088719
1700008J07Rik	1700008J07Rik	121.1174877	0.112101774	0.206654702	0.542459343	0.587502109	0.999823968	OK	117.063658	126.522594
1700008K24Rik	1700008K24Rik	0	NaN	NaN	NaN	NaN	NaN	Low	NaN	NaN
1700008O03Rik	1700008O03Rik	3.578714907	-0.082809484	0.870680113	-0.095108964	0.924228278	0.999823968	OK	3.666366575	3.461846016
1700008P02Rik	1700008P02Rik	0	NaN	NaN	NaN	NaN	NaN	Low	NaN	NaN
1700009C05Rik	1700009C05Rik	0	NaN	NaN	NaN	NaN	NaN	Low	NaN	NaN
1700009J07Rik	1700009J07Rik	13.89263353	0.539731242	0.641582979	0.841249315	0.400208279	0.999823968	OK	11.63105045	16.90807762
1700009N14Rik	1700009N14Rik	0	NaN	NaN	NaN	NaN	NaN	Low	NaN	NaN
1700010B08Rik	1700010B08Rik	0	NaN	NaN	NaN	NaN	NaN	Low	NaN	NaN
1700010D01Rik	1700010D01Rik	0	NaN	NaN	NaN	NaN	NaN	Low	NaN	NaN
1700010I02Rik	1700010I02Rik	0	NaN	NaN	NaN	NaN	NaN	Low	NaN	NaN
1700010I14Rik	1700010I14Rik	19.70232808	-0.590358317	0.427377834	-1.381349874	0.16717141	0.947050847	OK	23.0146882	15.28584791
1700010J16Rik	1700010J16Rik	0	NaN	NaN	NaN	NaN	NaN	Low	NaN	NaN
1700010K23Rik	1700010K23Rik	0	NaN	NaN	NaN	NaN	NaN	Low	NaN	NaN
1700010N08Rik	1700010N08Rik	0	NaN	NaN	NaN	NaN	NaN	Low	NaN	NaN
1700011B04Rik	1700011B04Rik	0	NaN	NaN	NaN	NaN	NaN	Low	NaN	NaN
1700011C11Rik	1700011C11Rik	0	NaN	NaN	NaN	NaN	NaN	Low	NaN	NaN
1700011L22Rik	1700011L22Rik	0.158972351	1.108452123	3.81694647	0.290402847	0.771508066	NaN	Low	0.106301224	0.229200522
1700011M02Rik	1700011M02Rik	0.108514609	-0.574663065	3.81694647	-0.150555704	0.880326206	NaN	Low	0.126298752	0.084802418
1700012A03Rik	1700012A03Rik	0	NaN	NaN	NaN	NaN	NaN	Low	NaN	NaN
1700012B07Rik	1700012B07Rik	0	NaN	NaN	NaN	NaN	NaN	Low	NaN	NaN
1700012B09Rik	1700012B09Rik	0.108514609	-0.574663065	3.81694647	-0.150555704	0.880326206	NaN	Low	0.126298752	0.084802418
1700012C14Rik	1700012C14Rik	0.333464886	0.387177267	3.81694647	0.101436389	0.919204051	0.999823968	OK	0.294599021	0.385286038
1700012D01Rik	1700012D01Rik	10.96370502	-0.274950855	0.566390306	-0.48544414	0.627361328	0.999823968	OK	11.84454049	9.789257722
1700012D14Rik	1700012D14Rik	6.231658926	-0.092937713	0.745820584	-0.124611354	0.900831239	0.999823968	OK	6.402857874	6.003393663
1700012D16Rik	1700012D16Rik	0	NaN	NaN	NaN	NaN	NaN	Low	NaN	NaN
1700012H19Rik	1700012H19Rik	0	NaN	NaN	NaN	NaN	NaN	Low	NaN	NaN
1700012I11Rik	1700012I11Rik	0	NaN	NaN	NaN	NaN	NaN	Low	NaN	NaN
1700012P22Rik	1700012P22Rik	0	NaN	NaN	NaN	NaN	NaN	Low	NaN	NaN
1700013D24Rik	1700013D24Rik	0.165224843	-0.574663065	3.81694647	-0.150555704	0.880326206	NaN	Low	0.192303061	0.129120553
1700013F07Rik	1700013F07Rik	0.316314136	0.389158886	3.81694647	0.101955552	0.918791955	NaN	Low	0.279257153	0.365723446
1700013G24Rik	1700013G24Rik	0	NaN	NaN	NaN	NaN	NaN	Low	NaN	NaN
1700013H16Rik	1700013H16Rik	0	NaN	NaN	NaN	NaN	NaN	Low	NaN	NaN
1700015F17Rik	1700015F17Rik	0.576930617	0.72791787	2.813825742	0.258693301	0.795871889	0.999823968	OK	0.450287758	0.745787763
1700015G11Rik	1700015G11Rik	0	NaN	NaN	NaN	NaN	NaN	Low	NaN	NaN
1700016A09Rik	1700016A09Rik	0.746150435	0.68000842	2.610987395	0.260441096	0.794523546	0.999823968	OK	0.593094225	0.950225382
1700016C15Rik	1700016C15Rik	292.5420903	-0.30947798	0.583827168	-0.530084924	0.596053051	0.999823968	OK	318.9313319	257.3564347
1700016D06Rik	1700016D06Rik	0	NaN	NaN	NaN	NaN	NaN	Low	NaN	NaN
1700016G22Rik	1700016G22Rik	0.298027043	1.982552759	3.773977349	0.525321849	0.599359471	NaN	Low	0.131573029	0.519965728
1700016H13Rik	1700016H13Rik	0	NaN	NaN	NaN	NaN	NaN	Low	NaN	NaN
1700016K05Rik	1700016K05Rik	0	NaN	NaN	NaN	NaN	NaN	Low	NaN	NaN
1700016K19Rik	1700016K19Rik	1.518574606	-0.336309609	1.445960736	-0.232585575	0.81608323	0.999823968	OK	1.667142109	1.320484601
1700016L04Rik	1700016L04Rik	0.418847705	2.483154298	3.699292542	0.67125113	0.502060562	0.999823968	OK	0.141137787	0.789127596
1700016L21Rik	1700016L21Rik	0	NaN	NaN	NaN	NaN	NaN	Low	NaN	NaN
1700016P04Rik	1700016P04Rik	0	NaN	NaN	NaN	NaN	NaN	Low	NaN	NaN
1700017B05Rik	1700017B05Rik	246.6799735	-0.027940249	0.201601273	-0.13859163	0.889772857	0.999823968	OK	248.7245291	243.9538993
1700017D01Rik	1700017D01Rik	0	NaN	NaN	NaN	NaN	NaN	Low	NaN	NaN
1700017G19Rik	1700017G19Rik	0	NaN	NaN	NaN	NaN	NaN	Low	NaN	NaN
1700017J07Rik	1700017J07Rik	0	NaN	NaN	NaN	NaN	NaN	Low	NaN	NaN
1700017L05Rik	1700017L05Rik	0	NaN	NaN	NaN	NaN	NaN	Low	NaN	NaN
1700017N19Rik	1700017N19Rik	0.131829579	-0.574663065	3.81694647	-0.150555704	0.880326206	NaN	Low	0.153434745	0.103022692
1700018A04Rik	1700018A04Rik	0.330449686	-1.454700873	3.801068968	-0.38270836	0.701936015	0.999823968	OK	0.45404875	0.165650933
1700018B08Rik	1700018B08Rik	0	NaN	NaN	NaN	NaN	NaN	Low	NaN	NaN
1700018B24Rik	1700018B24Rik	0	NaN	NaN	NaN	NaN	NaN	Low	NaN	NaN
1700018F24Rik	1700018F24Rik	0	NaN	NaN	NaN	NaN	NaN	Low	NaN	NaN
1700018G05Rik	1700018G05Rik	1.005743769	0.011289962	1.807529868	0.006246072	0.995016388	0.999823968	OK	1.002368806	1.010243721
1700018L02Rik	1700018L02Rik	22.77542242	-0.020272098	0.387274252	-0.052345587	0.95825333	0.999823968	OK	22.91243833	22.59273454
1700019A02Rik	1700019A02Rik	0	NaN	NaN	NaN	NaN	NaN	Low	NaN	NaN
1700019C18Rik	1700019C18Rik	0	NaN	NaN	NaN	NaN	NaN	Low	NaN	NaN
1700019D03Rik	1700019D03Rik	15.35750762	1.755087291	0.766522096	2.289676058	0.022040102	0.500207483	OK	7.610044762	25.68745811
1700019E08Rik	1700019E08Rik	0	NaN	NaN	NaN	NaN	NaN	Low	NaN	NaN
1700019G24Rik	1700019G24Rik	0	NaN	NaN	NaN	NaN	NaN	Low	NaN	NaN
1700019M22Rik	1700019M22Rik	0	NaN	NaN	NaN	NaN	NaN	Low	NaN	NaN
1700019N19Rik	1700019N19Rik	0	NaN	NaN	NaN	NaN	NaN	Low	NaN	NaN
1700019P21Rik	1700019P21Rik	0	NaN	NaN	NaN	NaN	NaN	Low	NaN	NaN
1700020A23Rik	1700020A23Rik	0	NaN	NaN	NaN	NaN	NaN	Low	NaN	NaN
1700020D05Rik	1700020D05Rik	7.18016192	0.330946004	0.609939024	0.542588671	0.587413041	0.999823968	OK	6.465690485	8.132790501
1700020D14Rik	1700020D14Rik	0	NaN	NaN	NaN	NaN	NaN	Low	NaN	NaN
1700020G17Rik	1700020G17Rik	0	NaN	NaN	NaN	NaN	NaN	Low	NaN	NaN
1700020I14Rik	1700020I14Rik	708.6385936	0.045596606	0.11723018	0.388949383	0.69731359	0.999823968	OK	699.0191201	721.4645581
1700020L24Rik	1700020L24Rik	1.160350365	-0.197428539	1.734250483	-0.113840844	0.90936396	0.999823968	OK	1.227640711	1.070629905
1700020M21Rik	1700020M21Rik	0.108514609	-0.574663065	3.81694647	-0.150555704	0.880326206	NaN	Low	0.126298752	0.084802418
1700020N01Rik	1700020N01Rik	4.48044243	1.107040384	1.029617833	1.075195425	0.282287243	0.999823968	OK	2.997782432	6.457322427
1700020N15Rik	1700020N15Rik	0	NaN	NaN	NaN	NaN	NaN	Low	NaN	NaN
1700020N18Rik	1700020N18Rik	0	NaN	NaN	NaN	NaN	NaN	Low	NaN	NaN
1700021F02Rik	1700021F02Rik	0	NaN	NaN	NaN	NaN	NaN	Low	NaN	NaN
1700021F05Rik	1700021F05Rik	574.4986514	0.089490691	0.148243209	0.603674811	0.546059864	0.999823968	OK	559.1629294	594.9462806
1700021F07Rik	1700021F07Rik	0	NaN	NaN	NaN	NaN	NaN	Low	NaN	NaN
1700021N21Rik	1700021N21Rik	2.337786455	-0.743128913	1.407389468	-0.528019379	0.597485886	0.999823968	OK	2.825204135	1.687896217
1700022A21Rik	1700022A21Rik	0	NaN	NaN	NaN	NaN	NaN	Low	NaN	NaN
1700022A22Rik	1700022A22Rik	0	NaN	NaN	NaN	NaN	NaN	Low	NaN	NaN
1700022E09Rik	1700022E09Rik	0	NaN	NaN	NaN	NaN	NaN	Low	NaN	NaN
1700022H01Rik	1700022H01Rik	1.280839731	1.54323984	1.496154536	1.031470883	0.302320056	0.999823968	OK	0.703567672	2.050535811
1700022H16Rik	1700022H16Rik	0	NaN	NaN	NaN	NaN	NaN	Low	NaN	NaN
1700022I11Rik	1700022I11Rik	0	NaN	NaN	NaN	NaN	NaN	Low	NaN	NaN
1700023C21Rik	1700023C21Rik	0.158972351	1.108452123	3.81694647	0.290402847	0.771508066	NaN	Low	0.106301224	0.229200522
1700023D09Rik	1700023D09Rik	13.23664529	0.303795957	0.516207532	0.588515157	0.556186564	0.999823968	OK	12.02837127	14.84767731
1700023F02Rik	1700023F02Rik	0	NaN	NaN	NaN	NaN	NaN	Low	NaN	NaN
1700023F06Rik	1700023F06Rik	0.274118855	-1.244359378	3.810524537	-0.326558553	0.744001796	NaN	Low	0.364361532	0.153795285
1700024B18Rik	1700024B18Rik	0	NaN	NaN	NaN	NaN	NaN	Low	NaN	NaN
1700024F13Rik	1700024F13Rik	0.621068278	-1.050566586	2.787001031	-0.376952349	0.706209017	0.999823968	OK	0.797946066	0.385231226
1700024G13Rik	1700024G13Rik	0	NaN	NaN	NaN	NaN	NaN	Low	NaN	NaN
1700024I08Rik	1700024I08Rik	0	NaN	NaN	NaN	NaN	NaN	Low	NaN	NaN
1700024N05Rik	1700024N05Rik	0	NaN	NaN	NaN	NaN	NaN	Low	NaN	NaN
1700024P04Rik	1700024P04Rik	0	NaN	NaN	NaN	NaN	NaN	Low	NaN	NaN
1700025B11Rik	1700025B11Rik	0.336479671	2.138150163	3.759586781	0.56871946	0.56954654	0.999823968	OK	0.136892302	0.602596162
1700025C18Rik	1700025C18Rik	0	NaN	NaN	NaN	NaN	NaN	Low	NaN	NaN
1700025F22Rik	1700025F22Rik	0	NaN	NaN	NaN	NaN	NaN	Low	NaN	NaN
1700025F24Rik	1700025F24Rik	0	NaN	NaN	NaN	NaN	NaN	Low	NaN	NaN
1700025G04Rik	1700025G04Rik	175.4983652	-0.660373381	0.231207395	-2.856194888	0.004287519	0.22402026	OK	208.2839357	131.7842713
1700025J12Rik	1700025J12Rik	0	NaN	NaN	NaN	NaN	NaN	Low	NaN	NaN
1700025K24Rik	1700025K24Rik	0	NaN	NaN	NaN	NaN	NaN	Low	NaN	NaN
1700025M24Rik	1700025M24Rik	0	NaN	NaN	NaN	NaN	NaN	Low	NaN	NaN
1700025N23Rik	1700025N23Rik	0.240303956	-1.244870172	3.810687773	-0.326678607	0.743910983	NaN	Low	0.31944162	0.134787071
1700026D11Rik	1700026D11Rik	0	NaN	NaN	NaN	NaN	NaN	Low	NaN	NaN
1700026F02Rik	1700026F02Rik	0	NaN	NaN	NaN	NaN	NaN	Low	NaN	NaN
1700026J14Rik	1700026J14Rik	0.614512625	1.897078538	2.666548447	0.711435991	0.476814103	0.999823968	OK	0.283488886	1.05587761
1700027A15Rik	1700027A15Rik	0	NaN	NaN	NaN	NaN	NaN	Low	NaN	NaN
1700027F06Rik	1700027F06Rik	0	NaN	NaN	NaN	NaN	NaN	Low	NaN	NaN
1700027F09Rik	1700027F09Rik	0.168239835	1.108452123	3.81694647	0.290402847	0.771508066	NaN	Low	0.112498181	0.242562041
1700027H10Rik	1700027H10Rik	0	NaN	NaN	NaN	NaN	NaN	Low	NaN	NaN
1700027I24Rik	1700027I24Rik	0	NaN	NaN	NaN	NaN	NaN	Low	NaN	NaN
1700027J07Rik	1700027J07Rik	0.538381782	0.584453137	2.37116624	0.246483409	0.805308046	0.999823968	OK	0.443456106	0.664949349
1700028B04Rik	1700028B04Rik	0	NaN	NaN	NaN	NaN	NaN	Low	NaN	NaN
1700028D13Rik	1700028D13Rik	0	NaN	NaN	NaN	NaN	NaN	Low	NaN	NaN
1700028E10Rik	1700028E10Rik	7.100770775	0.066204981	0.656479764	0.100848472	0.919670748	0.999823968	OK	6.960684925	7.287551908
1700028I16Rik	1700028I16Rik	0.256725978	-1.244797946	3.810561657	-0.326670464	0.743917142	NaN	Low	0.341267687	0.144003699
1700028J19Rik	1700028J19Rik	176.759482	-0.083915549	0.29903706	-0.280619228	0.779002466	0.999823968	OK	181.146317	170.9103687
1700028K03Rik	1700028K03Rik	0.740225942	-1.60593714	2.235069497	-0.718517765	0.472438098	0.999823968	OK	1.03931648	0.341438558
1700028M03Rik	1700028M03Rik	0	NaN	NaN	NaN	NaN	NaN	Low	NaN	NaN
1700028P14Rik	1700028P14Rik	0.148024386	-0.574663065	3.81694647	-0.150555704	0.880326206	NaN	Low	0.17228367	0.115678672
1700028P15Rik	1700028P15Rik	0	NaN	NaN	NaN	NaN	NaN	Low	NaN	NaN
1700029B22Rik	1700029B22Rik	0	NaN	NaN	NaN	NaN	NaN	Low	NaN	NaN
1700029F12Rik	1700029F12Rik	0	NaN	NaN	NaN	NaN	NaN	Low	NaN	NaN
1700029H14Rik	1700029H14Rik	0	NaN	NaN	NaN	NaN	NaN	Low	NaN	NaN
1700029I15Rik	1700029I15Rik	6.343424197	0.232472208	0.6432416	0.361407297	0.717794994	0.999823968	OK	5.901220974	6.933028494
1700029J03Rik	1700029J03Rik	0	NaN	NaN	NaN	NaN	NaN	Low	NaN	NaN
1700029J07Rik	1700029J07Rik	185.7354786	-0.119758343	0.172397384	-0.6946645	0.48726558	0.999823968	OK	192.3004684	176.982159
1700029M20Rik	1700029M20Rik	0	NaN	NaN	NaN	NaN	NaN	Low	NaN	NaN
1700029N11Rik	1700029N11Rik	0.702698767	0.232076157	2.683072516	0.086496416	0.931071805	0.999823968	OK	0.653797349	0.767900657
1700029P11Rik	1700029P11Rik	0	NaN	NaN	NaN	NaN	NaN	Low	NaN	NaN
1700030A11Rik	1700030A11Rik	0	NaN	NaN	NaN	NaN	NaN	Low	NaN	NaN
1700030C10Rik	1700030C10Rik	15.00571007	-0.784614492	0.600845102	-1.305851525	0.191603054	0.969802354	OK	18.2947981	10.62025938
1700030C14Rik	1700030C14Rik	0	NaN	NaN	NaN	NaN	NaN	Low	NaN	NaN
1700030F04Rik	1700030F04Rik	0.108514609	-0.574663065	3.81694647	-0.150555704	0.880326206	NaN	Low	0.126298752	0.084802418
1700030F18Rik	1700030F18Rik	0	NaN	NaN	NaN	NaN	NaN	Low	NaN	NaN
1700030J22Rik	1700030J22Rik	44.60967273	0.204587194	0.323563853	0.632293108	0.527195366	0.999823968	OK	41.87539091	48.25538183
1700030K09Rik	1700030K09Rik	117.3560607	0.015830383	0.175359897	0.090273678	0.928069736	0.999823968	OK	116.8037521	118.0924721
1700030L20Rik	1700030L20Rik	0	NaN	NaN	NaN	NaN	NaN	Low	NaN	NaN
1700030M09Rik	1700030M09Rik	0	NaN	NaN	NaN	NaN	NaN	Low	NaN	NaN
1700030N03Rik	1700030N03Rik	0.259527626	1.813263501	3.791411511	0.478255524	0.632468347	NaN	Low	0.124917967	0.43900717
1700030O20Rik	1700030O20Rik	0.386243248	-0.28969723	3.042080271	-0.095229976	0.924132161	0.999823968	OK	0.418904569	0.342694821
1700031A10Rik	1700031A10Rik	0.131829579	-0.574663065	3.81694647	-0.150555704	0.880326206	NaN	Low	0.153434745	0.103022692
1700031F05Rik	1700031F05Rik	0	NaN	NaN	NaN	NaN	NaN	Low	NaN	NaN
1700031L13Rik	1700031L13Rik	0	NaN	NaN	NaN	NaN	NaN	Low	NaN	NaN
1700031M16Rik	1700031M16Rik	0	NaN	NaN	NaN	NaN	NaN	Low	NaN	NaN
1700031P21Rik	1700031P21Rik	0	NaN	NaN	NaN	NaN	NaN	Low	NaN	NaN
1700034E13Rik	1700034E13Rik	0	NaN	NaN	NaN	NaN	NaN	Low	NaN	NaN
1700034G24Rik	1700034G24Rik	0	NaN	NaN	NaN	NaN	NaN	Low	NaN	NaN
1700034H15Rik	1700034H15Rik	33.4366962	-0.2533298	0.421051441	-0.601659977	0.547400496	0.999823968	OK	35.9155159	30.13160326
1700034I23Rik	1700034I23Rik	0.593899281	0.731703958	2.792646736	0.262010926	0.793313019	0.999823968	OK	0.462857779	0.768621284
1700034J05Rik	1700034J05Rik	0.587713818	-0.965790463	2.798807967	-0.345072072	0.730040189	0.999823968	OK	0.74313613	0.380484069
1700034K08Rik	1700034K08Rik	0	NaN	NaN	NaN	NaN	NaN	Low	NaN	NaN
1700034P13Rik	1700034P13Rik	13.93336412	-0.317453296	0.755917552	-0.419957566	0.674516453	0.999823968	OK	15.22188441	12.21533707
1700036G14Rik	1700036G14Rik	0.365165432	-1.731697353	3.782145398	-0.457861127	0.647052217	0.999823968	OK	0.521314611	0.156966528
1700037C18Rik	1700037C18Rik	126.7716394	-0.121765885	0.185254857	-0.657288492	0.510995435	0.999823968	OK	131.3270747	120.6977256
1700037H04Rik	1700037H04Rik	355.7736531	-0.022226442	0.133881399	-0.166015905	0.868144433	0.999823968	OK	358.1200753	352.6450901
1700039E22Rik	1700039E22Rik	0.462780263	-0.511592543	3.800304055	-0.134618845	0.892913241	0.999823968	OK	0.53068148	0.372245307
1700039M10Rik	1700039M10Rik	0	NaN	NaN	NaN	NaN	NaN	Low	NaN	NaN
1700040D17Rik	1700040D17Rik	1.865935062	-1.996721864	1.436403114	-1.390084611	0.164503186	0.947050847	OK	2.748811718	0.688766188
1700041A01Rik	1700041A01Rik	0	NaN	NaN	NaN	NaN	NaN	Low	NaN	NaN
1700041C23Rik	1700041C23Rik	0.129763813	1.108452123	3.81694647	0.290402847	0.771508066	NaN	Low	0.086770133	0.187088719
1700041M19Rik	1700041M19Rik	0	NaN	NaN	NaN	NaN	NaN	Low	NaN	NaN
1700042G07Rik	1700042G07Rik	0	NaN	NaN	NaN	NaN	NaN	Low	NaN	NaN
1700042G15Rik	1700042G15Rik	0	NaN	NaN	NaN	NaN	NaN	Low	NaN	NaN
1700042O10Rik	1700042O10Rik	0.263659158	-1.323475838	3.807342648	-0.347611434	0.728132018	NaN	Low	0.355013635	0.14185319
1700044C05Rik	1700044C05Rik	0	NaN	NaN	NaN	NaN	NaN	Low	NaN	NaN
1700044K03Rik	1700044K03Rik	0	NaN	NaN	NaN	NaN	NaN	Low	NaN	NaN
1700045H11Rik	1700045H11Rik	0.108514609	-0.574663065	3.81694647	-0.150555704	0.880326206	NaN	Low	0.126298752	0.084802418
1700046C09Rik	1700046C09Rik	0	NaN	NaN	NaN	NaN	NaN	Low	NaN	NaN
1700047A11Rik	1700047A11Rik	0	NaN	NaN	NaN	NaN	NaN	Low	NaN	NaN
1700047E10Rik	1700047E10Rik	0	NaN	NaN	NaN	NaN	NaN	Low	NaN	NaN
1700047G03Rik	1700047G03Rik	0	NaN	NaN	NaN	NaN	NaN	Low	NaN	NaN
1700047I17Rik2	1700047I17Rik2	279.2064979	-0.155210259	0.295633313	-0.525009368	0.599576678	0.999823968	OK	291.9695521	262.1890923
1700047L14Rik	1700047L14Rik	0	NaN	NaN	NaN	NaN	NaN	Low	NaN	NaN
1700047M11Rik	1700047M11Rik	0.952100159	-3.092288929	2.347598687	-1.317213605	0.187767035	0.96866987	OK	1.531494682	0.17957413
1700048M11Rik	1700048M11Rik	0.806942714	-0.593919515	2.584499126	-0.229800625	0.818246699	0.999823968	OK	0.943379451	0.625027064
1700048O20Rik	1700048O20Rik	7.073558269	-0.339969023	0.719247814	-0.472673001	0.636446492	0.999823968	OK	7.772927624	6.141065795
1700049E15Rik	1700049E15Rik	0.525169935	-0.873880416	3.678265273	-0.237579498	0.812207254	0.999823968	OK	0.652149903	0.355863312
1700049E17Rik1	1700049E17Rik1	6.198247669	1.880858915	1.278707217	1.470906623	0.141316371	0.92882205	OK	2.883130448	10.61840396
1700049E17Rik2	1700049E17Rik2	1.635881627	-3.875670472	2.169440221	-1.786484105	0.074020909	0.802449237	OK	2.723632134	0.185547618
1700049E22Rik	1700049E22Rik	0	NaN	NaN	NaN	NaN	NaN	Low	NaN	NaN
1700049L16Rik	1700049L16Rik	0	NaN	NaN	NaN	NaN	NaN	Low	NaN	NaN
1700051A21Rik	1700051A21Rik	0.325543826	-1.591273921	3.792600524	-0.419573301	0.674797196	0.999823968	Low	0.456159601	0.15138946
1700052I22Rik	1700052I22Rik	0	NaN	NaN	NaN	NaN	NaN	Low	NaN	NaN
1700052K11Rik	1700052K11Rik	163.9146715	-0.094973307	0.207700589	-0.457260651	0.647483709	0.999823968	OK	168.515909	157.7796881
1700054A03Rik	1700054A03Rik	0.745974657	-1.401704989	2.247373169	-0.623708162	0.532819262	0.999823968	OK	1.016819934	0.38484762
1700054K19Rik	1700054K19Rik	0	NaN	NaN	NaN	NaN	NaN	Low	NaN	NaN
1700054M17Rik	1700054M17Rik	0	NaN	NaN	NaN	NaN	NaN	Low	NaN	NaN
1700055C04Rik	1700055C04Rik	0	NaN	NaN	NaN	NaN	NaN	Low	NaN	NaN
1700055D16Rik	1700055D16Rik	6.552961667	0.303544579	0.675909661	0.449090458	0.653366404	0.999823968	OK	5.955289766	7.349857535
1700056E22Rik	1700056E22Rik	4.52861176	0.09518503	0.961869412	0.098958371	0.921171323	0.999823968	OK	4.400001478	4.700092137
1700057G04Rik	1700057G04Rik	0	NaN	NaN	NaN	NaN	NaN	Low	NaN	NaN
1700057H15Rik	1700057H15Rik	0	NaN	NaN	NaN	NaN	NaN	Low	NaN	NaN
1700057H21Rik	1700057H21Rik	0.240323174	-1.244920754	3.810689059	-0.32669177	0.743901025	NaN	Low	0.319469859	0.134794261
1700060C16Rik	1700060C16Rik	0.316253158	0.38665708	3.81694647	0.101300106	0.919312232	NaN	Low	0.279443231	0.36533306
1700060C20Rik	1700060C20Rik	1.003296461	-1.947625116	2.05825823	-0.946249158	0.344021519	0.999823968	OK	1.469961325	0.381076641
1700061F12Rik	1700061F12Rik	0	NaN	NaN	NaN	NaN	NaN	Low	NaN	NaN
1700061G19Rik	1700061G19Rik	0	NaN	NaN	NaN	NaN	NaN	Low	NaN	NaN
1700061I17Rik	1700061I17Rik	0	NaN	NaN	NaN	NaN	NaN	Low	NaN	NaN
1700061J23Rik	1700061J23Rik	0	NaN	NaN	NaN	NaN	NaN	Low	NaN	NaN
1700061N14Rik	1700061N14Rik	0	NaN	NaN	NaN	NaN	NaN	Low	NaN	NaN
1700063A18Rik	1700063A18Rik	0	NaN	NaN	NaN	NaN	NaN	Low	NaN	NaN
1700063D05Rik	1700063D05Rik	0	NaN	NaN	NaN	NaN	NaN	Low	NaN	NaN
1700063H04Rik	1700063H04Rik	0.438884201	-1.963301929	3.766936606	-0.521193249	0.602232156	0.999823968	OK	0.644156345	0.165188009
1700063O14Rik	1700063O14Rik	0.158972351	1.108452123	3.81694647	0.290402847	0.771508066	NaN	Low	0.106301224	0.229200522
1700064J06Rik	1700064J06Rik	0	NaN	NaN	NaN	NaN	NaN	Low	NaN	NaN
1700064M15Rik	1700064M15Rik	0	NaN	NaN	NaN	NaN	NaN	Low	NaN	NaN
1700065D16Rik	1700065D16Rik	1.192794884	0.33166883	1.774297879	0.186929621	0.851715814	0.999823968	OK	1.073843025	1.351397363
1700065I16Rik	1700065I16Rik	0	NaN	NaN	NaN	NaN	NaN	Low	NaN	NaN
1700065J11Rik	1700065J11Rik	0	NaN	NaN	NaN	NaN	NaN	Low	NaN	NaN
1700065J18Rik	1700065J18Rik	0	NaN	NaN	NaN	NaN	NaN	Low	NaN	NaN
1700065L07Rik	1700065L07Rik	0.276703185	0.386395916	3.81694647	0.101231683	0.919366546	NaN	Low	0.244518545	0.319616039
1700065O20Rik	1700065O20Rik	0.168239835	1.108452123	3.81694647	0.290402847	0.771508066	NaN	Low	0.112498181	0.242562041
1700066B17Rik	1700066B17Rik	0	NaN	NaN	NaN	NaN	NaN	Low	NaN	NaN
1700066B19Rik	1700066B19Rik	1.247059735	3.108834128	1.778958738	1.747558311	0.080540539	0.822890747	OK	0.292143779	2.520281009
1700066C05Rik	1700066C05Rik	0.158972351	1.108452123	3.81694647	0.290402847	0.771508066	NaN	Low	0.106301224	0.229200522
1700066J03Rik	1700066J03Rik	0	NaN	NaN	NaN	NaN	NaN	Low	NaN	NaN
1700066M21Rik	1700066M21Rik	186.5298003	0.009373391	0.216563602	0.043282395	0.965476425	0.999823968	OK	186.0101709	187.2226395
1700066N21Rik	1700066N21Rik	0	NaN	NaN	NaN	NaN	NaN	Low	NaN	NaN
1700066O22Rik	1700066O22Rik	0.238257777	0.386297499	3.81694647	0.101205899	0.919387014	NaN	Low	0.210552012	0.275198797
1700067G17Rik	1700067G17Rik	0.422544455	-0.360555731	3.80734635	-0.094700008	0.924553111	0.999823968	OK	0.466782536	0.363560347
1700067K01Rik	1700067K01Rik	16.7996293	-0.881544509	0.851928636	-1.034763326	0.300779454	0.999823968	OK	20.89373194	11.34082578
1700067P10Rik	1700067P10Rik	0	NaN	NaN	NaN	NaN	NaN	Low	NaN	NaN
1700069L16Rik	1700069L16Rik	0	NaN	NaN	NaN	NaN	NaN	Low	NaN	NaN
1700069P05Rik	1700069P05Rik	0	NaN	NaN	NaN	NaN	NaN	Low	NaN	NaN
1700071K01Rik	1700071K01Rik	0.108514609	-0.574663065	3.81694647	-0.150555704	0.880326206	NaN	Low	0.126298752	0.084802418
1700071M16Rik	1700071M16Rik	0	NaN	NaN	NaN	NaN	NaN	Low	NaN	NaN
1700072B07Rik	1700072B07Rik	0	NaN	NaN	NaN	NaN	NaN	Low	NaN	NaN
1700072I22Rik	1700072I22Rik	0	NaN	NaN	NaN	NaN	NaN	Low	NaN	NaN
1700072O05Rik	1700072O05Rik	0	NaN	NaN	NaN	NaN	NaN	Low	NaN	NaN
1700073E17Rik	1700073E17Rik	0	NaN	NaN	NaN	NaN	NaN	Low	NaN	NaN
1700074H08Rik	1700074H08Rik	0.168239835	1.108452123	3.81694647	0.290402847	0.771508066	NaN	Low	0.112498181	0.242562041
1700074P13Rik	1700074P13Rik	0	NaN	NaN	NaN	NaN	NaN	Low	NaN	NaN
1700080E11Rik	1700080E11Rik	0	NaN	NaN	NaN	NaN	NaN	Low	NaN	NaN
1700080N15Rik	1700080N15Rik	0	NaN	NaN	NaN	NaN	NaN	Low	NaN	NaN
1700080O16Rik	1700080O16Rik	0	NaN	NaN	NaN	NaN	NaN	Low	NaN	NaN
1700081H04Rik	1700081H04Rik	0	NaN	NaN	NaN	NaN	NaN	Low	NaN	NaN
1700083H02Rik	1700083H02Rik	0	NaN	NaN	NaN	NaN	NaN	Low	NaN	NaN
1700084D21Rik	1700084D21Rik	0.165224843	-0.574663065	3.81694647	-0.150555704	0.880326206	NaN	Low	0.192303061	0.129120553
1700084E18Rik	1700084E18Rik	6.342707484	-0.972866119	1.03546394	-0.939546113	0.347450429	0.999823968	OK	8.030953064	4.091713378
1700084F23Rik	1700084F23Rik	0	NaN	NaN	NaN	NaN	NaN	Low	NaN	NaN
1700084J12Rik	1700084J12Rik	0.108514609	-0.574663065	3.81694647	-0.150555704	0.880326206	NaN	Low	0.126298752	0.084802418
1700084M14Rik	1700084M14Rik	0	NaN	NaN	NaN	NaN	NaN	Low	NaN	NaN
1700085C21Rik	1700085C21Rik	0	NaN	NaN	NaN	NaN	NaN	Low	NaN	NaN
1700086L19Rik	1700086L19Rik	0.443116348	-0.521048382	3.790829034	-0.137449718	0.890675335	0.999823968	OK	0.509279316	0.354899057
1700086O06Rik	1700086O06Rik	57.93252171	0.213375399	0.26781612	0.79672351	0.425611627	0.999823968	OK	54.22802854	62.87184593
1700088E04Rik	1700088E04Rik	83.28318564	-0.269926661	0.220671397	-1.22320638	0.221251756	0.997121447	OK	89.85429276	74.52170948
1700091H14Rik	1700091H14Rik	2.007674963	-0.324200365	1.587491258	-0.204221827	0.838180155	0.999823968	OK	2.1971912	1.754986648
1700092C02Rik	1700092C02Rik	0	NaN	NaN	NaN	NaN	NaN	Low	NaN	NaN
1700092C10Rik	1700092C10Rik	0.158972351	1.108452123	3.81694647	0.290402847	0.771508066	NaN	Low	0.106301224	0.229200522
1700092E19Rik	1700092E19Rik	0	NaN	NaN	NaN	NaN	NaN	Low	NaN	NaN
1700092K14Rik	1700092K14Rik	0	NaN	NaN	NaN	NaN	NaN	Low	NaN	NaN
1700092M07Rik	1700092M07Rik	0.290801931	0.387119617	3.81694647	0.101421285	0.91921604	NaN	Low	0.256913586	0.335986391
1700093K21Rik	1700093K21Rik	2.645861505	-1.241344612	1.290747112	-0.961725655	0.336187432	0.999823968	OK	3.515137577	1.486826743
1700094D03Rik	1700094D03Rik	150.4706713	-0.417850744	0.214928209	-1.944141002	0.05187845	0.711815446	OK	168.6454252	126.2376662
1700094J05Rik	1700094J05Rik	0	NaN	NaN	NaN	NaN	NaN	Low	NaN	NaN
1700094M24Rik	1700094M24Rik	0	NaN	NaN	NaN	NaN	NaN	Low	NaN	NaN
1700095A21Rik	1700095A21Rik	0	NaN	NaN	NaN	NaN	NaN	Low	NaN	NaN
1700095B10Rik	1700095B10Rik	0	NaN	NaN	NaN	NaN	NaN	Low	NaN	NaN
1700095J03Rik	1700095J03Rik	0	NaN	NaN	NaN	NaN	NaN	Low	NaN	NaN
1700095J12Rik	1700095J12Rik	0	NaN	NaN	NaN	NaN	NaN	Low	NaN	NaN
1700096J18Rik	1700096J18Rik	0	NaN	NaN	NaN	NaN	NaN	Low	NaN	NaN
1700096K18Rik	1700096K18Rik	77.17998489	-0.07985798	0.258856589	-0.308502789	0.757699779	0.999823968	OK	79.00324033	74.74897764
1700096P03Rik	1700096P03Rik	0	NaN	NaN	NaN	NaN	NaN	Low	NaN	NaN
1700097N02Rik	1700097N02Rik	0	NaN	NaN	NaN	NaN	NaN	Low	NaN	NaN
1700099I09Rik	1700099I09Rik	0	NaN	NaN	NaN	NaN	NaN	Low	NaN	NaN
1700100I10Rik	1700100I10Rik	0	NaN	NaN	NaN	NaN	NaN	Low	NaN	NaN
1700100L14Rik	1700100L14Rik	0	NaN	NaN	NaN	NaN	NaN	Low	NaN	NaN
1700101I11Rik	1700101I11Rik	27.33253679	0.107701242	0.413729313	0.260318131	0.794618388	0.999823968	OK	26.45378014	28.50421231
1700101O22Rik	1700101O22Rik	0	NaN	NaN	NaN	NaN	NaN	Low	NaN	NaN
1700102H20Rik	1700102H20Rik	6.239256367	0.110653261	0.959354145	0.115341412	0.908174516	0.999823968	OK	6.033137595	6.514081396
1700102P08Rik	1700102P08Rik	10.48111898	-0.453113709	0.582803614	-0.777472373	0.436880128	0.999823968	OK	11.84997026	8.655983949
1700104L18Rik	1700104L18Rik	0	NaN	NaN	NaN	NaN	NaN	Low	NaN	NaN
1700105P06Rik	1700105P06Rik	0.578901003	-0.933406015	2.796225584	-0.333809268	0.738523489	0.999823968	OK	0.727411124	0.380887508
1700108F19Rik	1700108F19Rik	2.798773629	-0.486121168	1.275865366	-0.381012904	0.703193674	0.999823968	OK	3.18983559	2.277357681
1700108J01Rik	1700108J01Rik	0	NaN	NaN	NaN	NaN	NaN	Low	NaN	NaN
1700109G14Rik	1700109G14Rik	0	NaN	NaN	NaN	NaN	NaN	Low	NaN	NaN
1700109G15Rik	1700109G15Rik	0	NaN	NaN	NaN	NaN	NaN	Low	NaN	NaN
1700109H08Rik	1700109H08Rik	9.59836086	-0.189569087	0.554352797	-0.341964698	0.73237746	0.999823968	OK	10.13309473	8.885382363
1700109I08Rik	1700109I08Rik	0	NaN	NaN	NaN	NaN	NaN	Low	NaN	NaN
1700109K24Rik	1700109K24Rik	0	NaN	NaN	NaN	NaN	NaN	Low	NaN	NaN
1700110C19Rik	1700110C19Rik	0.97451794	-1.927986173	2.514194083	-0.76684063	0.443176276	0.999823968	OK	1.424618612	0.374383711
1700110I01Rik	1700110I01Rik	0	NaN	NaN	NaN	NaN	NaN	Low	NaN	NaN
1700110I07Rik	1700110I07Rik	0	NaN	NaN	NaN	NaN	NaN	Low	NaN	NaN
1700110K17Rik	1700110K17Rik	0.297077676	-1.357139195	3.805931092	-0.35658533	0.721402261	NaN	Low	0.402149853	0.15698144
1700111N16Rik	1700111N16Rik	0	NaN	NaN	NaN	NaN	NaN	Low	NaN	NaN
1700112H15Rik	1700112H15Rik	0	NaN	NaN	NaN	NaN	NaN	Low	NaN	NaN
1700112J05Rik	1700112J05Rik	0	NaN	NaN	NaN	NaN	NaN	Low	NaN	NaN
1700112J16Rik	1700112J16Rik	9.04945331	-0.182110439	0.970279273	-0.187688683	0.851120702	0.999823968	OK	9.534001147	8.403389527
1700113A16Rik	1700113A16Rik	66.98180449	-0.112717759	0.266164763	-0.42348866	0.671938771	0.999823968	OK	69.2110675	64.00945381
1700113B09Rik	1700113B09Rik	1.164969758	2.208343756	2.072871859	1.06535469	0.286715453	0.999823968	OK	0.456484355	2.109616962
1700113H08Rik	1700113H08Rik	0	NaN	NaN	NaN	NaN	NaN	Low	NaN	NaN
1700116B05Rik	1700116B05Rik	0	NaN	NaN	NaN	NaN	NaN	Low	NaN	NaN
1700119H24Rik	1700119H24Rik	12.0235943	-0.199480523	0.824212914	-0.242025476	0.808760423	0.999823968	OK	12.728013	11.08436936
1700120C14Rik	1700120C14Rik	1.229929583	-2.335638342	1.980287987	-1.179443777	0.238221512	0.999823968	OK	1.87394382	0.371243934
1700120E14Rik	1700120E14Rik	0.158972351	1.108452123	3.81694647	0.290402847	0.771508066	NaN	Low	0.106301224	0.229200522
1700120G07Rik	1700120G07Rik	0	NaN	NaN	NaN	NaN	NaN	Low	NaN	NaN
1700120K04Rik	1700120K04Rik	1.834437721	0.552663641	1.439409511	0.383951639	0.701014292	0.999823968	OK	1.528630044	2.242181291
1700121L16Rik	1700121L16Rik	0	NaN	NaN	NaN	NaN	NaN	Low	NaN	NaN
1700121N20Rik	1700121N20Rik	0	NaN	NaN	NaN	NaN	NaN	Low	NaN	NaN
1700122C19Rik	1700122C19Rik	0	NaN	NaN	NaN	NaN	NaN	Low	NaN	NaN
1700122H20Rik	1700122H20Rik	0	NaN	NaN	NaN	NaN	NaN	Low	NaN	NaN
1700122O11Rik	1700122O11Rik	0	NaN	NaN	NaN	NaN	NaN	Low	NaN	NaN
1700123J17Rik	1700123J17Rik	0	NaN	NaN	NaN	NaN	NaN	Low	NaN	NaN
1700123K08Rik	1700123K08Rik	0	NaN	NaN	NaN	NaN	NaN	Low	NaN	NaN
1700123L14Rik	1700123L14Rik	0	NaN	NaN	NaN	NaN	NaN	Low	NaN	NaN
1700123M08Rik	1700123M08Rik	8.045944879	0.184680765	0.660967875	0.279409592	0.77993051	0.999823968	OK	7.601069126	8.639112548
1700123O12Rik	1700123O12Rik	0	NaN	NaN	NaN	NaN	NaN	Low	NaN	NaN
1700123O20Rik	1700123O20Rik	521.6465875	0.097057762	0.157945493	0.614501622	0.538883902	0.999823968	OK	506.5394302	541.7894638
1700123O21Rik	1700123O21Rik	0.300164221	0.389287867	3.81694647	0.101989344	0.918765133	NaN	Low	0.264987501	0.347066514
1700124L16Rik	1700124L16Rik	0.994141543	1.572995847	2.543874813	0.618346405	0.536347018	0.999823968	OK	0.538385853	1.601815797
1700125G02Rik	1700125G02Rik	0	NaN	NaN	NaN	NaN	NaN	Low	NaN	NaN
1700125G22Rik	1700125G22Rik	3.156242194	0.078519328	1.591759034	0.049328652	0.960657386	0.999823968	OK	3.082353228	3.254760816
1700125H03Rik	1700125H03Rik	0	NaN	NaN	NaN	NaN	NaN	Low	NaN	NaN
1700125H20Rik	1700125H20Rik	0	NaN	NaN	NaN	NaN	NaN	Low	NaN	NaN
1700126H18Rik	1700126H18Rik	0	NaN	NaN	NaN	NaN	NaN	Low	NaN	NaN
1700128A07Rik	1700128A07Rik	0.158972351	1.108452123	3.81694647	0.290402847	0.771508066	NaN	Low	0.106301224	0.229200522
1700128F08Rik	1700128F08Rik	0	NaN	NaN	NaN	NaN	NaN	Low	NaN	NaN
1700129C05Rik	1700129C05Rik	0	NaN	NaN	NaN	NaN	NaN	Low	NaN	NaN
1810006J02Rik	1810006J02Rik	0.649519232	-0.081198042	2.271382877	-0.035748285	0.97148307	0.999823968	OK	0.665119414	0.62871899
1810007C17Rik	1810007C17Rik	0	NaN	NaN	NaN	NaN	NaN	Low	NaN	NaN
1810007D17Rik	1810007D17Rik	0	NaN	NaN	NaN	NaN	NaN	Low	NaN	NaN
1810008I18Rik	1810008I18Rik	0.168239835	1.108452123	3.81694647	0.290402847	0.771508066	NaN	Low	0.112498181	0.242562041
1810009A15Rik	1810009A15Rik	368.7131476	0.130402661	0.182392539	0.714956114	0.474636161	0.999823968	OK	354.3470332	387.8679668
1810009J06Rik	1810009J06Rik	0.165224843	-0.574663065	3.81694647	-0.150555704	0.880326206	NaN	Low	0.192303061	0.129120553
1810010D01Rik	1810010D01Rik	1.556353284	0.279451171	1.648254219	0.169543732	0.865368977	0.999823968	OK	1.425754347	1.7304852
1810010H24Rik	1810010H24Rik	25.68092998	-0.52438551	0.378149581	-1.386714507	0.165528835	0.947050847	OK	29.53884911	20.53703781
1810012K16Rik	1810012K16Rik	2.806826554	0.312394351	1.062556586	0.294002554	0.768755951	0.999823968	OK	2.54330373	3.15819032
1810013A23Rik	1810013A23Rik	0.165224843	-0.574663065	3.81694647	-0.150555704	0.880326206	NaN	Low	0.192303061	0.129120553
1810013L24Rik	1810013L24Rik	1046.919551	0.015863675	0.114430955	0.138630976	0.889741765	0.999823968	OK	1041.982102	1053.502817
1810014B01Rik	1810014B01Rik	145.1466234	-0.192854577	0.235110919	-0.820270608	0.412061858	0.999823968	OK	153.3712939	134.180396
1810018F18Rik	1810018F18Rik	0	NaN	NaN	NaN	NaN	NaN	Low	NaN	NaN
1810019D21Rik	1810019D21Rik	378.5134235	-0.27743132	0.283389086	-0.978976727	0.327591479	0.999823968	OK	409.1925713	337.6078931
1810020O05Rik	1810020O05Rik	1.576906049	-1.810607981	1.911180193	-0.947376907	0.343446754	0.999823968	OK	2.273503535	0.648109401
1810021B22Rik	1810021B22Rik	24.40264288	-0.456637653	0.412879444	-1.105983015	0.268733871	0.999823968	OK	27.61351186	20.12148423
1810022K09Rik	1810022K09Rik	454.7869751	0.130913908	0.177015319	0.73956259	0.459565449	0.999823968	OK	436.9973513	478.5064736
1810024B03Rik	1810024B03Rik	2.488182197	-1.111586527	1.286884278	-0.863781263	0.387708063	0.999823968	OK	3.232392269	1.4959021
1810026B05Rik	1810026B05Rik	328.8833043	0.026826867	0.131128568	0.204584458	0.8378968	0.999823968	OK	326.2589338	332.382465
1810030O07Rik	1810030O07Rik	503.9133867	-0.097210212	0.125288864	-0.775888686	0.437814713	0.999823968	OK	518.3900264	484.6112005
1810032O08Rik	1810032O08Rik	194.5463522	0.022291326	0.151061992	0.147564092	0.882686795	0.999823968	OK	193.2566822	196.2659122
1810034E14Rik	1810034E14Rik	115.6002526	0.315303313	0.419193497	0.752166519	0.451950925	0.999823968	OK	104.6451105	130.2071088
1810037I17Rik	1810037I17Rik	833.680904	0.347061262	0.145771026	2.380865884	0.017271999	0.446281745	OK	746.6530458	949.7180482
1810041H14Rik	1810041H14Rik	16.90907503	0.489991124	0.605555804	0.809159322	0.41842351	0.999823968	OK	14.41118671	20.2395928
1810043G02Rik	1810043G02Rik	352.8235654	-0.091474038	0.129884231	-0.704273623	0.48126239	0.999823968	OK	362.3646305	340.1021453
1810044D09Rik	1810044D09Rik	57.17391583	-0.14030624	0.437589336	-0.320634505	0.748487386	0.999823968	OK	59.53862313	54.02097276
1810046K07Rik	1810046K07Rik	0	NaN	NaN	NaN	NaN	NaN	Low	NaN	NaN
1810053B23Rik	1810053B23Rik	0	NaN	NaN	NaN	NaN	NaN	Low	NaN	NaN
1810055G02Rik	1810055G02Rik	134.7668487	0.088113384	0.187632129	0.469607123	0.638635735	0.999823968	OK	131.2249442	139.4893879
1810058I24Rik	1810058I24Rik	1005.426716	0.037820796	0.109839626	0.344327432	0.730600057	0.999823968	OK	994.1100416	1020.515616
1810062G17Rik	1810062G17Rik	1.593882329	0.209403341	1.588493002	0.131825158	0.895122587	0.999823968	OK	1.49387193	1.727229528
1810062O18Rik	1810062O18Rik	8.091085046	-0.655109537	0.652344118	-1.004239203	0.31526333	0.999823968	OK	9.591331163	6.090756891
1810063I02Rik	1810063I02Rik	7.750376937	0.015638323	0.703741517	0.022221687	0.982271118	0.999823968	OK	7.714344484	7.798420207
1810064F22Rik	1810064F22Rik	7.084574879	0.044735154	0.714234457	0.06263371	0.950058185	0.999823968	OK	6.990225401	7.210374182
1810065E05Rik	1810065E05Rik	0	NaN	NaN	NaN	NaN	NaN	Low	NaN	NaN
2010001A14Rik	2010001A14Rik	115.9403296	-0.014745248	0.20794499	-0.070909371	0.943469885	0.999823968	OK	116.4478045	115.2636964
2010003K11Rik	2010003K11Rik	24.76615753	-0.80296981	0.50956621	-1.575790925	0.115073995	0.901966621	OK	30.31086171	17.37321862
2010005H15Rik	2010005H15Rik	0.793893949	-0.111593142	2.629675384	-0.04243609	0.966151058	0.999823968	OK	0.820054116	0.759013726
2010009K17Rik	2010009K17Rik	0.165224843	-0.574663065	3.81694647	-0.150555704	0.880326206	NaN	Low	0.192303061	0.129120553
2010010A06Rik	2010010A06Rik	0.108514609	-0.574663065	3.81694647	-0.150555704	0.880326206	NaN	Low	0.126298752	0.084802418
2010016I18Rik	2010016I18Rik	3.279401719	-2.214211993	1.294884811	-1.709968311	0.087271733	0.840555739	OK	4.940438938	1.064685426
2010106C02Rik	2010106C02Rik	0	NaN	NaN	NaN	NaN	NaN	Low	NaN	NaN
2010106E10Rik	2010106E10Rik	0	NaN	NaN	NaN	NaN	NaN	Low	NaN	NaN
2010109A12Rik	2010109A12Rik	3.060712812	0.321863047	1.156195411	0.278381184	0.780719762	0.999823968	OK	2.76457511	3.455563081
2010109I03Rik	2010109I03Rik	0.734637473	2.246446714	2.091539098	1.074063935	0.282794027	0.999823968	OK	0.282004652	1.3381479
2010111I01Rik	2010111I01Rik	1082.546576	-0.079320766	0.137789001	-0.575668345	0.564839376	0.999823968	OK	1107.948756	1048.677003
2010204K13Rik	2010204K13Rik	52.37216906	0.116181097	0.414430188	0.280339367	0.779217151	0.999823968	OK	50.55517257	54.79483104
2010300C02Rik	2010300C02Rik	24.79130164	-0.64811472	0.368175879	-1.76033998	0.078350179	0.815687899	OK	29.34208795	18.72358657
2010308F09Rik	2010308F09Rik	2.799233675	0.693566245	1.233849075	0.56211595	0.574037022	0.999823968	OK	2.213625615	3.580044422
2010310C07Rik	2010310C07Rik	0.256159094	-1.248163996	3.810843694	-0.32752957	0.743267382	NaN	Low	0.340704997	0.143431223
2010315B03Rik	2010315B03Rik	417.1254869	0.044555182	0.146702846	0.303710413	0.761348524	0.999823968	OK	411.5927742	424.5024372
2010320M18Rik	2010320M18Rik	190.0780069	0.092312798	0.174539735	0.528892736	0.596879861	0.999823968	OK	184.8434116	197.0574674
2200002D01Rik	2200002D01Rik	91.34289907	-0.035517238	0.409034291	-0.086831933	0.930805105	0.999823968	OK	92.30490496	90.06022454
2200002J24Rik	2200002J24Rik	2.782655371	0.131166761	1.229576514	0.106676372	0.915045728	0.999823968	OK	2.673596628	2.928067029
2210010C04Rik	2210010C04Rik	0	NaN	NaN	NaN	NaN	NaN	Low	NaN	NaN
2210011C24Rik	2210011C24Rik	93.22124832	0.353182226	0.408146885	0.86533118	0.386857042	0.999823968	OK	83.31694335	106.4269883
2210016F16Rik	2210016F16Rik	773.6353811	0.123485032	0.141245039	0.87426102	0.381976122	0.999823968	OK	745.0991905	811.6836353
2210016L21Rik	2210016L21Rik	558.1511399	0.124508582	0.118733403	1.048639885	0.294343892	0.999823968	OK	537.3917706	585.8302989
2210039B01Rik	2210039B01Rik	8.132526589	-0.136447747	0.784975304	-0.173824254	0.862003582	0.999823968	OK	8.459712873	7.69627821
2210404E10Rik	2210404E10Rik	8.313420789	5.282841416	1.332978866	3.963184676	7.40E-05	0.011664981	OK	0.48176784	18.75562472
2210406O10Rik	2210406O10Rik	11.74253518	-0.110585361	0.654709837	-0.168907438	0.865869449	0.999823968	OK	12.12599992	11.23124885
2210407C18Rik	2210407C18Rik	0.29796572	1.982342318	3.773983771	0.525265194	0.59939885	NaN	Low	0.131560304	0.519839608
2210408F21Rik	2210408F21Rik	160.7930525	0.49234169	0.26264389	1.874559847	0.060853302	0.747084823	OK	136.9254086	192.6165777
2210408I21Rik	2210408I21Rik	152.7668483	0.308603568	0.267118094	1.155307613	0.24796448	0.999823968	OK	138.5995044	171.6566403
2210409D07Rik	2210409D07Rik	0	NaN	NaN	NaN	NaN	NaN	Low	NaN	NaN
2210409E12Rik	2210409E12Rik	1.008752517	-3.164001292	2.345720267	-1.348839986	0.177388368	0.961463383	OK	1.629007723	0.181745576
2210414B05Rik	2210414B05Rik	0	NaN	NaN	NaN	NaN	NaN	Low	NaN	NaN
2210416O15Rik	2210416O15Rik	3.148170892	-0.632870434	1.09408305	-0.578448257	0.562961521	0.999823968	OK	3.713293835	2.394673635
2210417A02Rik	2210417A02Rik	0	NaN	NaN	NaN	NaN	NaN	Low	NaN	NaN
2210418O10Rik	2210418O10Rik	155.4894178	-1.095928582	0.339736166	-3.225822539	0.001256112	0.098599245	OK	201.429624	94.23580954
2210420H20Rik	2210420H20Rik	0	NaN	NaN	NaN	NaN	NaN	Low	NaN	NaN
2300002M23Rik	2300002M23Rik	0.81298551	-0.303023828	2.16372984	-0.140046979	0.888622872	0.999823968	OK	0.88482644	0.717197604
2300003K06Rik	2300003K06Rik	0	NaN	NaN	NaN	NaN	NaN	Low	NaN	NaN
2300009A05Rik	2300009A05Rik	219.9170765	-0.126662552	0.211490638	-0.598903824	0.549237021	0.999823968	OK	228.1350313	208.9598035
2310001H17Rik	2310001H17Rik	84.4509638	0.146923122	0.286344712	0.513098779	0.607882225	0.999823968	OK	80.74128529	89.39720182
2310001K24Rik	2310001K24Rik	0.608063655	-0.995046484	2.783587475	-0.357469091	0.720740662	0.999823968	OK	0.773173942	0.387916605
2310002D06Rik	2310002D06Rik	0.288784311	1.944207069	3.777763584	0.514644981	0.606801126	NaN	Low	0.130042969	0.500439433
2310002F09Rik	2310002F09Rik	0.717207416	-0.10484541	2.261843095	-0.046353971	0.963028123	0.999823968	OK	0.739420262	0.687590288
2310002L09Rik	2310002L09Rik	0	NaN	NaN	NaN	NaN	NaN	Low	NaN	NaN
2310003N18Rik	2310003N18Rik	0	NaN	NaN	NaN	NaN	NaN	Low	NaN	NaN
2310005A03Rik	2310005A03Rik	1.01398508	-0.865995795	2.139039239	-0.404852692	0.685585794	0.999823968	OK	1.25715412	0.689759694
2310005E17Rik	2310005E17Rik	0	NaN	NaN	NaN	NaN	NaN	Low	NaN	NaN
2310007B03Rik	2310007B03Rik	102.6676954	-0.508039618	0.379030424	-1.340366328	0.180126277	0.964058099	OK	117.6315769	82.71585343
2310008N11Rik	2310008N11Rik	3.946086801	-0.669092894	1.189905225	-0.562307721	0.573906379	0.999823968	OK	4.692370869	2.951041377
2310009A05Rik	2310009A05Rik	202.7074216	0.274003624	0.213424213	1.283845072	0.19919617	0.978450875	OK	186.0316473	224.9417873
2310009B15Rik	2310009B15Rik	56.98356164	-0.017978281	0.232616593	-0.07728718	0.938395089	0.999823968	OK	57.28761822	56.57815286
2310010J17Rik	2310010J17Rik	39.77983788	0.056757338	0.367477147	0.154451339	0.877253876	0.999823968	OK	39.10732647	40.67651975
2310011J03Rik	2310011J03Rik	382.5808536	0.028759739	0.150919373	0.1905636	0.84886751	0.999823968	OK	379.3077385	386.9450071
2310015A10Rik	2310015A10Rik	109.4987161	0.064887412	0.310476437	0.208993031	0.834453679	0.999823968	OK	107.3816122	112.3215214
2310015D24Rik	2310015D24Rik	0.316312728	0.389102376	3.81694647	0.101940747	0.918803707	NaN	Low	0.27926133	0.365714591
2310016D03Rik	2310016D03Rik	0.129763813	1.108452123	3.81694647	0.290402847	0.771508066	NaN	Low	0.086770133	0.187088719
2310016G11Rik	2310016G11Rik	24.64057764	-0.438032124	0.51050926	-0.858029733	0.390876045	0.999823968	OK	27.75544293	20.48742392
2310020H05Rik	2310020H05Rik	0	NaN	NaN	NaN	NaN	NaN	Low	NaN	NaN
2310022A10Rik	2310022A10Rik	169.5237054	-0.027331278	0.158818657	-0.172091107	0.863365904	0.999823968	OK	170.8981866	167.6910638
2310022B05Rik	2310022B05Rik	774.4348964	-0.315678036	0.18614522	-1.69586969	0.089910561	0.840555739	OK	845.6613441	679.4662994
2310030A07Rik	2310030A07Rik	0.131829579	-0.574663065	3.81694647	-0.150555704	0.880326206	NaN	Low	0.153434745	0.103022692
2310030G06Rik	2310030G06Rik	613.5645644	-0.002234583	0.409900396	-0.005451526	0.995650333	0.999823968	OK	613.9718108	613.0215692
2310033P09Rik	2310033P09Rik	226.1979125	-0.123437327	0.192700445	-0.640565864	0.521804784	0.999823968	OK	234.4369118	215.2125801
2310034C09Rik	2310034C09Rik	0	NaN	NaN	NaN	NaN	NaN	Low	NaN	NaN
2310034G01Rik	2310034G01Rik	15.97870095	0.020260763	0.5357815	0.037815346	0.969834908	0.999823968	OK	15.88243456	16.10705613
2310034O05Rik	2310034O05Rik	11.97189578	6.566125772	1.271741804	5.163096591	2.43E-07	9.95E-05	OK	0.290716952	27.54680088
2310039H08Rik	2310039H08Rik	365.4633469	0.08889706	0.324026483	0.274351218	0.783814727	0.999823968	OK	355.772592	378.3843534
2310039L15Rik	2310039L15Rik	0.256494836	-1.246123663	3.810673335	-0.327008787	0.74366124	NaN	Low	0.34103573	0.143773644
2310040G24Rik	2310040G24Rik	14.83596012	0.180188209	0.570095979	0.316066445	0.751952075	0.999823968	OK	14.03573275	15.90292996
2310043L19Rik	2310043L19Rik	18.76062898	0.996434244	0.796870916	1.250433696	0.211141162	0.987506155	OK	13.15191993	26.23890772
2310043M15Rik	2310043M15Rik	3.800693586	1.584709838	1.096324527	1.44547513	0.148324474	0.93380552	OK	2.046775456	6.139251093
2310043O21Rik	2310043O21Rik	0.168239835	1.108452123	3.81694647	0.290402847	0.771508066	NaN	Low	0.112498181	0.242562041
2310050C09Rik	2310050C09Rik	0	NaN	NaN	NaN	NaN	NaN	Low	NaN	NaN
2310057J18Rik	2310057J18Rik	0	NaN	NaN	NaN	NaN	NaN	Low	NaN	NaN
2310057M21Rik	2310057M21Rik	152.4334607	0.187818955	0.205050701	0.915963488	0.359686046	0.999823968	OK	143.8609649	163.8634552
2310057N15Rik	2310057N15Rik	0	NaN	NaN	NaN	NaN	NaN	Low	NaN	NaN
2310061I04Rik	2310061I04Rik	881.9460454	-0.162414252	0.102884374	-1.578609509	0.114425652	0.900581663	OK	924.1139346	825.7221932
2310061N02Rik	2310061N02Rik	0	NaN	NaN	NaN	NaN	NaN	Low	NaN	NaN
2310065F04Rik	2310065F04Rik	0	NaN	NaN	NaN	NaN	NaN	Low	NaN	NaN
2310068J16Rik	2310068J16Rik	11.11127112	-0.054576088	0.557746487	-0.097851066	0.922050557	0.999823968	OK	11.29090625	10.87175762
2310069B03Rik	2310069B03Rik	0.692620201	1.104314786	2.204617268	0.500909977	0.61643448	0.999823968	OK	0.463960457	0.997499859
2310069G16Rik	2310069G16Rik	2.636995118	0.134033435	1.166487207	0.114903476	0.90852163	0.999823968	OK	2.531374561	2.777822528
2310075C17Rik	2310075C17Rik	0	NaN	NaN	NaN	NaN	NaN	Low	NaN	NaN
2310079G19Rik	2310079G19Rik	0	NaN	NaN	NaN	NaN	NaN	Low	NaN	NaN
2310081J21Rik	2310081J21Rik	65.93745534	0.884230638	0.51595452	1.713776321	0.086569814	0.839762972	OK	48.39527391	89.32703059
2400006E01Rik	2400006E01Rik	0.131829579	-0.574663065	3.81694647	-0.150555704	0.880326206	NaN	Low	0.153434745	0.103022692
2410002F23Rik	2410002F23Rik	411.037661	0.005670362	0.141130115	0.04017826	0.96795101	0.999823968	OK	410.3450929	411.9610851
2410003L11Rik	2410003L11Rik	17.8000022	0.769975835	0.616673189	1.248596256	0.211812783	0.988051213	OK	13.6686916	23.30841634
2410004B18Rik	2410004B18Rik	262.0830108	-0.094182117	0.162219344	-0.580584994	0.561520189	0.999823968	OK	269.378965	252.355072
2410004I01Rik	2410004I01Rik	0.62831517	0.433096027	2.802559238	0.154535904	0.877187204	0.999823968	OK	0.546334987	0.73762208
2410004P03Rik	2410004P03Rik	1.29736863	0.854050808	1.378805234	0.619413668	0.535643879	0.999823968	OK	0.963797356	1.742130329
2410006H16Rik	2410006H16Rik	135.5739786	0.052133148	0.298902259	0.174415371	0.861539035	0.999823968	OK	133.4691632	138.3803992
2410012E07Rik	2410012E07Rik	0	NaN	NaN	NaN	NaN	NaN	Low	NaN	NaN
2410015M20Rik	2410015M20Rik	1942.258079	0.058333824	0.114317557	0.510278788	0.609856161	0.999823968	OK	1908.508151	1987.257982
2410017I17Rik	2410017I17Rik	0	NaN	NaN	NaN	NaN	NaN	Low	NaN	NaN
2410018L13Rik	2410018L13Rik	1.802902045	0.269255911	1.224217851	0.219941174	0.825916969	0.999823968	OK	1.657175211	1.997204491
2410021H03Rik	2410021H03Rik	0	NaN	NaN	NaN	NaN	NaN	Low	NaN	NaN
2410022M11Rik	2410022M11Rik	59.10846428	-0.309087518	0.309060678	-1.000086843	0.317268483	0.999823968	OK	64.43386499	52.00793
2410124H12Rik	2410124H12Rik	0	NaN	NaN	NaN	NaN	NaN	Low	NaN	NaN
2410131K14Rik	2410131K14Rik	248.2585492	0.242291123	0.175666461	1.379267967	0.167812149	0.947050847	OK	230.2159038	272.3154097
2410137M14Rik	2410137M14Rik	0.129763813	1.108452123	3.81694647	0.290402847	0.771508066	NaN	Low	0.086770133	0.187088719
2410141K09Rik	2410141K09Rik	0	NaN	NaN	NaN	NaN	NaN	Low	NaN	NaN
2500002B13Rik	2500002B13Rik	134.721303	0.684769386	0.388661697	1.761864858	0.078092133	0.814569914	OK	106.8933697	171.825214
2500004C02Rik	2500004C02Rik	90.78281682	0.039633546	0.20112547	0.197058813	0.843781514	0.999823968	OK	89.71193649	92.21065726
2510002D24Rik	2510002D24Rik	273.071121	0.146247693	0.230310275	0.635002901	0.525426523	0.999823968	OK	261.1313731	288.9907849
2510003B16Rik	2510003B16Rik	3.561599416	-1.400907008	1.112745034	-1.258964961	0.208042988	0.98713634	OK	4.854135853	1.8382175
2510009E07Rik	2510009E07Rik	719.0955612	-0.400271479	0.167649203	-2.387553731	0.016960923	0.443785809	OK	802.4152598	608.0026296
2510039O18Rik	2510039O18Rik	1069.919992	-0.15878441	0.099637187	-1.593625984	0.111019831	0.897335702	OK	1119.943288	1003.222263
2610001J05Rik	2610001J05Rik	741.9569292	-0.002298727	0.11498264	-0.019991951	0.984049794	0.999823968	OK	742.4635293	741.2814623
2610002M06Rik	2610002M06Rik	447.7741884	0.093998229	0.10285276	0.913910611	0.360763818	0.999823968	OK	435.2168104	464.517359
2610005L07Rik	2610005L07Rik	757.6431832	0.464083626	0.171704733	2.70280042	0.006875802	0.285659775	OK	651.670193	898.9405035
2610008E11Rik	2610008E11Rik	351.2769124	-0.131812175	0.128997054	-1.021823145	0.306864613	0.999823968	OK	364.9330777	333.0686919
2610016A17Rik	2610016A17Rik	21.16983829	2.199204403	0.495300381	4.440142764	8.99E-06	0.002345312	OK	8.336091341	38.28150089
2610020C07Rik	2610020C07Rik	8.720183744	-0.314619099	0.573132275	-0.548946748	0.583041995	0.999823968	OK	9.519569527	7.654336032
2610024D14Rik	2610024D14Rik	0	NaN	NaN	NaN	NaN	NaN	Low	NaN	NaN
2610027K06Rik	2610027K06Rik	24.11908469	0.494102229	0.523481702	0.943876791	0.345232613	0.999823968	OK	20.52605186	28.90979511
2610028E06Rik	2610028E06Rik	0.165224843	-0.574663065	3.81694647	-0.150555704	0.880326206	NaN	Low	0.192303061	0.129120553
2610028H24Rik	2610028H24Rik	1.067532864	0.636248396	1.696465484	0.375043526	0.707628096	0.999823968	OK	0.862618327	1.340752245
2610035D17Rik	2610035D17Rik	24.3050056	-4.354356571	1.284818822	-3.389082177	0.00070127	0.067602602	OK	41.02935733	2.005869961
2610035F20Rik	2610035F20Rik	0	NaN	NaN	NaN	NaN	NaN	Low	NaN	NaN
2610037D02Rik	2610037D02Rik	0.427009406	-1.933009089	3.768786805	-0.512899559	0.608021582	0.999823968	OK	0.624589685	0.163569035
2610042L04Rik	2610042L04Rik	1.879020609	0.479349691	1.578729442	0.303630045	0.761409759	0.999823968	OK	1.607502949	2.241044156
2610044O15Rik8	2610044O15Rik8	119.6452855	-0.035135073	0.228878248	-0.153509882	0.877996198	0.999823968	OK	120.8918331	117.983222
2610203C22Rik	2610203C22Rik	5.777001388	1.285971533	0.769540132	1.671090926	0.094703719	0.850106519	OK	3.573807287	8.714593522
2610206C17Rik	2610206C17Rik	1.338058517	0.914772089	1.381358825	0.662226261	0.507826227	0.999823968	OK	0.970028	1.828765873
2610301B20Rik	2610301B20Rik	284.3032278	0.023594921	0.163466173	0.144341308	0.885230961	0.999823968	OK	282.3082092	286.9632525
2610306M01Rik	2610306M01Rik	112.5637156	0.138720791	0.202554334	0.684857185	0.493434046	0.999823968	OK	107.8966383	118.7864854
2610307P16Rik	2610307P16Rik	20.21875473	-0.03648448	0.440178824	-0.082885585	0.933942516	0.999823968	OK	20.43748271	19.92711742
2610316D01Rik	2610316D01Rik	0	NaN	NaN	NaN	NaN	NaN	Low	NaN	NaN
2610318M16Rik	2610318M16Rik	5.263915407	-0.696561253	0.932248513	-0.747184085	0.454952449	0.999823968	OK	6.297492618	3.885812458
2610318N02Rik	2610318N02Rik	1.888948833	-0.615614096	1.266206075	-0.486187919	0.626833936	0.999823968	OK	2.21932516	1.448447065
2610507B11Rik	2610507B11Rik	9416.111632	-0.038274933	0.108129022	-0.353974651	0.72335788	0.999823968	OK	9522.964719	9273.640849
2610507I01Rik	2610507I01Rik	144.5861273	0.664120107	0.603538095	1.100378107	0.271167413	0.999823968	OK	115.6186294	183.2094578
2610524H06Rik	2610524H06Rik	55.55970773	0.228913852	0.245081795	0.934030421	0.350288201	0.999823968	OK	51.74632238	60.64422154
2610528A11Rik	2610528A11Rik	3.289272019	0.226982663	1.106870828	0.205066985	0.837519791	0.999823968	OK	3.065428423	3.587730148
2610528J11Rik	2610528J11Rik	889.3187019	0.09323319	0.177736332	0.524558985	0.599889806	0.999823968	OK	864.5824332	922.3003934
2700012I20Rik	2700012I20Rik	7.296846684	0.782655431	0.825508055	0.948089393	0.343083948	0.999823968	OK	5.575655385	9.591768416
2700038G22Rik	2700038G22Rik	21.81606445	0.125223788	0.433997748	0.288535571	0.772936806	0.999823968	OK	20.99997336	22.90418591
2700046A07Rik	2700046A07Rik	1.871378354	1.329333321	1.257982491	1.05671846	0.290640097	0.999823968	OK	1.135289657	2.852829951
2700046G09Rik	2700046G09Rik	81.77761239	0.291895422	0.218747153	1.334396438	0.182073967	0.964058099	OK	74.60738504	91.33791553
2700049A03Rik	2700049A03Rik	161.2205615	-0.08855939	0.173777822	-0.509612729	0.610322804	0.999823968	OK	165.4420725	155.5918803
2700054A10Rik	2700054A10Rik	24.11081548	-0.504563912	0.416776019	-1.210635663	0.22603507	0.999823968	OK	27.60199359	19.45591134
2700062C07Rik	2700062C07Rik	166.2005088	-0.068775635	0.168941681	-0.407096902	0.683936818	0.999823968	OK	169.5839401	161.689267
2700069I18Rik	2700069I18Rik	0	NaN	NaN	NaN	NaN	NaN	Low	NaN	NaN
2700070H01Rik	2700070H01Rik	1.894096041	-1.436833211	1.895689919	-0.757947382	0.448482483	0.999823968	OK	2.595601131	0.958755922
2700081O15Rik	2700081O15Rik	316.5954531	-0.230293775	0.182390141	-1.26264377	0.20671723	0.986084647	OK	337.9652949	288.1023307
2700089I24Rik	2700089I24Rik	0.217029218	-1.173065984	3.812228996	-0.307711311	0.758302012	NaN	Low	0.285005805	0.126393767
2700097O09Rik	2700097O09Rik	117.1410468	0.158631603	0.177675718	0.892815319	0.371956081	0.999823968	OK	111.5828853	124.5519289
2700099C18Rik	2700099C18Rik	8.07124577	1.364638263	0.763655028	1.786982621	0.073940298	0.802449237	OK	4.818509326	12.40822769
2810001G20Rik	2810001G20Rik	59.34437644	-0.323814564	0.307214353	-1.054034619	0.291867068	0.999823968	OK	64.93973413	51.88389952
2810002D19Rik	2810002D19Rik	110.1353251	0.030650083	0.188734476	0.162397901	0.870992524	0.999823968	OK	109.1310559	111.4743507
2810004N23Rik	2810004N23Rik	425.0736851	0.195640371	0.206361166	0.948048393	0.343104819	0.999823968	OK	400.1663509	458.283464
2810006K23Rik	2810006K23Rik	205.8329323	0.071835028	0.1479469	0.485546019	0.627289077	0.999823968	OK	201.4257894	211.7091228
2810013P06Rik	2810013P06Rik	309.6924358	-0.189548096	0.203631352	-0.930839452	0.351936619	0.999823968	OK	326.9438107	286.6906027
2810021J22Rik	2810021J22Rik	181.0850058	-0.012178431	0.209295785	-0.058187655	0.953599154	0.999823968	OK	181.7397296	180.2120407
2810025M15Rik	2810025M15Rik	297.7272009	0.251590859	0.169784101	1.481828146	0.138386028	0.928549285	OK	275.2525353	327.6934216
2810029C07Rik	2810029C07Rik	116.8701798	0.249198771	0.264064312	0.943704846	0.345320497	0.999823968	OK	108.1324514	128.5204843
2810032G03Rik	2810032G03Rik	6.890689045	-0.749012561	0.915651915	-0.818010151	0.413351391	0.999823968	OK	8.337866289	4.961119388
2810047C21Rik1	2810047C21Rik1	12.15311584	-0.789010679	0.799095101	-0.987380197	0.323456289	0.999823968	OK	14.83063309	8.583092828
2810049E08Rik	2810049E08Rik	1.129136765	-0.118567998	1.574432445	-0.075308406	0.939969333	0.999823968	OK	1.168653202	1.076448183
2810403D21Rik	2810403D21Rik	10.37049307	0.34636512	0.658408232	0.526064383	0.598843474	0.999823968	OK	9.290106484	11.81100851
2810404M03Rik	2810404M03Rik	0	NaN	NaN	NaN	NaN	NaN	Low	NaN	NaN
2810405F15Rik	2810405F15Rik	1.578451237	-0.131157451	1.551553373	-0.084532993	0.932632672	0.999823968	OK	1.639512351	1.497036419
2810408A11Rik	2810408A11Rik	44.97260558	-0.625489599	0.426434316	-1.466790022	0.142433185	0.92882205	OK	52.95701588	34.32672519
2810408I11Rik	2810408I11Rik	15.4789023	-0.186122322	0.588495204	-0.316268206	0.751798942	0.999823968	OK	16.32575391	14.34976682
2810410L24Rik	2810410L24Rik	58.48897929	-0.079019718	0.328681281	-0.240414414	0.810009005	0.999823968	OK	59.85624928	56.66595264
2810414N06Rik	2810414N06Rik	56.29371037	0.122055789	0.290280902	0.420474746	0.674138674	0.999823968	OK	54.24141981	59.03009777
2810429I04Rik	2810429I04Rik	2.065807815	0.966877133	1.142984449	0.845923261	0.397595555	0.999823968	OK	1.466030581	2.865510793
2810433D01Rik	2810433D01Rik	8.930117224	-0.53597339	0.683135216	-0.784578774	0.432700579	0.999823968	OK	10.29988487	7.103760366
2810442N19Rik	2810442N19Rik	0.422523826	-0.360286084	3.807347272	-0.094629163	0.924609385	0.999823968	OK	0.466727578	0.363585491
2810454H06Rik	2810454H06Rik	11.27690703	-0.529289412	0.576644042	-0.917878923	0.358682258	0.999823968	OK	12.98608382	8.998004635
2810459M11Rik	2810459M11Rik	9.964729119	1.062975014	0.912822922	1.164492027	0.244224673	0.999823968	OK	6.793445746	14.19310695
2810468N07Rik	2810468N07Rik	1.402686063	0.046183912	1.428133923	0.032338642	0.974201993	0.999823968	OK	1.383399408	1.428401602
2810471M01Rik	2810471M01Rik	0	NaN	NaN	NaN	NaN	NaN	Low	NaN	NaN
2900005J15Rik	2900005J15Rik	42.02228083	0.203324306	0.382822873	0.53111849	0.595336672	0.999823968	OK	39.46259683	45.43519283
2900009J06Rik	2900009J06Rik	3.020323634	-1.209947282	1.407463339	-0.85966522	0.389973612	0.999823968	OK	3.991476542	1.725453089
2900011O08Rik	2900011O08Rik	11.80600192	-1.085170651	1.006328118	-1.078346745	0.280879043	0.999823968	OK	15.26447504	7.194704425
2900026A02Rik	2900026A02Rik	646.6506198	-0.055234307	0.109830422	-0.502905348	0.615030821	0.999823968	OK	657.230685	632.5438661
2900040C04Rik	2900040C04Rik	0	NaN	NaN	NaN	NaN	NaN	Low	NaN	NaN
2900041M22Rik	2900041M22Rik	3.785117092	-0.130800161	0.871844353	-0.150026963	0.880743342	0.999823968	OK	3.931145524	3.590412515
2900052L18Rik	2900052L18Rik	195.2827344	-0.647682251	0.352546497	-1.837154128	0.066187145	0.775534979	OK	231.1071543	147.5168413
2900052N01Rik	2900052N01Rik	2.023565775	1.879903087	1.948663137	0.964714245	0.334687958	0.999823968	OK	0.941724624	3.466020641
2900055J20Rik	2900055J20Rik	0.168239835	1.108452123	3.81694647	0.290402847	0.771508066	NaN	Low	0.112498181	0.242562041
2900057B20Rik	2900057B20Rik	0	NaN	NaN	NaN	NaN	NaN	Low	NaN	NaN
2900060B14Rik	2900060B14Rik	0.448147281	-0.384269021	2.955853877	-0.130002712	0.896564281	0.999823968	OK	0.498059907	0.381597114
2900076A07Rik	2900076A07Rik	36.87962076	-0.1581351	0.330972852	-0.477788735	0.63280058	0.999823968	OK	38.59691715	34.58989224
2900079G21Rik	2900079G21Rik	0	NaN	NaN	NaN	NaN	NaN	Low	NaN	NaN
2900092C05Rik	2900092C05Rik	0	NaN	NaN	NaN	NaN	NaN	Low	NaN	NaN
2900092D14Rik	2900092D14Rik	238.3989787	-0.42745636	0.291745029	-1.465171013	0.142874266	0.92882205	OK	267.8332868	199.1532347
2900093K20Rik	2900093K20Rik	28.23876739	0.071712565	0.390324478	0.183725514	0.854228792	0.999823968	OK	27.63517374	29.04355892
2900097C17Rik	2900097C17Rik	4673.005493	-0.046902547	0.089117982	-0.526297223	0.598681712	0.999823968	OK	4737.957996	4586.402155
3000002C10Rik	3000002C10Rik	38.3485443	0.484718455	0.300983712	1.61044746	0.107300207	0.887592601	OK	32.74479521	45.82020976
3010001F23Rik	3010001F23Rik	2.368854537	0.415769804	1.168502246	0.355814296	0.721979642	0.999823968	OK	2.072221662	2.764365037
3010003L21Rik	3010003L21Rik	15.56998751	0.348643534	0.607787863	0.573627009	0.566220231	0.999823968	OK	13.93717137	17.74707569
3100003L05Rik	3100003L05Rik	0.495674529	-2.124999278	3.757639577	-0.565514397	0.571723935	0.999823968	OK	0.740167287	0.169684184
3110009E18Rik	3110009E18Rik	29.04438527	0.032911028	0.374483888	0.087883696	0.929969115	0.999823968	OK	28.75997735	29.42359583
3110009F21Rik	3110009F21Rik	0.168239835	1.108452123	3.81694647	0.290402847	0.771508066	NaN	Low	0.112498181	0.242562041
3110015C05Rik	3110015C05Rik	0	NaN	NaN	NaN	NaN	NaN	Low	NaN	NaN
3110021A11Rik	3110021A11Rik	5.344031875	0.480078632	0.732952717	0.654992636	0.512472496	0.999823968	OK	4.570640875	6.375219874
3110039I08Rik	3110039I08Rik	85.38446046	-0.502241662	0.460042967	-1.091727725	0.274952795	0.999823968	OK	97.69346288	68.97245724
3110039M20Rik	3110039M20Rik	0	NaN	NaN	NaN	NaN	NaN	Low	NaN	NaN
3110040N11Rik	3110040N11Rik	140.711177	0.177136588	0.230400065	0.768821779	0.441999118	0.999823968	OK	133.2507922	150.6583567
3110045C21Rik	3110045C21Rik	138.5217917	0.458891957	0.474955499	0.966178847	0.333954696	0.999823968	OK	119.3645156	164.0648266
3110056K07Rik	3110056K07Rik	143.2397236	0.087938584	0.175692336	0.500526011	0.616704745	0.999823968	OK	139.4826336	148.2491768
3110070M22Rik	3110070M22Rik	16.18249284	-0.615199016	0.526467122	-1.168542138	0.242588152	0.999823968	OK	19.01100602	12.41114193
3110082I17Rik	3110082I17Rik	67.85886906	0.146014467	0.239324641	0.61011046	0.541788638	0.999823968	OK	64.89656923	71.80860216
3110082J24Rik	3110082J24Rik	0	NaN	NaN	NaN	NaN	NaN	Low	NaN	NaN
3110099E03Rik	3110099E03Rik	73.1721233	0.357643818	0.3708562	0.964373301	0.334858803	0.999823968	OK	65.29898191	83.66964515
3200001D21Rik	3200001D21Rik	0	NaN	NaN	NaN	NaN	NaN	Low	NaN	NaN
3300002I08Rik	3300002I08Rik	5.582780623	0.413113559	0.816880993	0.505720616	0.613052794	0.999823968	OK	4.888190254	6.508901115
3300002P13Rik	3300002P13Rik	0.129763813	1.108452123	3.81694647	0.290402847	0.771508066	NaN	Low	0.086770133	0.187088719
3300005D01Rik	3300005D01Rik	5.496286481	-0.689130265	0.980735084	-0.702667088	0.482263243	0.999823968	OK	6.564764859	4.071648644
3425401B19Rik	3425401B19Rik	0.148024386	-0.574663065	3.81694647	-0.150555704	0.880326206	NaN	Low	0.17228367	0.115678672
3632454L22Rik	3632454L22Rik	0.108514609	-0.574663065	3.81694647	-0.150555704	0.880326206	NaN	Low	0.126298752	0.084802418
3830403N18Rik	3830403N18Rik	1.82283697	0.655825705	1.58450881	0.413898428	0.678948495	0.999823968	OK	1.462187863	2.303702448
3830406C13Rik	3830406C13Rik	581.5088657	0.224453378	0.132133799	1.698682546	0.089379014	0.840555739	OK	542.3797694	633.6809941
3830408C21Rik	3830408C21Rik	12.25180115	-0.20761726	0.483482006	-0.429420863	0.667616974	0.999823968	OK	12.99847276	11.25623899
3830417A13Rik	3830417A13Rik	0	NaN	NaN	NaN	NaN	NaN	Low	NaN	NaN
3830432H09Rik	3830432H09Rik	1.6369715	0.328055207	1.4057093	0.233373434	0.81547144	0.999823968	OK	1.475516277	1.852245132
3930402G23Rik	3930402G23Rik	1.053464366	0.108403461	1.807603404	0.059970821	0.952178874	0.999823968	OK	1.019373072	1.098919425
4430402I18Rik	4430402I18Rik	119.5641067	-0.229208591	0.249357859	-0.919195375	0.35799339	0.999823968	OK	127.5971059	108.8534412
4631405J19Rik	4631405J19Rik	10.29063671	0.770746166	0.63513958	1.213506746	0.224936137	0.999305451	OK	7.8998525	13.478349
4632404H12Rik	4632404H12Rik	130.1668529	-0.130650025	0.204025273	-0.640361967	0.521937303	0.999823968	OK	135.1829232	123.4787592
4632415L05Rik	4632415L05Rik	413.5338983	-0.181450436	0.126115562	-1.438763256	0.15021761	0.935932658	OK	435.5970108	384.1164149
4632427E13Rik	4632427E13Rik	5.137446905	0.387226057	0.889950277	0.435109767	0.663482755	0.999823968	OK	4.538593272	5.935918416
4632428C04Rik	4632428C04Rik	24.24236695	0.6370982	0.394640971	1.614374195	0.106446286	0.884665593	OK	19.58279756	30.45512614
4732414G09Rik	4732414G09Rik	0.288736091	1.944036859	3.777769128	0.51459917	0.606833145	NaN	Low	0.130032648	0.500340681
4732416N19Rik	4732416N19Rik	1.906379302	-0.29836962	1.386960951	-0.215124745	0.829670062	0.999823968	OK	2.072308284	1.68514066
4732471J01Rik	4732471J01Rik	15.12217279	-0.332329268	0.533301402	-0.623154686	0.533182876	0.999823968	OK	16.5845529	13.17233265
4732490B19Rik	4732490B19Rik	0.466158556	2.62213038	3.604307507	0.727499076	0.466920281	0.999823968	OK	0.145222313	0.894073546
4732491K20Rik	4732491K20Rik	70.48957427	0.125178651	0.239311273	0.523078788	0.600919426	0.999823968	OK	67.85366918	74.00411439
4831407H17Rik	4831407H17Rik	0	NaN	NaN	NaN	NaN	NaN	Low	NaN	NaN
4831440E17Rik	4831440E17Rik	70.63589679	-0.113180127	0.272464933	-0.415393371	0.677853959	0.999823968	OK	72.9963537	67.48862091
4833411C07Rik	4833411C07Rik	20.05105409	0.983874179	0.606695851	1.621692611	0.104869182	0.880525758	OK	14.12997346	27.94582827
4833412C05Rik	4833412C05Rik	0.420648185	1.231962136	2.936996238	0.419463301	0.67487757	0.999823968	OK	0.266556297	0.626104036
4833415N18Rik	4833415N18Rik	0.403469284	-0.286913246	3.009991616	-0.095320281	0.924060434	0.999823968	OK	0.4372661	0.358406862
4833417C18Rik	4833417C18Rik	4.738071041	1.173805316	0.791987196	1.48210138	0.138313322	0.928549285	OK	3.080046863	6.948769945
4833418N02Rik	4833418N02Rik	62.73991996	0.03432472	0.260075822	0.131979666	0.895000375	0.999823968	OK	62.09912689	63.59431071
4833419F23Rik	4833419F23Rik	5.517884775	-0.447518696	0.798846724	-0.56020596	0.575338962	0.999823968	OK	6.229961412	4.56844926
4833420G17Rik	4833420G17Rik	619.3982596	-0.024473255	0.174093414	-0.140575421	0.888205366	0.999823968	OK	623.8957897	613.4015528
4833422C13Rik	4833422C13Rik	25.48254449	-0.05424553	0.382336828	-0.141878904	0.887175658	0.999823968	OK	25.89203098	24.93656252
4833422M21Rik	4833422M21Rik	0	NaN	NaN	NaN	NaN	NaN	Low	NaN	NaN
4833423E24Rik	4833423E24Rik	0.108514609	-0.574663065	3.81694647	-0.150555704	0.880326206	NaN	Low	0.126298752	0.084802418
4833427F10Rik	4833427F10Rik	0	NaN	NaN	NaN	NaN	NaN	Low	NaN	NaN
4833427G06Rik	4833427G06Rik	0.456031461	-0.387457877	2.946763873	-0.131485892	0.895390946	0.999823968	OK	0.507230881	0.387765568
4833428L15Rik	4833428L15Rik	0.478672374	-2.07877991	3.706431587	-0.560857488	0.574894693	0.999823968	OK	0.711380998	0.168394209
4833438C02Rik	4833438C02Rik	156.5687507	-0.270972677	0.217810224	-1.24407694	0.213471247	0.989560754	OK	168.9691088	140.03494
4833439L19Rik	4833439L19Rik	14347.33757	-0.063535888	0.21347281	-0.297629887	0.765985661	0.999823968	OK	14617.23896	13987.46905
4921501E09Rik	4921501E09Rik	0	NaN	NaN	NaN	NaN	NaN	Low	NaN	NaN
4921504A21Rik	4921504A21Rik	28.92441337	0.112584519	0.393567485	0.286061537	0.77483099	0.999823968	OK	27.95211863	30.22080636
4921504E06Rik	4921504E06Rik	0.424619775	-0.284145747	2.971532323	-0.095622634	0.923820288	0.999823968	OK	0.459852121	0.377643315
4921507G05Rik	4921507G05Rik	0	NaN	NaN	NaN	NaN	NaN	Low	NaN	NaN
4921507P07Rik	4921507P07Rik	11.88179146	-0.862061812	0.652865288	-1.320428315	0.186692055	0.96866987	OK	14.71950827	8.098169049
4921508D12Rik	4921508D12Rik	0.259527626	1.813263501	3.791411511	0.478255524	0.632468347	NaN	Low	0.124917967	0.43900717
4921509C19Rik	4921509C19Rik	0.158972351	1.108452123	3.81694647	0.290402847	0.771508066	NaN	Low	0.106301224	0.229200522
4921509O07Rik	4921509O07Rik	0	NaN	NaN	NaN	NaN	NaN	Low	NaN	NaN
4921511C10Rik	4921511C10Rik	0	NaN	NaN	NaN	NaN	NaN	Low	NaN	NaN
4921511C20Rik	4921511C20Rik	0	NaN	NaN	NaN	NaN	NaN	Low	NaN	NaN
4921511I17Rik	4921511I17Rik	0	NaN	NaN	NaN	NaN	NaN	Low	NaN	NaN
4921511M17Rik	4921511M17Rik	0	NaN	NaN	NaN	NaN	NaN	Low	NaN	NaN
4921513H07Rik	4921513H07Rik	0	NaN	NaN	NaN	NaN	NaN	Low	NaN	NaN
4921513I03Rik	4921513I03Rik	0	NaN	NaN	NaN	NaN	NaN	Low	NaN	NaN
4921515E04Rik	4921515E04Rik	0	NaN	NaN	NaN	NaN	NaN	Low	NaN	NaN
4921517D22Rik	4921517D22Rik	0	NaN	NaN	NaN	NaN	NaN	Low	NaN	NaN
4921518K17Rik	4921518K17Rik	0	NaN	NaN	NaN	NaN	NaN	Low	NaN	NaN
4921524J17Rik	4921524J17Rik	287.686861	0.167202037	0.161277727	1.036733592	0.299860032	0.999823968	OK	273.2945462	306.876614
4921524L21Rik	4921524L21Rik	0	NaN	NaN	NaN	NaN	NaN	Low	NaN	NaN
4921525O09Rik	4921525O09Rik	0	NaN	NaN	NaN	NaN	NaN	Low	NaN	NaN
4921529L05Rik	4921529L05Rik	0	NaN	NaN	NaN	NaN	NaN	Low	NaN	NaN
4921530L21Rik	4921530L21Rik	0	NaN	NaN	NaN	NaN	NaN	Low	NaN	NaN
4921531C22Rik	4921531C22Rik	55.65362102	-0.0851189	0.253737927	-0.3354599	0.737278189	0.999823968	OK	57.05455053	53.78571501
4921531P14Rik	4921531P14Rik	0.168239835	1.108452123	3.81694647	0.290402847	0.771508066	NaN	Low	0.112498181	0.242562041
4921533I20Rik	4921533I20Rik	0	NaN	NaN	NaN	NaN	NaN	Low	NaN	NaN
4921534H16Rik	4921534H16Rik	0	NaN	NaN	NaN	NaN	NaN	Low	NaN	NaN
4921536K21Rik	4921536K21Rik	26.06850502	-0.099932118	0.379891614	-0.263054288	0.792508736	0.999823968	OK	26.8382621	25.04216224
4921539E11Rik	4921539E11Rik	0	NaN	NaN	NaN	NaN	NaN	Low	NaN	NaN
4922502B01Rik	4922502B01Rik	0	NaN	NaN	NaN	NaN	NaN	Low	NaN	NaN
4922502D21Rik	4922502D21Rik	0	NaN	NaN	NaN	NaN	NaN	Low	NaN	NaN
4922502H24Rik	4922502H24Rik	0	NaN	NaN	NaN	NaN	NaN	Low	NaN	NaN
4922502N22Rik	4922502N22Rik	0	NaN	NaN	NaN	NaN	NaN	Low	NaN	NaN
4930401C15Rik	4930401C15Rik	0	NaN	NaN	NaN	NaN	NaN	Low	NaN	NaN
4930401O10Rik	4930401O10Rik	0	NaN	NaN	NaN	NaN	NaN	Low	NaN	NaN
4930401O12Rik	4930401O12Rik	0	NaN	NaN	NaN	NaN	NaN	Low	NaN	NaN
4930402F06Rik	4930402F06Rik	0	NaN	NaN	NaN	NaN	NaN	Low	NaN	NaN
4930402F11Rik	4930402F11Rik	0	NaN	NaN	NaN	NaN	NaN	Low	NaN	NaN
4930402H24Rik	4930402H24Rik	2398.38055	0.015597895	0.164508501	0.094815132	0.924461667	0.999823968	OK	2387.259032	2413.20924
4930402K13Rik	4930402K13Rik	0	NaN	NaN	NaN	NaN	NaN	Low	NaN	NaN
4930404A05Rik	4930404A05Rik	0	NaN	NaN	NaN	NaN	NaN	Low	NaN	NaN
4930404H11Rik	4930404H11Rik	2.402559336	-0.609445893	1.800820552	-0.338426776	0.735041599	0.999823968	OK	2.818796904	1.847575912
4930404I05Rik	4930404I05Rik	0.240340094	-1.244965287	3.810690192	-0.326703359	0.743892259	NaN	Low	0.319494722	0.13480059
4930404N11Rik	4930404N11Rik	0.108514609	-0.574663065	3.81694647	-0.150555704	0.880326206	NaN	Low	0.126298752	0.084802418
4930405A10Rik	4930405A10Rik	0	NaN	NaN	NaN	NaN	NaN	Low	NaN	NaN
4930405A21Rik	4930405A21Rik	5.623280631	-0.828183741	0.768223894	-1.078049964	0.28101146	0.999823968	OK	6.918268122	3.896630643
4930405D11Rik	4930405D11Rik	0	NaN	NaN	NaN	NaN	NaN	Low	NaN	NaN
4930405J17Rik	4930405J17Rik	2.023585726	-1.302764582	1.451067082	-0.897797627	0.36929345	0.999823968	OK	2.715677703	1.100796424
4930405L22Rik	4930405L22Rik	0	NaN	NaN	NaN	NaN	NaN	Low	NaN	NaN
4930405O22Rik	4930405O22Rik	0.825861721	-0.451381544	1.917471985	-0.235404505	0.81389479	0.999823968	OK	0.93332375	0.682579016
4930406D18Rik	4930406D18Rik	0	NaN	NaN	NaN	NaN	NaN	Low	NaN	NaN
4930407G08Rik	4930407G08Rik	1.707891938	-0.967172286	1.404311974	-0.688716115	0.491001933	0.999823968	OK	2.160121783	1.104918811
4930407I10Rik	4930407I10Rik	0	NaN	NaN	NaN	NaN	NaN	Low	NaN	NaN
4930407I19Rik	4930407I19Rik	0	NaN	NaN	NaN	NaN	NaN	Low	NaN	NaN
4930412B13Rik	4930412B13Rik	0	NaN	NaN	NaN	NaN	NaN	Low	NaN	NaN
4930412C18Rik	4930412C18Rik	73.65473543	-0.444984906	0.546312088	-0.814525096	0.415344201	0.999823968	OK	83.10795675	61.05044035
4930412O13Rik	4930412O13Rik	63.16406446	-0.189861142	0.275804733	-0.688389717	0.491207398	0.999823968	OK	66.68835045	58.46501648
4930413E15Rik	4930413E15Rik	0	NaN	NaN	NaN	NaN	NaN	Low	NaN	NaN
4930413F20Rik	4930413F20Rik	0.168239835	1.108452123	3.81694647	0.290402847	0.771508066	NaN	Low	0.112498181	0.242562041
4930413G21Rik	4930413G21Rik	1.114136113	0.516727837	1.549962344	0.333380897	0.738846781	0.999823968	OK	0.940525824	1.345616498
4930413M19Rik	4930413M19Rik	0	NaN	NaN	NaN	NaN	NaN	Low	NaN	NaN
4930414N06Rik	4930414N06Rik	0.148024386	-0.574663065	3.81694647	-0.150555704	0.880326206	NaN	Low	0.17228367	0.115678672
4930415L06Rik	4930415L06Rik	0	NaN	NaN	NaN	NaN	NaN	Low	NaN	NaN
4930415O20Rik	4930415O20Rik	8.064397796	0.568644116	0.71682684	0.793279609	0.427614934	0.999823968	OK	6.681050823	9.908860427
4930417O13Rik	4930417O13Rik	0.273669699	-1.246149421	3.810675497	-0.327015361	0.743656267	NaN	Low	0.363873001	0.153398629
4930417O22Rik	4930417O22Rik	0	NaN	NaN	NaN	NaN	NaN	Low	NaN	NaN
4930419G24Rik	4930419G24Rik	0	NaN	NaN	NaN	NaN	NaN	Low	NaN	NaN
4930422M22Rik	4930422M22Rik	0	NaN	NaN	NaN	NaN	NaN	Low	NaN	NaN
4930423M02Rik	4930423M02Rik	0	NaN	NaN	NaN	NaN	NaN	Low	NaN	NaN
4930425K10Rik	4930425K10Rik	0	NaN	NaN	NaN	NaN	NaN	Low	NaN	NaN
4930425L21Rik	4930425L21Rik	0	NaN	NaN	NaN	NaN	NaN	Low	NaN	NaN
4930425O10Rik	4930425O10Rik	0	NaN	NaN	NaN	NaN	NaN	Low	NaN	NaN
4930426D05Rik	4930426D05Rik	118.2912314	-0.368560683	0.313725334	-1.174787762	0.240079638	0.999823968	OK	130.9428438	101.422415
4930426L09Rik	4930426L09Rik	3.817830566	0.348820036	0.876370928	0.398027849	0.690609657	0.999823968	OK	3.417252508	4.351934644
4930428D20Rik	4930428D20Rik	0	NaN	NaN	NaN	NaN	NaN	Low	NaN	NaN
4930428E07Rik	4930428E07Rik	0	NaN	NaN	NaN	NaN	NaN	Low	NaN	NaN
4930428G15Rik	4930428G15Rik	0.365331811	-1.732351816	3.782085768	-0.458041388	0.646922706	0.999823968	OK	0.521595715	0.156979939
4930428O21Rik	4930428O21Rik	0	NaN	NaN	NaN	NaN	NaN	Low	NaN	NaN
4930429B21Rik	4930429B21Rik	6.377262285	-0.350505094	0.694854326	-0.504429606	0.613959518	0.999823968	OK	7.026812413	5.511195447
4930429D17Rik	4930429D17Rik	0	NaN	NaN	NaN	NaN	NaN	Low	NaN	NaN
4930429F11Rik	4930429F11Rik	0	NaN	NaN	NaN	NaN	NaN	Low	NaN	NaN
4930429F24Rik	4930429F24Rik	2.10569782	-0.119317399	1.501418784	-0.079469765	0.936658979	0.999823968	OK	2.179853508	2.006823569
4930429H19Rik	4930429H19Rik	0	NaN	NaN	NaN	NaN	NaN	Low	NaN	NaN
4930430A15Rik	4930430A15Rik	0	NaN	NaN	NaN	NaN	NaN	Low	NaN	NaN
4930430F08Rik	4930430F08Rik	194.299349	0.009243324	0.17878002	0.05170222	0.958765968	0.999823968	OK	193.7655896	195.0110281
4930430F21Rik	4930430F21Rik	0	NaN	NaN	NaN	NaN	NaN	Low	NaN	NaN
4930430J02Rik	4930430J02Rik	0	NaN	NaN	NaN	NaN	NaN	Low	NaN	NaN
4930431F12Rik	4930431F12Rik	0.601029474	0.675435161	2.331712709	0.289673406	0.772066104	0.999823968	OK	0.478568276	0.76431107
4930431P03Rik	4930431P03Rik	0.256064786	-1.2487645	3.810893492	-0.327682865	0.74315146	NaN	Low	0.340613577	0.143333064
4930431P22Rik	4930431P22Rik	0.129763813	1.108452123	3.81694647	0.290402847	0.771508066	NaN	Low	0.086770133	0.187088719
4930432J09Rik	4930432J09Rik	1.766417578	1.052137003	1.271643887	0.827383369	0.408019804	0.999823968	OK	1.209780671	2.50860012
4930432K21Rik	4930432K21Rik	9.851383056	-0.423268201	0.635094618	-0.66646479	0.505114062	0.999823968	OK	11.05619193	8.244971227
4930432L08Rik	4930432L08Rik	0	NaN	NaN	NaN	NaN	NaN	Low	NaN	NaN
4930432M17Rik	4930432M17Rik	0	NaN	NaN	NaN	NaN	NaN	Low	NaN	NaN
4930432O09Rik	4930432O09Rik	0	NaN	NaN	NaN	NaN	NaN	Low	NaN	NaN
4930433B08Rik	4930433B08Rik	0	NaN	NaN	NaN	NaN	NaN	Low	NaN	NaN
4930433I11Rik	4930433I11Rik	0	NaN	NaN	NaN	NaN	NaN	Low	NaN	NaN
4930433N12Rik	4930433N12Rik	3.114103266	-2.189876891	1.321020012	-1.657716667	0.097374668	0.855161689	OK	4.680337993	1.025790295
4930434J06Rik	4930434J06Rik	0	NaN	NaN	NaN	NaN	NaN	Low	NaN	NaN
4930435E12Rik	4930435E12Rik	0	NaN	NaN	NaN	NaN	NaN	Low	NaN	NaN
4930435F18Rik	4930435F18Rik	0	NaN	NaN	NaN	NaN	NaN	Low	NaN	NaN
4930438E09Rik	4930438E09Rik	0	NaN	NaN	NaN	NaN	NaN	Low	NaN	NaN
4930440C22Rik	4930440C22Rik	0	NaN	NaN	NaN	NaN	NaN	Low	NaN	NaN
4930440I19Rik	4930440I19Rik	0	NaN	NaN	NaN	NaN	NaN	Low	NaN	NaN
4930441H08Rik	4930441H08Rik	0	NaN	NaN	NaN	NaN	NaN	Low	NaN	NaN
4930441J16Rik	4930441J16Rik	0	NaN	NaN	NaN	NaN	NaN	Low	NaN	NaN
4930442J19Rik	4930442J19Rik	0	NaN	NaN	NaN	NaN	NaN	Low	NaN	NaN
4930442L01Rik	4930442L01Rik	0	NaN	NaN	NaN	NaN	NaN	Low	NaN	NaN
4930443O20Rik	4930443O20Rik	1.371853685	-1.336757599	1.586749473	-0.842450318	0.399535938	0.999823968	OK	1.851094575	0.732865831
4930444F02Rik	4930444F02Rik	0.158972351	1.108452123	3.81694647	0.290402847	0.771508066	NaN	Low	0.106301224	0.229200522
4930444G20Rik	4930444G20Rik	0	NaN	NaN	NaN	NaN	NaN	Low	NaN	NaN
4930444M15Rik	4930444M15Rik	0	NaN	NaN	NaN	NaN	NaN	Low	NaN	NaN
4930444P10Rik	4930444P10Rik	1.161449228	0.274133087	1.687332707	0.162465343	0.870939418	0.999823968	OK	1.065856842	1.288905744
4930445N18Rik	4930445N18Rik	0.650677414	0.57926475	2.778255731	0.208499435	0.834839024	0.999823968	OK	0.536972502	0.802283964
4930447A16Rik	4930447A16Rik	0	NaN	NaN	NaN	NaN	NaN	Low	NaN	NaN
4930447C04Rik	4930447C04Rik	0	NaN	NaN	NaN	NaN	NaN	Low	NaN	NaN
4930447F24Rik	4930447F24Rik	0.54759853	-2.292813563	3.511288626	-0.652983508	0.513766911	0.999823968	OK	0.831092237	0.16960692
4930447J18Rik	4930447J18Rik	0.129763813	1.108452123	3.81694647	0.290402847	0.771508066	NaN	Low	0.086770133	0.187088719
4930447K03Rik	4930447K03Rik	1.521708987	-0.818429131	1.372055412	-0.596498599	0.55084219	0.999823968	OK	1.868379574	1.059481537
4930447M23Rik	4930447M23Rik	0.915794703	-1.861813419	2.116326993	-0.879738068	0.379001222	0.999823968	OK	1.328506504	0.365512303
4930447N08Rik	4930447N08Rik	0.168239835	1.108452123	3.81694647	0.290402847	0.771508066	NaN	Low	0.112498181	0.242562041
4930448C13Rik	4930448C13Rik	0	NaN	NaN	NaN	NaN	NaN	Low	NaN	NaN
4930448F12Rik	4930448F12Rik	0	NaN	NaN	NaN	NaN	NaN	Low	NaN	NaN
4930448H16Rik	4930448H16Rik	0	NaN	NaN	NaN	NaN	NaN	Low	NaN	NaN
4930448I06Rik	4930448I06Rik	0	NaN	NaN	NaN	NaN	NaN	Low	NaN	NaN
4930448I18Rik	4930448I18Rik	0	NaN	NaN	NaN	NaN	NaN	Low	NaN	NaN
4930448K20Rik	4930448K20Rik	0.754010128	1.122842822	1.946156737	0.576953953	0.563970562	0.999823968	OK	0.50108568	1.091242726
4930449E01Rik	4930449E01Rik	0	NaN	NaN	NaN	NaN	NaN	Low	NaN	NaN
4930449E18Rik	4930449E18Rik	0.129763813	1.108452123	3.81694647	0.290402847	0.771508066	NaN	Low	0.086770133	0.187088719
4930449I24Rik	4930449I24Rik	0	NaN	NaN	NaN	NaN	NaN	Low	NaN	NaN
4930451G09Rik	4930451G09Rik	32.07298389	-0.042466371	0.358756885	-0.118370888	0.905773792	0.999823968	OK	32.4767127	31.53467881
4930451I11Rik	4930451I11Rik	0.389291438	2.388960884	3.739330512	0.638873958	0.522904931	0.999823968	OK	0.138232887	0.724036173
4930452A19Rik	4930452A19Rik	0	NaN	NaN	NaN	NaN	NaN	Low	NaN	NaN
4930452B06Rik	4930452B06Rik	76.75824536	0.884679902	0.374049782	2.365139469	0.018023282	0.455817825	OK	56.3270857	103.9997916
4930452G13Rik	4930452G13Rik	0	NaN	NaN	NaN	NaN	NaN	Low	NaN	NaN
4930452N14Rik	4930452N14Rik	0	NaN	NaN	NaN	NaN	NaN	Low	NaN	NaN
4930453H23Rik	4930453H23Rik	0	NaN	NaN	NaN	NaN	NaN	Low	NaN	NaN
4930453L07Rik	4930453L07Rik	0.740738695	0.122365613	2.678838895	0.045678601	0.96356642	0.999823968	OK	0.713664822	0.776837192
4930453N24Rik	4930453N24Rik	439.3496873	0.125891274	0.149412356	0.842576058	0.399465586	0.999823968	OK	422.8265373	461.3805539
4930455B14Rik	4930455B14Rik	0.129763813	1.108452123	3.81694647	0.290402847	0.771508066	NaN	Low	0.086770133	0.187088719
4930455C13Rik	4930455C13Rik	0	NaN	NaN	NaN	NaN	NaN	Low	NaN	NaN
4930455D15Rik	4930455D15Rik	0	NaN	NaN	NaN	NaN	NaN	Low	NaN	NaN
4930455F16Rik	4930455F16Rik	0	NaN	NaN	NaN	NaN	NaN	Low	NaN	NaN
4930455G09Rik	4930455G09Rik	0.878247222	0.583948361	2.132823341	0.273791247	0.784245051	0.999823968	OK	0.723531585	1.084534738
4930455H04Rik	4930455H04Rik	0.327199144	2.102640275	3.762736769	0.558806104	0.576294056	0.999823968	OK	0.13564795	0.582600735
4930455J16Rik	4930455J16Rik	0	NaN	NaN	NaN	NaN	NaN	Low	NaN	NaN
4930456L15Rik	4930456L15Rik	0	NaN	NaN	NaN	NaN	NaN	Low	NaN	NaN
4930459C07Rik	4930459C07Rik	0.82432828	0.509044347	1.874361186	0.271582847	0.78594279	0.999823968	OK	0.697795808	0.993038243
4930459L07Rik	4930459L07Rik	0	NaN	NaN	NaN	NaN	NaN	Low	NaN	NaN
4930461G14Rik	4930461G14Rik	60.03567871	-0.06083226	0.339411072	-0.179228862	0.857758002	0.999823968	OK	61.11716706	58.59369423
4930463O16Rik	4930463O16Rik	0	NaN	NaN	NaN	NaN	NaN	Low	NaN	NaN
4930465K10Rik	4930465K10Rik	0.317944703	2.066558799	3.76602036	0.548738085	0.583185206	NaN	Low	0.134343455	0.562746367
4930465M20Rik	4930465M20Rik	0	NaN	NaN	NaN	NaN	NaN	Low	NaN	NaN
4930467D21Rik	4930467D21Rik	0	NaN	NaN	NaN	NaN	NaN	Low	NaN	NaN
4930467E23Rik	4930467E23Rik	1.745106582	-3.982816038	2.729227848	-1.459319727	0.144477128	0.92882205	OK	2.915628805	0.184410284
4930467J12Rik	4930467J12Rik	0	NaN	NaN	NaN	NaN	NaN	Low	NaN	NaN
4930467K11Rik	4930467K11Rik	0	NaN	NaN	NaN	NaN	NaN	Low	NaN	NaN
4930469K13Rik	4930469K13Rik	1.144674575	-1.12817444	1.788005908	-0.63096796	0.528061474	0.999823968	OK	1.491437448	0.682324078
4930470G03Rik	4930470G03Rik	2.793129584	-0.71623364	1.059666742	-0.675904614	0.499101208	0.999823968	OK	3.355943748	2.042710697
4930470H14Rik	4930470H14Rik	0	NaN	NaN	NaN	NaN	NaN	Low	NaN	NaN
4930470O06Rik	4930470O06Rik	0	NaN	NaN	NaN	NaN	NaN	Low	NaN	NaN
4930470P17Rik	4930470P17Rik	0	NaN	NaN	NaN	NaN	NaN	Low	NaN	NaN
4930471C04Rik	4930471C04Rik	0.346920716	-0.213063645	3.812250573	-0.055889203	0.955430072	0.999823968	OK	0.368610279	0.318001299
4930471G03Rik	4930471G03Rik	0	NaN	NaN	NaN	NaN	NaN	Low	NaN	NaN
4930471G24Rik	4930471G24Rik	0	NaN	NaN	NaN	NaN	NaN	Low	NaN	NaN
4930471M09Rik	4930471M09Rik	0	NaN	NaN	NaN	NaN	NaN	Low	NaN	NaN
4930473A02Rik	4930473A02Rik	0	NaN	NaN	NaN	NaN	NaN	Low	NaN	NaN
4930473O22Rik	4930473O22Rik	0	NaN	NaN	NaN	NaN	NaN	Low	NaN	NaN
4930474G06Rik	4930474G06Rik	0	NaN	NaN	NaN	NaN	NaN	Low	NaN	NaN
4930474H20Rik	4930474H20Rik	0	NaN	NaN	NaN	NaN	NaN	Low	NaN	NaN
4930474M22Rik	4930474M22Rik	0	NaN	NaN	NaN	NaN	NaN	Low	NaN	NaN
4930474N05Rik	4930474N05Rik	0	NaN	NaN	NaN	NaN	NaN	Low	NaN	NaN
4930474N09Rik	4930474N09Rik	0	NaN	NaN	NaN	NaN	NaN	Low	NaN	NaN
4930477N07Rik	4930477N07Rik	0	NaN	NaN	NaN	NaN	NaN	Low	NaN	NaN
4930478L05Rik	4930478L05Rik	0	NaN	NaN	NaN	NaN	NaN	Low	NaN	NaN
4930478P22Rik	4930478P22Rik	0.273750348	-1.245821609	3.810647959	-0.326931698	0.743719546	NaN	Low	0.363960364	0.153470327
4930479D17Rik	4930479D17Rik	0.688320406	-1.277952433	2.244221025	-0.569441431	0.569056607	0.999823968	OK	0.920013943	0.379395691
4930480E11Rik	4930480E11Rik	0	NaN	NaN	NaN	NaN	NaN	Low	NaN	NaN
4930480G23Rik	4930480G23Rik	0.168239835	1.108452123	3.81694647	0.290402847	0.771508066	NaN	Low	0.112498181	0.242562041
4930480K15Rik	4930480K15Rik	0	NaN	NaN	NaN	NaN	NaN	Low	NaN	NaN
4930480K23Rik	4930480K23Rik	140.3012997	-1.061958152	0.247439818	-4.2917836	1.77E-05	0.003980129	OK	180.6362189	86.52140755
4930480M12Rik	4930480M12Rik	0.288649525	1.943731253	3.777779083	0.514516919	0.606890635	NaN	Low	0.130014114	0.500163405
4930481A15Rik	4930481A15Rik	67.44118095	-4.184481615	0.744978361	-5.61691699	1.94E-08	1.01E-05	OK	113.3467002	6.233822019
4930482G09Rik	4930482G09Rik	0.296048771	-1.423654274	3.802977007	-0.374352585	0.708142014	NaN	Low	0.404888556	0.150929058
4930483J18Rik	4930483J18Rik	0.435763714	1.372635559	2.935007935	0.46767695	0.640015627	0.999823968	OK	0.259200326	0.671181565
4930483K19Rik	4930483K19Rik	0.129763813	1.108452123	3.81694647	0.290402847	0.771508066	NaN	Low	0.086770133	0.187088719
4930483O08Rik	4930483O08Rik	0.723117296	1.210433816	2.206505468	0.548575036	0.583297122	0.999823968	OK	0.462595596	1.070479563
4930484H19Rik	4930484H19Rik	0	NaN	NaN	NaN	NaN	NaN	Low	NaN	NaN
4930486F22Rik	4930486F22Rik	0.406487622	1.263712717	2.968664562	0.425683903	0.670338193	0.999823968	OK	0.25397798	0.609833811
4930486I03Rik	4930486I03Rik	0.23836635	0.390524707	3.81694647	0.102313383	0.918507933	NaN	Low	0.210342422	0.275731588
4930486L24Rik	4930486L24Rik	6.576801338	0.606198564	0.729631097	0.830828848	0.406070324	0.999823968	OK	5.374001129	8.18053495
4930487D11Rik	4930487D11Rik	0	NaN	NaN	NaN	NaN	NaN	Low	NaN	NaN
4930487H11Rik	4930487H11Rik	0	NaN	NaN	NaN	NaN	NaN	Low	NaN	NaN
4930488B22Rik	4930488B22Rik	0	NaN	NaN	NaN	NaN	NaN	Low	NaN	NaN
4930488L21Rik	4930488L21Rik	0	NaN	NaN	NaN	NaN	NaN	Low	NaN	NaN
4930500F04Rik	4930500F04Rik	0	NaN	NaN	NaN	NaN	NaN	Low	NaN	NaN
4930500G05Rik	4930500G05Rik	0.313341833	-1.428947962	3.802481008	-0.375793583	0.707070359	NaN	Low	0.428882472	0.159287648
4930500L23Rik	4930500L23Rik	0	NaN	NaN	NaN	NaN	NaN	Low	NaN	NaN
4930502A04Rik	4930502A04Rik	0	NaN	NaN	NaN	NaN	NaN	Low	NaN	NaN
4930502E09Rik	4930502E09Rik	0.108514609	-0.574663065	3.81694647	-0.150555704	0.880326206	NaN	Low	0.126298752	0.084802418
4930502E18Rik	4930502E18Rik	6.391150337	0.441248408	1.170374389	0.37701475	0.706162644	0.999823968	OK	5.541457835	7.524073672
4930503B20Rik	4930503B20Rik	0.273754218	-1.24580595	3.810646643	-0.326927702	0.743722568	NaN	Low	0.363964561	0.153473762
4930503E14Rik	4930503E14Rik	2.345352071	-1.640152896	1.270179489	-1.291276478	0.196607824	0.974619684	OK	3.308326911	1.061385617
4930503E24Rik	4930503E24Rik	0.317944703	2.066558799	3.76602036	0.548738085	0.583185206	NaN	Low	0.134343455	0.562746367
4930503F20Rik	4930503F20Rik	0	NaN	NaN	NaN	NaN	NaN	Low	NaN	NaN
4930503H13Rik	4930503H13Rik	0	NaN	NaN	NaN	NaN	NaN	Low	NaN	NaN
4930503L19Rik	4930503L19Rik	63.41173673	-0.158726969	0.346189317	-0.458497593	0.646594991	0.999823968	OK	66.3754423	59.4601293
4930503O07Rik	4930503O07Rik	0.168239835	1.108452123	3.81694647	0.290402847	0.771508066	NaN	Low	0.112498181	0.242562041
4930504C09Rik	4930504C09Rik	0	NaN	NaN	NaN	NaN	NaN	Low	NaN	NaN
4930504O13Rik	4930504O13Rik	0	NaN	NaN	NaN	NaN	NaN	Low	NaN	NaN
4930505A04Rik	4930505A04Rik	2.367548316	1.545213581	1.21659024	1.270118345	0.204042478	0.981241348	OK	1.299278316	3.791908317
4930505G20Rik	4930505G20Rik	0	NaN	NaN	NaN	NaN	NaN	Low	NaN	NaN
4930505K13Rik	4930505K13Rik	0	NaN	NaN	NaN	NaN	NaN	Low	NaN	NaN
4930505K14Rik	4930505K14Rik	0	NaN	NaN	NaN	NaN	NaN	Low	NaN	NaN
4930505N22Rik	4930505N22Rik	1.627271673	-0.375149786	1.331500149	-0.281749714	0.778135432	0.999823968	OK	1.804334619	1.391187745
4930506A18Rik	4930506A18Rik	0	NaN	NaN	NaN	NaN	NaN	Low	NaN	NaN
4930506C21Rik	4930506C21Rik	1.584208866	-1.811182428	1.573871193	-1.150781866	0.249821987	0.999823968	OK	2.28419254	0.6508973
4930507D05Rik	4930507D05Rik	1.886036138	0.638512123	1.256792362	0.508049016	0.611418969	0.999823968	OK	1.522721602	2.37045552
4930507D10Rik	4930507D10Rik	0	NaN	NaN	NaN	NaN	NaN	Low	NaN	NaN
4930509E16Rik	4930509E16Rik	3.518149753	-0.50327848	1.212281182	-0.415149957	0.67803213	0.999823968	OK	4.026326724	2.840580458
4930509G22Rik	4930509G22Rik	3.980375124	0.670617109	1.085211705	0.617959708	0.536601899	0.999823968	OK	3.175133554	5.054030551
4930509J09Rik	4930509J09Rik	0	NaN	NaN	NaN	NaN	NaN	Low	NaN	NaN
4930509K18Rik	4930509K18Rik	0	NaN	NaN	NaN	NaN	NaN	Low	NaN	NaN
4930511A02Rik	4930511A02Rik	0	NaN	NaN	NaN	NaN	NaN	Low	NaN	NaN
4930511A08Rik	4930511A08Rik	1.802441254	-0.615177708	1.210620602	-0.508150701	0.611347661	0.999823968	OK	2.117476925	1.382393693
4930511E03Rik	4930511E03Rik	0.325543826	-1.591273921	3.792600524	-0.419573301	0.674797196	0.999823968	OK	0.456159601	0.15138946
4930511M06Rik	4930511M06Rik	20.51642796	0.264838129	0.416919946	0.635225374	0.525281436	0.999823968	OK	18.88551856	22.69097383
4930512B01Rik	4930512B01Rik	0	NaN	NaN	NaN	NaN	NaN	Low	NaN	NaN
4930512J16Rik	4930512J16Rik	0.108514609	-0.574663065	3.81694647	-0.150555704	0.880326206	NaN	Low	0.126298752	0.084802418
4930512M02Rik	4930512M02Rik	0	NaN	NaN	NaN	NaN	NaN	Low	NaN	NaN
4930513D17Rik	4930513D17Rik	0	NaN	NaN	NaN	NaN	NaN	Low	NaN	NaN
4930513N10Rik	4930513N10Rik	3.715815196	0.964132165	1.038326965	0.928543896	0.353125509	0.999823968	OK	2.639965538	5.150281406
4930513O06Rik	4930513O06Rik	0	NaN	NaN	NaN	NaN	NaN	Low	NaN	NaN
4930515B02Rik	4930515B02Rik	0	NaN	NaN	NaN	NaN	NaN	Low	NaN	NaN
4930515G01Rik	4930515G01Rik	6.459023774	0.100454878	0.99415888	0.101045095	0.919514663	0.999823968	OK	6.265392421	6.717198913
4930515G16Rik	4930515G16Rik	0	NaN	NaN	NaN	NaN	NaN	Low	NaN	NaN
4930515L03Rik	4930515L03Rik	0	NaN	NaN	NaN	NaN	NaN	Low	NaN	NaN
4930515L19Rik	4930515L19Rik	0	NaN	NaN	NaN	NaN	NaN	Low	NaN	NaN
4930517E11Rik	4930517E11Rik	0	NaN	NaN	NaN	NaN	NaN	Low	NaN	NaN
4930517M08Rik	4930517M08Rik	0	NaN	NaN	NaN	NaN	NaN	Low	NaN	NaN
4930518J21Rik	4930518J21Rik	0	NaN	NaN	NaN	NaN	NaN	Low	NaN	NaN
4930518P08Rik	4930518P08Rik	0	NaN	NaN	NaN	NaN	NaN	Low	NaN	NaN
4930519D14Rik	4930519D14Rik	0	NaN	NaN	NaN	NaN	NaN	Low	NaN	NaN
4930519F16Rik	4930519F16Rik	0.368839105	1.100622706	3.790916367	0.290331572	0.771562588	0.999823968	OK	0.247461951	0.530675309
4930519F24Rik	4930519F24Rik	0	NaN	NaN	NaN	NaN	NaN	Low	NaN	NaN
4930519G04Rik	4930519G04Rik	0	NaN	NaN	NaN	NaN	NaN	Low	NaN	NaN
4930519H02Rik	4930519H02Rik	0	NaN	NaN	NaN	NaN	NaN	Low	NaN	NaN
4930519K11Rik	4930519K11Rik	0	NaN	NaN	NaN	NaN	NaN	Low	NaN	NaN
4930519L02Rik	4930519L02Rik	0	NaN	NaN	NaN	NaN	NaN	Low	NaN	NaN
4930520O04Rik	4930520O04Rik	2.86301844	0.359720204	1.108453872	0.324524289	0.745541137	0.999823968	OK	2.553162599	3.276159561
4930520P13Rik	4930520P13Rik	0	NaN	NaN	NaN	NaN	NaN	Low	NaN	NaN
4930521E06Rik	4930521E06Rik	0	NaN	NaN	NaN	NaN	NaN	Low	NaN	NaN
4930521O11Rik	4930521O11Rik	0.131829579	-0.574663065	3.81694647	-0.150555704	0.880326206	NaN	Low	0.153434745	0.103022692
4930521O17Rik	4930521O17Rik	0	NaN	NaN	NaN	NaN	NaN	Low	NaN	NaN
4930522H14Rik	4930522H14Rik	0	NaN	NaN	NaN	NaN	NaN	Low	NaN	NaN
4930522O17Rik	4930522O17Rik	0.108514609	-0.574663065	3.81694647	-0.150555704	0.880326206	NaN	Low	0.126298752	0.084802418
4930522P08Rik	4930522P08Rik	2.161067466	-0.553408121	1.28921994	-0.429258115	0.667735394	0.999823968	OK	2.502797448	1.70542749
4930523C07Rik	4930523C07Rik	400.3628295	-0.289853995	0.280305432	-1.034064853	0.301105846	0.999823968	OK	434.2360644	355.1985163
4930523O13Rik	4930523O13Rik	0	NaN	NaN	NaN	NaN	NaN	Low	NaN	NaN
4930524B15Rik	4930524B15Rik	0	NaN	NaN	NaN	NaN	NaN	Low	NaN	NaN
4930524B17Rik	4930524B17Rik	0	NaN	NaN	NaN	NaN	NaN	Low	NaN	NaN
4930524C18Rik	4930524C18Rik	0	NaN	NaN	NaN	NaN	NaN	Low	NaN	NaN
4930524N10Rik	4930524N10Rik	2.899865327	-0.032359014	2.02953988	-0.015944015	0.987279056	0.999823968	OK	2.927695017	2.862759072
4930524O05Rik	4930524O05Rik	0	NaN	NaN	NaN	NaN	NaN	Low	NaN	NaN
4930524O08Rik	4930524O08Rik	0	NaN	NaN	NaN	NaN	NaN	Low	NaN	NaN
4930525C09Rik	4930525C09Rik	0	NaN	NaN	NaN	NaN	NaN	Low	NaN	NaN
4930525D18Rik	4930525D18Rik	0.131829579	-0.574663065	3.81694647	-0.150555704	0.880326206	NaN	Low	0.153434745	0.103022692
4930525G20Rik	4930525G20Rik	17.56618962	0.218160595	0.472692534	0.461527483	0.644420209	0.999823968	OK	16.41755077	19.09770809
4930526H09Rik	4930526H09Rik	0	NaN	NaN	NaN	NaN	NaN	Low	NaN	NaN
4930526I15Rik	4930526I15Rik	73.07389028	0.304754668	0.282639764	1.078244135	0.28092482	0.999823968	OK	66.38230965	81.99599779
4930526L06Rik	4930526L06Rik	0	NaN	NaN	NaN	NaN	NaN	Low	NaN	NaN
4930527F14Rik	4930527F14Rik	0	NaN	NaN	NaN	NaN	NaN	Low	NaN	NaN
4930527G23Rik	4930527G23Rik	0	NaN	NaN	NaN	NaN	NaN	Low	NaN	NaN
4930528A17Rik	4930528A17Rik	5.922586054	0.473973422	0.757139733	0.626005216	0.53131152	0.999823968	OK	5.07642651	7.05079878
4930528D03Rik	4930528D03Rik	0	NaN	NaN	NaN	NaN	NaN	Low	NaN	NaN
4930528G23Rik	4930528G23Rik	0.365440683	-1.732778668	3.78204706	-0.458158939	0.646838257	0.999823968	OK	0.521779581	0.15698882
4930528H21Rik	4930528H21Rik	0	NaN	NaN	NaN	NaN	NaN	Low	NaN	NaN
4930528P14Rik	4930528P14Rik	0.297977342	1.982382202	3.773982554	0.525275932	0.599391386	NaN	Low	0.131562715	0.51986351
4930529C04Rik	4930529C04Rik	0	NaN	NaN	NaN	NaN	NaN	Low	NaN	NaN
4930529K09Rik	4930529K09Rik	0	NaN	NaN	NaN	NaN	NaN	Low	NaN	NaN
4930529L06Rik	4930529L06Rik	0	NaN	NaN	NaN	NaN	NaN	Low	NaN	NaN
4930529N20Rik	4930529N20Rik	0	NaN	NaN	NaN	NaN	NaN	Low	NaN	NaN
4930532I03Rik	4930532I03Rik	0.158972351	1.108452123	3.81694647	0.290402847	0.771508066	NaN	Low	0.106301224	0.229200522
4930532M18Rik	4930532M18Rik	0.108514609	-0.574663065	3.81694647	-0.150555704	0.880326206	NaN	Low	0.126298752	0.084802418
4930533B01Rik	4930533B01Rik	0	NaN	NaN	NaN	NaN	NaN	Low	NaN	NaN
4930533N22Rik	4930533N22Rik	0	NaN	NaN	NaN	NaN	NaN	Low	NaN	NaN
4930533P14Rik	4930533P14Rik	0	NaN	NaN	NaN	NaN	NaN	Low	NaN	NaN
4930534H03Rik	4930534H03Rik	0	NaN	NaN	NaN	NaN	NaN	Low	NaN	NaN
4930539C22Rik	4930539C22Rik	0	NaN	NaN	NaN	NaN	NaN	Low	NaN	NaN
4930539E08Rik	4930539E08Rik	20.62442996	0.13120454	0.522736243	0.250995683	0.801817447	0.999823968	OK	19.81587651	21.70250122
4930539J05Rik	4930539J05Rik	7.608350148	1.25380432	0.634954387	1.974636834	0.048309376	0.697220448	OK	4.774794295	11.38642462
4930539M17Rik	4930539M17Rik	0	NaN	NaN	NaN	NaN	NaN	Low	NaN	NaN
4930539N22Rik	4930539N22Rik	0	NaN	NaN	NaN	NaN	NaN	Low	NaN	NaN
4930540M03Rik	4930540M03Rik	0	NaN	NaN	NaN	NaN	NaN	Low	NaN	NaN
4930542C21Rik	4930542C21Rik	0	NaN	NaN	NaN	NaN	NaN	Low	NaN	NaN
4930542D17Rik	4930542D17Rik	3.361673151	-0.121525779	0.951450495	-0.127726854	0.898365138	0.999823968	OK	3.482235633	3.200923174
4930542M03Rik	4930542M03Rik	0.131829579	-0.574663065	3.81694647	-0.150555704	0.880326206	NaN	Low	0.153434745	0.103022692
4930543E12Rik	4930543E12Rik	0	NaN	NaN	NaN	NaN	NaN	Low	NaN	NaN
4930543N07Rik	4930543N07Rik	0	NaN	NaN	NaN	NaN	NaN	Low	NaN	NaN
4930544D05Rik	4930544D05Rik	0	NaN	NaN	NaN	NaN	NaN	Low	NaN	NaN
4930544G11Rik	4930544G11Rik	0	NaN	NaN	NaN	NaN	NaN	Low	NaN	NaN
4930544M13Rik	4930544M13Rik	0	NaN	NaN	NaN	NaN	NaN	Low	NaN	NaN
4930545E07Rik	4930545E07Rik	0	NaN	NaN	NaN	NaN	NaN	Low	NaN	NaN
4930545H06Rik	4930545H06Rik	0.445181748	1.418206955	3.759527815	0.377230074	0.706002633	0.999823968	OK	0.259309151	0.693011877
4930545L23Rik	4930545L23Rik	0	NaN	NaN	NaN	NaN	NaN	Low	NaN	NaN
4930546C10Rik	4930546C10Rik	0	NaN	NaN	NaN	NaN	NaN	Low	NaN	NaN
4930546K05Rik	4930546K05Rik	0	NaN	NaN	NaN	NaN	NaN	Low	NaN	NaN
4930547E08Rik	4930547E08Rik	0	NaN	NaN	NaN	NaN	NaN	Low	NaN	NaN
4930547E14Rik	4930547E14Rik	0	NaN	NaN	NaN	NaN	NaN	Low	NaN	NaN
4930548G14Rik	4930548G14Rik	0	NaN	NaN	NaN	NaN	NaN	Low	NaN	NaN
4930548H24Rik	4930548H24Rik	0.256436039	-1.246470691	3.810702439	-0.327097356	0.743594252	NaN	Low	0.340977254	0.143714419
4930548J01Rik	4930548J01Rik	0.168239835	1.108452123	3.81694647	0.290402847	0.771508066	NaN	Low	0.112498181	0.242562041
4930548K13Rik	4930548K13Rik	0	NaN	NaN	NaN	NaN	NaN	Low	NaN	NaN
4930549C15Rik	4930549C15Rik	0	NaN	NaN	NaN	NaN	NaN	Low	NaN	NaN
4930549G23Rik	4930549G23Rik	0	NaN	NaN	NaN	NaN	NaN	Low	NaN	NaN
4930550C14Rik	4930550C14Rik	54.31478517	-0.436668027	0.366060148	-1.192886003	0.232914022	0.999823968	OK	61.16021108	45.18755063
4930550C17Rik	4930550C17Rik	0	NaN	NaN	NaN	NaN	NaN	Low	NaN	NaN
4930550L24Rik	4930550L24Rik	0	NaN	NaN	NaN	NaN	NaN	Low	NaN	NaN
4930552N02Rik	4930552N02Rik	0	NaN	NaN	NaN	NaN	NaN	Low	NaN	NaN
4930552P12Rik	4930552P12Rik	0.316283785	0.387927973	3.81694647	0.101633066	0.919047932	NaN	Low	0.279348409	0.365530953
4930553C11Rik	4930553C11Rik	0	NaN	NaN	NaN	NaN	NaN	Low	NaN	NaN
4930553E22Rik	4930553E22Rik	0	NaN	NaN	NaN	NaN	NaN	Low	NaN	NaN
4930553J12Rik	4930553J12Rik	0	NaN	NaN	NaN	NaN	NaN	Low	NaN	NaN
4930553P18Rik	4930553P18Rik	2.813610947	0.16391752	1.342323566	0.12211476	0.902808132	0.999823968	OK	2.675634046	2.997580148
4930554C24Rik	4930554C24Rik	0	NaN	NaN	NaN	NaN	NaN	Low	NaN	NaN
4930554G24Rik	4930554G24Rik	0.168239835	1.108452123	3.81694647	0.290402847	0.771508066	NaN	Low	0.112498181	0.242562041
4930554H23Rik	4930554H23Rik	0	NaN	NaN	NaN	NaN	NaN	Low	NaN	NaN
4930554I06Rik	4930554I06Rik	0	NaN	NaN	NaN	NaN	NaN	Low	NaN	NaN
4930555B11Rik	4930555B11Rik	0	NaN	NaN	NaN	NaN	NaN	Low	NaN	NaN
4930555B12Rik	4930555B12Rik	0	NaN	NaN	NaN	NaN	NaN	Low	NaN	NaN
4930555G01Rik	4930555G01Rik	0.798270087	2.489928968	2.515627766	0.98978434	0.322279541	0.999823968	OK	0.267972102	1.505334066
4930555G21Rik	4930555G21Rik	0	NaN	NaN	NaN	NaN	NaN	Low	NaN	NaN
4930555K05Rik	4930555K05Rik	0	NaN	NaN	NaN	NaN	NaN	Low	NaN	NaN
4930555K19Rik	4930555K19Rik	0	NaN	NaN	NaN	NaN	NaN	Low	NaN	NaN
4930556C24Rik	4930556C24Rik	0	NaN	NaN	NaN	NaN	NaN	Low	NaN	NaN
4930556G01Rik	4930556G01Rik	0	NaN	NaN	NaN	NaN	NaN	Low	NaN	NaN
4930556J02Rik	4930556J02Rik	0	NaN	NaN	NaN	NaN	NaN	Low	NaN	NaN
4930556L07Rik	4930556L07Rik	0	NaN	NaN	NaN	NaN	NaN	Low	NaN	NaN
4930556M19Rik	4930556M19Rik	93.0753519	0.46317745	0.312000582	1.484540342	0.137665629	0.928549285	OK	80.08229555	110.399427
4930556N09Rik	4930556N09Rik	0	NaN	NaN	NaN	NaN	NaN	Low	NaN	NaN
4930556N13Rik	4930556N13Rik	0	NaN	NaN	NaN	NaN	NaN	Low	NaN	NaN
4930557F10Rik	4930557F10Rik	0	NaN	NaN	NaN	NaN	NaN	Low	NaN	NaN
4930557J02Rik	4930557J02Rik	0	NaN	NaN	NaN	NaN	NaN	Low	NaN	NaN
4930557K07Rik	4930557K07Rik	0	NaN	NaN	NaN	NaN	NaN	Low	NaN	NaN
4930558C23Rik	4930558C23Rik	0	NaN	NaN	NaN	NaN	NaN	Low	NaN	NaN
4930558F17Rik	4930558F17Rik	0	NaN	NaN	NaN	NaN	NaN	Low	NaN	NaN
4930558G05Rik	4930558G05Rik	0	NaN	NaN	NaN	NaN	NaN	Low	NaN	NaN
4930558J18Rik	4930558J18Rik	0.554431803	0.590629775	2.355969525	0.250694998	0.802049929	0.999823968	OK	0.455641451	0.686152271
4930558K02Rik	4930558K02Rik	0.108514609	-0.574663065	3.81694647	-0.150555704	0.880326206	NaN	Low	0.126298752	0.084802418
4930559C10Rik	4930559C10Rik	0	NaN	NaN	NaN	NaN	NaN	Low	NaN	NaN
4930562C15Rik	4930562C15Rik	0.72647627	1.26110623	2.215590212	0.569196516	0.569222785	0.999823968	OK	0.454437854	1.089194157
4930562F07Rik	4930562F07Rik	0.165224843	-0.574663065	3.81694647	-0.150555704	0.880326206	NaN	Low	0.192303061	0.129120553
4930563E18Rik	4930563E18Rik	0.703170132	-1.325782287	2.719731028	-0.487468163	0.6259266	0.999823968	OK	0.947158326	0.377852539
4930563E22Rik	4930563E22Rik	20.29551319	-0.222292701	0.384015423	-0.578863992	0.562680948	0.999823968	OK	21.61854887	18.53146561
4930563F08Rik	4930563F08Rik	0	NaN	NaN	NaN	NaN	NaN	Low	NaN	NaN
4930563H07Rik	4930563H07Rik	0	NaN	NaN	NaN	NaN	NaN	Low	NaN	NaN
4930563J15Rik	4930563J15Rik	0	NaN	NaN	NaN	NaN	NaN	Low	NaN	NaN
4930563M20Rik	4930563M20Rik	0	NaN	NaN	NaN	NaN	NaN	Low	NaN	NaN
4930563M21Rik	4930563M21Rik	0	NaN	NaN	NaN	NaN	NaN	Low	NaN	NaN
4930564C03Rik	4930564C03Rik	0	NaN	NaN	NaN	NaN	NaN	Low	NaN	NaN
4930564D02Rik	4930564D02Rik	0	NaN	NaN	NaN	NaN	NaN	Low	NaN	NaN
4930565D16Rik	4930565D16Rik	0	NaN	NaN	NaN	NaN	NaN	Low	NaN	NaN
4930565N06Rik	4930565N06Rik	0.108514609	-0.574663065	3.81694647	-0.150555704	0.880326206	NaN	Low	0.126298752	0.084802418
4930567H12Rik	4930567H12Rik	0	NaN	NaN	NaN	NaN	NaN	Low	NaN	NaN
4930567H17Rik	4930567H17Rik	0	NaN	NaN	NaN	NaN	NaN	Low	NaN	NaN
4930567J20Rik	4930567J20Rik	0	NaN	NaN	NaN	NaN	NaN	Low	NaN	NaN
4930567K12Rik	4930567K12Rik	0.46541983	2.620122138	3.605652327	0.726670766	0.467427666	0.999823968	OK	0.145158153	0.8924354
4930567K20Rik	4930567K20Rik	0	NaN	NaN	NaN	NaN	NaN	Low	NaN	NaN
4930568D16Rik	4930568D16Rik	0	NaN	NaN	NaN	NaN	NaN	Low	NaN	NaN
4930568E12Rik	4930568E12Rik	0	NaN	NaN	NaN	NaN	NaN	Low	NaN	NaN
4930568G15Rik	4930568G15Rik	0.168239835	1.108452123	3.81694647	0.290402847	0.771508066	NaN	Low	0.112498181	0.242562041
4930570G19Rik	4930570G19Rik	2.58692662	0.37449847	1.546182963	0.24220838	0.808618702	0.999823968	OK	2.295361179	2.975680541
4930571K23Rik	4930571K23Rik	0	NaN	NaN	NaN	NaN	NaN	Low	NaN	NaN
4930571O06Rik	4930571O06Rik	0	NaN	NaN	NaN	NaN	NaN	Low	NaN	NaN
4930572K03Rik	4930572K03Rik	0	NaN	NaN	NaN	NaN	NaN	Low	NaN	NaN
4930572O03Rik	4930572O03Rik	1.842181447	1.340603455	1.873956489	0.71538665	0.474370159	0.999823968	OK	1.111880057	2.815916632
4930572O13Rik	4930572O13Rik	0	NaN	NaN	NaN	NaN	NaN	Low	NaN	NaN
4930573H18Rik	4930573H18Rik	0.43681265	1.221324697	2.908441315	0.419924133	0.674540877	0.999823968	OK	0.278102615	0.64842603
4930573O16Rik	4930573O16Rik	0	NaN	NaN	NaN	NaN	NaN	Low	NaN	NaN
4930577N17Rik	4930577N17Rik	17.95783664	0.660511829	0.416988177	1.584006134	0.113192323	0.90049347	OK	14.37953155	22.72891011
4930578C19Rik	4930578C19Rik	15.47729811	0.30096808	0.468012824	0.643076567	0.520174418	0.999823968	OK	14.0777442	17.34337
4930578E11Rik	4930578E11Rik	0	NaN	NaN	NaN	NaN	NaN	Low	NaN	NaN
4930578G10Rik	4930578G10Rik	1.837031719	-0.169688522	1.670688438	-0.101568023	0.919099562	0.999823968	OK	1.928756833	1.714731566
4930578I06Rik	4930578I06Rik	0	NaN	NaN	NaN	NaN	NaN	Low	NaN	NaN
4930578L24Rik	4930578L24Rik	18.70009533	0.252449034	0.517817202	0.487525391	0.625886054	0.999823968	OK	17.28362185	20.58872664
4930578M01Rik	4930578M01Rik	1.269253384	1.331354287	1.741281215	0.764583156	0.444519802	0.999823968	OK	0.769300193	1.935857639
4930578N18Rik	4930578N18Rik	0	NaN	NaN	NaN	NaN	NaN	Low	NaN	NaN
4930579D09Rik	4930579D09Rik	0	NaN	NaN	NaN	NaN	NaN	Low	NaN	NaN
4930579F01Rik	4930579F01Rik	3.394330225	0.32699273	1.216370894	0.2688265	0.7880632	0.999823968	OK	3.060638574	3.839252427
4930579G18Rik	4930579G18Rik	0.165224843	-0.574663065	3.81694647	-0.150555704	0.880326206	NaN	Low	0.192303061	0.129120553
4930579G24Rik	4930579G24Rik	43.97014627	0.761102582	0.334336358	2.27645772	0.022818628	0.508785221	OK	33.88143528	57.42176092
4930579H20Rik	4930579H20Rik	0	NaN	NaN	NaN	NaN	NaN	Low	NaN	NaN
4930579J19Rik	4930579J19Rik	0	NaN	NaN	NaN	NaN	NaN	Low	NaN	NaN
4930579K19Rik	4930579K19Rik	12.70107598	0.412169059	0.51083114	0.806859697	0.419747321	0.999823968	OK	11.12448964	14.80319111
4930579P08Rik	4930579P08Rik	0	NaN	NaN	NaN	NaN	NaN	Low	NaN	NaN
4930581F22Rik	4930581F22Rik	33.01853531	-0.499553775	0.392731762	-1.271997387	0.203374048	0.980862415	OK	37.75410516	26.70444218
4930583I09Rik	4930583I09Rik	0	NaN	NaN	NaN	NaN	NaN	Low	NaN	NaN
4930583K01Rik	4930583K01Rik	0.81743631	-0.239357403	2.211705886	-0.108222981	0.913818816	0.999823968	OK	0.874748902	0.74101952
4930583P06Rik	4930583P06Rik	0.148024386	-0.574663065	3.81694647	-0.150555704	0.880326206	NaN	Low	0.17228367	0.115678672
4930584F24Rik	4930584F24Rik	0	NaN	NaN	NaN	NaN	NaN	Low	NaN	NaN
4930586N03Rik	4930586N03Rik	0	NaN	NaN	NaN	NaN	NaN	Low	NaN	NaN
4930587E11Rik	4930587E11Rik	0	NaN	NaN	NaN	NaN	NaN	Low	NaN	NaN
4930589L23Rik	4930589L23Rik	0.279785782	-1.358533911	3.806034058	-0.356942132	0.721135128	NaN	Low	0.378824958	0.147733547
4930590A17Rik	4930590A17Rik	0	NaN	NaN	NaN	NaN	NaN	Low	NaN	NaN
4930590J08Rik	4930590J08Rik	0.587391557	-1.125484227	2.775294712	-0.405536833	0.68508295	0.999823968	OK	0.764968722	0.350622003
4930590L20Rik	4930590L20Rik	0	NaN	NaN	NaN	NaN	NaN	Low	NaN	NaN
4930591A17Rik	4930591A17Rik	0	NaN	NaN	NaN	NaN	NaN	Low	NaN	NaN
4930591E09Rik	4930591E09Rik	0	NaN	NaN	NaN	NaN	NaN	Low	NaN	NaN
4930592A05Rik	4930592A05Rik	0	NaN	NaN	NaN	NaN	NaN	Low	NaN	NaN
4930592C13Rik	4930592C13Rik	7.879905367	-0.567767756	0.669703467	-0.847789781	0.396555055	0.999823968	OK	9.156627558	6.177609111
4930592I03Rik	4930592I03Rik	0	NaN	NaN	NaN	NaN	NaN	Low	NaN	NaN
4930593A02Rik	4930593A02Rik	0.256291864	-1.247339685	3.810775085	-0.327319156	0.743426505	NaN	Low	0.340834842	0.143567892
4930593C16Rik	4930593C16Rik	0	NaN	NaN	NaN	NaN	NaN	Low	NaN	NaN
4930594C11Rik	4930594C11Rik	1.251337656	-0.496371135	1.520520468	-0.326448177	0.744085292	0.999823968	OK	1.429712022	1.013505169
4930594M22Rik	4930594M22Rik	48.52768305	0.11351875	0.39865167	0.28475674	0.775830517	0.999823968	OK	46.88282526	50.72082677
4930594O21Rik	4930594O21Rik	0	NaN	NaN	NaN	NaN	NaN	Low	NaN	NaN
4930595D18Rik	4930595D18Rik	0	NaN	NaN	NaN	NaN	NaN	Low	NaN	NaN
4930595M18Rik	4930595M18Rik	0	NaN	NaN	NaN	NaN	NaN	Low	NaN	NaN
4930596D02Rik	4930596D02Rik	0	NaN	NaN	NaN	NaN	NaN	Low	NaN	NaN
4930596I21Rik	4930596I21Rik	0	NaN	NaN	NaN	NaN	NaN	Low	NaN	NaN
4930597A21Rik	4930597A21Rik	0.165224843	-0.574663065	3.81694647	-0.150555704	0.880326206	NaN	Low	0.192303061	0.129120553
4930597G03Rik	4930597G03Rik	0	NaN	NaN	NaN	NaN	NaN	Low	NaN	NaN
4930598F16Rik	4930598F16Rik	0	NaN	NaN	NaN	NaN	NaN	Low	NaN	NaN
4930599N23Rik	4930599N23Rik	4.02941538	-0.815927964	0.875765525	-0.931673994	0.35150503	0.999823968	OK	4.944822905	2.808872013
4931402G19Rik	4931402G19Rik	0.168239835	1.108452123	3.81694647	0.290402847	0.771508066	NaN	Low	0.112498181	0.242562041
4931403E22Rik	4931403E22Rik	0	NaN	NaN	NaN	NaN	NaN	Low	NaN	NaN
4931403G20Rik	4931403G20Rik	0	NaN	NaN	NaN	NaN	NaN	Low	NaN	NaN
4931406B18Rik	4931406B18Rik	0	NaN	NaN	NaN	NaN	NaN	Low	NaN	NaN
4931406C07Rik	4931406C07Rik	12210.32939	0.010944769	0.263848746	0.041481223	0.966912262	0.999823968	OK	12170.60878	12263.29021
4931406H21Rik	4931406H21Rik	2.080385305	-0.434099262	1.298570652	-0.334290061	0.73816069	0.999823968	OK	2.341093803	1.732773975
4931406P16Rik	4931406P16Rik	822.434022	0.103879416	0.152038772	0.683242926	0.494453352	0.999823968	OK	796.9346146	856.4332319
4931408C20Rik	4931408C20Rik	0	NaN	NaN	NaN	NaN	NaN	Low	NaN	NaN
4931408D14Rik	4931408D14Rik	169.3680645	1.01529348	0.526848683	1.927106422	0.053966369	0.717663702	OK	117.8043791	238.119645
4931409K22Rik	4931409K22Rik	0.108514609	-0.574663065	3.81694647	-0.150555704	0.880326206	NaN	Low	0.126298752	0.084802418
4931414P19Rik	4931414P19Rik	124.6885749	0.202455033	0.240704279	0.841094449	0.400295024	0.999823968	OK	117.1261686	134.7717832
4931417E11Rik	4931417E11Rik	0	NaN	NaN	NaN	NaN	NaN	Low	NaN	NaN
4931419H13Rik	4931419H13Rik	0	NaN	NaN	NaN	NaN	NaN	Low	NaN	NaN
4931420L22Rik	4931420L22Rik	0	NaN	NaN	NaN	NaN	NaN	Low	NaN	NaN
4931422A03Rik	4931422A03Rik	0.165224843	-0.574663065	3.81694647	-0.150555704	0.880326206	NaN	Low	0.192303061	0.129120553
4931423N10Rik	4931423N10Rik	1.004515775	-3.18596006	2.396878658	-1.329212077	0.183778012	0.965788395	OK	1.624060169	0.178456583
4931428F04Rik	4931428F04Rik	67.82572275	0.159638596	0.2307249	0.691900165	0.489000027	0.999823968	OK	64.58694701	72.14409041
4931428L18Rik	4931428L18Rik	0	NaN	NaN	NaN	NaN	NaN	Low	NaN	NaN
4931429L15Rik	4931429L15Rik	0	NaN	NaN	NaN	NaN	NaN	Low	NaN	NaN
4931429P17Rik	4931429P17Rik	0.316442319	0.394082963	3.81694647	0.103245609	0.917768043	NaN	Low	0.278897828	0.366501641
4931430N09Rik	4931430N09Rik	1.344890199	2.37835779	1.806773875	1.316356088	0.188054554	0.96866987	OK	0.480358693	2.497598874
4931431B13Rik	4931431B13Rik	0.129763813	1.108452123	3.81694647	0.290402847	0.771508066	NaN	Low	0.086770133	0.187088719
4931431C16Rik	4931431C16Rik	0.393407883	-0.361537668	3.807342998	-0.094957998	0.924348189	0.999823968	OK	0.43470459	0.338345608
4931440F15Rik	4931440F15Rik	0.606882867	0.574299674	2.343130828	0.245099278	0.806379562	0.999823968	OK	0.501741886	0.747070842
4931440J10Rik	4931440J10Rik	0.168239835	1.108452123	3.81694647	0.290402847	0.771508066	NaN	Low	0.112498181	0.242562041
4931440P22Rik	4931440P22Rik	13.31560901	-0.753601268	0.571420152	-1.31882165	0.187228744	0.96866987	OK	16.12794621	9.565826064
4932411N23Rik	4932411N23Rik	0.605930176	-2.429451331	3.500625485	-0.694004926	0.48767912	0.999823968	OK	0.930787092	0.172787622
4932412D23Rik	4932412D23Rik	0.579340241	1.852941536	2.695689653	0.687371981	0.49184835	0.999823968	OK	0.2733275	0.98735723
4932413F04Rik	4932413F04Rik	0	NaN	NaN	NaN	NaN	NaN	Low	NaN	NaN
4932414J04Rik	4932414J04Rik	0	NaN	NaN	NaN	NaN	NaN	Low	NaN	NaN
4932414N04Rik	4932414N04Rik	0.148024386	-0.574663065	3.81694647	-0.150555704	0.880326206	NaN	Low	0.17228367	0.115678672
4932415M13Rik	4932415M13Rik	0.168239835	1.108452123	3.81694647	0.290402847	0.771508066	NaN	Low	0.112498181	0.242562041
4932429P05Rik	4932429P05Rik	0	NaN	NaN	NaN	NaN	NaN	Low	NaN	NaN
4932435O22Rik	4932435O22Rik	2.835201499	-0.930039237	1.571759185	-0.591718659	0.554039	0.999823968	OK	3.560192994	1.868546172
4932438A13Rik	4932438A13Rik	2044.131449	-0.058108146	0.121284808	-0.479104901	0.631864004	0.999823968	OK	2079.31084	1997.225594
4932438H23Rik	4932438H23Rik	3.770422487	0.36102102	0.844810177	0.427339809	0.669131841	0.999823968	OK	3.360874243	4.316486813
4932441J04Rik	4932441J04Rik	0.541582317	0.371338016	2.835193991	0.130974465	0.895795507	0.999823968	OK	0.481061001	0.622277405
4932702P03Rik	4932702P03Rik	0.129763813	1.108452123	3.81694647	0.290402847	0.771508066	NaN	Low	0.086770133	0.187088719
4933400A11Rik	4933400A11Rik	0	NaN	NaN	NaN	NaN	NaN	Low	NaN	NaN
4933400B14Rik	4933400B14Rik	0	NaN	NaN	NaN	NaN	NaN	Low	NaN	NaN
4933400C23Rik	4933400C23Rik	0	NaN	NaN	NaN	NaN	NaN	Low	NaN	NaN
4933400F21Rik	4933400F21Rik	0	NaN	NaN	NaN	NaN	NaN	Low	NaN	NaN
4933400L20Rik	4933400L20Rik	0	NaN	NaN	NaN	NaN	NaN	Low	NaN	NaN
4933401B06Rik	4933401B06Rik	0	NaN	NaN	NaN	NaN	NaN	Low	NaN	NaN
4933401D09Rik	4933401D09Rik	0	NaN	NaN	NaN	NaN	NaN	Low	NaN	NaN
4933401H06Rik	4933401H06Rik	1.005715941	-0.632591416	2.128891813	-0.297145873	0.766355144	0.999823968	OK	1.186175551	0.765103127
4933402C06Rik	4933402C06Rik	0.108514609	-0.574663065	3.81694647	-0.150555704	0.880326206	NaN	Low	0.126298752	0.084802418
4933402D24Rik	4933402D24Rik	0	NaN	NaN	NaN	NaN	NaN	Low	NaN	NaN
4933402E13Rik	4933402E13Rik	0.131829579	-0.574663065	3.81694647	-0.150555704	0.880326206	NaN	Low	0.153434745	0.103022692
4933402J07Rik	4933402J07Rik	0	NaN	NaN	NaN	NaN	NaN	Low	NaN	NaN
4933402J10Rik	4933402J10Rik	0	NaN	NaN	NaN	NaN	NaN	Low	NaN	NaN
4933402J15Rik	4933402J15Rik	0	NaN	NaN	NaN	NaN	NaN	Low	NaN	NaN
4933402N03Rik	4933402N03Rik	0	NaN	NaN	NaN	NaN	NaN	Low	NaN	NaN
4933402N22Rik	4933402N22Rik	0	NaN	NaN	NaN	NaN	NaN	Low	NaN	NaN
4933403O08Rik	4933403O08Rik	0	NaN	NaN	NaN	NaN	NaN	Low	NaN	NaN
4933404G15Rik	4933404G15Rik	0	NaN	NaN	NaN	NaN	NaN	Low	NaN	NaN
4933404K08Rik	4933404K08Rik	0	NaN	NaN	NaN	NaN	NaN	Low	NaN	NaN
4933404K13Rik	4933404K13Rik	0	NaN	NaN	NaN	NaN	NaN	Low	NaN	NaN
4933404O12Rik	4933404O12Rik	150.6377	0.183476769	0.26175441	0.700950058	0.483334183	0.999823968	OK	142.3633011	161.6702318
4933405D12Rik	4933405D12Rik	1.862460593	1.738897975	1.288117541	1.349952873	0.1770311	0.960611573	OK	0.930339615	3.105288565
4933405E24Rik	4933405E24Rik	0.168239835	1.108452123	3.81694647	0.290402847	0.771508066	NaN	Low	0.112498181	0.242562041
4933405L10Rik	4933405L10Rik	1.222232624	1.022793159	2.414569964	0.423592265	0.671863198	0.999823968	OK	0.847465569	1.721922031
4933405O20Rik	4933405O20Rik	0	NaN	NaN	NaN	NaN	NaN	Low	NaN	NaN
4933406C10Rik	4933406C10Rik	13.9645874	0.551649844	0.729910181	0.755777709	0.449782484	0.999823968	OK	11.64092162	17.06280844
4933406D12Rik	4933406D12Rik	0	NaN	NaN	NaN	NaN	NaN	Low	NaN	NaN
4933406F09Rik	4933406F09Rik	0	NaN	NaN	NaN	NaN	NaN	Low	NaN	NaN
4933406G16Rik	4933406G16Rik	0	NaN	NaN	NaN	NaN	NaN	Low	NaN	NaN
4933406I18Rik	4933406I18Rik	1.265142657	0.349590148	1.39050348	0.251412638	0.801495098	0.999823968	OK	1.132104848	1.442526403
4933406J09Rik	4933406J09Rik	0	NaN	NaN	NaN	NaN	NaN	Low	NaN	NaN
4933406J10Rik	4933406J10Rik	0	NaN	NaN	NaN	NaN	NaN	Low	NaN	NaN
4933406K04Rik	4933406K04Rik	0	NaN	NaN	NaN	NaN	NaN	Low	NaN	NaN
4933406M09Rik	4933406M09Rik	0	NaN	NaN	NaN	NaN	NaN	Low	NaN	NaN
4933407E24Rik	4933407E24Rik	1.26869973	0.822063395	1.407326401	0.584131297	0.55913198	0.999823968	OK	0.954545432	1.687572128
4933407G14Rik	4933407G14Rik	0.531867739	-0.885347589	2.845342251	-0.3111568	0.755681423	0.999823968	OK	0.661989157	0.358372516
4933407I05Rik	4933407I05Rik	0	NaN	NaN	NaN	NaN	NaN	Low	NaN	NaN
4933407K13Rik	4933407K13Rik	69.9395551	-0.057819184	0.247178994	-0.233916251	0.815049997	0.999823968	OK	71.13724414	68.34263637
4933407L21Rik	4933407L21Rik	0.483200467	1.345073742	3.663526836	0.367152693	0.713505125	0.999823968	OK	0.291052171	0.739398194
4933408B17Rik	4933408B17Rik	22.99048082	-0.649916561	0.372372792	-1.745338475	0.080925968	0.822890747	OK	27.22169917	17.34885634
4933408J17Rik	4933408J17Rik	0.131829579	-0.574663065	3.81694647	-0.150555704	0.880326206	NaN	Low	0.153434745	0.103022692
4933408N05Rik	4933408N05Rik	0	NaN	NaN	NaN	NaN	NaN	Low	NaN	NaN
4933409F18Rik	4933409F18Rik	0	NaN	NaN	NaN	NaN	NaN	Low	NaN	NaN
4933409G03Rik	4933409G03Rik	0	NaN	NaN	NaN	NaN	NaN	Low	NaN	NaN
4933409K07Rik	4933409K07Rik	2.599779366	-0.245500198	2.306115132	-0.106456176	0.915220424	0.999823968	OK	2.786656593	2.350609729
4933411E08Rik	4933411E08Rik	0	NaN	NaN	NaN	NaN	NaN	Low	NaN	NaN
4933411G06Rik	4933411G06Rik	0	NaN	NaN	NaN	NaN	NaN	Low	NaN	NaN
4933411K16Rik	4933411K16Rik	58.20216305	-0.081779608	0.288873355	-0.28309848	0.777101347	0.999823968	OK	59.61003169	56.32500485
4933412E12Rik	4933412E12Rik	115.3606008	-0.603201734	0.262551777	-2.297458205	0.021592645	0.500069865	OK	135.15334	88.97028202
4933412E24Rik	4933412E24Rik	0	NaN	NaN	NaN	NaN	NaN	Low	NaN	NaN
4933412O06Rik	4933412O06Rik	0	NaN	NaN	NaN	NaN	NaN	Low	NaN	NaN
4933413J09Rik	4933413J09Rik	0.905319415	-0.460268998	2.169784535	-0.212126592	0.832008275	0.999823968	OK	1.025351091	0.74527718
4933413L06Rik	4933413L06Rik	0	NaN	NaN	NaN	NaN	NaN	Low	NaN	NaN
4933415F23Rik	4933415F23Rik	0	NaN	NaN	NaN	NaN	NaN	Low	NaN	NaN
4933416C03Rik	4933416C03Rik	0	NaN	NaN	NaN	NaN	NaN	Low	NaN	NaN
4933416E03Rik	4933416E03Rik	0	NaN	NaN	NaN	NaN	NaN	Low	NaN	NaN
4933416I08Rik	4933416I08Rik	0	NaN	NaN	NaN	NaN	NaN	Low	NaN	NaN
4933416M06Rik	4933416M06Rik	3.528089989	-0.11335067	0.907959965	-0.124841044	0.900649393	0.999823968	OK	3.64616551	3.370655961
4933416M07Rik	4933416M07Rik	0	NaN	NaN	NaN	NaN	NaN	Low	NaN	NaN
4933416O17Rik	4933416O17Rik	0	NaN	NaN	NaN	NaN	NaN	Low	NaN	NaN
4933417A18Rik	4933417A18Rik	0.256333004	-1.24708903	3.810754165	-0.327255177	0.743474891	NaN	Low	0.340875334	0.143609897
4933417D19Rik	4933417D19Rik	3.695045007	-0.296267955	1.009586236	-0.293454828	0.769174523	0.999823968	OK	4.014440244	3.269184691
4933417E11Rik	4933417E11Rik	0	NaN	NaN	NaN	NaN	NaN	Low	NaN	NaN
4933417G07Rik	4933417G07Rik	0	NaN	NaN	NaN	NaN	NaN	Low	NaN	NaN
4933417O13Rik	4933417O13Rik	0.129763813	1.108452123	3.81694647	0.290402847	0.771508066	NaN	Low	0.086770133	0.187088719
4933421I07Rik	4933421I07Rik	0	NaN	NaN	NaN	NaN	NaN	Low	NaN	NaN
4933421O10Rik	4933421O10Rik	108.7599371	-0.164019776	0.211518645	-0.775438856	0.438080382	0.999823968	OK	114.0108841	101.7586745
4933422A05Rik	4933422A05Rik	0.706656544	-1.387551399	2.265860908	-0.612372717	0.540291189	0.999823968	OK	0.961131319	0.367356846
4933424G05Rik	4933424G05Rik	1.895268884	-0.224697798	1.503830271	-0.149416994	0.881224603	0.999823968	OK	2.02013554	1.72878001
4933424G06Rik	4933424G06Rik	0.626594875	-1.228430268	2.270499877	-0.541039566	0.588480312	0.999823968	OK	0.83065868	0.354509803
4933424L21Rik	4933424L21Rik	0	NaN	NaN	NaN	NaN	NaN	Low	NaN	NaN
4933425B07Rik	4933425B07Rik	0	NaN	NaN	NaN	NaN	NaN	Low	NaN	NaN
4933425L06Rik	4933425L06Rik	0	NaN	NaN	NaN	NaN	NaN	Low	NaN	NaN
4933427D06Rik	4933427D06Rik	0	NaN	NaN	NaN	NaN	NaN	Low	NaN	NaN
4933427D14Rik	4933427D14Rik	255.6598312	-0.177529764	0.142043924	-1.249823006	0.21136421	0.987506155	OK	269.0085318	237.8615639
4933427E11Rik	4933427E11Rik	11.04063917	-0.469350768	0.630747657	-0.744118132	0.456805011	0.999823968	OK	12.53220687	9.051882243
4933427E13Rik	4933427E13Rik	0	NaN	NaN	NaN	NaN	NaN	Low	NaN	NaN
4933427I22Rik	4933427I22Rik	0	NaN	NaN	NaN	NaN	NaN	Low	NaN	NaN
4933428C19Rik	4933428C19Rik	0	NaN	NaN	NaN	NaN	NaN	Low	NaN	NaN
4933428G20Rik	4933428G20Rik	0	NaN	NaN	NaN	NaN	NaN	Low	NaN	NaN
4933428M09Rik	4933428M09Rik	0	NaN	NaN	NaN	NaN	NaN	Low	NaN	NaN
4933429K18Rik	4933429K18Rik	0	NaN	NaN	NaN	NaN	NaN	Low	NaN	NaN
4933429O19Rik	4933429O19Rik	1.227206608	1.324271945	2.494178592	0.530945117	0.595456812	0.999823968	OK	0.746204049	1.868543355
4933430H16Rik	4933430H16Rik	0	NaN	NaN	NaN	NaN	NaN	Low	NaN	NaN
4933430I17Rik	4933430I17Rik	4.866812376	-0.290860095	0.775574294	-0.375025446	0.707641543	0.999823968	OK	5.279975122	4.315928716
4933430M04Rik	4933430M04Rik	0	NaN	NaN	NaN	NaN	NaN	Low	NaN	NaN
4933430N04Rik	4933430N04Rik	0	NaN	NaN	NaN	NaN	NaN	Low	NaN	NaN
4933431E20Rik	4933431E20Rik	536.9175465	-0.120289036	0.201402708	-0.597256298	0.550336277	0.999823968	OK	555.9788901	511.5024218
4933431G14Rik	4933431G14Rik	0	NaN	NaN	NaN	NaN	NaN	Low	NaN	NaN
4933432G23Rik	4933432G23Rik	0	NaN	NaN	NaN	NaN	NaN	Low	NaN	NaN
4933432I03Rik	4933432I03Rik	0.556122125	1.852534719	2.723862744	0.680113094	0.496432854	0.999823968	OK	0.262427444	0.947715033
4933432I09Rik	4933432I09Rik	0.348831279	-1.676269759	3.786161827	-0.442735899	0.657956773	0.999823968	OK	0.494428268	0.154701959
4933432K03Rik	4933432K03Rik	0.129763813	1.108452123	3.81694647	0.290402847	0.771508066	NaN	Low	0.086770133	0.187088719
4933433F19Rik	4933433F19Rik	0	NaN	NaN	NaN	NaN	NaN	Low	NaN	NaN
4933433G08Rik	4933433G08Rik	0	NaN	NaN	NaN	NaN	NaN	Low	NaN	NaN
4933433G15Rik	4933433G15Rik	1.427138796	1.209580427	1.520895162	0.795308222	0.426434232	0.999823968	OK	0.913317807	2.112233448
4933433G19Rik	4933433G19Rik	0.750764685	-1.458038025	2.672774839	-0.545514723	0.585399558	0.999823968	OK	1.032087704	0.375667326
4933433H22Rik	4933433H22Rik	0	NaN	NaN	NaN	NaN	NaN	Low	NaN	NaN
4933434E20Rik	4933434E20Rik	1156.333765	0.160949456	0.225664826	0.713223496	0.475707469	0.999823968	OK	1100.661064	1230.564033
4933436E23Rik	4933436E23Rik	0.131829579	-0.574663065	3.81694647	-0.150555704	0.880326206	NaN	Low	0.153434745	0.103022692
4933436H12Rik	4933436H12Rik	0	NaN	NaN	NaN	NaN	NaN	Low	NaN	NaN
4933436I01Rik	4933436I01Rik	0	NaN	NaN	NaN	NaN	NaN	Low	NaN	NaN
4933438B17Rik	4933438B17Rik	0	NaN	NaN	NaN	NaN	NaN	Low	NaN	NaN
4933438K21Rik	4933438K21Rik	0.914537627	-3.055877877	3.197144691	-0.955814695	0.339165863	0.999823968	OK	1.468040704	0.176533525
4933439C10Rik	4933439C10Rik	263.3764017	-0.19757673	0.196448685	-1.005742187	0.314539604	0.999823968	OK	278.6612869	242.9965548
4933439K11Rik	4933439K11Rik	2.589656388	0.550270615	1.043632375	0.527264799	0.598009715	0.999823968	OK	2.159826006	3.162763564
4933440J02Rik	4933440J02Rik	0	NaN	NaN	NaN	NaN	NaN	Low	NaN	NaN
4933440M02Rik	4933440M02Rik	0	NaN	NaN	NaN	NaN	NaN	Low	NaN	NaN
5031410I06Rik	5031410I06Rik	0	NaN	NaN	NaN	NaN	NaN	Low	NaN	NaN
5031425E22Rik	5031425E22Rik	356.6515157	-0.1639284	0.129311383	-1.267702786	0.20490411	0.9825435	OK	373.8612122	333.7052537
5031425F14Rik	5031425F14Rik	0.605111288	1.845645544	2.227172555	0.828694454	0.407277325	0.999823968	OK	0.286541804	1.0298706
5031426D15Rik	5031426D15Rik	0.858473307	0.604755802	1.872120354	0.323032545	0.746670595	0.999823968	OK	0.701845137	1.067310867
5031434C07Rik	5031434C07Rik	0.158972351	1.108452123	3.81694647	0.290402847	0.771508066	NaN	Low	0.106301224	0.229200522
5031434O11Rik	5031434O11Rik	9.558305485	-0.093876419	0.586752643	-0.159993176	0.87288645	0.999823968	OK	9.823533709	9.204667853
5031439G07Rik	5031439G07Rik	869.1471559	-0.018538281	0.138037911	-0.134298478	0.893166557	0.999823968	OK	873.9291282	862.7711928
5033403F01Rik	5033403F01Rik	8.286954198	-0.089096809	0.585255107	-0.15223585	0.87900092	0.999823968	OK	8.505255742	7.995885472
5033403H07Rik	5033403H07Rik	1.347310984	1.517981471	2.448840461	0.61987765	0.535338341	0.999823968	OK	0.748999366	2.145059808
5033404E19Rik	5033404E19Rik	0.108514609	-0.574663065	3.81694647	-0.150555704	0.880326206	NaN	Low	0.126298752	0.084802418
5033406O09Rik	5033406O09Rik	4.088939716	1.457163007	0.971571169	1.499800584	0.133666066	0.927457151	OK	2.339012091	6.42217655
5033417F24Rik	5033417F24Rik	29.12401091	0.177849465	0.323251293	0.550189492	0.58218941	0.999823968	OK	27.57362748	31.19118881
5033428I22Rik	5033428I22Rik	0.158972351	1.108452123	3.81694647	0.290402847	0.771508066	NaN	Low	0.106301224	0.229200522
5330411J11Rik	5330411J11Rik	0	NaN	NaN	NaN	NaN	NaN	Low	NaN	NaN
5330413P13Rik	5330413P13Rik	0.129763813	1.108452123	3.81694647	0.290402847	0.771508066	NaN	Low	0.086770133	0.187088719
5330416C01Rik	5330416C01Rik	4.062415843	0.467272295	1.501954201	0.31110955	0.755717341	0.999823968	OK	3.490271003	4.82527563
5330417C22Rik	5330417C22Rik	19.90427204	-1.015972304	0.933997102	-1.087768154	0.276697471	0.999823968	OK	25.40900687	12.56462561
5330434G04Rik	5330434G04Rik	0	NaN	NaN	NaN	NaN	NaN	Low	NaN	NaN
5330439B14Rik	5330439B14Rik	0	NaN	NaN	NaN	NaN	NaN	Low	NaN	NaN
5430401F13Rik	5430401F13Rik	0	NaN	NaN	NaN	NaN	NaN	Low	NaN	NaN
5430402E10Rik	5430402E10Rik	0	NaN	NaN	NaN	NaN	NaN	Low	NaN	NaN
5430402O13Rik	5430402O13Rik	18.13826296	0.398528551	0.515003157	0.773837103	0.439027128	0.999823968	OK	15.96178595	21.0402323
5430403N17Rik	5430403N17Rik	0	NaN	NaN	NaN	NaN	NaN	Low	NaN	NaN
5430405H02Rik	5430405H02Rik	54.02012932	-0.09187997	0.259844986	-0.353595317	0.723642185	0.999823968	OK	55.48739214	52.0637789
5430416N02Rik	5430416N02Rik	26.56777539	0.352627201	0.418287902	0.843025102	0.399214405	0.999823968	OK	23.74954786	30.32541208
5430419D17Rik	5430419D17Rik	0	NaN	NaN	NaN	NaN	NaN	Low	NaN	NaN
5430421F17Rik	5430421F17Rik	0.570865583	-0.921193343	2.805782145	-0.328319625	0.742670007	0.999823968	OK	0.715598931	0.377887786
5430425K12Rik	5430425K12Rik	0.752900391	-1.428821541	2.655011234	-0.538160262	0.590466412	0.999823968	OK	1.030502735	0.382763931
5430427M07Rik	5430427M07Rik	0	NaN	NaN	NaN	NaN	NaN	Low	NaN	NaN
5430427O19Rik	5430427O19Rik	7.67375231	-0.396648259	0.642906065	-0.616961451	0.537260152	0.999823968	OK	8.555094378	6.498629552
5430428K19Rik	5430428K19Rik	0	NaN	NaN	NaN	NaN	NaN	Low	NaN	NaN
5430431A17Rik	5430431A17Rik	0	NaN	NaN	NaN	NaN	NaN	Low	NaN	NaN
5430434I15Rik	5430434I15Rik	0	NaN	NaN	NaN	NaN	NaN	Low	NaN	NaN
5430437J10Rik	5430437J10Rik	3.535401626	-2.258267711	1.37486615	-1.64253641	0.100478887	0.862735049	OK	5.348486146	1.1179556
5430440P10Rik	5430440P10Rik	1.445137612	-0.276049907	2.499993983	-0.110420229	0.912076111	0.999823968	OK	1.561696555	1.289725688
5530400C23Rik	5530400C23Rik	0	NaN	NaN	NaN	NaN	NaN	Low	NaN	NaN
5530401A14Rik	5530401A14Rik	0	NaN	NaN	NaN	NaN	NaN	Low	NaN	NaN
5530601H04Rik	5530601H04Rik	93.71557637	-0.118250986	0.208528611	-0.567073197	0.570664452	0.999823968	OK	96.98663521	89.35416457
5730403I07Rik	5730403I07Rik	15.80445024	-0.959208791	0.467354487	-2.052422341	0.040128635	0.636477055	OK	19.95865373	10.26551224
5730405O15Rik	5730405O15Rik	12.89798884	0.176766359	0.588695983	0.30026765	0.763973007	0.999823968	OK	12.21558691	13.80785807
5730408K05Rik	5730408K05Rik	9.439841174	0.566370877	0.591068347	0.958215542	0.337954082	0.999823968	OK	7.827043375	11.59023824
5730409E04Rik	5730409E04Rik	122.3016304	-0.470180753	0.238449352	-1.971826508	0.048629415	0.698966767	OK	138.85239	100.2339509
5730412P04Rik	5730412P04Rik	0	NaN	NaN	NaN	NaN	NaN	Low	NaN	NaN
5730416F02Rik	5730416F02Rik	0.439545073	-1.965130765	3.766846614	-0.521691209	0.601885346	0.999823968	OK	0.645258175	0.165260937
5730420D15Rik	5730420D15Rik	5.754668879	1.359236292	1.098938968	1.236862402	0.21613817	0.991880728	OK	3.444000407	8.835560175
5730422E09Rik	5730422E09Rik	1.384918789	0.065332331	1.658674861	0.039388269	0.968580833	0.999823968	OK	1.357957928	1.420866603
5730435O14Rik	5730435O14Rik	2.640037973	-1.047867073	1.173005284	-0.893318289	0.371686747	0.999823968	OK	3.390222428	1.639792033
5730455P16Rik	5730455P16Rik	648.2136013	-0.079410228	0.126607369	-0.627216483	0.53051734	0.999823968	OK	663.4411472	627.9102067
5730460C07Rik	5730460C07Rik	0.591784365	-1.052060447	2.818815979	-0.373227786	0.708978918	0.999823968	OK	0.760531446	0.366788258
5730480H06Rik	5730480H06Rik	31.61885488	-0.593700562	0.400981498	-1.480618346	0.138708304	0.928549285	OK	36.96306399	24.49324273
5730488B01Rik	5730488B01Rik	0	NaN	NaN	NaN	NaN	NaN	Low	NaN	NaN
5730507C01Rik	5730507C01Rik	10.12433339	0.355567651	0.680197844	0.522741514	0.601154145	0.999823968	OK	9.041351582	11.56830914
5730522E02Rik	5730522E02Rik	1.580116622	3.570495959	1.662299127	2.147926268	0.031719613	0.591077668	OK	0.279025951	3.314904184
5830408C22Rik	5830408C22Rik	0.534327193	-0.900622848	2.844312005	-0.316639963	0.751516809	0.999823968	OK	0.667079159	0.357324571
5830411N06Rik	5830411N06Rik	5.055617736	-1.235393306	1.57106055	-0.786343534	0.431666254	0.999823968	OK	6.709919566	2.849881963
5830416I19Rik	5830416I19Rik	0.158972351	1.108452123	3.81694647	0.290402847	0.771508066	NaN	Low	0.106301224	0.229200522
5830417I10Rik	5830417I10Rik	696.4303522	0.229254496	0.868041494	0.264105458	0.791698658	0.999823968	OK	648.5586491	760.2592896
5830418P13Rik	5830418P13Rik	0.217029218	-1.173065984	3.812228996	-0.307711311	0.758302012	NaN	Low	0.285005805	0.126393767
5830428M24Rik	5830428M24Rik	1.270869106	1.299165149	2.331044146	0.557331851	0.577300718	0.999823968	OK	0.781551589	1.923292462
5830432E09Rik	5830432E09Rik	1.875439645	-1.090218627	1.56629307	-0.696050214	0.486397384	0.999823968	OK	2.427048664	1.139960953
5830444B04Rik	5830444B04Rik	4.015268013	-4.298944243	1.790917031	-2.400415078	0.01637649	0.441518139	OK	6.768812354	0.343875558
5830454E08Rik	5830454E08Rik	33.91033411	0.052105916	0.352979319	0.147617477	0.882644662	0.999823968	OK	33.38414447	34.61192029
5830473C10Rik	5830473C10Rik	40.53259288	0.200505057	0.417876364	0.479819091	0.631356037	0.999823968	OK	38.09811423	43.77856442
5930403L14Rik	5930403L14Rik	1022.629725	-0.22040029	0.240703449	-0.915650732	0.359850113	0.999823968	OK	1088.734287	934.4903088
5930412G12Rik	5930412G12Rik	0.991228576	0.959970374	1.774000454	0.541133105	0.588415842	0.999823968	OK	0.705442678	1.37227644
5930430L01Rik	5930430L01Rik	118.2034216	0.840146717	0.399264729	2.104234748	0.035357975	0.612689061	OK	88.29908684	158.0758679
5930438M14Rik	5930438M14Rik	0	NaN	NaN	NaN	NaN	NaN	Low	NaN	NaN
6030407O03Rik	6030407O03Rik	1.137308424	-0.958233495	1.627391322	-0.58881566	0.55598494	0.999823968	OK	1.435979891	0.739079801
6030408B16Rik	6030408B16Rik	1.162551623	0.601689821	1.553618656	0.387282824	0.69854684	0.999823968	OK	0.951520779	1.443926081
6030440G07Rik	6030440G07Rik	0.259527626	1.813263501	3.791411511	0.478255524	0.632468347	NaN	Low	0.124917967	0.43900717
6030443J06Rik	6030443J06Rik	13.48340003	-0.386535993	0.586863961	-0.65864667	0.510122686	0.999823968	OK	14.99371146	11.46965146
6030458C11Rik	6030458C11Rik	396.5861224	-0.185087377	0.121478486	-1.523622687	0.127602993	0.916535492	OK	418.1641447	367.815426
6030466F02Rik	6030466F02Rik	0	NaN	NaN	NaN	NaN	NaN	Low	NaN	NaN
6030468B19Rik	6030468B19Rik	0.168239835	1.108452123	3.81694647	0.290402847	0.771508066	NaN	Low	0.112498181	0.242562041
6030469F06Rik	6030469F06Rik	0	NaN	NaN	NaN	NaN	NaN	Low	NaN	NaN
6030471H07Rik	6030471H07Rik	0	NaN	NaN	NaN	NaN	NaN	Low	NaN	NaN
6030498E09Rik	6030498E09Rik	0.263659158	-1.323475838	3.807342648	-0.347611434	0.728132018	NaN	Low	0.355013635	0.14185319
6230400D17Rik	6230400D17Rik	9.102013109	-0.400466559	0.605200398	-0.661709014	0.508157726	0.999823968	OK	10.15713692	7.695181366
6330403K07Rik	6330403K07Rik	2.971731708	-0.602411988	1.336103191	-0.450872352	0.652081551	0.999823968	OK	3.480969979	2.292747347
6330407A03Rik	6330407A03Rik	0.459092617	1.373547244	2.896521233	0.474205826	0.635353139	0.999823968	OK	0.272962889	0.707265587
6330409D20Rik	6330409D20Rik	0	NaN	NaN	NaN	NaN	NaN	Low	NaN	NaN
6330410L21Rik	6330410L21Rik	43.27014492	0.062619569	0.393494116	0.159137245	0.873560745	0.999823968	OK	42.46285922	44.34652586
6330415B21Rik	6330415B21Rik	0	NaN	NaN	NaN	NaN	NaN	Low	NaN	NaN
6330415G19Rik	6330415G19Rik	10.38147028	-1.525291669	0.658984427	-2.314609581	0.020634308	0.488721796	OK	14.41233774	5.006980341
6330418K02Rik	6330418K02Rik	36.38807739	0.124247951	0.291918937	0.425624839	0.670381237	0.999823968	OK	35.03753913	38.18879508
6330549D23Rik	6330549D23Rik	9.15274048	0.038490483	0.72105937	0.053380463	0.957428771	0.999823968	OK	9.047893531	9.292536412
6430411K18Rik	6430411K18Rik	0.108514609	-0.574663065	3.81694647	-0.150555704	0.880326206	NaN	Low	0.126298752	0.084802418
6430503K07Rik	6430503K07Rik	0	NaN	NaN	NaN	NaN	NaN	Low	NaN	NaN
6430531B16Rik	6430531B16Rik	2.569231438	-0.37277781	1.017180973	-0.366481305	0.71400596	0.999823968	OK	2.84707226	2.19877701
6430548M08Rik	6430548M08Rik	279.5705968	0.024180925	0.222904642	0.108481032	0.913614126	0.999823968	OK	277.5600085	282.2513813
6430550D23Rik	6430550D23Rik	21.7284786	0.518378613	0.380069869	1.363903471	0.172597948	0.956522004	OK	18.33177428	26.25741769
6430553K19Rik	6430553K19Rik	0.462717548	-0.442195546	3.764693249	-0.117458586	0.90649666	0.999823968	OK	0.521746368	0.384012456
6430562O15Rik	6430562O15Rik	3.410936764	-0.426442123	1.264130374	-0.337340302	0.735860381	0.999823968	OK	3.83110888	2.850707277
6430571L13Rik	6430571L13Rik	65.81131012	-0.189179434	0.520939068	-0.363150789	0.716492246	0.999823968	OK	69.47027623	60.93268864
6430584L05Rik	6430584L05Rik	0.692248193	-0.044124768	2.261910093	-0.019507746	0.984436058	0.999823968	OK	0.701301587	0.680177001
6430628N08Rik	6430628N08Rik	0	NaN	NaN	NaN	NaN	NaN	Low	NaN	NaN
6430706D22Rik	6430706D22Rik	446.6016553	1.249030709	0.413789581	3.018516574	0.002540155	0.162176399	OK	280.8701781	667.5769583
6430710C18Rik	6430710C18Rik	0.148024386	-0.574663065	3.81694647	-0.150555704	0.880326206	NaN	Low	0.17228367	0.115678672
6530402F18Rik	6530402F18Rik	48.93250306	-0.502334304	0.324790158	-1.546642629	0.121949444	0.909168025	OK	55.98784505	39.52538041
6530403H02Rik	6530403H02Rik	1.89897994	-1.962229025	1.493464976	-1.313876828	0.188887658	0.9691649	OK	2.7868244	0.715187326
6530411M01Rik	6530411M01Rik	0	NaN	NaN	NaN	NaN	NaN	Low	NaN	NaN
6720468P15Rik	6720468P15Rik	0.296048771	-1.423654274	3.802977007	-0.374352585	0.708142014	NaN	Low	0.404888556	0.150929058
6720483E21Rik	6720483E21Rik	0.601736635	-1.01209888	3.577080065	-0.282939957	0.777222864	0.999823968	OK	0.767594909	0.380592271
6720489N17Rik	6720489N17Rik	26.84993696	0.421611542	0.407891596	1.033636257	0.301306243	0.999823968	OK	23.44016714	31.39629672
6820408C15Rik	6820408C15Rik	17.50993248	-0.682060769	0.476599612	-1.431098036	0.15240212	0.937372834	OK	20.88129859	13.01477767
6820426E19Rik	6820426E19Rik	1.22104473	1.273633003	1.581922583	0.805117151	0.42075208	0.999823968	OK	0.759552625	1.836367536
6820431F20Rik	6820431F20Rik	2761.146002	0.460678786	0.172486431	2.670811754	0.007566807	0.29609258	OK	2377.789451	3272.288069
7420426K07Rik	7420426K07Rik	0	NaN	NaN	NaN	NaN	NaN	Low	NaN	NaN
7420700N18Rik	7420700N18Rik	0	NaN	NaN	NaN	NaN	NaN	Low	NaN	NaN
7420701I03Rik	7420701I03Rik	0	NaN	NaN	NaN	NaN	NaN	Low	NaN	NaN
7530416G11Rik	7530416G11Rik	0	NaN	NaN	NaN	NaN	NaN	Low	NaN	NaN
7630403G23Rik	7630403G23Rik	0	NaN	NaN	NaN	NaN	NaN	Low	NaN	NaN
8030411F24Rik	8030411F24Rik	0	NaN	NaN	NaN	NaN	NaN	Low	NaN	NaN
8030423F21Rik	8030423F21Rik	0.259527626	1.813263501	3.791411511	0.478255524	0.632468347	NaN	Low	0.124917967	0.43900717
8030423J24Rik	8030423J24Rik	0.317944703	2.066558799	3.76602036	0.548738085	0.583185206	NaN	Low	0.134343455	0.562746367
8030442B05Rik	8030442B05Rik	0	NaN	NaN	NaN	NaN	NaN	Low	NaN	NaN
8030443G20Rik	8030443G20Rik	0	NaN	NaN	NaN	NaN	NaN	Low	NaN	NaN
8030451O07Rik	8030451O07Rik	0	NaN	NaN	NaN	NaN	NaN	Low	NaN	NaN
8030455M16Rik	8030455M16Rik	0	NaN	NaN	NaN	NaN	NaN	Low	NaN	NaN
8030462N17Rik	8030462N17Rik	275.4383315	-0.03744366	0.163986805	-0.228333372	0.819387082	0.999823968	OK	278.496227	271.3611374
8030474K03Rik	8030474K03Rik	0	NaN	NaN	NaN	NaN	NaN	Low	NaN	NaN
8430422H06Rik	8430422H06Rik	0	NaN	NaN	NaN	NaN	NaN	Low	NaN	NaN
8430423G03Rik	8430423G03Rik	0	NaN	NaN	NaN	NaN	NaN	Low	NaN	NaN
8430426J06Rik	8430426J06Rik	9.494520071	0.477993866	0.743402145	0.642981554	0.520236069	0.999823968	OK	8.126467888	11.31858965
8430429K09Rik	8430429K09Rik	65.87274818	-0.342597412	0.234979515	-1.457988425	0.144843734	0.92882205	OK	72.43470508	57.12347232
8430430B14Rik	8430430B14Rik	0.217029218	-1.173065984	3.812228996	-0.307711311	0.758302012	NaN	Low	0.285005805	0.126393767
8430431K14Rik	8430431K14Rik	0.665996715	-2.586070673	2.582577084	-1.001352753	0.316656297	0.999823968	OK	1.036083283	0.172547958
8430436N08Rik	8430436N08Rik	0	NaN	NaN	NaN	NaN	NaN	Low	NaN	NaN
8430437L04Rik	8430437L04Rik	0	NaN	NaN	NaN	NaN	NaN	Low	NaN	NaN
9030025P20Rik	9030025P20Rik	156.92422	1.322375249	0.233020325	5.674935225	1.39E-08	7.69E-06	OK	95.49978339	238.8234688
9030204H09Rik	9030204H09Rik	0	NaN	NaN	NaN	NaN	NaN	Low	NaN	NaN
9030404E10Rik	9030404E10Rik	0.72868778	-1.361807453	2.707638776	-0.502950196	0.614999288	0.999823968	OK	0.987136552	0.384089418
9030612E09Rik	9030612E09Rik	1.109060796	-0.162033682	1.574705042	-0.102897799	0.918044085	0.999823968	OK	1.161964563	1.038522439
9030616G12Rik	9030616G12Rik	0.131829579	-0.574663065	3.81694647	-0.150555704	0.880326206	NaN	Low	0.153434745	0.103022692
9030619P08Rik	9030619P08Rik	831.7216183	-0.182365962	1.037511402	-0.175772489	0.860472683	0.999823968	OK	876.3174437	772.2605179
9030624G23Rik	9030624G23Rik	6.275240116	-0.587095706	1.068282367	-0.54956978	0.582614491	0.999823968	OK	7.324720973	4.875932307
9030625G05Rik	9030625G05Rik	11.54063723	-0.7391965	0.896650488	-0.824397588	0.409713685	0.999823968	OK	13.93503755	8.348103484
9130008F23Rik	9130008F23Rik	65.85317541	0.823160277	0.229900144	3.580512224	0.000342921	0.038747923	OK	49.52519718	87.62381304
9130015A21Rik	9130015A21Rik	0.108514609	-0.574663065	3.81694647	-0.150555704	0.880326206	NaN	Low	0.126298752	0.084802418
9130015G15Rik	9130015G15Rik	0.259527626	1.813263501	3.791411511	0.478255524	0.632468347	NaN	Low	0.124917967	0.43900717
9130015L21Rik	9130015L21Rik	0	NaN	NaN	NaN	NaN	NaN	Low	NaN	NaN
9130019O22Rik	9130019O22Rik	73.05252984	-0.012394953	0.23717325	-0.052261176	0.958320588	0.999823968	OK	73.32134868	72.69410471
9130019P16Rik	9130019P16Rik	2.14293125	-0.813121918	1.282927231	-0.633802057	0.526210011	0.999823968	OK	2.628236305	1.495857843
9130023H24Rik	9130023H24Rik	154.5629613	-0.006219521	0.220244542	-0.028239159	0.977471405	0.999823968	OK	154.8484419	154.1823204
9130024F11Rik	9130024F11Rik	76.39176447	-0.271392973	0.360516582	-0.752789156	0.451576624	0.999823968	OK	82.45125331	68.31244601
9130204L05Rik	9130204L05Rik	0	NaN	NaN	NaN	NaN	NaN	Low	NaN	NaN
9130209A04Rik	9130209A04Rik	0	NaN	NaN	NaN	NaN	NaN	Low	NaN	NaN
9130221F21Rik	9130221F21Rik	0	NaN	NaN	NaN	NaN	NaN	Low	NaN	NaN
9130221H12Rik	9130221H12Rik	98.17516334	-0.308557805	0.195368036	-1.579366876	0.11425193	0.90049347	OK	107.0054757	86.40141349
9130227L01Rik	9130227L01Rik	5.007608243	-0.423948567	1.262155943	-0.335892383	0.736952021	0.999823968	OK	5.620981556	4.18977716
9130230L23Rik	9130230L23Rik	5.187704429	-0.172762159	1.202625368	-0.143654178	0.885773556	0.999823968	OK	5.451373634	4.836145488
9130401M01Rik	9130401M01Rik	211.2084492	0.029378855	0.143485826	0.20475092	0.837766735	0.999823968	OK	209.362533	213.6696707
9130409I23Rik	9130409I23Rik	1.583293092	0.572943006	1.955784512	0.292947921	0.769561959	0.999823968	OK	1.309640835	1.948162767
9230009I02Rik	9230009I02Rik	0	NaN	NaN	NaN	NaN	NaN	Low	NaN	NaN
9230019H11Rik	9230019H11Rik	0	NaN	NaN	NaN	NaN	NaN	Low	NaN	NaN
9230020A06Rik	9230020A06Rik	0	NaN	NaN	NaN	NaN	NaN	Low	NaN	NaN
9230102K24Rik	9230102K24Rik	0.465505902	2.620356347	3.605495438	0.726767345	0.467368491	0.999823968	OK	0.14516563	0.892626265
9230102O04Rik	9230102O04Rik	29.17582092	0.109313546	0.355064572	0.307869484	0.758181647	0.999823968	OK	28.22369637	30.44532032
9230104L09Rik	9230104L09Rik	0	NaN	NaN	NaN	NaN	NaN	Low	NaN	NaN
9230105E05Rik	9230105E05Rik	9.877965505	-1.157933925	1.150614982	-1.006360896	0.314241997	0.999823968	OK	12.93783423	5.798140539
9230110F15Rik	9230110F15Rik	0	NaN	NaN	NaN	NaN	NaN	Low	NaN	NaN
9230112D13Rik	9230112D13Rik	0.290892283	0.389872722	3.81694647	0.10214257	0.918643512	NaN	Low	0.256750568	0.33641457
9230112J17Rik	9230112J17Rik	10.99264403	-0.506071266	0.561719503	-0.90093234	0.367624295	0.999823968	OK	12.58889426	8.864310388
9230114K14Rik	9230114K14Rik	54.43266295	-0.223365987	0.326798858	-0.683496839	0.494292947	0.999823968	OK	57.99792909	49.67897477
9230116L04Rik	9230116L04Rik	2.544342156	-1.358871073	1.267905422	-1.071744823	0.283834662	0.999823968	OK	3.445176073	1.343230267
9230116N13Rik	9230116N13Rik	5.30683187	-0.642798739	0.792343933	-0.811262272	0.417215071	0.999823968	OK	6.27347824	4.017970042
9230117E06Rik	9230117E06Rik	0.129763813	1.108452123	3.81694647	0.290402847	0.771508066	NaN	Low	0.086770133	0.187088719
9330020H09Rik	9330020H09Rik	55.19287436	-0.379174815	0.258292981	-1.468002783	0.142103467	0.92882205	OK	61.2609293	47.10213444
9330102E08Rik	9330102E08Rik	11.63096399	0.037564159	0.598013841	0.062814865	0.949913928	0.999823968	OK	11.50094046	11.80432869
9330104G04Rik	9330104G04Rik	7.347432138	-0.658468449	0.851941067	-0.772903754	0.439579343	0.999823968	OK	8.716329827	5.522235218
9330111N05Rik	9330111N05Rik	0.667126054	-1.307778865	2.267052818	-0.576862989	0.564032014	0.999823968	OK	0.896016401	0.361938926
9330117O12Rik	9330117O12Rik	0	NaN	NaN	NaN	NaN	NaN	Low	NaN	NaN
9330133O14Rik	9330133O14Rik	103.7268829	-0.096053395	0.27307745	-0.351744146	0.72503015	0.999823968	OK	106.6715258	99.80069236
9330136K24Rik	9330136K24Rik	11.51515646	0.054321145	0.592537311	0.091675485	0.926955875	0.999823968	OK	11.32885958	11.76355231
9330151L19Rik	9330151L19Rik	168.3741007	-0.207049886	0.170843834	-1.21192484	0.225541153	0.999305451	OK	178.6077995	154.7291691
9330158H04Rik	9330158H04Rik	0	NaN	NaN	NaN	NaN	NaN	Low	NaN	NaN
9330159F19Rik	9330159F19Rik	8.764795619	0.796967898	0.973895057	0.818330366	0.413168571	0.999823968	OK	6.65993531	11.57127603
9330159M07Rik	9330159M07Rik	43.63304153	-0.223730079	0.319789463	-0.699616793	0.484166652	0.999823968	OK	46.49553612	39.81638207
9330162012Rik	9330162012Rik	27.16731556	-0.093719004	0.351417101	-0.266688797	0.789708781	0.999823968	OK	27.91990927	26.16385727
9330162B11Rik	9330162B11Rik	0	NaN	NaN	NaN	NaN	NaN	Low	NaN	NaN
9330175E14Rik	9330175E14Rik	3.599693775	-1.315436915	1.833141321	-0.717586201	0.473012469	0.999823968	OK	4.840704145	1.945013281
9330175M20Rik	9330175M20Rik	0.129763813	1.108452123	3.81694647	0.290402847	0.771508066	NaN	Low	0.086770133	0.187088719
9330178D15Rik	9330178D15Rik	0	NaN	NaN	NaN	NaN	NaN	Low	NaN	NaN
9330179D12Rik	9330179D12Rik	0.148024386	-0.574663065	3.81694647	-0.150555704	0.880326206	NaN	Low	0.17228367	0.115678672
9330182L06Rik	9330182L06Rik	5.94190726	0.079766953	0.787035211	0.101351187	0.919271684	0.999823968	OK	5.800586799	6.130334542
9330182O14Rik	9330182O14Rik	0	NaN	NaN	NaN	NaN	NaN	Low	NaN	NaN
9330188P03Rik	9330188P03Rik	2.486774257	0.015192065	1.132241469	0.01341769	0.989294554	0.999823968	OK	2.475543097	2.501749137
9330198I05Rik	9330198I05Rik	3.357228862	-1.100764628	1.071522981	-1.027289799	0.304284024	0.999823968	OK	4.352924269	2.029634986
9330199G10Rik	9330199G10Rik	0	NaN	NaN	NaN	NaN	NaN	Low	NaN	NaN
9430007A20Rik	9430007A20Rik	0	NaN	NaN	NaN	NaN	NaN	Low	NaN	NaN
9430014N10Rik	9430014N10Rik	0	NaN	NaN	NaN	NaN	NaN	Low	NaN	NaN
9430015G10Rik	9430015G10Rik	141.8524805	-0.40406117	0.210765618	-1.917111403	0.05522378	0.723734691	OK	158.4391652	119.7369008
9430018G01Rik	9430018G01Rik	0	NaN	NaN	NaN	NaN	NaN	Low	NaN	NaN
9430019J16Rik	9430019J16Rik	0	NaN	NaN	NaN	NaN	NaN	Low	NaN	NaN
9430021M05Rik	9430021M05Rik	0	NaN	NaN	NaN	NaN	NaN	Low	NaN	NaN
9430037G07Rik	9430037G07Rik	50.33249816	0.33446594	0.390146656	0.857282602	0.391288721	0.999823968	OK	45.27041432	57.08194328
9430038I01Rik	9430038I01Rik	67.35423766	0.278657902	0.247136368	1.127547125	0.259511228	0.999823968	OK	61.71847963	74.86858171
9430041J12Rik	9430041J12Rik	0.217029218	-1.173065984	3.812228996	-0.307711311	0.758302012	NaN	Low	0.285005805	0.126393767
9430060I03Rik	9430060I03Rik	3.264984857	-0.056849242	1.096033106	-0.051868179	0.958633729	0.999823968	OK	3.31996145	3.191682732
9430065F17Rik	9430065F17Rik	14.41760784	-0.807739958	0.873317437	-0.924909917	0.355012768	0.999823968	OK	17.66298362	10.09044013
9430069I07Rik	9430069I07Rik	0	NaN	NaN	NaN	NaN	NaN	Low	NaN	NaN
9430078K24Rik	9430078K24Rik	0.131829579	-0.574663065	3.81694647	-0.150555704	0.880326206	NaN	Low	0.153434745	0.103022692
9430083A17Rik	9430083A17Rik	26.65935944	-0.158604185	0.363326163	-0.436533894	0.662449414	0.999823968	OK	27.90439663	24.99930984
9430091E24Rik	9430091E24Rik	42.56101998	-0.221858039	0.280677796	-0.79043673	0.429272759	0.999823968	OK	45.33016724	38.86882362
9530002B09Rik	9530002B09Rik	0	NaN	NaN	NaN	NaN	NaN	Low	NaN	NaN
9530003J23Rik	9530003J23Rik	0.168239835	1.108452123	3.81694647	0.290402847	0.771508066	NaN	Low	0.112498181	0.242562041
9530014B07Rik	9530014B07Rik	1.946002516	1.458431012	1.315681473	1.108498555	0.267646563	0.999823968	OK	1.112520913	3.057311322
9530020I12Rik	9530020I12Rik	0.313720476	-1.422360421	3.802317455	-0.374077241	0.708346851	NaN	Low	0.428973017	0.160050422
9530026F06Rik	9530026F06Rik	0.108514609	-0.574663065	3.81694647	-0.150555704	0.880326206	NaN	Low	0.126298752	0.084802418
9530026P05Rik	9530026P05Rik	10.35744595	-0.367654267	0.555503371	-0.661839849	0.508073865	0.999823968	OK	11.46255963	8.883961049
9530027J09Rik	9530027J09Rik	0.129763813	1.108452123	3.81694647	0.290402847	0.771508066	NaN	Low	0.086770133	0.187088719
9530036O11Rik	9530036O11Rik	0.679324642	-2.604888427	2.577060525	-1.010798311	0.312112972	0.999823968	OK	1.058340209	0.173970553
9530051G07Rik	9530051G07Rik	4.58622255	0.621253825	0.776314643	0.800260347	0.423559972	0.999823968	OK	3.726630369	5.732345458
9530052C20Rik	9530052C20Rik	11.46136067	-0.595673053	0.516825666	-1.152560898	0.24909066	0.999823968	OK	13.40463658	8.870326125
9530052E02Rik	9530052E02Rik	11.85546631	0.657682896	0.613041459	1.072819605	0.283352063	0.999823968	OK	9.503226696	14.9917858
9530053A07Rik	9530053A07Rik	0.447747724	2.570268028	3.639376259	0.706238609	0.480039764	0.999823968	OK	0.143656273	0.853202992
9530059O14Rik	9530059O14Rik	0	NaN	NaN	NaN	NaN	NaN	Low	NaN	NaN
9530062K07Rik	9530062K07Rik	15.85065091	-0.125137245	0.493586473	-0.253526488	0.799861395	0.999823968	OK	16.43588478	15.07033908
9530068E07Rik	9530068E07Rik	5007.887862	0.290917727	0.156450182	1.859491144	0.062957553	0.756684958	OK	4570.280374	5591.364513
9530077C05Rik	9530077C05Rik	42.4939725	0.219803529	0.318473917	0.690177491	0.490082577	0.999823968	OK	39.69425218	46.22693294
9530080O11Rik	9530080O11Rik	6.11857743	-0.268921216	0.87533012	-0.307222623	0.758673927	0.999823968	OK	6.599573464	5.477249384
9530082P21Rik	9530082P21Rik	102.3158251	-0.130341003	0.241359329	-0.540028857	0.589177132	0.999823968	OK	106.2493832	97.07108099
9530091C08Rik	9530091C08Rik	5.029919489	0.223773099	0.815401776	0.27443293	0.78375194	0.999823968	OK	4.692494825	5.479819042
9630001P10Rik	9630001P10Rik	2.307470672	-0.27269918	1.274555531	-0.213956296	0.830581139	0.999823968	OK	2.49136617	2.062276675
9630013A20Rik	9630013A20Rik	0	NaN	NaN	NaN	NaN	NaN	Low	NaN	NaN
9630013K17Rik	9630013K17Rik	0	NaN	NaN	NaN	NaN	NaN	Low	NaN	NaN
9630028B13Rik	9630028B13Rik	0	NaN	NaN	NaN	NaN	NaN	Low	NaN	NaN
9630028H03Rik	9630028H03Rik	0	NaN	NaN	NaN	NaN	NaN	Low	NaN	NaN
9630028I04Rik	9630028I04Rik	3.230211167	-0.114184041	0.982332966	-0.116237615	0.907464227	0.999823968	OK	3.339107025	3.08501669
9830107B12Rik	9830107B12Rik	0	NaN	NaN	NaN	NaN	NaN	Low	NaN	NaN
9830132P13Rik	9830132P13Rik	0.148024386	-0.574663065	3.81694647	-0.150555704	0.880326206	NaN	Low	0.17228367	0.115678672
9830166K06Rik	9830166K06Rik	0	NaN	NaN	NaN	NaN	NaN	Low	NaN	NaN
9930012K11Rik	9930012K11Rik	43.24362319	-0.858788651	0.346157691	-2.480917432	0.013104472	0.392691454	OK	53.53593719	29.52053786
9930014A18Rik	9930014A18Rik	67.32508039	-0.636229374	0.304052511	-2.092498336	0.03639396	0.617826659	OK	79.47074182	51.13086516
9930021J03Rik	9930021J03Rik	752.2325018	-0.173968442	0.134737944	-1.291161469	0.196647693	0.974619684	OK	790.7293563	700.9033623
9930104L06Rik	9930104L06Rik	212.5254178	-0.244307514	0.174855202	-1.397199	0.162353737	0.945347362	OK	227.7291786	192.2537368
9930111H07Rik	9930111H07Rik	0	NaN	NaN	NaN	NaN	NaN	Low	NaN	NaN
9930111J21Rik1	9930111J21Rik1	89.99289539	0.535190289	0.338960871	1.578914662	0.114355633	0.90049347	OK	75.46664587	109.3612281
9930111J21Rik2	9930111J21Rik2	14.88158344	1.311818732	0.877699009	1.494611157	0.135015953	0.927957797	OK	9.099795503	22.59063401
a	a	0	NaN	NaN	NaN	NaN	NaN	Low	NaN	NaN
A030001D20Rik	A030001D20Rik	18.33437097	-0.191460477	0.578212041	-0.331125025	0.740550049	0.999823968	OK	19.36586243	16.95904903
A130010J15Rik	A130010J15Rik	109.5409435	0.153323656	0.226695686	0.676341302	0.498823976	0.999823968	OK	104.5183033	116.237797
A130030D18Rik	A130030D18Rik	0	NaN	NaN	NaN	NaN	NaN	Low	NaN	NaN
A130077B15Rik	A130077B15Rik	0.617390256	0.63622409	2.789635012	0.228067144	0.819594042	0.999823968	OK	0.498885793	0.775396206
A1bg	A1bg	0	NaN	NaN	NaN	NaN	NaN	Low	NaN	NaN
A1cf	A1cf	2488.285497	-0.099315406	0.201036031	-0.49401794	0.62129351	0.999823968	OK	2561.309329	2390.920386
A230001M10Rik	A230001M10Rik	0	NaN	NaN	NaN	NaN	NaN	Low	NaN	NaN
A230009B12Rik	A230009B12Rik	0	NaN	NaN	NaN	NaN	NaN	Low	NaN	NaN
A230020J21Rik	A230020J21Rik	0.420424078	1.216202934	2.936933454	0.414106398	0.678796187	0.999823968	OK	0.268273451	0.623291581
A230028O05Rik	A230028O05Rik	3.637775078	1.004555111	0.992918812	1.011719285	0.311672292	0.999823968	OK	2.541620056	5.099315107
A230050P20Rik	A230050P20Rik	129.7049858	-0.110238421	0.294685672	-0.374088162	0.708338725	0.999823968	OK	133.927434	124.075055
A230051N06Rik	A230051N06Rik	0	NaN	NaN	NaN	NaN	NaN	Low	NaN	NaN
A230056J06Rik	A230056J06Rik	1.313432973	-1.395478964	1.794911829	-0.777463796	0.436885186	0.999823968	OK	1.788598273	0.67987924
A230056P14Rik	A230056P14Rik	22.0044134	0.049348301	0.363406026	0.135793843	0.891984258	0.999823968	OK	21.68107996	22.43552465
A230057D06Rik	A230057D06Rik	0.894804922	-0.39415977	1.913319963	-0.206008288	0.836784437	0.999823968	OK	0.996949958	0.758611541
A230070E04Rik	A230070E04Rik	2.140080959	-0.785196253	2.975751617	-0.26386485	0.791884062	0.999823968	OK	2.609482478	1.514212267
A230072C01Rik	A230072C01Rik	98.88041175	-0.044468701	0.22600169	-0.19676269	0.844013249	0.999823968	OK	100.1836504	97.14276021
A230072E10Rik	A230072E10Rik	6.584404378	-0.39448538	0.806374378	-0.489208724	0.624693934	0.999823968	OK	7.33663818	5.581425975
A230077H06Rik	A230077H06Rik	0.148024386	-0.574663065	3.81694647	-0.150555704	0.880326206	NaN	Low	0.17228367	0.115678672
A230083G16Rik	A230083G16Rik	1.038694445	0.809738646	2.030968417	0.398695833	0.690117338	0.999823968	OK	0.785301994	1.376551047
A230103J11Rik	A230103J11Rik	6.018258779	0.2217455	0.815255136	0.27199522	0.785625695	0.999823968	OK	5.618216925	6.551647918
A230107N01Rik	A230107N01Rik	22.73693805	0.09009406	0.379697238	0.237278683	0.812440599	0.999823968	OK	22.12588822	23.55167115
A230108P19Rik	A230108P19Rik	0	NaN	NaN	NaN	NaN	NaN	Low	NaN	NaN
A2m	A2m	20.65032379	2.900461452	0.985079077	2.944394538	0.003235872	0.188830166	OK	5.475473897	40.88345699
A2ml1	A2ml1	0.217029218	-1.173065984	3.812228996	-0.307711311	0.758302012	NaN	Low	0.285005805	0.126393767
A330008L17Rik	A330008L17Rik	0	NaN	NaN	NaN	NaN	NaN	Low	NaN	NaN
A330009N23Rik	A330009N23Rik	17.46807565	0.191306831	0.466014986	0.410516479	0.681427118	0.999823968	OK	16.46734886	18.80237805
A330015K06Rik	A330015K06Rik	0.108514609	-0.574663065	3.81694647	-0.150555704	0.880326206	NaN	Low	0.126298752	0.084802418
A330023F24Rik	A330023F24Rik	585.0946614	-0.02786096	0.301413875	-0.092434233	0.926353042	0.999823968	OK	589.9303548	578.6470702
A330032B11Rik	A330032B11Rik	3.03667697	-1.098967545	1.163260874	-0.944730085	0.344796693	0.999823968	OK	3.936031178	1.837538025
A330033J07Rik	A330033J07Rik	34.84453848	-0.416134853	0.414970857	-1.002805006	0.315954953	0.999823968	OK	39.03656826	29.25516544
A330035P11Rik	A330035P11Rik	45.95594446	0.217540967	0.299288047	0.726861527	0.467310788	0.999823968	OK	42.9595177	49.95118015
A330040F15Rik	A330040F15Rik	16.4167833	-0.334624494	0.530738815	-0.630488074	0.528375303	0.999823968	OK	18.01504875	14.2857627
A330041J22Rik	A330041J22Rik	4.415169461	0.091353591	0.819766758	0.111438516	0.911268619	0.999823968	OK	4.294847558	4.575598665
A330048O09Rik	A330048O09Rik	3.784198056	0.623807972	1.006814223	0.619585975	0.535530402	0.999823968	OK	3.072012767	4.733778441
A330049N07Rik	A330049N07Rik	0	NaN	NaN	NaN	NaN	NaN	Low	NaN	NaN
A330069E16Rik	A330069E16Rik	11.11213524	-0.030772255	0.599150127	-0.051359841	0.959038785	0.999823968	OK	11.21355625	10.97690723
A330070K13Rik	A330070K13Rik	0	NaN	NaN	NaN	NaN	NaN	Low	NaN	NaN
A330074K22Rik	A330074K22Rik	1.362161259	0.1995669	1.504497452	0.132646885	0.894472651	0.999823968	OK	1.280732179	1.470733365
A330076C08Rik	A330076C08Rik	0	NaN	NaN	NaN	NaN	NaN	Low	NaN	NaN
A330076H08Rik	A330076H08Rik	0.666271608	-1.230261351	2.244433531	-0.548138911	0.583596525	0.999823968	OK	0.883528708	0.376595474
A330093E20Rik	A330093E20Rik	0.389291438	2.388960884	3.739330512	0.638873958	0.522904931	0.999823968	OK	0.138232887	0.724036173
A330094K24Rik	A330094K24Rik	1.221168798	0.76067661	2.022457148	0.376115069	0.706831352	0.999823968	OK	0.941133759	1.594548851
A330102I10Rik	A330102I10Rik	1.926230333	3.714141174	1.628387206	2.280871012	0.022556081	0.505872153	OK	0.31088179	4.08002839
A3galt2	A3galt2	6.379170281	-0.049696261	0.788296717	-0.063042582	0.949732596	0.999823968	OK	6.473105075	6.25392389
A430005L14Rik	A430005L14Rik	314.0806883	-0.053859399	0.160640314	-0.335279469	0.73741428	0.999823968	OK	319.0919208	307.3990448
A430033K04Rik	A430033K04Rik	129.726246	0.314556529	0.296411528	1.061215571	0.288591945	0.999823968	OK	117.4617623	146.078891
A430035B10Rik	A430035B10Rik	57.88854024	0.062323004	0.330846921	0.188374138	0.850583372	0.999823968	OK	56.81365015	59.32172703
A430046D13Rik	A430046D13Rik	63.77059724	-0.490176173	0.318861991	-1.53726749	0.124227819	0.910322893	OK	72.75222926	51.79508788
A430057M04Rik	A430057M04Rik	11.77231337	0.447641915	0.511230882	0.87561595	0.381238851	0.999823968	OK	10.18438216	13.88955498
A430078G23Rik	A430078G23Rik	2.169010951	-0.881859058	1.291266025	-0.682941424	0.494643857	0.999823968	OK	2.697773331	1.463994444
A430078I02Rik	A430078I02Rik	4.851650687	0.395990821	0.873942287	0.453108663	0.650470498	0.999823968	OK	4.273216793	5.622895878
A430085M09Rik	A430085M09Rik	0	NaN	NaN	NaN	NaN	NaN	Low	NaN	NaN
A430088P11Rik	A430088P11Rik	0.165224843	-0.574663065	3.81694647	-0.150555704	0.880326206	NaN	Low	0.192303061	0.129120553
A430089I19Rik	A430089I19Rik	0	NaN	NaN	NaN	NaN	NaN	Low	NaN	NaN
A430090L17Rik	A430090L17Rik	0	NaN	NaN	NaN	NaN	NaN	Low	NaN	NaN
A430093F15Rik	A430093F15Rik	2.079150069	-1.373666204	1.615403197	-0.850355012	0.39512774	0.999823968	OK	2.821794904	1.088956956
A4galt	A4galt	332.9458117	-0.141651387	0.22038387	-0.642748432	0.520387349	0.999823968	OK	346.8473101	314.4104805
A4gnt	A4gnt	376.8200746	0.356136495	0.264274597	1.347600184	0.177787011	0.961802732	OK	336.4473307	430.6503997
A530006G24Rik	A530006G24Rik	0	NaN	NaN	NaN	NaN	NaN	Low	NaN	NaN
A530010L16Rik	A530010L16Rik	0.733893533	-0.138748853	1.996869297	-0.069483192	0.944605011	0.999823968	OK	0.763913186	0.69386733
A530013C23Rik	A530013C23Rik	1.361011344	-2.489987858	1.707575322	-1.458200892	0.144785178	0.92882205	OK	2.10124182	0.374037376
A530016L24Rik	A530016L24Rik	33.68803186	-2.649627323	0.888407685	-2.982445298	0.002859557	0.171961183	OK	52.66007469	8.391974761
A530021J07Rik	A530021J07Rik	0	NaN	NaN	NaN	NaN	NaN	Low	NaN	NaN
A530032D15Rik	A530032D15Rik	0.568810953	-2.339637084	2.733558594	-0.855894251	0.392056275	0.999823968	OK	0.866961474	0.171276925
A530046M15Rik	A530046M15Rik	0	NaN	NaN	NaN	NaN	NaN	Low	NaN	NaN
A530050N04Rik	A530050N04Rik	5.290947784	-4.557530124	1.54568274	-2.948554711	0.003192636	0.187540949	OK	8.973358119	0.381067339
A530053G22Rik	A530053G22Rik	0.165224843	-0.574663065	3.81694647	-0.150555704	0.880326206	NaN	Low	0.192303061	0.129120553
A530058N18Rik	A530058N18Rik	0	NaN	NaN	NaN	NaN	NaN	Low	NaN	NaN
A530064D06Rik	A530064D06Rik	0.752441894	-2.731697786	2.614858136	-1.044682979	0.296169514	0.999823968	OK	1.183178788	0.178126036
A530065N20Rik	A530065N20Rik	0.54023721	-0.808184436	2.810909122	-0.287517099	0.773716411	0.999823968	OK	0.661904723	0.378013859
A530072M11Rik	A530072M11Rik	6.84684051	0.080301419	0.71728809	0.111951418	0.910861927	0.999823968	OK	6.682902504	7.065424517
A530088E08Rik	A530088E08Rik	1.010944175	2.031366242	2.045781644	0.992953597	0.320732569	0.999823968	OK	0.435115367	1.77871592
A630001G21Rik	A630001G21Rik	26.48541161	-0.302081963	0.374401674	-0.806839243	0.419759107	0.999823968	OK	28.81872716	23.3743242
A630001O12Rik	A630001O12Rik	0	NaN	NaN	NaN	NaN	NaN	Low	NaN	NaN
A630010A05Rik	A630010A05Rik	0	NaN	NaN	NaN	NaN	NaN	Low	NaN	NaN
A630012P03Rik	A630012P03Rik	0.158972351	1.108452123	3.81694647	0.290402847	0.771508066	NaN	Low	0.106301224	0.229200522
A630019I02Rik	A630019I02Rik	0.108514609	-0.574663065	3.81694647	-0.150555704	0.880326206	NaN	Low	0.126298752	0.084802418
A630023A22Rik	A630023A22Rik	0	NaN	NaN	NaN	NaN	NaN	Low	NaN	NaN
A630023P12Rik	A630023P12Rik	0.824126605	-0.449697751	1.91789896	-0.234474162	0.81461689	0.999823968	OK	0.930977757	0.681658403
A630066F11Rik	A630066F11Rik	36.88541644	-0.02601451	0.326331668	-0.079718005	0.936461539	0.999823968	OK	37.17009073	36.50585071
A630072M18Rik	A630072M18Rik	115.9586731	-0.043617222	0.201543214	-0.216416229	0.828663317	0.999823968	OK	117.4578058	113.9598296
A630073D07Rik	A630073D07Rik	0	NaN	NaN	NaN	NaN	NaN	Low	NaN	NaN
A630075F10Rik	A630075F10Rik	0.23825337	0.386120842	3.81694647	0.101159617	0.919423753	NaN	Low	0.21056088	0.27517669
A630076J17Rik	A630076J17Rik	0.108514609	-0.574663065	3.81694647	-0.150555704	0.880326206	NaN	Low	0.126298752	0.084802418
A630077J23Rik	A630077J23Rik	2.293990877	-0.162366154	1.107069486	-0.14666302	0.883398009	0.999823968	OK	2.403639755	2.147792372
A630089N07Rik	A630089N07Rik	18.48660722	0.58678872	0.417632759	1.405035185	0.160010816	0.943282579	OK	15.21406261	22.85000003
A630095E13Rik	A630095E13Rik	0.313435003	-1.427151139	3.802436778	-0.375325409	0.707418471	NaN	Low	0.428893547	0.159490277
A630095N17Rik	A630095N17Rik	0.168239835	1.108452123	3.81694647	0.290402847	0.771508066	NaN	Low	0.112498181	0.242562041
A730004F24Rik	A730004F24Rik	0	NaN	NaN	NaN	NaN	NaN	Low	NaN	NaN
A730006G06Rik	A730006G06Rik	0	NaN	NaN	NaN	NaN	NaN	Low	NaN	NaN
A730008H23Rik	A730008H23Rik	99.90890179	1.099748845	0.271906901	4.044578644	5.24E-05	0.009298831	OK	67.05603135	143.712729
A730013G03Rik	A730013G03Rik	0	NaN	NaN	NaN	NaN	NaN	Low	NaN	NaN
A730017C20Rik	A730017C20Rik	5.437969316	-0.383199939	0.722389058	-0.530461993	0.595791654	0.999823968	OK	6.041991344	4.632606613
A730017L22Rik	A730017L22Rik	109.6155096	0.17685239	0.174555138	1.01316061	0.310983452	0.999823968	OK	103.8131733	117.3519581
A730018C14Rik	A730018C14Rik	0	NaN	NaN	NaN	NaN	NaN	Low	NaN	NaN
A730020E08Rik	A730020E08Rik	14.75713082	0.371353677	0.46428788	0.799834958	0.423806426	0.999823968	OK	13.10796522	16.95601828
A730020M07Rik	A730020M07Rik	45.78453587	0.703614289	0.625086458	1.125627152	0.26032337	0.999823968	OK	36.06810326	58.73977935
A730035I17Rik	A730035I17Rik	0	NaN	NaN	NaN	NaN	NaN	Low	NaN	NaN
A730036I17Rik	A730036I17Rik	1.795524935	-1.781128216	1.697950705	-1.048987	0.294184102	0.999823968	OK	2.579318031	0.750467475
A730043L09Rik	A730043L09Rik	0	NaN	NaN	NaN	NaN	NaN	Low	NaN	NaN
A730046J19Rik	A730046J19Rik	0	NaN	NaN	NaN	NaN	NaN	Low	NaN	NaN
A730056A06Rik	A730056A06Rik	0.129763813	1.108452123	3.81694647	0.290402847	0.771508066	NaN	Low	0.086770133	0.187088719
A730063M14Rik	A730063M14Rik	20.38186652	-0.098678303	0.420735281	-0.234537742	0.814567536	0.999823968	OK	20.97619867	19.58942365
A730081D07Rik	A730081D07Rik	3.410095578	1.275647083	0.93610618	1.362716229	0.172971961	0.956522004	OK	2.119346492	5.131094359
A730082K24Rik	A730082K24Rik	0	NaN	NaN	NaN	NaN	NaN	Low	NaN	NaN
A730085K08Rik	A730085K08Rik	0	NaN	NaN	NaN	NaN	NaN	Low	NaN	NaN
A730090N16Rik	A730090N16Rik	2.851205088	0.592291683	1.021001779	0.580108375	0.561841536	0.999823968	OK	2.341737078	3.530495769
A730098A19Rik	A730098A19Rik	0	NaN	NaN	NaN	NaN	NaN	Low	NaN	NaN
A830009L08Rik	A830009L08Rik	2.396678611	-0.110633877	1.255082603	-0.088148682	0.929758505	0.999823968	OK	2.474978769	2.292278401
A830010M20Rik	A830010M20Rik	126.984749	-0.172532673	0.210479428	-0.819712759	0.412379875	0.999823968	OK	133.4303695	118.3905884
A830011K09Rik	A830011K09Rik	0	NaN	NaN	NaN	NaN	NaN	Low	NaN	NaN
A830018L16Rik	A830018L16Rik	2.907076006	-0.702631532	1.230382389	-0.571067611	0.567953813	0.999823968	OK	3.482510519	2.13982999
A830019L24Rik	A830019L24Rik	0	NaN	NaN	NaN	NaN	NaN	Low	NaN	NaN
A830019P07Rik	A830019P07Rik	2.808806721	0.073938757	1.032854869	0.071586782	0.942930759	0.999823968	OK	2.746899681	2.891349441
A830029E22Rik	A830029E22Rik	0	NaN	NaN	NaN	NaN	NaN	Low	NaN	NaN
A830035O19Rik	A830035O19Rik	19.20970306	0.144484398	0.399783417	0.361406682	0.717795454	0.999823968	OK	18.37996162	20.31602497
A830036E02Rik	A830036E02Rik	0	NaN	NaN	NaN	NaN	NaN	Low	NaN	NaN
A830052D11Rik	A830052D11Rik	12.18397877	0.009115752	0.536539844	0.016989888	0.986444683	0.999823968	OK	12.15097034	12.22799001
A830082K12Rik	A830082K12Rik	7.303167191	-0.311016868	0.687290144	-0.452526304	0.650889876	0.999823968	OK	7.965163018	6.420506088
A830082N09Rik	A830082N09Rik	29.78878709	0.129064619	0.339866611	0.379750804	0.704130404	0.999823968	OK	28.64010091	31.32036866
A930001A20Rik	A930001A20Rik	2.648290799	-0.020306831	1.076633305	-0.018861418	0.984951658	0.999823968	OK	2.664250065	2.627011777
A930001C03Rik	A930001C03Rik	36.91744977	-0.060043192	0.462768523	-0.129747788	0.896765973	0.999823968	OK	37.57388594	36.04220154
A930002C04Rik	A930002C04Rik	0	NaN	NaN	NaN	NaN	NaN	Low	NaN	NaN
A930003A15Rik	A930003A15Rik	0	NaN	NaN	NaN	NaN	NaN	Low	NaN	NaN
A930003O13Rik	A930003O13Rik	0	NaN	NaN	NaN	NaN	NaN	Low	NaN	NaN
A930004D18Rik	A930004D18Rik	58.84595521	-0.048244261	0.339754621	-0.141997365	0.887082087	0.999823968	OK	59.68722339	57.72426431
A930005H10Rik	A930005H10Rik	132.1762833	0.332811115	0.345957243	0.962000713	0.336049246	0.999823968	OK	118.9492122	149.8123782
A930006I01Rik	A930006I01Rik	0	NaN	NaN	NaN	NaN	NaN	Low	NaN	NaN
A930006K02Rik	A930006K02Rik	10.75150705	-0.070976814	0.612242605	-0.115929231	0.907708629	0.999823968	OK	10.97735896	10.45037117
A930007A09Rik	A930007A09Rik	60.08659929	0.047477048	0.359650811	0.132008732	0.894977385	0.999823968	OK	59.23723738	61.21908183
A930007I19Rik	A930007I19Rik	8.069207854	0.208279047	0.684671009	0.304203105	0.76097316	0.999823968	OK	7.565631155	8.740643453
A930009A15Rik	A930009A15Rik	0	NaN	NaN	NaN	NaN	NaN	Low	NaN	NaN
A930011G23Rik	A930011G23Rik	0.148024386	-0.574663065	3.81694647	-0.150555704	0.880326206	NaN	Low	0.17228367	0.115678672
A930012L18Rik	A930012L18Rik	4.228998443	0.198859312	0.920355411	0.216067956	0.828934777	0.999823968	OK	3.977094164	4.564870815
A930013F10Rik	A930013F10Rik	82.88977336	-0.235509941	0.236147603	-0.99729973	0.318619045	0.999823968	OK	88.60946148	75.26352254
A930015D03Rik	A930015D03Rik	16.91066209	1.139649547	0.749931339	1.519671852	0.128593469	0.919487363	OK	11.15707715	24.58210868
A930016O22Rik	A930016O22Rik	1.049184588	-2.083190494	1.881144232	-1.107406045	0.268118414	0.999823968	OK	1.559968102	0.368139902
A930017K11Rik	A930017K11Rik	104.9266077	-0.126834173	0.197109407	-0.64347093	0.519918571	0.999823968	OK	108.8528226	99.69165463
A930017M01Rik	A930017M01Rik	3.921863686	0.671004931	0.914187178	0.733990748	0.462954377	0.999823968	OK	3.128001515	4.980346581
A930018P22Rik	A930018P22Rik	1.369233182	0.519753663	1.591333792	0.326615111	0.743959013	0.999823968	OK	1.154617601	1.65538729
A930019D19Rik	A930019D19Rik	0	NaN	NaN	NaN	NaN	NaN	Low	NaN	NaN
A930024E05Rik	A930024E05Rik	11.15505909	-0.005357304	0.631664751	-0.008481246	0.993233026	0.999823968	OK	11.17280716	11.13139499
A930031H19Rik	A930031H19Rik	0	NaN	NaN	NaN	NaN	NaN	Low	NaN	NaN
A930033H14Rik	A930033H14Rik	47.95827786	-0.217029972	0.260112688	-0.834369036	0.40407306	0.999823968	OK	51.01165889	43.88710314
A930037H05Rik	A930037H05Rik	16.16367385	0.097196296	0.416411455	0.233414079	0.815439881	0.999823968	OK	15.69489455	16.78871292
A930041C12Rik	A930041C12Rik	0	NaN	NaN	NaN	NaN	NaN	Low	NaN	NaN
AA387883	AA387883	0	NaN	NaN	NaN	NaN	NaN	Low	NaN	NaN
AA388235	AA388235	50.112056	-0.371396792	0.361934597	-1.026143384	0.304824003	0.999823968	OK	55.51175508	42.91245723
AA413626	AA413626	2.401437181	1.03391054	1.111434764	0.930248516	0.352242427	0.999823968	OK	1.657355483	3.393546112
AA414768	AA414768	33.79485064	0.368954337	0.40391435	0.913446965	0.361007515	0.999823968	OK	30.04273064	38.7976773
AA465934	AA465934	17.77285214	-0.071605619	0.44603797	-0.160537047	0.872458041	0.999823968	OK	18.14949273	17.27066468
AA467197	AA467197	6.567199188	0.563714626	0.86503309	0.65166828	0.51461519	0.999823968	OK	5.45046825	8.056173772
AA536875	AA536875	3.420970284	0.561727398	2.252183782	0.249414547	0.803040134	0.999823968	OK	2.841301564	4.19386191
AA543186	AA543186	28.37870393	0.012432575	0.379763765	0.032737654	0.973883797	0.999823968	OK	28.27383012	28.51853567
AA543401	AA543401	0	NaN	NaN	NaN	NaN	NaN	Low	NaN	NaN
AA545190	AA545190	0	NaN	NaN	NaN	NaN	NaN	Low	NaN	NaN
AA619741	AA619741	0	NaN	NaN	NaN	NaN	NaN	Low	NaN	NaN
AA792892	AA792892	0.165224843	-0.574663065	3.81694647	-0.150555704	0.880326206	NaN	Low	0.192303061	0.129120553
AA986860	AA986860	313.5800196	-0.333514208	0.255103123	-1.307370151	0.19108703	0.969802354	OK	344.0100114	273.0066972
Aaas	Aaas	242.0993317	-0.208057736	0.19406872	-1.072082792	0.283682847	0.999823968	OK	256.8846678	222.3855502
Aacs	Aacs	2278.476185	0.091483046	0.426486245	0.214504095	0.830153974	0.999823968	OK	2216.294973	2361.384468
Aadac	Aadac	2746.470155	0.042457785	0.228542498	0.185776323	0.852620173	0.999823968	OK	2711.759455	2792.751089
Aadacl2	Aadacl2	0	NaN	NaN	NaN	NaN	NaN	Low	NaN	NaN
Aadacl3	Aadacl3	0	NaN	NaN	NaN	NaN	NaN	Low	NaN	NaN
Aadacl4	Aadacl4	0	NaN	NaN	NaN	NaN	NaN	Low	NaN	NaN
Aadat	Aadat	15120.43995	-0.332052854	0.654388924	-0.50742432	0.611857125	0.999823968	OK	16581.46638	13172.4047
Aaed1	Aaed1	399.2945365	0.004931716	0.147369459	0.033464977	0.973303794	0.999823968	OK	398.7094155	400.0746979
Aagab	Aagab	927.1468128	0.029335017	0.114115609	0.257064019	0.797129353	0.999823968	OK	919.0558581	937.9347524
Aak1	Aak1	1983.198187	-0.010305072	0.149558223	-0.068903415	0.9450665	0.999823968	OK	1989.266144	1975.107578
Aamdc	Aamdc	610.59725	-0.181037969	0.117200276	-1.544688927	0.122421525	0.909168025	OK	643.1010031	567.2589126
Aamp	Aamp	2778.321071	0.043330485	0.136954878	0.316385117	0.751710212	0.999823968	OK	2742.484648	2826.102967
Aanat	Aanat	0.277381118	0.411055876	3.81694647	0.107692334	0.91423975	NaN	Low	0.243043398	0.323164745
Aar2	Aar2	532.5643409	0.020590475	0.107307938	0.191882124	0.84783454	0.999823968	OK	529.3035518	536.9120597
Aard	Aard	5.385902544	1.610376683	0.766474503	2.10101794	0.035639391	0.613232593	OK	2.86485341	8.74730139
Aars	Aars	1812.710106	0.242936295	0.13498439	1.799736214	0.0719023	0.802230692	OK	1680.614681	1988.837338
Aars2	Aars2	362.3991911	0.029632789	0.181176046	0.163557985	0.870079122	0.999823968	OK	359.204486	366.6587978
Aarsd1	Aarsd1	602.001486	-0.073943831	0.137081202	-0.539416273	0.589599655	0.999823968	OK	615.1739321	584.4382246
Aasdh	Aasdh	250.7449869	0.173311378	0.166299878	1.042161787	0.297336676	0.999823968	OK	237.7395694	268.0855435
Aasdhppt	Aasdhppt	639.978615	0.242661667	0.11481364	2.113526472	0.034555732	0.608777893	OK	593.3953386	702.0896503
Aass	Aass	8237.505991	-0.036660285	0.31282677	-0.117190369	0.906709199	0.999823968	OK	8327.048521	8118.11595
Aatf	Aatf	373.1121845	-0.000599665	0.137273605	-0.004368391	0.99651454	0.999823968	OK	373.1786481	373.0235664
Aatk	Aatk	66.89127296	-0.117495713	0.28904303	-0.406499035	0.684375966	0.999823968	OK	69.21124366	63.79797869
AB124611	AB124611	15.67966616	-0.324831032	0.580774653	-0.559306488	0.575952568	0.999823968	OK	17.16257204	13.7024583
Abat	Abat	9332.372459	-0.323641381	0.151934846	-2.130132689	0.03316066	0.598427905	OK	10211.82736	8159.765923
Abca1	Abca1	994.1351898	-0.064464837	0.219331189	-0.293915506	0.768822469	0.999823968	OK	1013.109285	968.8363967
Abca12	Abca12	0.129763813	1.108452123	3.81694647	0.290402847	0.771508066	NaN	Low	0.086770133	0.187088719
Abca13	Abca13	5544.771338	-0.40066019	0.150602046	-2.660390083	0.00780502	0.299339771	OK	6187.833363	4687.355305
Abca14	Abca14	2.932095109	-1.606818309	1.353430439	-1.187218983	0.235141255	0.999823968	OK	4.117314013	1.351803236
Abca15	Abca15	0	NaN	NaN	NaN	NaN	NaN	Low	NaN	NaN
Abca16	Abca16	0.259527626	1.813263501	3.791411511	0.478255524	0.632468347	NaN	Low	0.124917967	0.43900717
Abca17	Abca17	7.137275892	0.148229216	0.997499896	0.148600734	0.881868694	0.999823968	OK	6.820953938	7.559038497
Abca2	Abca2	2036.871156	0.099475541	0.196971091	0.505026097	0.613540506	0.999823968	OK	1976.406734	2117.490384
Abca3	Abca3	11006.07163	0.422752763	0.174433876	2.423570317	0.015368778	0.428009599	OK	9604.562183	12874.7509
Abca4	Abca4	302.1201022	0.233951713	0.243307755	0.96154647	0.336277472	0.999823968	OK	280.924148	330.3813744
Abca5	Abca5	617.7768019	-0.312745416	0.2391985	-1.30747231	0.191052353	0.969802354	OK	674.0793158	542.7067833
Abca6	Abca6	24.45937822	-0.309493974	0.386522519	-0.800713953	0.423297263	0.999823968	OK	26.66588822	21.51736489
Abca7	Abca7	451.9519105	0.053284302	0.179665837	0.296574478	0.766791398	0.999823968	OK	444.7799494	461.5145253
Abca8a	Abca8a	326.4352898	-0.303993375	0.243757464	-1.247114122	0.212355655	0.988766955	OK	355.3715957	287.8535487
Abca8b	Abca8b	92.73346204	-0.062462554	0.260202374	-0.240053742	0.810288594	0.999823968	OK	94.44858892	90.44662619
Abca9	Abca9	252.5266943	0.049812813	0.213973013	0.232799513	0.815917091	0.999823968	OK	248.7810529	257.5208829
Abcb10	Abcb10	727.7864273	-0.113983327	0.209322143	-0.54453545	0.586073061	0.999823968	OK	752.2784921	695.1303409
Abcb11	Abcb11	1.295506165	1.078951938	2.014351157	0.535632496	0.592212565	0.999823968	OK	0.877246999	1.853185053
Abcb1a	Abcb1a	273.4474651	-0.296910557	0.414321015	-0.716619591	0.473608853	0.999823968	OK	297.1341069	241.865276
Abcb1b	Abcb1b	650.0104396	-1.182806316	0.815535161	-1.45034374	0.146962687	0.932112289	OK	855.0387916	376.6393036
Abcb4	Abcb4	7.997088411	0.703547256	1.024231711	0.686902435	0.492144213	0.999823968	OK	6.30010055	10.25973889
Abcb5	Abcb5	0.168239835	1.108452123	3.81694647	0.290402847	0.771508066	NaN	Low	0.112498181	0.242562041
Abcb6	Abcb6	895.6646794	-0.065308086	0.18546977	-0.352122538	0.724746367	0.999823968	OK	912.9821781	872.574681
Abcb7	Abcb7	1421.919825	-0.004936458	0.202223718	-0.024410877	0.980524872	0.999823968	OK	1424.004473	1419.140295
Abcb8	Abcb8	1071.626123	-0.001044896	0.134953887	-0.007742615	0.993822348	0.999823968	OK	1071.958739	1071.182636
Abcb9	Abcb9	179.1554331	-0.212154772	0.227067474	-0.9343248	0.350136375	0.999823968	OK	190.3091583	164.2837994
Abcc1	Abcc1	715.3551536	0.316201955	0.221743752	1.425979098	0.153874376	0.938373312	OK	647.3680494	806.0046259
Abcc10	Abcc10	409.4294508	-0.184282176	0.126368846	-1.45828804	0.144761165	0.92882205	OK	431.6104948	379.8547255
Abcc12	Abcc12	0.40655833	1.261873998	2.968604308	0.425073155	0.670783347	0.999823968	OK	0.254230358	0.609662291
Abcc2	Abcc2	4016.124787	-0.452257797	0.341854398	-1.322954451	0.185850526	0.968163424	OK	4539.683706	3318.046228
Abcc3	Abcc3	862.7048164	-0.537917658	1.16604282	-0.461318958	0.644569786	0.999823968	OK	995.4899499	685.6579716
Abcc4	Abcc4	1936.916584	-0.668735054	0.337857562	-1.9793402	0.047777716	0.694734991	OK	2303.043208	1448.747753
Abcc5	Abcc5	1013.034703	0.083593328	0.139870447	0.597648256	0.550074658	0.999823968	OK	987.7810737	1046.706208
Abcc6	Abcc6	253.6444006	-0.325994327	0.252395498	-1.291601197	0.196495289	0.974619684	OK	277.7166788	221.5480297
Abcc8	Abcc8	8.499070722	-0.264819249	0.64227562	-0.41231403	0.680109267	0.999823968	OK	9.157199973	7.621565054
Abcc9	Abcc9	561.1550574	-0.556071385	0.290468539	-1.914394539	0.055569763	0.724468931	OK	650.2962439	442.3001421
Abcd1	Abcd1	370.713603	-0.114220006	0.144265215	-0.791736289	0.428514458	0.999823968	OK	383.214893	354.0452165
Abcd2	Abcd2	33.92641832	-2.097858036	0.556955557	-3.766652489	0.000165451	0.021903743	OK	50.51995347	11.80170477
Abcd3	Abcd3	7654.450011	-0.132434648	0.159736048	-0.829084295	0.40705671	0.999823968	OK	7953.41692	7255.827466
Abcd4	Abcd4	633.0402179	0.163500903	0.197608813	0.827396817	0.408012184	0.999823968	OK	602.0758806	674.3260009
Abce1	Abce1	1843.059044	0.137586158	0.14060394	0.978537001	0.3278088	0.999823968	OK	1767.271131	1944.109595
Abcf1	Abcf1	1733.340571	0.043257831	0.141085353	0.306607524	0.759142126	0.999823968	OK	1711.020486	1763.100685
Abcf2	Abcf2	985.3744487	0.05007635	0.107643311	0.465206336	0.641783702	0.999823968	OK	970.6812274	1004.96541
Abcf3	Abcf3	890.290437	-0.004387221	0.115883492	-0.0378589	0.969800183	0.999823968	OK	891.4504832	888.7437088
Abcg1	Abcg1	231.6943752	0.107957289	0.286930112	0.376249422	0.706731477	0.999823968	OK	224.227481	241.6502341
Abcg2	Abcg2	7106.943334	-0.15800025	0.256132595	-0.61686897	0.537321155	0.999823968	OK	7437.598085	6666.070333
Abcg3	Abcg3	12.0411788	-0.690726417	0.710110107	-0.972703262	0.330700803	0.999823968	OK	14.38703533	8.9133701
Abcg4	Abcg4	4.113027671	-0.826725454	0.916749579	-0.901800745	0.367162724	0.999823968	OK	5.058699098	2.852132436
Abcg5	Abcg5	3.295742863	0.188831059	0.972218744	0.194226927	0.8459982	0.999823968	OK	3.109392793	3.544209623
Abcg8	Abcg8	3.676997338	-0.235566127	1.191995863	-0.197623276	0.843339822	0.999823968	OK	3.930782756	3.33861678
Abhd1	Abhd1	74.75454659	-0.262109248	0.227990229	-1.149651234	0.250287547	0.999823968	OK	80.48503893	67.11389013
Abhd10	Abhd10	251.7994335	-0.003483104	0.254505443	-0.013685774	0.989080673	0.999823968	OK	252.0599257	251.4521105
Abhd11	Abhd11	710.9978808	0.028056082	0.126065918	0.222550892	0.82388506	0.999823968	OK	705.064066	718.9096339
Abhd11os	Abhd11os	39.28811144	0.176142285	0.482745757	0.364875885	0.715204056	0.999823968	OK	37.2168556	42.04978589
Abhd12	Abhd12	1017.908285	0.265592449	0.160091421	1.659004888	0.097114807	0.854994219	OK	936.759632	1126.106489
Abhd12b	Abhd12b	0	NaN	NaN	NaN	NaN	NaN	Low	NaN	NaN
Abhd13	Abhd13	782.4776039	0.057693005	0.132098209	0.436743277	0.66229754	0.999823968	OK	769.0305232	800.4070449
Abhd14a	Abhd14a	709.5589097	-0.019146977	0.251381228	-0.07616709	0.939286165	0.999823968	OK	713.5908999	704.1829228
Abhd14b	Abhd14b	5012.921569	-0.028407081	0.161833734	-0.175532505	0.860661232	0.999823968	OK	5055.163309	4956.59925
Abhd15	Abhd15	54.63770767	-0.596159072	0.30451902	-1.957707178	0.050264382	0.702128583	OK	63.90868141	42.27640935
Abhd16a	Abhd16a	1258.652449	0.098640409	0.10527392	0.936988091	0.348764684	0.999823968	OK	1221.604381	1308.049874
Abhd16b	Abhd16b	0	NaN	NaN	NaN	NaN	NaN	Low	NaN	NaN
Abhd17a	Abhd17a	1007.718072	0.080961685	0.158391871	0.511147985	0.609247438	0.999823968	OK	983.3905878	1040.154717
Abhd17b	Abhd17b	765.7580234	0.248091722	0.138540282	1.790755148	0.073332596	0.802449237	OK	708.7628104	841.7516408
Abhd17c	Abhd17c	2661.521125	-0.028341316	0.088040928	-0.321910693	0.747520352	0.999823968	OK	2683.896776	2631.686923
Abhd18	Abhd18	278.6627639	0.188514851	0.178804005	1.054310003	0.29174101	0.999823968	OK	262.9329872	299.6357996
Abhd2	Abhd2	1124.783919	0.0232857	0.236043766	0.098649924	0.921416229	0.999823968	OK	1116.994616	1135.169657
Abhd3	Abhd3	1563.611312	-0.005326913	0.310278922	-0.017168142	0.986302478	0.999823968	OK	1566.08496	1560.313113
Abhd4	Abhd4	1531.972071	-0.004076035	0.111603927	-0.036522321	0.970865881	0.999823968	OK	1533.826668	1529.499276
Abhd5	Abhd5	1018.167125	0.214153024	0.166232847	1.288271414	0.1976515	0.975342396	OK	952.8215265	1105.29459
Abhd6	Abhd6	555.4558871	-0.128565742	0.237826445	-0.540586404	0.588792691	0.999823968	OK	576.5219013	527.3678682
Abhd8	Abhd8	314.1558429	0.069563903	0.162247449	0.428751906	0.668103782	0.999823968	OK	307.6426837	322.8400551
Abi1	Abi1	1181.994153	0.060315148	0.095941445	0.628666242	0.529567583	0.999823968	OK	1160.755557	1210.312281
Abi2	Abi2	518.9510708	-0.110033274	0.168314355	-0.653736716	0.513281444	0.999823968	OK	535.8138937	496.4673069
Abi3	Abi3	102.0336897	-0.092825169	0.232999638	-0.398391902	0.690341326	0.999823968	OK	104.8334287	98.30070441
Abi3bp	Abi3bp	196.8394792	-0.409386542	0.215670336	-1.898205151	0.057669063	0.729955476	OK	220.1491755	165.7598841
Abl1	Abl1	1071.522051	-0.093889366	0.119460053	-0.785947807	0.431898065	0.999823968	OK	1101.259213	1031.872502
Abl2	Abl2	693.3611044	-0.103856925	0.183574299	-0.56574872	0.57156461	0.999823968	OK	714.6341488	664.9970452
Ablim1	Ablim1	2176.033126	-0.048013922	0.129564858	-0.370578281	0.710951661	0.999823968	OK	2206.993785	2134.752247
Ablim2	Ablim2	64.46866479	-0.39987972	0.270398086	-1.478855583	0.139178917	0.928812967	OK	71.9313994	54.51835197
Ablim3	Ablim3	189.791822	-0.097991152	0.25279087	-0.387637228	0.698284515	0.999823968	OK	195.2878001	182.4638512
Abo	Abo	0	NaN	NaN	NaN	NaN	NaN	Low	NaN	NaN
Abr	Abr	1337.700783	0.313753937	0.13584313	2.309678355	0.020905968	0.490571261	OK	1211.558037	1505.89111
Abra	Abra	3.066139472	0.118087139	1.024482858	0.115265119	0.908234985	0.999823968	OK	2.958009533	3.210312724
Abracl	Abracl	445.7868782	0.438108025	0.249938735	1.752861654	0.079625757	0.819786207	OK	386.9447795	524.2430099
Abraxas1	Abraxas1	143.0545837	-0.072076552	0.16666074	-0.432474691	0.665396443	0.999823968	OK	146.1060418	138.9859728
Abraxas2	Abraxas2	903.0303941	-0.058237088	0.081015462	-0.718839179	0.472240014	0.999823968	OK	918.6058754	882.2630855
Abt1	Abt1	252.5593518	0.117801711	0.138368944	0.851359473	0.394569697	0.999823968	OK	243.6742683	264.4061298
Abtb1	Abtb1	390.9228353	-0.111198304	0.217405448	-0.511478922	0.609015744	0.999823968	OK	403.7591301	373.8077756
Abtb2	Abtb2	331.3677955	0.038824296	0.223316996	0.173852851	0.861981107	0.999823968	OK	327.538914	336.4729707
Acaa1a	Acaa1a	2392.132964	0.053179193	0.193191576	0.275266625	0.783111404	0.999823968	OK	2354.247605	2442.646776
Acaa1b	Acaa1b	6574.36472	-0.508781906	0.290395467	-1.752031156	0.079768451	0.819786207	OK	7533.920624	5294.956848
Acaa2	Acaa2	4727.401982	0.170291648	0.296192142	0.574936414	0.565334302	0.999823968	OK	4486.503757	5048.599615
Acaca	Acaca	1105.903549	-0.457314151	0.31019457	-1.474281612	0.140405784	0.92882205	OK	1251.624297	911.6092187
Acacb	Acacb	1086.703874	0.199198322	0.186016632	1.070862967	0.28423105	0.999823968	OK	1021.862238	1173.159388
Acad10	Acad10	1638.436742	0.052656312	0.20969451	0.251109637	0.801729346	0.999823968	OK	1612.74378	1672.694023
Acad11	Acad11	5194.332894	-0.221203149	0.219020038	-1.009967631	0.312510798	0.999823968	OK	5531.308776	4745.031718
Acad12	Acad12	690.3241887	-0.045515995	0.172233326	-0.264269382	0.791572352	0.999823968	OK	699.6363882	677.9079226
Acad8	Acad8	1626.364664	-0.047318297	0.172377322	-0.274504188	0.783697186	0.999823968	OK	1649.170218	1595.95726
Acad9	Acad9	2051.281582	0.034396118	0.099085342	0.347136286	0.728488934	0.999823968	OK	2030.287205	2079.274085
Acadl	Acadl	6311.10831	-0.015437633	0.175823868	-0.087801693	0.930034292	0.999823968	OK	6340.028363	6272.54824
Acadm	Acadm	22795.69826	0.120211635	0.225155956	0.533903864	0.593408048	0.999823968	OK	21977.25621	23886.95432
Acads	Acads	2703.139491	-0.07957128	0.319236199	-0.249255191	0.80316339	0.999823968	OK	2766.768659	2618.300601
Acadsb	Acadsb	4058.596588	-0.138117541	0.093796899	-1.472517124	0.140881286	0.92882205	OK	4223.862927	3838.24147
Acadvl	Acadvl	5779.36651	-0.067883586	0.109857015	-0.617926732	0.536623637	0.999823968	OK	5895.499777	5624.522153
Acan	Acan	0.564310832	-1.040867176	3.608678041	-0.288434481	0.773014177	0.999823968	OK	0.723726514	0.351756589
Acap1	Acap1	30.59979777	-0.74586886	0.443819496	-1.680568038	0.092846848	0.846320275	OK	37.0014382	22.06427721
Acap2	Acap2	877.7749885	0.0072864	0.116734032	0.062418816	0.950229311	0.999823968	OK	875.8743449	880.3091798
Acap3	Acap3	209.7718694	-0.309898069	0.202511356	-1.530275019	0.125948669	0.911599097	OK	228.7197928	184.5079716
Acat1	Acat1	11475.17468	0.297021086	0.397550301	0.747128315	0.45498611	0.999823968	OK	10451.23057	12840.43348
Acat2	Acat2	2347.152654	0.295779946	0.188052248	1.572860462	0.115751132	0.902210397	OK	2138.595229	2625.22922
Acat3	Acat3	384.9144647	-0.047447081	0.347600324	-0.136498955	0.89142685	0.999823968	OK	390.3265463	377.6983558
Acbd3	Acbd3	939.7402315	0.050786718	0.111033762	0.457398876	0.647384372	0.999823968	OK	925.5282352	958.6895598
Acbd4	Acbd4	1462.85388	0.155864549	0.192900644	0.808004298	0.419088108	0.999823968	OK	1394.66148	1553.777079
Acbd5	Acbd5	2431.412144	-0.086634946	0.170949195	-0.506787677	0.612303804	0.999823968	OK	2493.701177	2348.360101
Acbd6	Acbd6	460.4361293	0.143780054	0.159132966	0.903521483	0.366249192	0.999823968	OK	440.645595	486.8235085
Acbd7	Acbd7	1.107076539	0.690479643	1.744868837	0.395720084	0.692311538	0.999823968	OK	0.876499567	1.414512501
Accs	Accs	147.0627464	-0.123159764	0.200560021	-0.614079335	0.539162903	0.999823968	OK	152.4073808	139.9365672
Accsl	Accsl	0.994334563	-0.717480224	1.703657805	-0.421141042	0.673652093	0.999823968	OK	1.19501596	0.726759365
Acd	Acd	296.0084262	-0.142126191	0.143793909	-0.988402027	0.322955795	0.999823968	OK	308.4087482	279.4746635
Ace	Ace	4513.669288	-0.164841183	0.237731521	-0.693392202	0.488063455	0.999823968	OK	4732.670127	4221.66817
Ace2	Ace2	1700.023142	0.274722727	0.19808262	1.386909799	0.16546927	0.947050847	OK	1559.80049	1886.986677
Ace3	Ace3	0.632462899	-1.163581097	2.737624034	-0.425033198	0.670812474	0.999823968	OK	0.829194003	0.370154761
Acer1	Acer1	0	NaN	NaN	NaN	NaN	NaN	Low	NaN	NaN
Acer2	Acer2	659.9275847	0.119405565	0.241002435	0.495453768	0.620279849	0.999823968	OK	636.3936074	691.306221
Acer3	Acer3	381.3424269	0.036114457	0.153273653	0.235620775	0.813726951	0.999823968	OK	377.2441678	386.8067722
Ache	Ache	78.60088292	-0.594478374	0.427574043	-1.390351878	0.164422052	0.947050847	OK	91.9024249	60.86549361
Acin1	Acin1	2423.523981	-0.11330195	0.0822101	-1.37819988	0.168141584	0.947050847	OK	2504.598068	2315.4252
Ackr1	Ackr1	0.695440293	-2.633028902	2.57247103	-1.02354074	0.306052248	0.999823968	OK	1.085749126	0.175028516
Ackr2	Ackr2	9.109606377	0.538333613	0.749180424	0.718563375	0.472409987	0.999823968	OK	7.630506562	11.08173946
Ackr3	Ackr3	918.402464	-0.249364697	0.228090213	-1.093272235	0.27427429	0.999823968	OK	985.4405216	829.0183871
Ackr4	Ackr4	2.01384813	-0.807622448	1.352329005	-0.597208553	0.55036815	0.999823968	OK	2.467101192	1.409510713
Acly	Acly	3852.377039	-0.069291391	0.219130207	-0.316211042	0.751842327	0.999823968	OK	3931.38779	3747.029371
Acmsd	Acmsd	2268.205136	0.522607261	0.399566587	1.307935344	0.19089524	0.969802354	OK	1910.723238	2744.847667
Acnat1	Acnat1	2335.065975	0.302237303	0.35596851	0.84905629	0.395849971	0.999823968	OK	2123.017367	2617.797453
Acnat2	Acnat2	1550.927304	0.194779017	0.401776337	0.484794646	0.627822021	0.999823968	OK	1460.452973	1671.559746
Aco1	Aco1	7578.202646	-0.021958906	0.104744883	-0.209641803	0.83394725	0.999823968	OK	7627.58199	7512.363522
Aco2	Aco2	18398.94984	0.022662181	0.108107098	0.209627134	0.8339587	0.999823968	OK	18274.94974	18564.2833
Acod1	Acod1	0.608491163	-2.435015737	3.498026719	-0.696111246	0.486359164	0.999823968	OK	0.935161052	0.172931311
Acot1	Acot1	1689.853261	-0.67450126	0.231367715	-2.915278219	0.003553716	0.198767769	OK	2011.851078	1260.522839
Acot10	Acot10	0.938888606	0.341030294	2.095586635	0.162737387	0.870725209	0.999823968	OK	0.842594224	1.067281116
Acot11	Acot11	962.1700172	-0.02892247	0.355275287	-0.081408619	0.935116995	0.999823968	OK	970.4246908	951.1637857
Acot12	Acot12	2368.694359	-0.205185172	0.32138773	-0.638434989	0.523190561	0.999823968	OK	2511.383251	2178.442504
Acot13	Acot13	1891.88151	0.039778751	0.118205147	0.336522998	0.736476512	0.999823968	OK	1869.482834	1921.746412
Acot2	Acot2	627.1160494	-0.281899506	0.17923166	-1.572822045	0.11576003	0.902210397	OK	678.7471757	558.2745478
Acot3	Acot3	902.2362642	-0.444568309	0.425547995	-1.044696048	0.296163472	0.999823968	OK	1017.929398	747.9787521
Acot4	Acot4	1047.311262	-0.028852447	0.195177859	-0.147826436	0.882479746	0.999823968	OK	1056.27466	1035.360064
Acot5	Acot5	1.865265373	0.931098729	1.425753088	0.653057487	0.513719218	0.999823968	OK	1.343272858	2.561255393
Acot6	Acot6	78.49948976	0.110995994	0.223248242	0.497186419	0.619057598	0.999823968	OK	75.89812822	81.9679718
Acot7	Acot7	645.2186111	-0.054529821	0.496572989	-0.109812299	0.912558237	0.999823968	OK	655.640997	631.3220966
Acot8	Acot8	409.4881971	0.212627144	0.132379372	1.606195438	0.108230975	0.89021737	OK	383.3959509	444.2778588
Acot9	Acot9	801.4564634	0.252191124	0.215651285	1.169439469	0.242226616	0.999823968	OK	740.8111382	882.3168971
Acox1	Acox1	14456.402	-0.265280239	0.393960721	-0.673367228	0.500713692	0.999823968	OK	15577.7525	12961.26799
Acox2	Acox2	2312.684411	-0.624759283	0.254201829	-2.457729297	0.013981852	0.407287451	OK	2722.826062	1765.828876
Acox3	Acox3	3736.729116	0.08670813	0.380866851	0.227659955	0.819910606	0.999823968	OK	3640.093488	3865.57662
Acoxl	Acoxl	1.579566402	0.889020092	1.556063278	0.57132644	0.567778382	0.999823968	OK	1.157100254	2.142854599
Acp1	Acp1	1032.49955	0.030428872	0.116562951	0.261050978	0.794053195	0.999823968	OK	1023.152748	1044.961953
Acp2	Acp2	893.5291091	0.157225885	0.113956506	1.379700825	0.167678779	0.947050847	OK	851.5104253	949.5540209
Acp4	Acp4	0	NaN	NaN	NaN	NaN	NaN	Low	NaN	NaN
Acp5	Acp5	909.1251782	0.043492338	0.172220337	0.252538922	0.800624533	0.999823968	OK	897.3548561	924.8189408
Acp6	Acp6	1052.938942	-0.113729934	0.170259029	-0.667981809	0.504145204	0.999823968	OK	1088.295054	1005.797459
Acp7	Acp7	0	NaN	NaN	NaN	NaN	NaN	Low	NaN	NaN
Acpp	Acpp	200.9186013	0.256849506	0.244376752	1.051039036	0.293240662	0.999823968	OK	185.432359	221.5669243
Acr	Acr	2.055307139	-2.188994193	1.563492544	-1.400066922	0.161493279	0.944726032	OK	3.088754676	0.677377089
Acrbp	Acrbp	100.8919915	-0.31745367	0.189344853	-1.676589911	0.093622701	0.848515074	OK	110.2222241	88.45168144
Acrv1	Acrv1	0	NaN	NaN	NaN	NaN	NaN	Low	NaN	NaN
Acsbg1	Acsbg1	16.27934854	-1.116088168	0.788642692	-1.415201306	0.157009482	0.941027426	OK	21.16545742	9.764536705
Acsbg2	Acsbg2	0.165224843	-0.574663065	3.81694647	-0.150555704	0.880326206	NaN	Low	0.192303061	0.129120553
Acsf2	Acsf2	651.147028	0.306581516	0.414283868	0.740027648	0.459283218	0.999823968	OK	591.1594578	731.1304549
Acsf3	Acsf3	1048.020946	-0.142986398	0.249776104	-0.572458279	0.567011543	0.999823968	OK	1092.187843	989.1317515
Acsl1	Acsl1	6498.978793	-0.303891601	0.21243045	-1.430546337	0.152560277	0.937372834	OK	7074.881187	5731.108935
Acsl3	Acsl3	754.9983146	0.653945261	0.206593542	3.16537127	0.001548852	0.11544803	OK	606.0491364	953.597219
Acsl4	Acsl4	1460.400993	0.223287761	0.211655382	1.054959049	0.291444054	0.999823968	OK	1362.646162	1590.740766
Acsl5	Acsl5	2222.886218	0.067537353	0.168937127	0.399778033	0.689320012	0.999823968	OK	2178.147349	2282.538044
Acsl6	Acsl6	9.294541587	0.766775516	0.580718867	1.320390227	0.186704765	0.96866987	OK	7.146201436	12.15899512
Acsm1	Acsm1	5275.438421	0.328907968	0.265974209	1.236616022	0.216229669	0.991880728	OK	4753.756585	5971.014202
Acsm2	Acsm2	51103.79814	0.158247795	0.85360717	0.185387143	0.852925392	0.999823968	OK	48684.90313	54328.99148
Acsm3	Acsm3	6188.706807	1.239988886	2.143967644	0.578361753	NaN	NaN	Outlier	3907.751491	9229.980562
Acsm4	Acsm4	0	NaN	NaN	NaN	NaN	NaN	Low	NaN	NaN
Acsm5	Acsm5	2311.024531	0.122471521	0.262561029	0.466449729	0.640893623	0.999823968	OK	2226.483514	2423.745887
Acss1	Acss1	6928.373433	0.273315895	0.310256313	0.880935804	0.378352567	0.999823968	OK	6359.850629	7686.403839
Acss2	Acss2	4218.716505	-0.115152365	0.333966201	-0.344802452	0.73024289	0.999823968	OK	4362.134521	4027.492483
Acss2os	Acss2os	0	NaN	NaN	NaN	NaN	NaN	Low	NaN	NaN
Acss3	Acss3	242.2872115	0.009626732	0.306478432	0.031410799	0.974941929	0.999823968	OK	241.5940036	243.2114887
Acta1	Acta1	1.446064308	-0.858331175	1.472544786	-0.58288969	0.559967561	0.999823968	OK	1.790072609	0.987386574
Acta2	Acta2	842.6324291	-0.188482802	0.171646973	-1.098084043	0.272167793	0.999823968	OK	889.3105292	780.3949623
Actb	Actb	10149.17278	0.005088892	0.104158836	0.048857036	0.961033228	0.999823968	OK	10133.8262	10169.63488
Actbl2	Actbl2	0	NaN	NaN	NaN	NaN	NaN	Low	NaN	NaN
Actc1	Actc1	0.382221226	-1.786160186	3.778365454	-0.472733569	0.636403274	0.999823968	OK	0.549413346	0.159298399
Actg1	Actg1	20189.23936	0.279038046	0.156824418	1.779302292	0.075190215	0.802449237	OK	18497.61483	22444.73872
Actg2	Actg2	18.47426647	-0.497759914	0.435062793	-1.14411051	0.25257781	0.999823968	OK	21.11476876	14.95359675
Actl10	Actl10	0.148024386	-0.574663065	3.81694647	-0.150555704	0.880326206	NaN	Low	0.17228367	0.115678672
Actl11	Actl11	0	NaN	NaN	NaN	NaN	NaN	Low	NaN	NaN
Actl6a	Actl6a	532.1002958	0.115969103	0.199658064	0.580838561	0.561349264	0.999823968	OK	513.673487	556.6693744
Actl6b	Actl6b	0.165224843	-0.574663065	3.81694647	-0.150555704	0.880326206	NaN	Low	0.192303061	0.129120553
Actl7a	Actl7a	0	NaN	NaN	NaN	NaN	NaN	Low	NaN	NaN
Actl7b	Actl7b	0.385308284	-0.212260434	3.812240813	-0.055678653	0.955597805	0.999823968	OK	0.4093083	0.353308262
Actl9	Actl9	2.606631737	0.603177956	1.343000984	0.449126965	0.65334007	0.999823968	OK	2.132294542	3.239081329
Actn1	Actn1	936.3988665	0.130539709	0.2272489	0.574434943	0.565673512	0.999823968	OK	899.8755591	985.0966097
Actn2	Actn2	10.65751089	0.236914759	0.63756319	0.371594161	0.710195037	0.999823968	OK	9.900268582	11.6671673
Actn3	Actn3	16.89564221	0.43587917	0.555167201	0.785131343	0.432376565	0.999823968	OK	14.67690367	19.85396027
Actn4	Actn4	7358.391513	0.015978725	0.105777039	0.151060426	0.87992805	0.999823968	OK	7323.43622	7404.99857
Actr10	Actr10	1222.877577	0.03884574	0.09609552	0.404240906	0.686035576	0.999823968	OK	1208.739679	1241.728107
Actr1a	Actr1a	1814.397928	0.155920128	0.094358936	1.652415067	0.098449966	0.856605859	OK	1729.787615	1927.211679
Actr1b	Actr1b	1784.964659	0.107633251	0.100558669	1.070352783	0.284460544	0.999823968	OK	1727.613415	1861.432983
Actr2	Actr2	3959.107498	0.079945239	0.071687942	1.115183907	0.264771621	0.999823968	OK	3864.734136	4084.938648
Actr3	Actr3	3704.54637	0.057560185	0.068500831	0.840284478	0.400748902	0.999823968	OK	3641.029724	3789.235232
Actr3b	Actr3b	9.730095631	0.244671592	0.576137854	0.424675433	0.671073295	0.999823968	OK	9.015943876	10.68229797
Actr5	Actr5	146.9834411	-0.132505119	0.209677059	-0.631948576	0.527420481	0.999823968	OK	152.7273395	139.32491
Actr6	Actr6	222.6808466	0.030962281	0.151116762	0.204889785	0.837658236	0.999823968	OK	220.629618	225.4158181
Actr8	Actr8	685.6048773	-0.069864687	0.115829849	-0.60316652	0.546397918	0.999823968	OK	699.7822603	666.7016999
Actrt1	Actrt1	0	NaN	NaN	NaN	NaN	NaN	Low	NaN	NaN
Actrt2	Actrt2	0.217029218	-1.173065984	3.812228996	-0.307711311	0.758302012	NaN	Low	0.285005805	0.126393767
Actrt3	Actrt3	2.669869401	0.328930654	1.057152812	0.311147689	0.755688349	0.999823968	OK	2.405830837	3.021920819
Acvr1	Acvr1	223.7585478	-0.101923971	0.201460689	-0.505924863	0.612909397	0.999823968	OK	230.4966702	214.7743845
Acvr1b	Acvr1b	1216.595405	-0.055407765	0.152783212	-0.36265611	0.71686179	0.999823968	OK	1236.56285	1189.972145
Acvr1c	Acvr1c	19.31752082	-3.018449377	0.841272479	-3.587956876	0.000333279	0.038353619	OK	30.9417334	3.818570709
Acvr2a	Acvr2a	643.4378102	-0.0085249	0.125606879	-0.06786969	0.945889367	0.999823968	OK	645.0665811	641.2661156
Acvr2b	Acvr2b	594.8633593	-0.378624329	0.221953502	-1.705872293	0.088031859	0.840555739	OK	660.1721079	507.7850278
Acvrl1	Acvrl1	385.0974593	-0.090753536	0.228113316	-0.397844098	0.690745109	0.999823968	OK	395.4296716	371.3211762
Acy1	Acy1	5600.577822	-0.241305897	0.312506882	-0.772161867	0.440018563	0.999823968	OK	5996.39322	5072.823957
Acy3	Acy3	16457.78566	0.07292072	0.659583802	0.110555657	0.911968713	0.999823968	OK	16100.06087	16934.75204
Acyp1	Acyp1	304.5963045	0.284822585	0.128747295	2.212260728	0.026948655	0.541414653	OK	278.5414818	339.336068
Acyp2	Acyp2	464.1335798	0.206652412	0.164372368	1.257221118	0.208673578	0.987196276	OK	435.396068	502.4502623
Ada	Ada	38.74634969	0.475052643	0.298203556	1.593048215	0.111149375	0.897335702	OK	33.19798549	46.14416862
Adad1	Adad1	0	NaN	NaN	NaN	NaN	NaN	Low	NaN	NaN
Adad2	Adad2	0	NaN	NaN	NaN	NaN	NaN	Low	NaN	NaN
Adal	Adal	313.9300623	0.066532284	0.293193677	0.226922642	0.820483896	0.999823968	OK	307.7060599	322.228732
Adam10	Adam10	1916.019202	0.213350791	0.106651904	2.00044052	0.045452717	0.677589238	OK	1793.513647	2079.359942
Adam11	Adam11	68.26991337	-0.506909729	0.290546949	-1.744674075	0.081041619	0.822890747	OK	78.19914146	55.03094259
Adam12	Adam12	131.1596081	0.059752906	0.477976683	0.125012177	0.90051391	0.999823968	OK	128.8249017	134.27255
Adam15	Adam15	1060.371141	-0.023750997	0.087037051	-0.272883757	0.784942573	0.999823968	OK	1067.84368	1050.407754
Adam17	Adam17	838.8024904	0.240670123	0.161168379	1.493283762	0.135362924	0.927957797	OK	778.2518238	919.5367125
Adam18	Adam18	0	NaN	NaN	NaN	NaN	NaN	Low	NaN	NaN
Adam19	Adam19	82.3143278	-0.450748794	0.353616816	-1.274681444	0.202422017	0.9792655	OK	93.01070511	68.0524914
Adam1a	Adam1a	66.13468786	-0.327506137	0.283123928	-1.156758946	0.247370859	0.999823968	OK	72.43964241	57.72808179
Adam1b	Adam1b	0	NaN	NaN	NaN	NaN	NaN	Low	NaN	NaN
Adam2	Adam2	0.316384423	0.3919102	3.81694647	0.102676368	0.91821983	NaN	Low	0.279055252	0.36615665
Adam20	Adam20	0	NaN	NaN	NaN	NaN	NaN	Low	NaN	NaN
Adam21	Adam21	1.31640361	-1.246071095	1.704512844	-0.731042362	0.464753278	0.999823968	OK	1.750275924	0.737907191
Adam22	Adam22	149.3031202	-0.078998704	0.203537129	-0.388129202	0.697920422	0.999823968	OK	152.7923865	144.6507651
Adam23	Adam23	11.50335994	-1.358222892	0.605172645	-2.244356059	0.024809501	0.522708496	OK	15.57458426	6.075060836
Adam24	Adam24	0	NaN	NaN	NaN	NaN	NaN	Low	NaN	NaN
Adam25	Adam25	0	NaN	NaN	NaN	NaN	NaN	Low	NaN	NaN
Adam26a	Adam26a	0	NaN	NaN	NaN	NaN	NaN	Low	NaN	NaN
Adam26b	Adam26b	0	NaN	NaN	NaN	NaN	NaN	Low	NaN	NaN
Adam28	Adam28	3.339514538	-0.253426027	1.028427579	-0.246420877	0.805356447	0.999823968	OK	3.587180874	3.009292756
Adam29	Adam29	0	NaN	NaN	NaN	NaN	NaN	Low	NaN	NaN
Adam3	Adam3	0.316404022	0.392654658	3.81694647	0.102871408	0.91806503	NaN	Low	0.279001113	0.366274568
Adam30	Adam30	0.108514609	-0.574663065	3.81694647	-0.150555704	0.880326206	NaN	Low	0.126298752	0.084802418
Adam32	Adam32	7.510913149	-0.628910387	0.899076406	-0.699507164	0.484235138	0.999823968	OK	8.851253546	5.723792619
Adam33	Adam33	14.35202832	-0.181464232	0.476751476	-0.380626473	0.703480435	0.999823968	OK	15.11780403	13.33099404
Adam34	Adam34	0	NaN	NaN	NaN	NaN	NaN	Low	NaN	NaN
Adam39	Adam39	0	NaN	NaN	NaN	NaN	NaN	Low	NaN	NaN
Adam4	Adam4	9.152584673	-0.834419849	0.774888911	-1.076825126	0.281558398	0.999823968	OK	11.27477911	6.322992091
Adam5	Adam5	3.800381723	-0.079531017	0.945957774	-0.084074595	0.932997123	0.999823968	OK	3.889793798	3.681165624
Adam6a	Adam6a	0	NaN	NaN	NaN	NaN	NaN	Low	NaN	NaN
Adam6b	Adam6b	0.297026043	-1.357564045	3.805962505	-0.356694014	0.721320887	NaN	Low	0.40210677	0.156918406
Adam7	Adam7	0	NaN	NaN	NaN	NaN	NaN	Low	NaN	NaN
Adam8	Adam8	18.04491516	-0.425872751	0.506618528	-0.840618191	0.400561865	0.999823968	OK	20.26489099	15.08494738
Adam9	Adam9	2635.734544	-0.118948815	0.098635986	-1.205937305	0.227841665	0.999823968	OK	2728.271632	2512.351761
Adamdec1	Adamdec1	1.590172788	-1.601480276	1.734748972	-0.923176956	0.355914996	0.999823968	OK	2.231322158	0.735306962
Adamts1	Adamts1	1332.270278	0.179941769	0.243610342	0.738645854	0.460122073	0.999823968	OK	1260.50871	1427.952368
Adamts10	Adamts10	415.9741042	-0.070878232	0.176228067	-0.402196045	0.687539753	0.999823968	OK	424.7001892	404.3393241
Adamts12	Adamts12	52.46576471	0.09023163	0.537133622	0.167987307	0.866593265	0.999823968	OK	51.05359844	54.34865308
Adamts13	Adamts13	14.15129362	0.419766386	1.293689735	0.324472225	0.745580547	0.999823968	OK	12.36208836	16.53690063
Adamts14	Adamts14	51.99205563	0.123734998	0.400339037	0.309075525	0.757264076	0.999823968	OK	50.07038379	54.55428475
[truncated: 22,973 more rows]
