# Supplementary material for: Carbonic Anhydrase 2 Deletion Delays the Growth of Kidney Cysts Whereas Foxi1 Deletion Completely Abrogates Cystogenesis in TSC
Source: Int J Mol Sci. 2024 Apr 27;25(9):4772. doi: 10.3390/ijms25094772 (PMC11084925; doi:10.3390/ijms25094772)
Supplement: Supplementary file 1 [file ijms-25-04772-s001.zip › Data Set 5.csv]

	GeneName	baseMean	log2FoldChange	lfcSE	stat	pvalue	padj	status	control	comparison
1-Mar	1-Mar	67.40790578	-0.65018086	0.917254499	-0.708833655	0.47842771	0.574004449	OK	82.34533126	52.4704803
1-Mar	1-Mar	114.5965653	-0.220490029	0.269738678	-0.817420887	0.413687943	0.510629514	OK	123.3365733	105.8565573
2-Mar	2-Mar	4520.745002	-0.375854755	0.124972009	-3.007511514	0.002633961	0.006311787	OK	5106.31502	3935.174984
2-Mar	2-Mar	1003.214807	-0.209816275	0.122068955	-1.71883404	0.085644595	0.137360066	OK	1076.037048	930.3925664
3-Mar	3-Mar	56.38768896	-0.578435266	0.207665121	-2.785423291	0.005345789	0.011975531	OK	67.54271549	45.23266244
4-Mar	4-Mar	1.372436764	2.930087214	1.780388028	1.645757648	0.099813665	0.156313014	OK	0.318373012	2.426500516
5-Mar	5-Mar	1932.409493	-0.197178604	0.103460809	-1.905828939	0.056672403	0.096145463	OK	2064.259182	1800.559804
6-Mar	6-Mar	4046.342569	-1.281565	0.148427968	-8.634255523	5.91E-18	1.87E-16	OK	5734.006882	2358.678256
7-Mar	7-Mar	664.4315347	-0.078556822	0.124518985	-0.630882284	0.528117496	0.619015453	OK	682.5166932	646.3463762
8-Mar	8-Mar	3955.106227	-0.376475282	0.139586049	-2.697083881	0.006994965	0.015209814	OK	4468.2456	3441.966854
9-Mar	9-Mar	309.3978119	0.036098568	0.201489898	0.179158203	0.857813482	0.896249982	OK	305.5271965	313.2684273
10-Mar	10-Mar	34.78009359	0.60236976	0.379258717	1.588281912	0.112222606	0.17243488	OK	27.62288835	41.93729883
11-Mar	11-Mar	0.128972189	-0.910637598	3.533811541	-0.257692745	0.796644045	NaN	Low	0.168376505	0.089567873
1-Sep	1-Sep	99.69370906	0.033966986	0.258691319	0.131303153	0.895535497	0.924505	OK	98.52016292	100.8672552
2-Sep	2-Sep	2591.883643	0.396479795	0.083891744	4.726088369	2.29E-06	1.03E-05	OK	2237.959125	2945.808162
3-Sep	3-Sep	23.61524714	0.614939466	0.431827931	1.42403819	0.154435417	0.225866648	OK	18.65716419	28.57333008
4-Sep	4-Sep	688.8913465	0.11642251	0.265875806	0.437883055	0.66147106	0.736655085	OK	661.1103665	716.6723264
5-Sep	5-Sep	60.89092804	0.609694035	0.253707273	2.403139762	0.016254974	0.03221985	OK	48.21257447	73.56928161
6-Sep	6-Sep	242.5652797	-0.455691548	0.20513634	-2.221408197	0.026323326	0.049360437	OK	280.5584213	204.5721382
7-Sep	7-Sep	2113.568197	0.252877721	0.109087385	2.318120657	0.020442765	0.03947778	OK	1928.80632	2298.330073
8-Sep	8-Sep	906.5807466	0.519292175	0.11381552	4.562577885	5.05E-06	2.12E-05	OK	745.1598025	1068.001691
9-Sep	9-Sep	1810.428345	1.327329365	0.142729865	9.299591007	1.41E-20	6.30E-19	OK	1031.766166	2589.090523
10-Sep	10-Sep	422.2247875	0.537203363	0.135688693	3.959087174	7.52E-05	0.000252565	OK	344.5106378	499.9389372
11-Sep	11-Sep	1555.529483	-0.320925678	0.169674809	-1.89141618	0.05856881	0.09895503	OK	1727.832336	1383.226631
12-Sep	12-Sep	0.530133346	2.395435605	2.684599644	0.892287835	0.372238673	NaN	Low	0.169334904	0.890931788
14-Sep	14-Sep	0.160205182	-0.910637598	3.533811541	-0.257692745	0.796644045	NaN	Low	0.20915198	0.111258384
0610005C13Rik	0610005C13Rik	1483.309544	-2.117979691	0.385751329	-5.490531151	4.01E-08	2.51E-07	OK	2411.161522	555.4575667
0610009B22Rik	0610009B22Rik	522.569579	-0.115175437	0.155663368	-0.739900714	0.459360241	0.555709036	OK	543.4177942	501.7213637
0610009E02Rik	0610009E02Rik	32.62066203	-0.138419618	0.329092734	-0.420609767	0.674040061	0.74774243	OK	34.18436012	31.05696395
0610009L18Rik	0610009L18Rik	57.46131269	0.349195044	0.205053893	1.702942767	0.088578779	0.141314209	OK	50.54099501	64.38163036
0610010B08Rik	0610010B08Rik	80.3003101	-0.786824436	0.256042642	-3.073021085	0.002119035	0.005191344	OK	101.6705107	58.93010954
0610010F05Rik	0610010F05Rik	437.139359	-0.007043539	0.140440165	-0.050153311	0.960000217	0.970811289	OK	438.2064599	436.0722582
0610010K14Rik	0610010K14Rik	426.1417968	0.201613428	0.12836745	1.570596192	0.116276475	0.17751668	OK	396.4139769	455.8696167
0610012G03Rik	0610012G03Rik	807.9997341	0.137938591	0.10011958	1.377738405	0.168284069	0.242652174	OK	769.4020009	846.5974672
0610030E20Rik	0610030E20Rik	750.43398	-0.470309327	0.09806261	-4.796010681	1.62E-06	7.47E-06	OK	871.6804516	629.1875085
0610031O16Rik	0610031O16Rik	10.11987113	-2.867544478	1.447516522	-1.981009843	0.04759017	0.0827327	OK	17.80069579	2.439046479
0610037L13Rik	0610037L13Rik	420.485321	0.237488693	0.120881644	1.964638174	0.04945613	0.085474856	OK	385.9542474	455.0163946
0610038B21Rik	0610038B21Rik	13.16491967	-3.139430856	0.759309117	-4.13458865	3.56E-05	0.000126403	OK	23.64634233	2.683497008
0610039H22Rik	0610039H22Rik	3.372927975	-2.163714846	1.220543063	-1.772747649	0.076270532	0.124369662	OK	5.515011083	1.230844867
0610039K10Rik	0610039K10Rik	1.977813074	3.538239762	1.44860009	2.4425235	0.01458498	0.029246185	OK	0.313500757	3.642125391
0610040B10Rik	0610040B10Rik	13.93846556	0.166733291	0.527338759	0.316178714	0.751866863	0.81172964	OK	13.13392168	14.74300945
0610040F04Rik	0610040F04Rik	81.36043282	-1.47680916	0.458226511	-3.222880219	0.001269086	0.003291552	OK	119.7108457	43.01001994
0610040J01Rik	0610040J01Rik	1168.8497	0.565711415	0.114961949	4.920857879	8.62E-07	4.20E-06	OK	942.5761826	1395.123218
0610043K17Rik	0610043K17Rik	21.52635593	-1.868834268	0.667043568	-2.801667473	0.005083925	0.011451209	OK	33.79878744	9.253924425
1010001N08Rik	1010001N08Rik	3.386610817	-0.649562518	0.80604243	-0.805866408	0.420319882	0.517151829	OK	4.136385264	2.63683637
1110002J07Rik	1110002J07Rik	8.980615136	-0.409487568	0.586031263	-0.698746968	0.484710176	0.580304743	OK	10.2466342	7.71459607
1110002L01Rik	1110002L01Rik	259.7447532	0.018798547	0.17629447	0.106631519	0.915081313	0.93842806	OK	258.0525193	261.4369871
1110004F10Rik	1110004F10Rik	1331.023353	0.380157607	0.072719887	5.227698008	1.72E-07	9.47E-07	OK	1156.665297	1505.38141
1110006O24Rik	1110006O24Rik	26.68997595	0.672004493	0.360194306	1.865672171	0.062087245	0.103983817	OK	20.58391142	32.79604049
1110008L16Rik	1110008L16Rik	405.5562628	-0.151592112	0.112837845	-1.34345096	0.179125995	0.255535326	OK	426.8437232	384.2688023
1110008P14Rik	1110008P14Rik	606.1289804	0.929779643	0.175297604	5.30400658	1.13E-07	6.50E-07	OK	417.3026566	794.9553042
1110012L19Rik	1110012L19Rik	411.2111624	1.150730749	0.157909646	7.287273328	3.16E-13	5.06E-12	OK	255.3897798	567.032545
1110015O18Rik	1110015O18Rik	0	NaN	NaN	NaN	NaN	NaN	Low	NaN	NaN
1110017D15Rik	1110017D15Rik	5.069678001	1.564279821	0.727730397	2.149532061	0.031592247	0.057789611	OK	2.562191421	7.577164581
1110019D14Rik	1110019D14Rik	94.95110416	-0.405586222	0.265238312	-1.529138904	0.126230013	0.190320182	OK	108.210735	81.69147328
1110020A21Rik	1110020A21Rik	28.43333203	-0.139452653	0.334958081	-0.416328673	0.677169514	0.750671465	OK	29.80646324	27.06020082
1110025L11Rik	1110025L11Rik	0	NaN	NaN	NaN	NaN	NaN	Low	NaN	NaN
1110028F11Rik	1110028F11Rik	1.306498488	-0.95774844	1.431264432	-0.669162468	0.503391845	0.59662041	OK	1.724910094	0.888086881
1110028F18Rik	1110028F18Rik	0	NaN	NaN	NaN	NaN	NaN	Low	NaN	NaN
1110032A03Rik	1110032A03Rik	603.4746825	-0.440507164	0.240812097	-1.829256792	0.067361148	0.111785206	OK	694.8968705	512.0524944
1110032F04Rik	1110032F04Rik	47.28052106	-1.913465288	0.853860288	-2.240958287	0.025028777	0.047184346	OK	74.7249836	19.83605852
1110036E04Rik	1110036E04Rik	0	NaN	NaN	NaN	NaN	NaN	Low	NaN	NaN
1110038B12Rik	1110038B12Rik	207.8191845	0.858607809	0.176892742	4.853832887	1.21E-06	5.74E-06	OK	147.7411555	267.8972135
1110038F14Rik	1110038F14Rik	358.3582169	0.52165271	0.093993141	5.549901906	2.86E-08	1.84E-07	OK	294.267023	422.4494109
1110046J04Rik	1110046J04Rik	18.31535264	1.357179607	0.446284439	3.041064146	0.002357436	0.005714853	OK	10.28421246	26.34649283
1110051M20Rik	1110051M20Rik	310.6440717	0.310250257	0.129537955	2.39505292	0.016617967	0.032835968	OK	277.370342	343.9178013
1110058D11Rik	1110058D11Rik	0	NaN	NaN	NaN	NaN	NaN	Low	NaN	NaN
1110059E24Rik	1110059E24Rik	345.8627982	0.121819417	0.119262878	1.02143617	0.307047836	0.40030748	OK	331.2693506	360.4562457
1110059G10Rik	1110059G10Rik	308.7787785	0.248302995	0.117165472	2.11925059	0.034069295	0.061728281	OK	282.2721397	335.2854172
1110065P20Rik	1110065P20Rik	351.1015706	0.319206508	0.132970115	2.400588344	0.016368739	0.032403339	OK	312.4174002	389.785741
1190002N15Rik	1190002N15Rik	344.4761996	-0.389214453	0.189340328	-2.055634199	0.039817789	0.070721085	OK	390.6632974	298.2891017
1190005I06Rik	1190005I06Rik	30.79811212	1.495207233	0.791184572	1.889833658	0.058780211	0.09927246	OK	16.12869222	45.46753202
1190007I07Rik	1190007I07Rik	144.2201604	-0.121269016	0.174142745	-0.696377075	0.486192716	0.581378767	OK	150.2779709	138.1623499
1190028D05Rik	1190028D05Rik	0	NaN	NaN	NaN	NaN	NaN	Low	NaN	NaN
1300002E11Rik	1300002E11Rik	367.931995	0.090298688	0.126352913	0.714654583	0.474822508	0.570530504	OK	356.4212691	379.442721
1300017J02Rik	1300017J02Rik	30.78978282	8.292489481	3.336899262	2.48508835	NaN	NaN	Outlier	0.195778774	61.38378687
1500004A13Rik	1500004A13Rik	15.39588379	1.149191963	0.49354497	2.32844428	0.019888525	0.038508783	OK	9.568912098	21.22285548
1500009C09Rik	1500009C09Rik	0.592165589	2.589155318	2.604659535	0.994047507	0.320199739	NaN	Low	0.168769142	1.015562036
1500009L16Rik	1500009L16Rik	26.4398878	0.709868767	0.348017784	2.03974854	0.041375378	0.073187251	OK	20.0632363	32.8165393
1500011B03Rik	1500011B03Rik	232.8201414	0.996474177	0.301672513	3.303165295	0.000956	0.002557312	OK	155.466416	310.1738667
1500011K16Rik	1500011K16Rik	377.1568425	-0.527532586	0.171557489	-3.074960994	0.002105301	0.005163692	OK	445.3538272	308.9598579
1500012K07Rik	1500012K07Rik	0	NaN	NaN	NaN	NaN	NaN	Low	NaN	NaN
1500015A07Rik	1500015A07Rik	158.6680571	1.027756333	0.183943678	5.58734253	2.31E-08	1.51E-07	OK	104.4263494	212.9097648
1500015L24Rik	1500015L24Rik	0.10665654	-0.910637598	3.533811541	-0.257692745	0.796644045	NaN	Low	0.139242852	0.074070227
1500015O10Rik	1500015O10Rik	28.21929997	-0.412465751	0.600523624	-0.686843506	0.49218135	0.586711309	OK	32.22598685	24.21261309
1500026H17Rik	1500026H17Rik	76.52368326	-1.50648587	0.258111448	-5.83657129	5.33E-09	3.92E-08	OK	113.203436	39.84393052
1600002D24Rik	1600002D24Rik	0.526477555	1.264462773	2.768408063	0.456747251	0.647852724	NaN	Low	0.309476288	0.743478822
1600002K03Rik	1600002K03Rik	103.1548787	0.598661099	0.211566724	2.82965623	0.004659804	0.010594857	OK	82.05420665	124.2555508
1600010M07Rik	1600010M07Rik	4.156251749	1.849678202	0.868323416	2.130171971	0.033157418	0.060267392	OK	1.805418403	6.507085094
1600012H06Rik	1600012H06Rik	770.4910656	0.058837211	0.09678746	0.607901179	0.543253017	0.633020254	OK	754.7818332	786.2002979
1600014C10Rik	1600014C10Rik	763.8466737	-0.553587665	0.212110022	-2.609908105	0.009056655	0.019154904	OK	908.6253476	619.0679998
1600014C23Rik	1600014C23Rik	0.409987518	0.563520059	2.869006685	0.196416433	0.844284235	NaN	Low	0.330919218	0.489055819
1600015I10Rik	1600015I10Rik	0.228217041	1.276352666	3.525356278	0.36204927	0.717315212	NaN	Low	0.133372193	0.32306189
1600019K03Rik	1600019K03Rik	0	NaN	NaN	NaN	NaN	NaN	Low	NaN	NaN
1600020E01Rik	1600020E01Rik	137.9036358	0.002263218	0.213900898	0.010580687	0.991557991	0.993279645	OK	137.7954681	138.0118035
1600023N17Rik	1600023N17Rik	7.351209262	0.620114483	0.667414222	0.929129861	0.352821791	0.448620733	OK	5.795204999	8.907213525
1600025M17Rik	1600025M17Rik	0	NaN	NaN	NaN	NaN	NaN	Low	NaN	NaN
1600027J07Rik	1600027J07Rik	0.847113193	2.092667572	1.698121994	1.232342305	0.217821243	NaN	Low	0.321768375	1.372458012
1600029I14Rik	1600029I14Rik	0.995978939	0.214517186	2.146505084	0.099937888	0.920393636	NaN	Low	0.922068024	1.069889854
1600029O15Rik	1600029O15Rik	1.438462409	0.79860578	1.268778598	0.629428792	0.529068373	0.619764391	OK	1.050195119	1.8267297
1700001C02Rik	1700001C02Rik	0.108757592	0.532034922	3.533811541	0.150555545	0.880326332	NaN	Low	0.088928083	0.1285871
1700001C19Rik	1700001C19Rik	4.450892046	1.500685518	0.989086454	1.517244031	0.129205083	0.194060517	OK	2.324364337	6.577419755
1700001D01Rik	1700001D01Rik	0.144027243	-0.910637598	3.533811541	-0.257692745	0.796644045	NaN	Low	0.188031264	0.100023221
1700001F09Rik	1700001F09Rik	0	NaN	NaN	NaN	NaN	NaN	Low	NaN	NaN
1700001G01Rik	1700001G01Rik	0	NaN	NaN	NaN	NaN	NaN	Low	NaN	NaN
1700001G11Rik	1700001G11Rik	2.705557705	-0.065144164	0.946651195	-0.068815382	0.945136574	0.960613825	OK	2.766631372	2.644484038
1700001G17Rik	1700001G17Rik	5.588737353	-0.725883148	0.640433821	-1.133424131	0.257036185	0.346090674	OK	6.965778365	4.21169634
1700001J03Rik	1700001J03Rik	9.55873936	-1.44645806	0.549463471	-2.632491761	0.008476108	0.018069662	OK	13.98579489	5.131683831
1700001J11Rik	1700001J11Rik	0.837563761	-2.32302563	2.026968923	-1.146058829	0.251770811	NaN	Low	1.396116551	0.279010971
1700001K19Rik	1700001K19Rik	0	NaN	NaN	NaN	NaN	NaN	Low	NaN	NaN
1700001K23Rik	1700001K23Rik	0	NaN	NaN	NaN	NaN	NaN	Low	NaN	NaN
1700001L05Rik	1700001L05Rik	121.5547433	-0.591676497	0.204761733	-2.88958532	0.003857503	0.008936787	OK	146.1370964	96.97239027
1700001L19Rik	1700001L19Rik	3.867708199	0.299044989	0.852966699	0.350593979	0.725892974	0.791073862	OK	3.468283797	4.267132601
1700001O22Rik	1700001O22Rik	20.66846286	0.449576514	0.452317076	0.99394106	0.320251563	0.414504217	OK	17.47389181	23.86303391
1700001P01Rik	1700001P01Rik	0.448208223	-2.362118022	3.475639449	-0.679621133	0.496744385	NaN	Low	0.750449902	0.145966545
1700003C15Rik	1700003C15Rik	0	NaN	NaN	NaN	NaN	NaN	Low	NaN	NaN
1700003D09Rik	1700003D09Rik	0.106797734	0.532034922	3.533811541	0.150555545	0.880326332	NaN	Low	0.087325562	0.126269906
1700003E16Rik	1700003E16Rik	31.69900135	0.016869441	0.305852266	0.055155519	0.956014566	0.96794038	OK	31.51367517	31.88432753
1700003E24Rik	1700003E24Rik	0.160205182	-0.910637598	3.533811541	-0.257692745	0.796644045	NaN	Low	0.20915198	0.111258384
1700003F12Rik	1700003F12Rik	2.30582778	2.339554716	1.335521443	1.751791204	0.079809717	0.12926678	OK	0.760815476	3.850840085
1700003G13Rik	1700003G13Rik	0.83322548	3.080728582	2.409434493	1.278610641	0.201034201	NaN	Low	0.176149863	1.490301097
1700003G18Rik	1700003G18Rik	0.14168884	0.532034922	3.533811541	0.150555545	0.880326332	NaN	Low	0.115855056	0.167522623
1700003H04Rik	1700003H04Rik	0	NaN	NaN	NaN	NaN	NaN	Low	NaN	NaN
1700003I22Rik	1700003I22Rik	0	NaN	NaN	NaN	NaN	NaN	Low	NaN	NaN
1700003L19Rik	1700003L19Rik	0	NaN	NaN	NaN	NaN	NaN	Low	NaN	NaN
1700003M07Rik	1700003M07Rik	0.364509114	-2.09822346	3.493817447	-0.600553261	0.548137577	NaN	Low	0.590994118	0.138024111
1700003P14Rik	1700003P14Rik	0	NaN	NaN	NaN	NaN	NaN	Low	NaN	NaN
1700006A11Rik	1700006A11Rik	0	NaN	NaN	NaN	NaN	NaN	Low	NaN	NaN
1700006F04Rik	1700006F04Rik	0.215555326	1.219914529	3.52945273	0.345638438	0.729614455	NaN	Low	0.129488744	0.301621908
1700006H21Rik	1700006H21Rik	0	NaN	NaN	NaN	NaN	NaN	Low	NaN	NaN
1700007F19Rik	1700007F19Rik	0	NaN	NaN	NaN	NaN	NaN	Low	NaN	NaN
1700007J10Rik	1700007J10Rik	0	NaN	NaN	NaN	NaN	NaN	Low	NaN	NaN
1700007K13Rik	1700007K13Rik	27.15258614	1.514881536	0.603160401	2.511573262	0.012019433	0.024697185	OK	14.07688975	40.22828253
1700007L15Rik	1700007L15Rik	30.15949083	-0.183604006	0.360900621	-0.508738405	0.610935599	0.693086135	OK	32.07602257	28.2429591
1700007P06Rik	1700007P06Rik	0	NaN	NaN	NaN	NaN	NaN	Low	NaN	NaN
1700008C04Rik	1700008C04Rik	0	NaN	NaN	NaN	NaN	NaN	Low	NaN	NaN
1700008J07Rik	1700008J07Rik	115.139855	-0.327067636	0.200489384	-1.631346407	0.102817247	0.160273385	OK	128.1356904	102.1440196
1700008K24Rik	1700008K24Rik	0	NaN	NaN	NaN	NaN	NaN	Low	NaN	NaN
1700008O03Rik	1700008O03Rik	11.05697073	2.225941805	0.540759474	4.116325118	3.85E-05	0.000136017	OK	3.894559836	18.21938162
1700008P02Rik	1700008P02Rik	0	NaN	NaN	NaN	NaN	NaN	Low	NaN	NaN
1700009C05Rik	1700009C05Rik	0	NaN	NaN	NaN	NaN	NaN	Low	NaN	NaN
1700009J07Rik	1700009J07Rik	40.96158582	2.388811351	0.418985717	5.701414756	1.19E-08	8.16E-08	OK	13.13448749	68.78868415
1700009N14Rik	1700009N14Rik	0	NaN	NaN	NaN	NaN	NaN	Low	NaN	NaN
1700010B08Rik	1700010B08Rik	0	NaN	NaN	NaN	NaN	NaN	Low	NaN	NaN
1700010D01Rik	1700010D01Rik	0	NaN	NaN	NaN	NaN	NaN	Low	NaN	NaN
1700010I02Rik	1700010I02Rik	0.114108521	0.532034922	3.533811541	0.150555545	0.880326332	NaN	Low	0.09330339	0.134913651
1700010I14Rik	1700010I14Rik	34.85981251	0.761865902	0.357339151	2.132052697	0.033002515	0.060044019	OK	25.86344274	43.85618228
1700010J16Rik	1700010J16Rik	0	NaN	NaN	NaN	NaN	NaN	Low	NaN	NaN
1700010K23Rik	1700010K23Rik	0	NaN	NaN	NaN	NaN	NaN	Low	NaN	NaN
1700010N08Rik	1700010N08Rik	0	NaN	NaN	NaN	NaN	NaN	Low	NaN	NaN
1700011B04Rik	1700011B04Rik	0	NaN	NaN	NaN	NaN	NaN	Low	NaN	NaN
1700011C11Rik	1700011C11Rik	0	NaN	NaN	NaN	NaN	NaN	Low	NaN	NaN
1700011L22Rik	1700011L22Rik	0.43880517	2.175018737	2.725594774	0.797997838	0.424871745	NaN	Low	0.159105087	0.718505252
1700011M02Rik	1700011M02Rik	0.32757139	0.524984138	3.006041208	0.174643028	0.861360137	NaN	Low	0.268620283	0.386522496
1700012A03Rik	1700012A03Rik	0	NaN	NaN	NaN	NaN	NaN	Low	NaN	NaN
1700012B07Rik	1700012B07Rik	0	NaN	NaN	NaN	NaN	NaN	Low	NaN	NaN
1700012B09Rik	1700012B09Rik	0.10665654	-0.910637598	3.533811541	-0.257692745	0.796644045	NaN	Low	0.139242852	0.074070227
1700012C14Rik	1700012C14Rik	0.480654912	1.002119803	3.493166891	0.286880025	0.774204186	NaN	Low	0.320122799	0.641187024
1700012D01Rik	1700012D01Rik	10.13442301	-0.935916953	0.52159757	-1.79432767	0.072760884	0.119349907	OK	13.31103374	6.957812286
1700012D14Rik	1700012D14Rik	5.29315675	-0.994744335	0.780209951	-1.274970069	0.202319836	0.283308185	OK	7.048967047	3.537346454
1700012D16Rik	1700012D16Rik	0	NaN	NaN	NaN	NaN	NaN	Low	NaN	NaN
1700012H19Rik	1700012H19Rik	0	NaN	NaN	NaN	NaN	NaN	Low	NaN	NaN
1700012I11Rik	1700012I11Rik	0	NaN	NaN	NaN	NaN	NaN	Low	NaN	NaN
1700012P22Rik	1700012P22Rik	0	NaN	NaN	NaN	NaN	NaN	Low	NaN	NaN
1700013D24Rik	1700013D24Rik	0.301902965	-0.189646121	3.533811541	-0.053666167	0.957201139	NaN	Low	0.321717416	0.282088513
1700013F07Rik	1700013F07Rik	0.729659845	1.85840207	1.778508741	1.044921527	0.29605924	NaN	Low	0.315456407	1.143863283
1700013G24Rik	1700013G24Rik	0	NaN	NaN	NaN	NaN	NaN	Low	NaN	NaN
1700013H16Rik	1700013H16Rik	0.14168884	0.532034922	3.533811541	0.150555545	0.880326332	NaN	Low	0.115855056	0.167522623
1700015F17Rik	1700015F17Rik	0.342633165	-0.877652994	2.968527843	-0.295652607	0.767495394	NaN	Low	0.443752885	0.241513445
1700015G11Rik	1700015G11Rik	0	NaN	NaN	NaN	NaN	NaN	Low	NaN	NaN
1700016A09Rik	1700016A09Rik	0.807867375	0.689396295	2.120754609	0.325071223	0.745127168	NaN	Low	0.618437361	0.997297389
1700016C15Rik	1700016C15Rik	479.1854495	0.747429157	0.489454035	1.527067105	0.126744326	0.190908075	OK	357.7614616	600.6094373
1700016D06Rik	1700016D06Rik	0	NaN	NaN	NaN	NaN	NaN	Low	NaN	NaN
1700016G22Rik	1700016G22Rik	0.390323159	1.971759896	3.47604859	0.567241753	0.570549944	NaN	Low	0.158588555	0.622057763
1700016H13Rik	1700016H13Rik	0.108757592	0.532034922	3.533811541	0.150555545	0.880326332	NaN	Low	0.088928083	0.1285871
1700016K05Rik	1700016K05Rik	0	NaN	NaN	NaN	NaN	NaN	Low	NaN	NaN
1700016K19Rik	1700016K19Rik	21.82621678	4.524465867	0.634729665	7.128177737	1.02E-12	1.50E-11	OK	1.817759605	41.83467396
1700016L04Rik	1700016L04Rik	0.114108521	0.532034922	3.533811541	0.150555545	0.880326332	NaN	Low	0.09330339	0.134913651
1700016L21Rik	1700016L21Rik	0	NaN	NaN	NaN	NaN	NaN	Low	NaN	NaN
1700016P04Rik	1700016P04Rik	0	NaN	NaN	NaN	NaN	NaN	Low	NaN	NaN
1700017B05Rik	1700017B05Rik	576.776808	1.691923599	0.240522651	7.034362833	2.00E-12	2.82E-11	OK	272.651504	880.9021121
1700017D01Rik	1700017D01Rik	0	NaN	NaN	NaN	NaN	NaN	Low	NaN	NaN
1700017G19Rik	1700017G19Rik	0	NaN	NaN	NaN	NaN	NaN	Low	NaN	NaN
1700017J07Rik	1700017J07Rik	0.14168884	0.532034922	3.533811541	0.150555545	0.880326332	NaN	Low	0.115855056	0.167522623
1700017L05Rik	1700017L05Rik	0	NaN	NaN	NaN	NaN	NaN	Low	NaN	NaN
1700017N19Rik	1700017N19Rik	0.128972189	-0.910637598	3.533811541	-0.257692745	0.796644045	NaN	Low	0.168376505	0.089567873
1700018A04Rik	1700018A04Rik	0.320410364	-1.784989157	3.51720304	-0.507502449	0.611802318	NaN	Low	0.496691656	0.144129071
1700018B08Rik	1700018B08Rik	0	NaN	NaN	NaN	NaN	NaN	Low	NaN	NaN
1700018B24Rik	1700018B24Rik	0	NaN	NaN	NaN	NaN	NaN	Low	NaN	NaN
1700018F24Rik	1700018F24Rik	0	NaN	NaN	NaN	NaN	NaN	Low	NaN	NaN
1700018G05Rik	1700018G05Rik	0.96146819	-0.576383194	1.78924856	-0.322137017	0.747348896	NaN	Low	1.151015762	0.771920617
1700018L02Rik	1700018L02Rik	26.91573411	0.286421458	0.390132646	0.734164292	0.462848613	0.558967758	OK	24.25265518	29.57881304
1700019A02Rik	1700019A02Rik	0	NaN	NaN	NaN	NaN	NaN	Low	NaN	NaN
1700019C18Rik	1700019C18Rik	0	NaN	NaN	NaN	NaN	NaN	Low	NaN	NaN
1700019D03Rik	1700019D03Rik	44.80850982	3.309725195	0.551051252	6.006202114	1.90E-09	1.53E-08	OK	8.209864976	81.40715467
1700019E08Rik	1700019E08Rik	0	NaN	NaN	NaN	NaN	NaN	Low	NaN	NaN
1700019G24Rik	1700019G24Rik	0	NaN	NaN	NaN	NaN	NaN	Low	NaN	NaN
1700019M22Rik	1700019M22Rik	0	NaN	NaN	NaN	NaN	NaN	Low	NaN	NaN
1700019N19Rik	1700019N19Rik	0	NaN	NaN	NaN	NaN	NaN	Low	NaN	NaN
1700019P21Rik	1700019P21Rik	0	NaN	NaN	NaN	NaN	NaN	Low	NaN	NaN
1700020A23Rik	1700020A23Rik	0	NaN	NaN	NaN	NaN	NaN	Low	NaN	NaN
1700020D05Rik	1700020D05Rik	6.200788951	-0.425882405	0.618073964	-0.689047638	0.490793289	0.585387333	OK	7.109433976	5.292143926
1700020D14Rik	1700020D14Rik	0	NaN	NaN	NaN	NaN	NaN	Low	NaN	NaN
1700020G17Rik	1700020G17Rik	0	NaN	NaN	NaN	NaN	NaN	Low	NaN	NaN
1700020I14Rik	1700020I14Rik	613.0685442	-0.887991456	0.095176701	-9.329924712	1.06E-20	4.82E-19	OK	796.0037854	430.133303
1700020L24Rik	1700020L24Rik	1.677182477	0.686215383	1.33401998	0.514396631	0.606974714	0.689616496	OK	1.285661841	2.068703113
1700020M21Rik	1700020M21Rik	0.10665654	-0.910637598	3.533811541	-0.257692745	0.796644045	NaN	Low	0.139242852	0.074070227
1700020N01Rik	1700020N01Rik	2.545656114	-1.005812614	1.284124299	-0.783267333	0.433470142	0.530393777	OK	3.398763505	1.692548723
1700020N15Rik	1700020N15Rik	0	NaN	NaN	NaN	NaN	NaN	Low	NaN	NaN
1700020N18Rik	1700020N18Rik	0	NaN	NaN	NaN	NaN	NaN	Low	NaN	NaN
1700021F02Rik	1700021F02Rik	0	NaN	NaN	NaN	NaN	NaN	Low	NaN	NaN
1700021F05Rik	1700021F05Rik	605.7984521	-0.095474174	0.14389243	-0.663510749	0.507003498	0.599899605	OK	625.8363	585.7606043
1700021F07Rik	1700021F07Rik	0	NaN	NaN	NaN	NaN	NaN	Low	NaN	NaN
1700021N21Rik	1700021N21Rik	1.690662129	-3.477462734	1.885060179	-1.844748922	0.065074071	0.108362642	OK	3.102758706	0.278565553
1700022A21Rik	1700022A21Rik	0	NaN	NaN	NaN	NaN	NaN	Low	NaN	NaN
1700022A22Rik	1700022A22Rik	0	NaN	NaN	NaN	NaN	NaN	Low	NaN	NaN
1700022E09Rik	1700022E09Rik	0	NaN	NaN	NaN	NaN	NaN	Low	NaN	NaN
1700022H01Rik	1700022H01Rik	0.509827705	-1.475345839	2.21738071	-0.665355224	0.505823317	NaN	Low	0.749941184	0.269714225
1700022H16Rik	1700022H16Rik	0	NaN	NaN	NaN	NaN	NaN	Low	NaN	NaN
1700022I11Rik	1700022I11Rik	0	NaN	NaN	NaN	NaN	NaN	Low	NaN	NaN
1700023C21Rik	1700023C21Rik	0	NaN	NaN	NaN	NaN	NaN	Low	NaN	NaN
1700023D09Rik	1700023D09Rik	13.26578064	0.406674216	0.421552715	0.964705483	0.334692348	0.429395815	OK	11.40835068	15.1232106
1700023F02Rik	1700023F02Rik	0	NaN	NaN	NaN	NaN	NaN	Low	NaN	NaN
1700023F06Rik	1700023F06Rik	0.374896772	-0.821930882	2.900425682	-0.283382845	0.776883377	NaN	Low	0.478891899	0.270901644
1700024B18Rik	1700024B18Rik	0	NaN	NaN	NaN	NaN	NaN	Low	NaN	NaN
1700024F13Rik	1700024F13Rik	1.064050648	0.506174698	1.732934099	0.292091141	0.77021694	NaN	Low	0.879279209	1.248822088
1700024G13Rik	1700024G13Rik	0	NaN	NaN	NaN	NaN	NaN	Low	NaN	NaN
1700024I08Rik	1700024I08Rik	0	NaN	NaN	NaN	NaN	NaN	Low	NaN	NaN
1700024N05Rik	1700024N05Rik	0	NaN	NaN	NaN	NaN	NaN	Low	NaN	NaN
1700024P04Rik	1700024P04Rik	0	NaN	NaN	NaN	NaN	NaN	Low	NaN	NaN
1700025B11Rik	1700025B11Rik	0	NaN	NaN	NaN	NaN	NaN	Low	NaN	NaN
1700025C18Rik	1700025C18Rik	0	NaN	NaN	NaN	NaN	NaN	Low	NaN	NaN
1700025F22Rik	1700025F22Rik	0	NaN	NaN	NaN	NaN	NaN	Low	NaN	NaN
1700025F24Rik	1700025F24Rik	0	NaN	NaN	NaN	NaN	NaN	Low	NaN	NaN
1700025G04Rik	1700025G04Rik	191.5167586	-0.633110426	0.173011347	-3.659357825	0.000252848	0.000759264	OK	232.8775922	150.1559249
1700025J12Rik	1700025J12Rik	0	NaN	NaN	NaN	NaN	NaN	Low	NaN	NaN
1700025K24Rik	1700025K24Rik	0	NaN	NaN	NaN	NaN	NaN	Low	NaN	NaN
1700025M24Rik	1700025M24Rik	0	NaN	NaN	NaN	NaN	NaN	Low	NaN	NaN
1700025N23Rik	1700025N23Rik	0.701887455	0.840890438	1.854260292	0.453491045	0.65019519	NaN	Low	0.502936868	0.900838042
1700026D11Rik	1700026D11Rik	0	NaN	NaN	NaN	NaN	NaN	Low	NaN	NaN
1700026F02Rik	1700026F02Rik	0	NaN	NaN	NaN	NaN	NaN	Low	NaN	NaN
1700026J14Rik	1700026J14Rik	0.144027243	-0.910637598	3.533811541	-0.257692745	0.796644045	NaN	Low	0.188031264	0.100023221
1700027A15Rik	1700027A15Rik	0	NaN	NaN	NaN	NaN	NaN	Low	NaN	NaN
1700027F06Rik	1700027F06Rik	0	NaN	NaN	NaN	NaN	NaN	Low	NaN	NaN
1700027F09Rik	1700027F09Rik	0.24851848	1.25855478	3.52660172	0.356874657	0.721185643	NaN	Low	0.146507958	0.350529002
1700027H10Rik	1700027H10Rik	0	NaN	NaN	NaN	NaN	NaN	Low	NaN	NaN
1700027I24Rik	1700027I24Rik	0	NaN	NaN	NaN	NaN	NaN	Low	NaN	NaN
1700027J07Rik	1700027J07Rik	1.034846479	1.625784811	1.54031258	1.055490186	0.291201195	NaN	Low	0.506520388	1.563172569
1700028B04Rik	1700028B04Rik	0.106797734	0.532034922	3.533811541	0.150555545	0.880326332	NaN	Low	0.087325562	0.126269906
1700028D13Rik	1700028D13Rik	0	NaN	NaN	NaN	NaN	NaN	Low	NaN	NaN
1700028E10Rik	1700028E10Rik	7.146697219	-0.61695839	0.831851326	-0.741669059	0.458287871	0.554650214	OK	8.651944463	5.641449976
1700028I16Rik	1700028I16Rik	0.829128683	1.160363474	1.617967213	0.717173663	0.473266948	NaN	Low	0.512577117	1.145680248
1700028J19Rik	1700028J19Rik	131.6274124	-1.694573307	0.306431827	-5.530017311	3.20E-08	2.04E-07	OK	201.1196954	62.13512944
1700028K03Rik	1700028K03Rik	0.785211566	-1.603052272	2.117572867	-0.757023429	0.449035826	NaN	Low	1.181497889	0.388925243
1700028M03Rik	1700028M03Rik	0	NaN	NaN	NaN	NaN	NaN	Low	NaN	NaN
1700028P14Rik	1700028P14Rik	0.144027243	-0.910637598	3.533811541	-0.257692745	0.796644045	NaN	Low	0.188031264	0.100023221
1700028P15Rik	1700028P15Rik	0	NaN	NaN	NaN	NaN	NaN	Low	NaN	NaN
1700029B22Rik	1700029B22Rik	0	NaN	NaN	NaN	NaN	NaN	Low	NaN	NaN
1700029F12Rik	1700029F12Rik	0	NaN	NaN	NaN	NaN	NaN	Low	NaN	NaN
1700029H14Rik	1700029H14Rik	0	NaN	NaN	NaN	NaN	NaN	Low	NaN	NaN
1700029I15Rik	1700029I15Rik	6.405959757	-0.046349389	0.583581494	-0.079422308	0.936696725	0.954216371	OK	6.508852876	6.303066637
1700029J03Rik	1700029J03Rik	0	NaN	NaN	NaN	NaN	NaN	Low	NaN	NaN
1700029J07Rik	1700029J07Rik	162.1633304	-0.702229782	0.230962824	-3.040445084	0.002362288	0.005724148	OK	200.8685342	123.4581265
1700029M20Rik	1700029M20Rik	0	NaN	NaN	NaN	NaN	NaN	Low	NaN	NaN
1700029N11Rik	1700029N11Rik	0.357803425	-2.072968318	3.49569598	-0.593005894	0.553177208	NaN	Low	0.578188736	0.137418114
1700029P11Rik	1700029P11Rik	0	NaN	NaN	NaN	NaN	NaN	Low	NaN	NaN
1700030A11Rik	1700030A11Rik	0	NaN	NaN	NaN	NaN	NaN	Low	NaN	NaN
1700030C10Rik	1700030C10Rik	19.50587804	-0.048091741	0.630312103	-0.076298298	0.93918178	0.955835421	OK	19.83095879	19.18079729
1700030C14Rik	1700030C14Rik	0	NaN	NaN	NaN	NaN	NaN	Low	NaN	NaN
1700030F04Rik	1700030F04Rik	0.10665654	-0.910637598	3.533811541	-0.257692745	0.796644045	NaN	Low	0.139242852	0.074070227
1700030F18Rik	1700030F18Rik	0	NaN	NaN	NaN	NaN	NaN	Low	NaN	NaN
1700030J22Rik	1700030J22Rik	41.93065215	-0.272400698	0.316898839	-0.859582505	0.390019222	0.486608862	OK	45.87747592	37.98382838
1700030K09Rik	1700030K09Rik	129.4817935	-0.008376227	0.13936032	-0.060104819	0.952072152	0.965164359	OK	129.8576753	129.1059116
1700030L20Rik	1700030L20Rik	0	NaN	NaN	NaN	NaN	NaN	Low	NaN	NaN
1700030M09Rik	1700030M09Rik	0	NaN	NaN	NaN	NaN	NaN	Low	NaN	NaN
1700030N03Rik	1700030N03Rik	0	NaN	NaN	NaN	NaN	NaN	Low	NaN	NaN
1700030O20Rik	1700030O20Rik	0.250628802	-1.583042629	3.527315515	-0.448795301	0.653579329	NaN	Low	0.37581809	0.125439515
1700031A10Rik	1700031A10Rik	0.453642128	1.029861784	2.795267677	0.36843047	0.712552281	NaN	Low	0.298269353	0.609014903
1700031F05Rik	1700031F05Rik	0.712756562	2.854659068	2.460629786	1.160133509	0.245994453	NaN	Low	0.173139411	1.252373712
1700031L13Rik	1700031L13Rik	0	NaN	NaN	NaN	NaN	NaN	Low	NaN	NaN
1700031M16Rik	1700031M16Rik	0	NaN	NaN	NaN	NaN	NaN	Low	NaN	NaN
1700031P21Rik	1700031P21Rik	0	NaN	NaN	NaN	NaN	NaN	Low	NaN	NaN
1700034E13Rik	1700034E13Rik	0	NaN	NaN	NaN	NaN	NaN	Low	NaN	NaN
1700034G24Rik	1700034G24Rik	0	NaN	NaN	NaN	NaN	NaN	Low	NaN	NaN
1700034H15Rik	1700034H15Rik	39.8914214	0.007500365	0.288725396	0.025977503	0.979275283	0.985042214	OK	39.78772674	39.99511606
1700034I23Rik	1700034I23Rik	0.250478446	-1.584003904	3.527401618	-0.449056863	0.653390638	NaN	Low	0.375655248	0.125301645
1700034J05Rik	1700034J05Rik	0.559875395	-1.545949281	2.704010112	-0.571724667	0.56750852	NaN	Low	0.834097263	0.285653527
1700034K08Rik	1700034K08Rik	0	NaN	NaN	NaN	NaN	NaN	Low	NaN	NaN
1700034P13Rik	1700034P13Rik	12.88310447	-0.858218702	0.672631416	-1.275912307	0.20198652	0.282935316	OK	16.60586295	9.160345985
1700036G14Rik	1700036G14Rik	0.357452595	-2.071571487	3.495831359	-0.592583358	0.553460019	NaN	Low	0.577514389	0.1373908
1700037C18Rik	1700037C18Rik	129.605737	-0.252097772	0.154894876	-1.627541074	0.103622232	0.161364314	OK	140.9007202	118.3107538
1700037H04Rik	1700037H04Rik	385.7103294	-0.036903863	0.109848815	-0.335951402	0.736907514	0.799876079	OK	390.6432587	380.7774002
1700039E22Rik	1700039E22Rik	0.320410364	-1.784989157	3.51720304	-0.507502449	0.611802318	NaN	Low	0.496691656	0.144129071
1700039M10Rik	1700039M10Rik	0.114108521	0.532034922	3.533811541	0.150555545	0.880326332	NaN	Low	0.09330339	0.134913651
1700040D17Rik	1700040D17Rik	3.410253662	0.223081565	0.806030438	0.276765683	0.781960033	0.835801733	OK	3.147116791	3.673390533
1700041A01Rik	1700041A01Rik	0	NaN	NaN	NaN	NaN	NaN	Low	NaN	NaN
1700041C23Rik	1700041C23Rik	0.14168884	0.532034922	3.533811541	0.150555545	0.880326332	NaN	Low	0.115855056	0.167522623
1700041M19Rik	1700041M19Rik	0	NaN	NaN	NaN	NaN	NaN	Low	NaN	NaN
1700042G07Rik	1700042G07Rik	0	NaN	NaN	NaN	NaN	NaN	Low	NaN	NaN
1700042G15Rik	1700042G15Rik	0	NaN	NaN	NaN	NaN	NaN	Low	NaN	NaN
1700042O10Rik	1700042O10Rik	0.399621983	-0.93791461	3.523739692	-0.266170232	0.790108108	NaN	Low	0.525131975	0.27411199
1700044C05Rik	1700044C05Rik	0	NaN	NaN	NaN	NaN	NaN	Low	NaN	NaN
1700044K03Rik	1700044K03Rik	0	NaN	NaN	NaN	NaN	NaN	Low	NaN	NaN
1700045H11Rik	1700045H11Rik	0.220747484	-0.191064441	3.533811541	-0.054067524	0.956881366	NaN	Low	0.235343589	0.206151379
1700046C09Rik	1700046C09Rik	0	NaN	NaN	NaN	NaN	NaN	Low	NaN	NaN
1700047A11Rik	1700047A11Rik	0	NaN	NaN	NaN	NaN	NaN	Low	NaN	NaN
1700047E10Rik	1700047E10Rik	0.228217041	1.276352666	3.525356278	0.36204927	0.717315212	NaN	Low	0.133372193	0.32306189
1700047G03Rik	1700047G03Rik	0	NaN	NaN	NaN	NaN	NaN	Low	NaN	NaN
1700047I17Rik2	1700047I17Rik2	518.3274244	1.096574911	0.174521697	6.283315643	3.31E-10	3.06E-09	OK	330.3064344	706.3484144
1700047L14Rik	1700047L14Rik	0	NaN	NaN	NaN	NaN	NaN	Low	NaN	NaN
1700047M11Rik	1700047M11Rik	0.928495196	-3.427872017	2.252601745	-1.52173904	0.128074481	NaN	Low	1.699109667	0.157880725
1700048M11Rik	1700048M11Rik	0.641671156	-1.89904438	2.604362463	-0.729178218	0.465892653	NaN	Low	1.012003119	0.271339193
1700048O20Rik	1700048O20Rik	7.001076771	-0.770534172	0.826399278	-0.932399377	0.351130167	0.446749191	OK	8.827480845	5.174672698
1700049E15Rik	1700049E15Rik	0.386916567	-2.174781348	3.488210074	-0.623466277	0.532978156	NaN	Low	0.633523284	0.14030985
1700049E17Rik1	1700049E17Rik1	16.12441978	3.107872408	1.475429284	2.106419088	0.035167965	0.06347077	OK	3.35188602	28.89695353
1700049E17Rik2	1700049E17Rik2	5.869289155	1.391864971	2.101299629	0.662382914	NaN	NaN	Outlier	3.238963956	8.499614353
1700049E22Rik	1700049E22Rik	0	NaN	NaN	NaN	NaN	NaN	Low	NaN	NaN
1700049L16Rik	1700049L16Rik	0	NaN	NaN	NaN	NaN	NaN	Low	NaN	NaN
1700051A21Rik	1700051A21Rik	0.319969619	-1.935957775	3.506701687	-0.5520737	0.58089786	NaN	Low	0.507345636	0.132593602
1700052I22Rik	1700052I22Rik	0	NaN	NaN	NaN	NaN	NaN	Low	NaN	NaN
1700052K11Rik	1700052K11Rik	190.3987673	0.096393715	0.15778281	0.610926598	0.541248175	0.631381405	OK	184.0403827	196.7571518
1700054A03Rik	1700054A03Rik	1.009223139	-0.276494565	1.534405452	-0.180196547	0.856998269	NaN	Low	1.105637737	0.912808542
1700054K19Rik	1700054K19Rik	0	NaN	NaN	NaN	NaN	NaN	Low	NaN	NaN
1700054M17Rik	1700054M17Rik	0	NaN	NaN	NaN	NaN	NaN	Low	NaN	NaN
1700055C04Rik	1700055C04Rik	0	NaN	NaN	NaN	NaN	NaN	Low	NaN	NaN
1700055D16Rik	1700055D16Rik	7.326940811	0.258922273	0.682915825	0.379142295	0.7045822	0.773743362	OK	6.671212358	7.982669265
1700056E22Rik	1700056E22Rik	12.01368007	2.134383436	0.666393564	3.202887232	0.001360572	0.003507281	OK	4.457357333	19.57000281
1700057G04Rik	1700057G04Rik	0	NaN	NaN	NaN	NaN	NaN	Low	NaN	NaN
1700057H15Rik	1700057H15Rik	0	NaN	NaN	NaN	NaN	NaN	Low	NaN	NaN
1700057H21Rik	1700057H21Rik	0.342401918	-0.863153723	2.968779456	-0.290743633	0.771247398	NaN	Low	0.441880342	0.242923494
1700060C16Rik	1700060C16Rik	0.250757184	-0.187977418	3.533811541	-0.053193957	0.957577371	NaN	Low	0.267070442	0.234443925
1700060C20Rik	1700060C20Rik	0.822067201	-3.245788499	2.323851773	-1.396727853	0.162495425	NaN	Low	1.487339998	0.156794404
1700061F12Rik	1700061F12Rik	0	NaN	NaN	NaN	NaN	NaN	Low	NaN	NaN
1700061G19Rik	1700061G19Rik	0.106797734	0.532034922	3.533811541	0.150555545	0.880326332	NaN	Low	0.087325562	0.126269906
1700061I17Rik	1700061I17Rik	0	NaN	NaN	NaN	NaN	NaN	Low	NaN	NaN
1700061J23Rik	1700061J23Rik	0	NaN	NaN	NaN	NaN	NaN	Low	NaN	NaN
1700061N14Rik	1700061N14Rik	0.250446431	1.272372328	3.525640521	0.360891112	0.718180848	NaN	Low	0.146649237	0.354243625
1700063A18Rik	1700063A18Rik	0	NaN	NaN	NaN	NaN	NaN	Low	NaN	NaN
1700063D05Rik	1700063D05Rik	0.215558488	1.219925387	3.529452631	0.345641524	0.729612135	NaN	Low	0.129489961	0.301627015
1700063H04Rik	1700063H04Rik	0.426989763	-2.295490577	3.479927087	-0.65963755	0.509486452	NaN	Low	0.709462801	0.144516725
1700063O14Rik	1700063O14Rik	0	NaN	NaN	NaN	NaN	NaN	Low	NaN	NaN
1700064J06Rik	1700064J06Rik	0	NaN	NaN	NaN	NaN	NaN	Low	NaN	NaN
1700064M15Rik	1700064M15Rik	0.106797734	0.532034922	3.533811541	0.150555545	0.880326332	NaN	Low	0.087325562	0.126269906
1700065D16Rik	1700065D16Rik	0.753155662	-0.836100508	2.18011344	-0.383512386	0.701339888	NaN	Low	0.965487892	0.540823432
1700065I16Rik	1700065I16Rik	0	NaN	NaN	NaN	NaN	NaN	Low	NaN	NaN
1700065J11Rik	1700065J11Rik	0.114108521	0.532034922	3.533811541	0.150555545	0.880326332	NaN	Low	0.09330339	0.134913651
1700065J18Rik	1700065J18Rik	0	NaN	NaN	NaN	NaN	NaN	Low	NaN	NaN
1700065L07Rik	1700065L07Rik	0.461394954	1.119888621	2.812514045	0.398180632	0.690497041	NaN	Low	0.290798017	0.631991892
1700065O20Rik	1700065O20Rik	0.67812654	2.792722095	2.547922437	1.096078143	0.273044579	NaN	Low	0.171041937	1.185211143
1700066B17Rik	1700066B17Rik	0	NaN	NaN	NaN	NaN	NaN	Low	NaN	NaN
1700066B19Rik	1700066B19Rik	3.344884164	4.311590769	1.373949807	3.138099185	0.001700473	0.004277025	OK	0.320741339	6.369026988
1700066C05Rik	1700066C05Rik	1.886974428	4.254263365	2.054730968	2.070472209	0.038408146	0.068505686	OK	0.187911733	3.586037122
1700066J03Rik	1700066J03Rik	0	NaN	NaN	NaN	NaN	NaN	Low	NaN	NaN
1700066M21Rik	1700066M21Rik	178.1701525	-0.586140073	0.183901995	-3.187241509	0.001436368	0.003682424	OK	213.8739828	142.4663223
1700066N21Rik	1700066N21Rik	0	NaN	NaN	NaN	NaN	NaN	Low	NaN	NaN
1700066O22Rik	1700066O22Rik	0.220766516	-0.189158592	3.533811541	-0.053528206	0.957311058	NaN	Low	0.235218691	0.206314341
1700067G17Rik	1700067G17Rik	0.36486107	-0.939012661	3.52373517	-0.266482189	0.789867875	NaN	Low	0.479578779	0.250143361
1700067K01Rik	1700067K01Rik	14.88856769	-1.710306906	0.790665462	-2.163123329	0.030531695	0.056074421	OK	22.80732859	6.969806788
1700067P10Rik	1700067P10Rik	0	NaN	NaN	NaN	NaN	NaN	Low	NaN	NaN
1700069L16Rik	1700069L16Rik	0	NaN	NaN	NaN	NaN	NaN	Low	NaN	NaN
1700069P05Rik	1700069P05Rik	0	NaN	NaN	NaN	NaN	NaN	Low	NaN	NaN
1700071K01Rik	1700071K01Rik	0.10665654	-0.910637598	3.533811541	-0.257692745	0.796644045	NaN	Low	0.139242852	0.074070227
1700071M16Rik	1700071M16Rik	0	NaN	NaN	NaN	NaN	NaN	Low	NaN	NaN
1700072B07Rik	1700072B07Rik	0	NaN	NaN	NaN	NaN	NaN	Low	NaN	NaN
1700072I22Rik	1700072I22Rik	0	NaN	NaN	NaN	NaN	NaN	Low	NaN	NaN
1700072O05Rik	1700072O05Rik	0	NaN	NaN	NaN	NaN	NaN	Low	NaN	NaN
1700073E17Rik	1700073E17Rik	0	NaN	NaN	NaN	NaN	NaN	Low	NaN	NaN
1700074H08Rik	1700074H08Rik	0	NaN	NaN	NaN	NaN	NaN	Low	NaN	NaN
1700074P13Rik	1700074P13Rik	0	NaN	NaN	NaN	NaN	NaN	Low	NaN	NaN
1700080E11Rik	1700080E11Rik	0	NaN	NaN	NaN	NaN	NaN	Low	NaN	NaN
1700080N15Rik	1700080N15Rik	0	NaN	NaN	NaN	NaN	NaN	Low	NaN	NaN
1700080O16Rik	1700080O16Rik	0	NaN	NaN	NaN	NaN	NaN	Low	NaN	NaN
1700081H04Rik	1700081H04Rik	0	NaN	NaN	NaN	NaN	NaN	Low	NaN	NaN
1700083H02Rik	1700083H02Rik	0	NaN	NaN	NaN	NaN	NaN	Low	NaN	NaN
1700084D21Rik	1700084D21Rik	0.160205182	-0.910637598	3.533811541	-0.257692745	0.796644045	NaN	Low	0.20915198	0.111258384
1700084E18Rik	1700084E18Rik	8.626889083	-0.149600183	0.54092475	-0.276563762	0.782115094	0.83583383	OK	9.07377112	8.180007045
1700084F23Rik	1700084F23Rik	0	NaN	NaN	NaN	NaN	NaN	Low	NaN	NaN
1700084J12Rik	1700084J12Rik	0.10665654	-0.910637598	3.533811541	-0.257692745	0.796644045	NaN	Low	0.139242852	0.074070227
1700084M14Rik	1700084M14Rik	0	NaN	NaN	NaN	NaN	NaN	Low	NaN	NaN
1700085C21Rik	1700085C21Rik	0	NaN	NaN	NaN	NaN	NaN	Low	NaN	NaN
1700086L19Rik	1700086L19Rik	0.414558796	-1.120548093	3.510521413	-0.319197054	0.749577091	NaN	Low	0.567920245	0.261197348
1700086O06Rik	1700086O06Rik	93.18489906	1.14552346	0.196668425	5.824643488	5.72E-09	4.19E-08	OK	58.01820988	128.3515882
1700088E04Rik	1700088E04Rik	80.08849859	-0.727231945	0.207917838	-3.497689047	0.000469308	0.001332917	OK	99.85712361	60.31987358
1700091H14Rik	1700091H14Rik	2.908682392	0.44621939	1.278564083	0.349000411	0.727089001	0.791866107	OK	2.462412892	3.354951893
1700092C02Rik	1700092C02Rik	0	NaN	NaN	NaN	NaN	NaN	Low	NaN	NaN
1700092C10Rik	1700092C10Rik	0	NaN	NaN	NaN	NaN	NaN	Low	NaN	NaN
1700092E19Rik	1700092E19Rik	0	NaN	NaN	NaN	NaN	NaN	Low	NaN	NaN
1700092K14Rik	1700092K14Rik	0	NaN	NaN	NaN	NaN	NaN	Low	NaN	NaN
1700092M07Rik	1700092M07Rik	0.491567283	1.146066669	2.243888989	0.510750164	0.60952601	NaN	Low	0.305977247	0.677157319
1700093K21Rik	1700093K21Rik	4.699784623	0.314042365	1.030614106	0.304713823	0.760584121	0.819045807	OK	4.190276025	5.209293221
1700094D03Rik	1700094D03Rik	165.2447214	-0.428777053	0.188107659	-2.279423689	0.022641891	0.043205653	OK	189.6213788	140.8680639
1700094J05Rik	1700094J05Rik	0	NaN	NaN	NaN	NaN	NaN	Low	NaN	NaN
1700094M24Rik	1700094M24Rik	0	NaN	NaN	NaN	NaN	NaN	Low	NaN	NaN
1700095A21Rik	1700095A21Rik	0	NaN	NaN	NaN	NaN	NaN	Low	NaN	NaN
1700095B10Rik	1700095B10Rik	0	NaN	NaN	NaN	NaN	NaN	Low	NaN	NaN
1700095J03Rik	1700095J03Rik	0	NaN	NaN	NaN	NaN	NaN	Low	NaN	NaN
1700095J12Rik	1700095J12Rik	0	NaN	NaN	NaN	NaN	NaN	Low	NaN	NaN
1700096J18Rik	1700096J18Rik	0	NaN	NaN	NaN	NaN	NaN	Low	NaN	NaN
1700096K18Rik	1700096K18Rik	97.13453297	0.194209782	0.239098098	0.812259839	0.41664255	0.513631628	OK	90.60645883	103.6626071
1700096P03Rik	1700096P03Rik	0	NaN	NaN	NaN	NaN	NaN	Low	NaN	NaN
1700097N02Rik	1700097N02Rik	0.22091786	1.243987848	3.527690443	0.352635207	0.72436194	NaN	Low	0.131165999	0.31066972
1700099I09Rik	1700099I09Rik	0.248533815	1.258406365	3.526597602	0.35683299	0.721216838	NaN	Low	0.146527629	0.350540002
1700100I10Rik	1700100I10Rik	0	NaN	NaN	NaN	NaN	NaN	Low	NaN	NaN
1700100L14Rik	1700100L14Rik	0	NaN	NaN	NaN	NaN	NaN	Low	NaN	NaN
1700101I11Rik	1700101I11Rik	23.08683748	-0.849884474	0.656738725	-1.29409831	0.195631465	0.275312637	OK	29.69694424	16.47673071
1700101O22Rik	1700101O22Rik	0	NaN	NaN	NaN	NaN	NaN	Low	NaN	NaN
1700102H20Rik	1700102H20Rik	6.531289826	-0.14405743	0.5974011	-0.241140215	0.809446445	0.857766298	OK	6.857103602	6.205476049
1700102P08Rik	1700102P08Rik	9.144976556	-1.38351596	0.533564246	-2.592969772	0.009515113	0.020014222	OK	13.22212855	5.06782456
1700104L18Rik	1700104L18Rik	0	NaN	NaN	NaN	NaN	NaN	Low	NaN	NaN
1700105P06Rik	1700105P06Rik	0.541078591	-1.47667685	2.709009371	-0.545098465	0.585685798	NaN	Low	0.796104486	0.286052696
1700108F19Rik	1700108F19Rik	2.363326538	-1.657556147	1.311677332	-1.263691997	0.206340599	0.287773279	OK	3.589020899	1.137632178
1700108J01Rik	1700108J01Rik	0	NaN	NaN	NaN	NaN	NaN	Low	NaN	NaN
1700109G14Rik	1700109G14Rik	0	NaN	NaN	NaN	NaN	NaN	Low	NaN	NaN
1700109G15Rik	1700109G15Rik	0	NaN	NaN	NaN	NaN	NaN	Low	NaN	NaN
1700109H08Rik	1700109H08Rik	10.12442785	-0.444444624	0.47849318	-0.928842129	0.352970908	0.448645227	OK	11.67170388	8.57715182
1700109I08Rik	1700109I08Rik	0	NaN	NaN	NaN	NaN	NaN	Low	NaN	NaN
1700109K24Rik	1700109K24Rik	0	NaN	NaN	NaN	NaN	NaN	Low	NaN	NaN
1700110C19Rik	1700110C19Rik	1.074607467	-1.675607105	2.504901629	-0.668931301	0.503539302	NaN	Low	1.636830696	0.512384238
1700110I01Rik	1700110I01Rik	0.14168884	0.532034922	3.533811541	0.150555545	0.880326332	NaN	Low	0.115855056	0.167522623
1700110I07Rik	1700110I07Rik	0	NaN	NaN	NaN	NaN	NaN	Low	NaN	NaN
1700110K17Rik	1700110K17Rik	0.730592774	0.709350362	2.180180515	0.325363133	0.744906255	NaN	Low	0.554515375	0.906670173
1700111N16Rik	1700111N16Rik	0	NaN	NaN	NaN	NaN	NaN	Low	NaN	NaN
1700112H15Rik	1700112H15Rik	0	NaN	NaN	NaN	NaN	NaN	Low	NaN	NaN
1700112J05Rik	1700112J05Rik	0	NaN	NaN	NaN	NaN	NaN	Low	NaN	NaN
1700112J16Rik	1700112J16Rik	8.529686263	-0.489169827	1.015558603	-0.481675627	0.630036393	0.710173892	OK	9.962055872	7.097316654
1700113A16Rik	1700113A16Rik	54.48435707	-1.299599457	0.297953612	-4.361750974	1.29E-05	4.99E-05	OK	77.48947124	31.47924289
1700113B09Rik	1700113B09Rik	0.342426463	-0.863525988	2.968687682	-0.290878018	0.771144614	NaN	Low	0.441952466	0.24290046
1700113H08Rik	1700113H08Rik	0	NaN	NaN	NaN	NaN	NaN	Low	NaN	NaN
1700116B05Rik	1700116B05Rik	0	NaN	NaN	NaN	NaN	NaN	Low	NaN	NaN
1700119H24Rik	1700119H24Rik	8.472867481	-2.319085298	0.838788184	-2.764804444	0.005695693	0.012675282	OK	14.11680509	2.82892987
1700120C14Rik	1700120C14Rik	1.536433483	-1.198316941	1.36885678	-0.875414403	0.381348466	0.47766173	OK	2.140202361	0.932664605
1700120E14Rik	1700120E14Rik	0	NaN	NaN	NaN	NaN	NaN	Low	NaN	NaN
1700120G07Rik	1700120G07Rik	0.114108521	0.532034922	3.533811541	0.150555545	0.880326332	NaN	Low	0.09330339	0.134913651
1700120K04Rik	1700120K04Rik	0.849476397	-3.290254446	2.385871861	-1.379057484	0.167877031	NaN	Low	1.541392112	0.157560681
1700121L16Rik	1700121L16Rik	0	NaN	NaN	NaN	NaN	NaN	Low	NaN	NaN
1700121N20Rik	1700121N20Rik	0	NaN	NaN	NaN	NaN	NaN	Low	NaN	NaN
1700122C19Rik	1700122C19Rik	0	NaN	NaN	NaN	NaN	NaN	Low	NaN	NaN
1700122H20Rik	1700122H20Rik	0	NaN	NaN	NaN	NaN	NaN	Low	NaN	NaN
1700122O11Rik	1700122O11Rik	0	NaN	NaN	NaN	NaN	NaN	Low	NaN	NaN
1700123J17Rik	1700123J17Rik	0	NaN	NaN	NaN	NaN	NaN	Low	NaN	NaN
1700123K08Rik	1700123K08Rik	0	NaN	NaN	NaN	NaN	NaN	Low	NaN	NaN
1700123L14Rik	1700123L14Rik	0	NaN	NaN	NaN	NaN	NaN	Low	NaN	NaN
1700123M08Rik	1700123M08Rik	10.35377007	0.544742984	0.495919159	1.098451177	0.272007526	0.363040772	OK	8.421942934	12.2855972
1700123O12Rik	1700123O12Rik	0	NaN	NaN	NaN	NaN	NaN	Low	NaN	NaN
1700123O20Rik	1700123O20Rik	614.145406	0.282169784	0.141937419	1.987987281	0.046813097	0.081583431	OK	554.277259	674.013553
1700123O21Rik	1700123O21Rik	0.128972189	-0.910637598	3.533811541	-0.257692745	0.796644045	NaN	Low	0.168376505	0.089567873
1700124L16Rik	1700124L16Rik	3.117951261	3.360720884	1.478237505	2.273464767	0.022998187	0.043771747	OK	0.553194147	5.682708376
1700125G02Rik	1700125G02Rik	0	NaN	NaN	NaN	NaN	NaN	Low	NaN	NaN
1700125G22Rik	1700125G22Rik	2.364827392	-1.464634095	1.512775147	-0.968176994	0.332955982	0.427749622	OK	3.471746003	1.257908782
1700125H03Rik	1700125H03Rik	0	NaN	NaN	NaN	NaN	NaN	Low	NaN	NaN
1700125H20Rik	1700125H20Rik	0.39163455	1.976446729	3.475734263	0.568641495	0.569599459	NaN	Low	0.158709854	0.624559245
1700126H18Rik	1700126H18Rik	0.220906255	1.243948968	3.52769076	0.352624153	0.724370228	NaN	Low	0.131161594	0.310650915
1700128A07Rik	1700128A07Rik	0	NaN	NaN	NaN	NaN	NaN	Low	NaN	NaN
1700128F08Rik	1700128F08Rik	0	NaN	NaN	NaN	NaN	NaN	Low	NaN	NaN
1700129C05Rik	1700129C05Rik	0	NaN	NaN	NaN	NaN	NaN	Low	NaN	NaN
1810006J02Rik	1810006J02Rik	0.963526859	0.49327377	1.433726511	0.344050114	0.730808598	NaN	Low	0.800392644	1.126661074
1810007C17Rik	1810007C17Rik	0	NaN	NaN	NaN	NaN	NaN	Low	NaN	NaN
1810007D17Rik	1810007D17Rik	0	NaN	NaN	NaN	NaN	NaN	Low	NaN	NaN
1810008I18Rik	1810008I18Rik	2.175151832	4.471446242	3.399959784	1.315146803	0.188460569	0.266576567	OK	0.187642669	4.162660996
1810009A15Rik	1810009A15Rik	397.8264485	0.017729862	0.14984145	0.118324148	0.905810824	0.931694287	OK	395.3819543	400.2709427
1810009J06Rik	1810009J06Rik	0.408685761	0.536573109	2.866968225	0.187156978	0.851537555	NaN	Low	0.333549835	0.483821686
1810010D01Rik	1810010D01Rik	2.269731213	1.053880732	1.135226451	0.928344059	0.353229126	0.448868206	OK	1.475716733	3.063745693
1810010H24Rik	1810010H24Rik	25.87383826	-0.828120186	0.314622273	-2.632109224	0.008485658	0.01808317	OK	33.10235503	18.6453215
1810012K16Rik	1810012K16Rik	2.185555362	-0.859142478	1.060127205	-0.810414518	0.417701976	0.514643466	OK	2.817744277	1.553366446
1810013A23Rik	1810013A23Rik	1.107733431	2.547660032	1.89438124	1.344850751	0.178673437	NaN	Low	0.32357453	1.891892332
1810013L24Rik	1810013L24Rik	1147.44193	-0.072976076	0.116568462	-0.626036188	0.531291206	0.621785659	OK	1176.456363	1118.427496
1810014B01Rik	1810014B01Rik	134.8412825	-0.896920286	0.254423158	-3.525309152	0.000422989	0.001211554	OK	175.4567121	94.22585283
1810018F18Rik	1810018F18Rik	0	NaN	NaN	NaN	NaN	NaN	Low	NaN	NaN
1810019D21Rik	1810019D21Rik	375.5665654	-0.595812909	0.244480535	-2.437056625	0.01480736	0.029653364	OK	452.0346658	299.098465
1810020O05Rik	1810020O05Rik	1.608727982	-1.915996898	1.875412986	-1.021639987	0.306951325	0.400212563	OK	2.543466038	0.673989926
1810021B22Rik	1810021B22Rik	27.4339841	-0.31766457	0.359308738	-0.884099206	0.376642662	0.472503635	OK	30.44216133	24.42580688
1810022K09Rik	1810022K09Rik	572.3142934	0.432071605	0.162188848	2.664003177	0.007721683	0.016627227	OK	487.2481908	657.380396
1810024B03Rik	1810024B03Rik	3.578365162	-0.006179047	0.829366802	-0.007450318	0.994055561	0.995348233	OK	3.586028199	3.570702124
1810026B05Rik	1810026B05Rik	370.3188648	-0.060459702	0.098813465	-0.611856915	0.540632429	0.63088031	OK	378.077293	362.5604365
1810030O07Rik	1810030O07Rik	619.4731292	0.175181389	0.103641462	1.690263578	0.09097754	0.144553678	OK	581.9090503	657.0372081
1810032O08Rik	1810032O08Rik	208.3827969	0.006405826	0.154767307	0.041390047	0.966984947	0.976062175	OK	207.9201691	208.8454248
1810034E14Rik	1810034E14Rik	91.45658089	-0.805573794	0.361087566	-2.230965198	0.025683434	0.048254845	OK	116.3470197	66.56614206
1810037I17Rik	1810037I17Rik	1090.882348	0.613876447	0.112797413	5.442291914	5.26E-08	3.22E-07	OK	862.2329542	1319.531741
1810041H14Rik	1810041H14Rik	10.40817934	-0.969957085	0.611759073	-1.585521373	0.112847925	0.173250634	OK	13.78091086	7.035447821
1810043G02Rik	1810043G02Rik	358.3916902	-0.329026625	0.094658333	-3.475939347	0.000509067	0.001437617	OK	399.0835662	317.6998142
1810044D09Rik	1810044D09Rik	59.00476197	-0.353979296	0.357380084	-0.990484114	0.32193755	0.416407426	OK	66.20736114	51.8021628
1810046K07Rik	1810046K07Rik	0.217515183	1.228849974	3.528794617	0.348235051	0.727663666	NaN	Low	0.130100562	0.304929804
1810053B23Rik	1810053B23Rik	0.217515183	1.228849974	3.528794617	0.348235051	0.727663666	NaN	Low	0.130100562	0.304929804
1810055G02Rik	1810055G02Rik	191.6695583	0.709633578	0.158398505	4.480052258	7.46E-06	3.03E-05	OK	145.4582835	237.8808332
1810058I24Rik	1810058I24Rik	1055.022199	-0.179974593	0.082476954	-2.182119781	0.029100694	0.053815085	OK	1120.74341	989.3009879
1810062G17Rik	1810062G17Rik	2.535514558	1.000572875	1.138078066	0.879177716	0.379304925	0.475348952	OK	1.689895593	3.381133522
1810062O18Rik	1810062O18Rik	8.438757947	-0.765127894	0.542872317	-1.409406725	0.158714937	0.231030295	OK	10.62547412	6.252041776
1810063I02Rik	1810063I02Rik	7.839759013	-0.259455723	0.623905042	-0.415857712	0.677514125	0.750954859	OK	8.542820182	7.136697844
1810064F22Rik	1810064F22Rik	11.3976571	0.908910237	0.588413262	1.544680066	0.122423669	0.185509055	OK	7.921567613	14.8737466
1810065E05Rik	1810065E05Rik	0	NaN	NaN	NaN	NaN	NaN	Low	NaN	NaN
2010001A14Rik	2010001A14Rik	98.44274599	-0.929782193	0.209915459	-4.429317391	9.45E-06	3.76E-05	OK	129.1105247	67.77496726
2010003K11Rik	2010003K11Rik	25.53581755	-0.932377702	0.473874499	-1.967562516	0.049118396	0.085012996	OK	33.51170272	17.55993238
2010005H15Rik	2010005H15Rik	1.092942323	0.472372091	2.599925473	0.181686781	0.85582854	NaN	Low	0.915596443	1.270288204
2010009K17Rik	2010009K17Rik	0.160205182	-0.910637598	3.533811541	-0.257692745	0.796644045	NaN	Low	0.20915198	0.111258384
2010010A06Rik	2010010A06Rik	0.356068836	0.481707148	2.958902258	0.162799277	0.870676478	NaN	Low	0.297170399	0.414967274
2010016I18Rik	2010016I18Rik	5.721677564	0.224252417	0.820746827	0.273229709	0.784676644	0.83777581	OK	5.27788219	6.165472938
2010106C02Rik	2010106C02Rik	0.255762402	1.308756731	3.523112168	0.371477452	0.710281947	NaN	Low	0.14710488	0.364419924
2010106E10Rik	2010106E10Rik	0	NaN	NaN	NaN	NaN	NaN	Low	NaN	NaN
2010109A12Rik	2010109A12Rik	2.992028911	-0.167774158	0.868327388	-0.193215324	0.846790338	0.887913789	OK	3.165807897	2.818249925
2010109I03Rik	2010109I03Rik	0.938228878	2.307608268	1.672692732	1.379576908	0.167716951	NaN	Low	0.315338365	1.561119392
2010111I01Rik	2010111I01Rik	1286.810918	0.16860453	0.110511428	1.52567507	0.127090806	0.191378734	OK	1211.703033	1361.918803
2010204K13Rik	2010204K13Rik	47.03933926	-0.404667664	0.311605479	-1.298653878	0.194062739	0.273381527	OK	53.59355542	40.4851231
2010300C02Rik	2010300C02Rik	26.2328598	-0.666195961	0.31310588	-2.127701854	0.033361811	0.060586714	OK	32.1842785	20.28144109
2010308F09Rik	2010308F09Rik	1.551380965	-2.2980527	1.677975569	-1.369538831	0.170830905	0.245548518	OK	2.578463864	0.524298065
2010310C07Rik	2010310C07Rik	0.250324846	-1.585020964	3.527492262	-0.449333647	0.653190989	NaN	Low	0.375491074	0.125158619
2010315B03Rik	2010315B03Rik	493.2631867	0.1017749	0.092695519	1.097948443	0.272227003	0.363184468	OK	475.8717765	510.6545969
2010320M18Rik	2010320M18Rik	232.1012049	0.352538246	0.137181563	2.569866085	0.010173783	0.021254029	OK	203.8832498	260.3191599
2200002D01Rik	2200002D01Rik	153.2675359	1.048870474	0.317604826	3.302438718	0.00095848	0.002562728	OK	99.8840406	206.6510311
2200002J24Rik	2200002J24Rik	8.232020941	2.209944161	0.718064708	3.077639293	0.002086473	0.005121977	OK	2.92612216	13.53791972
2210010C04Rik	2210010C04Rik	0	NaN	NaN	NaN	NaN	NaN	Low	NaN	NaN
2210011C24Rik	2210011C24Rik	106.0193102	0.535498489	0.326404999	1.640595243	0.100881463	0.157683537	OK	86.56606014	125.4725603
2210016F16Rik	2210016F16Rik	748.13263	-0.292929489	0.148483411	-1.972809537	0.048517266	0.084136465	OK	823.8244058	672.4408541
2210016L21Rik	2210016L21Rik	742.2614224	0.595261485	0.092398887	6.442301455	1.18E-10	1.19E-09	OK	591.2675437	893.2553011
2210039B01Rik	2210039B01Rik	12.18349019	0.67368267	0.533194921	1.263482911	0.206415684	0.287803338	OK	9.389468132	14.97751225
2210404E10Rik	2210404E10Rik	97.71851567	8.520164496	1.086039041	7.845173311	4.32E-15	9.11E-14	OK	0.530884998	194.9061463
2210406O10Rik	2210406O10Rik	11.56276822	-0.630293992	0.600672056	-1.049314656	0.294033323	0.386775016	OK	14.04915415	9.076382291
2210407C18Rik	2210407C18Rik	0.14168884	0.532034922	3.533811541	0.150555545	0.880326332	NaN	Low	0.115855056	0.167522623
2210408F21Rik	2210408F21Rik	246.5145951	1.242789946	0.277456356	4.479226794	7.49E-06	3.04E-05	OK	146.4490648	346.5801254
2210408I21Rik	2210408I21Rik	156.8787339	-0.283516169	0.207629049	-1.365493751	0.172097916	0.247138229	OK	172.244097	141.5133709
2210409D07Rik	2210409D07Rik	0.114108521	0.532034922	3.533811541	0.150555545	0.880326332	NaN	Low	0.09330339	0.134913651
2210409E12Rik	2210409E12Rik	1.265360789	-1.985687667	1.951986575	-1.017265022	0.309027371	0.402360025	OK	2.02054832	0.510173259
2210414B05Rik	2210414B05Rik	0	NaN	NaN	NaN	NaN	NaN	Low	NaN	NaN
2210416O15Rik	2210416O15Rik	4.696260255	0.559239279	0.686130544	0.815062503	0.415036534	0.512032064	OK	3.797271351	5.595249158
2210417A02Rik	2210417A02Rik	0.659324743	2.760633761	2.405365138	1.147698417	0.251093085	NaN	Low	0.169558936	1.149090549
2210418O10Rik	2210418O10Rik	196.3072133	-0.498786924	0.417942781	-1.193433518	0.232699634	0.318607886	OK	229.9080986	162.7063281
2210420H20Rik	2210420H20Rik	0	NaN	NaN	NaN	NaN	NaN	Low	NaN	NaN
2300002M23Rik	2300002M23Rik	0.485823361	-2.516686482	2.646766049	-0.950853394	0.341678803	NaN	Low	0.827113696	0.144533025
2300003K06Rik	2300003K06Rik	0	NaN	NaN	NaN	NaN	NaN	Low	NaN	NaN
2300009A05Rik	2300009A05Rik	239.1384888	-0.079052621	0.162002654	-0.487971147	0.625570278	0.706140094	OK	245.6886588	232.5883188
2310001H17Rik	2310001H17Rik	86.99968097	0.004964684	0.261951894	0.018952654	0.984878875	0.989217407	OK	86.84998701	87.14937493
2310001K24Rik	2310001K24Rik	0.427677692	-2.297448022	3.479822053	-0.660219973	0.509112677	NaN	Low	0.710768913	0.144586471
2310002D06Rik	2310002D06Rik	0	NaN	NaN	NaN	NaN	NaN	Low	NaN	NaN
2310002F09Rik	2310002F09Rik	0.75694173	-0.306296856	2.139068762	-0.143191683	0.886138798	NaN	Low	0.836993955	0.676889504
2310002L09Rik	2310002L09Rik	0	NaN	NaN	NaN	NaN	NaN	Low	NaN	NaN
2310003N18Rik	2310003N18Rik	0	NaN	NaN	NaN	NaN	NaN	Low	NaN	NaN
2310005A03Rik	2310005A03Rik	0.707328028	-3.031006124	3.321295626	-0.912597512	0.361454263	NaN	Low	1.260449862	0.154206193
2310005E17Rik	2310005E17Rik	0	NaN	NaN	NaN	NaN	NaN	Low	NaN	NaN
2310007B03Rik	2310007B03Rik	97.55893509	-0.985771448	0.358694535	-2.748219868	0.005991981	0.013252539	OK	129.650247	65.46762314
2310008N11Rik	2310008N11Rik	3.436400551	-1.643649223	1.092456641	-1.504544127	0.13244132	0.198391692	OK	5.206486418	1.666314684
2310009A05Rik	2310009A05Rik	209.4384151	0.023852152	0.19157036	0.12450857	0.900912615	0.927923228	OK	207.7071265	211.1697037
2310009B15Rik	2310009B15Rik	75.48681855	0.540828694	0.185784327	2.911056617	0.003602087	0.008402714	OK	61.50120152	89.47243559
2310010J17Rik	2310010J17Rik	41.18027285	-0.17237097	0.320062688	-0.538553779	0.590194788	0.675116377	OK	43.63742816	38.72311754
2310011J03Rik	2310011J03Rik	509.9773335	0.549592782	0.129542222	4.242576473	2.21E-05	8.16E-05	OK	413.9976672	605.9569998
2310015A10Rik	2310015A10Rik	138.5616931	0.388306242	0.196303646	1.978089816	0.047918575	0.083260744	OK	120.0262819	157.0971042
2310015D24Rik	2310015D24Rik	0.366806316	0.533559422	2.92913291	0.182156098	0.855460225	NaN	Low	0.299740067	0.433872566
2310016D03Rik	2310016D03Rik	0	NaN	NaN	NaN	NaN	NaN	Low	NaN	NaN
2310016G11Rik	2310016G11Rik	17.6660635	-2.739749929	0.719291889	-3.808954295	0.000139556	0.000441443	OK	30.73131733	4.600809675
2310020H05Rik	2310020H05Rik	0.114108521	0.532034922	3.533811541	0.150555545	0.880326332	NaN	Low	0.09330339	0.134913651
2310022A10Rik	2310022A10Rik	225.6250839	0.527961232	0.118089651	4.470851	7.79E-06	3.15E-05	OK	184.7954432	266.4547246
2310022B05Rik	2310022B05Rik	960.0406006	0.105874365	0.173873316	0.608916699	0.542579655	0.632584926	OK	924.8293836	995.2518177
2310030A07Rik	2310030A07Rik	0.557990355	1.426070036	2.713141052	0.525615885	0.599155117	NaN	Low	0.302668607	0.813312103
2310030G06Rik	2310030G06Rik	716.5817684	0.094752511	0.311669417	0.30401607	0.761115648	0.819409118	OK	693.0585969	740.10494
2310033P09Rik	2310033P09Rik	280.1683096	0.274212343	0.171953144	1.594692227	0.110781077	0.170592552	OK	253.6224518	306.7141674
2310034C09Rik	2310034C09Rik	0	NaN	NaN	NaN	NaN	NaN	Low	NaN	NaN
2310034G01Rik	2310034G01Rik	20.41680759	0.42598001	0.421241471	1.011248985	0.311897276	0.405533719	OK	17.424314	23.40930118
2310034O05Rik	2310034O05Rik	84.60896399	9.031978268	1.046115096	8.63382844	5.93E-18	1.87E-16	OK	0.322642184	168.8952858
2310039H08Rik	2310039H08Rik	326.5534314	-0.451028621	0.268652473	-1.678855271	0.093180254	0.147500918	OK	377.1867774	275.9200855
2310039L15Rik	2310039L15Rik	0.25064202	-1.582959652	3.527308062	-0.448772725	0.653595616	NaN	Low	0.3758325	0.12545154
2310040G24Rik	2310040G24Rik	21.85212261	1.135893084	0.41020509	2.769085785	0.005621383	0.012531387	OK	13.66806015	30.03618507
2310043L19Rik	2310043L19Rik	8.573052854	-2.589499151	0.953013	-2.717170858	0.006584261	0.014413316	OK	14.70325671	2.442848994
2310043M15Rik	2310043M15Rik	109.766599	6.540926548	0.619309823	10.56163862	4.49E-26	3.61E-24	OK	2.332630051	217.200568
2310043O21Rik	2310043O21Rik	0.283377679	1.411222954	3.516128853	0.401357007	0.688157298	NaN	Low	0.15486705	0.411888309
2310050C09Rik	2310050C09Rik	0	NaN	NaN	NaN	NaN	NaN	Low	NaN	NaN
2310057J18Rik	2310057J18Rik	0	NaN	NaN	NaN	NaN	NaN	Low	NaN	NaN
2310057M21Rik	2310057M21Rik	155.5009776	-0.02105137	0.194624476	-0.108164045	0.913865566	0.937750941	OK	156.6354692	154.3664861
2310057N15Rik	2310057N15Rik	0	NaN	NaN	NaN	NaN	NaN	Low	NaN	NaN
2310061I04Rik	2310061I04Rik	967.2004797	-0.129199022	0.077923937	-1.658014562	0.097314527	0.153023831	OK	1010.479865	923.9210946
2310061N02Rik	2310061N02Rik	0	NaN	NaN	NaN	NaN	NaN	Low	NaN	NaN
2310065F04Rik	2310065F04Rik	0	NaN	NaN	NaN	NaN	NaN	Low	NaN	NaN
2310068J16Rik	2310068J16Rik	12.46946812	0.106637074	0.418422066	0.254855284	0.798834874	0.849026086	OK	12.00883628	12.93009996
2310069B03Rik	2310069B03Rik	1.872128433	2.595924131	1.352734444	1.919019763	0.054981833	0.093767381	OK	0.531419737	3.212837129
2310069G16Rik	2310069G16Rik	1.634147478	-2.61486182	1.57460078	-1.660650658	0.096783629	0.1523025	OK	2.809628431	0.458666526
2310075C17Rik	2310075C17Rik	0	NaN	NaN	NaN	NaN	NaN	Low	NaN	NaN
2310079G19Rik	2310079G19Rik	0	NaN	NaN	NaN	NaN	NaN	Low	NaN	NaN
2310081J21Rik	2310081J21Rik	31.29320452	-2.663982711	0.933081257	-2.855038285	0.004303164	0.009863682	OK	54.0570968	8.529312246
2400006E01Rik	2400006E01Rik	0.128972189	-0.910637598	3.533811541	-0.257692745	0.796644045	NaN	Low	0.168376505	0.089567873
2410002F23Rik	2410002F23Rik	690.6441608	1.03482086	0.165180416	6.264791457	3.73E-10	3.41E-09	OK	453.0508694	928.2374522
2410003L11Rik	2410003L11Rik	21.27826502	0.837626589	0.527777602	1.587082487	0.112493964	0.172757491	OK	15.26906545	27.28746459
2410004B18Rik	2410004B18Rik	280.5664193	-0.231194017	0.13229078	-1.747620034	0.080529844	0.13024572	OK	302.9990252	258.1338135
2410004I01Rik	2410004I01Rik	0.710277714	0.405561504	2.721574692	0.149017223	0.881540042	NaN	Low	0.611095573	0.809459855
2410004P03Rik	2410004P03Rik	1.742746487	1.227480996	1.295667587	0.947373392	0.343448545	0.438684901	OK	1.043068019	2.442424956
2410006H16Rik	2410006H16Rik	244.4525117	1.215463159	0.188046871	6.463618092	1.02E-10	1.05E-09	OK	147.1651043	341.739919
2410012E07Rik	2410012E07Rik	0	NaN	NaN	NaN	NaN	NaN	Low	NaN	NaN
2410015M20Rik	2410015M20Rik	1931.261797	-0.279634722	0.089429063	-3.126888635	0.001766668	0.004421778	OK	2117.844339	1744.679255
2410017I17Rik	2410017I17Rik	0.114108521	0.532034922	3.533811541	0.150555545	0.880326332	NaN	Low	0.09330339	0.134913651
2410018L13Rik	2410018L13Rik	2.465930189	0.748748556	0.910021791	0.822780909	0.410632595	0.507526135	OK	1.84001667	3.091843707
2410021H03Rik	2410021H03Rik	0	NaN	NaN	NaN	NaN	NaN	Low	NaN	NaN
2410022M11Rik	2410022M11Rik	89.61646093	0.653989065	0.236922326	2.760352207	0.005773908	0.01282079	OK	69.6452376	109.5876843
2410124H12Rik	2410124H12Rik	0.106797734	0.532034922	3.533811541	0.150555545	0.880326332	NaN	Low	0.087325562	0.126269906
2410131K14Rik	2410131K14Rik	272.7440229	0.192754126	0.148216239	1.300492625	0.193432182	0.272626657	OK	254.550826	290.9372198
2410137M14Rik	2410137M14Rik	0.248463262	1.259093795	3.526616622	0.357025991	0.721072348	NaN	Low	0.146436814	0.35048971
2410141K09Rik	2410141K09Rik	0	NaN	NaN	NaN	NaN	NaN	Low	NaN	NaN
2500002B13Rik	2500002B13Rik	88.19157468	-1.017548068	0.477278966	-2.131977609	0.033008687	0.060048778	OK	118.0645553	58.31859404
2500004C02Rik	2500004C02Rik	92.9117421	-0.297842686	0.239340905	-1.24442868	0.213341833	0.296114184	OK	102.4685823	83.35490193
2510002D24Rik	2510002D24Rik	295.9788719	0.07867073	0.152200251	0.516889619	0.605233215	0.688282057	OK	287.9109487	304.0467951
2510003B16Rik	2510003B16Rik	5.481684531	0.093922961	0.724476929	0.129642445	0.89684932	0.925561617	OK	5.30331202	5.660057041
2510009E07Rik	2510009E07Rik	664.2158081	-1.086747203	0.20956818	-5.185649858	2.15E-07	1.17E-06	OK	903.1900968	425.2415194
2510039O18Rik	2510039O18Rik	1392.481166	0.391578086	0.106214695	3.686665807	0.000227211	0.000689641	OK	1204.658334	1580.303999
2610001J05Rik	2610001J05Rik	803.1363097	-0.15230218	0.09468057	-1.608589608	0.107706108	0.166777305	OK	845.4896604	760.7829591
2610002M06Rik	2610002M06Rik	500.952841	0.003536986	0.084814751	0.041702481	0.966735876	0.975942787	OK	500.3387604	501.5669216
2610005L07Rik	2610005L07Rik	563.4844941	-0.867994163	0.168007407	-5.166404141	2.39E-07	1.29E-06	OK	728.0593649	398.9096232
2610008E11Rik	2610008E11Rik	385.965883	-0.235301545	0.097093152	-2.423461798	0.01537337	0.030645086	OK	417.3715429	354.560223
2610016A17Rik	2610016A17Rik	173.84574	5.197769585	0.346904278	14.98329629	9.44E-51	3.80E-48	OK	9.222203418	338.4692765
2610020C07Rik	2610020C07Rik	10.75614721	-0.035755676	0.473055816	-0.075584477	0.939749687	0.956265549	OK	10.88943028	10.62286415
2610024D14Rik	2610024D14Rik	0	NaN	NaN	NaN	NaN	NaN	Low	NaN	NaN
2610027K06Rik	2610027K06Rik	20.14266819	-0.387498865	0.424082497	-0.913734633	0.360856301	0.456669871	OK	22.83161929	17.4537171
2610028E06Rik	2610028E06Rik	0.160205182	-0.910637598	3.533811541	-0.257692745	0.796644045	NaN	Low	0.20915198	0.111258384
2610028H24Rik	2610028H24Rik	1.342632159	0.819296024	1.564378489	0.523719822	0.600473426	0.684113402	OK	0.971322425	1.713941893
2610035D17Rik	2610035D17Rik	32.22590437	-1.242161573	0.977813673	-1.270345881	0.203961452	0.285204773	OK	45.30122386	19.15058488
2610035F20Rik	2610035F20Rik	0	NaN	NaN	NaN	NaN	NaN	Low	NaN	NaN
2610037D02Rik	2610037D02Rik	1.721791216	1.684944732	1.585427281	1.062770114	0.287886216	0.380199882	OK	0.816928363	2.626654069
2610042L04Rik	2610042L04Rik	2.099049675	0.356884197	1.220234991	0.292471696	0.769925998	0.826832093	OK	1.840741172	2.357358179
2610044O15Rik8	2610044O15Rik8	148.2130938	0.172517076	0.178741045	0.965178844	0.334455242	0.429211204	OK	139.3619979	157.0641898
2610203C22Rik	2610203C22Rik	3.444005859	-0.572186578	0.85346349	-0.670428887	0.502584425	0.595830777	OK	4.118154765	2.769856953
2610206C17Rik	2610206C17Rik	2.063614244	1.516774742	1.056869181	1.435158456	0.151241949	0.222003876	OK	1.068813114	3.058415374
2610301B20Rik	2610301B20Rik	345.7546343	0.217502777	0.124948712	1.740736445	0.081729787	0.131883221	OK	319.7406557	371.768613
2610306M01Rik	2610306M01Rik	116.8803439	-0.068327813	0.153166794	-0.446100695	0.655524511	0.731636302	OK	119.6476251	114.1130626
2610307P16Rik	2610307P16Rik	33.27631129	0.924124027	0.327431303	2.822344777	0.004767389	0.010795851	OK	22.96872934	43.58389324
2610316D01Rik	2610316D01Rik	0	NaN	NaN	NaN	NaN	NaN	Low	NaN	NaN
2610318M16Rik	2610318M16Rik	4.328332075	-2.088685843	0.892825113	-2.339412066	0.019314118	0.037547321	OK	7.008906992	1.647757158
2610318N02Rik	2610318N02Rik	3.800113685	1.101367618	0.818287098	1.345942788	0.178320968	0.254602045	OK	2.416160976	5.184066393
2610507B11Rik	2610507B11Rik	8520.846352	-0.720002181	0.090336503	-7.970224162	1.58E-15	3.53E-14	OK	10604.02561	6437.667093
2610507I01Rik	2610507I01Rik	188.0509333	0.931029266	0.583080724	1.596741633	0.110323311	0.170027218	OK	129.3942195	246.7076471
2610524H06Rik	2610524H06Rik	135.9391298	1.887956764	0.202464558	9.324875344	1.11E-20	5.02E-19	OK	57.83281929	214.0454404
2610528A11Rik	2610528A11Rik	3.436599171	0.033759592	1.078243816	0.031309794	0.97502248	0.982002715	OK	3.396392167	3.476806175
2610528J11Rik	2610528J11Rik	805.3568865	-0.517693836	0.200357431	-2.583851435	0.009770387	0.020487352	OK	948.3224285	662.3913444
2700012I20Rik	2700012I20Rik	6.712965349	0.222015843	0.770306207	0.288217648	0.773180141	0.829216621	OK	6.197454347	7.228476351
2700038G22Rik	2700038G22Rik	34.66975294	0.963603689	0.406658163	2.369566816	0.017808937	0.034918754	OK	23.50352192	45.83598397
2700046A07Rik	2700046A07Rik	0.898974276	-1.350087155	2.05235966	-0.657821912	0.510652573	NaN	Low	1.291380754	0.506567799
2700046G09Rik	2700046G09Rik	71.25800744	-0.513821092	0.209381752	-2.453991754	0.014128022	0.028475319	OK	83.81495402	58.70106087
2700049A03Rik	2700049A03Rik	174.123549	-0.198252626	0.14065436	-1.409502174	0.158686731	0.231030295	OK	186.0686341	162.1784639
2700054A10Rik	2700054A10Rik	26.01338297	-0.516621552	0.346786144	-1.489741044	0.136292338	0.203307414	OK	30.62186988	21.40489606
2700062C07Rik	2700062C07Rik	189.4771036	-0.002656446	0.149761669	-0.017737826	0.985848004	0.989952772	OK	189.6515464	189.3026607
2700069I18Rik	2700069I18Rik	0	NaN	NaN	NaN	NaN	NaN	Low	NaN	NaN
2700070H01Rik	2700070H01Rik	2.785506295	-0.125048157	1.277164554	-0.097910764	0.922003153	0.942959791	OK	2.906150127	2.664862463
2700081O15Rik	2700081O15Rik	401.4519737	0.308345708	0.149947395	2.056359212	0.039747905	0.070619252	OK	358.713585	444.1903624
2700089I24Rik	2700089I24Rik	0.323984253	-0.810956239	3.529153763	-0.229787732	0.818256718	NaN	Low	0.412717761	0.235250744
2700097O09Rik	2700097O09Rik	114.6883545	-0.299506879	0.18114694	-1.653391879	0.098251135	0.154223678	OK	126.5505671	102.8261419
2700099C18Rik	2700099C18Rik	18.21896912	2.549039902	0.512842994	4.970409919	6.68E-07	3.31E-06	OK	5.317507685	31.12043056
2810001G20Rik	2810001G20Rik	70.24875587	-0.094402438	0.38532242	-0.244995965	0.806459556	0.855299047	OK	72.54629222	67.95121952
2810002D19Rik	2810002D19Rik	109.8459856	-0.359288549	0.171837143	-2.090866641	0.03654002	0.065617341	OK	123.4537414	96.23822978
2810004N23Rik	2810004N23Rik	409.0940564	-0.257362567	0.172879595	-1.488680993	0.136571392	0.203656766	OK	445.4867695	372.7013433
2810006K23Rik	2810006K23Rik	198.074548	-0.386675681	0.167789234	-2.304532127	0.021192791	0.040772273	OK	224.4610604	171.6880356
2810013P06Rik	2810013P06Rik	336.8576446	-0.246933455	0.184343093	-1.33953191	0.180397574	0.256980157	OK	365.6159539	308.0993353
2810021J22Rik	2810021J22Rik	206.0366126	0.022968214	0.189773683	0.121029499	0.90366767	0.930226683	OK	204.3965595	207.6766657
2810025M15Rik	2810025M15Rik	265.8898669	-0.37077461	0.153111106	-2.421604936	0.015452139	0.030776665	OK	299.8700713	231.9096625
2810029C07Rik	2810029C07Rik	119.0728574	-0.028465857	0.235777715	-0.120731752	0.903903509	0.93040459	OK	120.2475342	117.8981805
2810032G03Rik	2810032G03Rik	18.01013525	1.535140177	0.817302513	1.878301061	0.060339992	0.101541042	OK	9.24031237	26.77995813
2810047C21Rik1	2810047C21Rik1	27.0547098	1.126438133	0.54587888	2.06353126	0.039062181	0.069547325	OK	16.99848524	37.11093436
2810049E08Rik	2810049E08Rik	0.978170724	-0.954738099	1.424970783	-0.670005385	0.502854357	NaN	Low	1.290517823	0.665823625
2810403D21Rik	2810403D21Rik	13.50838494	0.613962462	0.414158093	1.482435021	0.138224581	0.205740379	OK	10.67663685	16.34013304
2810404M03Rik	2810404M03Rik	0	NaN	NaN	NaN	NaN	NaN	Low	NaN	NaN
2810405F15Rik	2810405F15Rik	1.238759992	-1.418939228	1.599511147	-0.887108059	0.375020726	0.470812354	OK	1.8031609	0.674359083
2810408A11Rik	2810408A11Rik	75.68357447	0.662691751	0.360941357	1.836009475	0.066356255	0.110247643	OK	58.60053738	92.76661156
2810408I11Rik	2810408I11Rik	14.07194434	-0.956015485	0.497500489	-1.921637277	0.054651415	0.093307563	OK	18.57095719	9.572931503
2810410L24Rik	2810410L24Rik	50.30187353	-0.857067769	0.317940994	-2.695681852	0.007024472	0.01526218	OK	64.81893267	35.78481438
2810414N06Rik	2810414N06Rik	56.41643328	-0.242358017	0.266769782	-0.908491267	0.363618726	0.459373743	OK	61.14401259	51.68885397
2810429I04Rik	2810429I04Rik	4.067305431	1.964260177	0.953357617	2.060360291	0.03936411	0.070011052	OK	1.659404858	6.475206005
2810433D01Rik	2810433D01Rik	10.00146221	-0.445824736	0.66466124	-0.670754829	0.502376728	0.59566093	OK	11.53461762	8.468306794
2810442N19Rik	2810442N19Rik	0.364785729	-0.938393557	3.523737719	-0.266306301	0.790003321	NaN	Low	0.479409212	0.250162246
2810454H06Rik	2810454H06Rik	14.67008547	-0.018600087	0.428422381	-0.043415303	0.965370479	0.974957193	OK	14.76465192	14.57551902
2810459M11Rik	2810459M11Rik	11.68407607	1.098472285	1.062573603	1.033784654	0.301236847	0.394192733	OK	7.439058316	15.92909383
2810468N07Rik	2810468N07Rik	3.233499473	1.689962414	0.944480495	1.789303668	0.073565924	0.12045974	OK	1.530113567	4.93688538
2810471M01Rik	2810471M01Rik	0	NaN	NaN	NaN	NaN	NaN	Low	NaN	NaN
2900005J15Rik	2900005J15Rik	52.66082315	0.480322809	0.242199986	1.983166131	0.047348876	0.08238109	OK	43.97461101	61.34703529
2900009J06Rik	2900009J06Rik	4.540334869	0.063382484	1.045217447	0.060640477	0.951645537	0.964937725	OK	4.440614756	4.640054982
2900011O08Rik	2900011O08Rik	21.373205	0.573460074	0.697602441	0.822044247	0.411051715	0.507895414	OK	17.18042366	25.56598635
2900026A02Rik	2900026A02Rik	977.3384382	0.751496523	0.136432391	5.50819725	3.63E-08	2.29E-07	OK	728.3953774	1226.281499
2900040C04Rik	2900040C04Rik	0	NaN	NaN	NaN	NaN	NaN	Low	NaN	NaN
2900041M22Rik	2900041M22Rik	3.974508205	-0.291703336	0.735616387	-0.396542738	0.691704686	0.762734844	OK	4.37495443	3.57406198
2900052L18Rik	2900052L18Rik	217.4119133	-0.507381679	0.314419993	-1.613706796	0.106591039	0.165377256	OK	255.253493	179.5703336
2900052N01Rik	2900052N01Rik	0.754966312	-1.255858644	2.179452858	-0.57622657	0.564462049	NaN	Low	1.064273988	0.445658635
2900055J20Rik	2900055J20Rik	0	NaN	NaN	NaN	NaN	NaN	Low	NaN	NaN
2900057B20Rik	2900057B20Rik	0.106797734	0.532034922	3.533811541	0.150555545	0.880326332	NaN	Low	0.087325562	0.126269906
2900060B14Rik	2900060B14Rik	1.046103629	1.516671002	1.727162236	0.878128858	0.379873794	NaN	Low	0.541840055	1.550367202
2900076A07Rik	2900076A07Rik	42.4646727	-0.084248176	0.295256881	-0.28533857	0.775384766	0.830797513	OK	43.70421217	41.22513322
2900079G21Rik	2900079G21Rik	0.106797734	0.532034922	3.533811541	0.150555545	0.880326332	NaN	Low	0.087325562	0.126269906
2900092C05Rik	2900092C05Rik	0	NaN	NaN	NaN	NaN	NaN	Low	NaN	NaN
2900092D14Rik	2900092D14Rik	251.4222154	-0.686295674	0.253724389	-2.7048865	0.006832773	0.014883933	OK	310.1207062	192.7237247
2900093K20Rik	2900093K20Rik	41.76691706	0.773235754	0.290989019	2.657267811	0.007877683	0.016930751	OK	30.83454755	52.69928656
2900097C17Rik	2900097C17Rik	5589.285828	0.139947396	0.072828873	1.921592233	0.054657087	0.09330781	OK	5318.406263	5860.165393
3000002C10Rik	3000002C10Rik	43.99506736	0.492178098	0.229994514	2.139955813	0.032358338	0.059037443	OK	36.56251459	51.42762014
3010001F23Rik	3010001F23Rik	5.945952039	2.006888174	0.725518038	2.766145111	0.005672329	0.012628281	OK	2.369309329	9.52259475
3010003L21Rik	3010003L21Rik	30.94717977	1.643009526	0.432931989	3.795075365	0.000147599	0.000463928	OK	15.01136521	46.88299433
3100003L05Rik	3100003L05Rik	0.705449399	-1.002202396	2.747223574	-0.364805546	0.715256565	NaN	Low	0.941077712	0.469821087
3110009E18Rik	3110009E18Rik	34.0026551	0.158581125	0.309036138	0.513147512	0.607848139	0.690372193	OK	32.13574751	35.86956269
3110009F21Rik	3110009F21Rik	0	NaN	NaN	NaN	NaN	NaN	Low	NaN	NaN
3110015C05Rik	3110015C05Rik	0	NaN	NaN	NaN	NaN	NaN	Low	NaN	NaN
3110021A11Rik	3110021A11Rik	4.69639994	-0.096253917	0.671574161	-0.14332582	0.886032865	0.917050262	OK	4.853009366	4.539790515
3110039I08Rik	3110039I08Rik	125.1443783	0.327261881	0.328713528	0.995583855	0.319452383	0.413700148	OK	111.011015	139.2777416
3110039M20Rik	3110039M20Rik	0	NaN	NaN	NaN	NaN	NaN	Low	NaN	NaN
3110040N11Rik	3110040N11Rik	153.2009101	0.066914399	0.204095966	0.32785753	0.743019387	0.804750964	OK	149.6487008	156.7531194
3110045C21Rik	3110045C21Rik	85.01810191	-1.980775809	0.451587999	-4.386245455	1.15E-05	4.50E-05	OK	135.664991	34.37121283
3110056K07Rik	3110056K07Rik	131.8199942	-0.544645288	0.200313164	-2.718969016	0.006548574	0.014355672	OK	156.4109246	107.2290639
3110070M22Rik	3110070M22Rik	23.1183978	0.318362819	0.395708807	0.804538117	0.421086265	0.517868312	OK	20.57790393	25.65889167
3110082I17Rik	3110082I17Rik	114.8530573	1.165137824	0.193514892	6.020920738	1.73E-09	1.41E-08	OK	70.84127337	158.8648412
3110082J24Rik	3110082J24Rik	0	NaN	NaN	NaN	NaN	NaN	Low	NaN	NaN
3110099E03Rik	3110099E03Rik	48.80806419	-1.769025327	0.469971985	-3.764108037	0.000167145	0.000519752	OK	75.47209534	22.14403305
3200001D21Rik	3200001D21Rik	0	NaN	NaN	NaN	NaN	NaN	Low	NaN	NaN
3300002I08Rik	3300002I08Rik	7.21197036	0.704535773	0.631300718	1.116006608	0.264419306	0.354645803	OK	5.485180213	8.938760506
3300002P13Rik	3300002P13Rik	0	NaN	NaN	NaN	NaN	NaN	Low	NaN	NaN
3300005D01Rik	3300005D01Rik	6.787863123	-0.362806621	0.799962888	-0.453529316	0.650167639	0.727329539	OK	7.636893777	5.938832469
3425401B19Rik	3425401B19Rik	0.583042598	1.470668666	2.134965387	0.68884895	0.490918328	NaN	Low	0.30918314	0.856902057
3632454L22Rik	3632454L22Rik	0.10665654	-0.910637598	3.533811541	-0.257692745	0.796644045	NaN	Low	0.139242852	0.074070227
3830403N18Rik	3830403N18Rik	2.785959552	1.195298935	1.018375415	1.173731138	0.240502734	0.327882351	OK	1.693632196	3.878286908
3830406C13Rik	3830406C13Rik	599.3312092	-0.105472389	0.091710904	-1.150052877	0.250122093	0.338527034	OK	621.2293764	577.433042
3830408C21Rik	3830408C21Rik	12.4417763	-0.491359206	0.448903916	-1.094575449	0.273702676	0.364687601	OK	14.54026693	10.34328568
3830417A13Rik	3830417A13Rik	0.108757592	0.532034922	3.533811541	0.150555545	0.880326332	NaN	Low	0.088928083	0.1285871
3830432H09Rik	3830432H09Rik	2.511863977	1.082035293	1.109687667	0.975080939	0.329520113	0.42419998	OK	1.611708306	3.412019649
3930402G23Rik	3930402G23Rik	1.218270271	0.179733642	1.539571056	0.116742674	0.907063972	0.932629532	OK	1.142481078	1.294059464
4430402I18Rik	4430402I18Rik	111.4822394	-0.829778983	0.241943484	-3.42963972	0.000604383	0.001679539	OK	142.6867257	80.27775311
4631405J19Rik	4631405J19Rik	5.506716087	-1.904773043	0.798790961	-2.384570101	0.01709909	0.033659846	OK	8.692126988	2.321305185
4632404H12Rik	4632404H12Rik	134.509937	-0.36956806	0.174981364	-2.112042407	0.034682812	0.062675576	OK	151.6447128	117.3751611
4632415L05Rik	4632415L05Rik	388.4934293	-0.767348019	0.123297353	-6.223556304	4.86E-10	4.35E-09	OK	489.4416426	287.5452159
4632427E13Rik	4632427E13Rik	4.108044443	-0.625290067	0.846221489	-0.7389201	0.459955516	0.556349432	OK	4.984615437	3.231473449
4632428C04Rik	4632428C04Rik	25.3432336	0.394884336	0.329383699	1.198858161	0.230583103	0.316043187	OK	21.89634074	28.79012647
4732414G09Rik	4732414G09Rik	0.108757592	0.532034922	3.533811541	0.150555545	0.880326332	NaN	Low	0.088928083	0.1285871
4732416N19Rik	4732416N19Rik	2.081253824	-0.328880914	1.179687799	-0.2787864	0.780408752	0.834750083	OK	2.31745612	1.845051528
4732471J01Rik	4732471J01Rik	15.81311145	-0.190373468	0.535060831	-0.355797803	0.721991994	0.787748949	OK	16.85492421	14.77129868
4732490B19Rik	4732490B19Rik	5.491812401	5.806181038	2.238520024	2.593758812	NaN	NaN	Outlier	0.192849273	10.79077553
4732491K20Rik	4732491K20Rik	97.6061803	0.652404784	0.164412413	3.968099309	7.24E-05	0.000243919	OK	75.9053679	119.3069927
4831407H17Rik	4831407H17Rik	0	NaN	NaN	NaN	NaN	NaN	Low	NaN	NaN
4831440E17Rik	4831440E17Rik	69.93227893	-0.555725277	0.275497279	-2.01717156	0.043677613	0.076702483	OK	83.23710794	56.62744991
4833411C07Rik	4833411C07Rik	10.93356616	-1.341302784	0.619943108	-2.163590123	0.03049582	0.056020722	OK	15.67913897	6.187993348
4833412C05Rik	4833412C05Rik	0.558934247	1.4197412	2.656339098	0.534472877	0.59301441	NaN	Low	0.304150856	0.813717638
4833415N18Rik	4833415N18Rik	0.608395487	0.405450699	2.756678031	0.147079454	0.883069307	NaN	Low	0.523462939	0.693328035
4833417C18Rik	4833417C18Rik	5.213052691	0.99768272	0.667889814	1.493783403	0.135232241	0.201909498	OK	3.479090918	6.947014463
4833418N02Rik	4833418N02Rik	51.83990234	-0.967007799	0.248961064	-3.884172821	0.000102679	0.000334703	OK	68.59098893	35.08881574
4833419F23Rik	4833419F23Rik	21.96930534	2.445984382	0.458578642	5.333838421	9.62E-08	5.60E-07	OK	6.813272384	37.1253383
4833420G17Rik	4833420G17Rik	729.3955889	0.106178537	0.154056587	0.689217768	0.490686237	0.585381466	OK	702.5669053	756.2242726
4833422C13Rik	4833422C13Rik	28.73456191	-0.022649339	0.283373687	-0.079927462	0.936294948	0.954097382	OK	28.9601139	28.50900991
4833422M21Rik	4833422M21Rik	0	NaN	NaN	NaN	NaN	NaN	Low	NaN	NaN
4833423E24Rik	4833423E24Rik	0.10665654	-0.910637598	3.533811541	-0.257692745	0.796644045	NaN	Low	0.139242852	0.074070227
4833427F10Rik	4833427F10Rik	0	NaN	NaN	NaN	NaN	NaN	Low	NaN	NaN
4833427G06Rik	4833427G06Rik	0.616779003	0.271657835	2.207543639	0.123058874	0.902060477	NaN	Low	0.558880582	0.674677423
4833428L15Rik	4833428L15Rik	1.090907765	0.477661379	2.073227812	0.230395027	0.817784825	NaN	Low	0.911945483	1.269870046
4833438C02Rik	4833438C02Rik	208.5045699	0.342763018	0.214908083	1.594928462	0.110728234	0.170542291	OK	183.8516238	233.157516
4833439L19Rik	4833439L19Rik	11236.28031	-1.272483506	0.195725595	-6.501364875	7.96E-11	8.32E-10	OK	15893.50049	6579.060127
4921501E09Rik	4921501E09Rik	0	NaN	NaN	NaN	NaN	NaN	Low	NaN	NaN
4921504A21Rik	4921504A21Rik	23.3651629	-1.10971966	0.493968911	-2.246537456	0.024669603	0.046585262	OK	31.93305633	14.79726946
4921504E06Rik	4921504E06Rik	0.250228379	-1.585679312	3.52755069	-0.449512835	0.653061751	NaN	Low	0.375389186	0.125067573
4921507G05Rik	4921507G05Rik	0	NaN	NaN	NaN	NaN	NaN	Low	NaN	NaN
4921507P07Rik	4921507P07Rik	19.94769157	0.501557215	0.512423626	0.978794085	0.327681733	0.4222842	OK	16.51476109	23.38062205
4921508D12Rik	4921508D12Rik	0	NaN	NaN	NaN	NaN	NaN	Low	NaN	NaN
4921509C19Rik	4921509C19Rik	0	NaN	NaN	NaN	NaN	NaN	Low	NaN	NaN
4921509O07Rik	4921509O07Rik	0	NaN	NaN	NaN	NaN	NaN	Low	NaN	NaN
4921511C10Rik	4921511C10Rik	0.228217041	1.276352666	3.525356278	0.36204927	0.717315212	NaN	Low	0.133372193	0.32306189
4921511C20Rik	4921511C20Rik	0	NaN	NaN	NaN	NaN	NaN	Low	NaN	NaN
4921511I17Rik	4921511I17Rik	0	NaN	NaN	NaN	NaN	NaN	Low	NaN	NaN
4921511M17Rik	4921511M17Rik	0	NaN	NaN	NaN	NaN	NaN	Low	NaN	NaN
4921513H07Rik	4921513H07Rik	0	NaN	NaN	NaN	NaN	NaN	Low	NaN	NaN
4921513I03Rik	4921513I03Rik	0	NaN	NaN	NaN	NaN	NaN	Low	NaN	NaN
4921515E04Rik	4921515E04Rik	0	NaN	NaN	NaN	NaN	NaN	Low	NaN	NaN
4921517D22Rik	4921517D22Rik	0	NaN	NaN	NaN	NaN	NaN	Low	NaN	NaN
4921518K17Rik	4921518K17Rik	0	NaN	NaN	NaN	NaN	NaN	Low	NaN	NaN
4921524J17Rik	4921524J17Rik	270.2484349	-0.471100676	0.132321524	-3.560272433	0.00037047	0.001072959	OK	313.984242	226.5126278
4921524L21Rik	4921524L21Rik	0	NaN	NaN	NaN	NaN	NaN	Low	NaN	NaN
4921525O09Rik	4921525O09Rik	0	NaN	NaN	NaN	NaN	NaN	Low	NaN	NaN
4921529L05Rik	4921529L05Rik	0	NaN	NaN	NaN	NaN	NaN	Low	NaN	NaN
4921530L21Rik	4921530L21Rik	0	NaN	NaN	NaN	NaN	NaN	Low	NaN	NaN
4921531C22Rik	4921531C22Rik	58.93121161	-0.213276543	0.207310046	-1.028780549	0.303582809	0.396735918	OK	63.27925632	54.5831669
4921531P14Rik	4921531P14Rik	0	NaN	NaN	NaN	NaN	NaN	Low	NaN	NaN
4921533I20Rik	4921533I20Rik	0	NaN	NaN	NaN	NaN	NaN	Low	NaN	NaN
4921534H16Rik	4921534H16Rik	0	NaN	NaN	NaN	NaN	NaN	Low	NaN	NaN
4921536K21Rik	4921536K21Rik	24.85672732	-0.577777924	0.32696995	-1.767067356	0.077216949	0.125718635	OK	29.76862616	19.94482849
4921539E11Rik	4921539E11Rik	0	NaN	NaN	NaN	NaN	NaN	Low	NaN	NaN
4922502B01Rik	4922502B01Rik	0	NaN	NaN	NaN	NaN	NaN	Low	NaN	NaN
4922502D21Rik	4922502D21Rik	0	NaN	NaN	NaN	NaN	NaN	Low	NaN	NaN
4922502H24Rik	4922502H24Rik	0	NaN	NaN	NaN	NaN	NaN	Low	NaN	NaN
4922502N22Rik	4922502N22Rik	0	NaN	NaN	NaN	NaN	NaN	Low	NaN	NaN
4930401C15Rik	4930401C15Rik	0	NaN	NaN	NaN	NaN	NaN	Low	NaN	NaN
4930401O10Rik	4930401O10Rik	0	NaN	NaN	NaN	NaN	NaN	Low	NaN	NaN
4930401O12Rik	4930401O12Rik	0	NaN	NaN	NaN	NaN	NaN	Low	NaN	NaN
4930402F06Rik	4930402F06Rik	0	NaN	NaN	NaN	NaN	NaN	Low	NaN	NaN
4930402F11Rik	4930402F11Rik	0	NaN	NaN	NaN	NaN	NaN	Low	NaN	NaN
4930402H24Rik	4930402H24Rik	2160.427456	-0.690580577	0.128785622	-5.362249024	8.22E-08	4.84E-07	OK	2667.84578	1653.009132
4930402K13Rik	4930402K13Rik	0	NaN	NaN	NaN	NaN	NaN	Low	NaN	NaN
4930404A05Rik	4930404A05Rik	0	NaN	NaN	NaN	NaN	NaN	Low	NaN	NaN
4930404H11Rik	4930404H11Rik	2.326648756	-1.01214898	1.259048059	-0.803900195	0.421454618	0.518188142	OK	3.110893988	1.542403523
4930404I05Rik	4930404I05Rik	0.605299132	0.484557599	2.226639995	0.217618295	0.827726529	NaN	Low	0.504593234	0.706005029
4930404N11Rik	4930404N11Rik	0.555366016	1.555224387	2.160146187	0.719962564	0.471548046	NaN	Low	0.281997978	0.828734054
4930405A10Rik	4930405A10Rik	0	NaN	NaN	NaN	NaN	NaN	Low	NaN	NaN
4930405A21Rik	4930405A21Rik	6.13530406	-0.755436614	0.845770569	-0.893193309	0.371753661	0.467719985	OK	7.70589158	4.564716539
4930405D11Rik	4930405D11Rik	0	NaN	NaN	NaN	NaN	NaN	Low	NaN	NaN
4930405J17Rik	4930405J17Rik	2.462388642	-0.67627772	1.362288462	-0.496427694	0.61959269	0.700882055	OK	3.029182353	1.895594932
4930405L22Rik	4930405L22Rik	0	NaN	NaN	NaN	NaN	NaN	Low	NaN	NaN
4930405O22Rik	4930405O22Rik	0.666560803	-1.892914032	2.098641962	-0.901970925	0.367072313	NaN	Low	1.050311862	0.282809743
4930406D18Rik	4930406D18Rik	0	NaN	NaN	NaN	NaN	NaN	Low	NaN	NaN
4930407G08Rik	4930407G08Rik	1.413586695	-2.342992276	1.45087408	-1.614883268	0.106335976	0.165057369	OK	2.361683064	0.465490327
4930407I10Rik	4930407I10Rik	0	NaN	NaN	NaN	NaN	NaN	Low	NaN	NaN
4930407I19Rik	4930407I19Rik	0	NaN	NaN	NaN	NaN	NaN	Low	NaN	NaN
4930412B13Rik	4930412B13Rik	0	NaN	NaN	NaN	NaN	NaN	Low	NaN	NaN
4930412C18Rik	4930412C18Rik	70.30186985	-1.021510555	0.431485837	-2.36742546	0.017912328	0.035117399	OK	94.20052952	46.40321017
4930412O13Rik	4930412O13Rik	120.4604657	1.181951379	0.269153151	4.391371141	1.13E-05	4.41E-05	OK	73.70239483	167.2185365
4930413E15Rik	4930413E15Rik	0	NaN	NaN	NaN	NaN	NaN	Low	NaN	NaN
4930413F20Rik	4930413F20Rik	0.108757592	0.532034922	3.533811541	0.150555545	0.880326332	NaN	Low	0.088928083	0.1285871
4930413G21Rik	4930413G21Rik	2.241003261	1.805263825	1.161015764	1.554900356	0.119969803	0.182314358	OK	0.997124734	3.484881788
4930413M19Rik	4930413M19Rik	0	NaN	NaN	NaN	NaN	NaN	Low	NaN	NaN
4930414N06Rik	4930414N06Rik	0.144027243	-0.910637598	3.533811541	-0.257692745	0.796644045	NaN	Low	0.188031264	0.100023221
4930415L06Rik	4930415L06Rik	0	NaN	NaN	NaN	NaN	NaN	Low	NaN	NaN
4930415O20Rik	4930415O20Rik	22.47473015	2.365377945	0.495250723	4.77612214	1.79E-06	8.19E-06	OK	7.305438706	37.64402159
4930417O13Rik	4930417O13Rik	0.408481624	-0.866015552	2.846027659	-0.304289226	0.760907553	NaN	Low	0.527529102	0.289434146
4930417O22Rik	4930417O22Rik	0	NaN	NaN	NaN	NaN	NaN	Low	NaN	NaN
4930419G24Rik	4930419G24Rik	0	NaN	NaN	NaN	NaN	NaN	Low	NaN	NaN
4930422M22Rik	4930422M22Rik	0	NaN	NaN	NaN	NaN	NaN	Low	NaN	NaN
4930423M02Rik	4930423M02Rik	0	NaN	NaN	NaN	NaN	NaN	Low	NaN	NaN
4930425K10Rik	4930425K10Rik	0	NaN	NaN	NaN	NaN	NaN	Low	NaN	NaN
4930425L21Rik	4930425L21Rik	0	NaN	NaN	NaN	NaN	NaN	Low	NaN	NaN
4930425O10Rik	4930425O10Rik	0.14168884	0.532034922	3.533811541	0.150555545	0.880326332	NaN	Low	0.115855056	0.167522623
4930426D05Rik	4930426D05Rik	115.866376	-0.713698399	0.340248191	-2.097581761	0.035942108	0.064660556	OK	143.9552921	87.77745993
4930426L09Rik	4930426L09Rik	5.429283677	0.943080513	0.676175182	1.394728079	0.163097854	0.236304323	OK	3.715342179	7.143225176
4930428D20Rik	4930428D20Rik	0	NaN	NaN	NaN	NaN	NaN	Low	NaN	NaN
4930428E07Rik	4930428E07Rik	0	NaN	NaN	NaN	NaN	NaN	Low	NaN	NaN
4930428G15Rik	4930428G15Rik	0.35761959	-2.07223777	3.495766585	-0.592784936	0.553325091	NaN	Low	0.577835467	0.137403713
4930428O21Rik	4930428O21Rik	0	NaN	NaN	NaN	NaN	NaN	Low	NaN	NaN
4930429B21Rik	4930429B21Rik	10.79441301	0.853642778	0.469076112	1.819838522	0.068783599	0.113888263	OK	7.690908544	13.89791748
4930429D17Rik	4930429D17Rik	0.228217041	1.276352666	3.525356278	0.36204927	0.717315212	NaN	Low	0.133372193	0.32306189
4930429F11Rik	4930429F11Rik	0	NaN	NaN	NaN	NaN	NaN	Low	NaN	NaN
4930429F24Rik	4930429F24Rik	1.95041119	-0.885821936	1.340223862	-0.660950727	0.508643913	0.601199085	OK	2.531063616	1.369758763
4930429H19Rik	4930429H19Rik	0	NaN	NaN	NaN	NaN	NaN	Low	NaN	NaN
4930430A15Rik	4930430A15Rik	0	NaN	NaN	NaN	NaN	NaN	Low	NaN	NaN
4930430F08Rik	4930430F08Rik	226.3013632	0.020824762	0.127085806	0.163863792	0.869838371	0.905598937	OK	224.6681039	227.9346225
4930430F21Rik	4930430F21Rik	0	NaN	NaN	NaN	NaN	NaN	Low	NaN	NaN
4930430J02Rik	4930430J02Rik	0	NaN	NaN	NaN	NaN	NaN	Low	NaN	NaN
4930431F12Rik	4930431F12Rik	0.590587268	0.342703413	2.200733115	0.155722387	0.87625185	NaN	Low	0.520770055	0.66040448
4930431P03Rik	4930431P03Rik	1.070896066	1.62276034	1.753400303	0.925493361	0.354709336	NaN	Low	0.524995753	1.616796379
4930431P22Rik	4930431P22Rik	0	NaN	NaN	NaN	NaN	NaN	Low	NaN	NaN
4930432J09Rik	4930432J09Rik	0.792388449	-2.268739758	1.765537884	-1.285013354	0.198787618	NaN	Low	1.312432598	0.2723443
4930432K21Rik	4930432K21Rik	11.6458158	-0.079219848	0.526971904	-0.150330306	0.880504024	0.913510643	OK	11.96547727	11.32615434
4930432L08Rik	4930432L08Rik	0	NaN	NaN	NaN	NaN	NaN	Low	NaN	NaN
4930432M17Rik	4930432M17Rik	0	NaN	NaN	NaN	NaN	NaN	Low	NaN	NaN
4930432O09Rik	4930432O09Rik	0	NaN	NaN	NaN	NaN	NaN	Low	NaN	NaN
4930433B08Rik	4930433B08Rik	0	NaN	NaN	NaN	NaN	NaN	Low	NaN	NaN
4930433I11Rik	4930433I11Rik	0	NaN	NaN	NaN	NaN	NaN	Low	NaN	NaN
4930433N12Rik	4930433N12Rik	3.972895902	-0.932962133	1.114109446	-0.837406178	0.402364294	0.499060614	OK	5.214520704	2.731271099
4930434J06Rik	4930434J06Rik	0	NaN	NaN	NaN	NaN	NaN	Low	NaN	NaN
4930435E12Rik	4930435E12Rik	0	NaN	NaN	NaN	NaN	NaN	Low	NaN	NaN
4930435F18Rik	4930435F18Rik	0	NaN	NaN	NaN	NaN	NaN	Low	NaN	NaN
4930438E09Rik	4930438E09Rik	0	NaN	NaN	NaN	NaN	NaN	Low	NaN	NaN
4930440C22Rik	4930440C22Rik	0	NaN	NaN	NaN	NaN	NaN	Low	NaN	NaN
4930440I19Rik	4930440I19Rik	0	NaN	NaN	NaN	NaN	NaN	Low	NaN	NaN
4930441H08Rik	4930441H08Rik	0	NaN	NaN	NaN	NaN	NaN	Low	NaN	NaN
4930441J16Rik	4930441J16Rik	0	NaN	NaN	NaN	NaN	NaN	Low	NaN	NaN
4930442J19Rik	4930442J19Rik	0	NaN	NaN	NaN	NaN	NaN	Low	NaN	NaN
4930442L01Rik	4930442L01Rik	0	NaN	NaN	NaN	NaN	NaN	Low	NaN	NaN
4930443O20Rik	4930443O20Rik	1.667602347	-0.735258022	1.268694915	-0.579538874	0.562225624	0.649879698	OK	2.083577591	1.251627102
4930444F02Rik	4930444F02Rik	0.114108521	0.532034922	3.533811541	0.150555545	0.880326332	NaN	Low	0.09330339	0.134913651
4930444G20Rik	4930444G20Rik	0	NaN	NaN	NaN	NaN	NaN	Low	NaN	NaN
4930444M15Rik	4930444M15Rik	0	NaN	NaN	NaN	NaN	NaN	Low	NaN	NaN
4930444P10Rik	4930444P10Rik	2.468569894	1.801685697	1.069446116	1.684690486	0.092048303	0.145966509	OK	1.100499098	3.83664069
4930445N18Rik	4930445N18Rik	0.304289427	-1.760613197	3.518706674	-0.500358046	0.616822989	NaN	Low	0.469900538	0.138678316
4930447A16Rik	4930447A16Rik	0	NaN	NaN	NaN	NaN	NaN	Low	NaN	NaN
4930447C04Rik	4930447C04Rik	0	NaN	NaN	NaN	NaN	NaN	Low	NaN	NaN
4930447F24Rik	4930447F24Rik	1.67415149	1.126794474	1.612112927	0.698955052	0.484580121	0.580190185	OK	1.051691885	2.296611095
4930447J18Rik	4930447J18Rik	0	NaN	NaN	NaN	NaN	NaN	Low	NaN	NaN
4930447K03Rik	4930447K03Rik	2.308719482	0.279737531	0.997578908	0.280416445	0.779158021	0.834152179	OK	2.085588607	2.531850357
4930447M23Rik	4930447M23Rik	1.371356614	-0.39037246	1.617225542	-0.241384056	0.809257469	0.857673714	OK	1.55576748	1.186945749
4930447N08Rik	4930447N08Rik	0	NaN	NaN	NaN	NaN	NaN	Low	NaN	NaN
4930448C13Rik	4930448C13Rik	0	NaN	NaN	NaN	NaN	NaN	Low	NaN	NaN
4930448F12Rik	4930448F12Rik	0	NaN	NaN	NaN	NaN	NaN	Low	NaN	NaN
4930448H16Rik	4930448H16Rik	0	NaN	NaN	NaN	NaN	NaN	Low	NaN	NaN
4930448I06Rik	4930448I06Rik	0	NaN	NaN	NaN	NaN	NaN	Low	NaN	NaN
4930448I18Rik	4930448I18Rik	0.114108521	0.532034922	3.533811541	0.150555545	0.880326332	NaN	Low	0.09330339	0.134913651
4930448K20Rik	4930448K20Rik	0.654517779	0.366376906	1.917696664	0.1910505	0.848486029	NaN	Low	0.571853155	0.737182403
4930449E01Rik	4930449E01Rik	0	NaN	NaN	NaN	NaN	NaN	Low	NaN	NaN
4930449E18Rik	4930449E18Rik	0	NaN	NaN	NaN	NaN	NaN	Low	NaN	NaN
4930449I24Rik	4930449I24Rik	0.106797734	0.532034922	3.533811541	0.150555545	0.880326332	NaN	Low	0.087325562	0.126269906
4930451G09Rik	4930451G09Rik	27.39184351	-0.969460435	0.312825149	-3.099048901	0.00194143	0.004802933	OK	36.26384778	18.51983924
4930451I11Rik	4930451I11Rik	0	NaN	NaN	NaN	NaN	NaN	Low	NaN	NaN
4930452A19Rik	4930452A19Rik	0	NaN	NaN	NaN	NaN	NaN	Low	NaN	NaN
4930452B06Rik	4930452B06Rik	76.91815469	0.533941729	0.327735667	1.629184075	0.103274057	0.160851798	OK	62.84471821	90.99159118
4930452G13Rik	4930452G13Rik	0.114108521	0.532034922	3.533811541	0.150555545	0.880326332	NaN	Low	0.09330339	0.134913651
4930452N14Rik	4930452N14Rik	0	NaN	NaN	NaN	NaN	NaN	Low	NaN	NaN
4930453H23Rik	4930453H23Rik	0.114108521	0.532034922	3.533811541	0.150555545	0.880326332	NaN	Low	0.09330339	0.134913651
4930453L07Rik	4930453L07Rik	0.3938081	-2.194603951	3.486776464	-0.629407699	0.529082179	NaN	Low	0.646406616	0.141209584
4930453N24Rik	4930453N24Rik	518.4469037	0.240078285	0.125817519	1.908146706	0.056372257	0.095751731	OK	475.4089083	561.484899
4930455B14Rik	4930455B14Rik	0.220891272	1.24389877	3.527691169	0.352609883	0.724380927	NaN	Low	0.131155907	0.310626638
4930455C13Rik	4930455C13Rik	0.108757592	0.532034922	3.533811541	0.150555545	0.880326332	NaN	Low	0.088928083	0.1285871
4930455D15Rik	4930455D15Rik	0	NaN	NaN	NaN	NaN	NaN	Low	NaN	NaN
4930455F16Rik	4930455F16Rik	0	NaN	NaN	NaN	NaN	NaN	Low	NaN	NaN
4930455G09Rik	4930455G09Rik	4.766563835	3.451413565	1.037283409	3.327358304	0.000876736	0.002367789	OK	0.798483939	8.73464373
4930455H04Rik	4930455H04Rik	0	NaN	NaN	NaN	NaN	NaN	Low	NaN	NaN
4930455J16Rik	4930455J16Rik	0	NaN	NaN	NaN	NaN	NaN	Low	NaN	NaN
4930456L15Rik	4930456L15Rik	0	NaN	NaN	NaN	NaN	NaN	Low	NaN	NaN
4930459C07Rik	4930459C07Rik	1.215220121	1.036695748	1.463176777	0.708523922	0.478619962	0.5741535	OK	0.796467786	1.633972456
4930459L07Rik	4930459L07Rik	0	NaN	NaN	NaN	NaN	NaN	Low	NaN	NaN
4930461G14Rik	4930461G14Rik	50.75190236	-1.030500772	0.481549568	-2.139968219	0.032357335	0.059037443	OK	68.14438779	33.35941694
4930463O16Rik	4930463O16Rik	0	NaN	NaN	NaN	NaN	NaN	Low	NaN	NaN
4930465K10Rik	4930465K10Rik	0	NaN	NaN	NaN	NaN	NaN	Low	NaN	NaN
4930465M20Rik	4930465M20Rik	0	NaN	NaN	NaN	NaN	NaN	Low	NaN	NaN
4930467D21Rik	4930467D21Rik	0	NaN	NaN	NaN	NaN	NaN	Low	NaN	NaN
4930467E23Rik	4930467E23Rik	2.837463041	-0.69587267	2.443977349	-0.284729591	0.775851318	0.831244651	OK	3.5088113	2.166114782
4930467J12Rik	4930467J12Rik	0	NaN	NaN	NaN	NaN	NaN	Low	NaN	NaN
4930467K11Rik	4930467K11Rik	0.217515183	1.228849974	3.528794617	0.348235051	0.727663666	NaN	Low	0.130100562	0.304929804
4930469K13Rik	4930469K13Rik	0.937768107	-2.584162851	1.94890005	-1.325959662	0.184853059	NaN	Low	1.607475151	0.268061064
4930470G03Rik	4930470G03Rik	4.428832517	0.388009074	0.71715061	0.54104266	0.588478179	0.673635969	OK	3.836835135	5.020829899
4930470H14Rik	4930470H14Rik	0.14168884	0.532034922	3.533811541	0.150555545	0.880326332	NaN	Low	0.115855056	0.167522623
4930470O06Rik	4930470O06Rik	0	NaN	NaN	NaN	NaN	NaN	Low	NaN	NaN
4930470P17Rik	4930470P17Rik	0	NaN	NaN	NaN	NaN	NaN	Low	NaN	NaN
4930471C04Rik	4930471C04Rik	0.213313079	-1.512637128	3.528867135	-0.428646665	0.66818038	NaN	Low	0.315909393	0.110716766
4930471G03Rik	4930471G03Rik	0	NaN	NaN	NaN	NaN	NaN	Low	NaN	NaN
4930471G24Rik	4930471G24Rik	0.722054323	2.8662706	1.945561313	1.473235812	0.140687462	NaN	Low	0.174161522	1.269947124
4930471M09Rik	4930471M09Rik	0.213595468	1.211774654	3.529935483	0.343285213	0.731383904	NaN	Low	0.128818488	0.298372448
4930473A02Rik	4930473A02Rik	0	NaN	NaN	NaN	NaN	NaN	Low	NaN	NaN
4930473O22Rik	4930473O22Rik	0	NaN	NaN	NaN	NaN	NaN	Low	NaN	NaN
4930474G06Rik	4930474G06Rik	0	NaN	NaN	NaN	NaN	NaN	Low	NaN	NaN
4930474H20Rik	4930474H20Rik	0	NaN	NaN	NaN	NaN	NaN	Low	NaN	NaN
4930474M22Rik	4930474M22Rik	0	NaN	NaN	NaN	NaN	NaN	Low	NaN	NaN
4930474N05Rik	4930474N05Rik	0	NaN	NaN	NaN	NaN	NaN	Low	NaN	NaN
4930474N09Rik	4930474N09Rik	0.357231017	1.856098318	2.896281882	0.64085555	0.521616538	NaN	Low	0.154636339	0.559825695
4930477N07Rik	4930477N07Rik	0	NaN	NaN	NaN	NaN	NaN	Low	NaN	NaN
4930478L05Rik	4930478L05Rik	0	NaN	NaN	NaN	NaN	NaN	Low	NaN	NaN
4930478P22Rik	4930478P22Rik	0.266872011	-1.582654463	3.527280625	-0.448689694	0.65365552	NaN	Low	0.400147848	0.133596173
4930479D17Rik	4930479D17Rik	0.61505783	-1.854563446	2.119476621	-0.875010098	0.381568411	NaN	Low	0.963650553	0.266465108
4930480E11Rik	4930480E11Rik	0	NaN	NaN	NaN	NaN	NaN	Low	NaN	NaN
4930480G23Rik	4930480G23Rik	0	NaN	NaN	NaN	NaN	NaN	Low	NaN	NaN
4930480K15Rik	4930480K15Rik	0	NaN	NaN	NaN	NaN	NaN	Low	NaN	NaN
4930480K23Rik	4930480K23Rik	150.8268277	-1.318220011	0.395891858	-3.329747723	0.000869247	0.002347941	OK	215.30858	86.3450753
4930480M12Rik	4930480M12Rik	0	NaN	NaN	NaN	NaN	NaN	Low	NaN	NaN
4930481A15Rik	4930481A15Rik	66.53650045	-2.964728883	0.615396132	-4.817594272	1.45E-06	6.77E-06	OK	117.9627226	15.11027835
4930482G09Rik	4930482G09Rik	0.288054485	-1.754880256	3.519213046	-0.49865701	0.618021035	NaN	Low	0.44442641	0.131682561
4930483J18Rik	4930483J18Rik	0.248374594	-0.18869931	3.533811541	-0.053398238	0.957414609	NaN	Low	0.264594727	0.232154461
4930483K19Rik	4930483K19Rik	0.222861146	1.252745895	3.527051299	0.355182216	0.722453087	NaN	Low	0.131755686	0.313966606
4930483O08Rik	4930483O08Rik	0.2505463	-1.583566066	3.527362453	-0.448937723	0.653476583	NaN	Low	0.375728486	0.125364114
4930484H19Rik	4930484H19Rik	0	NaN	NaN	NaN	NaN	NaN	Low	NaN	NaN
4930486F22Rik	4930486F22Rik	0.10665654	-0.910637598	3.533811541	-0.257692745	0.796644045	NaN	Low	0.139242852	0.074070227
4930486I03Rik	4930486I03Rik	0.220728802	-0.19310642	3.533811541	-0.054645365	0.956420997	NaN	Low	0.235479191	0.205978414
4930486L24Rik	4930486L24Rik	7.125462582	0.474965502	0.609639529	0.779092365	0.435925308	0.532702935	OK	5.963017156	8.287908009
4930487D11Rik	4930487D11Rik	0	NaN	NaN	NaN	NaN	NaN	Low	NaN	NaN
4930487H11Rik	4930487H11Rik	0	NaN	NaN	NaN	NaN	NaN	Low	NaN	NaN
4930488B22Rik	4930488B22Rik	0	NaN	NaN	NaN	NaN	NaN	Low	NaN	NaN
4930488L21Rik	4930488L21Rik	0	NaN	NaN	NaN	NaN	NaN	Low	NaN	NaN
4930500F04Rik	4930500F04Rik	0	NaN	NaN	NaN	NaN	NaN	Low	NaN	NaN
4930500G05Rik	4930500G05Rik	1.069609221	1.489509208	1.683679	0.88467529	0.376331786	NaN	Low	0.561779234	1.577439209
4930500L23Rik	4930500L23Rik	0	NaN	NaN	NaN	NaN	NaN	Low	NaN	NaN
4930502A04Rik	4930502A04Rik	0	NaN	NaN	NaN	NaN	NaN	Low	NaN	NaN
4930502E09Rik	4930502E09Rik	0.10665654	-0.910637598	3.533811541	-0.257692745	0.796644045	NaN	Low	0.139242852	0.074070227
4930502E18Rik	4930502E18Rik	5.399247229	-0.472659573	0.988982599	-0.477925065	0.63270354	0.71213422	OK	6.275877852	4.522616605
4930503B20Rik	4930503B20Rik	0.487885411	-0.162395937	2.289142859	-0.07094181	0.943444068	NaN	Low	0.51531569	0.460455132
4930503E14Rik	4930503E14Rik	4.537764512	0.474880701	0.754470996	0.629422077	0.529072768	0.619764391	OK	3.797605042	5.277923982
4930503E24Rik	4930503E24Rik	0.469320279	2.254394081	2.707666035	0.832596802	0.405072163	NaN	Low	0.162638275	0.776002283
4930503F20Rik	4930503F20Rik	0	NaN	NaN	NaN	NaN	NaN	Low	NaN	NaN
4930503H13Rik	4930503H13Rik	0	NaN	NaN	NaN	NaN	NaN	Low	NaN	NaN
4930503L19Rik	4930503L19Rik	66.38675224	-0.36872764	0.290074015	-1.27115019	0.203675223	0.284884569	OK	74.82451773	57.94898674
4930503O07Rik	4930503O07Rik	0.108757592	0.532034922	3.533811541	0.150555545	0.880326332	NaN	Low	0.088928083	0.1285871
4930504C09Rik	4930504C09Rik	0	NaN	NaN	NaN	NaN	NaN	Low	NaN	NaN
4930504O13Rik	4930504O13Rik	0	NaN	NaN	NaN	NaN	NaN	Low	NaN	NaN
4930505A04Rik	4930505A04Rik	3.748522751	2.003334405	0.972650165	2.059665928	0.039430489	0.070106952	OK	1.496638635	6.000406867
4930505G20Rik	4930505G20Rik	0	NaN	NaN	NaN	NaN	NaN	Low	NaN	NaN
4930505K13Rik	4930505K13Rik	0	NaN	NaN	NaN	NaN	NaN	Low	NaN	NaN
4930505K14Rik	4930505K14Rik	0	NaN	NaN	NaN	NaN	NaN	Low	NaN	NaN
4930505N22Rik	4930505N22Rik	2.194767617	0.370786407	1.066807368	0.34756641	0.728165836	0.792629805	OK	1.914271785	2.475263449
4930506A18Rik	4930506A18Rik	0	NaN	NaN	NaN	NaN	NaN	Low	NaN	NaN
4930506C21Rik	4930506C21Rik	2.34000105	-0.315995608	0.941281575	-0.335707843	0.737091191	0.800024012	OK	2.595248341	2.08475376
4930507D05Rik	4930507D05Rik	3.936178199	1.845447674	0.8634542	2.137284958	0.032574822	0.059368254	OK	1.713749617	6.158606782
4930507D10Rik	4930507D10Rik	0	NaN	NaN	NaN	NaN	NaN	Low	NaN	NaN
4930509E16Rik	4930509E16Rik	3.553874873	-0.889652987	1.32458828	-0.671644918	0.501809775	0.595121365	OK	4.616189495	2.49156025
4930509G22Rik	4930509G22Rik	7.314058692	1.594261999	0.68964384	2.311717884	0.020793235	0.040094962	OK	3.63937816	10.98873922
4930509J09Rik	4930509J09Rik	0	NaN	NaN	NaN	NaN	NaN	Low	NaN	NaN
4930509K18Rik	4930509K18Rik	0	NaN	NaN	NaN	NaN	NaN	Low	NaN	NaN
4930511A02Rik	4930511A02Rik	0	NaN	NaN	NaN	NaN	NaN	Low	NaN	NaN
4930511A08Rik	4930511A08Rik	2.116422502	-0.351800894	1.035750744	-0.339657873	0.73411419	0.79740804	OK	2.37319599	1.859649014
4930511E03Rik	4930511E03Rik	2.026957193	2.239201318	1.374369361	1.629257302	0.103258561	0.160842501	OK	0.708558298	3.345356087
4930511M06Rik	4930511M06Rik	20.3036328	-0.061688871	0.450381696	-0.136970201	0.89105435	0.921447691	OK	20.73765293	19.86961266
4930512B01Rik	4930512B01Rik	0	NaN	NaN	NaN	NaN	NaN	Low	NaN	NaN
4930512J16Rik	4930512J16Rik	0.585113356	1.55204542	2.161696973	0.717975479	0.472772406	NaN	Low	0.297591492	0.87263522
4930512M02Rik	4930512M02Rik	0	NaN	NaN	NaN	NaN	NaN	Low	NaN	NaN
4930513D17Rik	4930513D17Rik	0	NaN	NaN	NaN	NaN	NaN	Low	NaN	NaN
4930513N10Rik	4930513N10Rik	6.946530508	1.900728051	0.769419464	2.470340485	0.013498451	0.027333674	OK	2.934730567	10.95833045
4930513O06Rik	4930513O06Rik	0	NaN	NaN	NaN	NaN	NaN	Low	NaN	NaN
4930515B02Rik	4930515B02Rik	0	NaN	NaN	NaN	NaN	NaN	Low	NaN	NaN
4930515G01Rik	4930515G01Rik	9.242406843	0.716998656	0.643338585	1.114496586	0.265066208	0.355428732	OK	6.991868314	11.49294537
4930515G16Rik	4930515G16Rik	0	NaN	NaN	NaN	NaN	NaN	Low	NaN	NaN
4930515L03Rik	4930515L03Rik	0	NaN	NaN	NaN	NaN	NaN	Low	NaN	NaN
4930515L19Rik	4930515L19Rik	0	NaN	NaN	NaN	NaN	NaN	Low	NaN	NaN
4930517E11Rik	4930517E11Rik	0	NaN	NaN	NaN	NaN	NaN	Low	NaN	NaN
4930517M08Rik	4930517M08Rik	0	NaN	NaN	NaN	NaN	NaN	Low	NaN	NaN
4930518J21Rik	4930518J21Rik	0	NaN	NaN	NaN	NaN	NaN	Low	NaN	NaN
4930518P08Rik	4930518P08Rik	0	NaN	NaN	NaN	NaN	NaN	Low	NaN	NaN
4930519D14Rik	4930519D14Rik	0	NaN	NaN	NaN	NaN	NaN	Low	NaN	NaN
4930519F16Rik	4930519F16Rik	0.640780804	1.684676957	2.71104181	0.621413123	0.53432784	NaN	Low	0.304070623	0.977490986
4930519F24Rik	4930519F24Rik	0	NaN	NaN	NaN	NaN	NaN	Low	NaN	NaN
4930519G04Rik	4930519G04Rik	0.114108521	0.532034922	3.533811541	0.150555545	0.880326332	NaN	Low	0.09330339	0.134913651
4930519H02Rik	4930519H02Rik	0	NaN	NaN	NaN	NaN	NaN	Low	NaN	NaN
4930519K11Rik	4930519K11Rik	0	NaN	NaN	NaN	NaN	NaN	Low	NaN	NaN
4930519L02Rik	4930519L02Rik	0.114108521	0.532034922	3.533811541	0.150555545	0.880326332	NaN	Low	0.09330339	0.134913651
4930520O04Rik	4930520O04Rik	3.737597396	0.749854983	1.059527629	0.707725747	0.479115585	0.574707213	OK	2.787562829	4.687631963
4930520P13Rik	4930520P13Rik	0	NaN	NaN	NaN	NaN	NaN	Low	NaN	NaN
4930521E06Rik	4930521E06Rik	0	NaN	NaN	NaN	NaN	NaN	Low	NaN	NaN
4930521O11Rik	4930521O11Rik	0.128972189	-0.910637598	3.533811541	-0.257692745	0.796644045	NaN	Low	0.168376505	0.089567873
4930521O17Rik	4930521O17Rik	0	NaN	NaN	NaN	NaN	NaN	Low	NaN	NaN
4930522H14Rik	4930522H14Rik	0	NaN	NaN	NaN	NaN	NaN	Low	NaN	NaN
4930522O17Rik	4930522O17Rik	0.10665654	-0.910637598	3.533811541	-0.257692745	0.796644045	NaN	Low	0.139242852	0.074070227
4930522P08Rik	4930522P08Rik	2.605113014	-0.1819848	1.12412732	-0.161889847	0.871392598	0.906622078	OK	2.7692029	2.441023128
4930523C07Rik	4930523C07Rik	472.8785777	-0.083067105	0.20669226	-0.401887837	0.687766575	0.759874039	OK	486.4884554	459.2687
4930523O13Rik	4930523O13Rik	0	NaN	NaN	NaN	NaN	NaN	Low	NaN	NaN
4930524B15Rik	4930524B15Rik	0	NaN	NaN	NaN	NaN	NaN	Low	NaN	NaN
4930524B17Rik	4930524B17Rik	0	NaN	NaN	NaN	NaN	NaN	Low	NaN	NaN
4930524C18Rik	4930524C18Rik	0	NaN	NaN	NaN	NaN	NaN	Low	NaN	NaN
4930524N10Rik	4930524N10Rik	1.638516008	-4.261103194	2.969243311	-1.435080506	0.151264158	0.222017172	OK	3.114596172	0.162435844
4930524O05Rik	4930524O05Rik	0	NaN	NaN	NaN	NaN	NaN	Low	NaN	NaN
4930524O08Rik	4930524O08Rik	0	NaN	NaN	NaN	NaN	NaN	Low	NaN	NaN
4930525C09Rik	4930525C09Rik	0	NaN	NaN	NaN	NaN	NaN	Low	NaN	NaN
4930525D18Rik	4930525D18Rik	0.346512102	0.507905077	3.528782895	0.143932084	0.8855541	NaN	Low	0.28613907	0.406885135
4930525G20Rik	4930525G20Rik	15.68450408	-0.549440641	0.427713268	-1.284600414	0.198931954	0.279328724	OK	18.63558944	12.73341872
4930526H09Rik	4930526H09Rik	0	NaN	NaN	NaN	NaN	NaN	Low	NaN	NaN
4930526I15Rik	4930526I15Rik	106.6557644	1.05805073	0.249497692	4.240723522	2.23E-05	8.22E-05	OK	69.20943294	144.1020959
4930526L06Rik	4930526L06Rik	0	NaN	NaN	NaN	NaN	NaN	Low	NaN	NaN
4930527F14Rik	4930527F14Rik	0.114108521	0.532034922	3.533811541	0.150555545	0.880326332	NaN	Low	0.09330339	0.134913651
4930527G23Rik	4930527G23Rik	0	NaN	NaN	NaN	NaN	NaN	Low	NaN	NaN
4930528A17Rik	4930528A17Rik	6.519233722	0.327553213	0.639922476	0.511863898	0.608746266	0.69115976	OK	5.7823247	7.256142743
4930528D03Rik	4930528D03Rik	0	NaN	NaN	NaN	NaN	NaN	Low	NaN	NaN
4930528G23Rik	4930528G23Rik	0.574100073	-0.696630865	2.213904762	-0.314661623	0.753018586	NaN	Low	0.710075464	0.438124682
4930528H21Rik	4930528H21Rik	0	NaN	NaN	NaN	NaN	NaN	Low	NaN	NaN
4930528P14Rik	4930528P14Rik	0.106797734	0.532034922	3.533811541	0.150555545	0.880326332	NaN	Low	0.087325562	0.126269906
4930529C04Rik	4930529C04Rik	0.108757592	0.532034922	3.533811541	0.150555545	0.880326332	NaN	Low	0.088928083	0.1285871
4930529K09Rik	4930529K09Rik	0	NaN	NaN	NaN	NaN	NaN	Low	NaN	NaN
4930529L06Rik	4930529L06Rik	0	NaN	NaN	NaN	NaN	NaN	Low	NaN	NaN
4930529N20Rik	4930529N20Rik	0	NaN	NaN	NaN	NaN	NaN	Low	NaN	NaN
4930532I03Rik	4930532I03Rik	0	NaN	NaN	NaN	NaN	NaN	Low	NaN	NaN
4930532M18Rik	4930532M18Rik	0.10665654	-0.910637598	3.533811541	-0.257692745	0.796644045	NaN	Low	0.139242852	0.074070227
4930533B01Rik	4930533B01Rik	0	NaN	NaN	NaN	NaN	NaN	Low	NaN	NaN
4930533N22Rik	4930533N22Rik	0	NaN	NaN	NaN	NaN	NaN	Low	NaN	NaN
4930533P14Rik	4930533P14Rik	0	NaN	NaN	NaN	NaN	NaN	Low	NaN	NaN
4930534H03Rik	4930534H03Rik	0	NaN	NaN	NaN	NaN	NaN	Low	NaN	NaN
4930539C22Rik	4930539C22Rik	0	NaN	NaN	NaN	NaN	NaN	Low	NaN	NaN
4930539E08Rik	4930539E08Rik	65.5531858	2.30351462	0.441005089	5.223328885	1.76E-07	9.68E-07	OK	22.08446051	109.0219111
4930539J05Rik	4930539J05Rik	5.089178479	-0.097424382	0.640582125	-0.152087263	0.87911811	0.912466765	OK	5.260947885	4.917409074
4930539M17Rik	4930539M17Rik	0	NaN	NaN	NaN	NaN	NaN	Low	NaN	NaN
4930539N22Rik	4930539N22Rik	0	NaN	NaN	NaN	NaN	NaN	Low	NaN	NaN
4930540M03Rik	4930540M03Rik	0	NaN	NaN	NaN	NaN	NaN	Low	NaN	NaN
4930542C21Rik	4930542C21Rik	0	NaN	NaN	NaN	NaN	NaN	Low	NaN	NaN
4930542D17Rik	4930542D17Rik	2.837410717	-1.092848175	0.942968248	-1.158944828	0.246478675	0.334682485	OK	3.863484926	1.811336509
4930542M03Rik	4930542M03Rik	0.128972189	-0.910637598	3.533811541	-0.257692745	0.796644045	NaN	Low	0.168376505	0.089567873
4930543E12Rik	4930543E12Rik	0.108757592	0.532034922	3.533811541	0.150555545	0.880326332	NaN	Low	0.088928083	0.1285871
4930543N07Rik	4930543N07Rik	0	NaN	NaN	NaN	NaN	NaN	Low	NaN	NaN
4930544D05Rik	4930544D05Rik	0	NaN	NaN	NaN	NaN	NaN	Low	NaN	NaN
4930544G11Rik	4930544G11Rik	0	NaN	NaN	NaN	NaN	NaN	Low	NaN	NaN
4930544M13Rik	4930544M13Rik	0	NaN	NaN	NaN	NaN	NaN	Low	NaN	NaN
4930545E07Rik	4930545E07Rik	0	NaN	NaN	NaN	NaN	NaN	Low	NaN	NaN
4930545H06Rik	4930545H06Rik	0.10665654	-0.910637598	3.533811541	-0.257692745	0.796644045	NaN	Low	0.139242852	0.074070227
4930545L23Rik	4930545L23Rik	0	NaN	NaN	NaN	NaN	NaN	Low	NaN	NaN
4930546C10Rik	4930546C10Rik	0	NaN	NaN	NaN	NaN	NaN	Low	NaN	NaN
4930546K05Rik	4930546K05Rik	0	NaN	NaN	NaN	NaN	NaN	Low	NaN	NaN
4930547E08Rik	4930547E08Rik	0	NaN	NaN	NaN	NaN	NaN	Low	NaN	NaN
4930547E14Rik	4930547E14Rik	0	NaN	NaN	NaN	NaN	NaN	Low	NaN	NaN
4930548G14Rik	4930548G14Rik	0	NaN	NaN	NaN	NaN	NaN	Low	NaN	NaN
4930548H24Rik	4930548H24Rik	0.575338065	0.363098748	2.211676139	0.164173561	0.869594514	NaN	Low	0.503317042	0.647359089
4930548J01Rik	4930548J01Rik	0	NaN	NaN	NaN	NaN	NaN	Low	NaN	NaN
4930548K13Rik	4930548K13Rik	0	NaN	NaN	NaN	NaN	NaN	Low	NaN	NaN
4930549C15Rik	4930549C15Rik	0	NaN	NaN	NaN	NaN	NaN	Low	NaN	NaN
4930549G23Rik	4930549G23Rik	0	NaN	NaN	NaN	NaN	NaN	Low	NaN	NaN
4930550C14Rik	4930550C14Rik	56.99285935	-0.627900232	0.256509735	-2.447861215	0.0143707	0.028902329	OK	69.20314635	44.78257236
4930550C17Rik	4930550C17Rik	0	NaN	NaN	NaN	NaN	NaN	Low	NaN	NaN
4930550L24Rik	4930550L24Rik	0	NaN	NaN	NaN	NaN	NaN	Low	NaN	NaN
4930552N02Rik	4930552N02Rik	0	NaN	NaN	NaN	NaN	NaN	Low	NaN	NaN
4930552P12Rik	4930552P12Rik	0.285713358	-0.188388419	3.533811541	-0.053310262	0.957484704	NaN	Low	0.30434125	0.267085465
4930553C11Rik	4930553C11Rik	0	NaN	NaN	NaN	NaN	NaN	Low	NaN	NaN
4930553E22Rik	4930553E22Rik	0	NaN	NaN	NaN	NaN	NaN	Low	NaN	NaN
4930553J12Rik	4930553J12Rik	0	NaN	NaN	NaN	NaN	NaN	Low	NaN	NaN
4930553P18Rik	4930553P18Rik	1.638666548	-3.414992118	1.721052594	-1.984246229	0.047228397	0.082205362	OK	2.996410752	0.280922345
4930554C24Rik	4930554C24Rik	0	NaN	NaN	NaN	NaN	NaN	Low	NaN	NaN
4930554G24Rik	4930554G24Rik	0	NaN	NaN	NaN	NaN	NaN	Low	NaN	NaN
4930554H23Rik	4930554H23Rik	0	NaN	NaN	NaN	NaN	NaN	Low	NaN	NaN
4930554I06Rik	4930554I06Rik	0.108757592	0.532034922	3.533811541	0.150555545	0.880326332	NaN	Low	0.088928083	0.1285871
4930555B11Rik	4930555B11Rik	0	NaN	NaN	NaN	NaN	NaN	Low	NaN	NaN
4930555B12Rik	4930555B12Rik	0	NaN	NaN	NaN	NaN	NaN	Low	NaN	NaN
4930555G01Rik	4930555G01Rik	0.220652105	-0.205871597	3.533811541	-0.058257662	0.953543391	NaN	Low	0.236368896	0.204935314
4930555G21Rik	4930555G21Rik	0	NaN	NaN	NaN	NaN	NaN	Low	NaN	NaN
4930555K05Rik	4930555K05Rik	0	NaN	NaN	NaN	NaN	NaN	Low	NaN	NaN
4930555K19Rik	4930555K19Rik	0	NaN	NaN	NaN	NaN	NaN	Low	NaN	NaN
4930556C24Rik	4930556C24Rik	0	NaN	NaN	NaN	NaN	NaN	Low	NaN	NaN
4930556G01Rik	4930556G01Rik	0	NaN	NaN	NaN	NaN	NaN	Low	NaN	NaN
4930556J02Rik	4930556J02Rik	0	NaN	NaN	NaN	NaN	NaN	Low	NaN	NaN
4930556L07Rik	4930556L07Rik	0	NaN	NaN	NaN	NaN	NaN	Low	NaN	NaN
4930556M19Rik	4930556M19Rik	76.53828254	-0.473065573	0.279922586	-1.689987152	0.091030413	0.144610466	OK	88.97564892	64.10091616
4930556N09Rik	4930556N09Rik	0	NaN	NaN	NaN	NaN	NaN	Low	NaN	NaN
4930556N13Rik	4930556N13Rik	0	NaN	NaN	NaN	NaN	NaN	Low	NaN	NaN
4930557F10Rik	4930557F10Rik	0	NaN	NaN	NaN	NaN	NaN	Low	NaN	NaN
4930557J02Rik	4930557J02Rik	0	NaN	NaN	NaN	NaN	NaN	Low	NaN	NaN
4930557K07Rik	4930557K07Rik	0	NaN	NaN	NaN	NaN	NaN	Low	NaN	NaN
4930558C23Rik	4930558C23Rik	0	NaN	NaN	NaN	NaN	NaN	Low	NaN	NaN
4930558F17Rik	4930558F17Rik	0	NaN	NaN	NaN	NaN	NaN	Low	NaN	NaN
4930558G05Rik	4930558G05Rik	0	NaN	NaN	NaN	NaN	NaN	Low	NaN	NaN
4930558J18Rik	4930558J18Rik	1.055974185	1.612858031	1.539446496	1.047686968	0.294782854	NaN	Low	0.52036741	1.591580961
4930558K02Rik	4930558K02Rik	0.215441346	-0.209787695	3.533811541	-0.059365841	0.95266072	NaN	Low	0.23107787	0.199804823
4930559C10Rik	4930559C10Rik	0	NaN	NaN	NaN	NaN	NaN	Low	NaN	NaN
4930562C15Rik	4930562C15Rik	7.559520682	4.814667672	1.235569101	3.896720685	9.75E-05	0.000319562	OK	0.518800784	14.60024058
4930562F07Rik	4930562F07Rik	0.160205182	-0.910637598	3.533811541	-0.257692745	0.796644045	NaN	Low	0.20915198	0.111258384
4930563E18Rik	4930563E18Rik	0.922857256	-0.503386123	2.124693718	-0.236921735	0.812717508	NaN	Low	1.082245446	0.763469065
4930563E22Rik	4930563E22Rik	25.11663283	0.094273348	0.339708483	0.277512492	0.781386615	0.835478424	OK	24.2962977	25.93696796
4930563F08Rik	4930563F08Rik	0	NaN	NaN	NaN	NaN	NaN	Low	NaN	NaN
4930563H07Rik	4930563H07Rik	0	NaN	NaN	NaN	NaN	NaN	Low	NaN	NaN
4930563J15Rik	4930563J15Rik	0	NaN	NaN	NaN	NaN	NaN	Low	NaN	NaN
4930563M20Rik	4930563M20Rik	0	NaN	NaN	NaN	NaN	NaN	Low	NaN	NaN
4930563M21Rik	4930563M21Rik	0	NaN	NaN	NaN	NaN	NaN	Low	NaN	NaN
4930564C03Rik	4930564C03Rik	0	NaN	NaN	NaN	NaN	NaN	Low	NaN	NaN
4930564D02Rik	4930564D02Rik	0	NaN	NaN	NaN	NaN	NaN	Low	NaN	NaN
4930565D16Rik	4930565D16Rik	0	NaN	NaN	NaN	NaN	NaN	Low	NaN	NaN
4930565N06Rik	4930565N06Rik	0.10665654	-0.910637598	3.533811541	-0.257692745	0.796644045	NaN	Low	0.139242852	0.074070227
4930567H12Rik	4930567H12Rik	0	NaN	NaN	NaN	NaN	NaN	Low	NaN	NaN
4930567H17Rik	4930567H17Rik	0	NaN	NaN	NaN	NaN	NaN	Low	NaN	NaN
4930567J20Rik	4930567J20Rik	0	NaN	NaN	NaN	NaN	NaN	Low	NaN	NaN
4930567K12Rik	4930567K12Rik	0	NaN	NaN	NaN	NaN	NaN	Low	NaN	NaN
4930567K20Rik	4930567K20Rik	0	NaN	NaN	NaN	NaN	NaN	Low	NaN	NaN
4930568D16Rik	4930568D16Rik	0	NaN	NaN	NaN	NaN	NaN	Low	NaN	NaN
4930568E12Rik	4930568E12Rik	0	NaN	NaN	NaN	NaN	NaN	Low	NaN	NaN
4930568G15Rik	4930568G15Rik	0	NaN	NaN	NaN	NaN	NaN	Low	NaN	NaN
4930570G19Rik	4930570G19Rik	3.605931731	1.516669573	1.192337326	1.272013833	0.203368204	0.284540198	OK	1.867730529	5.344132933
4930571K23Rik	4930571K23Rik	0	NaN	NaN	NaN	NaN	NaN	Low	NaN	NaN
4930571O06Rik	4930571O06Rik	0	NaN	NaN	NaN	NaN	NaN	Low	NaN	NaN
4930572K03Rik	4930572K03Rik	0	NaN	NaN	NaN	NaN	NaN	Low	NaN	NaN
4930572O03Rik	4930572O03Rik	0.640820727	-2.874014129	3.448378843	-0.833439207	0.40459707	NaN	Low	1.127801792	0.153839663
4930572O13Rik	4930572O13Rik	0	NaN	NaN	NaN	NaN	NaN	Low	NaN	NaN
4930573H18Rik	4930573H18Rik	0.39973243	0.58452045	2.892897723	0.202053618	0.839874808	NaN	Low	0.319844736	0.479620123
4930573O16Rik	4930573O16Rik	0	NaN	NaN	NaN	NaN	NaN	Low	NaN	NaN
4930577N17Rik	4930577N17Rik	22.77141026	0.980245092	0.323021004	3.03461719	0.002408412	0.005826713	OK	15.31983733	30.2229832
4930578C19Rik	4930578C19Rik	11.9704565	-0.987399168	0.485878354	-2.03219419	0.042134001	0.074342203	OK	15.91407334	8.026839662
4930578E11Rik	4930578E11Rik	0	NaN	NaN	NaN	NaN	NaN	Low	NaN	NaN
4930578G10Rik	4930578G10Rik	2.1987378	0.119413091	1.207661238	0.098879625	0.921233846	0.942276268	OK	2.107794021	2.28968158
4930578I06Rik	4930578I06Rik	0	NaN	NaN	NaN	NaN	NaN	Low	NaN	NaN
4930578L24Rik	4930578L24Rik	23.48176814	0.493254784	0.361689952	1.363750308	0.172646165	0.247810082	OK	19.50623268	27.4573036
4930578M01Rik	4930578M01Rik	1.232088406	0.972553496	1.406768133	0.691338873	0.489352608	0.584246869	OK	0.831842791	1.632334021
4930578N18Rik	4930578N18Rik	0	NaN	NaN	NaN	NaN	NaN	Low	NaN	NaN
4930579D09Rik	4930579D09Rik	0	NaN	NaN	NaN	NaN	NaN	Low	NaN	NaN
4930579F01Rik	4930579F01Rik	2.396919618	-1.335587781	1.519988528	-0.878682804	0.379573285	0.475579353	OK	3.433415099	1.360424137
4930579G18Rik	4930579G18Rik	0.266985504	-0.189063724	3.533811541	-0.05350136	0.957332447	NaN	Low	0.2844546	0.249516408
4930579G24Rik	4930579G24Rik	75.09506531	1.547152452	0.2363082	6.547180553	5.86E-11	6.29E-10	OK	38.29038962	111.899741
4930579H20Rik	4930579H20Rik	0	NaN	NaN	NaN	NaN	NaN	Low	NaN	NaN
4930579J19Rik	4930579J19Rik	0	NaN	NaN	NaN	NaN	NaN	Low	NaN	NaN
4930579K19Rik	4930579K19Rik	16.58152581	0.689255831	0.380282397	1.812484187	0.069911415	0.115461212	OK	12.69422637	20.46882526
4930579P08Rik	4930579P08Rik	0	NaN	NaN	NaN	NaN	NaN	Low	NaN	NaN
4930581F22Rik	4930581F22Rik	31.00318405	-1.078050159	0.305646373	-3.527115826	0.000420113	0.001203929	OK	42.07619643	19.93017166
4930583I09Rik	4930583I09Rik	0.106797734	0.532034922	3.533811541	0.150555545	0.880326332	NaN	Low	0.087325562	0.126269906
4930583K01Rik	4930583K01Rik	1.070513718	0.235669132	1.736646719	0.135703554	0.892055638	NaN	Low	0.983271607	1.157755829
4930583P06Rik	4930583P06Rik	0.144027243	-0.910637598	3.533811541	-0.257692745	0.796644045	NaN	Low	0.188031264	0.100023221
4930584F24Rik	4930584F24Rik	0	NaN	NaN	NaN	NaN	NaN	Low	NaN	NaN
4930586N03Rik	4930586N03Rik	0	NaN	NaN	NaN	NaN	NaN	Low	NaN	NaN
4930587E11Rik	4930587E11Rik	0	NaN	NaN	NaN	NaN	NaN	Low	NaN	NaN
4930589L23Rik	4930589L23Rik	0.637722668	0.3821376	1.921392803	0.198885725	0.842352137	NaN	Low	0.553753809	0.721691527
4930590A17Rik	4930590A17Rik	0.217515183	1.228849974	3.528794617	0.348235051	0.727663666	NaN	Low	0.130100562	0.304929804
4930590J08Rik	4930590J08Rik	0.66360378	-1.020067016	2.172614115	-0.469511363	0.638704164	NaN	Low	0.888897853	0.438309706
4930590L20Rik	4930590L20Rik	0	NaN	NaN	NaN	NaN	NaN	Low	NaN	NaN
4930591A17Rik	4930591A17Rik	0	NaN	NaN	NaN	NaN	NaN	Low	NaN	NaN
4930591E09Rik	4930591E09Rik	0	NaN	NaN	NaN	NaN	NaN	Low	NaN	NaN
4930592A05Rik	4930592A05Rik	0	NaN	NaN	NaN	NaN	NaN	Low	NaN	NaN
4930592C13Rik	4930592C13Rik	7.195052494	-1.398131544	0.740839302	-1.887226473	0.059129871	0.099783135	OK	10.43199514	3.958109852
4930592I03Rik	4930592I03Rik	0	NaN	NaN	NaN	NaN	NaN	Low	NaN	NaN
4930593A02Rik	4930593A02Rik	0.250450195	-1.584188217	3.527418079	-0.449107019	0.653354458	NaN	Low	0.375624881	0.12527551
4930593C16Rik	4930593C16Rik	0	NaN	NaN	NaN	NaN	NaN	Low	NaN	NaN
4930594C11Rik	4930594C11Rik	1.477429373	-0.27043943	1.233237543	-0.219292245	0.826422402	0.872415145	OK	1.615500566	1.339358179
4930594M22Rik	4930594M22Rik	45.19118681	-0.496570538	0.283378099	-1.752325042	0.079717932	0.129137478	OK	52.89262673	37.48974688
4930594O21Rik	4930594O21Rik	0	NaN	NaN	NaN	NaN	NaN	Low	NaN	NaN
4930595D18Rik	4930595D18Rik	0	NaN	NaN	NaN	NaN	NaN	Low	NaN	NaN
4930595M18Rik	4930595M18Rik	0	NaN	NaN	NaN	NaN	NaN	Low	NaN	NaN
4930596D02Rik	4930596D02Rik	0	NaN	NaN	NaN	NaN	NaN	Low	NaN	NaN
4930596I21Rik	4930596I21Rik	0	NaN	NaN	NaN	NaN	NaN	Low	NaN	NaN
4930597A21Rik	4930597A21Rik	0.26895263	-0.189156787	3.533811541	-0.053527695	0.957311465	NaN	Low	0.286559074	0.251346185
4930597G03Rik	4930597G03Rik	0	NaN	NaN	NaN	NaN	NaN	Low	NaN	NaN
4930598F16Rik	4930598F16Rik	0	NaN	NaN	NaN	NaN	NaN	Low	NaN	NaN
4930599N23Rik	4930599N23Rik	7.090236801	0.707957975	0.5872356	1.205577412	0.227980473	0.312958721	OK	5.384668806	8.795804796
4931402G19Rik	4931402G19Rik	0.625568206	2.663667513	3.436360085	0.775142141	0.438255673	NaN	Low	0.170537776	1.080598636
4931403E22Rik	4931403E22Rik	0	NaN	NaN	NaN	NaN	NaN	Low	NaN	NaN
4931403G20Rik	4931403G20Rik	0	NaN	NaN	NaN	NaN	NaN	Low	NaN	NaN
4931406B18Rik	4931406B18Rik	0	NaN	NaN	NaN	NaN	NaN	Low	NaN	NaN
4931406C07Rik	4931406C07Rik	8649.882836	-1.916189964	0.32638592	-5.870933301	4.33E-09	3.24E-08	OK	13676.2089	3623.556767
4931406H21Rik	4931406H21Rik	2.578031064	0.003673708	1.044583384	0.003516912	0.997193916	0.997725815	OK	2.57474869	2.581313438
4931406P16Rik	4931406P16Rik	996.5729113	0.308359631	0.116195353	2.653803462	0.007959017	0.017092498	OK	890.4734726	1102.67235
4931408C20Rik	4931408C20Rik	0	NaN	NaN	NaN	NaN	NaN	Low	NaN	NaN
4931408D14Rik	4931408D14Rik	104.8481938	-0.759505103	0.409685805	-1.85387215	0.063757453	0.10642212	OK	131.8265726	77.86981498
4931409K22Rik	4931409K22Rik	0.10665654	-0.910637598	3.533811541	-0.257692745	0.796644045	NaN	Low	0.139242852	0.074070227
4931414P19Rik	4931414P19Rik	126.7407618	-0.047914928	0.215098832	-0.222757732	0.823724066	0.869893012	OK	128.8452316	124.636292
4931417E11Rik	4931417E11Rik	0	NaN	NaN	NaN	NaN	NaN	Low	NaN	NaN
4931419H13Rik	4931419H13Rik	0	NaN	NaN	NaN	NaN	NaN	Low	NaN	NaN
4931420L22Rik	4931420L22Rik	0	NaN	NaN	NaN	NaN	NaN	Low	NaN	NaN
4931422A03Rik	4931422A03Rik	0.160205182	-0.910637598	3.533811541	-0.257692745	0.796644045	NaN	Low	0.20915198	0.111258384
4931423N10Rik	4931423N10Rik	1.237526753	-2.107408097	1.724771502	-1.221847702	0.221765226	0.306135721	OK	2.008868362	0.466185143
4931428F04Rik	4931428F04Rik	135.3009603	1.516740702	0.165677382	9.154784339	5.45E-20	2.22E-18	OK	70.07800499	200.5239157
4931428L18Rik	4931428L18Rik	0	NaN	NaN	NaN	NaN	NaN	Low	NaN	NaN
4931429L15Rik	4931429L15Rik	0	NaN	NaN	NaN	NaN	NaN	Low	NaN	NaN
4931429P17Rik	4931429P17Rik	0.144027243	-0.910637598	3.533811541	-0.257692745	0.796644045	NaN	Low	0.188031264	0.100023221
4931430N09Rik	4931430N09Rik	2.437406577	2.99201248	1.363988616	2.193575845	0.028265917	0.052495622	OK	0.544317284	4.330495869
4931431B13Rik	4931431B13Rik	0.106797734	0.532034922	3.533811541	0.150555545	0.880326332	NaN	Low	0.087325562	0.126269906
4931431C16Rik	4931431C16Rik	0.364538046	-0.936353172	3.523746132	-0.265726627	0.790449755	NaN	Low	0.478851322	0.25022477
4931440F15Rik	4931440F15Rik	1.081337809	1.612509454	1.537901759	1.048512653	0.294402476	NaN	Low	0.532963235	1.629712383
4931440J10Rik	4931440J10Rik	0.108757592	0.532034922	3.533811541	0.150555545	0.880326332	NaN	Low	0.088928083	0.1285871
4931440P22Rik	4931440P22Rik	18.69063666	0.354196875	0.640193841	0.553265046	0.580081932	0.665914809	OK	16.40771777	20.97355556
4932411N23Rik	4932411N23Rik	0.589003155	-2.76200397	3.453587508	-0.799749236	0.4238561	NaN	Low	1.026657339	0.151348971
4932412D23Rik	4932412D23Rik	0.128972189	-0.910637598	3.533811541	-0.257692745	0.796644045	NaN	Low	0.168376505	0.089567873
4932413F04Rik	4932413F04Rik	0	NaN	NaN	NaN	NaN	NaN	Low	NaN	NaN
4932414J04Rik	4932414J04Rik	0	NaN	NaN	NaN	NaN	NaN	Low	NaN	NaN
4932414N04Rik	4932414N04Rik	0.144027243	-0.910637598	3.533811541	-0.257692745	0.796644045	NaN	Low	0.188031264	0.100023221
4932415M13Rik	4932415M13Rik	0	NaN	NaN	NaN	NaN	NaN	Low	NaN	NaN
4932429P05Rik	4932429P05Rik	0	NaN	NaN	NaN	NaN	NaN	Low	NaN	NaN
4932435O22Rik	4932435O22Rik	2.095502445	-3.802661553	1.811472342	-2.099210385	0.035798359	0.0644569	OK	3.91075502	0.28024987
4932438A13Rik	4932438A13Rik	1945.73453	-0.604864093	0.080429531	-7.520422957	5.46E-14	9.83E-13	OK	2347.74711	1543.72195
4932438H23Rik	4932438H23Rik	9.718345535	2.013875288	0.581691778	3.462100315	0.000535977	0.001507559	OK	3.85751495	15.57917612
4932441J04Rik	4932441J04Rik	0.380603825	-0.997061207	2.920754071	-0.34137116	0.732824183	NaN	Low	0.507127074	0.254080576
4932702P03Rik	4932702P03Rik	0.14168884	0.532034922	3.533811541	0.150555545	0.880326332	NaN	Low	0.115855056	0.167522623
4933400A11Rik	4933400A11Rik	0	NaN	NaN	NaN	NaN	NaN	Low	NaN	NaN
4933400B14Rik	4933400B14Rik	0	NaN	NaN	NaN	NaN	NaN	Low	NaN	NaN
4933400C23Rik	4933400C23Rik	0	NaN	NaN	NaN	NaN	NaN	Low	NaN	NaN
4933400F21Rik	4933400F21Rik	0	NaN	NaN	NaN	NaN	NaN	Low	NaN	NaN
4933400L20Rik	4933400L20Rik	0	NaN	NaN	NaN	NaN	NaN	Low	NaN	NaN
4933401B06Rik	4933401B06Rik	0	NaN	NaN	NaN	NaN	NaN	Low	NaN	NaN
4933401D09Rik	4933401D09Rik	0	NaN	NaN	NaN	NaN	NaN	Low	NaN	NaN
4933401H06Rik	4933401H06Rik	0.762644484	-2.209521672	2.075232004	-1.064710677	0.287006877	NaN	Low	1.25413704	0.271151927
4933402C06Rik	4933402C06Rik	0.10665654	-0.910637598	3.533811541	-0.257692745	0.796644045	NaN	Low	0.139242852	0.074070227
4933402D24Rik	4933402D24Rik	0	NaN	NaN	NaN	NaN	NaN	Low	NaN	NaN
4933402E13Rik	4933402E13Rik	0.128972189	-0.910637598	3.533811541	-0.257692745	0.796644045	NaN	Low	0.168376505	0.089567873
4933402J07Rik	4933402J07Rik	0	NaN	NaN	NaN	NaN	NaN	Low	NaN	NaN
4933402J10Rik	4933402J10Rik	0	NaN	NaN	NaN	NaN	NaN	Low	NaN	NaN
4933402J15Rik	4933402J15Rik	0	NaN	NaN	NaN	NaN	NaN	Low	NaN	NaN
4933402N03Rik	4933402N03Rik	0	NaN	NaN	NaN	NaN	NaN	Low	NaN	NaN
4933402N22Rik	4933402N22Rik	0	NaN	NaN	NaN	NaN	NaN	Low	NaN	NaN
4933403O08Rik	4933403O08Rik	0	NaN	NaN	NaN	NaN	NaN	Low	NaN	NaN
4933404G15Rik	4933404G15Rik	0	NaN	NaN	NaN	NaN	NaN	Low	NaN	NaN
4933404K08Rik	4933404K08Rik	0	NaN	NaN	NaN	NaN	NaN	Low	NaN	NaN
4933404K13Rik	4933404K13Rik	0.114108521	0.532034922	3.533811541	0.150555545	0.880326332	NaN	Low	0.09330339	0.134913651
4933404O12Rik	4933404O12Rik	145.0374841	-0.269694629	0.157149088	-1.716170495	0.086130842	0.137995717	OK	158.5546567	131.5203115
4933405D12Rik	4933405D12Rik	1.428549001	0.823916627	1.234068975	0.667642282	0.504361961	0.597476572	OK	1.031366909	1.825731093
4933405E24Rik	4933405E24Rik	0	NaN	NaN	NaN	NaN	NaN	Low	NaN	NaN
4933405L10Rik	4933405L10Rik	0.480615545	-2.452483008	3.470117598	-0.706743486	0.4797259	NaN	Low	0.812745699	0.148485392
4933405O20Rik	4933405O20Rik	0	NaN	NaN	NaN	NaN	NaN	Low	NaN	NaN
4933406C10Rik	4933406C10Rik	9.912257818	-0.915604065	0.732575432	-1.249842713	0.211357009	0.293649003	OK	12.95616785	6.868347786
4933406D12Rik	4933406D12Rik	0	NaN	NaN	NaN	NaN	NaN	Low	NaN	NaN
4933406F09Rik	4933406F09Rik	0	NaN	NaN	NaN	NaN	NaN	Low	NaN	NaN
4933406G16Rik	4933406G16Rik	0	NaN	NaN	NaN	NaN	NaN	Low	NaN	NaN
4933406I18Rik	4933406I18Rik	1.016386964	-0.838805767	1.427008476	-0.587807137	0.556661753	NaN	Low	1.30380723	0.728966698
4933406J09Rik	4933406J09Rik	0	NaN	NaN	NaN	NaN	NaN	Low	NaN	NaN
4933406J10Rik	4933406J10Rik	0	NaN	NaN	NaN	NaN	NaN	Low	NaN	NaN
4933406K04Rik	4933406K04Rik	0	NaN	NaN	NaN	NaN	NaN	Low	NaN	NaN
4933406M09Rik	4933406M09Rik	0	NaN	NaN	NaN	NaN	NaN	Low	NaN	NaN
4933407E24Rik	4933407E24Rik	0.825190788	-1.131510444	1.859861905	-0.608384118	0.542932743	NaN	Low	1.133163256	0.51721832
4933407G14Rik	4933407G14Rik	0.392981383	-2.192045352	3.4869323	-0.628645802	0.529580968	NaN	Low	0.644844403	0.141118364
4933407I05Rik	4933407I05Rik	0	NaN	NaN	NaN	NaN	NaN	Low	NaN	NaN
4933407K13Rik	4933407K13Rik	71.42631497	-0.331716217	0.223940335	-1.481270526	0.138534499	0.206092652	OK	79.60178958	63.25084036
4933407L21Rik	4933407L21Rik	0.487223312	1.03193345	3.491170599	0.295583794	0.767547952	NaN	Low	0.320040249	0.654406375
4933408B17Rik	4933408B17Rik	26.10765026	-0.510398014	0.29362206	-1.738282244	0.082161093	0.132444624	OK	30.67827204	21.53702849
4933408J17Rik	4933408J17Rik	0.235694305	-0.186792939	3.533811541	-0.052858772	0.957844434	NaN	Low	0.250931285	0.220457325
4933408N05Rik	4933408N05Rik	0	NaN	NaN	NaN	NaN	NaN	Low	NaN	NaN
4933409F18Rik	4933409F18Rik	0	NaN	NaN	NaN	NaN	NaN	Low	NaN	NaN
4933409G03Rik	4933409G03Rik	0	NaN	NaN	NaN	NaN	NaN	Low	NaN	NaN
4933409K07Rik	4933409K07Rik	5.882539535	1.523792804	1.141652931	1.334725084	0.181966341	0.258814735	OK	3.035789004	8.729290065
4933411E08Rik	4933411E08Rik	0	NaN	NaN	NaN	NaN	NaN	Low	NaN	NaN
4933411G06Rik	4933411G06Rik	0	NaN	NaN	NaN	NaN	NaN	Low	NaN	NaN
4933411K16Rik	4933411K16Rik	37.38374291	-2.896545852	0.421794706	-6.867193474	6.55E-12	8.34E-11	OK	65.91550618	8.851979636
4933412E12Rik	4933412E12Rik	111.8709821	-0.942222836	0.24876247	-3.787640611	0.000152085	0.000476875	OK	147.1569912	76.58497297
4933412E24Rik	4933412E24Rik	0	NaN	NaN	NaN	NaN	NaN	Low	NaN	NaN
4933412O06Rik	4933412O06Rik	0	NaN	NaN	NaN	NaN	NaN	Low	NaN	NaN
4933413J09Rik	4933413J09Rik	1.075839683	-0.18170102	1.547318636	-0.117429607	0.906519623	NaN	Low	1.143498881	1.008180485
4933413L06Rik	4933413L06Rik	0	NaN	NaN	NaN	NaN	NaN	Low	NaN	NaN
4933415F23Rik	4933415F23Rik	0.106797734	0.532034922	3.533811541	0.150555545	0.880326332	NaN	Low	0.087325562	0.126269906
4933416C03Rik	4933416C03Rik	0	NaN	NaN	NaN	NaN	NaN	Low	NaN	NaN
4933416E03Rik	4933416E03Rik	0.14168884	0.532034922	3.533811541	0.150555545	0.880326332	NaN	Low	0.115855056	0.167522623
4933416I08Rik	4933416I08Rik	0	NaN	NaN	NaN	NaN	NaN	Low	NaN	NaN
4933416M06Rik	4933416M06Rik	2.544056123	-2.115509631	1.139555477	-1.856434088	0.06339171	0.105905873	OK	4.134108615	0.954003631
4933416M07Rik	4933416M07Rik	0	NaN	NaN	NaN	NaN	NaN	Low	NaN	NaN
4933416O17Rik	4933416O17Rik	0	NaN	NaN	NaN	NaN	NaN	Low	NaN	NaN
4933417A18Rik	4933417A18Rik	0.250489057	-1.583934986	3.527395459	-0.449038109	0.653404166	NaN	Low	0.375666673	0.125311442
4933417D19Rik	4933417D19Rik	3.733345422	-0.60504566	0.827905365	-0.730815001	0.46489216	0.561074452	OK	4.504925197	2.961765648
4933417E11Rik	4933417E11Rik	0	NaN	NaN	NaN	NaN	NaN	Low	NaN	NaN
4933417G07Rik	4933417G07Rik	0	NaN	NaN	NaN	NaN	NaN	Low	NaN	NaN
4933417O13Rik	4933417O13Rik	0	NaN	NaN	NaN	NaN	NaN	Low	NaN	NaN
4933421I07Rik	4933421I07Rik	0	NaN	NaN	NaN	NaN	NaN	Low	NaN	NaN
4933421O10Rik	4933421O10Rik	112.1609059	-0.40460492	0.183146249	-2.209190318	0.027161406	0.050712181	OK	127.7864298	96.53538194
4933422A05Rik	4933422A05Rik	0.899367846	-0.688877519	1.777740859	-0.387501651	0.698384863	NaN	Low	1.110100218	0.688635475
4933424G05Rik	4933424G05Rik	1.573205916	-1.341348068	1.584546224	-0.846518737	0.397263426	0.493967825	OK	2.256055611	0.890356221
4933424G06Rik	4933424G06Rik	1.068365233	0.203775163	1.509520587	0.134993298	0.892617173	NaN	Low	0.99303917	1.143691296
4933424L21Rik	4933424L21Rik	0	NaN	NaN	NaN	NaN	NaN	Low	NaN	NaN
4933425B07Rik	4933425B07Rik	0	NaN	NaN	NaN	NaN	NaN	Low	NaN	NaN
4933425L06Rik	4933425L06Rik	0	NaN	NaN	NaN	NaN	NaN	Low	NaN	NaN
4933427D06Rik	4933427D06Rik	0	NaN	NaN	NaN	NaN	NaN	Low	NaN	NaN
4933427D14Rik	4933427D14Rik	292.816959	-0.054951378	0.144571678	-0.380097813	0.703872809	0.773165513	OK	298.392895	287.241023
4933427E11Rik	4933427E11Rik	10.51510623	-0.934253137	0.669281883	-1.39590382	0.16274346	0.235932597	OK	13.80557256	7.2246399
4933427E13Rik	4933427E13Rik	0	NaN	NaN	NaN	NaN	NaN	Low	NaN	NaN
4933427I22Rik	4933427I22Rik	0	NaN	NaN	NaN	NaN	NaN	Low	NaN	NaN
4933428C19Rik	4933428C19Rik	0	NaN	NaN	NaN	NaN	NaN	Low	NaN	NaN
4933428G20Rik	4933428G20Rik	0	NaN	NaN	NaN	NaN	NaN	Low	NaN	NaN
4933428M09Rik	4933428M09Rik	0	NaN	NaN	NaN	NaN	NaN	Low	NaN	NaN
4933429K18Rik	4933429K18Rik	0	NaN	NaN	NaN	NaN	NaN	Low	NaN	NaN
4933429O19Rik	4933429O19Rik	0.41829346	-2.272393711	3.481456608	-0.652713495	0.513941001	NaN	Low	0.693120551	0.143466369
4933430H16Rik	4933430H16Rik	0	NaN	NaN	NaN	NaN	NaN	Low	NaN	NaN
4933430I17Rik	4933430I17Rik	5.251408164	-0.302738504	0.76822552	-0.394075042	0.693525636	0.764136522	OK	5.800379092	4.702437237
4933430M04Rik	4933430M04Rik	0	NaN	NaN	NaN	NaN	NaN	Low	NaN	NaN
4933430N04Rik	4933430N04Rik	0	NaN	NaN	NaN	NaN	NaN	Low	NaN	NaN
4933431E20Rik	4933431E20Rik	464.6582954	-1.01123199	0.195345151	-5.176642407	2.26E-07	1.22E-06	OK	621.1501072	308.1664836
4933431G14Rik	4933431G14Rik	0	NaN	NaN	NaN	NaN	NaN	Low	NaN	NaN
4933432G23Rik	4933432G23Rik	0	NaN	NaN	NaN	NaN	NaN	Low	NaN	NaN
4933432I03Rik	4933432I03Rik	0.464945223	1.131917411	2.8110352	0.402669241	0.687191565	NaN	Low	0.291364878	0.638525569
4933432I09Rik	4933432I09Rik	0.670390067	-0.084247495	1.838130291	-0.045833255	0.963443153	NaN	Low	0.689958527	0.650821608
4933432K03Rik	4933432K03Rik	0	NaN	NaN	NaN	NaN	NaN	Low	NaN	NaN
4933433F19Rik	4933433F19Rik	0	NaN	NaN	NaN	NaN	NaN	Low	NaN	NaN
4933433G08Rik	4933433G08Rik	0	NaN	NaN	NaN	NaN	NaN	Low	NaN	NaN
4933433G15Rik	4933433G15Rik	0.821835807	-0.624364552	2.574539519	-0.242515039	0.808381105	NaN	Low	0.996946799	0.646724814
4933433G19Rik	4933433G19Rik	0.678235196	-2.038945976	2.624027459	-0.777029207	0.437141539	NaN	Low	1.090987825	0.265482566
4933433H22Rik	4933433H22Rik	0	NaN	NaN	NaN	NaN	NaN	Low	NaN	NaN
4933434E20Rik	4933434E20Rik	1239.813685	-0.26359521	0.166324761	-1.584822419	0.113006687	0.173402032	OK	1352.762995	1126.864376
4933436E23Rik	4933436E23Rik	0.128972189	-0.910637598	3.533811541	-0.257692745	0.796644045	NaN	Low	0.168376505	0.089567873
4933436H12Rik	4933436H12Rik	0	NaN	NaN	NaN	NaN	NaN	Low	NaN	NaN
4933436I01Rik	4933436I01Rik	0	NaN	NaN	NaN	NaN	NaN	Low	NaN	NaN
4933438B17Rik	4933438B17Rik	0	NaN	NaN	NaN	NaN	NaN	Low	NaN	NaN
4933438K21Rik	4933438K21Rik	0.897431965	-3.395912183	3.226491315	-1.052509321	0.292565936	NaN	Low	1.639143516	0.155720414
4933439C10Rik	4933439C10Rik	250.9508274	-0.584153421	0.201043172	-2.905611839	0.003665358	0.008529094	OK	301.0734358	200.828219
4933439K11Rik	4933439K11Rik	1.899301342	-0.777820274	1.02966509	-0.75541094	0.450002451	0.546621196	OK	2.399247792	1.399354892
4933440J02Rik	4933440J02Rik	0	NaN	NaN	NaN	NaN	NaN	Low	NaN	NaN
4933440M02Rik	4933440M02Rik	0	NaN	NaN	NaN	NaN	NaN	Low	NaN	NaN
5031410I06Rik	5031410I06Rik	0.14168884	0.532034922	3.533811541	0.150555545	0.880326332	NaN	Low	0.115855056	0.167522623
5031425E22Rik	5031425E22Rik	402.367836	-0.036921235	0.15171195	-0.243364056	0.807723386	0.856316642	OK	407.5162238	397.2194483
5031425F14Rik	5031425F14Rik	1.042590931	2.4904046	2.06441993	1.206345939	0.227684131	NaN	Low	0.315012836	1.770169025
5031426D15Rik	5031426D15Rik	1.794254801	1.815749728	1.634455265	1.110920419	0.266602605	0.357148483	OK	0.793843359	2.794666243
5031434C07Rik	5031434C07Rik	0	NaN	NaN	NaN	NaN	NaN	Low	NaN	NaN
5031434O11Rik	5031434O11Rik	11.87179705	0.246273636	0.461775068	0.533319473	0.59381245	0.678172222	OK	10.86096958	12.88262453
5031439G07Rik	5031439G07Rik	901.4342213	-0.20014118	0.09290425	-2.154273688	0.031218715	0.057186887	OK	963.8609007	839.0075418
5033403F01Rik	5033403F01Rik	8.487698018	-0.40443904	0.555714235	-0.7277824	0.4667468	0.562548688	OK	9.669670112	7.305725924
5033403H07Rik	5033403H07Rik	1.939873898	1.873257469	1.970010033	0.950887273	0.341661603	0.436931383	OK	0.831923269	3.047824526
5033404E19Rik	5033404E19Rik	0.10665654	-0.910637598	3.533811541	-0.257692745	0.796644045	NaN	Low	0.139242852	0.074070227
5033406O09Rik	5033406O09Rik	7.140946062	2.156408503	0.696313284	3.096894102	0.001955597	0.00483444	OK	2.616672044	11.66522008
5033417F24Rik	5033417F24Rik	26.76264532	-0.393336589	0.317257204	-1.239803491	0.215048087	0.298163748	OK	30.38849894	23.1367917
5033428I22Rik	5033428I22Rik	0	NaN	NaN	NaN	NaN	NaN	Low	NaN	NaN
5330411J11Rik	5330411J11Rik	0.114108521	0.532034922	3.533811541	0.150555545	0.880326332	NaN	Low	0.09330339	0.134913651
5330413P13Rik	5330413P13Rik	0.114108521	0.532034922	3.533811541	0.150555545	0.880326332	NaN	Low	0.09330339	0.134913651
5330416C01Rik	5330416C01Rik	2.48477067	-1.914467158	2.022212834	-0.946718924	0.343782025	0.439077632	OK	3.927653201	1.041888138
5330417C22Rik	5330417C22Rik	29.47911704	0.12183758	0.810997449	0.150231767	0.880581764	0.913510643	OK	28.23508034	30.72315374
5330434G04Rik	5330434G04Rik	0.106797734	0.532034922	3.533811541	0.150555545	0.880326332	NaN	Low	0.087325562	0.126269906
5330439B14Rik	5330439B14Rik	0	NaN	NaN	NaN	NaN	NaN	Low	NaN	NaN
5430401F13Rik	5430401F13Rik	0	NaN	NaN	NaN	NaN	NaN	Low	NaN	NaN
5430402E10Rik	5430402E10Rik	0	NaN	NaN	NaN	NaN	NaN	Low	NaN	NaN
5430402O13Rik	5430402O13Rik	13.61879317	-0.807978708	0.484865228	-1.666398538	0.095634062	0.150788664	OK	17.33573455	9.901851788
5430403N17Rik	5430403N17Rik	0	NaN	NaN	NaN	NaN	NaN	Low	NaN	NaN
5430405H02Rik	5430405H02Rik	65.61214001	0.192918811	0.200236955	0.963452581	0.33532045	0.430027335	OK	61.23180052	69.9924795
5430416N02Rik	5430416N02Rik	42.64582198	1.160160536	0.250014046	4.640381426	3.48E-06	1.51E-05	OK	26.36671171	58.92493225
5430419D17Rik	5430419D17Rik	0	NaN	NaN	NaN	NaN	NaN	Low	NaN	NaN
5430421F17Rik	5430421F17Rik	4.647153597	3.417243212	1.18792416	2.876650991	0.004019199	0.00927575	OK	0.795542014	8.49876518
5430425K12Rik	5430425K12Rik	1.046904443	-0.297341608	1.723483346	-0.172523633	0.863025884	NaN	Low	1.154408454	0.939400432
5430427M07Rik	5430427M07Rik	0	NaN	NaN	NaN	NaN	NaN	Low	NaN	NaN
5430427O19Rik	5430427O19Rik	21.9694232	1.805975483	0.438660368	4.117024502	3.84E-05	0.000135634	OK	9.771451403	34.16739499
5430428K19Rik	5430428K19Rik	0	NaN	NaN	NaN	NaN	NaN	Low	NaN	NaN
5430431A17Rik	5430431A17Rik	0.114108521	0.532034922	3.533811541	0.150555545	0.880326332	NaN	Low	0.09330339	0.134913651
5430434I15Rik	5430434I15Rik	0	NaN	NaN	NaN	NaN	NaN	Low	NaN	NaN
5430437J10Rik	5430437J10Rik	9.13305464	1.036126473	0.694760442	1.491343505	0.135871332	0.202787696	OK	5.987486152	12.27862313
5430440P10Rik	5430440P10Rik	1.753818936	0.102267773	1.783816375	0.057330886	0.954281617	0.966707607	OK	1.691683805	1.815954066
5530400C23Rik	5530400C23Rik	0	NaN	NaN	NaN	NaN	NaN	Low	NaN	NaN
5530401A14Rik	5530401A14Rik	0	NaN	NaN	NaN	NaN	NaN	Low	NaN	NaN
5530601H04Rik	5530601H04Rik	107.4303202	-0.110916183	0.220010678	-0.504139999	0.614163	0.69590575	OK	111.5579753	103.302665
5730403I07Rik	5730403I07Rik	14.25290987	-2.037442014	0.634194699	-3.212644345	0.00131519	0.003399119	OK	22.92210382	5.583715919
5730405O15Rik	5730405O15Rik	13.56958495	-0.054659571	0.408467316	-0.133816265	0.893547865	0.923073985	OK	13.8266105	13.3125594
5730408K05Rik	5730408K05Rik	12.35765514	0.896864511	0.469807115	1.909005806	0.056261343	0.095611434	OK	8.6356334	16.07967688
5730409E04Rik	5730409E04Rik	179.5116356	0.416490584	0.160645156	2.592612152	0.009525012	0.020027557	OK	153.7785654	205.2447059
5730412P04Rik	5730412P04Rik	0	NaN	NaN	NaN	NaN	NaN	Low	NaN	NaN
5730416F02Rik	5730416F02Rik	0.427626287	-2.297301875	3.479829882	-0.660176489	0.509140578	NaN	Low	0.710671312	0.144581262
5730420D15Rik	5730420D15Rik	4.194986488	0.29329059	0.883352651	0.332019823	0.739874291	0.802271037	OK	3.77004216	4.619930817
5730422E09Rik	5730422E09Rik	1.184705229	-0.777100258	1.983623615	-0.391757918	0.695237091	NaN	Low	1.49627588	0.873134578
5730435O14Rik	5730435O14Rik	2.483153936	-1.733440747	1.053845042	-1.644872517	0.099996104	0.15651161	OK	3.818081466	1.148226406
5730455P16Rik	5730455P16Rik	625.4262366	-0.599010046	0.101463616	-5.903693069	3.55E-09	2.70E-08	OK	753.4317145	497.4207587
5730460C07Rik	5730460C07Rik	0.449361396	-2.364332078	3.47549887	-0.68028567	0.496323596	NaN	Low	0.752568616	0.146154176
5730480H06Rik	5730480H06Rik	52.49632066	0.577028567	0.29781042	1.937570106	0.052675693	0.090391446	OK	42.13570718	62.85693413
5730488B01Rik	5730488B01Rik	0	NaN	NaN	NaN	NaN	NaN	Low	NaN	NaN
5730507C01Rik	5730507C01Rik	10.6513888	0.097702683	0.560162207	0.174418556	0.861536532	0.899138213	OK	10.29085809	11.0119195
5730522E02Rik	5730522E02Rik	1.181886093	2.705256351	1.586748369	1.704905708	0.088212012	NaN	Low	0.314258802	2.049513383
5830408C22Rik	5830408C22Rik	0.394711025	-2.197390558	3.486607708	-0.630237395	0.528539277	NaN	Low	0.648112923	0.141309126
5830411N06Rik	5830411N06Rik	4.243743094	-2.715082394	1.364800104	-1.98936268	0.046661186	0.081352281	OK	7.365738787	1.121747401
5830416I19Rik	5830416I19Rik	4.006786471	5.355965165	1.248969665	4.288306846	1.80E-05	6.79E-05	OK	0.191004329	7.822568613
5830417I10Rik	5830417I10Rik	708.3215728	-0.067850152	0.74284364	-0.091338403	0.927223704	0.946796745	OK	724.9747352	691.6684104
5830418P13Rik	5830418P13Rik	0.213313079	-1.512637128	3.528867135	-0.428646665	0.66818038	NaN	Low	0.315909393	0.110716766
5830428M24Rik	5830428M24Rik	7.871665612	3.884629538	0.964423301	4.027929989	5.63E-05	0.000193001	OK	0.998288401	14.74504282
5830432E09Rik	5830432E09Rik	4.439946447	1.215784474	0.775559042	1.567623363	0.116969057	0.178348231	OK	2.672516888	6.207376005
5830444B04Rik	5830444B04Rik	5.182614538	-1.337065811	1.105918431	-1.209009429	0.226659223	0.311601059	OK	7.425880748	2.939348328
5830454E08Rik	5830454E08Rik	32.2060213	-0.368014294	0.286689428	-1.283668871	0.199257841	0.279670009	OK	36.2915773	28.1204653
5830473C10Rik	5830473C10Rik	28.94216717	-1.476236612	0.518963482	-2.844586688	0.004446908	0.010154566	OK	42.58000748	15.30432686
5930403L14Rik	5930403L14Rik	923.5327162	-0.842918537	0.242844852	-3.471016698	0.000518492	0.001461542	OK	1185.905702	661.1597303
5930412G12Rik	5930412G12Rik	0.836573545	0.186090147	2.062457069	0.090227404	0.928106508	NaN	Low	0.782694312	0.890452779
5930430L01Rik	5930430L01Rik	101.7276846	0.092354421	0.383229184	0.240990052	0.809562827	0.85783578	OK	98.47273675	104.9826325
5930438M14Rik	5930438M14Rik	0.255916308	1.3067988	3.523059197	0.37092729	0.710691689	NaN	Low	0.147335755	0.36449686
6030407O03Rik	6030407O03Rik	1.296302362	-0.704820058	1.313778452	-0.536483192	0.591624649	0.676268354	OK	1.606801479	0.985803246
6030408B16Rik	6030408B16Rik	2.203695413	1.668728233	1.162381972	1.435610904	0.15111309	0.221834016	OK	1.054565714	3.352825111
6030440G07Rik	6030440G07Rik	0.106797734	0.532034922	3.533811541	0.150555545	0.880326332	NaN	Low	0.087325562	0.126269906
6030443J06Rik	6030443J06Rik	10.73701547	-1.902977931	0.605464677	-3.143004047	0.001672235	0.004211648	OK	16.94349516	4.530535781
6030458C11Rik	6030458C11Rik	443.2398411	-0.231249078	0.107443497	-2.152285482	0.031374877	0.057432487	OK	478.6873569	407.7923252
6030466F02Rik	6030466F02Rik	0.434406392	2.155869923	3.46508537	0.622169353	0.533830516	NaN	Low	0.159229	0.709583784
6030468B19Rik	6030468B19Rik	0.228217041	1.276352666	3.525356278	0.36204927	0.717315212	NaN	Low	0.133372193	0.32306189
6030469F06Rik	6030469F06Rik	0.106797734	0.532034922	3.533811541	0.150555545	0.880326332	NaN	Low	0.087325562	0.126269906
6030471H07Rik	6030471H07Rik	0	NaN	NaN	NaN	NaN	NaN	Low	NaN	NaN
6030498E09Rik	6030498E09Rik	0.368128507	-0.965204081	3.523629103	-0.273923291	0.784143572	NaN	Low	0.486876152	0.249380862
6230400D17Rik	6230400D17Rik	10.57404241	-0.198285532	0.468117834	-0.423580384	0.671871864	0.746183774	OK	11.29955447	9.848530341
6330403K07Rik	6330403K07Rik	3.711124944	-0.073678486	0.877498294	-0.08396425	0.933084855	0.951532295	OK	3.805867994	3.616381895
6330407A03Rik	6330407A03Rik	0.352467016	0.505559303	2.954891368	0.171092348	0.864151152	NaN	Low	0.291334346	0.413599687
6330409D20Rik	6330409D20Rik	0	NaN	NaN	NaN	NaN	NaN	Low	NaN	NaN
6330410L21Rik	6330410L21Rik	27.57287361	-2.768833499	0.595978512	-4.645861286	3.39E-06	1.48E-05	OK	48.08986076	7.055886457
6330415B21Rik	6330415B21Rik	0	NaN	NaN	NaN	NaN	NaN	Low	NaN	NaN
6330415G19Rik	6330415G19Rik	15.728678	0.117602109	0.606706558	0.193836885	0.846303605	0.887523134	OK	15.08796666	16.36938933
6330418K02Rik	6330418K02Rik	37.77420041	-0.114365612	0.280844056	-0.407221054	0.68384564	0.756631412	OK	39.27063887	36.27776196
6330549D23Rik	6330549D23Rik	7.630712679	-0.991347412	0.750618526	-1.32070736	0.186598959	0.264231138	OK	10.15392313	5.107502224
6430411K18Rik	6430411K18Rik	0.248365746	-0.188880588	3.533811541	-0.053449536	0.957373737	NaN	Low	0.264600838	0.232130653
6430503K07Rik	6430503K07Rik	0	NaN	NaN	NaN	NaN	NaN	Low	NaN	NaN
6430531B16Rik	6430531B16Rik	3.230921993	0.062423965	0.780873675	0.079941182	0.936284036	0.954097382	OK	3.161033523	3.300810464
6430548M08Rik	6430548M08Rik	293.6741823	-0.138446278	0.207970355	-0.665701982	0.505601606	0.59878451	OK	307.7544014	279.5939633
6430550D23Rik	6430550D23Rik	16.3916635	-0.468884865	0.364093088	-1.287815892	0.197810059	0.277938362	OK	19.03215789	13.75116911
6430553K19Rik	6430553K19Rik	0.755470463	0.700542477	2.142137116	0.327029709	0.743645415	NaN	Low	0.575571164	0.935369762
6430562O15Rik	6430562O15Rik	5.058348264	0.413129605	0.773640724	0.534007056	0.593336653	0.677858115	OK	4.339003843	5.777692684
6430571L13Rik	6430571L13Rik	47.97694833	-2.031607312	0.426096505	-4.767951125	1.86E-06	8.50E-06	OK	77.09726103	18.85663564
6430584L05Rik	6430584L05Rik	0.617067658	-0.758663467	2.208739874	-0.343482488	0.731235513	NaN	Low	0.775676603	0.458458714
6430628N08Rik	6430628N08Rik	0	NaN	NaN	NaN	NaN	NaN	Low	NaN	NaN
6430706D22Rik	6430706D22Rik	318.8352948	0.056056726	0.379255033	0.147807469	0.882494715	0.91445346	OK	312.6418118	325.0287779
6430710C18Rik	6430710C18Rik	0.285717077	-0.189598446	3.533811541	-0.053652676	0.957211887	NaN	Low	0.304464519	0.266969636
6530402F18Rik	6530402F18Rik	47.82762016	-0.854504351	0.319868547	-2.671423489	0.007553029	0.016295238	OK	61.59165117	34.06358915
6530403H02Rik	6530403H02Rik	3.509404463	0.356037204	0.820466226	0.433944985	0.664328392	0.739208919	OK	3.078552674	3.940256252
6530411M01Rik	6530411M01Rik	0	NaN	NaN	NaN	NaN	NaN	Low	NaN	NaN
6720468P15Rik	6720468P15Rik	0.755779769	0.69738112	2.672446051	0.260952366	0.794129241	NaN	Low	0.576588128	0.934971411
6720483E21Rik	6720483E21Rik	0.760659323	-0.328199473	2.19096063	-0.149797066	0.880924724	NaN	Low	0.846809506	0.674509139
6720489N17Rik	6720489N17Rik	34.73881705	0.62671075	0.373458842	1.67812535	0.093322631	0.147668259	OK	27.30995421	42.1676799
6820408C15Rik	6820408C15Rik	16.61518045	-1.136549497	0.4076417	-2.78810901	0.00530167	0.01188774	OK	22.84115143	10.38920947
6820426E19Rik	6820426E19Rik	0.574905396	-1.574668508	2.196272411	-0.716973222	0.473390619	NaN	Low	0.860817066	0.288993726
6820431F20Rik	6820431F20Rik	2420.231968	-0.359926099	0.183212895	-1.964523837	0.049469375	0.085488994	OK	2720.577626	2119.886309
7420426K07Rik	7420426K07Rik	0	NaN	NaN	NaN	NaN	NaN	Low	NaN	NaN
7420700N18Rik	7420700N18Rik	0	NaN	NaN	NaN	NaN	NaN	Low	NaN	NaN
7420701I03Rik	7420701I03Rik	0	NaN	NaN	NaN	NaN	NaN	Low	NaN	NaN
7530416G11Rik	7530416G11Rik	0	NaN	NaN	NaN	NaN	NaN	Low	NaN	NaN
7630403G23Rik	7630403G23Rik	0	NaN	NaN	NaN	NaN	NaN	Low	NaN	NaN
8030411F24Rik	8030411F24Rik	0	NaN	NaN	NaN	NaN	NaN	Low	NaN	NaN
8030423F21Rik	8030423F21Rik	0	NaN	NaN	NaN	NaN	NaN	Low	NaN	NaN
8030423J24Rik	8030423J24Rik	0	NaN	NaN	NaN	NaN	NaN	Low	NaN	NaN
8030442B05Rik	8030442B05Rik	0	NaN	NaN	NaN	NaN	NaN	Low	NaN	NaN
8030443G20Rik	8030443G20Rik	0	NaN	NaN	NaN	NaN	NaN	Low	NaN	NaN
8030451O07Rik	8030451O07Rik	0	NaN	NaN	NaN	NaN	NaN	Low	NaN	NaN
8030455M16Rik	8030455M16Rik	0	NaN	NaN	NaN	NaN	NaN	Low	NaN	NaN
8030462N17Rik	8030462N17Rik	246.673992	-0.778665441	0.154868102	-5.027926556	4.96E-07	2.52E-06	OK	311.6723666	181.6756173
8030474K03Rik	8030474K03Rik	0	NaN	NaN	NaN	NaN	NaN	Low	NaN	NaN
8430422H06Rik	8430422H06Rik	0	NaN	NaN	NaN	NaN	NaN	Low	NaN	NaN
8430423G03Rik	8430423G03Rik	0.220905352	1.243945944	3.527690785	0.352623294	0.724370872	NaN	Low	0.131161251	0.310649453
8430426J06Rik	8430426J06Rik	5.68605825	-1.991715005	0.856772236	-2.324672674	0.02008947	0.038853296	OK	9.087226092	2.284890407
8430429K09Rik	8430429K09Rik	74.822643	-0.207267911	0.20668936	-1.002799134	0.315957787	0.409897745	OK	80.18819593	69.45709007
8430430B14Rik	8430430B14Rik	0.535550708	0.411715948	2.770864685	0.148587533	0.881879111	NaN	Low	0.459647487	0.611453929
8430431K14Rik	8430431K14Rik	0.881174588	-1.550508774	1.766894265	-0.877533424	0.380196973	NaN	Low	1.313823448	0.448525727
8430436N08Rik	8430436N08Rik	0	NaN	NaN	NaN	NaN	NaN	Low	NaN	NaN
8430437L04Rik	8430437L04Rik	0	NaN	NaN	NaN	NaN	NaN	Low	NaN	NaN
9030025P20Rik	9030025P20Rik	127.8331002	0.471425179	0.386415845	1.219994429	0.222466987	0.306837228	OK	107.1311588	148.5350416
9030204H09Rik	9030204H09Rik	0	NaN	NaN	NaN	NaN	NaN	Low	NaN	NaN
9030404E10Rik	9030404E10Rik	0.889478601	-0.656377874	2.630295868	-0.249545263	0.802939033	NaN	Low	1.088400539	0.690556662
9030612E09Rik	9030612E09Rik	0.752561663	-2.187938014	1.761085686	-1.242380215	0.214096312	NaN	Low	1.234249015	0.27087431
9030616G12Rik	9030616G12Rik	0.128972189	-0.910637598	3.533811541	-0.257692745	0.796644045	NaN	Low	0.168376505	0.089567873
9030619P08Rik	9030619P08Rik	630.8157911	-1.771031842	1.076414001	-1.645307327	0.09990645	0.156429297	OK	975.7404922	285.89109
9030624G23Rik	9030624G23Rik	11.41032281	0.896842379	0.729163922	1.229959894	0.218712124	0.302597777	OK	7.973709179	14.84693644
9030625G05Rik	9030625G05Rik	15.09362163	-0.053587529	0.523372633	-0.102388864	0.918448023	0.940509494	OK	15.37390848	14.81333477
9130008F23Rik	9130008F23Rik	142.2347037	2.042916877	0.262526332	7.781759883	7.15E-15	1.48E-13	OK	55.5519857	228.9174218
9130015A21Rik	9130015A21Rik	0.10665654	-0.910637598	3.533811541	-0.257692745	0.796644045	NaN	Low	0.139242852	0.074070227
9130015G15Rik	9130015G15Rik	0	NaN	NaN	NaN	NaN	NaN	Low	NaN	NaN
9130015L21Rik	9130015L21Rik	0	NaN	NaN	NaN	NaN	NaN	Low	NaN	NaN
9130019O22Rik	9130019O22Rik	97.16979957	0.470161914	0.200117071	2.349434324	0.018801961	0.036644505	OK	81.47505832	112.8645408
9130019P16Rik	9130019P16Rik	2.100153076	-1.068060099	1.033110634	-1.033829353	0.301215947	0.394192733	OK	2.843886374	1.356419778
9130023H24Rik	9130023H24Rik	180.6195535	0.116851771	0.147362679	0.792953624	0.427804843	0.524793007	OK	173.3088664	187.9302406
9130024F11Rik	9130024F11Rik	62.35252735	-1.224617772	0.341563186	-3.585333032	0.000336648	0.000984462	OK	87.33392079	37.37113391
9130204L05Rik	9130204L05Rik	0	NaN	NaN	NaN	NaN	NaN	Low	NaN	NaN
9130209A04Rik	9130209A04Rik	0	NaN	NaN	NaN	NaN	NaN	Low	NaN	NaN
9130221F21Rik	9130221F21Rik	0	NaN	NaN	NaN	NaN	NaN	Low	NaN	NaN
9130221H12Rik	9130221H12Rik	125.2867224	0.143669757	0.144255579	0.995938998	0.319279786	0.413547096	OK	119.0535783	131.5198665
9130227L01Rik	9130227L01Rik	4.295025992	-1.511820828	1.317887362	-1.147154811	0.251317644	0.33982735	OK	6.359852823	2.230199161
9130230L23Rik	9130230L23Rik	7.167210264	0.430122897	0.869947222	0.494424128	0.621006677	0.702152215	OK	6.106643928	8.2277766
9130401M01Rik	9130401M01Rik	292.1213435	0.617064703	0.108461302	5.689261453	1.28E-08	8.71E-08	OK	230.5840568	353.6586303
9130409I23Rik	9130409I23Rik	1.079300307	-1.208790809	2.528137299	-0.478134953	0.632554156	NaN	Low	1.506738654	0.65186196
9230009I02Rik	9230009I02Rik	0	NaN	NaN	NaN	NaN	NaN	Low	NaN	NaN
9230019H11Rik	9230019H11Rik	0	NaN	NaN	NaN	NaN	NaN	Low	NaN	NaN
9230020A06Rik	9230020A06Rik	0	NaN	NaN	NaN	NaN	NaN	Low	NaN	NaN
9230102K24Rik	9230102K24Rik	0.14168884	0.532034922	3.533811541	0.150555545	0.880326332	NaN	Low	0.115855056	0.167522623
9230102O04Rik	9230102O04Rik	34.63220685	0.277148163	0.300083184	0.923571123	0.355709654	0.451408734	OK	31.31589854	37.94851516
9230104L09Rik	9230104L09Rik	0	NaN	NaN	NaN	NaN	NaN	Low	NaN	NaN
9230105E05Rik	9230105E05Rik	10.87260076	-0.978296741	1.076581535	-0.908706596	0.363505022	0.459264465	OK	14.42392521	7.321276314
9230110F15Rik	9230110F15Rik	0	NaN	NaN	NaN	NaN	NaN	Low	NaN	NaN
9230112D13Rik	9230112D13Rik	0.564835771	1.420061199	2.710915152	0.523830928	0.60039614	NaN	Low	0.307312618	0.822358924
9230112J17Rik	9230112J17Rik	10.70280242	-0.972028291	0.519883104	-1.869705486	0.061524727	0.103226043	OK	14.17787986	7.227724988
9230114K14Rik	9230114K14Rik	47.16327101	-1.201483984	0.264031556	-4.550531773	5.35E-06	2.23E-05	OK	65.74067172	28.58587029
9230116L04Rik	9230116L04Rik	2.46899473	-1.69296025	1.089910834	-1.553301606	0.120351097	0.182844422	OK	3.771496972	1.166492489
9230116N13Rik	9230116N13Rik	9.130686977	0.729570866	0.530019772	1.376497453	0.168667675	0.243059983	OK	6.869967015	11.39140694
9230117E06Rik	9230117E06Rik	0.114108521	0.532034922	3.533811541	0.150555545	0.880326332	NaN	Low	0.09330339	0.134913651
9330020H09Rik	9330020H09Rik	61.46187594	-0.301922626	0.205299077	-1.470647752	0.141386403	0.209762303	OK	67.86977874	55.05397313
9330102E08Rik	9330102E08Rik	13.86015844	0.197773199	0.625946264	0.315958749	0.752033819	0.811806057	OK	12.91162703	14.80868985
9330104G04Rik	9330104G04Rik	10.7741303	0.297374499	0.563328609	0.527888153	0.597576968	0.681411305	OK	9.667640158	11.88062043
9330111N05Rik	9330111N05Rik	0.524963054	-2.609235726	2.628726592	-0.992585434	0.320912026	NaN	Low	0.902086745	0.147839363
9330117O12Rik	9330117O12Rik	0	NaN	NaN	NaN	NaN	NaN	Low	NaN	NaN
9330133O14Rik	9330133O14Rik	132.2174798	0.291074582	0.260056803	1.119273096	0.26302365	0.353082479	OK	118.9246051	145.5103544
9330136K24Rik	9330136K24Rik	13.05276563	-0.024981263	0.562981388	-0.04437316	0.964606955	0.974535884	OK	13.16577164	12.93975961
9330151L19Rik	9330151L19Rik	175.8934289	-0.303591118	0.182447005	-1.66399617	0.096113195	0.151453265	OK	194.3323558	157.454502
9330158H04Rik	9330158H04Rik	0	NaN	NaN	NaN	NaN	NaN	Low	NaN	NaN
9330159F19Rik	9330159F19Rik	6.368438377	-0.594716581	1.203944858	-0.493973273	0.621325055	0.702418106	OK	7.662779417	5.074097337
9330159M07Rik	9330159M07Rik	49.78542626	-0.159087296	0.264225494	-0.602089125	0.547114813	0.636027563	OK	52.52759033	47.0432622
9330162012Rik	9330162012Rik	28.4156696	-0.270469121	0.32453959	-0.833393303	0.40462295	0.501456809	OK	31.07150799	25.75983121
9330162B11Rik	9330162B11Rik	0	NaN	NaN	NaN	NaN	NaN	Low	NaN	NaN
9330175E14Rik	9330175E14Rik	6.297245298	0.470302822	1.094610557	0.429653103	0.667448003	0.741892098	OK	5.279822823	7.314667772
9330175M20Rik	9330175M20Rik	0.108757592	0.532034922	3.533811541	0.150555545	0.880326332	NaN	Low	0.088928083	0.1285871
9330178D15Rik	9330178D15Rik	0	NaN	NaN	NaN	NaN	NaN	Low	NaN	NaN
9330179D12Rik	9330179D12Rik	0.701318182	1.783433897	2.57022017	0.693883706	0.487755143	NaN	Low	0.315735174	1.08690119
9330182L06Rik	9330182L06Rik	5.963872501	-0.304293245	0.73322457	-0.415006886	0.678136863	0.751447753	OK	6.590501149	5.337243854
9330182O14Rik	9330182O14Rik	0.213595468	1.211774654	3.529935483	0.343285213	0.731383904	NaN	Low	0.128818488	0.298372448
9330188P03Rik	9330188P03Rik	5.161695803	1.431247759	0.764901374	1.871153338	0.06132383	0.102960607	OK	2.792522085	7.530869521
9330198I05Rik	9330198I05Rik	5.046955103	0.073259932	0.680027103	0.1077309	0.914209158	0.937772856	OK	4.918840656	5.17506955
9330199G10Rik	9330199G10Rik	0	NaN	NaN	NaN	NaN	NaN	Low	NaN	NaN
9430007A20Rik	9430007A20Rik	0	NaN	NaN	NaN	NaN	NaN	Low	NaN	NaN
9430014N10Rik	9430014N10Rik	0	NaN	NaN	NaN	NaN	NaN	Low	NaN	NaN
9430015G10Rik	9430015G10Rik	161.1770221	-0.26340584	0.141437276	-1.862350914	0.062553643	0.104671484	OK	175.8500551	146.503989
9430018G01Rik	9430018G01Rik	0	NaN	NaN	NaN	NaN	NaN	Low	NaN	NaN
9430019J16Rik	9430019J16Rik	0	NaN	NaN	NaN	NaN	NaN	Low	NaN	NaN
9430021M05Rik	9430021M05Rik	0.106797734	0.532034922	3.533811541	0.150555545	0.880326332	NaN	Low	0.087325562	0.126269906
9430037G07Rik	9430037G07Rik	44.89106638	-0.434029444	0.23032458	-1.884425204	0.059507483	0.100360173	OK	51.59324739	38.18888537
9430038I01Rik	9430038I01Rik	73.22348738	0.183223504	0.225665448	0.811925378	0.416834451	0.51376208	OK	68.58000426	77.8669705
9430041J12Rik	9430041J12Rik	0.213313079	-1.512637128	3.528867135	-0.428646665	0.66818038	NaN	Low	0.315909393	0.110716766
9430060I03Rik	9430060I03Rik	3.402475816	-0.152662886	1.032469393	-0.147861899	0.882451757	0.91445346	OK	3.582329358	3.222622273
9430065F17Rik	9430065F17Rik	19.65136222	1.072689957	0.814993716	1.316194144	0.188108889	0.266147519	OK	12.66460618	26.63811826
9430069I07Rik	9430069I07Rik	0	NaN	NaN	NaN	NaN	NaN	Low	NaN	NaN
9430078K24Rik	9430078K24Rik	0.59548726	1.528820388	2.145885087	0.712442804	0.476190618	NaN	Low	0.306517848	0.884456672
9430083A17Rik	9430083A17Rik	32.60823167	0.11179146	0.306185221	0.365110568	0.715028873	0.782365508	OK	31.34549117	33.87097218
9430091E24Rik	9430091E24Rik	44.03831817	-0.465382688	0.296928652	-1.567321593	0.117039541	0.17838429	OK	51.08027176	36.99636459
9530002B09Rik	9530002B09Rik	0	NaN	NaN	NaN	NaN	NaN	Low	NaN	NaN
9530003J23Rik	9530003J23Rik	0	NaN	NaN	NaN	NaN	NaN	Low	NaN	NaN
9530014B07Rik	9530014B07Rik	1.293069292	0.135169759	1.486293185	0.09094421	0.927536921	0.947002014	OK	1.232538094	1.35360049
9530020I12Rik	9530020I12Rik	0.782957043	1.128292487	1.847132546	0.610834609	0.541309079	NaN	Low	0.491498671	1.074415414
9530026F06Rik	9530026F06Rik	0.10665654	-0.910637598	3.533811541	-0.257692745	0.796644045	NaN	Low	0.139242852	0.074070227
9530026P05Rik	9530026P05Rik	11.66452133	-0.364726459	0.447110246	-0.815741671	0.4146479	0.511589991	OK	13.13116689	10.19787576
9530027J09Rik	9530027J09Rik	0.431109434	2.146033184	3.465636555	0.619232037	0.535763509	NaN	Low	0.158902391	0.703316478
9530036O11Rik	9530036O11Rik	1.096987024	-0.5816778	2.038808052	-0.285302876	0.77541211	NaN	Low	1.315185308	0.878788739
9530051G07Rik	9530051G07Rik	3.135569313	-1.057632104	0.841874389	-1.25628255	0.209013546	0.290847897	OK	4.236053916	2.035084711
9530052C20Rik	9530052C20Rik	14.242656	-0.200948856	0.427050887	-0.470550144	0.637962018	0.716463149	OK	15.23296481	13.2523472
9530052E02Rik	9530052E02Rik	34.94095195	2.499717719	0.567632841	4.403758093	1.06E-05	4.19E-05	OK	10.49948239	59.38242152
9530053A07Rik	9530053A07Rik	3.932167283	5.3313615	1.375581249	3.875715449	0.000106312	0.000345212	OK	0.190593211	7.673741355
9530059O14Rik	9530059O14Rik	0	NaN	NaN	NaN	NaN	NaN	Low	NaN	NaN
9530062K07Rik	9530062K07Rik	13.05546977	-1.264267453	0.46340282	-2.728225633	0.006367604	0.014011716	OK	18.43588382	7.675055714
9530068E07Rik	9530068E07Rik	4475.979522	-0.403673745	0.086183202	-4.683902845	2.81E-06	1.24E-05	OK	5098.127199	3853.831846
9530077C05Rik	9530077C05Rik	51.07972059	0.485702642	0.323787362	1.500066708	0.133597124	0.19980392	OK	42.56168682	59.59775436
9530080O11Rik	9530080O11Rik	6.748131671	-0.325360692	0.843653943	-0.385656578	0.699751026	0.76948911	OK	7.505851816	5.990411526
9530082P21Rik	9530082P21Rik	120.5688609	0.067889689	0.195978867	0.346413315	0.72903212	0.793419305	OK	117.7325469	123.4051749
9530091C08Rik	9530091C08Rik	6.203521674	0.425314799	0.622152882	0.683617824	0.494216527	0.588431018	OK	5.295670374	7.111372975
9630001P10Rik	9630001P10Rik	3.142167725	0.293399425	0.849114706	0.345535678	0.729691693	0.793881238	OK	2.823754676	3.460580775
9630013A20Rik	9630013A20Rik	0	NaN	NaN	NaN	NaN	NaN	Low	NaN	NaN
9630013K17Rik	9630013K17Rik	0	NaN	NaN	NaN	NaN	NaN	Low	NaN	NaN
9630028B13Rik	9630028B13Rik	0	NaN	NaN	NaN	NaN	NaN	Low	NaN	NaN
9630028H03Rik	9630028H03Rik	0	NaN	NaN	NaN	NaN	NaN	Low	NaN	NaN
9630028I04Rik	9630028I04Rik	8.578978322	1.851225147	0.587528912	3.150866465	0.001627869	0.004110333	OK	3.723462742	13.4344939
9830107B12Rik	9830107B12Rik	0	NaN	NaN	NaN	NaN	NaN	Low	NaN	NaN
9830132P13Rik	9830132P13Rik	0.144027243	-0.910637598	3.533811541	-0.257692745	0.796644045	NaN	Low	0.188031264	0.100023221
9830166K06Rik	9830166K06Rik	0	NaN	NaN	NaN	NaN	NaN	Low	NaN	NaN
9930012K11Rik	9930012K11Rik	62.70883962	0.154296634	0.318563305	0.484351562	0.628136389	0.708647321	OK	59.3586685	66.05901074
9930014A18Rik	9930014A18Rik	89.77656559	0.072449047	0.269265487	0.269061766	0.787882152	0.840239383	OK	87.52284601	92.03028517
9930021J03Rik	9930021J03Rik	764.3729233	-0.495791343	0.121955875	-4.065333826	4.80E-05	0.000166336	OK	894.4362121	634.3096345
9930104L06Rik	9930104L06Rik	254.6476168	0.01915307	0.14210098	0.134784927	0.892781923	0.922677957	OK	252.9573039	256.3379297
9930111H07Rik	9930111H07Rik	0	NaN	NaN	NaN	NaN	NaN	Low	NaN	NaN
9930111J21Rik1	9930111J21Rik1	104.3299331	0.561313812	0.29432454	1.907125418	0.056504348	0.095898905	OK	84.28616158	124.3737047
9930111J21Rik2	9930111J21Rik2	26.32375048	2.056670074	0.605474761	3.396789106	0.000681815	0.001876492	OK	10.20251062	42.44499033
a	a	0	NaN	NaN	NaN	NaN	NaN	Low	NaN	NaN
A030001D20Rik	A030001D20Rik	21.77126161	0.026539544	0.417392029	0.063584213	0.949301303	0.963587308	OK	21.57101726	21.97150595
A130010J15Rik	A130010J15Rik	144.2996727	0.554165908	0.167955217	3.299486117	0.00096862	0.002586562	OK	116.9213903	171.6779551
A130030D18Rik	A130030D18Rik	0	NaN	NaN	NaN	NaN	NaN	Low	NaN	NaN
A130077B15Rik	A130077B15Rik	3.822564791	3.721061939	1.244303924	2.990476737	0.002785423	0.006646434	OK	0.538876692	7.106252889
A1bg	A1bg	0	NaN	NaN	NaN	NaN	NaN	Low	NaN	NaN
A1cf	A1cf	1699.269868	-2.625333895	0.378426999	-6.93749098	3.99E-12	5.35E-11	OK	2924.563278	473.9764584
A230001M10Rik	A230001M10Rik	0	NaN	NaN	NaN	NaN	NaN	Low	NaN	NaN
A230009B12Rik	A230009B12Rik	0	NaN	NaN	NaN	NaN	NaN	Low	NaN	NaN
A230020J21Rik	A230020J21Rik	0.377369786	0.588318695	2.924506427	0.201168542	0.840566788	NaN	Low	0.30147454	0.453265032
A230028O05Rik	A230028O05Rik	3.057080337	0.164196316	0.936352005	0.175357468	0.860798759	0.898569027	OK	2.883301339	3.230859335
A230050P20Rik	A230050P20Rik	256.6046215	1.362055329	0.189199936	7.19902637	6.06E-13	9.23E-12	OK	143.7355063	369.4737366
A230051N06Rik	A230051N06Rik	0	NaN	NaN	NaN	NaN	NaN	Low	NaN	NaN
A230056J06Rik	A230056J06Rik	1.122316063	-2.850581918	1.945781457	-1.465006211	0.142919223	NaN	Low	1.971326873	0.273305253
A230056P14Rik	A230056P14Rik	19.03511996	-0.820956306	0.347589317	-2.361857131	0.018183648	0.035587335	OK	24.30946426	13.76077566
A230057D06Rik	A230057D06Rik	1.129121487	0.06367647	1.518725359	0.041927574	0.966556435	NaN	Low	1.104207421	1.154035554
A230070E04Rik	A230070E04Rik	1.963936729	-1.442582784	2.582033951	-0.558700161	0.576366369	0.662460311	OK	2.871445495	1.056427962
A230072C01Rik	A230072C01Rik	107.693489	-0.185784969	0.197419413	-0.941067374	0.346670334	0.442164444	OK	114.6181082	100.7688698
A230072E10Rik	A230072E10Rik	5.897054304	-1.261340762	0.67453575	-1.869939084	0.061492278	0.10319211	OK	8.322377916	3.471730692
A230077H06Rik	A230077H06Rik	0.144027243	-0.910637598	3.533811541	-0.257692745	0.796644045	NaN	Low	0.188031264	0.100023221
A230083G16Rik	A230083G16Rik	0.66863805	-0.892856266	2.211514455	-0.403730694	0.686410766	NaN	Low	0.869181272	0.468094828
A230103J11Rik	A230103J11Rik	12.99852074	1.772167352	0.502918777	3.523764539	0.000425462	0.001217272	OK	5.887455098	20.10958639
A230107N01Rik	A230107N01Rik	20.20749372	-0.800722021	0.396802041	-2.017938265	0.043597691	0.076596547	OK	25.67560388	14.73938355
A230108P19Rik	A230108P19Rik	0	NaN	NaN	NaN	NaN	NaN	Low	NaN	NaN
A2m	A2m	6.646911519	0.223454883	0.74339917	0.300585327	0.763730721	0.821883573	OK	6.133177652	7.160645387
A2ml1	A2ml1	1.406826519	2.280562229	3.253496804	0.700957267	0.483329684	0.578939387	OK	0.480254354	2.333398685
A330008L17Rik	A330008L17Rik	0	NaN	NaN	NaN	NaN	NaN	Low	NaN	NaN
A330009N23Rik	A330009N23Rik	16.12010883	-0.414103939	0.404474549	-1.023807158	0.305926369	0.399246209	OK	18.4178721	13.82234555
A330015K06Rik	A330015K06Rik	0.357148953	0.535036454	2.960500881	0.180724977	0.856583453	NaN	Low	0.291671743	0.422626163
A330023F24Rik	A330023F24Rik	439.4811056	-1.627897592	0.250363143	-6.502145533	7.92E-11	8.28E-10	OK	664.0897448	214.8724663
A330032B11Rik	A330032B11Rik	2.864837644	-1.721287952	0.972058993	-1.770764907	0.076599804	0.124846292	OK	4.396357446	1.333317843
A330033J07Rik	A330033J07Rik	33.46442221	-0.8595669	0.365419463	-2.352274543	0.018658997	0.036399491	OK	43.1487774	23.78006702
A330035P11Rik	A330035P11Rik	37.13418688	-0.904377994	0.251670926	-3.593494133	0.000326273	0.000956607	OK	48.40654692	25.86182684
A330040F15Rik	A330040F15Rik	11.55806027	-2.346502492	0.60290989	-3.891962185	9.94E-05	0.000325076	OK	19.31781155	3.798308979
A330041J22Rik	A330041J22Rik	5.342239417	0.249603104	0.652474094	0.382548681	0.702054427	0.771473955	OK	4.881253806	5.803225027
A330048O09Rik	A330048O09Rik	7.604675007	1.746997803	0.71771104	2.434124189	0.014927872	0.02986211	OK	3.491110711	11.7182393
A330049N07Rik	A330049N07Rik	0.106797734	0.532034922	3.533811541	0.150555545	0.880326332	NaN	Low	0.087325562	0.126269906
A330069E16Rik	A330069E16Rik	10.48544567	-0.618364005	0.571081574	-1.082794532	0.278899633	0.37022154	OK	12.69878561	8.272105739
A330070K13Rik	A330070K13Rik	0	NaN	NaN	NaN	NaN	NaN	Low	NaN	NaN
A330074K22Rik	A330074K22Rik	2.098177522	1.020364069	1.279061268	0.797744482	0.425018785	0.521830336	OK	1.385653282	2.810701762
A330076C08Rik	A330076C08Rik	0	NaN	NaN	NaN	NaN	NaN	Low	NaN	NaN
A330076H08Rik	A330076H08Rik	1.383501064	0.735164266	1.723403427	0.426577001	0.669687452	0.744087375	OK	1.038435652	1.728566476
A330093E20Rik	A330093E20Rik	0.544866622	2.486994828	2.619914943	0.949265485	0.342485603	NaN	Low	0.164958893	0.924774352
A330094K24Rik	A330094K24Rik	1.110829773	0.130574611	1.517221125	0.086061688	0.931417379	NaN	Low	1.06059489	1.161064656
A330102I10Rik	A330102I10Rik	19.05288195	6.855649554	1.086481296	6.309956354	2.79E-10	2.62E-09	OK	0.326212532	37.77955137
A3galt2	A3galt2	6.671808568	-0.220799617	0.598238866	-0.369082702	0.712066082	0.779629003	OK	7.181363252	6.162253884
A430005L14Rik	A430005L14Rik	326.4459343	-0.211291572	0.126191186	-1.674376629	0.094056603	0.148606792	OK	350.3083053	302.5835632
A430033K04Rik	A430033K04Rik	118.0613738	-0.335542286	0.252320024	-1.329828207	0.18357488	0.260736255	OK	131.7291859	104.3935617
A430035B10Rik	A430035B10Rik	52.18112344	-0.786902193	0.333075113	-2.362536746	0.018150342	0.035530389	OK	66.06931382	38.29293306
A430046D13Rik	A430046D13Rik	70.86422207	-0.447603624	0.25904035	-1.727930126	0.084000752	0.135018633	OK	81.76987845	59.95856569
A430057M04Rik	A430057M04Rik	38.54816644	2.589293018	0.359049643	7.211518159	5.53E-13	8.48E-12	OK	10.98545519	66.11087769
A430078G23Rik	A430078G23Rik	3.019968417	0.037560959	0.877364973	0.042811099	0.965852116	0.975268582	OK	2.980657787	3.059279047
A430078I02Rik	A430078I02Rik	4.357717926	-0.238809803	0.793204353	-0.301069708	0.76336134	0.821564844	OK	4.717563912	3.99787194
A430085M09Rik	A430085M09Rik	0	NaN	NaN	NaN	NaN	NaN	Low	NaN	NaN
A430088P11Rik	A430088P11Rik	0.841607047	2.049252543	2.621854612	0.781604187	0.434447225	NaN	Low	0.327542714	1.35567138
A430089I19Rik	A430089I19Rik	0	NaN	NaN	NaN	NaN	NaN	Low	NaN	NaN
A430090L17Rik	A430090L17Rik	0	NaN	NaN	NaN	NaN	NaN	Low	NaN	NaN
A430093F15Rik	A430093F15Rik	3.269742258	0.162496555	1.018372063	0.159565016	0.873223739	0.908079534	OK	3.085794566	3.453689951
A4galt	A4galt	404.6087437	0.138590183	0.170389942	0.813370684	0.416005562	0.513040098	OK	385.1896302	424.0278572
A4gnt	A4gnt	229.1317388	-2.210652509	0.338799094	-6.524965823	6.80E-11	7.21E-10	OK	376.8500773	81.41340023
A530006G24Rik	A530006G24Rik	0	NaN	NaN	NaN	NaN	NaN	Low	NaN	NaN
A530010L16Rik	A530010L16Rik	1.476858031	1.358473612	1.303319808	1.042317935	0.2972643	0.389991911	OK	0.828732361	2.124983702
A530013C23Rik	A530013C23Rik	2.297235048	-0.028928674	0.945978967	-0.030580674	0.975603955	0.982471126	OK	2.320266159	2.274203938
A530016L24Rik	A530016L24Rik	33.49670711	-2.741852262	0.911342359	-3.008586438	0.002624661	0.006291287	OK	58.28084807	8.712566146
A530021J07Rik	A530021J07Rik	0	NaN	NaN	NaN	NaN	NaN	Low	NaN	NaN
A530032D15Rik	A530032D15Rik	6.387511421	3.435684569	0.907738412	3.784883976	0.00015378	0.000481655	OK	1.080758809	11.69426403
A530046M15Rik	A530046M15Rik	0.623063032	2.651072381	2.537588565	1.044721126	0.296151878	NaN	Low	0.17113966	1.074986405
A530050N04Rik	A530050N04Rik	5.330677026	-3.87649094	1.250110728	-3.100918066	0.001929217	0.00477762	OK	9.981734355	0.679619697
A530053G22Rik	A530053G22Rik	0.160205182	-0.910637598	3.533811541	-0.257692745	0.796644045	NaN	Low	0.20915198	0.111258384
A530058N18Rik	A530058N18Rik	0	NaN	NaN	NaN	NaN	NaN	Low	NaN	NaN
A530064D06Rik	A530064D06Rik	3.695221518	2.062233737	1.058044519	1.949099211	0.051283578	0.088307769	OK	1.427739577	5.962703459
A530065N20Rik	A530065N20Rik	0.364453851	-2.098038268	3.493830061	-0.600498087	0.548174335	NaN	Low	0.590890155	0.138017547
A530072M11Rik	A530072M11Rik	9.200952114	0.565534884	0.715115599	0.79083002	0.429043189	0.525860669	OK	7.42031387	10.98159036
A530088E08Rik	A530088E08Rik	1.417147381	2.243716733	1.590666444	1.410551371	0.158376939	0.230632234	OK	0.494110437	2.340184324
A630001G21Rik	A630001G21Rik	113.4316094	2.586884536	0.251792894	10.27385839	9.24E-25	6.58E-23	OK	32.37203996	194.4911788
A630001O12Rik	A630001O12Rik	0	NaN	NaN	NaN	NaN	NaN	Low	NaN	NaN
A630010A05Rik	A630010A05Rik	0	NaN	NaN	NaN	NaN	NaN	Low	NaN	NaN
A630012P03Rik	A630012P03Rik	0.861599069	3.115325583	1.903249354	1.636845733	0.101662707	NaN	Low	0.178278675	1.544919463
A630019I02Rik	A630019I02Rik	0.213455693	-0.192450032	3.533811541	-0.054459619	0.95656898	NaN	Low	0.227671708	0.199239679
A630023A22Rik	A630023A22Rik	0	NaN	NaN	NaN	NaN	NaN	Low	NaN	NaN
A630023P12Rik	A630023P12Rik	0.947964612	-0.380944257	2.132089733	-0.178671775	0.858195433	NaN	Low	1.072397703	0.823531522
A630066F11Rik	A630066F11Rik	51.67849359	0.570222954	0.246293297	2.315219135	0.020600943	0.039755957	OK	41.5964834	61.76050378
A630072M18Rik	A630072M18Rik	119.2799431	-0.267668475	0.176255331	-1.518640453	0.128853023	0.193583406	OK	130.3135323	108.246354
A630073D07Rik	A630073D07Rik	0	NaN	NaN	NaN	NaN	NaN	Low	NaN	NaN
A630075F10Rik	A630075F10Rik	0.220757062	-0.190086062	3.533811541	-0.053790662	0.95710195	NaN	Low	0.235279271	0.206234852
A630076J17Rik	A630076J17Rik	0.10665654	-0.910637598	3.533811541	-0.257692745	0.796644045	NaN	Low	0.139242852	0.074070227
A630077J23Rik	A630077J23Rik	1.337443292	-3.953634588	1.627662506	-2.429026026	0.015139446	0.03023233	OK	2.512712941	0.162173643
A630089N07Rik	A630089N07Rik	11.8352187	-1.419319536	0.501921735	-2.827770621	0.004687338	0.010644557	OK	17.2287892	6.441648209
A630095E13Rik	A630095E13Rik	0.304407626	-1.758162594	3.518642029	-0.499670776	0.617306913	NaN	Low	0.469901028	0.138914224
A630095N17Rik	A630095N17Rik	0	NaN	NaN	NaN	NaN	NaN	Low	NaN	NaN
A730004F24Rik	A730004F24Rik	0	NaN	NaN	NaN	NaN	NaN	Low	NaN	NaN
A730006G06Rik	A730006G06Rik	0	NaN	NaN	NaN	NaN	NaN	Low	NaN	NaN
A730008H23Rik	A730008H23Rik	52.95090254	-1.242373433	0.387775244	-3.203849271	0.001356034	0.003496117	OK	74.43841839	31.46338669
A730013G03Rik	A730013G03Rik	0.360234388	1.869443436	3.482684722	0.536782277	0.591418015	NaN	Low	0.154809152	0.565659624
A730017C20Rik	A730017C20Rik	6.26532735	-0.215791382	0.64848753	-0.332761036	0.739314673	0.802076364	OK	6.733024461	5.797630239
A730017L22Rik	A730017L22Rik	107.1904748	-0.258798523	0.180498786	-1.433796478	0.15163035	0.222457945	OK	116.7789828	97.60196686
A730018C14Rik	A730018C14Rik	0	NaN	NaN	NaN	NaN	NaN	Low	NaN	NaN
A730020E08Rik	A730020E08Rik	16.91848085	0.285558889	0.367195787	0.777674742	0.436760786	0.533576908	OK	15.24955192	18.58740979
A730020M07Rik	A730020M07Rik	66.68771118	1.284688876	0.51944364	2.473201668	0.013390855	0.027135328	OK	38.81372804	94.56169433
A730035I17Rik	A730035I17Rik	0	NaN	NaN	NaN	NaN	NaN	Low	NaN	NaN
A730036I17Rik	A730036I17Rik	1.895748255	-1.589936231	1.374458695	-1.156772654	0.247365257	0.335612013	OK	2.846071135	0.945425374
A730043L09Rik	A730043L09Rik	0	NaN	NaN	NaN	NaN	NaN	Low	NaN	NaN
A730046J19Rik	A730046J19Rik	0.108757592	0.532034922	3.533811541	0.150555545	0.880326332	NaN	Low	0.088928083	0.1285871
A730056A06Rik	A730056A06Rik	0.322552506	1.731337977	3.492560209	0.495721727	0.620090756	NaN	Low	0.149317556	0.495787457
A730063M14Rik	A730063M14Rik	30.70777159	0.708092495	0.33555504	2.110212664	0.034840042	0.062932762	OK	23.31961841	38.09592476
A730081D07Rik	A730081D07Rik	1.975506471	-0.667866909	1.324121954	-0.504384741	0.613991039	0.695757599	OK	2.424772353	1.526240589
A730082K24Rik	A730082K24Rik	0.362658031	1.874565176	2.891137284	0.648383315	0.516737059	NaN	Low	0.15541674	0.569899322
A730085K08Rik	A730085K08Rik	0	NaN	NaN	NaN	NaN	NaN	Low	NaN	NaN
A730090N16Rik	A730090N16Rik	2.414720819	-0.277195692	1.182190946	-0.234476244	0.814615274	0.861837128	OK	2.645988888	2.183452749
A730098A19Rik	A730098A19Rik	0	NaN	NaN	NaN	NaN	NaN	Low	NaN	NaN
A830009L08Rik	A830009L08Rik	2.681642095	-0.160807563	1.252338392	-0.12840584	0.89782781	0.926078639	OK	2.830939904	2.532344286
A830010M20Rik	A830010M20Rik	130.2132523	-0.492132726	0.196048564	-2.510259267	0.012064255	0.024780235	OK	152.2095673	108.2169374
A830011K09Rik	A830011K09Rik	0	NaN	NaN	NaN	NaN	NaN	Low	NaN	NaN
A830018L16Rik	A830018L16Rik	2.56359663	-2.00868452	1.167865309	-1.719962486	0.085439261	0.137121932	OK	4.106683917	1.020509343
A830019L24Rik	A830019L24Rik	0	NaN	NaN	NaN	NaN	NaN	Low	NaN	NaN
A830019P07Rik	A830019P07Rik	2.538163669	-0.696072584	1.049473943	-0.663258568	0.507164967	0.599997125	OK	3.138863231	1.937464108
A830029E22Rik	A830029E22Rik	0	NaN	NaN	NaN	NaN	NaN	Low	NaN	NaN
A830035O19Rik	A830035O19Rik	23.96038126	0.51028388	0.32014812	1.59389935	0.11095858	0.170787997	OK	19.76659693	28.15416559
A830036E02Rik	A830036E02Rik	0	NaN	NaN	NaN	NaN	NaN	Low	NaN	NaN
A830052D11Rik	A830052D11Rik	8.680425076	-1.7229642	0.63873151	-2.697478006	0.00698669	0.015193778	OK	13.32451297	4.036337179
A830082K12Rik	A830082K12Rik	6.423698297	-1.271999908	0.632338462	-2.0115808	0.044264145	0.077622031	OK	9.085304879	3.762091715
A830082N09Rik	A830082N09Rik	25.77157482	-0.797244653	0.356517646	-2.2361997	0.025338693	0.047709995	OK	32.71652087	18.82662878
A930001A20Rik	A930001A20Rik	2.454813444	-0.63891529	0.945252963	-0.675919902	0.499091501	0.592772107	OK	2.989672397	1.919954491
A930001C03Rik	A930001C03Rik	67.51892845	1.289315079	0.325067897	3.966294704	7.30E-05	0.000245637	OK	39.20823305	95.82962385
A930002C04Rik	A930002C04Rik	0.108757592	0.532034922	3.533811541	0.150555545	0.880326332	NaN	Low	0.088928083	0.1285871
A930003A15Rik	A930003A15Rik	0	NaN	NaN	NaN	NaN	NaN	Low	NaN	NaN
A930003O13Rik	A930003O13Rik	0	NaN	NaN	NaN	NaN	NaN	Low	NaN	NaN
A930004D18Rik	A930004D18Rik	69.07499871	0.173139484	0.283448241	0.610832805	0.541310273	0.631410214	OK	64.93508149	73.21491594
A930005H10Rik	A930005H10Rik	190.4767787	0.952494869	0.211255039	4.508743899	6.52E-06	2.68E-05	OK	129.7872153	251.1663421
A930006I01Rik	A930006I01Rik	0	NaN	NaN	NaN	NaN	NaN	Low	NaN	NaN
A930006K02Rik	A930006K02Rik	12.88967989	0.168061604	0.475731184	0.353270102	0.723885957	0.789243266	OK	12.13975915	13.63960064
A930007A09Rik	A930007A09Rik	72.61614267	0.243648879	0.293928194	0.828940141	0.40713828	0.503982141	OK	66.49880397	78.73348137
A930007I19Rik	A930007I19Rik	4.792495674	-2.875996402	0.930724513	-3.09006195	0.002001148	0.004935482	OK	8.435863476	1.149127871
A930009A15Rik	A930009A15Rik	0	NaN	NaN	NaN	NaN	NaN	Low	NaN	NaN
A930011G23Rik	A930011G23Rik	0.258105347	-0.188562509	3.533811541	-0.053359526	0.957445453	NaN	Low	0.274948763	0.241261931
A930012L18Rik	A930012L18Rik	5.200788641	0.429915258	0.735054186	0.5848756	0.558631366	0.646300351	OK	4.431569175	5.970008108
A930013F10Rik	A930013F10Rik	87.69259198	-0.384157969	0.190796396	-2.013444575	0.04406788	0.077301949	OK	99.29939673	76.08578723
A930015D03Rik	A930015D03Rik	29.18768203	1.884514078	0.631868908	2.982444706	0.002859563	0.006801232	OK	12.44071042	45.93465364
A930016O22Rik	A930016O22Rik	5.55701975	2.353973972	0.76585083	3.073671635	0.00211442	0.005182294	OK	1.818305713	9.295733788
A930017K11Rik	A930017K11Rik	99.84936101	-0.497552228	0.195563692	-2.544195314	0.010952982	0.022702859	OK	116.898579	82.80014301
A930017M01Rik	A930017M01Rik	3.447557058	-0.066247746	0.864530886	-0.076628548	0.938919048	0.955743088	OK	3.526698095	3.368416022
A930018P22Rik	A930018P22Rik	0.958633167	-0.830702574	1.697078421	-0.489489799	0.624494975	NaN	Low	1.227242599	0.690023735
A930019D19Rik	A930019D19Rik	0	NaN	NaN	NaN	NaN	NaN	Low	NaN	NaN
A930024E05Rik	A930024E05Rik	23.00580321	1.454881298	0.425315967	3.42070698	0.000624586	0.001730837	OK	12.29816211	33.7134443
A930031H19Rik	A930031H19Rik	0	NaN	NaN	NaN	NaN	NaN	Low	NaN	NaN
A930033H14Rik	A930033H14Rik	42.85629483	-0.968337225	0.264318871	-3.663519078	0.000248774	0.00074836	OK	56.72217953	28.99041013
A930037H05Rik	A930037H05Rik	12.36161872	-1.29159459	0.479052561	-2.696143794	0.007014738	0.0152467	OK	17.55289331	7.170344129
A930041C12Rik	A930041C12Rik	0.14168884	0.532034922	3.533811541	0.150555545	0.880326332	NaN	Low	0.115855056	0.167522623
AA387883	AA387883	0	NaN	NaN	NaN	NaN	NaN	Low	NaN	NaN
AA388235	AA388235	41.63185769	-1.599169191	0.729646513	-2.191704013	0.028400886	0.0527057	OK	62.6011437	20.66257168
AA413626	AA413626	2.088604832	0.317814714	0.998693632	0.318230441	0.750310144	0.810411762	OK	1.859478825	2.317730838
AA414768	AA414768	69.25771416	1.647495666	0.264601518	6.226327354	4.77E-10	4.29E-09	OK	33.51536466	105.0000637
AA465934	AA465934	21.9895274	0.232226312	0.36768312	0.631593619	0.527652457	0.618513316	OK	20.22354459	23.75551022
AA467197	AA467197	53.49866971	4.033695436	0.600864342	6.713154952	1.90E-11	2.24E-10	OK	6.157024392	100.840315
AA536875	AA536875	1.599848096	-4.225031861	3.409029324	-1.239365068	0.215210332	0.298364196	OK	3.037282064	0.162414127
AA543186	AA543186	23.41772069	-1.044881293	0.388819342	-2.687318194	0.00720283	0.015617542	OK	31.54571379	15.28972758
AA543401	AA543401	0	NaN	NaN	NaN	NaN	NaN	Low	NaN	NaN
AA545190	AA545190	0	NaN	NaN	NaN	NaN	NaN	Low	NaN	NaN
AA619741	AA619741	0	NaN	NaN	NaN	NaN	NaN	Low	NaN	NaN
AA792892	AA792892	0.160205182	-0.910637598	3.533811541	-0.257692745	0.796644045	NaN	Low	0.20915198	0.111258384
AA986860	AA986860	475.9910411	0.585662228	0.196212076	2.984842926	0.00283724	0.006757658	OK	380.6820244	571.3000578
Aaas	Aaas	306.1071382	0.202225954	0.154599524	1.308063238	0.190851861	0.269459706	OK	284.6883186	327.5259578
Aacs	Aacs	1540.342527	-1.952260545	0.332322132	-5.874602861	4.24E-09	3.18E-08	OK	2448.075411	632.6096439
Aadac	Aadac	1978.398724	-1.763137676	0.424450063	-4.153934298	3.27E-05	0.000117162	OK	3056.370198	900.4272493
Aadacl2	Aadacl2	0	NaN	NaN	NaN	NaN	NaN	Low	NaN	NaN
Aadacl3	Aadacl3	0	NaN	NaN	NaN	NaN	NaN	Low	NaN	NaN
Aadacl4	Aadacl4	0	NaN	NaN	NaN	NaN	NaN	Low	NaN	NaN
Aadat	Aadat	11925.11499	-1.87124908	0.881949167	-2.121719878	0.033861268	0.061421074	OK	18730.49804	5119.731943
Aaed1	Aaed1	357.1338101	-0.715114376	0.124951603	-5.723130849	1.05E-08	7.27E-08	OK	443.8769449	270.3906754
Aagab	Aagab	1071.478001	0.116733405	0.087794291	1.329624104	0.183642152	0.260809861	OK	1028.153155	1114.802846
Aak1	Aak1	2123.38559	-0.140712961	0.122203017	-1.151468801	0.249539423	0.337855846	OK	2226.855563	2019.915617
Aamdc	Aamdc	547.2293761	-0.889848967	0.13861215	-6.419703948	1.37E-10	1.36E-09	OK	710.8395416	383.6192106
Aamp	Aamp	2823.633875	-0.200176381	0.101686245	-1.968568923	0.049002614	0.084829997	OK	3019.212194	2628.055556
Aanat	Aanat	0.25122008	-0.149410336	3.533811541	-0.042280222	0.966275312	NaN	Low	0.264217063	0.238223097
Aar2	Aar2	832.3317787	0.87518957	0.146982428	5.954382302	2.61E-09	2.04E-08	OK	587.3384816	1077.325076
Aard	Aard	4.998425048	1.13126121	0.754698827	1.498957159	0.133884746	0.200180878	OK	3.133316208	6.863533888
Aars	Aars	2307.239114	0.569672334	0.138737423	4.106118756	4.02E-05	0.000141632	OK	1857.541024	2756.937204
Aars2	Aars2	370.1698454	-0.153857475	0.133263736	-1.154533706	0.248281428	0.336557497	OK	389.8897023	350.4499884
Aarsd1	Aarsd1	639.8228957	-0.17703475	0.094666644	-1.870085847	0.061471898	0.103168165	OK	679.0304069	600.6153844
Aasdh	Aasdh	218.6426434	-0.629582337	0.184966739	-3.403759733	0.000664652	0.001834639	OK	265.6067653	171.6785215
Aasdhppt	Aasdhppt	641.0979181	-0.208784355	0.089616973	-2.32974121	0.019819833	0.038402206	OK	687.406421	594.7894151
Aass	Aass	5748.633656	-2.176920883	0.407697458	-5.339549807	9.32E-08	5.44E-07	OK	9415.136007	2082.131305
Aatf	Aatf	426.8811937	0.076472623	0.111527978	0.685681066	0.492914249	0.587220553	OK	415.5700427	438.1923448
Aatk	Aatk	58.04701007	-0.807140041	0.325364971	-2.480722003	0.013111659	0.026630296	OK	73.8740114	42.22000874
AB124611	AB124611	49.81090871	2.084428866	0.368323655	5.659231598	1.52E-08	1.03E-07	OK	19.00790975	80.61390766
Abat	Abat	6763.744903	-2.398334058	0.414294512	-5.788959273	7.08E-09	5.09E-08	OK	11370.6629	2156.826909
Abca1	Abca1	1610.062712	0.873115275	0.123300342	7.081207223	1.43E-12	2.06E-11	OK	1137.205051	2082.920372
Abca12	Abca12	0	NaN	NaN	NaN	NaN	NaN	Low	NaN	NaN
Abca13	Abca13	4113.687288	-2.498771425	0.507236595	-4.926244384	8.38E-07	4.09E-06	OK	6990.554625	1236.819952
Abca14	Abca14	3.88197165	-0.585283811	0.933164944	-0.627202956	0.530526206	0.621062576	OK	4.658780966	3.105162333
Abca15	Abca15	0	NaN	NaN	NaN	NaN	NaN	Low	NaN	NaN
Abca16	Abca16	0	NaN	NaN	NaN	NaN	NaN	Low	NaN	NaN
Abca17	Abca17	6.479177296	-0.499905442	0.945625785	-0.528650392	0.597047996	0.681130171	OK	7.590622292	5.3677323
Abca2	Abca2	2157.203786	-0.024639684	0.169466253	-0.145395814	0.884398369	0.915807721	OK	2175.624702	2138.78287
Abca3	Abca3	8324.949298	-0.813757407	0.176992295	-4.597699606	4.27E-06	1.82E-05	OK	10612.47816	6037.42044
Abca4	Abca4	238.2537542	-0.92672576	0.362573277	-2.555968182	0.01058928	0.022029356	OK	312.2487695	164.2587388
Abca5	Abca5	567.6698044	-1.082369278	0.233452802	-4.636351626	3.55E-06	1.54E-05	OK	771.1581486	364.1814602
Abca6	Abca6	30.83088072	0.158519723	0.729337041	0.217347692	0.827937392	0.873632043	OK	29.13877276	32.52298868
Abca7	Abca7	698.5303892	0.90557369	0.195134531	4.640765971	3.47E-06	1.51E-05	OK	486.2235056	910.8372728
Abca8a	Abca8a	317.0149001	-0.785472047	0.328894986	-2.388215328	0.016930419	0.033355039	OK	401.2435186	232.7862816
Abca8b	Abca8b	98.27942664	-0.240724774	0.240923718	-0.999174243	0.317710291	0.411728344	OK	106.4597954	90.09905786
Abca9	Abca9	239.2299212	-0.504509185	0.38549313	-1.308737161	0.190623399	0.269229836	OK	280.6380437	197.8217987
Abcb10	Abcb10	703.0565286	-0.52572915	0.121103438	-4.341157917	1.42E-05	5.45E-05	OK	829.7571414	576.3559157
Abcb11	Abcb11	28.66490075	5.838874082	1.927505442	3.029238701	NaN	NaN	Outlier	0.984423688	56.34537781
Abcb1a	Abcb1a	222.9587603	-1.584914064	0.441482376	-3.589982639	0.0003307	0.000968745	OK	334.4353334	111.4821872
Abcb1b	Abcb1b	638.9932333	-1.580454555	0.461829085	-3.42216332	0.00062125	0.001722723	OK	957.7405241	320.2459426
Abcb4	Abcb4	63.06024733	4.112247074	0.609357361	6.74849823	1.49E-11	1.81E-10	OK	6.893876612	119.226618
Abcb5	Abcb5	3.63134921	5.213650915	1.421525518	3.667644969	0.000244795	0.000737969	OK	0.190582944	7.072115476
Abcb6	Abcb6	757.1628044	-0.975087481	0.170932309	-5.704524134	1.17E-08	8.02E-08	OK	1003.722792	510.6028165
Abcb7	Abcb7	1268.346292	-0.89087994	0.151185017	-5.892647016	3.80E-09	2.87E-08	OK	1647.968005	888.724579
Abcb8	Abcb8	1008.536126	-0.492488321	0.108425864	-4.542166436	5.57E-06	2.31E-05	OK	1179.024154	838.0480984
Abcb9	Abcb9	164.4235578	-0.740217731	0.232598189	-3.182388194	0.001460659	0.003737888	OK	205.7031381	123.1439774
Abcc1	Abcc1	1146.315231	1.128112061	0.181277908	6.22310834	4.87E-10	4.36E-09	OK	719.6573101	1572.973152
Abcc10	Abcc10	389.2732871	-0.59318444	0.160028533	-3.706741723	0.000209943	0.000640914	OK	468.1922025	310.3543716
Abcc12	Abcc12	0.10665654	-0.910637598	3.533811541	-0.257692745	0.796644045	NaN	Low	0.139242852	0.074070227
Abcc2	Abcc2	2981.07477	-2.520115366	0.291868713	-8.634414228	5.90E-18	1.87E-16	OK	5077.069077	885.0804635
Abcc3	Abcc3	1313.102505	0.468147404	0.796483794	0.587767646	0.556688263	0.64431724	OK	1101.904835	1524.300175
Abcc4	Abcc4	2603.274435	0.06010991	0.265544674	0.226364586	0.82091787	0.867309311	OK	2549.049546	2657.499325
Abcc5	Abcc5	1625.266361	0.833108475	0.16239681	5.130079077	2.90E-07	1.54E-06	OK	1168.617525	2081.915198
Abcc6	Abcc6	195.0324006	-1.82628624	0.365045783	-5.002896415	5.65E-07	2.84E-06	OK	304.2651885	85.79961279
Abcc8	Abcc8	8.747434148	-0.430896532	0.539438665	-0.798786887	0.424413996	0.521163593	OK	10.04412769	7.450740609
Abcc9	Abcc9	465.3391155	-1.869196111	0.220291227	-8.48511373	2.16E-17	6.32E-16	OK	730.673865	200.0043661
Abcd1	Abcd1	405.1954635	-0.121226039	0.114674205	-1.05713433	0.290450285	0.382877895	OK	422.2092324	388.1816946
Abcd2	Abcd2	43.59112625	-0.945888809	0.540783837	-1.749107026	0.080272521	0.129879308	OK	57.39036213	29.79189036
Abcd3	Abcd3	6183.125282	-1.40414064	0.176348496	-7.962305738	1.69E-15	3.75E-14	OK	8975.078618	3391.171946
Abcd4	Abcd4	493.0719972	-1.06677628	0.185946488	-5.737006858	9.64E-09	6.74E-08	OK	667.4931099	318.6508845
Abce1	Abce1	1803.632047	-0.350116547	0.118852693	-2.945802388	0.003221181	0.007590729	OK	2021.419005	1585.84509
Abcf1	Abcf1	1881.064549	-0.022115502	0.118005245	-0.187411174	0.851338262	0.891518312	OK	1895.481966	1866.647132
Abcf2	Abcf2	1162.170696	0.207763354	0.108399349	1.916647619	0.055282714	0.094185365	OK	1078.632581	1245.70881
Abcf3	Abcf3	905.3380314	-0.277135219	0.095337459	-2.906886988	0.003650451	0.008501436	OK	992.0272997	818.6487631
Abcg1	Abcg1	526.1543575	1.692216339	0.251497168	6.728570166	1.71E-11	2.04E-10	OK	248.6829344	803.6257805
Abcg2	Abcg2	5222.147864	-2.028201472	0.365973686	-5.541932516	2.99E-08	1.92E-07	OK	8387.911138	2056.384589
Abcg3	Abcg3	17.55088501	0.210911122	0.415347454	0.507794427	0.611597519	0.693743823	OK	16.27026157	18.83150844
Abcg4	Abcg4	4.527607469	-0.633449782	0.753799372	-0.840342677	0.40071628	0.497495044	OK	5.505917903	3.549297036
Abcg5	Abcg5	8.502785201	1.978348669	1.091065987	1.813225499	NaN	NaN	Outlier	3.44213192	13.56343848
Abcg8	Abcg8	9.955753886	1.822611346	1.572224158	1.159256673	NaN	NaN	Outlier	4.388492804	15.52301497
Abhd1	Abhd1	65.29385987	-1.116340204	0.228705819	-4.881118508	1.05E-06	5.05E-06	OK	89.36636853	41.22135121
Abhd10	Abhd10	284.8613947	-0.057430719	0.176219291	-0.325904835	0.744496357	0.805902637	OK	290.5305189	279.1922706
Abhd11	Abhd11	856.9238791	0.258248142	0.110339227	2.340492571	0.019258322	0.037453824	OK	780.431631	933.4161273
Abhd11os	Abhd11os	33.11460777	-0.678396177	0.468870365	-1.446873651	0.147932314	0.217789599	OK	40.75996361	25.46925194
Abhd12	Abhd12	1233.293661	0.562713593	0.088286679	6.373708886	1.85E-10	1.79E-09	OK	995.778241	1470.809081
Abhd12b	Abhd12b	0	NaN	NaN	NaN	NaN	NaN	Low	NaN	NaN
Abhd13	Abhd13	824.7188232	-0.172836905	0.109413952	-1.579660556	0.114184623	0.174797317	OK	874.0610627	775.3765838
Abhd14a	Abhd14a	518.115648	-1.693625465	0.337012274	-5.025411823	5.02E-07	2.55E-06	OK	791.5304116	244.7008845
Abhd14b	Abhd14b	3803.040576	-1.472287506	0.206807196	-7.119130925	1.09E-12	1.59E-11	OK	5591.019611	2015.06154
Abhd15	Abhd15	61.86274814	-0.36448945	0.239006265	-1.525020488	0.127253988	0.191573196	OK	69.6360966	54.08939968
Abhd16a	Abhd16a	1363.571255	0.054352487	0.089340376	0.608375402	0.542938522	0.632872203	OK	1337.888515	1389.253996
Abhd16b	Abhd16b	0.114108521	0.532034922	3.533811541	0.150555545	0.880326332	NaN	Low	0.09330339	0.134913651
Abhd17a	Abhd17a	1041.935903	-0.001535417	0.121406466	-0.012646913	0.989909492	0.992317068	OK	1042.490354	1041.381453
Abhd17b	Abhd17b	781.7041758	-0.116018313	0.110987961	-1.045323407	0.295873523	0.388556602	OK	813.1186998	750.2896518
Abhd17c	Abhd17c	2381.625211	-0.754478175	0.165742035	-4.552123272	5.31E-06	2.22E-05	OK	2990.562409	1772.688014
Abhd18	Abhd18	210.3267387	-1.308634448	0.20337091	-6.434717974	1.24E-10	1.24E-09	OK	299.674171	120.9793064
Abhd2	Abhd2	827.9492892	-1.5980632	0.195128355	-8.189805123	2.62E-16	6.48E-15	OK	1244.736917	411.1616612
Abhd3	Abhd3	1096.951138	-2.067059554	0.32656649	-6.329674407	2.46E-10	2.33E-09	OK	1771.210931	422.6913448
Abhd4	Abhd4	1995.155297	0.437283315	0.097869712	4.468014739	7.89E-06	3.19E-05	OK	1695.081639	2295.228956
Abhd5	Abhd5	1254.002499	0.415757466	0.11310908	3.675721397	0.000237178	0.000717442	OK	1074.552781	1433.452216
Abhd6	Abhd6	731.10455	0.377987493	0.214209891	1.764566016	0.077636731	0.126243816	OK	635.8736356	826.3354645
Abhd8	Abhd8	365.2592671	0.311316773	0.145646604	2.137480483	0.032558931	0.059352109	OK	326.0021357	404.5163985
Abi1	Abi1	1426.410062	0.179201106	0.086759271	2.065498071	0.038875898	0.069237568	OK	1337.934636	1514.885487
Abi2	Abi2	593.9289799	-0.006222046	0.140946894	-0.044144611	0.964789133	0.974603288	OK	595.2097245	592.6482354
Abi3	Abi3	137.468816	0.529264808	0.165792571	3.192331258	0.001411294	0.003624747	OK	112.5320713	162.4055608
Abi3bp	Abi3bp	217.5882083	-0.336494334	0.2893411	-1.162967632	0.244842635	0.332905393	OK	242.8489423	192.3274743
Abl1	Abl1	1115.684567	-0.12726927	0.097266237	-1.308462968	0.190716327	0.269338551	OK	1164.86348	1066.505654
Abl2	Abl2	704.9786549	-0.356259806	0.148730852	-2.395332254	0.01660531	0.032817941	OK	791.5828943	618.3744155
Ablim1	Ablim1	2339.268683	-0.114919098	0.112337867	-1.022977383	0.30631854	0.399603553	OK	2432.387667	2246.149699
Ablim2	Ablim2	100.1849441	0.617069236	0.23451159	2.631295268	0.00850601	0.018119679	OK	79.08017476	121.2897134
Ablim3	Ablim3	207.6492961	-0.125564238	0.228107807	-0.550460062	0.582003863	0.667712485	OK	216.6799222	198.6186699
Abo	Abo	0	NaN	NaN	NaN	NaN	NaN	Low	NaN	NaN
Abr	Abr	2265.835976	1.380076091	0.25428518	5.427276922	5.72E-08	3.48E-07	OK	1257.812134	3273.859819
Abra	Abra	1.921915729	-2.810393037	1.441266996	-1.949946155	0.051182537	0.088160758	OK	3.364237171	0.479594287
Abracl	Abracl	595.0124146	0.742788729	0.173404739	4.283554957	1.84E-05	6.91E-05	OK	445.1341103	744.8907188
Abraxas1	Abraxas1	155.3951304	-0.201995764	0.138515609	-1.458288821	0.14476095	0.213941553	OK	166.2560467	144.5342141
Abraxas2	Abraxas2	998.8259862	-0.097166811	0.075643838	-1.284530416	0.198956428	0.279339856	OK	1032.449192	965.2027801
Abt1	Abt1	293.44346	0.197802563	0.109220797	1.811033881	0.070135607	0.115763524	OK	273.3584417	313.5284784
Abtb1	Abtb1	461.4976818	0.117697967	0.195261765	0.602770169	0.546661594	0.635632002	OK	442.6831606	480.3122029
Abtb2	Abtb2	315.0349538	-0.363342353	0.228783728	-1.588147705	0.112252943	0.172465798	OK	354.4973218	275.5725859
Acaa1a	Acaa1a	2365.996101	-0.227043959	0.10347066	-2.194283484	0.028215036	0.052406892	OK	2551.786982	2180.205221
Acaa1b	Acaa1b	4791.123371	-2.585186028	0.389110302	-6.643838565	3.06E-11	3.45E-10	OK	8213.536134	1368.710609
Acaa2	Acaa2	3901.308198	-0.824058391	0.260374399	-3.164897904	0.001551374	0.003947293	OK	4986.17291	2816.443486
Acaca	Acaca	1110.350191	-0.755907542	0.283438346	-2.666920524	0.007654977	0.016496212	OK	1394.760073	825.9403101
Acacb	Acacb	1178.940832	0.128206679	0.171614671	0.7470613	0.455026559	0.551612694	OK	1126.591343	1231.290321
Acad10	Acad10	1198.947624	-1.545008405	0.293339113	-5.266970338	1.39E-07	7.80E-07	OK	1785.884032	612.0112152
Acad11	Acad11	4433.065727	-1.2087818	0.180478755	-6.697640389	2.12E-11	2.46E-10	OK	6188.69359	2677.437863
Acad12	Acad12	522.5786783	-1.520416657	0.228983271	-6.639859108	3.14E-11	3.54E-10	OK	775.0028207	270.1545359
Acad8	Acad8	1443.811998	-0.877892076	0.161546748	-5.434291212	5.50E-08	3.36E-07	OK	1870.026677	1017.597319
Acad9	Acad9	1631.592264	-1.192902542	0.176754166	-6.748935947	1.49E-11	1.80E-10	OK	2270.164701	993.0198261
Acadl	Acadl	5907.980157	-0.62126824	0.133065749	-4.668881704	3.03E-06	1.33E-05	OK	7160.757603	4655.202712
Acadm	Acadm	15838.45958	-1.779331105	0.336708734	-5.284481587	1.26E-07	7.14E-07	OK	24530.67993	7146.239237
Acads	Acads	2522.008399	-0.599192844	0.24831927	-2.412993739	0.015822091	0.031431931	OK	3038.338884	2005.677915
Acadsb	Acadsb	3316.173633	-1.41007054	0.153534428	-9.184067435	4.15E-20	1.71E-18	OK	4818.99267	1813.354595
Acadvl	Acadvl	5218.617979	-0.748791984	0.113387052	-6.603857949	4.01E-11	4.43E-10	OK	6543.304609	3893.931349
Acan	Acan	0.998683602	0.416520173	3.380902129	0.123197939	0.901950358	NaN	Low	0.855511846	1.141855357
Acap1	Acap1	46.55977793	0.375199752	0.296336767	1.266126224	0.205467895	0.286931012	OK	40.53930368	52.58025217
Acap2	Acap2	932.2132405	-0.183048327	0.108274538	-1.690594401	0.090914295	0.144469752	OK	991.2733738	873.1531072
Acap3	Acap3	288.2756287	0.400897929	0.151286355	2.649927865	0.008050896	0.017274431	OK	248.4781908	328.0730666
Acat1	Acat1	7560.978346	-1.831570291	0.333933425	-5.48483666	4.14E-08	2.58E-07	OK	11805.18725	3316.769442
Acat2	Acat2	1721.261043	-1.177528325	0.209941689	-5.608835141	2.04E-08	1.35E-07	OK	2387.14535	1055.376736
Acat3	Acat3	413.4525307	-0.147691343	0.331357824	-0.445715575	0.655802713	0.731887446	OK	434.5970156	392.3080459
Acbd3	Acbd3	1089.54428	0.128984451	0.090721823	1.421757702	0.155096603	0.226617695	OK	1040.87123	1138.217329
Acbd4	Acbd4	1100.686849	-1.170157703	0.18553124	-6.307065609	2.84E-10	2.66E-09	OK	1524.103579	677.2701185
Acbd5	Acbd5	2366.525143	-0.623323249	0.123907201	-5.030565172	4.89E-07	2.49E-06	OK	2869.952333	1863.097952
Acbd6	Acbd6	544.8503365	0.398112926	0.13340523	2.984237772	0.002842858	0.006768174	OK	470.1478213	619.5528517
Acbd7	Acbd7	0.872686547	-0.416181754	2.114150596	-0.196855302	0.843940773	NaN	Low	0.997695051	0.747678042
Accs	Accs	209.6469829	0.561606747	0.123819674	4.535682642	5.74E-06	2.38E-05	OK	169.3492977	249.944668
Accsl	Accsl	1.472192389	0.34657627	1.238315969	0.27987709	0.779571805	0.834383517	OK	1.296206731	1.648178047
Acd	Acd	384.8453011	0.374937522	0.118928905	3.152618961	0.001618129	0.004088797	OK	335.1167568	434.5738454
Ace	Ace	3077.059543	-1.853435555	0.371043692	-4.995194893	5.88E-07	2.95E-06	OK	4820.209925	1333.909162
Ace2	Ace2	1126.0201	-1.821879115	0.339032692	-5.373756456	7.71E-08	4.58E-07	OK	1755.494513	496.5456875
Ace3	Ace3	0.678400448	-1.052107433	2.172788878	-0.484219817	0.628229874	NaN	Low	0.91535762	0.441443275
Acer1	Acer1	0	NaN	NaN	NaN	NaN	NaN	Low	NaN	NaN
Acer2	Acer2	646.6850989	-0.014385311	0.210372172	-0.068380292	0.94548291	0.960850137	OK	649.9091652	643.4610326
Acer3	Acer3	433.8648639	-0.033074187	0.118063533	-0.280138886	0.779370952	0.834221431	OK	438.8378826	428.8918451
Ache	Ache	71.56567378	-1.197341247	0.396818516	-3.017352262	0.002549933	0.006134811	OK	99.66821323	43.46313433
Acin1	Acin1	2769.93715	0.317160759	0.074439672	4.260641544	2.04E-05	7.58E-05	OK	2466.687261	3073.187039
Ackr1	Ackr1	1.484220178	0.285610955	1.403279505	0.203531053	0.838719977	0.881922806	OK	1.337782283	1.630658072
Ackr2	Ackr2	11.06348472	0.717260719	0.533999735	1.343185535	0.179211904	0.255614681	OK	8.368566037	13.75840339
Ackr3	Ackr3	806.7681048	-1.138846047	0.319447692	-3.565047032	0.000363791	0.00105597	OK	1109.628676	503.9075334
Ackr4	Ackr4	3.370908837	0.556973462	0.853173307	0.652825701	0.513868653	0.606059144	OK	2.728177849	4.013639825
Acly	Acly	3698.952886	-0.542326737	0.152406581	-3.558420725	0.000373091	0.001079684	OK	4386.120753	3011.785019
Acmsd	Acmsd	1341.640619	-2.08792003	0.519451515	-4.019470483	5.83E-05	0.000199577	OK	2172.311154	510.9700845
Acnat1	Acnat1	1890.864163	-0.792251748	0.327448948	-2.419466462	0.015543294	0.030936323	OK	2397.380086	1384.348241
Acnat2	Acnat2	1032.273255	-1.90034737	0.338630221	-5.611865843	2.00E-08	1.33E-07	OK	1628.346822	436.1996877
Aco1	Aco1	5853.745887	-1.396301413	0.154000419	-9.066867618	1.22E-19	4.73E-18	OK	8484.293212	3223.198562
Aco2	Aco2	15870.2761	-0.823148873	0.086180611	-9.551439222	1.28E-21	6.43E-20	OK	20278.82133	11461.73088
Acod1	Acod1	13.11246107	4.500217421	1.048482051	4.292126331	1.77E-05	6.68E-05	OK	1.109775878	25.11514626
Acot1	Acot1	1816.157748	-0.606568757	0.25657287	-2.364118848	0.018073014	0.035397758	OK	2192.425219	1439.890276
Acot10	Acot10	2.872664336	2.249733539	1.106712422	2.032807705	0.042071954	0.074263774	OK	0.998154727	4.747173946
Acot11	Acot11	762.7907328	-1.255616394	0.323425735	-3.882240211	0.000103499	0.000337049	OK	1075.25076	450.3307058
Acot12	Acot12	1700.411427	-2.371414496	0.353243697	-6.713253532	1.90E-11	2.24E-10	OK	2850.036122	550.7867308
Acot13	Acot13	1633.869983	-0.817891648	0.126081329	-6.487016414	8.76E-11	9.10E-10	OK	2084.988067	1182.7519
Acot2	Acot2	909.5411178	0.541012835	0.197524688	2.738963123	0.006163329	0.013590558	OK	740.9722838	1078.109952
Acot3	Acot3	727.4861131	-1.748226774	0.5530945	-3.160810265	0.001573309	0.003993476	OK	1121.221204	333.751022
Acot4	Acot4	711.3758429	-2.165475581	0.337011386	-6.425526469	1.31E-10	1.31E-09	OK	1163.416173	259.3355127
Acot5	Acot5	10.44727863	3.848199912	0.799117518	4.815561948	1.47E-06	6.83E-06	OK	1.356610924	19.53794634
Acot6	Acot6	74.31570776	-0.297022954	0.195675584	-1.517935695	0.12903061	0.193832956	OK	81.93888201	66.69253351
Acot7	Acot7	673.6494359	-0.233366413	0.35303177	-0.661035161	0.508589765	0.601177175	OK	728.0147937	619.2840781
Acot8	Acot8	382.6816427	-0.292934781	0.171707735	-1.706008063	0.088006578	0.14052086	OK	421.3998748	343.9634105
Acot9	Acot9	1055.040167	0.617401689	0.142598597	4.329647694	1.49E-05	5.72E-05	OK	832.671253	1277.409081
Acox1	Acox1	11138.37071	-1.815112096	0.323283789	-5.614609068	1.97E-08	1.31E-07	OK	17347.02605	4929.715364
Acox2	Acox2	1918.669035	-1.877176491	0.461475232	-4.067773007	4.75E-05	0.000164774	OK	3016.263134	821.0749357
Acox3	Acox3	3097.857839	-0.90041605	0.289306604	-3.112324557	0.001856203	0.004615764	OK	4034.372417	2161.343262
Acoxl	Acoxl	5.109377374	2.782735545	0.931323602	2.987936244	0.002808681	0.006696252	OK	1.296539695	8.922215054
Acp1	Acp1	1167.618986	0.005249471	0.142204115	0.036915044	0.970552745	0.978844103	OK	1165.494706	1169.743266
Acp2	Acp2	1090.53946	0.362514228	0.097772659	3.707725979	0.000209129	0.000638775	OK	954.2428063	1226.836113
Acp4	Acp4	0	NaN	NaN	NaN	NaN	NaN	Low	NaN	NaN
Acp5	Acp5	822.1714448	-0.591486693	0.164351515	-3.598912318	0.000319551	0.000938201	OK	988.3895854	655.9533042
Acp6	Acp6	1079.02159	-0.316628473	0.154148926	-2.054042681	0.039971561	0.070941957	OK	1196.955099	961.0880811
Acp7	Acp7	0.14168884	0.532034922	3.533811541	0.150555545	0.880326332	NaN	Low	0.115855056	0.167522623
Acpp	Acpp	279.0708232	0.743283576	0.226120552	3.287111978	0.001012206	0.002687647	OK	208.7305572	349.4110892
Acr	Acr	3.652293255	0.224976715	0.898815305	0.250303609	0.802352566	0.851853092	OK	3.368096033	3.936490477
Acrbp	Acrbp	107.0378361	-0.385173529	0.185731973	-2.073813806	0.038096606	0.068036275	OK	121.2421481	92.83352397
Acrv1	Acrv1	0	NaN	NaN	NaN	NaN	NaN	Low	NaN	NaN
Acsbg1	Acsbg1	55.44016247	1.896677955	0.539213285	3.517491146	0.000435647	0.00124338	OK	23.47394902	87.40637591
Acsbg2	Acsbg2	0.160205182	-0.910637598	3.533811541	-0.257692745	0.796644045	NaN	Low	0.20915198	0.111258384
Acsf2	Acsf2	859.6431932	0.707166857	0.360563435	1.961282783	0.049846045	0.086034242	OK	653.0766985	1066.209688
Acsf3	Acsf3	879.6865134	-1.111466223	0.187614086	-5.924215209	3.14E-09	2.41E-08	OK	1202.724131	556.6488961
Acsl1	Acsl1	6161.233194	-0.840530103	0.258002934	-3.257831564	0.00112267	0.002951249	OK	7906.932267	4415.534121
Acsl3	Acsl3	718.135561	0.167585148	0.158428216	1.057798616	0.290147264	0.38267704	OK	676.4726639	759.7984581
Acsl4	Acsl4	2116.067341	0.770899854	0.17739964	4.345554784	1.39E-05	5.35E-05	OK	1563.788904	2668.345778
Acsl5	Acsl5	3360.670997	0.822555772	0.118654141	6.932381477	4.14E-12	5.53E-11	OK	2427.760174	4293.581819
Acsl6	Acsl6	41.65853854	3.240833045	0.443390598	7.309205612	2.69E-13	4.36E-12	OK	7.970334095	75.34674298
Acsm1	Acsm1	3170.742062	-2.328718293	0.501719045	-4.641478767	3.46E-06	1.51E-05	OK	5288.709001	1052.775123
Acsm2	Acsm2	30651.98683	-3.174148754	0.769566173	-4.124594954	3.71E-05	0.00013169	OK	55189.71045	6114.263201
Acsm3	Acsm3	2287.38573	-5.513093173	1.484247815	-3.714402081	NaN	NaN	Outlier	4476.742212	98.0292484
Acsm4	Acsm4	0	NaN	NaN	NaN	NaN	NaN	Low	NaN	NaN
Acsm5	Acsm5	1415.89652	-2.818472303	0.443557359	-6.354245384	2.09E-10	2.01E-09	OK	2480.198775	351.5942657
Acss1	Acss1	6622.681296	-0.193852786	0.26908692	-0.720409546	0.471272874	0.567071085	OK	7066.952973	6178.40962
Acss2	Acss2	2964.373194	-2.176789293	0.346010289	-6.291111461	3.15E-10	2.93E-09	OK	4854.982493	1073.763895
Acss2os	Acss2os	0	NaN	NaN	NaN	NaN	NaN	Low	NaN	NaN
Acss3	Acss3	164.7017914	-2.204241689	0.483780214	-4.556287393	5.21E-06	2.18E-05	OK	270.6688039	58.73477885
Acta1	Acta1	24.64018935	4.531264617	0.792515237	5.717574133	1.08E-08	7.48E-08	OK	2.042868585	47.23751012
Acta2	Acta2	1443.18169	0.905943362	0.191157361	4.739254388	2.15E-06	9.71E-06	OK	1004.382415	1881.980966
Actb	Actb	15376.98772	0.782861849	0.08931206	8.765466235	1.86E-18	6.21E-17	OK	11304.36231	19449.61314
Actbl2	Actbl2	0	NaN	NaN	NaN	NaN	NaN	Low	NaN	NaN
Actc1	Actc1	1.426478484	1.457750902	1.335849831	1.091253574	0.27516132	0.366288709	OK	0.761438659	2.091518308
Actg1	Actg1	26153.76776	0.626859003	0.118133741	5.306350241	1.12E-07	6.42E-07	OK	20559.52717	31748.00834
Actg2	Actg2	37.15755458	1.116987617	0.381132048	2.930710298	0.00338188	0.007941702	OK	23.4511219	50.86398725
Actl10	Actl10	0.144027243	-0.910637598	3.533811541	-0.257692745	0.796644045	NaN	Low	0.188031264	0.100023221
Actl11	Actl11	0	NaN	NaN	NaN	NaN	NaN	Low	NaN	NaN
Actl6a	Actl6a	649.6997409	0.334798272	0.174985531	1.91329117	0.055710787	0.094752117	OK	574.650133	724.7493488
Actl6b	Actl6b	0.160205182	-0.910637598	3.533811541	-0.257692745	0.796644045	NaN	Low	0.20915198	0.111258384
Actl7a	Actl7a	0	NaN	NaN	NaN	NaN	NaN	Low	NaN	NaN
Actl7b	Actl7b	0.817011774	1.298823577	2.0786347	0.624844556	0.532073084	NaN	Low	0.47222268	1.161800869
Actl9	Actl9	1.596100524	-1.404605132	1.439671154	-0.975643033	0.329241391	0.423912674	OK	2.317014733	0.875186316
Actn1	Actn1	1594.731019	1.137049554	0.191494033	5.937780585	2.89E-09	2.24E-08	OK	996.9225215	2192.539517
Actn2	Actn2	17.09413911	1.111503952	0.469769775	2.366061016	0.017978481	0.035234818	OK	10.81665276	23.37162546
Actn3	Actn3	29.23847054	1.403895955	0.392552906	3.576322922	0.000348461	0.001016014	OK	16.03798758	42.4389535
Actn4	Actn4	8112.168282	0.008095877	0.071751305	0.112832468	0.910163377	0.935088738	OK	8089.407082	8134.929483
Actr10	Actr10	1338.109751	-0.074002184	0.08588806	-0.861612014	0.388901058	0.485429032	OK	1372.421001	1303.798502
Actr1a	Actr1a	2578.458759	0.75276782	0.111083979	6.776565131	1.23E-11	1.51E-10	OK	1920.623607	3236.293911
Actr1b	Actr1b	1884.884578	-0.040948283	0.070898837	-0.577559297	0.563561694	0.651156561	OK	1911.632297	1858.136858
Actr2	Actr2	4686.786929	0.169090298	0.070474671	2.399305949	0.016426184	0.032505783	OK	4412.444734	4961.129123
Actr3	Actr3	4279.508785	0.10835558	0.045506784	2.381086303	0.017261667	0.033948214	OK	4118.875115	4440.142455
Actr3b	Actr3b	12.23565919	0.537555255	0.525723912	1.022504859	0.306542014	0.399780431	OK	9.982137912	14.48918047
Actr5	Actr5	168.4896073	0.051036306	0.181111556	0.281794861	0.778100812	0.83333743	OK	165.5097015	171.469513
Actr6	Actr6	214.9530762	-0.522162832	0.123592237	-4.224883747	2.39E-05	8.77E-05	OK	253.433516	176.4726364
Actr8	Actr8	720.820497	-0.227890158	0.081448604	-2.797962725	0.005142605	0.011567948	OK	777.633329	664.007665
Actrt1	Actrt1	0	NaN	NaN	NaN	NaN	NaN	Low	NaN	NaN
Actrt2	Actrt2	0.497212539	0.100549116	3.510565138	0.02864186	0.977150226	NaN	Low	0.479892852	0.514532226
Actrt3	Actrt3	2.410066239	-0.447056699	1.131302427	-0.395169928	0.692717484	0.763416873	OK	2.780517597	2.039614881
Acvr1	Acvr1	294.1695749	0.370194329	0.123520448	2.997028708	0.00272625	0.006519839	OK	256.6334749	331.7056749
Acvr1b	Acvr1b	1356.863061	-0.026374259	0.09927741	-0.265662236	0.79049935	0.841926761	OK	1369.265288	1344.460835
Acvr1c	Acvr1c	21.06438816	-2.370235001	0.813266268	-2.914463681	0.003563003	0.008329956	OK	35.30105414	6.82772219
Acvr2a	Acvr2a	661.0918998	-0.347426048	0.10737235	-3.235712439	0.001213396	0.003161683	OK	740.3106365	581.8731632
Acvr2b	Acvr2b	539.9797879	-1.092970531	0.212605098	-5.140848173	2.74E-07	1.46E-06	OK	735.2690365	344.6905392
Acvrl1	Acvrl1	448.2578755	0.087569557	0.18406139	0.475762774	0.634243393	0.713580543	OK	434.6577399	461.858011
Acy1	Acy1	4122.459197	-2.038653614	0.459094453	-4.44059736	8.97E-06	3.58E-05	OK	6630.995314	1613.923081
Acy3	Acy3	10337.50505	-2.563696328	0.460566614	-5.566396374	2.60E-08	1.69E-07	OK	17683.92265	2991.087459
Acyp1	Acyp1	300.8323647	-0.136052455	0.129434527	-1.051129541	0.293199098	0.38588814	OK	315.0067657	286.6579638
Acyp2	Acyp2	452.5243011	-0.350938844	0.151898899	-2.310344885	0.020869068	0.040221482	OK	507.2932845	397.7553177
Ada	Ada	61.7817296	1.232309265	0.389112494	3.166974295	0.001540339	0.003922765	OK	36.89091888	86.67254031
Adad1	Adad1	0	NaN	NaN	NaN	NaN	NaN	Low	NaN	NaN
Adad2	Adad2	0	NaN	NaN	NaN	NaN	NaN	Low	NaN	NaN
Adal	Adal	309.2322687	-0.35265431	0.23044581	-1.530313394	0.125939174	0.19000046	OK	346.8397712	271.6247662
Adam10	Adam10	2610.855077	0.638340808	0.124809046	5.114539608	3.15E-07	1.66E-06	OK	2042.492673	3179.217482
Adam11	Adam11	99.24110119	0.420242078	0.240556366	1.746958868	0.080644473	0.13040613	OK	84.88849155	113.5937108
Adam12	Adam12	143.4467361	0.005164257	0.35003829	0.014753405	0.988228913	0.991612641	OK	143.1899962	143.7034761
Adam15	Adam15	1195.592013	0.068868739	0.07138961	0.964688539	0.334700837	0.429395815	OK	1167.060938	1224.123089
Adam17	Adam17	997.7396055	0.378122841	0.117773443	3.21059511	0.001324604	0.003421132	OK	867.731809	1127.747402
Adam18	Adam18	0	NaN	NaN	NaN	NaN	NaN	Low	NaN	NaN
Adam19	Adam19	154.703845	1.133977119	0.264726934	4.28357289	1.84E-05	6.91E-05	OK	96.85246189	212.5552282
Adam1a	Adam1a	55.80755482	-1.383021636	0.264100631	-5.23672219	1.63E-07	9.08E-07	OK	80.68086331	30.93424634
Adam1b	Adam1b	0.114108521	0.532034922	3.533811541	0.150555545	0.880326332	NaN	Low	0.09330339	0.134913651
Adam2	Adam2	0.144027243	-0.910637598	3.533811541	-0.257692745	0.796644045	NaN	Low	0.188031264	0.100023221
Adam20	Adam20	0	NaN	NaN	NaN	NaN	NaN	Low	NaN	NaN
Adam21	Adam21	2.429447428	0.635392725	0.950495705	0.668485635	0.503823648	0.597006446	OK	1.902941153	2.955953702
Adam22	Adam22	131.2321732	-0.924296411	0.296784476	-3.11436913	0.001843387	0.004588626	OK	171.8893911	90.57495532
Adam23	Adam23	20.18682475	0.401011012	0.405406702	0.989157334	0.32258617	0.417086599	OK	17.39918838	22.97446112
Adam24	Adam24	0	NaN	NaN	NaN	NaN	NaN	Low	NaN	NaN
Adam25	Adam25	0	NaN	NaN	NaN	NaN	NaN	Low	NaN	NaN
Adam26a	Adam26a	0	NaN	NaN	NaN	NaN	NaN	Low	NaN	NaN
Adam26b	Adam26b	0	NaN	NaN	NaN	NaN	NaN	Low	NaN	NaN
Adam28	Adam28	3.75980439	-0.316948082	0.963062532	-0.329104364	0.742076806	0.804039576	OK	4.171150124	3.348458656
Adam29	Adam29	0	NaN	NaN	NaN	NaN	NaN	Low	NaN	NaN
Adam3	Adam3	0.508736261	1.150706721	2.231611971	0.515639249	0.606106392	NaN	Low	0.315963051	0.70150947
Adam30	Adam30	0.248166332	-0.193055089	3.533811541	-0.054630839	0.95643257	NaN	Low	0.264745861	0.231586803
Adam32	Adam32	8.235377982	-0.713327732	0.759146056	-0.939644916	0.347399729	0.442960893	OK	10.23084439	6.239911572
Adam33	Adam33	16.27662048	0.011481456	0.428282804	0.026808117	0.978612779	0.984678802	OK	16.21185339	16.34138757
Adam34	Adam34	0	NaN	NaN	NaN	NaN	NaN	Low	NaN	NaN
Adam39	Adam39	0	NaN	NaN	NaN	NaN	NaN	Low	NaN	NaN
Adam4	Adam4	15.45698807	0.516117449	0.658997619	0.783185604	0.433518127	0.530414047	OK	12.72127002	18.19270612
Adam5	Adam5	7.268244422	1.201629462	0.660261694	1.819929087	0.068769805	0.113876591	OK	4.405005982	10.13148286
Adam6a	Adam6a	0	NaN	NaN	NaN	NaN	NaN	Low	NaN	NaN
Adam6b	Adam6b	0.396605993	-0.979282674	2.895348608	-0.338226171	0.735192755	NaN	Low	0.526270706	0.266941279
Adam7	Adam7	0	NaN	NaN	NaN	NaN	NaN	Low	NaN	NaN
Adam8	Adam8	122.6983835	3.326075787	0.413180757	8.049929076	8.28E-16	1.92E-14	OK	22.25055924	223.1462077
Adam9	Adam9	3215.844507	0.128918732	0.116203538	1.109421747	0.267248285	0.357797272	OK	3072.256663	3359.432351
Adamdec1	Adamdec1	2.824593559	0.370261448	1.027415294	0.360381484	0.718561871	0.785141364	OK	2.464110188	3.18507693
Adamts1	Adamts1	2296.952937	1.190248747	0.138150909	8.61556943	6.96E-18	2.17E-16	OK	1399.761327	3194.144547
Adamts10	Adamts10	484.8222054	0.143261254	0.12871733	1.112991188	0.265712214	0.356210085	OK	460.7702688	508.874142
Adamts12	Adamts12	77.43323121	0.76883198	0.42564366	1.806280823	0.070874486	0.116777579	OK	57.27543553	97.59102688
Adamts13	Adamts13	10.19321156	-1.035798029	0.979371382	-1.057615169	0.290230924	0.382727579	OK	13.70289216	6.683530954
Adamts14	Adamts14	37.35929145	-1.445164384	0.446361579	-3.237654074	0.001205168	0.003141701	OK	54.64879571	20.0697872
[truncated: 22,973 more rows]
