# Supplementary material for: Carbonic Anhydrase 2 Deletion Delays the Growth of Kidney Cysts Whereas Foxi1 Deletion Completely Abrogates Cystogenesis in TSC
Source: Int J Mol Sci. 2024 Apr 27;25(9):4772. doi: 10.3390/ijms25094772 (PMC11084925; doi:10.3390/ijms25094772)
Supplement: Supplementary file 1 [file ijms-25-04772-s001.zip › Dataset 10.csv]

Enrichment FDR	nGenes	Pathway Genes	Fold Enrichment	Pathway	URL	Genes
5.54E-86	625	1430	2.086090099	GO:0002682 regulation of immune system process	http://amigo.geneontology.org/amigo/term/GO:0002682	Fer Lck Icosl Il12rb1 Lgals9 Cd79a Pgf Sh2b2 Il27ra Cd247 Tnfrsf13b Tnfaip8l2 Csf1 Fcgr1 Lbp Cd274 Mapkapk2 Cd40 Tnfsfm13 Fyn Vsir Itk Rsad2 Sec14l1 Syk Fyb Gcsam Samsn1 Masp1 Cd86 Parp9 Akirin1 Trem2 Themis3 C3 Tapbp Cd74 Anxa1 Cd5 Lpxn Vegfb Adam8 Ly96 Cd28 Pdcd1 C4bp Ifi202b Ifi211 Xcl1 Fcna Il1b Il1a Pag1 Zbp1 Samhd1 Ptpn22 Tnfrsf1b Ermap Rhoh Klrk1 Klrc1 Tyrobp Cd19 Lat Sash3 F7 Tnfsf13b Tlr…
7.19E-79	655	1580	1.978669662	GO:0006955 immune response	http://amigo.geneontology.org/amigo/term/GO:0006955	Fer Lck Icosl Ccl3 Tnk1 Relb Hck Cd79a Cd244a Ccl24 Sh2b2 Trim28 Cd247 Ccl8 Slamf6 Fcgr1 Lbp Cd274 Mapkapk2 Slpi Cd40 Wfdc2 Dhx58 Tnfsfm13 Ccl6 Ccl4 Ccl9 Frk Traf3ip2 Fyn Il9r Itk Rsad2 Ccl11 Sec14l1 Trim27 Ly86 Syk Ctsl Cd180 Fyb Sla Mefv Gcsam Masp1 Cd86 Parp9 Ifnar1 Ifnar2 Cxcl13 Clec4n Themis3 Msh2 C3 Tapbp Trim26 Cd74 Anxa1 Lpxn Rela Ifitm3 Ly96 Ccr1 Cd28 Zap70 Ccl20 Cxcr2 Pdcd1 C4bp Pigr If…
2.64E-71	484	1070	2.158990175	GO:0001775 cell activation	http://amigo.geneontology.org/amigo/term/GO:0001775	Fer Lck Il12rb1 Lgals9 Cd3g Axl Cd79a Ly9 Cd244a Prdx2 Il27ra Kit Tnfrsf13b Tnfaip8l2 Slamf6 Cd48 Lbp Cd274 Cd40 Ada Tnfsfm13 Vsir Itk Syk Cd180 Samsn1 Cd86 Cd4 Trem2 Cd74 Anxa1 Cd5 Fermt3 Hells Cd28 Fn1 Il1b Il1a Pag1 Ptpn22 Cd2 Tnfsf8 Pdpn Tnfrsf1b Tyrobp Lat Dock11 Sash3 Tnfsf13b Thy1 Cd3e Cd3d Fanca Dysf Cd226 Sbno2 H2-Aa H2-DMb2 Sirpa Bank1 Cd79b Clcf1 Lat2 Lyn Vsig4 Shld1 Gpr183 Cd177 Fes C…
3.62E-64	432	949	2.17273428	GO:0045321 leukocyte activation	http://amigo.geneontology.org/amigo/term/GO:0045321	Fer Lck Il12rb1 Lgals9 Cd3g Axl Cd79a Ly9 Cd244a Prdx2 Il27ra Kit Tnfrsf13b Tnfaip8l2 Slamf6 Cd48 Lbp Cd274 Cd40 Ada Tnfsfm13 Vsir Itk Syk Cd180 Samsn1 Cd86 Cd4 Trem2 Cd74 Anxa1 Cd5 Hells Cd28 Il1b Il1a Pag1 Ptpn22 Cd2 Tnfsf8 Tnfrsf1b Tyrobp Lat Dock11 Sash3 Tnfsf13b Thy1 Cd3e Cd3d Fanca Dysf Cd226 Sbno2 H2-Aa H2-DMb2 Sirpa Bank1 Cd79b Clcf1 Lat2 Lyn Vsig4 Shld1 Gpr183 Cd177 Fes Cd8a Fcer1g B2m N…
7.37E-63	636	1642	1.848728111	GO:0006952 defense response	http://amigo.geneontology.org/amigo/term/GO:0006952	Fer Mx1 Lck Loxl3 Ccl3 Oas1c Tnk1 Relb Hck Stat3 Ccl24 Trim28 Ccl8 Apobec3 Tnfaip8l2 Cybb Ager Lbp Mapkapk2 Slpi Gsdma Cd40 Wfdc2 Dhx58 Ccl6 Ccl4 Ccl9 Frk Fyn Rsad2 Ccl11 Sec14l1 Nos2 Trim27 Ly86 Syk Naip1 Sla Ciita Mefv Gsdmd Cd96 Masp1 Parp9 Ifnar1 Ifnar2 Cxcl13 Clec4n Trem2 Trim26 Anxa1 Il33 Rela Afap1l2 Adam8 Ifitm3 Ccr1 Casp12 Casp1 Il1r1 Zap70 Ccl20 Ifi202b Ifi211 Xcl1 Il2ra Ifih1 Fcna Il1r…
9.23E-59	626	1643	1.818552536	GO:0044419 biological process involved in interspecies interaction between organisms	http://amigo.geneontology.org/amigo/term/GO:0044419	Fer Mx1 Lck Ccl3 Oas1c Tnk1 Relb Hck Ccl24 Trim28 Ccl8 Apobec3 Lbp Cd274 Slpi Gsdma Cd40 Wfdc2 Dhx58 Ccl6 Ccl4 Ccl9 Frk Fyn Tnip1 Rsad2 Ccl11 Sec14l1 Nos2 Trim27 Ly86 Syk Cd180 Naip1 Sla Mefv Gsdmd Masp1 Cd86 Parp9 Ifnar1 Ifnar2 Cxcl13 Clec4n Trim26 Rela Ifitm3 Ly96 Zap70 Ccl20 Slc11a1 Ifi202b Ifi211 Xcl1 Ifih1 Fcna Il1b Il1a Zbp1 Samhd1 Src Ptpn22 Gbp3 Gbp2 Fgr Nos3 Gbp9 Cxcl5 Pf4 Cxcl3 Cxcl1 Cx…
9.23E-59	581	1485	1.867406047	GO:0051707 response to other organism	http://amigo.geneontology.org/amigo/term/GO:0051707	Fer Mx1 Lck Ccl3 Oas1c Tnk1 Relb Hck Ccl24 Trim28 Ccl8 Apobec3 Lbp Cd274 Slpi Gsdma Cd40 Wfdc2 Dhx58 Ccl6 Ccl4 Ccl9 Frk Fyn Tnip1 Rsad2 Ccl11 Sec14l1 Nos2 Trim27 Ly86 Syk Cd180 Naip1 Sla Mefv Gsdmd Masp1 Cd86 Parp9 Ifnar1 Ifnar2 Cxcl13 Clec4n Trim26 Rela Ifitm3 Ly96 Zap70 Ccl20 Slc11a1 Ifi202b Ifi211 Xcl1 Ifih1 Fcna Il1b Il1a Zbp1 Samhd1 Src Ptpn22 Gbp3 Gbp2 Fgr Nos3 Gbp9 Cxcl5 Pf4 Cxcl3 Cxcl1 Cx…
1.09E-58	593	1528	1.852338789	GO:0009607 response to biotic stimulus	http://amigo.geneontology.org/amigo/term/GO:0009607	Fer Mx1 Lck Ccl3 Oas1c Tnk1 Relb Hck Ccl24 Trim28 Ccl8 Apobec3 Lbp Cd274 Slpi Gsdma Cd40 Wfdc2 Dhx58 Ccl6 Ccl4 Ccl9 Frk Fyn Tnip1 Rsad2 Ccl11 Sec14l1 Nos2 Trim27 Ly86 Syk Cd180 Naip1 Sla Mefv Gsdmd Masp1 Cd86 Parp9 Ifnar1 Ifnar2 Cxcl13 Clec4n Trim26 Rela Ddit3 Ifitm3 Ly96 Zap70 Ccl20 Slc11a1 Ifi202b Ifi211 Xcl1 Ifih1 Fcna Il1b Il1a Zbp1 Samhd1 Src Ptpn22 Gbp3 Gbp2 Fgr Nos3 Gbp9 Cxcl5 Pf4 Cxcl3 Cx…
2.18E-58	581	1489	1.862389509	GO:0043207 response to external biotic stimulus	http://amigo.geneontology.org/amigo/term/GO:0043207	Fer Mx1 Lck Ccl3 Oas1c Tnk1 Relb Hck Ccl24 Trim28 Ccl8 Apobec3 Lbp Cd274 Slpi Gsdma Cd40 Wfdc2 Dhx58 Ccl6 Ccl4 Ccl9 Frk Fyn Tnip1 Rsad2 Ccl11 Sec14l1 Nos2 Trim27 Ly86 Syk Cd180 Naip1 Sla Mefv Gsdmd Masp1 Cd86 Parp9 Ifnar1 Ifnar2 Cxcl13 Clec4n Trim26 Rela Ifitm3 Ly96 Zap70 Ccl20 Slc11a1 Ifi202b Ifi211 Xcl1 Ifih1 Fcna Il1b Il1a Zbp1 Samhd1 Src Ptpn22 Gbp3 Gbp2 Fgr Nos3 Gbp9 Cxcl5 Pf4 Cxcl3 Cxcl1 Cx…
5.41E-57	401	897	2.133737607	GO:0002684 positive regulation of immune system process	http://amigo.geneontology.org/amigo/term/GO:0002684	Fer Lck Icosl Il12rb1 Cd79a Pgf Sh2b2 Il27ra Cd247 Csf1 Lbp Cd274 Cd40 Tnfsfm13 Fyn Vsir Itk Rsad2 Syk Fyb Gcsam Masp1 Cd86 Parp9 Akirin1 Trem2 Themis3 C3 Cd74 Anxa1 Cd5 Lpxn Vegfb Adam8 Cd28 C4bp Ifi202b Ifi211 Xcl1 Fcna Il1b Il1a Zbp1 Ptpn22 Ermap Klrk1 Klrc1 Tyrobp Cd19 Sash3 F7 Tnfsf13b Thy1 Csk Cd59a Cd226 Ccl5 Cd276 H2-Aa H2-DMb2 Themis2 Aim2 Sirpa Sema7a C3ar1 Cd79b Clcf1 Lat2 Cmklr1 Lyn S…
5.41E-57	374	812	2.19838957	GO:0050776 regulation of immune response	http://amigo.geneontology.org/amigo/term/GO:0050776	Fer Lck Icosl Cd79a Sh2b2 Cd247 Fcgr1 Mapkapk2 Cd40 Tnfsfm13 Fyn Itk Rsad2 Sec14l1 Syk Fyb Gcsam Masp1 Parp9 Themis3 C3 Tapbp Cd74 Anxa1 Lpxn Ly96 Cd28 Pdcd1 C4bp Ifi202b Ifi211 Fcna Zbp1 Samhd1 Ptpn22 Tnfrsf1b Ermap Klrk1 Klrc1 Cd19 Sash3 Tlr3 Thy1 Csk Mapkapk3 Cd59a Tlr13 Cd226 Cactin Cd276 Themis2 Aim2 Tapbpl Tlr4 Tlr8 C3ar1 Cd79b Lat2 Cmklr1 Lyn S100a14 Nfkbil1 Mfap4 Vsig4 Tlr7 Tlr1 Shld1 Tlr…
5.20E-55	585	1533	1.821389352	GO:0016477 cell migration	http://amigo.geneontology.org/amigo/term/GO:0016477	Ccl3 Sema6b Itgb7 Itga3 Il16 Axl Lamb1 Pgf Ccl24 Kit Nsmf Arpc5 Ccl8 Nav1 Lama5 Rnd3 Cd40 Anxa6 Abi3 Cxcl16 Ccl6 Ccl4 Ccl9 Tnfaip3 Srgap1 Dock2 Pik3cg Sdc1 Ccl11 Itgb3 Itgb4 Rhobtb3 Nckap1l Gcsam Nde1 Fmnl3 Akirin1 Cxcl13 Rhoq Pdgfrb Anxa1 Lpxn Coro1b Fam89b Vegfb Adam8 Cd151 Sdc3 Ccr1 Itgb1 Ptp4a1 Sema4c Ccl20 Cxcr2 Pik3c2b Xcl1 Selp Lamb3 Itga6 Pdpn Rhoh Cxcl5 Pf4 Cxcl3 Cxcl1 Cxcl9 Gpc2 Ccr9 Fs…
9.75E-52	347	759	2.18211071	GO:0001816 cytokine production	http://amigo.geneontology.org/amigo/term/GO:0001816	Icosl Lgals9 Slamf6 Sulf1 Cd40 Dhx58 Irak3 Litaf Cd74 Anxa1 Il33 Afap1l2 Il18r1 Ifi202b Ifi211 Ifih1 Ptpn22 Cd2 Tnfrsf1b Ermap Lurap1 Tyrobp Cd226 Cd276 Sema7a Ddx58 Tlr8 Vsig4 Tlr7 Serpinb1a Tlr9 Vtcn1 Cd14 Nrros Ifi205 Cxcl17 Ifi204 Serpinb1c Casp1 Tyk2 Ccr7 Nlrp1a Tgfb1 Hspb1 Zfp287 Pou2f2 Gata3 Lbp Irf1 Vsir F2rl1 Mefv Gsdmd Setd4 Clec4n Tnf Rela Il6 Xcl1 Card9 Il1b Nfkb1 Bcl10 Hgf Fgr Zc3hav…
1.53E-51	551	1444	1.821266451	GO:0007155 cell adhesion	http://amigo.geneontology.org/amigo/term/GO:0007155	Fer Itga5 Il12rb1 Dlg3 Lgals9 Itgb7 Itga3 Lamb1 Cd33 Il27ra Itgae Fblim1 Nectin4 Ptprs Tnfaip8l2 Itga2 Lama5 Cd34 Cd274 Cldn7 Vsir Nrcam Itgb3 Pecam1 Itgb4 Dlg4 Syk Emb Parvg Emp2 Cldn1 Scrib Alcam Cd96 Cxadr Cd86 Celsr3 Ptk7 Dsc2 Anxa1 Cd5 Lpxn Tjp2 Fermt3 Adam8 Tmem47 Itgb1 Cd28 Fn1 Nfasc Selp Lamb3 Cytip Col5a1 Itga6 Il1b Il1a Pag1 Src Postn Ptpn22 Cd2 Vcam1 Cdh17 Pdpn Spp1 Gpnmb Plxna1 Plxnd1…
4.89E-51	350	773	2.161113779	GO:0046649 lymphocyte activation	http://amigo.geneontology.org/amigo/term/GO:0046649	Lck Il12rb1 Lgals9 Cd3g Axl Cd79a Ly9 Cd244a Il27ra Kit Tnfrsf13b Tnfaip8l2 Slamf6 Cd48 Cd274 Cd40 Ada Tnfsfm13 Vsir Itk Syk Cd180 Samsn1 Cd86 Cd4 Cd74 Anxa1 Cd5 Hells Cd28 Il1b Il1a Pag1 Ptpn22 Cd2 Tnfsf8 Tnfrsf1b Tyrobp Lat Dock11 Sash3 Tnfsf13b Thy1 Cd3e Cd3d Fanca H2-Aa H2-DMb2 Sirpa Bank1 Cd79b Clcf1 Lat2 Lyn Vsig4 Shld1 Gpr183 Cd8a Fcer1g B2m Il2rb Treml2 H2-Ab1 Cd80 Sirpb1b Sirpb1a Smarcb1…
6.71E-51	343	752	2.177034751	GO:0001817 regulation of cytokine production	http://amigo.geneontology.org/amigo/term/GO:0001817	Icosl Lgals9 Slamf6 Sulf1 Cd40 Dhx58 Irak3 Litaf Cd74 Anxa1 Il33 Afap1l2 Il18r1 Ifi202b Ifi211 Ifih1 Ptpn22 Cd2 Tnfrsf1b Ermap Lurap1 Tyrobp Cd226 Cd276 Sema7a Ddx58 Tlr8 Vsig4 Tlr7 Serpinb1a Tlr9 Vtcn1 Cd14 Ifi205 Cxcl17 Ifi204 Serpinb1c Casp1 Tyk2 Ccr7 Nlrp1a Tgfb1 Hspb1 Zfp287 Pou2f2 Gata3 Lbp Irf1 Vsir F2rl1 Mefv Gsdmd Setd4 Clec4n Tnf Rela Il6 Xcl1 Card9 Il1b Nfkb1 Bcl10 Hgf Fgr Zc3hav1 Foxp…
2.80E-49	441	1083	1.94356565	GO:0098542 defense response to other organism	http://amigo.geneontology.org/amigo/term/GO:0098542	Fer Mx1 Lck Ccl3 Oas1c Tnk1 Relb Hck Ccl24 Trim28 Ccl8 Apobec3 Lbp Slpi Gsdma Cd40 Wfdc2 Dhx58 Ccl6 Ccl4 Ccl9 Frk Fyn Rsad2 Ccl11 Sec14l1 Nos2 Trim27 Ly86 Syk Naip1 Sla Mefv Gsdmd Masp1 Parp9 Ifnar1 Ifnar2 Clec4n Trim26 Rela Ifitm3 Zap70 Ccl20 Ifi202b Ifi211 Xcl1 Ifih1 Fcna Zbp1 Samhd1 Src Ptpn22 Gbp3 Gbp2 Fgr Gbp9 Oasl2 Clec5a Clec4e Clec4d Clec4b1 Clec4a2 Klrk1 Klrc1 Pglyrp1 Trim30a Cx3cl1 Ccl2…
4.78E-49	622	1724	1.722035916	GO:0048870 cell motility	http://amigo.geneontology.org/amigo/term/GO:0048870	Ccl3 Sema6b Itgb7 Itga3 Il16 Axl Lamb1 Pgf Ccl24 Kit Nsmf Arpc5 Ccl8 Nav1 Lama5 Rnd3 Cd40 Anxa6 Abi3 Cxcl16 Ccl6 Ccl4 Dnah1 Ccl9 Tnfaip3 Srgap1 Dock2 Pik3cg Sdc1 Ccl11 Itgb3 Itgb4 Tekt1 Pld2 Rhobtb3 Nckap1l Gcsam Nde1 Enah Fmnl3 Akirin1 Cxcl13 Rsph9 Rhoq Pdgfrb Anxa1 Lpxn Coro1b Fam89b Vegfb Adam8 Cd151 Sdc3 Ccr1 Itgb1 Ptp4a1 Sema4c Ccl20 Cxcr2 Pik3c2b Xcl1 Selp Lamb3 Itga6 Tacr3 Pdpn Rhoh Cxcl5 …
4.78E-49	622	1724	1.722035916	GO:0051674 localization of cell	http://amigo.geneontology.org/amigo/term/GO:0051674	Ccl3 Sema6b Itgb7 Itga3 Il16 Axl Lamb1 Pgf Ccl24 Kit Nsmf Arpc5 Ccl8 Nav1 Lama5 Rnd3 Cd40 Anxa6 Abi3 Cxcl16 Ccl6 Ccl4 Dnah1 Ccl9 Tnfaip3 Srgap1 Dock2 Pik3cg Sdc1 Ccl11 Itgb3 Itgb4 Tekt1 Pld2 Rhobtb3 Nckap1l Gcsam Nde1 Enah Fmnl3 Akirin1 Cxcl13 Rsph9 Rhoq Pdgfrb Anxa1 Lpxn Coro1b Fam89b Vegfb Adam8 Cd151 Sdc3 Ccr1 Itgb1 Ptp4a1 Sema4c Ccl20 Cxcr2 Pik3c2b Xcl1 Selp Lamb3 Itga6 Tacr3 Pdpn Rhoh Cxcl5 …
9.75E-49	355	804	2.107469928	GO:0045087 innate immune response	http://amigo.geneontology.org/amigo/term/GO:0045087	Fer Lck Ccl3 Tnk1 Relb Hck Ccl24 Trim28 Ccl8 Lbp Slpi Cd40 Wfdc2 Dhx58 Ccl6 Ccl4 Ccl9 Frk Fyn Ccl11 Trim27 Ly86 Syk Sla Mefv Masp1 Parp9 Ifnar1 Ifnar2 Clec4n Trim26 Rela Ifitm3 Zap70 Ccl20 Ifi202b Ifi211 Xcl1 Ifih1 Fcna Zbp1 Samhd1 Src Gbp3 Gbp2 Fgr Gbp9 Clec5a Clec4e Clec4d Clec4b1 Clec4a2 Klrk1 Klrc1 Trim30a Cx3cl1 Ccl22 Ccl17 Myd88 Cd226 Trim59 Gbp8 Cactin Ccl5 Ubd Ccl12 Ccl7 Ccl2 Rnf39 Aim2 T…
2.65E-48	671	1913	1.674158731	GO:0040011 locomotion	http://amigo.geneontology.org/amigo/term/GO:0040011	Fer Ccl3 Sema6b Itgb7 Efnb2 Itga3 Il16 Axl Lamb1 Pgf Ccl24 Wdr1 Kit Ephb3 Epha2 Nsmf Arpc5 Ccl8 Nav1 Lama5 Rnd3 Cd40 Anxa6 Abi3 Cxcl16 Ccl6 Ccl4 Dnah1 Ccl9 Tnfaip3 Unc5b Srgap1 Dock2 Pik3cg Sdc1 Nrcam Ccl11 Itgb3 Itgb4 Tekt1 Pld2 Rhobtb3 Emb Nckap1l Gcsam Nde1 Enah Fmnl3 Akirin1 Cxcl13 Rsph9 Rhoq Pdgfrb Anxa1 Lpxn Coro1b Fam89b Vegfb Adam8 Cd151 Sdc3 Ccr1 Itgb1 Unc5a Ptp4a1 Sema4c Ccl20 Cxcr2 Nfa…
1.40E-46	296	632	2.235443588	GO:0050865 regulation of cell activation	http://amigo.geneontology.org/amigo/term/GO:0050865	Fer Il12rb1 Lgals9 Il27ra Tnfrsf13b Tnfaip8l2 Lbp Cd274 Cd40 Tnfsfm13 Vsir Syk Samsn1 Cd86 Trem2 Anxa1 Cd5 Cd28 Il1b Il1a Pag1 Ptpn22 Pdpn Tnfrsf1b Tyrobp Lat Sash3 Tnfsf13b Thy1 Fanca Cd226 H2-Aa H2-DMb2 Sirpa Bank1 Clcf1 Lyn Vsig4 Shld1 Cd177 Fes Fcer1g B2m Nectin2 Dppa1 Cst7 H2-Ab1 Cd80 Sirpb1b Sirpb1a Smarcb1 Smarcd3 Emilin1 Actb Klrc1 Flna Tyk2 Smarca4 Smarcc1 Smarce1 Ccr7 Ccr2 Efnb2 Gata3 T…
1.99E-46	398	961	1.976736431	GO:0034097 response to cytokine	http://amigo.geneontology.org/amigo/term/GO:0034097	Il12rb1 Ccl3 Timp1 Relb Ebi3 Il7r Stat3 Ccl24 Prlr Il27ra Kit Epor Crlf1 Ccl8 Mapkapk2 Cd40 Ccl6 Ccl4 Ccl9 Ifngr1 Irak3 Il9r Ccl11 Parp9 Ifngr2 Ifnar1 Ifnar2 Cxcl13 Cd4 Tnf Cd74 Anxa1 Rela Ifitm3 Il18rap Il18r1 Il1r1 Ccl20 Tnfrsf11a Ifi202b Ifi211 Xcl1 Selp Traf5 Traf1 Traf2 Il1rn Il1b Il1a Zbp1 Il6ra Gbp3 Gbp2 Csf3r Gbp9 Cxcl5 Pf4 Cxcl3 Cxcl1 Cxcl9 Lilra6 Il21r Il4ra Il2rg Cx3cl1 Ccl22 Ccl17 Il1…
1.73E-45	328	739	2.118451313	GO:0006954 inflammatory response	http://amigo.geneontology.org/amigo/term/GO:0006954	Loxl3 Ccl3 Relb Ccl24 Ccl8 Tnfaip8l2 Ager Lbp Mapkapk2 Cd40 Ccl6 Ccl4 Ccl9 Ccl11 Nos2 Naip1 Ciita Cd96 Cxcl13 Trem2 Anxa1 Il33 Rela Afap1l2 Adam8 Ccr1 Casp12 Casp1 Il1r1 Ccl20 Xcl1 Il2ra Il1rn Il1b Il1a Tnfrsf1b Cxcl5 Pf4 Cxcl3 Cxcl1 Cxcl9 Olr1 Tnfrsf1a Tyrobp Lat Tlr3 Cx3cl1 Ccl22 Ccl17 Casp4 Tlr13 Grn Gpsm3 Cxcl10 Ccl5 Ccl12 Ccl7 Ccl2 Sbno2 Sema7a Fndc4 Tlr4 Ptger4 C3ar1 Cmklr1 Tlr1 Fpr1 Ccr2 C…
8.56E-44	359	851	2.013510833	GO:0071345 cellular response to cytokine stimulus	http://amigo.geneontology.org/amigo/term/GO:0071345	Il12rb1 Ccl3 Ebi3 Il7r Stat3 Ccl24 Prlr Il27ra Kit Epor Crlf1 Ccl8 Cd40 Ccl6 Ccl4 Ccl9 Ifngr1 Irak3 Il9r Ccl11 Parp9 Ifngr2 Ifnar1 Ifnar2 Cxcl13 Cd4 Tnf Cd74 Ifitm3 Il18rap Il18r1 Il1r1 Ccl20 Tnfrsf11a Ifi202b Ifi211 Xcl1 Traf5 Traf1 Traf2 Il1rn Il1b Il1a Zbp1 Il6ra Gbp3 Gbp2 Csf3r Gbp9 Cxcl5 Pf4 Cxcl3 Cxcl1 Cxcl9 Lilra6 Il21r Il4ra Il2rg Cx3cl1 Ccl22 Ccl17 Il10ra Tyk2 Gbp8 Cxcl10 Ccl5 Ccl12 Ccl7…
1.54E-42	334	778	2.049066022	GO:0030155 regulation of cell adhesion	http://amigo.geneontology.org/amigo/term/GO:0030155	Il12rb1 Lgals9 Il27ra Tnfaip8l2 Cd274 Vsir Syk Emp2 Cd86 Anxa1 Cd5 Fermt3 Adam8 Cd28 Cytip Il1b Il1a Pag1 Ptpn22 Pdpn Plxna1 Plxnd1 Plxna3 Thy1 Plet1 Triobp H2-Aa H2-DMb2 Sirpa Akna Tnfrsf18 Lyn Rell2 Vsig4 Efna5 Plxnb1 Flot1 B2m Fbln2 Myadm H2-Ab1 Plxnc1 Cd80 Sirpb1b Sirpb1a Smarcb1 Lamb1 Nid1 Notch1 Smarcd3 Emilin1 Actb Tyk2 Smarca4 Smarcc1 Smarce1 Ccr7 Ccr2 Lamb2 Efnb2 Col1a1 Fut1 Gata3 Cyth3 …
1.55E-42	387	954	1.936206494	GO:0032101 regulation of response to external stimulus	http://amigo.geneontology.org/amigo/term/GO:0032101	Sema6b Il16 Pgf Tnfaip8l2 Ager Sec14l1 Ly86 Cd180 Parp9 Akirin1 Trem2 Anxa1 Il33 Vegfb Ly96 Casp12 Casp1 Il1r1 Sema4c Ifi202b Ifi211 Xcl1 Zbp1 Samhd1 Ptpn22 Tnfrsf1b Klrk1 Klrc1 Sema4b Fgf16 F7 Kank2 Casp4 Cd226 Sema3f Grn Gpsm3 Cactin Ccl5 Sbno2 Aim2 Sema7a Fndc4 Ptger4 Cmklr1 S100a14 Vsig4 F2r Ifi205 Cxcl17 Nectin2 Cst7 Il1rl2 Ifi204 Nlrc5 Tnfaip3 Cd74 Pycard Nlrp3 Plaur Nlrp1a F2rl1 Mefv Setd4…
1.39E-41	573	1623	1.685098082	GO:0051240 positive regulation of multicellular organismal process	http://amigo.geneontology.org/amigo/term/GO:0051240	Sox9 Pgf Csf1 Gata2 Slamf6 Sulf1 Cd40 Dhx58 Tnfsfm13 Zfyve27 Vsir Avpr1a Dbnl Syk Cd74 Anxa1 Il33 Vegfb Afap1l2 Il18r1 Ifi202b Ifi211 Ifih1 Smtnl1 Ngf Cd2 Pdpn Tnfrsf1b Lurap1 Plxna1 Plxnd1 Adm Plxna3 Faim Cd226 Dbn1 Sema7a Sct Ss18l1 Clstn1 Ddx58 Tlr8 Tlr7 Shld1 Tlr9 Smtnl2 F2r Islr2 Cd14 Plxnb1 Ifi205 Tmem119 Map6 Cxcl17 Cst7 Spx Ifi204 Syndig1 Plxnc1 Evi2b Smarcb1 Itgb3 Cacnb1 Gpihbp1 Dpf2 Cas…
1.67E-41	573	1624	1.68406046	GO:1902531 regulation of intracellular signal transduction	http://amigo.geneontology.org/amigo/term/GO:1902531	Cav2 Tpd52l1 Ccl3 S100a4 Kctd10 Axl Il11 Ccl24 Kit Eps8l1 Rundc3a Bcl2l1 Fhl2 Ccl8 Nol3 Ager Stard13 Tnfaip1 Cd40 Stk4 Ccl6 Ccl4 Ccl9 Traf3ip2 Ddit4 Irak3 Tnip1 Ccl11 Sec14l1 Pik3r5 Trim27 F2rl1 Ajuba Wnt7b Sh3bp1 Cd4 Trip6 Pde10a Trem2 Arhgap28 Tnf Cd74 Arhgap19 Ptprj Gpr143 Ddit3 Ccl20 Gpr35 Xcl1 Traf5 Optn Traf1 Card9 Traf2 Wdr76 Rassf2 Dusp2 Src Fam83d Schip1 Ptpn22 Arhgef2 Rragc Lurap1 Sesn2…
2.91E-41	269	580	2.213672492	GO:0002694 regulation of leukocyte activation	http://amigo.geneontology.org/amigo/term/GO:0002694	Fer Il12rb1 Lgals9 Il27ra Tnfrsf13b Tnfaip8l2 Lbp Cd274 Cd40 Tnfsfm13 Vsir Syk Samsn1 Cd86 Trem2 Anxa1 Cd5 Cd28 Il1b Il1a Pag1 Ptpn22 Tnfrsf1b Tyrobp Lat Sash3 Tnfsf13b Thy1 Fanca Cd226 H2-Aa H2-DMb2 Sirpa Bank1 Clcf1 Lyn Vsig4 Shld1 Cd177 Fes B2m Nectin2 Dppa1 Cst7 H2-Ab1 Cd80 Sirpb1b Sirpb1a Smarcb1 Smarcd3 Actb Klrc1 Tyk2 Smarca4 Smarcc1 Smarce1 Ccr7 Ccr2 Efnb2 Gata3 Tnfaip3 Adora2a Wnt10b Cd4…
3.80E-41	259	550	2.247636917	GO:0042110 T cell activation	http://amigo.geneontology.org/amigo/term/GO:0042110	Lck Il12rb1 Lgals9 Cd3g Ly9 Il27ra Tnfaip8l2 Slamf6 Cd48 Cd274 Ada Vsir Itk Syk Cd86 Cd4 Cd74 Anxa1 Cd5 Cd28 Il1b Il1a Pag1 Ptpn22 Cd2 Tnfsf8 Tnfrsf1b Lat Thy1 Cd3e Cd3d Fanca H2-Aa H2-DMb2 Sirpa Vsig4 Cd8a Fcer1g B2m Treml2 H2-Ab1 Cd80 Sirpb1b Sirpb1a Smarcb1 Smarcd3 Actb Tyk2 Smarca4 Smarcc1 Smarce1 Ccr7 Ccr2 Efnb2 Tgfb1 Ebi3 Gata3 Adora2a Patz1 F2rl1 Scrib Cxadr Ifnar2 Wnt10b Adam8 Il6 Xcl1 Ap…
3.45E-39	237	494	2.289868164	GO:0001819 positive regulation of cytokine production	http://amigo.geneontology.org/amigo/term/GO:0001819	Slamf6 Sulf1 Cd40 Dhx58 Cd74 Anxa1 Il33 Afap1l2 Il18r1 Ifi202b Ifi211 Ifih1 Cd2 Lurap1 Cd226 Sema7a Ddx58 Tlr8 Tlr7 Tlr9 Cd14 Ifi205 Cxcl17 Ifi204 Casp1 Tyk2 Ccr7 Nlrp1a Tgfb1 Hspb1 Pou2f2 Gata3 Lbp Irf1 F2rl1 Mefv Gsdmd Setd4 Clec4n Tnf Rela Il6 Xcl1 Card9 Il1b Bcl10 Hgf Fgr Zc3hav1 Foxp1 Clec4e Klrk1 Pycard Tlr3 Pou2af1 Cd3e Nlrp3 Mif Hk1 Spon2 Aim2 Tlr4 Il18 Foxp3 Ptger4 Cd300c2 Fam71e1 Tlr6 T…
5.85E-39	212	421	2.40349292	GO:0002250 adaptive immune response	http://amigo.geneontology.org/amigo/term/GO:0002250	Slamf6 Cd40 Tnfsfm13 Il9r Itk Syk Msh2 Anxa1 C4bp Bcl10 Tnfrsf1b Il21r Il4ra Sash3 Cd226 Shld1 Cd8a Fcer1g Nectin2 Csf2rb Csf2rb2 Mad2l2 Tyk2 C1qa C1qc C1qb Ccr7 Ccr2 Cd8b1 Tgfb1 H2-M3 Traf3ip2 Vsir Serpinb9b Emp2 Tap2 Il6 Xcl1 Notch1 Il6ra Hmces Tmem98 Icam1 Clcf1 Cd24a H2-K1 H2-T23 Ccl19 H2-D1 H2-Ab1 Tfe3 Icosl Cd3g Cd79a Stat3 Ly9 Cd244a Adgre1 Cd247 Hfe Tnfrsf13b Cd48 Ager Gata3 Fcgr1 Cd274 A…
1.49E-38	378	956	1.887221995	GO:0030334 regulation of cell migration	http://amigo.geneontology.org/amigo/term/GO:0030334	Sema6b Pgf Kit Nsmf Cd40 Abi3 Cxcl16 Srgap1 Gcsam Akirin1 Pdgfrb Anxa1 Fam89b Vegfb Adam8 Ptp4a1 Sema4c Xcl1 Pdpn Rhoh Plxna1 Plxnd1 Sema4b Fgf16 Arhgap4 Plxna3 F7 Pdgfd Thy1 Plet1 Rac2 Plcg2 Sema3f Ccl5 Fam110c Rap2b Sema7a Sinhcaf Cmklr1 S100a14 Fam83h Tmsb4x Rap2a Plxnb1 Cxcl17 Lrch1 Rhog Plxnc1 Tmsb10 Tmsb15b1 Tnc Emilin1 Rbbp7 Sin3b Brms1 Lgals9 Col18a1 Epha2 Itgb3 F2rl1 Vcl Ajuba Cd74 Ldb1 …
3.15E-38	394	1014	1.854587588	GO:2000145 regulation of cell motility	http://amigo.geneontology.org/amigo/term/GO:2000145	Sema6b Pgf Kit Nsmf Cd40 Abi3 Cxcl16 Srgap1 Gcsam Akirin1 Pdgfrb Anxa1 Fam89b Vegfb Adam8 Ptp4a1 Sema4c Xcl1 Tacr3 Pdpn Rhoh Plxna1 Plxnd1 Sema4b Fgf16 Arhgap4 Plxna3 F7 Pdgfd Thy1 Plet1 Rac2 Plcg2 Sema3f Ccl5 Fam110c Rap2b Sema7a Sinhcaf Cmklr1 S100a14 Fam83h Ccdc125 Tmsb4x Rap2a Plxnb1 Cxcl17 Lrch1 Rhog Plxnc1 Tmsb10 Tmsb15b1 Tnc Emilin1 Rbbp7 Sin3b Brms1 Lgals9 Col18a1 Epha2 Itgb3 F2rl1 Vcl Aj…
6.03E-38	278	629	2.109517986	GO:0002252 immune effector process	http://amigo.geneontology.org/amigo/term/GO:0002252	Fer Cd244a Slamf6 Lbp Cd40 Tnfsfm13 Il9r Syk Cd180 Masp1 Msh2 C3 Cd74 Anxa1 C4bp Fcna Ptpn22 Tnfrsf1b Klrk1 Klrc1 Tyrobp Il21r Il4ra Dock11 Sash3 Cd59a Dysf Cd226 Sbno2 Sema7a Lyn Trem1 Mfap4 Vsig4 Shld1 Gpr183 Cd177 Fes Cd8a Fcer1g Nectin2 Csf2rb Csf2rb2 C4b Cfp Tnfaip3 Mad2l2 C1qa C1qc C1qb Ccr7 Ccr2 Gata3 H2-M3 Vsir Serpinb9b F2rl1 Emp2 Cd86 Tap2 Tnf Il33 Dnase1l3 Il6 Cfh Xcl1 Apbb1ip Il6ra Fg…
7.97E-38	491	1363	1.719391274	GO:0080134 regulation of response to stress	http://amigo.geneontology.org/amigo/term/GO:0080134	Tex15 Tnfaip8l2 Ager Eya2 Sec14l1 Wnt7b Parp9 Trem2 Cd74 Anxa1 Il33 Casp12 Casp1 Il1r1 Ifi202b Ifi211 Traf5 Traf1 Traf2 Wdr76 Rassf2 Zbp1 Samhd1 Ptpn22 Tnfrsf1b Wnt7a Klrk1 Klrc1 Casp4 Cd226 Eda2r Grn Gpsm3 Cactin Sbno2 Tnfrsf23 Aim2 Tigar Sema7a Fndc4 Dusp10 Ptger4 Ankrd6 Rell2 Vsig4 Shld1 Rell1 F2r Ifi205 Cadm4 Sh3rf2 Cxcl17 Nectin2 Cst7 Il1rl2 Ifi204 Nlrc5 Smarcb1 Taf6l Vps72 Brca1 Tnfaip3 Yea…
1.48E-37	406	1062	1.824696331	GO:0040012 regulation of locomotion	http://amigo.geneontology.org/amigo/term/GO:0040012	Sema6b Il16 Pgf Kit Nsmf Cd40 Abi3 Cxcl16 Srgap1 Gcsam Akirin1 Pdgfrb Anxa1 Fam89b Vegfb Adam8 Ptp4a1 Sema4c Xcl1 Tacr3 Pdpn Rhoh Plxna1 Plxnd1 Sema4b Fgf16 Arhgap4 Plxna3 F7 Pdgfd Thy1 Plet1 Rac2 Plcg2 Sema3f Ccl5 Fam110c Rap2b Sema7a Sinhcaf Cmklr1 S100a14 Fam83h Ccdc125 Tmsb4x Rap2a Plxnb1 Cxcl17 Lrch1 Rhog Plxnc1 Tmsb10 Tmsb15b1 Tnc Emilin1 Rbbp7 Sin3b Brms1 Lgals9 Col18a1 Epha2 Itgb3 F2rl1 V…
6.67E-37	408	1075	1.811510188	GO:0002520 immune system development	http://amigo.geneontology.org/amigo/term/GO:0002520	Lck Cd3g Axl Cd79a Il7r Kit Epor Tnfrsf13b Csf1 Slamf6 Gata3 Cd40 Tnfsfm13 Vsir Tcf3 Itk Syk Msh2 Anxa1 Lrp5 Alas2 Tnfrsf11a Il1b Il1a Src Ptpn22 Tnfsf8 Dock11 Pir Casp3 Cd3e Cd3d Fanca Sbno2 Rtkn2 Ostm1 Runx2 Cd79b Tox Lyn Shld1 Zfpm1 Pld4 Cd8a Fcer1g Flvcr1 Runx3 Mafb Evi2b Smarcb1 Itgb3 Smarcd3 Mad2l2 Actb Flna Smarca4 Smarcc1 Smarce1 Ccr7 Ccr2 Cebpb Spi1 Tgfb1 Crip2 Epha2 Ctnnb1 Spib Gata2 Pa…
1.98E-36	411	1090	1.799717775	GO:0051270 regulation of cellular component movement	http://amigo.geneontology.org/amigo/term/GO:0051270	Sema6b Pgf Kit Nsmf Cd40 Abi3 Cxcl16 Srgap1 Gcsam Akirin1 Pdgfrb Anxa1 Fam89b Vegfb Adam8 Ptp4a1 Sema4c Xcl1 Tacr3 Pdpn Rhoh Plxna1 Plxnd1 Sema4b Fgf16 Arhgap4 Plxna3 F7 Pdgfd Thy1 Plet1 Rac2 Plcg2 Sema3f Ccl5 Fam110c Rap2b Sema7a Sinhcaf Cmklr1 S100a14 Fam83h Ccdc125 Tmsb4x Rap2a Plxnb1 Cxcl17 Lrch1 Rhog Plxnc1 Tmsb10 Tmsb15b1 Tnc Emilin1 Rbbp7 Sin3b Brms1 Lgals9 Col18a1 Epha2 Itgb3 F2rl1 Vcl Aj…
3.86E-36	191	374	2.437534925	GO:0050900 leukocyte migration	http://amigo.geneontology.org/amigo/term/GO:0050900	Ccl3 Itga3 Il16 Pgf Ccl24 Ccl8 Cxcl16 Ccl6 Ccl4 Ccl9 Ccl11 Gcsam Akirin1 Cxcl13 Anxa1 Vegfb Adam8 Ccl20 Cxcr2 Xcl1 Selp Itga6 Rhoh Cxcl5 Pf4 Cxcl3 Cxcl1 Cxcl9 F7 Cx3cl1 Ccl22 Ccl17 Rac2 Cxcl10 Ccl5 Ccl12 Ccl7 Ccl2 Cmklr1 Trem1 S100a14 Jaml Jam2 S100a8 S100a9 Cxcl2 Fcer1g Cxcl17 Lrch1 Ccl19 Rhog Lgals9 Itgb3 Tnf Cd74 Ptprj Ccr1 Il1b Aimp1 Spp1 Cd9 P2ry12 Spns2 Nbl1 S1pr1 Ccr2 Gpr183 Cnr2 Tmem102 I…
4.82E-36	538	1556	1.650295688	GO:0009967 positive regulation of signal transduction	http://amigo.geneontology.org/amigo/term/GO:0009967	Cav2 Tpd52l1 Ccl3 S100a4 Axl Tgfb1 Il7r Il11 Ccl24 Kit Rundc3a Ccl8 Sulf1 Cd40 Ccl6 Ccl4 Ccl9 Traf3ip2 Tnfaip3 Ccl11 Pik3r5 Trim27 Ly86 Cd180 F2rl1 Wnt7b Csnk1e Emp2 Parp9 Cd4 Trip6 Tnfrsf12a Trem2 Tnf Cd74 Afap1l2 Ddit3 Il6 Ly96 Ccl20 Gpr35 Xcl1 Traf5 Traf1 Card9 Traf2 Rassf2 Bmp2 Zbp1 Schip1 Ptpn22 Il6ra Bcl10 Sdcbp Enho Rragc Lurap1 Bmp3 Areg Tgfa Wnt7a Gdf3 Caprin2 Trim30a Fam53b Atp6ap2 Mt3 …
7.26E-36	647	1972	1.565980869	GO:0006915 apoptotic process	http://amigo.geneontology.org/amigo/term/GO:0006915	Tpd52l1 Bbc3 Tchp Axl Apoe Bcl2l12 Dnase2a Bax Tfpt Crip1 Bcl2l1 Relt Tnfrsf22 Bnip2 Pea15a Ube2z Nol3 Bik Cd40 Birc5 Eya2 Anxa6 Ddit4 Phlda1 Ube2o Top2a Ifi27l2b Naip1 Clu Tnfrsf10b Gzma Tnfrsf12a Mtch1 Tnf Cd74 Anxa1 Casp7 Dnase1l3 Ddit3 Stk17b Ptma Bok Pdcd1 Bcl2l11 Src Ngf Bnipl Bcl10 Tnfrsf1b Hgf Cdk5 Casp2 Bcl2l14 Cd27 Pycard Casp3 Tradd Cryab Faim Ubd Pml Htra4 Tnfrsf23 Armc10 Mcl1 Prune2 …
1.17E-35	387	1013	1.823436323	GO:0048534 hematopoietic or lymphoid organ development	http://amigo.geneontology.org/amigo/term/GO:0048534	Lck Cd3g Axl Cd79a Il7r Kit Epor Tnfrsf13b Csf1 Slamf6 Vsir Itk Syk Anxa1 Lrp5 Alas2 Tnfrsf11a Il1b Il1a Src Ptpn22 Tnfsf8 Dock11 Pir Casp3 Cd3e Cd3d Fanca Sbno2 Rtkn2 Ostm1 Runx2 Cd79b Tox Lyn Zfpm1 Pld4 Cd8a Fcer1g Flvcr1 Runx3 Mafb Evi2b Smarcb1 Itgb3 Smarcd3 Actb Flna Smarca4 Smarcc1 Smarce1 Ccr7 Ccr2 Cebpb Spi1 Tgfb1 Crip2 Epha2 Ctnnb1 Spib Gata2 Gata3 Patz1 Fos F2rl1 Dcstamp Ifnar2 Wnt10b C…
1.10E-34	315	774	1.942489479	GO:0009617 response to bacterium	http://amigo.geneontology.org/amigo/term/GO:0009617	Lbp Cd274 Slpi Gsdma Wfdc2 Tnip1 Nos2 Ly86 Cd180 Naip1 Gsdmd Cd86 Cxcl13 Ly96 Slc11a1 Ifi202b Ifi211 Il1b Il1a Gbp3 Gbp2 Nos3 Gbp9 Cxcl5 Pf4 Cxcl3 Cxcl1 Cxcl9 Pglyrp1 Nfkbib Ltf Myd88 Gbp8 Cxcl10 Ssc5d Tlr4 Gbp7 Trem1 S100a14 Wfdc12 Tnip3 Defb1 Tlr1 Cd14 Spn Tlr6 Ifi205 S100a8 S100a9 Cxcl2 Fcer1g Tnip2 Lyz1 Lyz2 Wfdc17 Naip5 Ang Ifi204 Cd80 Naip6 Naip2 Pglyrp2 Gbp6 Trem2 Akt1 Mef2c Cdk4 Hnrnpa0 A…
6.03E-34	370	969	1.822497868	GO:0030097 hemopoiesis	http://amigo.geneontology.org/amigo/term/GO:0030097	Lck Cd3g Axl Cd79a Il7r Kit Epor Tnfrsf13b Csf1 Slamf6 Vsir Itk Syk Anxa1 Alas2 Tnfrsf11a Il1b Il1a Src Ptpn22 Tnfsf8 Dock11 Pir Casp3 Cd3e Cd3d Fanca Sbno2 Rtkn2 Ostm1 Runx2 Cd79b Tox Lyn Zfpm1 Pld4 Cd8a Fcer1g Flvcr1 Runx3 Mafb Evi2b Smarcb1 Itgb3 Smarcd3 Actb Flna Smarca4 Smarcc1 Smarce1 Ccr7 Ccr2 Cebpb Spi1 Tgfb1 Crip2 Epha2 Ctnnb1 Spib Gata2 Gata3 Patz1 Fos F2rl1 Dcstamp Ifnar2 Wnt10b Calcr …
1.00E-33	265	616	2.053308683	GO:0031347 regulation of defense response	http://amigo.geneontology.org/amigo/term/GO:0031347	Tnfaip8l2 Ager Sec14l1 Parp9 Trem2 Anxa1 Il33 Casp12 Casp1 Il1r1 Ifi202b Ifi211 Zbp1 Samhd1 Ptpn22 Tnfrsf1b Klrk1 Klrc1 Casp4 Cd226 Grn Gpsm3 Cactin Sbno2 Aim2 Sema7a Fndc4 Ptger4 Vsig4 Ifi205 Cxcl17 Nectin2 Cst7 Il1rl2 Ifi204 Nlrc5 Tnfaip3 Cd74 Xcl1 Pycard Nlrp3 Ccl5 Nlrp1a Mefv Setd4 Gps2 Tnf Rela Dnase1l3 Adam8 Nmi Stk39 Il1b Hgf Cxcl1 Lag3 Clec2d Ctsc Foxp3 Ctla2a Serpinb1a Tlr9 Camk2n1 Ccr2 …
2.37E-33	589	1782	1.577599199	GO:0023056 positive regulation of signaling	http://amigo.geneontology.org/amigo/term/GO:0023056	Cav2 Tpd52l1 Ccl3 S100a4 Axl Tgfb1 Il7r Il11 Ccl24 Kit Rundc3a Ccl8 Sulf1 Cd40 Ccl6 Ccl4 Ccl9 Traf3ip2 Tnfaip3 Ccl11 Pik3r5 Trim27 Ly86 Cd180 F2rl1 Wnt7b Csnk1e Emp2 Parp9 Cd4 Trip6 Tnfrsf12a Trem2 Tnf Cd74 Afap1l2 Ddit3 Il6 Ly96 Ccl20 Gpr35 Xcl1 Traf5 Traf1 Card9 Traf2 Rassf2 Bmp2 Zbp1 Schip1 Ptpn22 Il6ra Bcl10 Sdcbp Enho Rragc Lurap1 Bmp3 Areg Tgfa Wnt7a Gdf3 Caprin2 Trim30a Fam53b Atp6ap2 Mt3 …
2.85E-33	264	616	2.045560349	GO:0002521 leukocyte differentiation	http://amigo.geneontology.org/amigo/term/GO:0002521	Lck Cd3g Axl Cd79a Kit Csf1 Slamf6 Vsir Itk Syk Anxa1 Tnfrsf11a Il1b Il1a Src Ptpn22 Tnfsf8 Dock11 Pir Cd3e Cd3d Fanca Sbno2 Ostm1 Cd79b Tox Lyn Cd8a Fcer1g Evi2b Smarcb1 Itgb3 Smarcd3 Actb Smarca4 Smarcc1 Smarce1 Ccr7 Ccr2 Spi1 Tgfb1 Epha2 Spib Gata2 Gata3 Patz1 Fos F2rl1 Dcstamp Ifnar2 Wnt10b Calcr Tnf Adam8 Il6 Fbn1 Dll4 Il6ra Pias3 Tnfrsf9 Rhoh Foxp1 Clec2d Tyrobp Gab3 Egr3 Tmem98 H2-Aa Wnt4 …
3.08E-33	587	1776	1.577553955	GO:0010647 positive regulation of cell communication	http://amigo.geneontology.org/amigo/term/GO:0010647	Cav2 Tpd52l1 Ccl3 S100a4 Axl Tgfb1 Il7r Il11 Ccl24 Kit Rundc3a Ccl8 Sulf1 Cd40 Ccl6 Ccl4 Ccl9 Traf3ip2 Tnfaip3 Ccl11 Pik3r5 Trim27 Ly86 Cd180 F2rl1 Wnt7b Csnk1e Emp2 Parp9 Cd4 Trip6 Tnfrsf12a Trem2 Tnf Cd74 Afap1l2 Ddit3 Il6 Ly96 Ccl20 Gpr35 Xcl1 Traf5 Traf1 Card9 Traf2 Rassf2 Bmp2 Zbp1 Schip1 Ptpn22 Il6ra Bcl10 Sdcbp Enho Rragc Lurap1 Bmp3 Areg Tgfa Wnt7a Gdf3 Caprin2 Trim30a Fam53b Atp6ap2 Mt3 …
3.10E-33	594	1803	1.572460701	GO:0010941 regulation of cell death	http://amigo.geneontology.org/amigo/term/GO:0010941	Tpd52l1 Axl Apoe Bcl2l12 Bax Tfpt Bcl2l1 Tnfrsf22 Pea15a Ube2z Nol3 Cd40 Birc5 Eya2 Phlda1 Ube2o Naip1 Clu Tnfrsf10b Gzma Tnfrsf12a Mtch1 Tnf Cd74 Anxa1 Ddit3 Stk17b Ptma Pdcd1 Bcl2l11 Src Ngf Bcl10 Tnfrsf1b Hgf Bcl2l14 Cd27 Casp3 Cryab Faim Ubd Htra4 Tnfrsf23 Tigar Armc10 Mcl1 Bmf Phlda3 Lyn Hrk Birc2 Zfp746 Sh3rf2 Sphk1 Naip5 Ecscr Ntf5 Plekhn1 Naip6 Naip2 Capn3 Vps72 Yeats4 Mlst8 Kat5 Mrgbp Cc…
6.72E-33	350	909	1.837778825	GO:0098609 cell-cell adhesion	http://amigo.geneontology.org/amigo/term/GO:0098609	Itga5 Il12rb1 Dlg3 Lgals9 Itga3 Il27ra Itgae Fblim1 Nectin4 Ptprs Tnfaip8l2 Itga2 Lama5 Cd274 Vsir Nrcam Pecam1 Dlg4 Syk Emb Scrib Cxadr Cd86 Celsr3 Dsc2 Anxa1 Cd5 Tjp2 Fermt3 Adam8 Tmem47 Cd28 Fn1 Nfasc Selp Itga6 Il1b Il1a Pag1 Ptpn22 Cd2 Cdh17 Pdpn Olr1 Itgax Itgal Cdh11 Cdh5 Thy1 Nectin1 Kirrel3 Dscaml1 Igdcc3 Igdcc4 H2-Aa H2-DMb2 Sirpa Igsf9 Nexn Akna Cdh6 Sdk1 Pvr Milr1 Kirrel Pkp2 Lyn Vsig…
1.60E-32	208	444	2.235987889	GO:0002683 negative regulation of immune system process	http://amigo.geneontology.org/amigo/term/GO:0002683	Lgals9 Tnfrsf13b Tnfaip8l2 Cd274 Vsir Gcsam Samsn1 Cd86 Anxa1 Lpxn C4bp Pag1 Ptpn22 Tyrobp Cd59a Cactin Bank1 Lyn Vsig4 Lrch1 Cst7 Fcrlb Nlrc5 Cd80 C9orf72 Gata2 Tnfaip3 Adora2a Ptprj Nmi Fbn1 Pias3 Mad1l1 Lag3 Clec2d Thy1 Cd300a Cd276 Nfkbid Foxp3 Nbl1 Cd24a Zfpm1 Vtcn1 Cebpb Fcer1g Tnfrsf11b Syt11 H2-Bl Mafb Nrarp Slfn1 Klrb1b Lilrb4a Akt1 Tgfb1 Hmox1 Hfe Dhx58 Ahr Arg1 Irak3 Fstl3 Havcr2 Tgfb3…
2.68E-32	522	1541	1.616802404	GO:0044093 positive regulation of molecular function	http://amigo.geneontology.org/amigo/term/GO:0044093	Tpd52l1 Hip1r Ccl3 Calm1 Sipa1l2 Unc119 Bbc3 Axl Apoe Apoc2 Tbc1d8 Ddr1 Ccl24 Ripk4 Kit Ephb3 Epha2 Ccl8 Evi5l Stac2 Cd40 Ccl6 Ccl4 Ccl9 Irak3 Ccl11 Nos2 Pik3r5 Tshr Trim27 Edn1 Bora Psme1 Sh3bp1 Gpihbp1 Ralbp1 Tnf Trim26 Cd74 Pdgfrb Incenp Il18rap Ccl20 Tnfrsf11a Xcl1 Traf5 Ddr2 Ralgds Traf1 Traf2 Rassf2 Edn3 Crtc2 Il6ra Ephb2 Azin2 Nos3 Areg Camkk2 Aimp2 Ephb4 Casp2 Ephb6 Tgfa Arhgap25 Crtc3 Si…
2.82E-32	189	388	2.324979675	GO:0002764 immune response-regulating signaling pathway	http://amigo.geneontology.org/amigo/term/GO:0002764	Fer Lck Icosl Cd79a Sh2b2 Cd247 Mapkapk2 Cd40 Fyn Itk Sec14l1 Syk Fyb Gcsam Themis3 Lpxn Ly96 Cd28 Ptpn22 Ermap Klrc1 Cd19 Tlr3 Thy1 Csk Mapkapk3 Tlr13 Cd226 Cd276 Themis2 Tlr4 Tlr8 C3ar1 Cd79b Lat2 Cmklr1 Lyn S100a14 Nfkbil1 Tlr7 Tlr1 Tlr9 Fpr1 Tifa Themis C5ar1 Vtcn1 Cd14 Tlr6 Treml4 Fpr2 Nfam1 Fcer1g Tnip2 Nectin2 C5ar2 Fyb2 Mefv Casp1 Pycard Nlrp3 Aim2 Cd8a Nlrp1a Gata3 Tnfaip3 Tnip1 Nfkbia C…
3.50E-32	218	477	2.181359254	GO:0051249 regulation of lymphocyte activation	http://amigo.geneontology.org/amigo/term/GO:0051249	Il12rb1 Lgals9 Il27ra Tnfrsf13b Tnfaip8l2 Cd274 Cd40 Tnfsfm13 Vsir Syk Samsn1 Cd86 Anxa1 Cd5 Cd28 Il1b Il1a Pag1 Ptpn22 Tnfrsf1b Tyrobp Lat Sash3 Tnfsf13b Thy1 Fanca H2-Aa H2-DMb2 Sirpa Bank1 Clcf1 Lyn Vsig4 Shld1 B2m H2-Ab1 Cd80 Sirpb1b Sirpb1a Smarcb1 Smarcd3 Actb Klrc1 Tyk2 Smarca4 Smarcc1 Smarce1 Ccr7 Ccr2 Efnb2 Gata3 Tnfaip3 Adora2a Wnt10b Cd4 Adam8 Il6 Xcl1 Tnfrsf9 Mad1l1 Hmces Lag3 Efnb1 C…
6.88E-32	243	558	2.078553258	GO:0030335 positive regulation of cell migration	http://amigo.geneontology.org/amigo/term/GO:0030335	Sema6b Pgf Kit Nsmf Cd40 Cxcl16 Akirin1 Pdgfrb Anxa1 Fam89b Vegfb Adam8 Ptp4a1 Sema4c Xcl1 Pdpn Sema4b Fgf16 F7 Pdgfd Plet1 Plcg2 Sema3f Ccl5 Fam110c Sema7a Cmklr1 S100a14 Fam83h Cxcl17 Lgals9 Col18a1 Itgb3 F2rl1 Cd74 Ptprj Wnt7a Grn Ccl2 F2r Ccr2 Tmem102 Fer Alox12 Pdgfb Itga5 Sox9 Mmp14 Col1a1 Itga3 Akt1 Tiam1 Tgfb1 Lamb1 Stat3 Rab11a Ccl24 Hspb1 Hmox1 Epha2 Fut1 Rab25 Csf1 Gata2 Ager Itga2 Gat…
8.74E-32	544	1631	1.591966852	GO:0043067 regulation of programmed cell death	http://amigo.geneontology.org/amigo/term/GO:0043067	Tpd52l1 Axl Apoe Bcl2l12 Bax Tfpt Bcl2l1 Tnfrsf22 Pea15a Ube2z Nol3 Cd40 Birc5 Eya2 Phlda1 Ube2o Naip1 Clu Tnfrsf10b Gzma Tnfrsf12a Mtch1 Tnf Cd74 Anxa1 Ddit3 Stk17b Ptma Pdcd1 Bcl2l11 Src Ngf Bcl10 Hgf Bcl2l14 Cd27 Casp3 Cryab Faim Ubd Htra4 Tnfrsf23 Tigar Armc10 Mcl1 Bmf Phlda3 Lyn Hrk Birc2 Sh3rf2 Sphk1 Naip5 Ecscr Ntf5 Plekhn1 Naip6 Naip2 Capn3 Vps72 Yeats4 Mlst8 Kat5 Mrgbp Ccnl1 Emilin1 Actb…
1.26E-31	256	602	2.029703292	GO:0040017 positive regulation of locomotion	http://amigo.geneontology.org/amigo/term/GO:0040017	Sema6b Il16 Pgf Kit Nsmf Cd40 Cxcl16 Akirin1 Pdgfrb Anxa1 Fam89b Vegfb Adam8 Ptp4a1 Sema4c Xcl1 Tacr3 Pdpn Sema4b Fgf16 F7 Pdgfd Plet1 Plcg2 Sema3f Ccl5 Fam110c Sema7a Cmklr1 S100a14 Fam83h Cxcl17 Lgals9 Col18a1 Itgb3 F2rl1 Cd74 Ptprj Artn Wnt7a Grn Ccl2 F2r Ccr2 Ccl19 Tmem102 Fer Alox12 Pdgfb Itga5 Sox9 Mmp14 Col1a1 Itga3 Akt1 Tiam1 Tgfb1 Lamb1 Stat3 Rab11a Ccl24 Hspb1 Hmox1 Epha2 Fut1 Rab25 Csf…
1.47E-31	188	389	2.306733007	GO:0050867 positive regulation of cell activation	http://amigo.geneontology.org/amigo/term/GO:0050867	Il12rb1 Il27ra Lbp Cd274 Cd40 Tnfsfm13 Vsir Syk Cd86 Trem2 Anxa1 Cd5 Cd28 Il1b Il1a Ptpn22 Tyrobp Sash3 Tnfsf13b Thy1 Cd226 H2-Aa H2-DMb2 Sirpa Clcf1 Shld1 Cd177 B2m Nectin2 Dppa1 H2-Ab1 Cd80 Sirpb1b Sirpb1a Smarcb1 Smarcd3 Actb Flna Tyk2 Smarca4 Smarcc1 Smarce1 Ccr7 Ccr2 Efnb2 Gata3 Wnt10b Cd4 Il33 Adam8 Il6 Xcl1 Fgr Hmces Ctsc Efnb1 Cd3e Foxp3 Cd24a Gpr183 Spn Fcer1g Cd300lb Lgals1 Ccl19 Capn3 …
2.02E-31	250	584	2.043225234	GO:2000147 positive regulation of cell motility	http://amigo.geneontology.org/amigo/term/GO:2000147	Sema6b Pgf Kit Nsmf Cd40 Cxcl16 Akirin1 Pdgfrb Anxa1 Fam89b Vegfb Adam8 Ptp4a1 Sema4c Xcl1 Tacr3 Pdpn Sema4b Fgf16 F7 Pdgfd Plet1 Plcg2 Sema3f Ccl5 Fam110c Sema7a Cmklr1 S100a14 Fam83h Cxcl17 Lgals9 Col18a1 Itgb3 F2rl1 Cd74 Ptprj Wnt7a Grn Ccl2 F2r Ccr2 Tmem102 Fer Alox12 Pdgfb Itga5 Sox9 Mmp14 Col1a1 Itga3 Akt1 Tiam1 Tgfb1 Lamb1 Stat3 Rab11a Ccl24 Hspb1 Hmox1 Epha2 Fut1 Rab25 Csf1 Gata2 Ager Itg…
3.11E-31	507	1498	1.615419154	GO:2000026 regulation of multicellular organismal development	http://amigo.geneontology.org/amigo/term/GO:2000026	Sox9 Serpinf1 Sema6b Pgf Csf1 Gata2 Gata3 Cd40 Zfyve27 Srgn Vsir Dbnl Vash1 Syk Cnmd Hes1 Thbs2 Anxa1 Vegfb Sema4c Ngf Tnfrsf1b Plxna1 Bhlhe40 Plxnd1 Bhlhe41 Sema4b Plxna3 Thy1 Faim Heyl Fanca Gbx2 Dbn1 Sema3f Vash2 Sema7a Rnh1 Ss18l1 Clstn1 Maff Islr2 Plxnb1 Tmem119 Map6 Cst7 Ecscr Mafb Syndig1 Plxnc1 Apold1 Evi2b Ccm2 Smarcb1 Ctnnb1 Itgb3 Smarcd3 Actb Smarca4 Smarcc1 Smarce1 Ccr7 Ccr2 Wnt9a Acv…
3.16E-31	577	1765	1.56034339	GO:0042127 regulation of cell population proliferation	http://amigo.geneontology.org/amigo/term/GO:0042127	Cav2 Il12rb1 Lgals9 Tgfb1 Stat3 Il11 Pgf Prlr Il27ra Epor Tnfrsf13b Cd274 Cd40 Vsir Btg2 Syk Cnmd Btg3 Cd86 Akirin1 Anxa1 Vegfb Cdk2 Il6 Cd28 Il1b Il1a Ptpn22 Il6ra Tnfrsf1b Tnfrsf9 Areg Tgfa Tyrobp Nupr1 Sash3 Fgf16 Tnfsf13b Pdgfd Kank2 Lif Btg1 Rtkn2 Tgfb2 Clcf1 Meis3 Lyn S100a13 Vsig4 Six1 Jun Junb Tmem119 Jund Cdkn2b Cd80 Nrarp Flt3l Cxadr Actb Bcl7c Tyk2 Smarca4 Smarcc1 Ccr7 Brd9 Acvrl1 Tcf7…
5.97E-31	539	1623	1.585109714	GO:0048585 negative regulation of response to stimulus	http://amigo.geneontology.org/amigo/term/GO:0048585	Kctd10 Sema6b Emd Neurl1a Bcl2l1 Fhl2 Pea15a Tnfaip8l2 Ly6g6e Nol3 Sulf1 Tnfaip1 Ada Eya2 Rfx4 Ddit4 Irak3 Fstl3 Tnip1 Sec14l1 Nkd2 Ajuba Pde10a Cd74 Anxa1 Lpxn Frmd8 Grk2 Fam89b Ptprj Sema4c C4bp Il1rn Dll4 Dusp2 Src Ptpn22 Tnfrsf1b Sesn2 Arhgap25 Sema4b Kctd13 Dkk3 Dkkl1 Leprotl1 Nkd1 Sesn3 Kank2 Faim Cd59a Nlrp3 Arhgap44 Tmem131l Rnf43 Trim59 Pik3ip1 Sema3f Tle6 Tle2 Cactin Leprot Tpbg Lzts2 D…
7.33E-31	368	992	1.770619442	GO:1902533 positive regulation of intracellular signal transduction	http://amigo.geneontology.org/amigo/term/GO:1902533	Cav2 Tpd52l1 Ccl3 S100a4 Axl Il11 Ccl24 Kit Rundc3a Ccl8 Cd40 Ccl6 Ccl4 Ccl9 Traf3ip2 Ccl11 Pik3r5 Trim27 F2rl1 Wnt7b Cd4 Trip6 Trem2 Tnf Cd74 Ddit3 Ccl20 Gpr35 Xcl1 Traf5 Traf1 Card9 Traf2 Rassf2 Schip1 Ptpn22 Rragc Lurap1 Wnt7a Trim30a Mt3 Cx3cl1 Ccl22 Ccl17 Pdgfd Flcn Eda2r Ccl5 Ubd Ccl12 Ccl7 Ccl2 Card11 Sema7a Trim14 Ankrd6 Trim62 Ripk2 Rragb S100a13 Rell2 Tifa Rell1 F2r Gpr137c F2rl3 Gpr18 …
8.35E-31	591	1825	1.545659025	GO:1901700 response to oxygen-containing compound	http://amigo.geneontology.org/amigo/term/GO:1901700	Cav2 Stat3 Prdx2 Ly6g6e Lbp Cd274 Tnip1 Nos2 Ly86 Cd180 Apod Ly6f Cd86 Nr4a1 Cxcl13 Anxa1 Lrp5 Scd3 Scd2 Ly96 Slc11a1 Nr4a2 Il1b Il1a Lpin3 Hsd3b1 Rab13 Slc2a1 Rragc Pik3r3 Sesn2 Nos3 Cxcl5 Pf4 Cxcl3 Cxcl1 Cxcl9 Nfkbib Leprotl1 Sesn3 Tyk2 Gnb5 Kank2 Pkm Cyp11a1 Gna15 Cxcl10 Leprot Rab8b Sesn1 Ptger4 Pck2 Rragb S100a14 Shc1 Tnip3 Erfe Sstr2 P2ry6 Cd14 Gper1 S100a8 S100a9 Cxcl2 Tnip2 Ly6g6d Cd80 Ly…
8.90E-31	498	1470	1.616966752	GO:0007010 cytoskeleton organization	http://amigo.geneontology.org/amigo/term/GO:0007010	Hip1r Tubb6 Tubb5 Aif1l Scin Wdr1 Mprip Ranbp1 Actn3 Krt23 Arpc5 Nav1 Spire2 Kif11 Clip3 Fhod1 Actn1 Stard13 Pls3 Rnd3 Rac3 Pfn1 Myo1b Map1s Tube1 Tnfaip3 Arfgef3 Epb41l2 Washc3 Plek Pdlim4 Nefh Myo1g Smtn Limk2 Dbnl Myo19 Llgl1 Aurkb Krt19 Evl Cdc42bpb Pdlim7 Rhobtb3 Lcp1 Diaph3 Stmn4 Bora Rhobtb2 Haus4 Ajuba Sh3bp1 Parvg Ttll1 Nckap1l Plec Nde1 Hcls1 Enah Tuba1b Fmnl3 Nckap5l Lima1 Krt7 Krt18 T…
1.11E-30	186	388	2.288075236	GO:0002237 response to molecule of bacterial origin	http://amigo.geneontology.org/amigo/term/GO:0002237	Lbp Cd274 Tnip1 Nos2 Ly86 Cd180 Cd86 Cxcl13 Ly96 Slc11a1 Il1b Il1a Nos3 Cxcl5 Pf4 Cxcl3 Cxcl1 Cxcl9 Nfkbib Cxcl10 Ssc5d S100a14 Tnip3 Tlr1 Cd14 Tlr6 S100a8 S100a9 Cxcl2 Tnip2 Cd80 Trem2 Akt1 Mef2c Cdk4 Hnrnpa0 Abca1 H2-M3 Cd68 Cxcl16 Tnfaip3 Havcr2 Cmpk2 Nfkbia Tnf Ankrd1 Il6 Casp1 Mrc1 Dab2ip Nfkb1 Gbp2 P2rx7 Klrk1 Nlrp3 Plcg2 Ccl2 Sbno2 Spon2 Sirpa Ccr7 Rara Tlr4 Zc3h12a Zfp36 Cd24a Cited1 Scim…
2.05E-30	252	598	2.011353654	GO:0051272 positive regulation of cellular component movement	http://amigo.geneontology.org/amigo/term/GO:0051272	Sema6b Pgf Kit Nsmf Cd40 Cxcl16 Akirin1 Pdgfrb Anxa1 Fam89b Vegfb Adam8 Ptp4a1 Sema4c Xcl1 Tacr3 Pdpn Sema4b Fgf16 F7 Pdgfd Plet1 Plcg2 Sema3f Ccl5 Fam110c Sema7a Cmklr1 S100a14 Fam83h Cxcl17 Lgals9 Col18a1 Itgb3 F2rl1 Cd74 Ptprj Wnt7a Grn Ccl2 F2r Ccr2 Tmem102 Fer Alox12 Pdgfb Itga5 Sox9 Mmp14 Col1a1 Itga3 Akt1 Tiam1 Tgfb1 Lamb1 Stat3 Rab11a Ccl24 Hspb1 Hmox1 Epha2 Fut1 Rab25 Csf1 Gata2 Ager Itg…
3.09E-30	214	477	2.141334313	GO:1903131 mononuclear cell differentiation	http://amigo.geneontology.org/amigo/term/GO:1903131	Lck Cd3g Axl Cd79a Kit Slamf6 Vsir Itk Syk Anxa1 Il1b Il1a Ptpn22 Tnfsf8 Dock11 Pir Cd3e Cd3d Fanca Cd79b Lyn Cd8a Fcer1g Smarcb1 Smarcd3 Actb Smarca4 Smarcc1 Smarce1 Ccr7 Ccr2 Spi1 Tgfb1 Gata3 Patz1 F2rl1 Dcstamp Ifnar2 Wnt10b Adam8 Il6 Dll4 Il6ra Tnfrsf9 Rhoh Foxp1 Egr3 Tmem98 H2-Aa Wnt4 Nfkbid Runx2 Foxp3 Ptger4 Clcf1 Gpr18 Nfam1 Lgals1 Ccl19 H2-Ab1 Nrarp Tcf7 Relb Ly9 Ager Zfp36l1 Myh9 Pde1b …
4.18E-30	530	1600	1.581047686	GO:0042981 regulation of apoptotic process	http://amigo.geneontology.org/amigo/term/GO:0042981	Tpd52l1 Axl Apoe Bcl2l12 Bax Tfpt Bcl2l1 Tnfrsf22 Pea15a Ube2z Nol3 Cd40 Birc5 Eya2 Phlda1 Ube2o Naip1 Clu Tnfrsf10b Gzma Tnfrsf12a Mtch1 Tnf Cd74 Anxa1 Ddit3 Stk17b Ptma Pdcd1 Bcl2l11 Src Ngf Bcl10 Hgf Bcl2l14 Cd27 Casp3 Cryab Faim Ubd Htra4 Tnfrsf23 Armc10 Mcl1 Bmf Phlda3 Lyn Hrk Birc2 Sh3rf2 Sphk1 Naip5 Ecscr Ntf5 Plekhn1 Naip6 Naip2 Capn3 Vps72 Yeats4 Mlst8 Kat5 Mrgbp Ccnl1 Emilin1 Actb Casp2…
5.02E-30	150	286	2.503308119	GO:0002460 adaptive immune response based on somatic recombination of immune receptors built from immunoglobulin superfamily domains	http://amigo.geneontology.org/amigo/term/GO:0002460	Slamf6 Cd40 Tnfsfm13 Il9r Msh2 Anxa1 C4bp Tnfrsf1b Il21r Il4ra Cd226 Shld1 Cd8a Fcer1g Nectin2 Csf2rb Csf2rb2 Mad2l2 Tyk2 C1qa C1qc C1qb Ccr7 Ccr2 Tgfb1 H2-M3 Traf3ip2 Vsir Serpinb9b Emp2 Tap2 Il6 Xcl1 Notch1 Il6ra Hmces Tmem98 Icam1 Clcf1 Cd24a H2-K1 H2-T23 Ccl19 H2-D1 H2-Ab1 Stat3 Ly9 Hfe Ager Gata3 Fcgr1 Cd274 Ahr C6 Nckap1l Serping1 C3 Il18r1 Il1r1 Mr1 Card9 Traf2 Jag1 Il1b Ephb2 Cd19 Was Btk…
6.17E-30	423	1201	1.681072493	GO:0010628 positive regulation of gene expression	http://amigo.geneontology.org/amigo/term/GO:0010628	Lgals9 Rps9 Slamf6 Sulf1 Cd40 Dhx58 Tnfsfm13 Cd74 Anxa1 Il33 Afap1l2 Il18r1 Ifi202b Ifi211 Ifih1 Il1b Il1a Ptpn22 Cd2 Lurap1 Sash3 Rbm3 Fgf16 Zpr1 Syncrip Cd226 Upf3b Rbmxl1 Sema7a Ddx58 Tlr8 Tent5c Tlr7 Shld1 Cirbp Tlr9 Cd14 Ifi205 Cxcl17 Ifi204 Casp1 Tyk2 Ccr7 Nlrp1a Lck Rarg Tgfb1 Nfat5 Hspb1 Mef2c Hnrnpa0 Id3 Pou2f2 Csf1 Gata3 Lbp Etv4 Irf1 Traf3ip2 F2rl1 Mefv Gsdmd Cd86 Setd4 Clec4n Rps6ka2 …
3.45E-29	225	519	2.069208445	GO:0050778 positive regulation of immune response	http://amigo.geneontology.org/amigo/term/GO:0050778	Lck Icosl Cd79a Sh2b2 Cd247 Cd40 Tnfsfm13 Fyn Itk Rsad2 Syk Fyb Gcsam Masp1 Parp9 Themis3 C3 Cd74 Anxa1 Lpxn Cd28 C4bp Ifi202b Ifi211 Fcna Zbp1 Ptpn22 Ermap Klrk1 Klrc1 Cd19 Sash3 Thy1 Csk Cd59a Cd226 Cd276 Themis2 Aim2 C3ar1 Cd79b Lat2 Cmklr1 Lyn Mfap4 Vsig4 Shld1 Fpr1 Themis C5ar1 Vtcn1 Cd177 Fpr2 Ifi205 Nfam1 Fcer1g Nectin2 C4b Ifi204 C5ar2 Fyb2 Cfp C6 Xcl1 Tyk2 C1qa C1qc C1qb Ccr7 Ccr2 Cd8a C…
1.12E-28	213	484	2.100503085	GO:0045785 positive regulation of cell adhesion	http://amigo.geneontology.org/amigo/term/GO:0045785	Il12rb1 Il27ra Cd274 Vsir Syk Cd86 Anxa1 Cd5 Cd28 Il1b Il1a Ptpn22 Pdpn Thy1 Triobp H2-Aa H2-DMb2 Sirpa Tnfrsf18 Rell2 Flot1 B2m Fbln2 H2-Ab1 Cd80 Sirpb1b Sirpb1a Smarcb1 Lamb1 Nid1 Smarcd3 Emilin1 Actb Tyk2 Smarca4 Smarcc1 Smarce1 Ccr7 Ccr2 Lamb2 Efnb2 Gata3 Cyth3 Ccdc80 Wnt10b Cxcl13 Cd4 Smoc2 Tnf Ptprj Adam8 Il6 Xcl1 Apbb1ip Itga6 Spp1 Efnb1 Tnfsf13b Cd3e Foxp3 Egflam Cd24a Spn Spock2 Col8a1 L…
1.49E-28	183	391	2.233898386	GO:0007159 leukocyte cell-cell adhesion	http://amigo.geneontology.org/amigo/term/GO:0007159	Il12rb1 Lgals9 Il27ra Tnfaip8l2 Cd274 Vsir Syk Cd86 Anxa1 Cd5 Fermt3 Cd28 Selp Il1b Il1a Pag1 Ptpn22 Olr1 Thy1 H2-Aa H2-DMb2 Sirpa Vsig4 Cd177 Jam2 S100a8 S100a9 B2m H2-Ab1 Cd80 Sirpb1b Sirpb1a Smarcb1 Smarcd3 Actb Tyk2 Smarca4 Smarcc1 Smarce1 Ccr7 Ccr2 Efnb2 Gata3 Adora2a Wnt10b Cd4 Adam8 Il6 Xcl1 Mad1l1 Lag3 Itgal Efnb1 Tnfsf13b Cd3e Cd276 Nfkbid Foxp3 Cd24a Vtcn1 Spn Cebpb Lgals1 Ccl19 Nrarp S…
1.83E-28	145	279	2.480577962	GO:0001818 negative regulation of cytokine production	http://amigo.geneontology.org/amigo/term/GO:0001818	Lgals9 Irak3 Ptpn22 Tyrobp Vsig4 Serpinb1a Serpinb1c Tgfb1 Gata3 Vsir Il6 Nfkb1 Hgf Lag3 Rnf128 Traip Cd59a Ssc5d Cd276 Foxp3 Zc3h12a Syt11 Axl Relb Klf4 Homer3 Hmox1 Gata6 Hfe Ager Lbp Cd34 Cd274 Dhx58 Tnfaip3 Havcr2 Arg2 Tgfb3 Trim27 F2rl1 Pibf1 Laptm4b Hdac7 Apod Twsg1 Tnf Anxa1 Kat5 Ddit3 Fn1 Gba Ephb2 Ezh2 Gpnmb Anxa4 Pycard Btk Gas6 Cx3cl1 Csk Oas3 Rnf125 Cactin Cuedc2 Inhbb Rara Cd84 Tgfb2…
2.11E-28	184	395	2.223360109	GO:0002697 regulation of immune effector process	http://amigo.geneontology.org/amigo/term/GO:0002697	Fer Cd40 Tnfsfm13 Syk Cd74 Anxa1 C4bp Ptpn22 Tnfrsf1b Klrk1 Klrc1 Tyrobp Sash3 Cd59a Cd226 Sema7a Lyn Vsig4 Shld1 Cd177 Fes Nectin2 Cfp Tnfaip3 Ccr7 Ccr2 H2-M3 Vsir Cd86 Tap2 Tnf Dnase1l3 Il6 Xcl1 Fgr Cxcl1 Hmces Lag3 Clec2d Tlr3 Cd300a Hk1 Spon2 Tlr4 Clcf1 Tlr7 Tlr9 Cd24a Fcer1g H2-K1 H2-T23 Ccl19 H2-Bl H2-D1 Klrb1b Lilrb4a Hmox1 Kit Hfe Gata2 Ager Ncf1 Ahr Arg1 Havcr2 Tgfb3 F2rl1 Nckap1l Serpin…
2.14E-28	183	392	2.228199666	GO:0002443 leukocyte mediated immunity	http://amigo.geneontology.org/amigo/term/GO:0002443	Fer Cd40 Tnfsfm13 Il9r Syk Msh2 C4bp Tnfrsf1b Klrk1 Klrc1 Tyrobp Il21r Il4ra Cd226 Lyn Trem1 Shld1 Cd177 Fes Cd8a Fcer1g Nectin2 Csf2rb Csf2rb2 Mad2l2 C1qa C1qc C1qb H2-M3 Vsir Serpinb9b Emp2 Tap2 Dnase1l3 Xcl1 Fgr Cxcl1 Hmces Lag3 Clec2d Scnn1b Tlr3 Cd300a Icam1 Tlr4 Il18 Clcf1 Tlr9 Cd24a H2-K1 H2-T23 H2-Bl H2-D1 H2-Ab1 Klrb1b Stxbp2 Hmox1 Kit Hfe Gata2 Ager Gata3 Fcgr1 Ahr Arg1 Vamp2 F2rl1 C6 N…
2.17E-28	201	448	2.14144599	GO:0019221 cytokine-mediated signaling pathway	http://amigo.geneontology.org/amigo/term/GO:0019221	Il12rb1 Ccl3 Ebi3 Il7r Stat3 Ccl24 Prlr Il27ra Kit Epor Crlf1 Ccl8 Ccl6 Ccl4 Ccl9 Ifngr1 Irak3 Il9r Ccl11 Parp9 Ifngr2 Ifnar1 Ifnar2 Cxcl13 Cd4 Tnf Cd74 Ifitm3 Il18rap Il18r1 Il1r1 Ccl20 Tnfrsf11a Xcl1 Traf5 Traf1 Traf2 Il1rn Il1b Il1a Zbp1 Il6ra Csf3r Cxcl5 Pf4 Cxcl3 Cxcl1 Cxcl9 Lilra6 Il21r Il4ra Il2rg Cx3cl1 Ccl22 Ccl17 Il10ra Tyk2 Cxcl10 Ccl5 Ccl12 Ccl7 Ccl2 Commd7 Cxcl2 Pirb Ifitm6 Csf2ra Ir…
3.51E-28	389	1096	1.69405743	GO:0051241 negative regulation of multicellular organismal process	http://amigo.geneontology.org/amigo/term/GO:0051241	Serpinf1 Lgals9 Sema6b Apoc2 Srgn Irak3 Cnmd Thbs2 Anxa1 Sema4c Procr Ptpn22 Sema4b Tyrobp Thy1 Sema3f Sema7a Sct Vsig4 Serpinb1a Ecscr Serpinb1c Rbbp7 Sinhcaf Plaur Brms1 Wnt9a Tgfb1 Gata2 Gata3 Ywhah Vsir Ccl11 Vash1 Wnt7b Hes1 Trem2 Hhex Ddit3 Il6 Smad7 Notch1 Fbn1 Dll4 Il1b Pias3 Nfkb1 Ephb2 Hgf Lag3 Clec2d Ctsc Rnf128 Mt3 Traip Cd59a Loxl2 Ssc5d Cd276 Nfkbid Kdm1a Ovol2 Gdf15 Foxp3 Sox15 Zc3…
3.58E-28	176	372	2.258181317	GO:0032496 response to lipopolysaccharide	http://amigo.geneontology.org/amigo/term/GO:0032496	Lbp Cd274 Tnip1 Nos2 Ly86 Cd180 Cd86 Cxcl13 Ly96 Slc11a1 Il1b Il1a Nos3 Cxcl5 Pf4 Cxcl3 Cxcl1 Cxcl9 Nfkbib Cxcl10 S100a14 Tnip3 Cd14 S100a8 S100a9 Cxcl2 Tnip2 Cd80 Trem2 Akt1 Mef2c Cdk4 Hnrnpa0 Abca1 Cd68 Cxcl16 Havcr2 Cmpk2 Nfkbia Tnf Ankrd1 Il6 Casp1 Mrc1 Dab2ip Nfkb1 Gbp2 P2rx7 Klrk1 Nlrp3 Plcg2 Ccl2 Sbno2 Spon2 Sirpa Ccr7 Rara Tlr4 Zc3h12a Zfp36 Cited1 Scimp Mapk3 Gbp6 Efnb2 Axl Cnp Adamts13 …
5.77E-28	208	473	2.098897722	GO:0022407 regulation of cell-cell adhesion	http://amigo.geneontology.org/amigo/term/GO:0022407	Il12rb1 Lgals9 Il27ra Tnfaip8l2 Cd274 Vsir Syk Cd86 Anxa1 Cd5 Fermt3 Adam8 Cd28 Il1b Il1a Pag1 Ptpn22 Pdpn Thy1 H2-Aa H2-DMb2 Sirpa Akna Lyn Vsig4 Efna5 Flot1 B2m Myadm H2-Ab1 Cd80 Sirpb1b Sirpb1a Smarcb1 Smarcd3 Emilin1 Actb Tyk2 Smarca4 Smarcc1 Smarce1 Ccr7 Ccr2 Efnb2 Gata3 Adora2a Wnt10b Cxcl13 Cd4 Tnf Il6 Xcl1 Itga6 Mad1l1 Lag3 Itgal Efnb1 Tnfsf13b Cd3e Cd276 Nfkbid Foxp3 Cd24a Vtcn1 Spn Cebp…
5.82E-28	202	454	2.123658101	GO:0032103 positive regulation of response to external stimulus	http://amigo.geneontology.org/amigo/term/GO:0032103	Il16 Pgf Ly86 Cd180 Parp9 Akirin1 Trem2 Il33 Vegfb Ly96 Ifi202b Ifi211 Xcl1 Zbp1 Klrk1 Klrc1 Fgf16 F7 Cd226 Gpsm3 Ccl5 Aim2 Cmklr1 S100a14 Ifi205 Cxcl17 Nectin2 Ifi204 Cd74 Casp1 Pycard Nlrp3 Nlrp1a F2rl1 Mefv Setd4 Tnf Pdgfrb Ptprj Adam8 Il1b Artn Cxcl1 Lag3 Ctsc Casp4 Grn Ccl2 Ptger4 Tlr9 Camk2n1 Ccr2 Scimp Ccl19 Pdgfb Hspb1 Ifi35 Csf1 Itga2 Arg1 Pik3cg Fkbp1b Coch Nfkbia Edn1 Acod1 Smoc2 Pla2g…
1.34E-27	266	667	1.903464952	GO:0010942 positive regulation of cell death	http://amigo.geneontology.org/amigo/term/GO:0010942	Tpd52l1 Bax Tfpt Tnfrsf22 Cd40 Phlda1 Tnfrsf10b Gzma Tnfrsf12a Mtch1 Tnf Anxa1 Ddit3 Stk17b Pdcd1 Bcl2l11 Bcl10 Casp3 Ubd Htra4 Bmf Phlda3 Lyn Hrk Zfp746 Ecscr Plekhn1 Emilin1 Casp2 Col18a1 Prkra Pea15a Eef1a2 Serinc3 Prkcd Clu Ripk3 Myc Nr4a1 Bok Notch1 Mal Zbp1 Trp53inp1 Rassf6 Tyrobp Melk Nfkbid Camk1d Tgfb2 Ripk2 Zc3h12a Cd24a Plagl2 Rhob Osm Trp53 Sp110 Axin2 Alox12 Lck Hip1r Efnb2 Bbc3 Daxx…
1.82E-27	174	370	2.244587842	GO:0002696 positive regulation of leukocyte activation	http://amigo.geneontology.org/amigo/term/GO:0002696	Il12rb1 Il27ra Lbp Cd274 Cd40 Tnfsfm13 Vsir Syk Cd86 Trem2 Anxa1 Cd5 Cd28 Il1b Il1a Ptpn22 Tyrobp Sash3 Tnfsf13b Thy1 Cd226 H2-Aa H2-DMb2 Sirpa Clcf1 Shld1 Cd177 B2m Nectin2 Dppa1 H2-Ab1 Cd80 Sirpb1b Sirpb1a Smarcb1 Smarcd3 Actb Tyk2 Smarca4 Smarcc1 Smarce1 Ccr7 Ccr2 Efnb2 Gata3 Wnt10b Cd4 Il33 Adam8 Il6 Xcl1 Fgr Hmces Ctsc Efnb1 Cd3e Foxp3 Cd24a Gpr183 Spn Fcer1g Cd300lb Lgals1 Ccl19 Lck Axl Gat…
1.84E-27	173	367	2.249930593	GO:0070661 leukocyte proliferation	http://amigo.geneontology.org/amigo/term/GO:0070661	Il12rb1 Lgals9 Il27ra Tnfrsf13b Cd274 Cd40 Vsir Syk Cd180 Cd86 Anxa1 Hells Cd28 Il1b Il1a Ptpn22 Tnfrsf1b Tyrobp Sash3 Tnfsf13b Clcf1 Lyn Vsig4 Cd80 Tyk2 Ccr7 Ebi3 Bcl2l1 Csf1 F2rl1 Ifnar2 Il33 Xcl1 Tnfrsf9 Mad1l1 Elf4 Efnb1 Cd3e Cd276 Foxp3 Shb Cd24a Gpr183 Spn Cebpb Ccl19 Slfn1 Flt3l Ager Ahr Arg1 Clu Nckap1l St6gal1 Twsg1 Aif1 Cd74 Cd6 Ctla4 Ptprc Il2ra Nfatc2 Vcam1 Ephb2 Tnfrsf4 Gpnmb Cd19 Bt…
1.62E-26	133	254	2.499234494	GO:0002274 myeloid leukocyte activation	http://amigo.geneontology.org/amigo/term/GO:0002274	Fer Lbp Syk Trem2 Tyrobp Dysf Cd226 Sbno2 Lyn Cd177 Fes Fcer1g Nectin2 Dppa1 Cst7 Dcstamp Tnf Il33 Dnase1l3 Slc11a1 Fn1 Fgr Rhoh Ctsc Scnn1b Cd300a Il18 Cd300lb Pilrb1 Syt11 Lilrb4a Stxbp2 Hmox1 Kit Ifi35 Gata2 Ager Havcr2 Vamp2 F2rl1 Prkcd Clu Anxa1 Cxcr2 Stxbp1 Nmi Stxbp3 Tlr2 Cxcl5 Anxa3 Foxp1 Crtc3 Lat Itgam Pycard Stx4a Btk Tlr3 Grn Ubd Cd84 Tlr4 Thbs1 Milr1 Lat2 Vsig4 Cnr1 Tlr1 Tlr9 Tlr6 Ad…
1.98E-26	479	1454	1.572389695	GO:0051094 positive regulation of developmental process	http://amigo.geneontology.org/amigo/term/GO:0051094	Sox9 Pgf Csf1 Gata2 Cd40 Tnfsfm13 Zfyve27 Vsir Dbnl Syk Akirin1 Anxa1 Vegfb Ngf Arhgef2 Pdpn Tnfrsf1b Plxna1 Plxnd1 Tyrobp Plxna3 Fgfr1 Faim Triobp Dbn1 Zc4h2 Gdpd5 Sema7a Ss18l1 Clstn1 Ppp1r13l Pde3a Bend6 Shld1 Islr2 Tacstd2 Plxnb1 Tmem119 Map6 Syndig1 Plxnc1 Evi2b Smarcb1 Lamb1 Nid1 Ctnnb1 Itgb3 Dpf2 Lmx1a Smarcd3 Actb Dpf1 Bcl7c Rbbp7 Smarca4 Smarcc1 Smarce1 Ccr7 Sinhcaf Ccr2 Lamb2 Brd9 Brms1…
2.96E-26	107	184	2.775588227	GO:0071706 tumor necrosis factor superfamily cytokine production	http://amigo.geneontology.org/amigo/term/GO:0071706	Irak3 Ptpn22 Ccr7 Hspb1 Lbp Setd4 Il33 Tlr3 Cd300ld Spon2 Tlr4 Zc3h12a Tlr9 Fcer1g Syt11 Ccl19 Stat3 Cybb Cd34 Cd274 Mapkapk2 Vsir Havcr2 Arg2 Trim27 Syk Clu Frmd8 Ifih1 Il1a Cd2 Arhgef2 Ephb2 Foxp1 Pycard Btk Gas6 Cx3cl1 Tirap Ltf Oas3 Oas2 Mif Cactin Ccl2 Rara Akap12 Thbs1 Ddx58 Tspo Nfkbil1 Zfp36 Clec4a1 Ccr2 Nlrc3 Cd14 Ptafr C5ar2 Ccl3 Axl Il27ra Ager Ifngr1 Ptprj Ptprc Myd88 Tlr6 Cx3cr1 Lgal…
2.96E-26	107	184	2.775588227	GO:1903555 regulation of tumor necrosis factor superfamily cytokine production	http://amigo.geneontology.org/amigo/term/GO:1903555	Irak3 Ptpn22 Ccr7 Hspb1 Lbp Setd4 Il33 Tlr3 Cd300ld Spon2 Tlr4 Zc3h12a Tlr9 Fcer1g Syt11 Ccl19 Stat3 Cybb Cd34 Cd274 Mapkapk2 Vsir Havcr2 Arg2 Trim27 Syk Clu Frmd8 Ifih1 Il1a Cd2 Arhgef2 Ephb2 Foxp1 Pycard Btk Gas6 Cx3cl1 Tirap Ltf Oas3 Oas2 Mif Cactin Ccl2 Rara Akap12 Thbs1 Ddx58 Tspo Nfkbil1 Zfp36 Clec4a1 Ccr2 Nlrc3 Cd14 Ptafr C5ar2 Ccl3 Axl Il27ra Ager Ifngr1 Ptprj Ptprc Myd88 Tlr6 Cx3cr1 Lgal…
4.28E-26	290	763	1.814105508	GO:0001944 vasculature development	http://amigo.geneontology.org/amigo/term/GO:0001944	Ccm2 Acvrl1 Itga5 Serpinf1 Ramp2 Efnb2 Col18a1 Col1a1 Pgf Gata2 Cd40 Vash1 Cnmd Thbs2 Pdgfrb Anxa1 Lrp5 Vegfb Ptpn14 Col24a1 Col15a1 Ephb2 Ephb4 Cald1 Cdh5 Thy1 Mcam Hpse Vash2 Rnh1 S1pr1 Rnf213 Ang Ecscr Nrarp Apold1 Stat3 Epha2 Tnfrsf12a Hhex Adam8 Emilin1 Tgfa Ednra Grn Ccl12 Tnni3 Lrg1 Ccbe1 Vstm4 Grem1 Itgb2 Pdgfb Hk2 Mmp14 Epn2 Akt1 Klf4 Dnmt1 Hspb1 Hmox1 Kit Gata6 Ephb3 Ctnnb1 Fut1 Cybb Nf…
7.65E-26	166	355	2.231869601	GO:0050863 regulation of T cell activation	http://amigo.geneontology.org/amigo/term/GO:0050863	Il12rb1 Lgals9 Il27ra Tnfaip8l2 Cd274 Vsir Syk Cd86 Anxa1 Cd5 Cd28 Il1b Il1a Pag1 Ptpn22 Tnfrsf1b Lat Thy1 Fanca H2-Aa H2-DMb2 Sirpa Vsig4 B2m H2-Ab1 Cd80 Sirpb1b Sirpb1a Smarcb1 Smarcd3 Actb Tyk2 Smarca4 Smarcc1 Smarce1 Ccr7 Ccr2 Efnb2 Gata3 Adora2a Wnt10b Cd4 Adam8 Il6 Xcl1 Tnfrsf9 Mad1l1 Lag3 Efnb1 Tnfsf13b Cd3e Egr3 Cd276 Nfkbid Foxp3 Cd24a Vtcn1 Spn Cebpb Lgals1 Ccl19 Nrarp Slfn1 Lck Hfe Age…
8.43E-26	189	427	2.112627901	GO:0030098 lymphocyte differentiation	http://amigo.geneontology.org/amigo/term/GO:0030098	Lck Cd3g Axl Cd79a Kit Slamf6 Vsir Itk Syk Anxa1 Il1b Il1a Ptpn22 Tnfsf8 Dock11 Cd3e Cd3d Fanca Cd79b Cd8a Fcer1g Smarcb1 Smarcd3 Actb Smarca4 Smarcc1 Smarce1 Ccr7 Ccr2 Spi1 Tgfb1 Gata3 Patz1 Ifnar2 Wnt10b Adam8 Il6 Dll4 Il6ra Tnfrsf9 Rhoh Foxp1 Egr3 Tmem98 H2-Aa Wnt4 Nfkbid Runx2 Foxp3 Ptger4 Clcf1 Gpr18 Nfam1 Lgals1 Ccl19 H2-Ab1 Nrarp Tcf7 Relb Ly9 Cd4 Kat5 Ctla4 Cd28 Zap70 Il2ra Cd27 Gas6 Tmem…
1.18E-25	105	181	2.768852406	GO:0032640 tumor necrosis factor production	http://amigo.geneontology.org/amigo/term/GO:0032640	Irak3 Ptpn22 Ccr7 Hspb1 Lbp Setd4 Il33 Tlr3 Cd300ld Spon2 Tlr4 Zc3h12a Tlr9 Fcer1g Syt11 Ccl19 Stat3 Cybb Cd34 Mapkapk2 Vsir Havcr2 Arg2 Trim27 Syk Clu Frmd8 Ifih1 Il1a Cd2 Arhgef2 Ephb2 Foxp1 Pycard Btk Gas6 Cx3cl1 Tirap Ltf Oas3 Oas2 Mif Cactin Ccl2 Rara Akap12 Thbs1 Ddx58 Tspo Nfkbil1 Zfp36 Clec4a1 Ccr2 Nlrc3 Cd14 Ptafr C5ar2 Ccl3 Axl Il27ra Ager Ifngr1 Ptprj Ptprc Myd88 Tlr6 Cx3cr1 Lgals9 Mmp…
1.18E-25	105	181	2.768852406	GO:0032680 regulation of tumor necrosis factor production	http://amigo.geneontology.org/amigo/term/GO:0032680	Irak3 Ptpn22 Ccr7 Hspb1 Lbp Setd4 Il33 Tlr3 Cd300ld Spon2 Tlr4 Zc3h12a Tlr9 Fcer1g Syt11 Ccl19 Stat3 Cybb Cd34 Mapkapk2 Vsir Havcr2 Arg2 Trim27 Syk Clu Frmd8 Ifih1 Il1a Cd2 Arhgef2 Ephb2 Foxp1 Pycard Btk Gas6 Cx3cl1 Tirap Ltf Oas3 Oas2 Mif Cactin Ccl2 Rara Akap12 Thbs1 Ddx58 Tspo Nfkbil1 Zfp36 Clec4a1 Ccr2 Nlrc3 Cd14 Ptafr C5ar2 Ccl3 Axl Il27ra Ager Ifngr1 Ptprj Ptprc Myd88 Tlr6 Cx3cr1 Lgals9 Mmp…
1.94E-25	122	228	2.553959851	GO:0002685 regulation of leukocyte migration	http://amigo.geneontology.org/amigo/term/GO:0002685	Pgf Gcsam Akirin1 Anxa1 Vegfb Adam8 Xcl1 Rhoh F7 Rac2 Ccl5 Cmklr1 S100a14 Cxcl17 Lrch1 Rhog Lgals9 Itgb3 Cd74 Ptprj Cd9 Ccl2 P2ry12 Spns2 Nbl1 Ccr2 Tmem102 Akt1 Tgfb1 Csf1 Ager Itga2 Stk10 Edn1 F2rl1 Nckap1l Apod Pla2g7 Trem2 Aif1 Ccr1 Ccl20 Cxcr2 Itga4 Stk39 Il1a Edn3 Padi2 Bst1 P2rx4 Klrk1 Lyve1 Gas6 Cx3cl1 Pdgfd Thy1 St3gal4 Mif Cxcl10 Ccl7 Icam1 Serpine1 Ccr7 Camk1d Ptger4 Lyn Cxcr3 Lgals3 Sp…
2.62E-25	279	732	1.819207359	GO:0001568 blood vessel development	http://amigo.geneontology.org/amigo/term/GO:0001568	Ccm2 Acvrl1 Itga5 Serpinf1 Ramp2 Efnb2 Col18a1 Col1a1 Pgf Gata2 Cd40 Vash1 Cnmd Thbs2 Pdgfrb Anxa1 Lrp5 Vegfb Col24a1 Col15a1 Ephb2 Ephb4 Cald1 Thy1 Mcam Hpse Vash2 Rnh1 S1pr1 Rnf213 Ang Ecscr Nrarp Apold1 Stat3 Epha2 Tnfrsf12a Hhex Adam8 Emilin1 Tgfa Ednra Grn Ccl12 Tnni3 Lrg1 Ccbe1 Vstm4 Grem1 Itgb2 Pdgfb Hk2 Mmp14 Epn2 Akt1 Klf4 Hspb1 Hmox1 Gata6 Ephb3 Ctnnb1 Fut1 Cybb Nfe2l2 Stard13 Cd34 Sulf…
2.86E-25	239	595	1.917211464	GO:0043068 positive regulation of programmed cell death	http://amigo.geneontology.org/amigo/term/GO:0043068	Tpd52l1 Bax Tfpt Tnfrsf22 Cd40 Phlda1 Tnfrsf10b Gzma Tnfrsf12a Mtch1 Tnf Anxa1 Ddit3 Stk17b Pdcd1 Bcl2l11 Bcl10 Casp3 Ubd Htra4 Bmf Phlda3 Lyn Hrk Ecscr Plekhn1 Emilin1 Casp2 Col18a1 Prkra Pea15a Eef1a2 Serinc3 Prkcd Clu Ripk3 Myc Nr4a1 Bok Notch1 Mal Zbp1 Trp53inp1 Rassf6 Tyrobp Melk Nfkbid Camk1d Tgfb2 Ripk2 Zc3h12a Cd24a Plagl2 Rhob Osm Trp53 Sp110 Alox12 Lck Hip1r Bbc3 Scin Tgfb1 Grik5 Map3k2…
2.93E-25	236	585	1.925507519	GO:0043065 positive regulation of apoptotic process	http://amigo.geneontology.org/amigo/term/GO:0043065	Tpd52l1 Bax Tfpt Tnfrsf22 Cd40 Phlda1 Tnfrsf10b Gzma Tnfrsf12a Mtch1 Tnf Anxa1 Ddit3 Stk17b Pdcd1 Bcl2l11 Bcl10 Casp3 Ubd Htra4 Bmf Phlda3 Lyn Hrk Ecscr Plekhn1 Emilin1 Casp2 Col18a1 Prkra Pea15a Eef1a2 Serinc3 Prkcd Clu Ripk3 Myc Nr4a1 Bok Notch1 Mal Zbp1 Trp53inp1 Rassf6 Tyrobp Melk Nfkbid Camk1d Tgfb2 Ripk2 Zc3h12a Cd24a Plagl2 Rhob Osm Trp53 Sp110 Alox12 Lck Hip1r Bbc3 Scin Tgfb1 Grik5 Map3k2…
3.27E-25	279	733	1.816725494	GO:1903047 mitotic cell cycle process	http://amigo.geneontology.org/amigo/term/GO:1903047	Ube2c Unc119 Ccne1 Rec8 Mcm2 Ranbp1 Kif11 Ncapg Cdc6 Fbxo5 Cdk1 Cdk17 Aurkb Gpr132 Plk2 Bora Psme1 Dscc1 Mcm4 Nde1 Sgo1 Ndc80 Kifc5b Cep192 Anxa1 Incenp Cdca5 Rad9a Mus81 Cep55 Ccnj Cdk2 Sgo2a Mitd1 Mcm6 Cenpf Nuf2 Cdc25b Knstrn Gins1 Tpx2 E2f1 Aurka Ccna2 Smc2 Orc1 Cdca8 Cdk5 Anapc4 Ccng2 Kntc1 Chek2 Mad1l1 Mad2l1 Tgfa Mki67 Dctn6 Gins3 Ccsap Kank2 Ccnb2 Kif23 Cdc25a Nme6 Topbp1 Fbxl8 Fancd2 Kif…
3.89E-25	320	879	1.73760151	GO:0000278 mitotic cell cycle	http://amigo.geneontology.org/amigo/term/GO:0000278	Ube2c Tubb6 Tubb5 Unc119 Ccne1 Rec8 Mcm2 Ranbp1 Cdt1 Pole Ppp2cb Kif11 Ncapg Cdc6 Mybl2 Fbxo5 Tube1 Cdk1 Cdk17 Btg2 Aurkb Gpr132 Plk2 Ska3 Bora Psme1 Dscc1 Mcm4 Nde1 Btg3 Tuba1b Sgo1 Ndc80 Kifc5b Cep192 Anxa1 Incenp Cdca5 Rad9a Mus81 Cep55 Ccnj Afap1l2 Cdk2 Plk4 Sgo2a Mitd1 Mcm6 Cenpf Nuf2 Cdc25b Knstrn Gins1 Tpx2 E2f1 Aurka Ccna2 Cks1b Smc2 Orc1 Cdca8 Cdk5 Anapc4 Ccng2 Kntc1 Chek2 Mad1l1 Mad2l1 …
3.90E-25	251	637	1.880716658	GO:0048514 blood vessel morphogenesis	http://amigo.geneontology.org/amigo/term/GO:0048514	Ccm2 Acvrl1 Itga5 Serpinf1 Ramp2 Efnb2 Col18a1 Pgf Gata2 Cd40 Vash1 Cnmd Thbs2 Pdgfrb Anxa1 Lrp5 Vegfb Col24a1 Col15a1 Ephb2 Ephb4 Cald1 Thy1 Mcam Hpse Vash2 Rnh1 S1pr1 Rnf213 Ang Ecscr Nrarp Apold1 Stat3 Epha2 Tnfrsf12a Hhex Adam8 Emilin1 Tgfa Grn Ccl12 Tnni3 Lrg1 Ccbe1 Vstm4 Grem1 Itgb2 Hk2 Mmp14 Epn2 Akt1 Klf4 Hspb1 Hmox1 Gata6 Ephb3 Ctnnb1 Fut1 Cybb Nfe2l2 Stard13 Cd34 Sulf1 Brca1 Sparc E2f2 …
4.44E-25	425	1267	1.601037105	GO:1901701 cellular response to oxygen-containing compound	http://amigo.geneontology.org/amigo/term/GO:1901701	Cav2 Stat3 Prdx2 Ly6g6e Lbp Cd274 Tnip1 Ly86 Cd180 Ly6f Cd86 Nr4a1 Cxcl13 Anxa1 Lrp5 Ly96 Nr4a2 Il1b Il1a Lpin3 Rab13 Rragc Pik3r3 Sesn2 Cxcl5 Pf4 Cxcl3 Cxcl1 Cxcl9 Nfkbib Leprotl1 Sesn3 Tyk2 Gnb5 Kank2 Pkm Cyp11a1 Gna15 Cxcl10 Leprot Rab8b Sesn1 Ptger4 Pck2 Rragb Shc1 Tnip3 Erfe Sstr2 P2ry6 Cd14 Gper1 Cxcl2 Tnip2 Ly6g6d Cd80 Ly6a Cyp11b1 Ly6c1 Trem2 Scnn1b Fer Sox9 Col6a1 Gramd1a Col1a1 Akt1 Dnm…
5.29E-25	518	1625	1.521477297	GO:0006468 protein phosphorylation	http://amigo.geneontology.org/amigo/term/GO:0006468	Tpd52l1 Acvrl1 Akt1 Unc119 Ccne1 Tgfb1 Prkar2b Grk5 Mob3a Rps6ka1 Pgf Kit Pdk1 Cdk4 Crlf1 Cdk9 Mapkapk2 Cd40 Dbndd2 Stk4 Akt3 Cdk1 Cdk17 Irak3 Rack1 Itk Pik3r5 Mnat1 Prkch Vrk1 Cdc42bpb Prkcd Bora Csnk1e Samsn1 Amhr2 Rps6ka2 Trem2 Stk38 Pim1 Cd74 Incenp Grk2 Vegfb Ccnj Mob2 Ptprj Cdk2 Prkar1b Pask Ptprc Prkcq Mastl Pkn3 Rassf2 Bmp2 Ccna2 Ngf Il6ra Bcar3 Sdcbp Hgf Prkag2 Cdk5 Cdc7 Bmp3 Areg Ccng2 …
6.08E-25	539	1708	1.506225448	GO:0045595 regulation of cell differentiation	http://amigo.geneontology.org/amigo/term/GO:0045595	Sox9 Sema6b Csf1 Gata3 Zfyve27 Vsir Dbnl Syk Hes1 Akirin1 Anxa1 Sema4c Ngf Arhgef2 Pdpn Tnfrsf1b Casz1 Plxna1 Bhlhe40 Plxnd1 Bhlhe41 Sema4b Plxna3 Fgfr1 Thy1 Faim Heyl Fanca Triobp Lif Dbn1 Sema3f Zc4h2 Gdpd5 Sema7a Ss18l1 Runx2 Zfhx2 Ppp1r13l Pde3a Bend6 Maff Nrep Islr2 Tacstd2 Plxnb1 Tmem119 Map6 Cebpb Flot2 Runx3 Cebpd Ntf5 Mafb Plxnc1 Apold1 Evi2b Smarcb1 Lamb1 Nid1 Ctnnb1 Itgb3 Abcg1 Lmx1a S…
7.39E-25	274	719	1.81890809	GO:0030036 actin cytoskeleton organization	http://amigo.geneontology.org/amigo/term/GO:0030036	Hip1r Aif1l Scin Wdr1 Mprip Actn3 Arpc5 Spire2 Fhod1 Actn1 Stard13 Pls3 Rnd3 Rac3 Pfn1 Myo1b Arfgef3 Epb41l2 Washc3 Plek Pdlim4 Myo1g Smtn Limk2 Dbnl Myo19 Llgl1 Evl Cdc42bpb Pdlim7 Rhobtb3 Lcp1 Diaph3 Rhobtb2 Sh3bp1 Parvg Nckap1l Hcls1 Enah Fmnl3 Lima1 Twf2 Arhgap28 Washc1 Mlst8 Rhoq Svil Epb41l4a Aif1 Diaph1 Dpysl3 Anxa1 Coro1b Csrp1 Gsn Neb Smtnl1 Tpm3 Arhgef2 Iqgap3 Tmod1 Epb41l4b Capzb Rhoh …
7.77E-25	163	352	2.21021246	GO:1903037 regulation of leukocyte cell-cell adhesion	http://amigo.geneontology.org/amigo/term/GO:1903037	Il12rb1 Lgals9 Il27ra Tnfaip8l2 Cd274 Vsir Syk Cd86 Anxa1 Cd5 Cd28 Il1b Il1a Pag1 Ptpn22 Thy1 H2-Aa H2-DMb2 Sirpa Vsig4 B2m H2-Ab1 Cd80 Sirpb1b Sirpb1a Smarcb1 Smarcd3 Actb Tyk2 Smarca4 Smarcc1 Smarce1 Ccr7 Ccr2 Efnb2 Gata3 Adora2a Wnt10b Cd4 Adam8 Il6 Xcl1 Mad1l1 Lag3 Efnb1 Tnfsf13b Cd3e Cd276 Nfkbid Foxp3 Cd24a Vtcn1 Spn Cebpb Lgals1 Ccl19 Nrarp Slfn1 Lck Akt1 Klf4 Nfat5 Cd44 Hfe Ager Arg1 Havc…
8.92E-25	591	1916	1.472248289	GO:0016310 phosphorylation	http://amigo.geneontology.org/amigo/term/GO:0016310	Tpd52l1 Acvrl1 Hk2 Akt1 Unc119 Ccne1 Axl Tgfb1 Prkar2b Grk5 Mob3a Ddr1 Rps6ka1 Eno2 Pgf Kit Ephb3 Epha2 Pdk1 Cdk4 Crlf1 Cdk9 Mapkapk2 Aldoc Cd40 Dbndd2 Stk4 Akt3 Cdk1 Cdk17 Hkdc1 Irak3 Rack1 Itk Pik3r5 Mnat1 Prkch Vrk1 Pfkp Cdc42bpb Prkcd Bora Csnk1e Samsn1 Amhr2 Rps6ka2 Trem2 Stk38 Pim1 Cd74 Pdgfrb Incenp Grk2 Vegfb Ccnj Mob2 Ptprj Cdk2 Prkar1b Hk3 Pask Ptprc Ddr2 Prkcq Mastl Pkn3 Ak8 Rassf2 Bmp…
1.01E-24	242	610	1.893540563	GO:0006935 chemotaxis	http://amigo.geneontology.org/amigo/term/GO:0006935	Fer Ccl3 Sema6b Efnb2 Il16 Pgf Ccl24 Ephb3 Epha2 Ccl8 Lama5 Cxcl16 Ccl6 Ccl4 Ccl9 Unc5b Nrcam Ccl11 Emb Enah Akirin1 Cxcl13 Pdgfrb Anxa1 Vegfb Ccr1 Unc5a Sema4c Ccl20 Cxcr2 Nfasc Xcl1 Kif5c Notch1 Efna4 Ephb2 Rhoh Cxcl5 Pf4 Cxcl3 Cxcl1 Cxcl9 Ccr9 Ephb4 Ephb6 Plxna1 Plxnd1 Vasp Cyfip1 Sema4b Efnb1 Fgf16 Plxna3 F7 Cx3cl1 Ccl22 Ccl17 Dscaml1 Rac2 Sema3f Cxcl10 Ccl5 Ccl12 Ccl7 Ccl2 Ccr7 Notch3 Sema7a…
1.43E-24	339	954	1.696056851	GO:0022603 regulation of anatomical structure morphogenesis	http://amigo.geneontology.org/amigo/term/GO:0022603	Serpinf1 Sema6b Pgf Gata2 Rnd3 Cd40 Rac3 Zfyve27 Dbnl Dvl2 Vash1 Rhobtb3 Cnmd Rhobtb2 Fmnl3 Thbs2 Anxa1 Vegfb Sema4c Vangl2 Ngf Pdpn Dvl1 Rhoh Plxna1 Plxnd1 Sema4b Pak3 Plxna3 Thy1 Triobp Rac2 Arhgap44 Dbn1 Sema3f Vat1 Fmnl2 Vash2 Sema7a Rnh1 Ss18l1 Cdc42ep4 Rhod Cdc42ep2 Islr2 Plxnb1 Rhob Rnd1 Map6 Gm14137 Cdc42ep5 Ecscr Rhog Plxnc1 Ccm2 Ccl3 Tgfb1 Stat3 Crabp2 Kit Ephb3 Epha2 Plekho1 Sulf1 Ywha…
1.52E-24	165	360	2.187613151	GO:0002831 regulation of response to biotic stimulus	http://amigo.geneontology.org/amigo/term/GO:0002831	Sec14l1 Ly86 Cd180 Parp9 Ly96 Ifi202b Ifi211 Zbp1 Samhd1 Ptpn22 Klrk1 Klrc1 Cd226 Cactin Aim2 Vsig4 Ifi205 Nectin2 Ifi204 Nlrc5 Tnfaip3 Cd74 Xcl1 Ccl5 Adam8 Nmi Il1b Cxcl1 Lag3 Clec2d Serpinb1a Tlr9 Cd24a Scimp H2-Bl Klrb1b Gata6 Ifi35 Ncf1 Cd274 Dhx58 Ahr Traf3ip2 Arg1 Irak3 Coch F2rl1 Acod1 Serping1 Emilin2 Ptpn2 Stat1 Mr1 Optn Lrsam1 Emilin1 Foxp1 Usp18 Tyrobp Pycard Trim21 Nono Cx3cl1 Tirap L…
1.53E-24	243	615	1.885906858	GO:0042330 taxis	http://amigo.geneontology.org/amigo/term/GO:0042330	Fer Ccl3 Sema6b Efnb2 Il16 Pgf Ccl24 Ephb3 Epha2 Ccl8 Lama5 Cxcl16 Ccl6 Ccl4 Ccl9 Unc5b Nrcam Ccl11 Emb Enah Akirin1 Cxcl13 Pdgfrb Anxa1 Vegfb Ccr1 Unc5a Sema4c Ccl20 Cxcr2 Nfasc Xcl1 Kif5c Notch1 Efna4 Ephb2 Rhoh Cxcl5 Pf4 Cxcl3 Cxcl1 Cxcl9 Ccr9 Ephb4 Ephb6 Plxna1 Plxnd1 Vasp Cyfip1 Sema4b Efnb1 Fgf16 Plxna3 F7 Cx3cl1 Ccl22 Ccl17 Dscaml1 Rac2 Sema3f Cxcl10 Ccl5 Ccl12 Ccl7 Ccl2 Ccr7 Notch3 Sema7a…
1.59E-24	401	1184	1.616522494	GO:0048646 anatomical structure formation involved in morphogenesis	http://amigo.geneontology.org/amigo/term/GO:0048646	Acvrl1 Itga5 Serpinf1 Ramp2 Col18a1 Pgf Wdr1 Relt Gata2 Plekho1 Cd40 Mmp20 Fam20a Dvl2 Vash1 Cnmd Thbs2 Pdgfrb Anxa1 Vegfb Csrp1 Ptpn14 Neb Dusp2 Col24a1 Tmod1 Col15a1 Ephb2 Dvl1 Ephb4 Cald1 Vasp Tyrobp Acta1 Thy1 Mcam Col12a1 Hpse Vash2 Rnh1 Adgrg6 Sdk1 Pgm5 Ncmap S1pr1 Tmod3 Cend1 Nectin2 Rnf213 Ang Ecscr Nrarp Apold1 Ccm2 Axin2 Stat3 Gata6 Epha2 Ctnnb1 Sulf1 Dcstamp Tnfrsf12a Hhex Adam8 Emilin…
1.80E-24	426	1279	1.589747449	GO:0042325 regulation of phosphorylation	http://amigo.geneontology.org/amigo/term/GO:0042325	Tpd52l1 Unc119 Ccne1 Axl Tgfb1 Prkar2b Mob3a Ddr1 Pgf Kit Ephb3 Epha2 Crlf1 Cd40 Dbndd2 Irak3 Rack1 Pik3r5 Mnat1 Bora Samsn1 Trem2 Cd74 Pdgfrb Incenp Vegfb Ccnj Mob2 Ptprj Prkar1b Ptprc Ddr2 Rassf2 Bmp2 Ccna2 Ngf Il6ra Bcar3 Sdcbp Ephb2 Pik3r3 Hgf Bmp3 Areg Ccng2 Camkk2 Ephb4 Ephb6 Tgfa Gdf3 Lat Fgf16 Fgfr1 Arl2bp Dbndd1 Pdgfd Thy1 Ccnb2 Trib1 Trib3 Inha Cnppd1 Inpp5j Pik3ip1 Inhbb Tigar Btbd10 G…
2.03E-24	325	905	1.714051489	GO:0035239 tube morphogenesis	http://amigo.geneontology.org/amigo/term/GO:0035239	Ccm2 Acvrl1 Itga5 Serpinf1 Ramp2 Efnb2 Col18a1 Pgf Gata2 Cd40 Dvl2 Vash1 Cnmd Thbs2 Pdgfrb Anxa1 Lrp5 Vegfb Col24a1 Col15a1 Ephb2 Dvl1 Ephb4 Cald1 Vasp Thy1 Mcam Hpse Vash2 Rnh1 Ccdc40 S1pr1 Rnf213 Ang Ecscr Nrarp Apold1 Stat3 Epha2 Etv4 Tnfrsf12a Hhex Adam8 Emilin1 Tgfa Grn Ccl12 Tnni3 Wnt4 Lrg1 Ccbe1 Vstm4 Tacstd2 Grem1 Itgb2 Alox12 Hk2 Mmp14 Epn2 Akt1 Tgfb1 Klf4 Pax2 Hspb1 Hmox1 Gata6 Ephb3 Ct…
3.24E-24	296	803	1.759402674	GO:0030029 actin filament-based process	http://amigo.geneontology.org/amigo/term/GO:0030029	Hip1r Aif1l Scin Wdr1 Mprip Actn3 Arpc5 Kcnq1 Spire2 Fhod1 Actn1 Stard13 Pls3 Rnd3 Rac3 Pfn1 Myo1b Scn1b Arfgef3 Epb41l2 Washc3 Plek Pdlim4 Myo1g Smtn Limk2 Dbnl Myo19 Llgl1 Evl Cdc42bpb Pdlim7 Rhobtb3 Lcp1 Diaph3 Rhobtb2 Sh3bp1 Parvg Nckap1l Hcls1 Enah Fmnl3 Lima1 Twf2 Arhgap28 Washc1 Mlst8 Rhoq Svil Epb41l4a Aif1 Diaph1 Dpysl3 Anxa1 Coro1b Csrp1 Gsn Neb Smtnl1 Tpm3 Arhgef2 Iqgap3 Tmod1 Epb41l4b…
5.01E-24	144	299	2.29868989	GO:0030217 T cell differentiation	http://amigo.geneontology.org/amigo/term/GO:0030217	Lck Cd3g Slamf6 Vsir Itk Anxa1 Il1b Il1a Ptpn22 Tnfsf8 Cd3e Cd3d Fanca Cd8a Fcer1g Smarcb1 Smarcd3 Actb Smarca4 Smarcc1 Smarce1 Ccr7 Ccr2 Tgfb1 Gata3 Patz1 Ifnar2 Wnt10b Adam8 Il6 Dll4 Il6ra Tnfrsf9 Rhoh Foxp1 Egr3 Tmem98 H2-Aa Wnt4 Nfkbid Runx2 Foxp3 Ptger4 Gpr18 Ccl19 Nrarp Tcf7 Ly9 Cd4 Kat5 Ctla4 Cd28 Zap70 Il2ra Cd27 Tmem131l Rara Socs1 Dusp10 Chd7 Il4i1 Il7r Zfp36l1 Syk Ripk3 Slc46a2 Il4ra V…
6.33E-24	132	264	2.386487074	GO:0070663 regulation of leukocyte proliferation	http://amigo.geneontology.org/amigo/term/GO:0070663	Il12rb1 Lgals9 Il27ra Tnfrsf13b Cd274 Cd40 Vsir Syk Cd86 Anxa1 Cd28 Il1b Il1a Ptpn22 Tnfrsf1b Tyrobp Sash3 Tnfsf13b Clcf1 Lyn Vsig4 Cd80 Tyk2 Ccr7 Bcl2l1 Il33 Xcl1 Tnfrsf9 Mad1l1 Efnb1 Cd3e Cd276 Foxp3 Cd24a Gpr183 Spn Cebpb Ccl19 Slfn1 Flt3l Csf1 Ager Ahr Arg1 Nckap1l St6gal1 Twsg1 Aif1 Cd74 Cd6 Ctla4 Ptprc Il2ra Nfatc2 Vcam1 Ephb2 Gpnmb Btk Jak3 Tgfbr2 Mif Vav3 Tmem131l Il18 Igfbp2 Slc7a1 Tlr9 …
6.36E-24	155	333	2.221654633	GO:0032943 mononuclear cell proliferation	http://amigo.geneontology.org/amigo/term/GO:0032943	Il12rb1 Lgals9 Il27ra Tnfrsf13b Cd274 Cd40 Vsir Syk Cd180 Cd86 Anxa1 Hells Cd28 Il1b Il1a Ptpn22 Tnfrsf1b Tyrobp Sash3 Tnfsf13b Clcf1 Lyn Vsig4 Cd80 Tyk2 Ccr7 Ebi3 Bcl2l1 Ifnar2 Xcl1 Tnfrsf9 Mad1l1 Elf4 Efnb1 Cd3e Cd276 Foxp3 Shb Cd24a Gpr183 Spn Cebpb Ccl19 Slfn1 Csf1 Ager Ahr Arg1 Nckap1l St6gal1 Twsg1 Aif1 Cd74 Cd6 Ctla4 Ptprc Il2ra Nfatc2 Vcam1 Ephb2 Tnfrsf4 Gpnmb Cd19 Btk Jak3 Tgfbr2 Mif Vav…
1.21E-23	291	791	1.755923485	GO:0000165 MAPK cascade	http://amigo.geneontology.org/amigo/term/GO:0000165	Cav2 Tpd52l1 Ccl3 Il11 Ccl24 Kit Ccl8 Ager Stk4 Ccl6 Ccl4 Ccl9 Irak3 Tnip1 Ccl11 Pik3r5 Wnt7b Cd4 Trem2 Cd74 Ptprj Ccl20 Xcl1 Traf5 Traf1 Traf2 Rassf2 Dusp2 Fam83d Ptpn22 Wnt7a Sbk2 Pak3 Mt3 Cx3cl1 Ccl22 Ccl17 Pdgfd Eda2r Ccl5 Ccl12 Ccl7 Ccl2 Tnfrsf23 Dusp8 Sema7a Dusp10 Ankrd6 Rell2 Rell1 Sh3rf2 Arrb2 Taok3 Ccl19 Pak6 Gpnmb Ccr7 Sox9 Spi1 Mef2c Gadd45b Ksr1 Havcr2 Dnajc27 Dvl2 Zfp36l1 Edn1 Syk F…
1.46E-23	153	329	2.219650591	GO:0046651 lymphocyte proliferation	http://amigo.geneontology.org/amigo/term/GO:0046651	Il12rb1 Lgals9 Il27ra Tnfrsf13b Cd274 Cd40 Vsir Syk Cd180 Cd86 Anxa1 Hells Cd28 Il1b Il1a Ptpn22 Tnfrsf1b Tyrobp Sash3 Tnfsf13b Clcf1 Lyn Vsig4 Cd80 Tyk2 Ccr7 Ebi3 Bcl2l1 Ifnar2 Xcl1 Tnfrsf9 Mad1l1 Elf4 Efnb1 Cd3e Cd276 Foxp3 Shb Cd24a Gpr183 Spn Cebpb Ccl19 Slfn1 Ager Ahr Arg1 Nckap1l Twsg1 Aif1 Cd74 Cd6 Ctla4 Ptprc Il2ra Nfatc2 Vcam1 Ephb2 Tnfrsf4 Gpnmb Cd19 Btk Jak3 Tgfbr2 Mif Vav3 Tmem131l Il…
2.59E-23	337	961	1.67376929	GO:0045597 positive regulation of cell differentiation	http://amigo.geneontology.org/amigo/term/GO:0045597	Sox9 Csf1 Zfyve27 Vsir Dbnl Syk Akirin1 Anxa1 Ngf Arhgef2 Pdpn Tnfrsf1b Plxna1 Plxnd1 Plxna3 Fgfr1 Faim Triobp Dbn1 Zc4h2 Gdpd5 Sema7a Ss18l1 Ppp1r13l Pde3a Bend6 Islr2 Tacstd2 Plxnb1 Tmem119 Map6 Plxnc1 Evi2b Smarcb1 Lamb1 Nid1 Ctnnb1 Itgb3 Lmx1a Smarcd3 Actb Dpf1 Smarca4 Smarcc1 Smarce1 Ccr7 Ccr2 Lamb2 Acvrl1 Tgfb1 Crabp2 Mef2c Neurl1a Clic1 Gata2 Gata3 Gdpd2 Tcf3 Zfp36l1 Fos Uchl3 Dcstamp Wnt7…
2.61E-23	460	1425	1.540749549	GO:0019220 regulation of phosphate metabolic process	http://amigo.geneontology.org/amigo/term/GO:0019220	Tpd52l1 Unc119 Ccne1 Axl Tgfb1 Apoc2 Prkar2b Mob3a Ddr1 Pgf Kit Ephb3 Epha2 Crlf1 Cd40 Dbndd2 Irak3 Rack1 Nos2 Pik3r5 Mnat1 Bora Samsn1 Trem2 Cd74 Pdgfrb Incenp Vegfb Ccnj Mob2 Ptprj Prkar1b Ptprc Ddr2 Rassf2 Bmp2 Ccna2 Ngf Il6ra Bcar3 Sdcbp Ephb2 Pik3r3 Hgf Ppp1r8 Nos3 Bmp3 Areg Ccng2 Camkk2 Ephb4 Ephb6 Tgfa Gdf3 Lat Fgf16 Fgfr1 Arl2bp Dbndd1 Pdgfd Thy1 Ccnb2 Trib1 Trib3 Inha Cnppd1 Inpp5j Pik3i…
3.06E-23	460	1426	1.53966908	GO:0051174 regulation of phosphorus metabolic process	http://amigo.geneontology.org/amigo/term/GO:0051174	Tpd52l1 Unc119 Ccne1 Axl Tgfb1 Apoc2 Prkar2b Mob3a Ddr1 Pgf Kit Ephb3 Epha2 Crlf1 Cd40 Dbndd2 Irak3 Rack1 Nos2 Pik3r5 Mnat1 Bora Samsn1 Trem2 Cd74 Pdgfrb Incenp Vegfb Ccnj Mob2 Ptprj Prkar1b Ptprc Ddr2 Rassf2 Bmp2 Ccna2 Ngf Il6ra Bcar3 Sdcbp Ephb2 Pik3r3 Hgf Ppp1r8 Nos3 Bmp3 Areg Ccng2 Camkk2 Ephb4 Ephb6 Tgfa Gdf3 Lat Fgf16 Fgfr1 Arl2bp Dbndd1 Pdgfd Thy1 Ccnb2 Trib1 Trib3 Inha Cnppd1 Inpp5j Pik3i…
3.43E-23	90	151	2.844819028	GO:0034341 response to interferon-gamma	http://amigo.geneontology.org/amigo/term/GO:0034341	Ccl3 Ccl24 Ccl8 Cd40 Ccl6 Ccl4 Ccl9 Ccl11 Parp9 Ifitm3 Ccl20 Xcl1 Gbp3 Gbp2 Gbp9 Cx3cl1 Ccl22 Ccl17 Gbp8 Ccl5 Ubd Ccl12 Ccl7 Ccl2 Gbp7 Ifitm6 Ifitm2 Ccl19 Gbp6 Gbp5 Stxbp2 Nos2 Stx8 Evl Ciita Cd74 Slc11a1 Mrc1 Vim Stxbp1 Gsn Stxbp3 Zyx Rab43 Stx4a Was H2-Aa Cdc42ep4 Cdc42ep2 Bst2 Irgm1 Cited1 Rab7b Actg1 Irgm2 H2-Ab1 Tgtp2 Tgtp1 Adamts13 Cxcl16 Arg1 Ifngr1 Edn1 Myc Cldn1 Aif1 Tnf Stat1 Kynu Nmi T…
3.65E-23	382	1130	1.613518694	GO:0043085 positive regulation of catalytic activity	http://amigo.geneontology.org/amigo/term/GO:0043085	Tpd52l1 Hip1r Ccl3 Sipa1l2 Unc119 Bbc3 Axl Apoe Apoc2 Tbc1d8 Ddr1 Ccl24 Kit Ephb3 Epha2 Ccl8 Evi5l Ccl6 Ccl4 Ccl9 Ccl11 Nos2 Pik3r5 Tshr Edn1 Bora Psme1 Sh3bp1 Gpihbp1 Ralbp1 Cd74 Pdgfrb Incenp Ccl20 Xcl1 Ddr2 Ralgds Rassf2 Edn3 Il6ra Ephb2 Azin2 Nos3 Areg Camkk2 Aimp2 Ephb4 Casp2 Ephb6 Tgfa Arhgap25 Sipa1l3 Rasgrp4 Lat Dock11 Fgfr1 Tbc1d9 Cx3cl1 Ccl22 Ccl17 Pdgfd Thy1 Flcn Nlrp3 Parm1 Ccl5 Ccl12…
3.65E-23	146	310	2.247916856	GO:0060326 cell chemotaxis	http://amigo.geneontology.org/amigo/term/GO:0060326	Ccl3 Il16 Pgf Ccl24 Ccl8 Cxcl16 Ccl6 Ccl4 Ccl9 Ccl11 Akirin1 Cxcl13 Pdgfrb Anxa1 Vegfb Ccr1 Ccl20 Cxcr2 Xcl1 Cxcl5 Pf4 Cxcl3 Cxcl1 Cxcl9 Ccr9 Fgf16 F7 Cx3cl1 Ccl22 Ccl17 Cxcl10 Ccl5 Ccl12 Ccl7 Ccl2 Ccr7 Cmklr1 Trem1 S100a14 Ackr2 Cxcr6 Jaml Ccr2 Cxcr3 Cx3cr1 S100a8 S100a9 Cxcl2 Fcer1g Cxcl17 Ccl19 Ccr5 Cd74 Ptprj Adam8 Il1b Spp1 Nbl1 S1pr1 Gpr183 Cnr2 Pdgfb Hspb1 Kit Epha2 Csf1 Hoxb9 Edn1 Syk F2r…
4.06E-23	217	539	1.921586994	GO:0009611 response to wounding	http://amigo.geneontology.org/amigo/term/GO:0009611	Axl Anxa6 Syk Plec Anxa1 Fermt3 Fn1 Pdpn Hgfac F7 Plet1 Dysf Hpse F13a1 Lyn Nrep F2r Myof Cadm4 Dsp Fcer1g Cxadr Emilin1 Flna Anxa2 S100a10 Plaur Ahnak Timp1 Emilin2 Il6 Casp3 Grn Ccl2 Zfp36 Entpd1 Jaml Pdgfb Acvrl1 Itga5 Col1a1 Vwf Tgfb1 Apoe Ddr1 Chmp2b Cd44 Hmox1 Fbln1 Id3 Adamts13 Gata2 Itga2 Cd34 Cdk1 Arg1 Sdc1 Fkbp1b Itgb3 Itgb4 Zfp36l1 Tgfb3 Vash1 F2rl1 Anxa8 Myc Myh9 Cldn1 Pros1 Serping1 …
5.60E-23	144	305	2.253469761	GO:0022409 positive regulation of cell-cell adhesion	http://amigo.geneontology.org/amigo/term/GO:0022409	Il12rb1 Il27ra Cd274 Vsir Syk Cd86 Anxa1 Cd5 Cd28 Il1b Il1a Ptpn22 Pdpn Thy1 H2-Aa H2-DMb2 Sirpa Flot1 B2m H2-Ab1 Cd80 Sirpb1b Sirpb1a Smarcb1 Smarcd3 Emilin1 Actb Tyk2 Smarca4 Smarcc1 Smarce1 Ccr7 Ccr2 Efnb2 Gata3 Wnt10b Cxcl13 Cd4 Tnf Adam8 Il6 Xcl1 Itga6 Efnb1 Tnfsf13b Cd3e Foxp3 Cd24a Spn Lgals1 Ccl19 Lck Nfat5 Cd44 Piezo1 Ager Fstl3 Has2 Nckap1l Emilin2 Aif1 Megf10 Cd6 Kat5 Rela Smad7 Zap70 …
9.45E-23	383	1139	1.6049597	GO:0001932 regulation of protein phosphorylation	http://amigo.geneontology.org/amigo/term/GO:0001932	Tpd52l1 Unc119 Ccne1 Tgfb1 Prkar2b Mob3a Pgf Kit Crlf1 Cd40 Dbndd2 Irak3 Rack1 Pik3r5 Mnat1 Bora Samsn1 Trem2 Cd74 Incenp Vegfb Ccnj Mob2 Ptprj Prkar1b Ptprc Rassf2 Bmp2 Ccna2 Ngf Il6ra Bcar3 Sdcbp Hgf Bmp3 Areg Ccng2 Camkk2 Tgfa Gdf3 Lat Fgf16 Arl2bp Dbndd1 Pdgfd Thy1 Ccnb2 Trib1 Trib3 Inha Cnppd1 Inpp5j Inhbb Gdf15 Tgfb2 Dusp10 Prkrip1 Clcf1 Inhba Ccnb1 Ctf1 Clspn Ppm1e Camk2n1 Camk2n2 Gdf6 Cad…
1.36E-22	134	277	2.308947782	GO:0071216 cellular response to biotic stimulus	http://amigo.geneontology.org/amigo/term/GO:0071216	Lbp Cd274 Tnip1 Ly86 Cd180 Cd86 Cxcl13 Ddit3 Ly96 Il1b Il1a Cxcl5 Pf4 Cxcl3 Cxcl1 Cxcl9 Nfkbib Cxcl10 Tnip3 Tlr1 Cd14 Tlr6 Cxcl2 Tnip2 Cd80 Trem2 Akt1 Mef2c Cdk4 Abca1 Cd68 Cxcl16 Havcr2 Cmpk2 Nos2 Nfkbia Tnf Ankrd1 Il6 Mrc1 Dab2ip Nfkb1 Gbp2 Klrk1 Nlrp3 Ccl2 Sbno2 Spon2 Sirpa Rara Tlr4 Zc3h12a Zfp36 Scimp Mapk3 Gbp6 Efnb2 Axl Adamts13 Tnfaip3 Arg1 Acod1 Cd6 Mus81 Rela Capn2 Vim Notch1 Src Hmgcs2…
1.38E-22	388	1160	1.59647756	GO:0072359 circulatory system development	http://amigo.geneontology.org/amigo/term/GO:0072359	Ccm2 Acvrl1 Itga5 Sox9 Serpinf1 Ramp2 Efnb2 Col18a1 Col1a1 Pgf Mef2c Gata2 Cd40 Pdlim4 Vash1 Pdlim7 Cnmd Thbs2 Pdgfrb Anxa1 Lrp5 Vegfb Fn1 Ptpn14 Neb Mylk2 Col24a1 Col15a1 Ephb2 Ephb4 Cald1 Pdlim3 Cdh5 Thy1 Mcam Tgfbr2 Hpse Vash2 Rnh1 Adgrg6 Ccdc40 Chd7 Pkp2 S1pr1 Zfpm1 Pdlim1 Rnf213 Ang Ecscr Nrarp Apold1 Notch1 Tbx2 Stat3 Epha2 Ctnnb1 Traf3ip2 Edn1 Rps6ka2 Tnfrsf12a Hhex Adam8 Emilin1 Tgfa Ednr…
2.44E-22	121	240	2.406374466	GO:0032944 regulation of mononuclear cell proliferation	http://amigo.geneontology.org/amigo/term/GO:0032944	Il12rb1 Lgals9 Il27ra Tnfrsf13b Cd274 Cd40 Vsir Syk Cd86 Anxa1 Cd28 Il1b Il1a Ptpn22 Tnfrsf1b Tyrobp Sash3 Tnfsf13b Clcf1 Lyn Vsig4 Cd80 Tyk2 Ccr7 Bcl2l1 Xcl1 Tnfrsf9 Mad1l1 Efnb1 Cd3e Cd276 Foxp3 Cd24a Gpr183 Spn Cebpb Ccl19 Slfn1 Csf1 Ager Ahr Arg1 Nckap1l St6gal1 Twsg1 Aif1 Cd74 Cd6 Ctla4 Ptprc Il2ra Nfatc2 Vcam1 Ephb2 Gpnmb Btk Jak3 Tgfbr2 Mif Vav3 Tmem131l Il18 Igfbp2 Slc7a1 Tlr9 Lgals3 Vtcn…
2.73E-22	100	181	2.637002291	GO:0002221 pattern recognition receptor signaling pathway	http://amigo.geneontology.org/amigo/term/GO:0002221	Mapkapk2 Cd40 Sec14l1 Ly96 Ptpn22 Tlr3 Mapkapk3 Tlr13 Tlr4 Tlr8 S100a14 Nfkbil1 Tlr7 Tlr1 Tlr9 Tifa Cd14 Tlr6 Treml4 Tnip2 Mefv Casp1 Pycard Nlrp3 Aim2 Nlrp1a Tnfaip3 Tnip1 Nfkbia Cd86 Trem2 Slc15a3 Nmi Cd300ld3 Ifi35 Lbp Dhx58 Irak3 Cd180 F2rl1 Tnf Rela Dab2ip Ifih1 Tlr2 Alpk1 Bcl10 Slc46a2 Gfi1 Clec4e Tirap Ltf Myd88 Oas3 Rnf125 Cactin Colec12 Unc93b1 Ddx60 Rftn1 Ddx58 Ripk2 Nop53 Inava Oasl1 G…
3.88E-22	494	1575	1.497047129	GO:0031399 regulation of protein modification process	http://amigo.geneontology.org/amigo/term/GO:0031399	Tpd52l1 Unc119 Ccne1 Tgfb1 Prkar2b Mob3a Pgf Kit Crlf1 Brca1 Cd40 Dbndd2 Irak3 Rack1 Pik3r5 Mnat1 Bora Samsn1 Trem2 Cd74 Incenp Vegfb Ccnj Mob2 Ptprj Prkar1b Ptprc Rassf2 Bmp2 Ccna2 Ptpn22 Ngf Il6ra Bcar3 Sdcbp Svbp Hgf Ppp1r8 Bmp3 Areg Ccng2 Camkk2 Tgfa Gdf3 Lat Fgf16 Arl2bp Dbndd1 Pdgfd Thy1 Ccnb2 Trib1 Trib3 Inha Cnppd1 Inpp5j Fbxo33 Inhbb Gdf15 Tgfb2 Dusp10 Prkrip1 Ppp1r15a Clcf1 Inhba Ccnb1 …
3.88E-22	145	313	2.211122209	GO:0051251 positive regulation of lymphocyte activation	http://amigo.geneontology.org/amigo/term/GO:0051251	Il12rb1 Il27ra Cd274 Cd40 Tnfsfm13 Vsir Syk Cd86 Anxa1 Cd5 Cd28 Il1b Il1a Ptpn22 Tyrobp Sash3 Tnfsf13b Thy1 H2-Aa H2-DMb2 Sirpa Clcf1 Shld1 B2m H2-Ab1 Cd80 Sirpb1b Sirpb1a Smarcb1 Smarcd3 Actb Tyk2 Smarca4 Smarcc1 Smarce1 Ccr7 Ccr2 Efnb2 Gata3 Wnt10b Cd4 Adam8 Il6 Xcl1 Hmces Efnb1 Cd3e Foxp3 Cd24a Gpr183 Spn Lgals1 Ccl19 Lck Axl Ager Nckap1l Aif1 Cd74 Cd6 Kat5 Zap70 Ptprc Il2ra Nfatc2 Vcam1 Ephb2…
4.16E-22	578	1909	1.445143561	GO:0033554 cellular response to stress	http://amigo.geneontology.org/amigo/term/GO:0033554	Bbc3 Ddb2 Rec8 Mcm2 Ercc1 Bax Prdx2 Mcm5 Crip1 Pole Bcl2l1 Ube2g2 Tex15 Ager Nfe2l2 Brca1 Eya2 Cdk1 Polm Mnat1 Fancc Wnt7b Mcm4 Msh2 Pdia2 Cd74 Anxa1 Cdca5 Rad9a Pold4 Mus81 Ddit3 Bok Mcm6 Ube2t Traf5 Traf1 Traf2 Wdr76 Rad51 Rassf2 Pcna Ptpn22 Dclre1b Chd1l Fancg Tnfrsf1b Rragc Mutyh Rad54l Sesn2 Prkag2 Cdc7 Chek2 Ung Mcm7 Casp2 Aplf Wnt7a Xpc Rad18 Atg7 Blm Fbxo17 Ppp4c Gins4 Gins2 Sesn3 Usp28 T…
6.82E-22	126	257	2.340057364	GO:1903039 positive regulation of leukocyte cell-cell adhesion	http://amigo.geneontology.org/amigo/term/GO:1903039	Il12rb1 Il27ra Cd274 Vsir Syk Cd86 Anxa1 Cd5 Cd28 Il1b Il1a Ptpn22 Thy1 H2-Aa H2-DMb2 Sirpa B2m H2-Ab1 Cd80 Sirpb1b Sirpb1a Smarcb1 Smarcd3 Actb Tyk2 Smarca4 Smarcc1 Smarce1 Ccr7 Ccr2 Efnb2 Gata3 Wnt10b Cd4 Adam8 Il6 Xcl1 Efnb1 Tnfsf13b Cd3e Foxp3 Cd24a Spn Lgals1 Ccl19 Lck Nfat5 Cd44 Ager Has2 Nckap1l Aif1 Tnf Cd6 Kat5 Rela Zap70 Il2ra Itga4 Vcam1 Rhoh Cd27 Pycard Jak3 St3gal4 Tgfbr2 Cd276 Card1…
1.02E-21	390	1179	1.57884641	GO:0033043 regulation of organelle organization	http://amigo.geneontology.org/amigo/term/GO:0033043	Ube2c Bbc3 Scin Wdr1 Nol3 Rnd3 Rac3 Pfn1 Cenpv Map1s Fbxo5 Dbnl Ten1 Evl Trip13 Rhobtb3 Stmn4 Bora Rhobtb2 Sh3bp1 Hcls1 Twf2 Arhgap28 Mlst8 Svil Anxa1 Cdca5 Odf2 Gsn Spef1 Iqgap3 Capzb Stmn1 Anapc4 Rhoh Kntc1 Mad1l1 Mad2l1 Tgfa Vasp Rhpn2 Iqgap1 D7Ertd443e Mki67 Cttn Pak3 Ccsap Nme6 Rac2 Arhgap44 Gas2l1 Ssh3 Dbn1 Vat1 Dcdc2a Atp13a2 Ckap2 Ssh2 Ttk Fchsd1 Cul7 Arpin Cdk5rap2 Bub1b Arhgef10l Cdc42e…
1.07E-21	130	270	2.298098664	GO:0002699 positive regulation of immune effector process	http://amigo.geneontology.org/amigo/term/GO:0002699	Fer Cd40 Tnfsfm13 Syk Cd74 Anxa1 Ptpn22 Klrk1 Klrc1 Tyrobp Sash3 Cd226 Sema7a Lyn Shld1 Cd177 Fes Nectin2 Cfp Ccr7 Ccr2 H2-M3 Cd86 Tap2 Il6 Xcl1 Fgr Cxcl1 Hmces Lag3 Tlr3 Cd300a Hk1 Spon2 Tlr4 Clcf1 Tlr7 Cd24a Fcer1g H2-K1 H2-T23 Ccl19 H2-D1 Lilrb4a Hmox1 Kit Gata2 Arg1 F2rl1 Il18r1 Il1r1 Ptprc Mr1 Stxbp1 Traf2 Il1b Ephb2 Mad2l2 Itgam Stx4a Btk Ccl2 Colec11 Ddx60 Rara Cd84 Il18 Inava Tlr9 Ptafr U…
1.18E-21	103	192	2.560501756	GO:0002819 regulation of adaptive immune response	http://amigo.geneontology.org/amigo/term/GO:0002819	Cd40 Tnfsfm13 Anxa1 C4bp Tnfrsf1b Sash3 Cd226 Shld1 Nectin2 Tyk2 Ccr7 Ccr2 H2-M3 Vsir Tap2 Xcl1 Hmces Clcf1 Cd24a H2-K1 H2-T23 Ccl19 H2-D1 H2-Ab1 Hfe Cd48 Ager Cd274 Ahr Trim27 Nckap1l Irf7 Il18r1 Il1r1 Mr1 Card9 Traf2 Il1b Ephb2 Mad2l2 Pycard Was Btk Trpm4 Il18 Foxp3 Skap1 B2m Il4i1 Il27ra Ripk3 Tnf Il33 Il1rl1 Il4ra Hlx Loxl3 Il7r Mef2c Gata3 Fcgr1 Ada Tnfaip3 Arg1 Havcr2 Rsad2 Samsn1 Cd4 Clec4…
1.31E-21	118	235	2.396642338	GO:0050670 regulation of lymphocyte proliferation	http://amigo.geneontology.org/amigo/term/GO:0050670	Il12rb1 Lgals9 Il27ra Tnfrsf13b Cd274 Cd40 Vsir Syk Cd86 Anxa1 Cd28 Il1b Il1a Ptpn22 Tnfrsf1b Tyrobp Sash3 Tnfsf13b Clcf1 Lyn Vsig4 Cd80 Tyk2 Ccr7 Xcl1 Tnfrsf9 Mad1l1 Efnb1 Cd3e Cd276 Foxp3 Cd24a Gpr183 Spn Cebpb Ccl19 Slfn1 Ager Ahr Arg1 Nckap1l Twsg1 Aif1 Cd74 Cd6 Ctla4 Ptprc Il2ra Nfatc2 Vcam1 Ephb2 Gpnmb Btk Jak3 Tgfbr2 Mif Vav3 Tmem131l Il18 Igfbp2 Slc7a1 Tlr9 Lgals3 Vtcn1 Rasal3 Sox11 Lst1 …
1.31E-21	357	1056	1.613590692	GO:0051726 regulation of cell cycle	http://amigo.geneontology.org/amigo/term/GO:0051726	Ube2c Ccne1 Dbf4 Ranbp1 Cdt1 Gmnn Cdk4 Tbrg1 Gadd45b Cdc6 Birc5 Cenpv Fbxo5 Cdk1 Btg2 Aurkb Mnat1 Gpr132 Trip13 Plk2 Bora Psme1 Btg3 Anxa1 Cdca5 Rad9a Mus81 Ccnj Afap1l2 Cdk2 Plk4 Cenpf Wdr76 Cdc25b Knstrn Aurka Fam83d Ccna2 Cks1b Orc1 Anapc4 Ccng2 Kntc1 Chek2 Mad1l1 Mad2l1 Tgfa Nupr1 Plk1 D7Ertd443e Mki67 Ccsap Kank2 Ccnb2 Usp28 Cdc25a Nme6 Topbp1 Cnppd1 Fbxl8 Fancd2 Gadd45a Btg1 Dtl Ttk Cul7 Em…
1.38E-21	150	332	2.156464223	GO:0050727 regulation of inflammatory response	http://amigo.geneontology.org/amigo/term/GO:0050727	Tnfaip8l2 Ager Trem2 Anxa1 Il33 Casp12 Casp1 Il1r1 Tnfrsf1b Casp4 Grn Gpsm3 Sbno2 Sema7a Fndc4 Ptger4 Cxcl17 Cst7 Il1rl2 Xcl1 Pycard Nlrp3 Aim2 Nlrp1a Tnfaip3 Mefv Setd4 Gps2 Tnf Rela Dnase1l3 Adam8 Stk39 Il1b Hgf Ctsc Foxp3 Ctla2a Camk2n1 Ccr2 Syt11 Serpinf1 Il16 Ifi35 Itga2 Gata3 Ncf1 Tnip1 Pik3cg Nfkbia Cd200r1 Tlr2 Bst1 Zyx Foxp1 Usp18 Tnfrsf1a Btk Tlr3 Cx3cl1 Cdh5 Tradd Plcg2 Nfkbiz Serpine1…
2.29E-21	122	248	2.347995347	GO:0071219 cellular response to molecule of bacterial origin	http://amigo.geneontology.org/amigo/term/GO:0071219	Lbp Cd274 Tnip1 Ly86 Cd180 Cd86 Cxcl13 Ly96 Il1b Il1a Cxcl5 Pf4 Cxcl3 Cxcl1 Cxcl9 Nfkbib Cxcl10 Tnip3 Tlr1 Cd14 Tlr6 Cxcl2 Tnip2 Cd80 Trem2 Akt1 Mef2c Cdk4 Abca1 Cd68 Cxcl16 Havcr2 Cmpk2 Nos2 Nfkbia Tnf Ankrd1 Il6 Mrc1 Dab2ip Nfkb1 Gbp2 Klrk1 Nlrp3 Ccl2 Sbno2 Spon2 Sirpa Rara Tlr4 Zc3h12a Zfp36 Scimp Mapk3 Gbp6 Efnb2 Axl Adamts13 Tnfaip3 Arg1 Acod1 Cd6 Rela Capn2 Vim Src Hmgcs2 Tlr2 Bcl10 Tnfrsf1…
2.78E-21	213	541	1.879193149	GO:0001525 angiogenesis	http://amigo.geneontology.org/amigo/term/GO:0001525	Acvrl1 Itga5 Serpinf1 Ramp2 Col18a1 Pgf Gata2 Cd40 Vash1 Cnmd Thbs2 Pdgfrb Anxa1 Vegfb Col24a1 Col15a1 Ephb2 Ephb4 Cald1 Thy1 Mcam Hpse Vash2 Rnh1 S1pr1 Rnf213 Ang Ecscr Nrarp Apold1 Ccm2 Stat3 Epha2 Tnfrsf12a Hhex Adam8 Emilin1 Tgfa Grn Ccl12 Lrg1 Ccbe1 Vstm4 Grem1 Itgb2 Hk2 Mmp14 Epn2 Efnb2 Akt1 Klf4 Hspb1 Hmox1 Gata6 Ephb3 Ctnnb1 Fut1 Cybb Nfe2l2 Stard13 Cd34 Sulf1 Brca1 Sparc E2f2 Akt3 Dcn Un…
2.95E-21	377	1136	1.58398878	GO:0035295 tube development	http://amigo.geneontology.org/amigo/term/GO:0035295	Ccm2 Acvrl1 Itga5 Serpinf1 Ramp2 Efnb2 Col18a1 Pgf Gata2 Cd40 Dvl2 Vash1 Cnmd Grhl2 Thbs2 Pdgfrb Anxa1 Lrp5 Vegfb Col24a1 Col15a1 Pdpn Ephb2 Dvl1 Ephb4 Cald1 Vasp Thy1 Mcam Hpse Vash2 Rnh1 Ccdc40 S1pr1 Rnf213 Ang Ecscr Nrarp Apold1 Tgfb1 Stat3 Epha2 Etv4 Tnfrsf12a Kat5 Hhex Adam8 Src Emilin1 Tgfa Grn Ccl12 Tnni3 Wnt4 Lrg1 Ccbe1 Mmp12 Vstm4 Tacstd2 Grem1 Itgb2 Alox12 Hk2 Mmp14 Epn2 Itga3 Akt1 Klf4…
3.10E-21	543	1784	1.452760629	GO:0007049 cell cycle	http://amigo.geneontology.org/amigo/term/GO:0007049	Ube2c Tubb6 Tubb5 Unc119 Ccne1 Dbf4 Rec8 Mcm2 Ercc1 Ranbp1 Cdt1 Gmnn Cdk4 Pole Tex15 Ppp2cb Tex11 Spire2 Tbrg1 Kif11 Gadd45b Ncapg Cdc6 Birc5 Mybl2 Cenpv Fbxo5 Tube1 Cdk1 Cdk17 Btg2 Llgl1 Aurkb Top2a Mnat1 Gpr132 Trip13 Plk2 Ska3 Esco2 Bora Haus4 Psme1 Dscc1 Mcm4 Nde1 Btg3 Donson Tuba1b Pkmyt1 Sgo1 Ndc80 Kifc5b Cep192 Anxa1 Incenp Cdca5 Rad9a Mus81 Cep55 Ccnj Afap1l2 Cdk2 Plk4 Sgo2a Mitd1 Mcm6 Ce…
3.10E-21	91	161	2.697767996	GO:0032635 interleukin-6 production	http://amigo.geneontology.org/amigo/term/GO:0032635	Afap1l2 Tlr8 Tlr7 Tlr9 Pou2f2 Setd4 Tnf Il33 Il1b Hgf Tlr3 Pou2af1 Cd300ld Spon2 Tlr4 Zc3h12a Ticam2 Cebpb Fcer1g Syt11 Il16 Lbp Irak3 Nos2 Syk F2rl1 Aif1 Cd74 Capn2 Ifih1 Card9 Il1a Il6ra Tlr2 Gba Arhgef2 Pycard Btk Gas6 Tirap Csk Ddx58 Inava Mbp F2r Nlrc3 Il17d Rab7b Ptafr C5ar2 Nlrp12 Il27ra Ager Trem2 Il1rl2 Lgals9 Mmp8 Mapkapk2 Adora2b Tnfaip3 Havcr2 Nckap1l Rabgef1 Inpp5d Ptpn22 Laptm5 P2rx…
3.10E-21	91	161	2.697767996	GO:0032675 regulation of interleukin-6 production	http://amigo.geneontology.org/amigo/term/GO:0032675	Afap1l2 Tlr8 Tlr7 Tlr9 Pou2f2 Setd4 Tnf Il33 Il1b Hgf Tlr3 Pou2af1 Cd300ld Spon2 Tlr4 Zc3h12a Ticam2 Cebpb Fcer1g Syt11 Il16 Lbp Irak3 Nos2 Syk F2rl1 Aif1 Cd74 Capn2 Ifih1 Card9 Il1a Il6ra Tlr2 Gba Arhgef2 Pycard Btk Gas6 Tirap Csk Ddx58 Inava Mbp F2r Nlrc3 Il17d Rab7b Ptafr C5ar2 Nlrp12 Il27ra Ager Trem2 Il1rl2 Lgals9 Mmp8 Mapkapk2 Adora2b Tnfaip3 Havcr2 Nckap1l Rabgef1 Inpp5d Ptpn22 Laptm5 P2rx…
5.07E-21	119	241	2.356779766	GO:0071222 cellular response to lipopolysaccharide	http://amigo.geneontology.org/amigo/term/GO:0071222	Lbp Cd274 Tnip1 Ly86 Cd180 Cd86 Cxcl13 Ly96 Il1b Il1a Cxcl5 Pf4 Cxcl3 Cxcl1 Cxcl9 Nfkbib Cxcl10 Tnip3 Cd14 Cxcl2 Tnip2 Cd80 Trem2 Akt1 Mef2c Cdk4 Abca1 Cd68 Cxcl16 Havcr2 Cmpk2 Nos2 Nfkbia Tnf Ankrd1 Il6 Mrc1 Dab2ip Nfkb1 Gbp2 Klrk1 Nlrp3 Ccl2 Sbno2 Spon2 Sirpa Rara Tlr4 Zc3h12a Zfp36 Scimp Mapk3 Gbp6 Efnb2 Axl Adamts13 Tnfaip3 Arg1 Acod1 Cd6 Rela Capn2 Vim Src Hmgcs2 Bcl10 Tnfrsf1b Ephb2 Gfi1 Py…
7.66E-21	261	713	1.747189695	GO:0043408 regulation of MAPK cascade	http://amigo.geneontology.org/amigo/term/GO:0043408	Cav2 Tpd52l1 Ccl3 Il11 Ccl24 Kit Ccl8 Ager Stk4 Ccl6 Ccl4 Ccl9 Irak3 Tnip1 Ccl11 Pik3r5 Wnt7b Cd4 Trem2 Cd74 Ptprj Ccl20 Xcl1 Traf5 Traf1 Traf2 Rassf2 Dusp2 Fam83d Ptpn22 Wnt7a Pak3 Mt3 Cx3cl1 Ccl22 Ccl17 Pdgfd Eda2r Ccl5 Ccl12 Ccl7 Ccl2 Tnfrsf23 Dusp8 Sema7a Dusp10 Ankrd6 Rell2 Rell1 Sh3rf2 Arrb2 Taok3 Ccl19 Pak6 Gpnmb Ccr7 Spi1 Gadd45b Ksr1 Havcr2 Dnajc27 Dvl2 Syk F2rl1 Ajuba Tnf Pdgfrb Adam8 I…
1.06E-20	170	402	2.018421903	GO:0042060 wound healing	http://amigo.geneontology.org/amigo/term/GO:0042060	Axl Anxa6 Syk Plec Anxa1 Fermt3 Fn1 Pdpn Hgfac F7 Plet1 Dysf Hpse F13a1 Lyn F2r Myof Cadm4 Dsp Fcer1g Cxadr Emilin1 Flna Anxa2 S100a10 Plaur Ahnak Timp1 Emilin2 Entpd1 Jaml Pdgfb Acvrl1 Itga5 Col1a1 Vwf Tgfb1 Apoe Ddr1 Chmp2b Cd44 Hmox1 Fbln1 Adamts13 Gata2 Itga2 Cd34 Sdc1 Itgb3 Tgfb3 F2rl1 Anxa8 Myh9 Cldn1 Pros1 Serping1 Smoc2 Tnf Lox Pdgfrb Il33 Coro1b Habp2 Cd151 Itgb1 Pdgfa Col3a1 Serpine2 Dd…
1.19E-20	338	997	1.618119621	GO:0010629 negative regulation of gene expression	http://amigo.geneontology.org/amigo/term/GO:0010629	Lgals9 Carhsp1 Nol3 Cenpv Irak3 Cast Samd4 Ajuba Parp9 Hells Cpeb1 Serpine2 Helz2 Exosc8 Ptpn22 Tyrobp Eif4ebp1 Syncrip Parp14 Upf3b Lsm1 Zc3h7a Znfx1 Dcp1b Ago1 Csdc2 Ago4 Zc3h12a Vsig4 Tent5c Serpinb1a Nanos3 Fam172a Cst7 Nanos1 Plekhn1 Serpinb1c Exosc6 Akt1 Tgfb1 Dnmt1 Hnrnpa0 Id3 Gata3 Traf3ip2 Vsir Zfp36l1 Calcr Tnf Il6 Bmp2 Pias3 Nfkb1 Hgf Lag3 Rbm3 Rnf128 Smarca4 Traip Cd59a Ssc5d Tmem98 C…
1.44E-20	402	1241	1.546120554	GO:0009968 negative regulation of signal transduction	http://amigo.geneontology.org/amigo/term/GO:0009968	Kctd10 Emd Neurl1a Bcl2l1 Fhl2 Pea15a Ly6g6e Nol3 Sulf1 Tnfaip1 Ada Eya2 Rfx4 Ddit4 Irak3 Fstl3 Tnip1 Sec14l1 Nkd2 Ajuba Pde10a Cd74 Lpxn Frmd8 Grk2 Fam89b Ptprj Il1rn Dll4 Dusp2 Src Ptpn22 Sesn2 Arhgap25 Kctd13 Dkk3 Dkkl1 Leprotl1 Nkd1 Sesn3 Kank2 Faim Nlrp3 Arhgap44 Tmem131l Rnf43 Trim59 Pik3ip1 Tle6 Tle2 Leprot Tpbg Lzts2 Dusp8 Bank1 Sesn1 Armc10 Mcl1 Smurf1 Dusp10 Ankrd6 Nbl1 Pde3a Phlda3 Ben…
1.55E-20	112	223	2.397188809	GO:0042098 T cell proliferation	http://amigo.geneontology.org/amigo/term/GO:0042098	Il12rb1 Lgals9 Il27ra Cd274 Vsir Syk Cd86 Anxa1 Cd28 Il1b Il1a Ptpn22 Tnfrsf1b Vsig4 Cd80 Tyk2 Ccr7 Ebi3 Ifnar2 Xcl1 Tnfrsf9 Mad1l1 Elf4 Efnb1 Tnfsf13b Cd3e Cd276 Foxp3 Cd24a Spn Cebpb Ccl19 Slfn1 Ager Arg1 Nckap1l Twsg1 Aif1 Cd6 Ctla4 Il2ra Vcam1 Tnfrsf4 Gpnmb Jak3 Tgfbr2 Tmem131l Il18 Igfbp2 Slc7a1 Lgals3 Vtcn1 Rasal3 Il4i1 Tspan32 Ripk3 Zap70 Cd37 Trp53 Tgfb1 Ncstn Bax Cd244a Prdx2 Ctnnb1 Irf1…
1.72E-20	131	280	2.233070047	GO:0002449 lymphocyte mediated immunity	http://amigo.geneontology.org/amigo/term/GO:0002449	Cd40 Tnfsfm13 Il9r Msh2 C4bp Tnfrsf1b Klrk1 Klrc1 Il21r Il4ra Cd226 Shld1 Cd8a Fcer1g Nectin2 Csf2rb Csf2rb2 Mad2l2 C1qa C1qc C1qb H2-M3 Vsir Serpinb9b Emp2 Tap2 Xcl1 Hmces Lag3 Clec2d Icam1 Il18 Clcf1 Cd24a H2-K1 H2-T23 H2-Bl H2-D1 H2-Ab1 Klrb1b Hfe Ager Gata3 Fcgr1 Ahr C6 Nckap1l Serping1 C3 Il18r1 Il1r1 Mr1 Card9 Traf2 Jag1 Il1b Cd2 Plekhm2 Coro1a Cd19 Was Btk Trpm4 C1s1 Foxp3 C1ra Cfi Arrb2 B…
2.43E-20	334	986	1.616808687	GO:0033993 response to lipid	http://amigo.geneontology.org/amigo/term/GO:0033993	Lbp Cd274 Tnip1 Nos2 Ly86 Cd180 Cd86 Cxcl13 Anxa1 Scd3 Scd2 Ly96 Paqr8 Slc11a1 Il1b Il1a Src Hsd3b1 Nos3 Cxcl5 Pf4 Cxcl3 Cxcl1 Cxcl9 Nfkbib Pgr Kank2 Cxcl10 Pck2 S100a14 Tnip3 Sstr2 Cd14 Gper1 S100a8 S100a9 Cxcl2 Tnip2 Cd80 Trem2 Scnn1b Tbx2 Sox9 Gramd1a Akt1 Klf4 Mef2c Cdk4 Hnrnpa0 Id3 Abca1 Cd68 Cxcl16 Ddit4 Havcr2 Cmpk2 Nfkbia Fbxo32 Tnf Npc1 Ankrd1 Il6 Casp1 Mrc1 Dab2ip Nfkb1 Gbp2 Areg P2rx7 …
2.65E-20	115	233	2.355759772	GO:0097529 myeloid leukocyte migration	http://amigo.geneontology.org/amigo/term/GO:0097529	Ccl3 Pgf Ccl24 Ccl8 Ccl6 Ccl4 Ccl9 Ccl11 Akirin1 Cxcl13 Anxa1 Vegfb Ccl20 Cxcr2 Xcl1 Rhoh Cxcl5 Pf4 Cxcl3 Cxcl1 Cxcl9 Cx3cl1 Ccl22 Ccl17 Rac2 Cxcl10 Ccl5 Ccl12 Ccl7 Ccl2 Cmklr1 Trem1 S100a14 Jaml S100a8 S100a9 Cxcl2 Fcer1g Cxcl17 Ccl19 Rhog Cd74 Ptprj Il1b Spp1 Cd9 P2ry12 Nbl1 Pdgfb Kit Csf1 Ager Pecam1 Edn1 Syk Nckap1l Cxadr Pla2g7 Trem2 Aif1 Adam8 Ccr1 Il1a Edn3 Bst1 P2rx4 Pdgfd Mif Serpine1 Cc…
3.08E-20	107	210	2.43194397	GO:0050866 negative regulation of cell activation	http://amigo.geneontology.org/amigo/term/GO:0050866	Lgals9 Tnfrsf13b Tnfaip8l2 Cd274 Vsir Samsn1 Cd86 Anxa1 Pag1 Ptpn22 Tyrobp Bank1 Lyn Vsig4 Cst7 Cd80 Tnfaip3 Adora2a Trem2 Mad1l1 Lag3 Cd300a Cd276 Nfkbid Foxp3 Cd24a Vtcn1 Cebpb Syt11 Nrarp Slfn1 Lilrb4a Pdgfb Apoe Hmox1 Hfe Arg1 Havcr2 Cygb Pibf1 Nckap1l Twsg1 Pdgfa Ctla4 Gpnmb Cd9 Btk Tmem131l Grn Cd84 Milr1 Cnr1 Gper1 Sox11 Tigit Lst1 Il4i1 Tspan32 Axl Abr Il4ra Cd37 Hlx Tbc1d10c Fer Alox12 L…
3.80E-20	112	225	2.375880464	GO:0030595 leukocyte chemotaxis	http://amigo.geneontology.org/amigo/term/GO:0030595	Ccl3 Il16 Pgf Ccl24 Ccl8 Cxcl16 Ccl6 Ccl4 Ccl9 Ccl11 Akirin1 Cxcl13 Anxa1 Vegfb Ccl20 Cxcr2 Xcl1 Cxcl5 Pf4 Cxcl3 Cxcl1 Cxcl9 F7 Cx3cl1 Ccl22 Ccl17 Cxcl10 Ccl5 Ccl12 Ccl7 Ccl2 Cmklr1 Trem1 S100a14 Jaml S100a8 S100a9 Cxcl2 Fcer1g Cxcl17 Ccl19 Cd74 Ptprj Adam8 Ccr1 Il1b Spp1 Nbl1 S1pr1 Ccr2 Gpr183 Cnr2 Pdgfb Kit Csf1 Edn1 Syk F2rl1 Nckap1l Cxadr Pla2g7 Aif1 Stk39 Edn3 Padi2 Bst1 Klrk1 Coro1a Gas6 Ra…
4.49E-20	344	1027	1.598737202	GO:0051336 regulation of hydrolase activity	http://amigo.geneontology.org/amigo/term/GO:0051336	Serpinf1 Hip1r Ccl3 Timp1 Oas1c Sipa1l2 Bbc3 Apoc2 Tbc1d8 Ccl24 Ccl8 Evi5l Nol3 Ccl6 Ccl4 Ccl9 Ccl11 Serpinb9b Cast Naip1 Anxa8 Psme1 Sh3bp1 Gpihbp1 Fetub Serping1 Ralbp1 Anxa1 Ccl20 Serpine2 Xcl1 Ralgds Serpini1 Angptl3 Scarb2 Oasl2 Casp2 Arhgap25 Plxna1 Plxnd1 Sipa1l3 Rasgrp4 Dock11 Plxna3 Tbc1d9 Cx3cl1 Ccl22 Ccl17 Thy1 Flcn Oas3 Oas2 Nlrp3 Vav3 Vav1 Ccl5 Ccl12 Ccl7 Ccl2 Arhgap45 Gmip Tbc1d2b T…
4.92E-20	134	292	2.190337451	GO:0031349 positive regulation of defense response	http://amigo.geneontology.org/amigo/term/GO:0031349	Parp9 Trem2 Il33 Ifi202b Ifi211 Zbp1 Klrk1 Klrc1 Cd226 Gpsm3 Aim2 Ifi205 Nectin2 Ifi204 Cd74 Casp1 Xcl1 Pycard Nlrp3 Nlrp1a Mefv Setd4 Tnf Adam8 Il1b Cxcl1 Lag3 Ctsc Casp4 Grn Ptger4 Tlr9 Camk2n1 Ccr2 Il16 Ifi35 Itga2 Arg1 Pik3cg Coch Nfkbia F2rl1 Emilin2 Optn Lrsam1 Tlr2 Emilin1 Tyrobp Btk Nono Tlr3 Cx3cl1 Tradd Plcg2 Nfkbiz Serpine1 Tlr4 Tlr8 Trim62 Ifi209 Cnr1 Penk Rnf31 S100a8 Alox5ap Lgals1 …
5.91E-20	351	1055	1.587975285	GO:0008284 positive regulation of cell population proliferation	http://amigo.geneontology.org/amigo/term/GO:0008284	Il12rb1 Il11 Pgf Prlr Il27ra Epor Cd274 Cd40 Syk Cd86 Anxa1 Vegfb Cdk2 Il6 Cd28 Il1b Il1a Ptpn22 Il6ra Areg Tgfa Sash3 Fgf16 Tnfsf13b Pdgfd Lif Rtkn2 Clcf1 Meis3 S100a13 Tmem119 Cd80 Nrarp Flt3l Cxadr Actb Bcl7c Tyk2 Smarca4 Smarcc1 Ccr7 Brd9 Acvrl1 Col18a1 Tgfb1 Stat3 Crip2 Bcl2l1 Tnfaip3 Edn1 Myc Wnt10b Tnf Xcl1 Edn3 Tnc Fosl2 Plac8 Cxcl1 Efnb1 Fgfr1 Cd3e Mif Grn Hpse Notch3 Fbrs Cd24a Marcksl1…
8.91E-20	385	1187	1.548100292	GO:0022402 cell cycle process	http://amigo.geneontology.org/amigo/term/GO:0022402	Ube2c Unc119 Ccne1 Dbf4 Rec8 Mcm2 Ercc1 Ranbp1 Cdt1 Tex15 Tex11 Spire2 Kif11 Ncapg Cdc6 Cenpv Fbxo5 Cdk1 Cdk17 Llgl1 Aurkb Top2a Gpr132 Trip13 Plk2 Esco2 Bora Haus4 Psme1 Dscc1 Mcm4 Nde1 Donson Sgo1 Ndc80 Kifc5b Cep192 Anxa1 Incenp Cdca5 Rad9a Mus81 Cep55 Ccnj Cdk2 Plk4 Sgo2a Mitd1 Mcm6 Cenpf Nuf2 Wdr76 Rad51 Knl1 Cdc25b Knstrn Bcl2l11 Gins1 Tpx2 E2f1 Aurka Fam83d Ccna2 Sass6 Smc2 Orc1 Rad54l Cdc…
9.96E-20	172	416	1.973441234	GO:0051090 regulation of DNA-binding transcription factor activity	http://amigo.geneontology.org/amigo/term/GO:0051090	Ripk4 Cd40 Irak3 Trim27 Tnf Trim26 Ddit3 Il18rap Tnfrsf11a Traf5 Traf1 Traf2 Crtc2 Crtc3 Nfkbib Trim30a Nr0b2 Trim14 Trim62 Tlr9 Trim30b Pprc1 Commd7 Trim12c Trim30d Trim5 Trim12a Trim6 E2f2 Ctnnb1 Hes1 Wnt10b Lrp5 Rela Adam8 Lrrfip1 Card9 Bcl10 Trib1 Myd88 Traip Nfkbid Adgrf1 Hmgn3 Zfp932 Nlrc5 Foxs1 Grem1 Fer Itgb2 Adora3 Smarcb1 Akt1 Spi1 Tgfb1 Klf4 Hck Hmox1 Kit Id3 Ppp2cb Ager Sfrp5 Tnfaip3 …
1.08E-19	201	514	1.866474326	GO:0043410 positive regulation of MAPK cascade	http://amigo.geneontology.org/amigo/term/GO:0043410	Cav2 Tpd52l1 Ccl3 Il11 Ccl24 Kit Ccl8 Ccl6 Ccl4 Ccl9 Ccl11 Pik3r5 Wnt7b Cd4 Trem2 Cd74 Ccl20 Xcl1 Traf5 Traf1 Traf2 Rassf2 Ptpn22 Wnt7a Mt3 Cx3cl1 Ccl22 Ccl17 Pdgfd Eda2r Ccl5 Ccl12 Ccl7 Ccl2 Sema7a Ankrd6 Rell2 Rell1 Sh3rf2 Arrb2 Ccl19 Gpnmb Ccr7 Spi1 Gadd45b Ksr1 Havcr2 Dnajc27 Dvl2 Syk F2rl1 Ajuba Tnf Pdgfrb Adam8 Il1b Hgf Cd27 Tlr3 Mif Nenf Lpar1 Tlr4 Ripk2 Prkd2 F2r Gper1 Pdgfb Apoe Cd44 Age…
2.64E-19	96	183	2.50385529	GO:0071674 mononuclear cell migration	http://amigo.geneontology.org/amigo/term/GO:0071674	Ccl3 Ccl24 Ccl8 Cxcl16 Ccl6 Ccl4 Ccl9 Ccl11 Gcsam Akirin1 Ccl20 Xcl1 Cx3cl1 Ccl22 Ccl17 Ccl5 Ccl12 Ccl7 Ccl2 Cmklr1 S100a14 Jaml Cxcl17 Lrch1 Ccl19 Lgals9 Itgb3 Cxcl13 Ptprj Adam8 Spns2 Nbl1 Ccr2 Tmem102 Pdgfb Akt1 Tgfb1 Csf1 Ager Gata3 Stk10 Pecam1 Apod Pla2g7 Aif1 Anxa1 Ccr1 Itga4 Stk39 Padi2 Klrk1 Itgal Gas6 Pdgfd Cxcl10 Serpine1 Ccr7 F11r Lyn Lgals3 Spn Adam17 Jam2 Cklf Adam10 Mospd2 Mapk3 Gr…
3.26E-19	175	430	1.942489479	GO:0007264 small GTPase mediated signal transduction	http://amigo.geneontology.org/amigo/term/GO:0007264	Kctd10 Ralb Eps8l1 Rala Rassf1 Stard13 Tnfaip1 Ksr1 F2rl1 Sh3bp1 Arhgap28 Ralbp1 Arhgdia Arhgap19 Gpr35 Ralgds Rit1 Arhgef2 Pdpn Rhoh Arhgap25 Arhgdib Rerg Rasgrp4 Kctd13 Mras Nradd Rac2 Arhgap44 Dok3 Arhgap33 Rap2b Rras Rhou Rgl3 Tax1bp3 Cdc42ep4 Cdc42ep2 Rhoj F2r Ccdc125 Rapgef4 F2rl3 Gpr18 P2ry10 Rap2a Cadm4 Gm14137 Cdc42ep5 Dok1 Gpr174 Arhgdig Rhog Arhgap8 Dock2 Psd3 Csf1 Srgap1 Dbnl Col3a1 N…
3.71E-19	74	124	2.848387798	GO:0002224 toll-like receptor signaling pathway	http://amigo.geneontology.org/amigo/term/GO:0002224	Mapkapk2 Cd40 Ly96 Ptpn22 Tlr3 Mapkapk3 Tlr13 Tlr4 Tlr8 S100a14 Nfkbil1 Tlr7 Tlr1 Tlr9 Cd14 Tlr6 Treml4 Tnip2 Tnfaip3 Tnip1 Nfkbia Cd86 Trem2 Nmi Cd300ld3 Ifi35 Lbp Irak3 Cd180 F2rl1 Tnf Dab2ip Tlr2 Bcl10 Gfi1 Tirap Ltf Myd88 Cactin Colec12 Unc93b1 Rftn1 Ripk2 Gm6377 Flot1 Tlr5 Gpr108 Irf1 Peli1 Appl2 Havcr2 Rtn4 Rsad2 Irf4 Gps2 Pik3ap1 Irf7 Smpdl3b Trim30a Plcg2 Lyn Rab7b Scimp Arrb2 Lgals9 Oas1…
4.12E-19	103	204	2.409884006	GO:0071356 cellular response to tumor necrosis factor	http://amigo.geneontology.org/amigo/term/GO:0071356	Ccl3 Ccl24 Ccl8 Cd40 Ccl6 Ccl4 Ccl9 Ccl11 Tnf Ccl20 Tnfrsf11a Xcl1 Traf5 Traf1 Traf2 Cx3cl1 Ccl22 Ccl17 Ccl5 Ccl12 Ccl7 Ccl2 Commd7 Ccl19 Akt1 Nfkbia Dcstamp Il6 Pias3 Nfkb1 Gbp3 Asah1 Zfp36 Pid1 Col1a1 Ppp2cb Adamts13 Gata3 Nfe2l2 Brca1 Kat2a Zfp36l1 Edn1 Syk F2rl1 Has2 Cldn1 Hes1 Cyp1b1 Ankrd1 Peli3 Rela Stat1 Dab2ip Vcam1 Gba Tnfrsf1b Tnfrsf4 Foxp1 Tnfrsf1a Pycard Gas6 Tradd Adamts7 Traip Eda2…
5.18E-19	113	234	2.304897772	GO:0050870 positive regulation of T cell activation	http://amigo.geneontology.org/amigo/term/GO:0050870	Il12rb1 Il27ra Cd274 Vsir Syk Cd86 Anxa1 Cd5 Cd28 Il1b Il1a Ptpn22 Thy1 H2-Aa H2-DMb2 Sirpa B2m H2-Ab1 Cd80 Sirpb1b Sirpb1a Smarcb1 Smarcd3 Actb Tyk2 Smarca4 Smarcc1 Smarce1 Ccr7 Ccr2 Efnb2 Gata3 Wnt10b Cd4 Adam8 Il6 Xcl1 Efnb1 Tnfsf13b Cd3e Foxp3 Cd24a Spn Lgals1 Ccl19 Lck Ager Nckap1l Aif1 Cd6 Kat5 Zap70 Il2ra Vcam1 Rhoh Cd27 Pycard Jak3 Tgfbr2 Cd276 Card11 Rara Socs1 Il18 Igfbp2 Dusp10 Slc7a1 …
5.45E-19	93	176	2.52208293	GO:0002822 regulation of adaptive immune response based on somatic recombination of immune receptors built from immunoglobulin superfamily domains	http://amigo.geneontology.org/amigo/term/GO:0002822	Cd40 Tnfsfm13 Anxa1 C4bp Tnfrsf1b Cd226 Shld1 Nectin2 Tyk2 Ccr7 Ccr2 H2-M3 Vsir Tap2 Xcl1 Hmces Clcf1 Cd24a H2-K1 H2-T23 Ccl19 H2-D1 H2-Ab1 Hfe Ager Cd274 Ahr Nckap1l Il18r1 Il1r1 Mr1 Card9 Traf2 Il1b Ephb2 Mad2l2 Was Btk Trpm4 Il18 Foxp3 B2m Il4i1 Il27ra Ripk3 Tnf Il33 Il1rl1 Il4ra Hlx Loxl3 Il7r Mef2c Gata3 Fcgr1 Ada Tnfaip3 Arg1 Havcr2 Rsad2 Cd4 Clec4n Trem2 Msh2 C3 Il6 Smad7 Cd28 Slc11a1 Ptpr…
5.52E-19	275	784	1.674193738	GO:0097435 supramolecular fiber organization	http://amigo.geneontology.org/amigo/term/GO:0097435	Loxl3 Hip1r Aif1l Scin Wdr1 Mprip Krt23 P3h4 Arpc5 Spire2 Clip3 Fhod1 Pls3 Rnd3 Rac3 Pfn1 Myo1b Map1s Washc3 Nefh Myo1g Dbnl Myo19 Krt19 Evl Rhobtb3 Lcp1 Diaph3 Stmn4 Rhobtb2 Nde1 Hcls1 Enah Nckap5l Lima1 Krt7 Twf2 Arhgap28 Washc1 Svil Col11a2 Aif1 Diaph1 Dpysl3 Lox Cep192 Coro1b Ltbp3 Loxl4 Wdr73 Des Csrp1 Vim Col5a1 Gsn Neb Tpm3 Arhgef2 Tmod1 Capzb Stmn1 Rhoh Arpc3 Fscn1 Arpc1a Arpc1b Cald1 Arh…
1.03E-18	138	313	2.104378378	GO:0002366 leukocyte activation involved in immune response	http://amigo.geneontology.org/amigo/term/GO:0002366	Fer Cd244a Slamf6 Lbp Cd40 Tnfsfm13 Syk Cd180 Cd74 Anxa1 Tyrobp Dock11 Dysf Sbno2 Lyn Shld1 Gpr183 Cd177 Fes Fcer1g Ccr7 Ccr2 Gata3 F2rl1 Il33 Dnase1l3 Il6 Apbb1ip Il6ra Fgr Hmces Foxp1 Scnn1b Cd300a Tmem98 Ptger4 Clcf1 Lgals1 Ccl19 Lilrb4a Stxbp2 Ly9 Hmox1 Kit Ifi35 Gata2 Havcr2 Vamp2 Lcp1 Nckap1l Stxbp1 Nmi Stxbp3 Mad2l2 Anxa3 Coro1a Cd19 Lat Itgam Stx4a Itgal Btk Icam1 Rara Cd84 Foxp3 Milr1 La…
1.20E-18	373	1157	1.53873756	GO:0044092 negative regulation of molecular function	http://amigo.geneontology.org/amigo/term/GO:0044092	Serpinf1 Timp1 Prkar2b Nol3 Dbndd2 Irak3 Serpinb9b Cast Naip1 Anxa8 Fetub Gzma Serping1 Arhgap28 Anxa1 Ptprj Ddit3 Prkar1b Serpine2 Ptprc Kcnab1 Serpini1 Angptl3 Tcaf2 Nfkbib Dbndd1 Thy1 Pxk Pik3ip1 Kcne3 Cbarp Gmip Nr0b2 Dusp10 Prkrip1 Serpinb6b Serpinb1a Serpinb9 Ppm1e Camk2n1 Camk2n2 Commd7 Serpinb6a Serpina10 Serpina3f Serpina1a Cst7 Naip5 Naip6 Naip2 Serpinb1c E2f2 Actb Tigar Wnt9a Ckmt1 Cal…
1.66E-18	430	1381	1.486154152	GO:0010648 negative regulation of cell communication	http://amigo.geneontology.org/amigo/term/GO:0010648	Kctd10 Emd Neurl1a Bcl2l1 Fhl2 Pea15a Ly6g6e Nol3 Sulf1 Tnfaip1 Ada Eya2 Rfx4 Ddit4 Irak3 Fstl3 Tnip1 Sec14l1 Nkd2 Ajuba Pde10a Cd74 Lpxn Frmd8 Grk2 Fam89b Ptprj Il1rn Dll4 Dusp2 Src Ptpn22 Sesn2 Arhgap25 Kctd13 Dkk3 Dkkl1 Leprotl1 Nkd1 Sesn3 Kank2 Faim Nlrp3 Arhgap44 Tmem131l Rnf43 Trim59 Pik3ip1 Tle6 Tle2 Leprot Tpbg Lzts2 Dusp8 Bank1 Sesn1 Armc10 Mcl1 Smurf1 Dusp10 Ankrd6 Nbl1 Pde3a Phlda3 Ben…
1.66E-18	431	1385	1.4853082	GO:0023057 negative regulation of signaling	http://amigo.geneontology.org/amigo/term/GO:0023057	Kctd10 Emd Neurl1a Bcl2l1 Fhl2 Pea15a Ly6g6e Nol3 Sulf1 Tnfaip1 Ada Eya2 Rfx4 Ddit4 Irak3 Fstl3 Tnip1 Sec14l1 Nkd2 Ajuba Pde10a Cd74 Lpxn Frmd8 Grk2 Fam89b Ptprj Il1rn Dll4 Dusp2 Src Ptpn22 Sesn2 Arhgap25 Kctd13 Dkk3 Dkkl1 Leprotl1 Nkd1 Sesn3 Kank2 Faim Nlrp3 Arhgap44 Tmem131l Rnf43 Trim59 Pik3ip1 Tle6 Tle2 Leprot Tpbg Lzts2 Dusp8 Bank1 Sesn1 Armc10 Mcl1 Smurf1 Dusp10 Ankrd6 Nbl1 Pde3a Phlda3 Ben…
1.69E-18	117	249	2.242722792	GO:0002703 regulation of leukocyte mediated immunity	http://amigo.geneontology.org/amigo/term/GO:0002703	Fer Cd40 Tnfsfm13 Syk C4bp Tnfrsf1b Klrk1 Klrc1 Tyrobp Cd226 Lyn Shld1 Cd177 Fes Nectin2 H2-M3 Vsir Tap2 Dnase1l3 Xcl1 Fgr Cxcl1 Hmces Lag3 Clec2d Tlr3 Cd300a Tlr4 Clcf1 Tlr9 Cd24a Fcer1g H2-K1 H2-T23 H2-Bl H2-D1 Klrb1b Hmox1 Hfe Gata2 Ager Ahr Arg1 F2rl1 Nckap1l Il18r1 Il1r1 Mr1 Stxbp1 Traf2 Il1b Mad2l2 Itgam Stx4a Was Btk Ccl2 Cd84 Trpm4 Il18 Foxp3 Ptafr Unc13d Arrb2 B2m Il4i1 Abr Ripk3 Tnf Vav…
1.69E-18	75	129	2.774984969	GO:1990266 neutrophil migration	http://amigo.geneontology.org/amigo/term/GO:1990266	Ccl3 Ccl24 Ccl8 Ccl6 Ccl4 Ccl9 Ccl11 Cxcl13 Ccl20 Cxcr2 Xcl1 Rhoh Cxcl5 Pf4 Cxcl3 Cxcl1 Cxcl9 Cx3cl1 Ccl22 Ccl17 Rac2 Cxcl10 Ccl5 Ccl12 Ccl7 Ccl2 Trem1 Jaml S100a8 S100a9 Cxcl2 Fcer1g Ccl19 Rhog Cd74 Il1b Spp1 Pecam1 Edn1 Syk Nckap1l Cxadr Adam8 Il1a Edn3 Bst1 Ccr7 Lgals3 Cklf Prtn3 Irak4 Mospd2 Ppia C5ar2 Vav3 Vav1 Prex1 Wdr1 Lbp Rtn4 Emp2 Il1r1 Pde4b Csf3r Myd88 Dysf Camk1d C3ar1 C5ar1 Fut4 Sel…
1.93E-18	97	190	2.436728907	GO:0002695 negative regulation of leukocyte activation	http://amigo.geneontology.org/amigo/term/GO:0002695	Lgals9 Tnfrsf13b Tnfaip8l2 Cd274 Vsir Samsn1 Cd86 Anxa1 Pag1 Ptpn22 Tyrobp Bank1 Lyn Vsig4 Cst7 Cd80 Tnfaip3 Adora2a Mad1l1 Lag3 Cd300a Cd276 Nfkbid Foxp3 Cd24a Vtcn1 Cebpb Syt11 Nrarp Slfn1 Lilrb4a Hmox1 Hfe Arg1 Havcr2 Pibf1 Nckap1l Twsg1 Ctla4 Gpnmb Btk Tmem131l Grn Cd84 Milr1 Cnr1 Gper1 Sox11 Tigit Lst1 Il4i1 Tspan32 Axl Abr Il4ra Cd37 Hlx Tbc1d10c Fer Loxl3 Spi1 Tgfb1 Prdx2 Irf1 Peli1 Arg2 S…
2.59E-18	159	384	1.976309608	GO:0009615 response to virus	http://amigo.geneontology.org/amigo/term/GO:0009615	Mx1 Oas1c Apobec3 Cd40 Dhx58 Rsad2 Sec14l1 Ifitm3 Ifih1 Samhd1 Ptpn22 Oasl2 Oas3 Oas2 Ifit1 Slfn8 Ddx60 Isg20 Ddx58 Tlr8 Oasl1 Tlr7 Tlr9 Bst2 Oas1a Ifitm6 Ifitm2 Ifit3b Rnasel Oas1g Slfn9 Ifit3 Ifit1bl1 Irak3 Casp1 Pycard Ccl5 Aim2 Tgfb1 Bcl2l1 Mlkl Trim27 F2rl1 Ripk3 Cd86 Il33 Trim8 Ptprc Lcn2 Il1b Zbp1 Adar Cxcl9 Itgax Cxcl10 Pml Gbp7 Ikbke Fam71e1 Cd8a Trim6 Tgtp2 Tgtp1 Ifi27l2a Gtf2f1 Bax Hsp…
2.81E-18	138	316	2.084400102	GO:0002263 cell activation involved in immune response	http://amigo.geneontology.org/amigo/term/GO:0002263	Fer Cd244a Slamf6 Lbp Cd40 Tnfsfm13 Syk Cd180 Cd74 Anxa1 Tyrobp Dock11 Dysf Sbno2 Lyn Shld1 Gpr183 Cd177 Fes Fcer1g Ccr7 Ccr2 Gata3 F2rl1 Il33 Dnase1l3 Il6 Apbb1ip Il6ra Fgr Hmces Foxp1 Scnn1b Cd300a Tmem98 Ptger4 Clcf1 Lgals1 Ccl19 Lilrb4a Stxbp2 Ly9 Hmox1 Kit Ifi35 Gata2 Havcr2 Vamp2 Lcp1 Nckap1l Stxbp1 Nmi Stxbp3 Mad2l2 Anxa3 Coro1a Cd19 Lat Itgam Stx4a Itgal Btk Icam1 Rara Cd84 Foxp3 Milr1 La…
2.99E-18	85	157	2.584094284	GO:0002687 positive regulation of leukocyte migration	http://amigo.geneontology.org/amigo/term/GO:0002687	Pgf Akirin1 Vegfb Adam8 Xcl1 F7 Ccl5 Cmklr1 S100a14 Cxcl17 Lgals9 Itgb3 Cd74 Ptprj Ccl2 Ccr2 Tmem102 Tgfb1 Csf1 Ager Itga2 Edn1 F2rl1 Nckap1l Pla2g7 Trem2 Aif1 Ccr1 Ccl20 Cxcr2 Itga4 Stk39 Il1a Edn3 P2rx4 Lyve1 Gas6 Cx3cl1 Pdgfd Thy1 Rac2 Cxcl10 Ccl7 Icam1 Serpine1 Ccr7 Lgals3 Cx3cr1 Adam17 Jam2 Adam10 Zfp580 Ptafr Mospd2 Mapk3 Ccl19 Selp Mmp14 Spi1 Ccl24 Lbp Rtn4 Il1r1 Coro1a Pycard Dysf Gpsm3 C…
2.99E-18	85	157	2.584094284	GO:0097530 granulocyte migration	http://amigo.geneontology.org/amigo/term/GO:0097530	Ccl3 Ccl24 Ccl8 Ccl6 Ccl4 Ccl9 Ccl11 Akirin1 Cxcl13 Anxa1 Ccl20 Cxcr2 Xcl1 Rhoh Cxcl5 Pf4 Cxcl3 Cxcl1 Cxcl9 Cx3cl1 Ccl22 Ccl17 Rac2 Cxcl10 Ccl5 Ccl12 Ccl7 Ccl2 Cmklr1 Trem1 S100a14 Jaml S100a8 S100a9 Cxcl2 Fcer1g Cxcl17 Ccl19 Rhog Cd74 Ptprj Il1b Spp1 Csf1 Pecam1 Edn1 Syk Nckap1l Cxadr Adam8 Il1a Edn3 Bst1 Ccr7 Camk1d Ptger4 Lgals3 Cklf Prtn3 Irak4 Mospd2 Mapk3 Ppia C5ar2 Vav3 Vav1 Sirpa Prex1 Wd…
3.03E-18	90	171	2.512091656	GO:0046631 alpha-beta T cell activation	http://amigo.geneontology.org/amigo/term/GO:0046631	Lgals9 Slamf6 Vsir Itk Syk Anxa1 Ptpn22 Tnfsf8 Tyk2 Ccr7 Ccr2 Gata3 Adora2a Il6 Cd28 Xcl1 Il6ra Foxp1 Elf4 Cd3e Tmem98 Foxp3 Ptger4 Cd24a Gpr18 Ccl19 H2-Ab1 Cd80 Ly9 Hfe Ager Cd274 Twsg1 Tgfbr2 Rara Il18 Clec4a1 Rasal3 Tcf7 Zap70 Il4ra Hlx Loxl3 Tcirg1 Relb Stat3 Cd244a Cd83 H2-M3 Ada Irf1 Dock2 Rsad2 Arg2 Irf4 Ctsl Myc Nckap1l Smad7 Il18r1 Ptprc Il2ra Prkcq Blm Sash3 Il2rg Nlrp3 Batf Prr7 Nfkbiz…
3.54E-18	217	584	1.773519503	GO:0006897 endocytosis	http://amigo.geneontology.org/amigo/term/GO:0006897	Hip1r Epn2 Ramp2 Unc119 Dennd1c Sh3gl1 Epn3 Rhobtb2 Bin3 Csnk1e Synj2 Trem2 Ralbp1 Rhoq Marco Mrc1 Pacsin3 Ehd4 C9orf72 Rhoh Scarb2 Arhgap25 Syt8 Ophn1 Ap3m2 Snx33 Rac2 Ramp1 Neurl1b Scarb1 Xkr5 Hip1 Rhou Rhoj Nlgn2 Rab4b Sag Flot1 Arrb2 Dppa1 Sort1 Fcho1 Rhog Ehd2 Cfp Ap2s1 Lbp Ap2b1 Ccr7 Efnb2 Pld2 Syk Scrib Megf10 Itgb1 Htr2b Actb Cd9 Siglece Mfge8 Cd300a Apln Spon2 Sirpa Siglecf Siglech Treml…
3.98E-18	109	227	2.291868643	GO:0034612 response to tumor necrosis factor	http://amigo.geneontology.org/amigo/term/GO:0034612	Ccl3 Ccl24 Ccl8 Cd40 Ccl6 Ccl4 Ccl9 Ccl11 Tnf Ccl20 Tnfrsf11a Xcl1 Traf5 Traf1 Traf2 Cx3cl1 Ccl22 Ccl17 Ccl5 Ubd Ccl12 Ccl7 Ccl2 Commd7 Ccl19 Akt1 Nfkbia Dcstamp Il6 Pias3 Nfkb1 Gbp3 Asah1 Zfp36 Pid1 Col1a1 Ppp2cb Adamts13 Gata3 Nfe2l2 Brca1 Cxcl16 Kat2a Zfp36l1 Edn1 Syk F2rl1 Has2 Cldn1 Hes1 Cyp1b1 Ankrd1 Peli3 Rela Stat1 Dab2ip Vcam1 Gba Tnfrsf1b Tnfrsf4 Foxp1 Tnfrsf1a Pycard Gas6 Tradd Adamts7…
5.66E-18	86	161	2.549538986	GO:0070665 positive regulation of leukocyte proliferation	http://amigo.geneontology.org/amigo/term/GO:0070665	Il12rb1 Il27ra Cd274 Cd40 Syk Cd86 Anxa1 Cd28 Il1b Il1a Ptpn22 Sash3 Tnfsf13b Clcf1 Cd80 Tyk2 Ccr7 Bcl2l1 Xcl1 Efnb1 Cd3e Cd24a Gpr183 Spn Ccl19 Flt3l Csf1 Ager Nckap1l St6gal1 Aif1 Cd74 Cd6 Ptprc Il2ra Nfatc2 Vcam1 Ephb2 Btk Jak3 Tgfbr2 Mif Vav3 Cd276 Il18 Igfbp2 Slc7a1 Lyn Tlr9 Rasal3 Mapk3 Kit Cdkn1a Zap70 Rac2 Cd244a Mef2c Ada Peli1 Havcr2 Hes1 Prkcq Blm Coro1a Pycard Itgal Myd88 Card11 Tlr4 …
9.77E-18	139	323	2.054004354	GO:1902105 regulation of leukocyte differentiation	http://amigo.geneontology.org/amigo/term/GO:1902105	Csf1 Vsir Syk Anxa1 Fanca Evi2b Smarcb1 Itgb3 Smarcd3 Actb Smarca4 Smarcc1 Smarce1 Ccr7 Ccr2 Gata2 Gata3 Fos Dcstamp Wnt10b Tnf Adam8 Il6 Fbn1 Pias3 Clec2d Egr3 H2-Aa Nfkbid Foxp3 Zfpm1 Cebpb Nfam1 Tnfrsf11b Ccl19 Mafb Nrarp Tfe3 Ccl3 Axl Ager Fstl3 Zfp36l1 Hcls1 Runx1 Cd4 Cd74 Kat5 Ctla4 Zap70 Il2ra Fbxw7 Rhoh Tesc Foxp1 Cd27 Gas6 Tmem131l Lif C1qc Rara Socs1 Dusp10 Cdk6 Tlr9 Jun Fes Il4i1 Lck T…
1.06E-17	168	419	1.913746197	GO:1903706 regulation of hemopoiesis	http://amigo.geneontology.org/amigo/term/GO:1903706	Csf1 Vsir Syk Anxa1 Fanca Mafb Evi2b Smarcb1 Itgb3 Smarcd3 Actb Smarca4 Smarcc1 Smarce1 Ccr7 Ccr2 Gata2 Gata3 Fos Dcstamp Wnt10b Tnf Adam8 Il6 Fbn1 Jag1 Pias3 Clec2d Rbfox2 Egr3 H2-Aa Nfkbid Foxp3 Zfpm1 Gpr171 Cebpb Hoxb8 Nfam1 Tnfrsf11b Ccl19 Nrarp Tfe3 Ccl3 Spi1 Scin Axl Stat3 Ager Fstl3 Zfp36l1 Hcls1 Runx1 Cd4 Cd74 Kat5 Ctla4 Stat1 Zap70 Il2ra Fbxw7 Pithd1 Rhoh Tesc Foxp1 Cd27 Gas6 Tmem131l Li…
1.36E-17	143	337	2.025327309	GO:0007265 Ras protein signal transduction	http://amigo.geneontology.org/amigo/term/GO:0007265	Kctd10 Ralb Eps8l1 Rala Rassf1 Stard13 Tnfaip1 Ksr1 F2rl1 Sh3bp1 Arhgdia Gpr35 Ralgds Rit1 Arhgef2 Pdpn Rhoh Arhgdib Rerg Rasgrp4 Kctd13 Mras Nradd Rac2 Arhgap44 Dok3 Rap2b Rras Rhou Rgl3 Tax1bp3 Cdc42ep4 Cdc42ep2 Rhoj F2r Ccdc125 Rapgef4 F2rl3 Gpr18 P2ry10 Rap2a Cadm4 Gm14137 Cdc42ep5 Dok1 Gpr174 Arhgdig Rhog Dock2 Psd3 Csf1 Srgap1 Dbnl Col3a1 Ngf Ephb2 Lpar1 Foxm1 Tiam1 Apoe Cyth2 Dnmt1 Myo9b R…
1.47E-17	71	122	2.777714463	GO:0071346 cellular response to interferon-gamma	http://amigo.geneontology.org/amigo/term/GO:0071346	Ccl3 Ccl24 Ccl8 Ccl6 Ccl4 Ccl9 Ccl11 Parp9 Ccl20 Xcl1 Gbp3 Gbp2 Gbp9 Cx3cl1 Ccl22 Ccl17 Gbp8 Ccl5 Ccl12 Ccl7 Ccl2 Gbp7 Ccl19 Gbp6 Gbp5 Stxbp2 Nos2 Stx8 Evl Mrc1 Vim Stxbp1 Gsn Stxbp3 Zyx Rab43 Stx4a Was Cdc42ep4 Cdc42ep2 Irgm1 Rab7b Actg1 H2-Ab1 Adamts13 Arg1 Ifngr1 Edn1 Myc Ciita Cldn1 Aif1 Tnf Stat1 Nmi Tlr2 Star Tlr3 Syncrip Parp14 Socs1 Tlr4 Gbp2b Irf8 Irf1 Ptpn2 Trp53 Il12rb1 Casp1 Sirpa Nlr…
1.97E-17	463	1530	1.444370608	GO:0051247 positive regulation of protein metabolic process	http://amigo.geneontology.org/amigo/term/GO:0051247	Tpd52l1 Hip1r Unc119 Bbc3 Tgfb1 Mob3a Pgf Kit Rps9 Cdc20 Crlf1 Brca1 Cd40 Fzr1 Rack1 Pik3r5 Clu Bora Psme1 Csnk1e Cd74 Incenp Vegfb Mob2 Adam8 Ptprc Rassf2 Bmp2 Ptpn22 Ngf Il6ra Bcar3 Sdcbp Tnfrsf1b Rnf19b Hgf Bmp3 Areg Camkk2 Casp2 Tgfa Gdf3 Lat Fgf16 Asb11 Arl2bp Pdgfd Trib1 Nlrp3 Trib3 Inha Fbxo33 Upf3b Inhbb Tnfrsf23 Rnf144b Gdf15 Smurf1 Tgfb2 Hip1 Ppp1r15a Clcf1 Inhba Ctf1 Clspn Gdf6 Birc2 S…
2.05E-17	133	306	2.074527979	GO:0002253 activation of immune response	http://amigo.geneontology.org/amigo/term/GO:0002253	Lck Icosl Cd79a Sh2b2 Cd247 Fyn Itk Syk Fyb Gcsam Masp1 Themis3 C3 Lpxn Cd28 C4bp Ifi202b Ifi211 Fcna Ptpn22 Ermap Klrc1 Cd19 Thy1 Csk Cd59a Cd226 Cd276 Themis2 Aim2 C3ar1 Cd79b Lat2 Cmklr1 Lyn Mfap4 Vsig4 Fpr1 Themis C5ar1 Vtcn1 Fpr2 Ifi205 Nfam1 Fcer1g Nectin2 C4b Ifi204 C5ar2 Fyb2 Cfp C1qa C1qc C1qb Cd8a Gata3 Ptprj Rabgef1 Cfh Zbp1 Cmtm3 Cd3e Plcg2 Zc3h12a Tlr9 Bcl2a1d Lcp2 Bax Prkch C6 Nckap…
2.42E-17	493	1652	1.424380299	GO:0009719 response to endogenous stimulus	http://amigo.geneontology.org/amigo/term/GO:0009719	Cav2 Acvrl1 Timp1 Ramp2 Rarg Tgfb1 Ebi3 Stat3 Sulf1 Fstl3 Nos2 Tshr Fstl1 Nr4a1 Twsg1 Anxa1 Lpxn Fam89b Smad7 Paqr8 Nr4a2 Bmp2 Lpin3 Src Smad9 Ngf Hsd3b1 Rab13 Sdcbp Slc2a1 Rragc Pik3r3 Ptpn12 Sesn2 Nos3 Zyx Gdf3 Fgf16 Leprotl1 Smad1 Pgr Sesn3 Tyk2 Gnb5 Kank2 Pkm Cyp11a1 Tgfbr2 Flcn Ramp1 Gna15 Leprot Smad6 Rab8b Rara Sesn1 Gdf15 Smurf1 Tgfb2 Ptger4 Pck2 Nbl1 Rragb Fam83g Shc1 Nrep Shisa2 Lemd2 E…
2.46E-17	545	1863	1.396280682	GO:0042592 homeostatic process	http://amigo.geneontology.org/amigo/term/GO:0042592	Cav2 Hk2 Cd52 Calm1 Tcirg1 Cp Prdx2 Hmox1 Slc4a1 Slc4a3 Abhd8 Trpm2 Tnfrsf13b Slc9a5 Cacna1d Tmprss6 Slc12a4 Anxa6 Trpv2 Atp6ap1 Atp6v0a1 Hkdc1 Stc2 Fkbp1b Edn1 F2rl1 Sftpd Atp12a Gpihbp1 Slc4a8 Cyp39a1 Calcr Abcg1 Slc39a6 Anxa1 Tjp2 Lrp5 Alas2 Pnpla2 Ccr1 Hk3 Slc40a1 Slc9a4 Slc11a1 Cxcr2 Htr2b Gpr35 Cln8 Tnfrsf11a Slc28a2 Prnd Acoxl Edn3 Src Mcub Fbxw7 Atp6v0d2 Angptl3 Slc9a1 Slc34a2 Tmem165 Spp…
4.83E-17	365	1150	1.51490049	GO:0051130 positive regulation of cellular component organization	http://amigo.geneontology.org/amigo/term/GO:0051130	Bbc3 Wdr1 Eps8l1 Pfn1 Zfyve27 Dbnl Evl Akirin1 Twf2 Trem2 Anxa1 Ngf Pdpn Anapc4 Tgfa Plxna1 Plxnd1 Vasp Tyrobp Dock11 Plxna3 Dbn1 Sema7a Ss18l1 Cdk5rap2 Clstn1 Arhgef10l Cdc42ep4 Cdc42ep2 Islr2 Plxnb1 Map6 Slain1 Gm14137 Flot1 Cdc42ep5 Arhgef10 Syndig1 Plxnc1 Hip1r Gpihbp1 Sass6 Smc2 Anxa2 Ccr7 S100a10 Ncapg2 Bak1 Ahnak Crabp2 Cdc20 Neurl1a F2rl1 Dcstamp Wnt10b Cxcl13 Tnfrsf12a Pdgfrb Rp1 Fn1 Bok…
5.20E-17	78	143	2.603440444	GO:0032946 positive regulation of mononuclear cell proliferation	http://amigo.geneontology.org/amigo/term/GO:0032946	Il12rb1 Il27ra Cd274 Cd40 Syk Cd86 Anxa1 Cd28 Il1b Il1a Ptpn22 Sash3 Tnfsf13b Clcf1 Cd80 Tyk2 Ccr7 Bcl2l1 Xcl1 Efnb1 Cd3e Cd24a Gpr183 Spn Ccl19 Csf1 Ager Nckap1l St6gal1 Aif1 Cd74 Cd6 Ptprc Il2ra Nfatc2 Vcam1 Ephb2 Btk Jak3 Tgfbr2 Mif Vav3 Cd276 Il18 Igfbp2 Slc7a1 Tlr9 Rasal3 Cdkn1a Zap70 Cd244a Mef2c Ada Peli1 Havcr2 Hes1 Prkcq Blm Coro1a Pycard Itgal Myd88 Card11 Tlr4 Foxp3 Ripk2 Ccdc88b Ccr2 …
5.93E-17	69	119	2.767522825	GO:0032612 interleukin-1 production	http://amigo.geneontology.org/amigo/term/GO:0032612	Anxa1 Ifi202b Ifi211 Serpinb1a Ifi205 Ifi204 Serpinb1c Casp1 Ccr7 Nlrp1a Hspb1 Mefv Gsdmd Pycard Nlrp3 Hk1 Aim2 Tlr4 Zc3h12a Tlr6 Ccl19 Naip5 Il16 Stat3 Tnfaip3 F2rl1 Tnf P2rx7 Foxp1 Gas6 Panx1 Myd88 Tlr8 Ripk2 Inava S100a13 Trim16 Cx3cr1 Panx2 Nlrp12 Gbp5 Ccl3 Ager Casp4 Lgals9 Git1 Havcr2 Arg2 Ifnar1 Trem2 Il1r2 Tyrobp Pml Egr1 F2r Nlrc3 Arrb2 Sphk1 Cd33 Il6 Ccl20 Cx3cl1 Sirpa Ptger4 Nlrp10 Lil…
5.93E-17	69	119	2.767522825	GO:0032652 regulation of interleukin-1 production	http://amigo.geneontology.org/amigo/term/GO:0032652	Anxa1 Ifi202b Ifi211 Serpinb1a Ifi205 Ifi204 Serpinb1c Casp1 Ccr7 Nlrp1a Hspb1 Mefv Gsdmd Pycard Nlrp3 Hk1 Aim2 Tlr4 Zc3h12a Tlr6 Ccl19 Naip5 Il16 Stat3 Tnfaip3 F2rl1 Tnf P2rx7 Foxp1 Gas6 Panx1 Myd88 Tlr8 Ripk2 Inava S100a13 Trim16 Cx3cr1 Panx2 Nlrp12 Gbp5 Ccl3 Ager Casp4 Lgals9 Git1 Havcr2 Arg2 Ifnar1 Trem2 Il1r2 Tyrobp Pml Egr1 F2r Nlrc3 Arrb2 Sphk1 Cd33 Il6 Ccl20 Cx3cl1 Sirpa Ptger4 Nlrp10 Lil…
7.38E-17	529	1807	1.397290163	GO:0022008 neurogenesis	http://amigo.geneontology.org/amigo/term/GO:0022008	Wnt9a Sox9 Sema6b Efnb2 Ephb3 Epha2 Nsmf Aplp1 Hap1 Nav1 Lama5 Atxn10 Wnt9b Zfyve27 Map1s Unc5b Nefh Dbnl Nrcam Emb Stmn4 Klhl1 Wnt7b Nckap1l Hes1 Enah Wnt10b Twf2 Anxa1 Nptx1 Unc5a Rp1 Sema4c Wnt10a Nfasc Lmx1a Kif5c Nr4a2 Notch1 Dclk1 Ngf Efna4 Arhgef2 Tnfrsf1b Ephb2 Stmn1 Ncdn Cdk5 Casz1 Mxra8 Rhoh Actb Ephb4 Ephb6 Plxna1 Wnt7a Bhlhe40 Plxnd1 Bhlhe41 Vasp Cyfip1 Sema4b Efnb1 Acsl4 Pak3 Gpm6b P…
9.07E-17	184	482	1.822048222	GO:0007346 regulation of mitotic cell cycle	http://amigo.geneontology.org/amigo/term/GO:0007346	Ube2c Cdc6 Fbxo5 Cdk1 Btg2 Gpr132 Bora Psme1 Btg3 Anxa1 Cdca5 Rad9a Mus81 Afap1l2 Cdk2 Cenpf Cdc25b Cks1b Orc1 Anapc4 Kntc1 Chek2 Mad1l1 Mad2l1 Tgfa Mki67 Kank2 Cdc25a Nme6 Topbp1 Fancd2 Btg1 Dtl Ttk Cul7 Eme1 Cdk5rap2 Bub1b Clspn Cdc25c Ticrr Cdca2 Zfyve19 Rprm Psme2b Psme2 Smarcb1 Cdc20 Brca1 Birc5 Aurkb Ndc80 Incenp Dpf2 Bard1 Nuf2 Cdca8 Smarcd3 Actb Dpf1 Bcl7c Smarca4 Smarcc1 Smarce1 Rbbp8 Wn…
9.76E-17	292	875	1.592809658	GO:0051338 regulation of transferase activity	http://amigo.geneontology.org/amigo/term/GO:0051338	Tpd52l1 Unc119 Ccne1 Axl Prkar2b Ddr1 Kit Ephb3 Epha2 Dbndd2 Irak3 Pik3r5 Mnat1 Bora Cd74 Pdgfrb Incenp Ccnj Ptprj Prkar1b Ptprc Ddr2 Rassf2 Ccna2 Il6ra Ephb2 Pik3r3 Areg Ccng2 Camkk2 Ephb4 Ephb6 Tgfa Lat Fgfr1 Dbndd1 Pdgfd Thy1 Ccnb2 Trib1 Trib3 Cnppd1 Pik3ip1 Parm1 Dusp10 Prkrip1 Ccnb1 Clspn Ppm1e Camk2n1 Camk2n2 Musk Ccnf Cdkn2b Actb Ccr7 Tigar Arrb2 Hspb1 Gadd45b Tnfaip3 Dvl2 Ajuba Cd86 Cdkn1…
1.58E-16	434	1430	1.448580965	GO:0032270 positive regulation of cellular protein metabolic process	http://amigo.geneontology.org/amigo/term/GO:0032270	Tpd52l1 Hip1r Unc119 Bbc3 Tgfb1 Mob3a Pgf Kit Rps9 Cdc20 Crlf1 Brca1 Cd40 Fzr1 Rack1 Pik3r5 Clu Bora Psme1 Csnk1e Cd74 Incenp Vegfb Mob2 Adam8 Ptprc Rassf2 Bmp2 Ptpn22 Ngf Il6ra Bcar3 Sdcbp Tnfrsf1b Rnf19b Hgf Bmp3 Areg Camkk2 Casp2 Tgfa Gdf3 Lat Fgf16 Arl2bp Pdgfd Trib1 Nlrp3 Trib3 Inha Fbxo33 Upf3b Inhbb Tnfrsf23 Rnf144b Gdf15 Tgfb2 Hip1 Ppp1r15a Clcf1 Inhba Ctf1 Clspn Gdf6 Birc2 Sh3rf2 Sh2d3c …
1.68E-16	172	443	1.853163777	GO:0001667 ameboidal-type cell migration	http://amigo.geneontology.org/amigo/term/GO:0001667	Sema6b Cd40 Anxa6 Anxa1 Lpxn Sema4c Plxnd1 Sema4b Fgf16 Plcg2 Sema3f Sema7a Ptp4a3 Col18a1 Epha2 Edn1 Fstl1 Dll4 Wnt7a Grn Vstm4 Tacstd2 Krt16 Grem1 Itgb2 Alox12 Pdgfb Acvrl1 Sox9 Serpinf1 Timp1 Itgb7 Efnb2 Itga3 Akt1 Apoe Klf4 Rab11a Hspb1 Hmox1 Mef2c Fut1 Rab25 Gata2 Itga2 Gata3 Nfe2l2 Stard13 Mmp9 Pfn1 Cenpv Sparc Akt3 Dcn Rtn4 Pik3cg Itgb3 Cygb Vash1 Evl Has2 Sh3bp1 Myh9 Hdac7 Emp2 Nr4a1 Smoc…
2.01E-16	245	704	1.661049242	GO:0010564 regulation of cell cycle process	http://amigo.geneontology.org/amigo/term/GO:0010564	Ube2c Dbf4 Ranbp1 Cdt1 Cdc6 Cenpv Fbxo5 Cdk1 Aurkb Gpr132 Trip13 Plk2 Bora Psme1 Anxa1 Cdca5 Rad9a Mus81 Cdk2 Plk4 Cenpf Wdr76 Cdc25b Knstrn Aurka Fam83d Orc1 Anapc4 Kntc1 Chek2 Mad1l1 Mad2l1 Tgfa Plk1 D7Ertd443e Mki67 Ccsap Kank2 Usp28 Cdc25a Nme6 Topbp1 Fancd2 Dtl Ttk Cul7 Eme1 Cdk5rap2 Timeless Bub1b Clspn Cdc25c Ticrr Cdca2 Npm1 Zfyve19 Psme2b Psme2 Smarcb1 Cdc20 Brca1 Birc5 Ndc80 Incenp Dpf2…
2.11E-16	375	1199	1.49279842	GO:0009628 response to abiotic stimulus	http://amigo.geneontology.org/amigo/term/GO:0009628	Col1a1 Ddb2 Ercc1 Pgf Hspb1 Ddit4 Ajuba Slc25a27 Anxa1 Rad9a Vegfb Opn3 Pdpn Tsc22d4 Mmp2 Fbxl8 Ucp2 Piezo2 Gpr68 Fbxl22 Fbxl12 Plekhn1 Hsbp1l1 Mlst8 Casp1 Pycard Nlrp3 Sox9 Akt1 Rtn4 Rgs9 Nos2 Nfkbia Zfp36l1 Fos Myc Asic1 Cdkn1a Rela Cpeb1 Htr2b Notch1 Nfkb1 Trp53inp1 Chek2 Xpc D7Ertd443e Ano1 Rbm3 Casp3 Gnb5 Stac Arpp21 Loxl2 Pml Mgarp Vgf Egr1 Bmf Cirbp Myof Trex1 Jun Zfp516 Trp53 Hvcn1 Cpt1b …
2.44E-16	548	1895	1.380258487	GO:0051049 regulation of transport	http://amigo.geneontology.org/amigo/term/GO:0051049	Adora2b Wnt7a Adra2a Fer Snapin Calm1 Unc119 Bbc3 Cacnb3 Rab3b Homer3 Hfe Rala Stac2 Cadps2 Rab3d Scn1b Llgl1 Fkbp1b Rhbdf2 Cacnb1 Syk Mctp1 Sftpd Fgf12 Scg5 Trem2 Anxa1 Cnih2 Lrp5 Acsl5 Kcnip2 Ica1l Slc35f5 Pacsin3 Kcnab1 Rab13 Azin2 Kcnab2 Kcnip4 Tcaf2 Sergef Stim1 Cask Syt8 Ophn1 Gpm6b Thy1 Zpr1 Rab27a Stac Mctp2 Dysf Pxk Kctd7 Kcne3 Arl6ip5 Cbarp Calm2 Tcaf1 Rab8b Sirpa Ttc39b Sct Kcns1 Lyn N…
3.52E-16	480	1621	1.413342129	GO:0030030 cell projection organization	http://amigo.geneontology.org/amigo/term/GO:0030030	B9d1 Sema6b Efnb2 Aif1l Ift46 Scin Ephb3 Eps8l1 Epha2 Aplp1 Ift43 Lama5 Atxn10 Zfyve27 Map1s Poc1b Cep83 Unc5b Nefh Dbnl Nrcam Tekt1 Cfap52 Mak Emb Stmn4 Pibf1 Klhl1 Parvg Nckap1l Enah Akirin1 Twf2 Poc1a Rsph9 Trem2 Fgd2 Rsph1 Rhoq Ift140 Aif1 Nptx1 Dnaaf5 Unc5a Rp1 Sema4c Nfasc Kif5c Odf2 Gsn Notch1 Ehd4 Dclk1 Ngf Efna4 Ift74 Pdpn Ephb2 Capzb Stmn1 Ncdn Cdk5 Ablim2 Rhoh Rilpl1 Rilpl2 Actb Ephb4 …
5.17E-16	75	139	2.575345763	GO:0050729 positive regulation of inflammatory response	http://amigo.geneontology.org/amigo/term/GO:0050729	Trem2 Il33 Gpsm3 Casp1 Pycard Nlrp3 Aim2 Nlrp1a Mefv Setd4 Tnf Adam8 Il1b Ctsc Casp4 Grn Ptger4 Camk2n1 Ccr2 Il16 Ifi35 Itga2 Pik3cg Nfkbia Tlr2 Btk Tlr3 Cx3cl1 Tradd Plcg2 Nfkbiz Serpine1 Tlr4 Cnr1 Tlr9 S100a8 Alox5ap Lgals1 Ccl3 Ctss Tlr6 Cebpb Ccl24 Mmp8 Fcgr1 Lbp Adora2b Tnip1 Abcc1 C3 Pdcd4 Cd28 Il1rl1 Tnfrsf11a Nmi Zbp1 Tnfrsf1a Nupr1 Ccr7 Il18 Napepld Cd24a Nlrp10 Fcer1g Ager Il6 Fgfr1 Edn…
5.49E-16	91	185	2.347787283	GO:0042129 regulation of T cell proliferation	http://amigo.geneontology.org/amigo/term/GO:0042129	Il12rb1 Lgals9 Il27ra Cd274 Vsir Syk Cd86 Anxa1 Cd28 Il1b Il1a Ptpn22 Tnfrsf1b Vsig4 Cd80 Tyk2 Ccr7 Xcl1 Tnfrsf9 Mad1l1 Efnb1 Tnfsf13b Cd3e Cd276 Foxp3 Cd24a Spn Cebpb Ccl19 Slfn1 Ager Arg1 Nckap1l Twsg1 Aif1 Cd6 Ctla4 Il2ra Vcam1 Gpnmb Jak3 Tgfbr2 Tmem131l Il18 Igfbp2 Slc7a1 Lgals3 Vtcn1 Rasal3 Il4i1 Tspan32 Ripk3 Zap70 Cd37 Tgfb1 Cd244a Ctnnb1 Irf1 Peli1 Havcr2 Arg2 Hes1 Scrib Ptprc Prkcq Laptm…
6.56E-16	66	115	2.739272119	GO:0019882 antigen processing and presentation	http://amigo.geneontology.org/amigo/term/GO:0019882	H2-M3 H2-M2 Tap2 Cd74 H2-Q4 H2-Aa Tap1 H2-DMb2 Tapbpl Mfsd6 H2-T22 Fcer1g B2m H2-K1 H2-T23 H2-Q10 Gm8909 H2-Bl H2-Q6 H2-D1 H2-Ab1 Gm11127 H2-Q1 H2-Q2 Ctse Tapbp Icam1 Ccr7 Rab3b Hfe Erap1 Trem2 Mr1 Was Rab27a Rab8b H2-DMa Ctss Thbs1 Clec4a1 Ide H2-Eb1 H2-DMb1 Relb Fcgr1 Cd68 Ctsl Psme1 Washc1 Psmb8 Slc11a1 Gba Pycard Ifi30 Rftn1 Fgl2 Trex1 Wdfy4 Treml4 Fcgr4 Ccl19 Psme2b Psme2 Clec4b1 Clec4a2 Cle…
7.77E-16	64	110	2.77700314	GO:1903557 positive regulation of tumor necrosis factor superfamily cytokine production	http://amigo.geneontology.org/amigo/term/GO:1903557	Ccr7 Hspb1 Lbp Setd4 Il33 Tlr3 Spon2 Tlr4 Tlr9 Fcer1g Ccl19 Stat3 Cybb Havcr2 Syk Clu Frmd8 Ifih1 Il1a Cd2 Arhgef2 Ephb2 Pycard Btk Tirap Oas3 Oas2 Mif Ccl2 Akap12 Thbs1 Ddx58 Ccr2 Cd14 Ptafr Ccl3 Ager Ifngr1 Ptprj Ptprc Myd88 Lgals9 Mmp8 Mapkapk2 Nfatc4 Adam8 Ly96 Card9 Tyrobp Sash3 Plcg2 Arid5a Ripk2 Tlr1 Spn Oas1c Ccl4 Il6 Tnfrsf1a Il18 Oas1a Oas1g Lilra5 Ccr5
8.70E-16	75	140	2.556950436	GO:0050671 positive regulation of lymphocyte proliferation	http://amigo.geneontology.org/amigo/term/GO:0050671	Il12rb1 Il27ra Cd274 Cd40 Syk Cd86 Anxa1 Cd28 Il1b Il1a Ptpn22 Sash3 Tnfsf13b Clcf1 Cd80 Tyk2 Ccr7 Xcl1 Efnb1 Cd3e Cd24a Gpr183 Spn Ccl19 Ager Nckap1l Aif1 Cd74 Cd6 Ptprc Il2ra Nfatc2 Vcam1 Ephb2 Btk Jak3 Tgfbr2 Mif Vav3 Cd276 Il18 Igfbp2 Slc7a1 Tlr9 Rasal3 Cdkn1a Zap70 Cd244a Mef2c Ada Peli1 Havcr2 Hes1 Prkcq Blm Coro1a Pycard Itgal Myd88 Card11 Tlr4 Foxp3 Ripk2 Ccdc88b Ccr2 Vtcn1 Dhps Slc4a1 Tc…
1.10E-15	104	226	2.196412882	GO:0002440 production of molecular mediator of immune response	http://amigo.geneontology.org/amigo/term/GO:0002440	Cd40 Tnfsfm13 Tcf3 Msh2 Cd74 Ptpn22 Tnfrsf1b Sash3 Cd226 Sema7a Shld1 Tnfaip3 Mad2l2 Vsir Cd86 Tnf Xcl1 Hmces Tlr3 Hk1 Spon2 Tlr4 Clcf1 Tlr7 Tlr9 Fcer1g H2-Ab1 Hmox1 Kit Hfe Tgfb3 F2rl1 Il18r1 Il1r1 Ptprc Traf2 Il1b Ctnnbl1 Ephb2 Stx4a Btk Cuedc2 Trpm4 Il18 Tgfb2 Foxp3 Inava B2m Trim6 Axl Il33 Ung Siglecg Pycard Myd88 Casp4 Trex1 Ercc1 Il27ra Gata3 Mapkapk2 Traf3ip2 Arg1 Irak3 Rtn4 Polm Rsad2 Syk…
1.14E-15	63	108	2.784234919	GO:0032760 positive regulation of tumor necrosis factor production	http://amigo.geneontology.org/amigo/term/GO:0032760	Ccr7 Hspb1 Lbp Setd4 Il33 Tlr3 Spon2 Tlr4 Tlr9 Fcer1g Ccl19 Stat3 Cybb Havcr2 Syk Clu Frmd8 Ifih1 Il1a Cd2 Arhgef2 Ephb2 Pycard Btk Tirap Oas3 Oas2 Mif Ccl2 Akap12 Thbs1 Ddx58 Ccr2 Cd14 Ptafr Ccl3 Ager Ifngr1 Ptprj Ptprc Myd88 Lgals9 Mmp8 Mapkapk2 Nfatc4 Ly96 Card9 Tyrobp Sash3 Plcg2 Arid5a Ripk2 Tlr1 Spn Oas1c Ccl4 Il6 Tnfrsf1a Il18 Oas1a Oas1g Lilra5 Ccr5
1.27E-15	90	184	2.33460692	GO:0050777 negative regulation of immune response	http://amigo.geneontology.org/amigo/term/GO:0050777	Anxa1 C4bp Cd59a Cactin Vsig4 Fcrlb Nlrc5 C9orf72 Vsir Nmi Clec2d Cd300a H2-Bl Klrb1b Lilrb4a Tgfb1 Hmox1 Hfe Dhx58 Ahr Arg1 Irak3 Havcr2 Trim27 Nckap1l Serping1 Ptpn2 Ctla4 Col3a1 Pdcd1 Samhd1 Usp18 Trim21 Oas3 Parp14 Grn Isg15 Cd84 Foxp3 Stat2 Trex1 Arrb2 Il4i1 Il27ra Abr Il33 Il1rl1 Il4ra Hlx Fer Loxl3 Lgals9 Spi1 Il7r Tnfaip3 Arg2 Cd96 Samsn1 Trem2 Rabgef1 Ccr1 Smad7 Inpp5d Ptprc Adar Pglyrp1…
1.59E-15	172	452	1.816264499	GO:0007015 actin filament organization	http://amigo.geneontology.org/amigo/term/GO:0007015	Hip1r Aif1l Scin Wdr1 Mprip Arpc5 Spire2 Fhod1 Pls3 Rnd3 Rac3 Pfn1 Myo1b Washc3 Myo1g Dbnl Myo19 Evl Rhobtb3 Lcp1 Diaph3 Rhobtb2 Hcls1 Enah Lima1 Twf2 Arhgap28 Washc1 Svil Aif1 Diaph1 Dpysl3 Coro1b Gsn Neb Tpm3 Arhgef2 Tmod1 Capzb Rhoh Arpc3 Fscn1 Arpc1a Arpc1b Cald1 Arhgap25 Vasp Rhpn2 Coro1a Cttn Tpm4 Acta1 Myo1e Tpm1 Triobp Rac2 Myo5c Gas2l1 Diaph2 Pof1b Ssh3 Dbn1 Myo1d Ssh2 Fchsd1 Ppp1r9b Arp…
1.68E-15	44	62	3.387271975	GO:0031663 lipopolysaccharide-mediated signaling pathway	http://amigo.geneontology.org/amigo/term/GO:0031663	Lbp Ly86 Cd180 Ly96 Cd14 Trem2 Akt1 Nfkbia Tlr4 Scimp Mapk3 Tnfaip3 Acod1 Tnf Cd6 Il1b Bcl10 Cx3cl1 Ltf Trib1 Plcg2 Cactin Scarb1 Il18 Nfkbil1 Ptafr Spi1 Prdx2 Nos3 Myd88 Mif Ripk2 Lyn Tgfb1 Ptpn22 Trim30a Ccl5 Ccl12 Ccl2 Trim12c Trim30d Trim5 Trim12a Ccl3
1.75E-15	110	246	2.134256733	GO:0007249 I-kappaB kinase/NF-kappaB signaling	http://amigo.geneontology.org/amigo/term/GO:0007249	S100a4 Relb Cd40 Traf3ip2 Tnip1 Trim27 Tnf Rela Traf5 Optn Traf1 Card9 Traf2 Bcl10 Lurap1 Trim30a Faim Trim59 Eda2r Ubd Card11 Trim14 Tlr8 Trim62 Ripk2 S100a13 Nfkbil1 Tlr7 Tlr9 Tifa Nlrc3 Trim30b Trim12c Trim30d Tnip2 Irak4 Trim5 Tank Trim12a Trim6 Nlrp12 Hspb1 Ube2i Edn1 Ripk3 Clec4n Casp1 Il1b Tlr3 Nfkbid Tlr4 Zc3h12a Akt1 Nkiras2 Tnfaip3 Nfkbia F2rl1 Cd4 Cd74 Trim8 Stat1 Htr2b Dab2ip Il1a Tlr…
2.62E-15	64	112	2.727413798	GO:0072676 lymphocyte migration	http://amigo.geneontology.org/amigo/term/GO:0072676	Ccl3 Ccl24 Ccl8 Cxcl16 Ccl6 Ccl4 Ccl9 Ccl11 Gcsam Ccl20 Xcl1 Cx3cl1 Ccl22 Ccl17 Ccl5 Ccl12 Ccl7 Ccl2 Lrch1 Ccl19 Lgals9 Itgb3 Cxcl13 Adam8 Spns2 Ccr2 Tmem102 Akt1 Gata3 Stk10 Apod Aif1 Itga4 Stk39 Padi2 Klrk1 Itgal Gas6 Cxcl10 F11r Spn Adam17 Jam2 Cklf Adam10 Il27ra Ripk3 Itgb7 Myo1g Plec Gba Artn Coro1a Pycard Slc8b1 Icam1 Hsd3b7 S1pr1 Fut4 Ch25h Gpr183 Cd200r1 Cxcr3 Ccr7
3.00E-15	466	1582	1.405945608	GO:0120036 plasma membrane bounded cell projection organization	http://amigo.geneontology.org/amigo/term/GO:0120036	B9d1 Sema6b Efnb2 Aif1l Ift46 Ephb3 Eps8l1 Epha2 Aplp1 Ift43 Lama5 Atxn10 Zfyve27 Map1s Poc1b Cep83 Unc5b Nefh Dbnl Nrcam Tekt1 Cfap52 Mak Emb Stmn4 Pibf1 Klhl1 Nckap1l Enah Akirin1 Twf2 Poc1a Rsph9 Trem2 Fgd2 Rsph1 Ift140 Aif1 Nptx1 Dnaaf5 Unc5a Rp1 Sema4c Nfasc Kif5c Odf2 Notch1 Ehd4 Dclk1 Ngf Efna4 Ift74 Pdpn Ephb2 Capzb Stmn1 Ncdn Cdk5 Ablim2 Rhoh Rilpl1 Rilpl2 Actb Ephb4 Ephb6 Plxna1 Plxnd1 …
3.59E-15	102	223	2.183154094	GO:0002768 immune response-regulating cell surface receptor signaling pathway	http://amigo.geneontology.org/amigo/term/GO:0002768	Fer Lck Icosl Cd79a Sh2b2 Cd247 Cd40 Fyn Itk Syk Fyb Gcsam Themis3 Lpxn Cd28 Ptpn22 Ermap Klrc1 Cd19 Thy1 Csk Cd226 Cd276 Themis2 C3ar1 Cd79b Lat2 Cmklr1 Lyn Fpr1 Themis C5ar1 Vtcn1 Fpr2 Nfam1 Fcer1g Nectin2 C5ar2 Fyb2 Cd8a Gata3 Ptprj Rabgef1 Clec4e Clec4d Cmtm3 Cd3e Plcg2 Zc3h12a Bcl2a1d Lcp2 Bax Kit Fcgr1 Prkch Nckap1l Rela Ctla4 Ptprc Pigr Nfatc2 Sla2 Bcl10 Pde4b Foxp1 Tyrobp Btk Vav3 Card11 …
3.94E-15	108	242	2.130087636	GO:0006909 phagocytosis	http://amigo.geneontology.org/amigo/term/GO:0006909	Axl Sftpd Rhobtb2 Trem2 Megf10 Anxa1 Rhoh Arhgap25 Rac2 Dysf Sirpa Scarb1 Xkr5 Pld4 Rab7b Fcer1g Dppa1 Rhog Sirpb1b Sirpb1a Cfp Lbp Ccr2 Siglece Mfge8 Gas6 Ccl2 Spon2 Elmo1 Cd300lf Treml4 Syt11 Itgb2 Tgfb1 Hck Gata2 Itga2 Rack1 Itgb3 Pecam1 F2rl1 Sh3bp1 C3 Tnf Marco Ptprc Ncf2 Il1b Anxa3 Coro1a Itgal Btk Il2rg Rab27a Csk Myd88 Plcg2 Abca7 Colec12 Colec11 Rara Tlr4 Camk1d Thbs1 Lrp1 P2ry6 Cdc42se2…
4.04E-15	456	1544	1.409634852	GO:0016192 vesicle-mediated transport	http://amigo.geneontology.org/amigo/term/GO:0016192	Adora2b Wnt7a Adra2a Fer Hip1r Snapin Epn2 Ramp2 Tmem79 Trappc6a Unc119 Axl Dennd1c Sh3gl1 Rab3b Stxbp2 Rab11a Chmp2b Napa Stx1a Ap2s1 Rab25 Rala Epn3 Spire2 Kdelr3 Cacfd1 Cadps2 Zfyve27 Rab3d Washc3 Arf5 Vamp2 Stx8 Tnfaip2 Syk Sftpd Anxa8 Rhobtb2 Bin3 Csnk1e Scrib Tmem50b Synj2 Trem2 Ralbp1 Washc1 Rhoq Megf10 Anxa1 Marco Pigr Stx6 Mrc1 Stxbp1 Pacsin3 Ehd4 Chmp4c Stxbp3 Rab13 C9orf72 Unc13b Tmem5…
4.16E-15	249	735	1.616966752	GO:0008285 negative regulation of cell population proliferation	http://amigo.geneontology.org/amigo/term/GO:0008285	Cav2 Lgals9 Tnfrsf13b Cd274 Vsir Btg2 Cnmd Btg3 Cd86 Akirin1 Tyrobp Nupr1 Kank2 Btg1 Lyn Vsig4 Cdkn2b Cd80 Acvrl1 Klf4 Hes1 Wnt10b Tnf Il33 Ifitm3 Smad7 Smyd2 Notch1 Mad1l1 Aimp2 Cd9 Becn1 Cd276 Atg101 Foxp3 Tax1bp3 Cd24a Cebpb Slfn2 Slfn1 Wnt9a Axin2 Adora3 Emd Scin Tgfb1 Apoe Sult2b1 Hmox1 Mef2c Gata6 Zbtb17 Fbln1 Neurl1a Ctnnb1 Ifi35 Tbrg1 Aldh1a2 Gata2 Gata3 Sulf1 Pmp22 Sparc Sfrp5 Irf1 Tnfai…
4.16E-15	126	300	2.004649142	GO:0030198 extracellular matrix organization	http://amigo.geneontology.org/amigo/term/GO:0030198	Loxl3 Mmp11 Mmp14 Col18a1 Col1a1 Lamb1 Col5a3 Mmp8 Fbln1 Adamts4 P3h4 Gfod2 Adamts13 Sulf1 Mmp9 Mmp20 Mmp28 Papln Has2 Adamts1 Smoc2 Mmp25 Adamts10 Col11a2 Lox Ltbp3 Col17a1 Loxl4 Mmp19 Col3a1 Lamb3 Col5a1 Mmp24 Postn Col11a1 Col24a1 Col15a1 Pdpn Mmp23 Col1a2 Col4a1 Col4a2 Mmp2 Mmp15 Adamts7 Loxl2 Scara3 Tgfbi Adamts2 Col10a1 Mfap4 Adamts12 Adamts16 Mmp12 Lamb2 Col8a2 Adamtsl1 Col8a1 Mmp27 Nid1 M…
4.54E-15	138	340	1.937265977	GO:0048872 homeostasis of number of cells	http://amigo.geneontology.org/amigo/term/GO:0048872	Tnfrsf13b Anxa1 Alas2 Casp3 Tnfrsf23 Zfpm1 Flvcr1 Gata2 Gata3 Il6 Mif Rbfox2 Tgfb2 Ncapg2 Fcer1g Bcl2a1a Flt3l Akt1 Spi1 Stat3 Hmox1 Zfp36l1 Nckap1l Rps14 Rps24 Stat1 Cxcr2 Card9 Bcl10 Ptbp3 Btk Pik3cd Cdk6 Inhba Zfp36 Tmod3 Mafb Maea Prmt1 Axl Bax Il7r Rac3 Fancc Ripk3 Notch1 Bcl2l11 Slc46a2 Nos3 Ezh2 Adgrf5 Bak1 Hba-a2 Hba-a1 Sox9 Hoxb6 Tcirg1 Foxn1 Tgfb1 Ncstn Dnase2a Sh2b2 Prdx2 Mef2c Kit Amp…
5.63E-15	126	301	1.997989178	GO:0045229 external encapsulating structure organization	http://amigo.geneontology.org/amigo/term/GO:0045229	Loxl3 Mmp11 Mmp14 Col18a1 Col1a1 Lamb1 Col5a3 Mmp8 Fbln1 Adamts4 P3h4 Gfod2 Adamts13 Sulf1 Mmp9 Mmp20 Mmp28 Papln Has2 Adamts1 Smoc2 Mmp25 Adamts10 Col11a2 Lox Ltbp3 Col17a1 Loxl4 Mmp19 Col3a1 Lamb3 Col5a1 Mmp24 Postn Col11a1 Col24a1 Col15a1 Pdpn Mmp23 Col1a2 Col4a1 Col4a2 Mmp2 Mmp15 Adamts7 Loxl2 Scara3 Tgfbi Adamts2 Col10a1 Mfap4 Adamts12 Adamts16 Mmp12 Lamb2 Col8a2 Adamtsl1 Col8a1 Mmp27 Nid1 M…
5.88E-15	315	988	1.52174783	GO:0044087 regulation of cellular component biogenesis	http://amigo.geneontology.org/amigo/term/GO:0044087	Ephb2 Scin Napa Eps8l1 Pfn1 Dbnl Evl Pinx1 Hcls1 Akirin1 Twf2 Arhgap28 Svil Lmntd2 Odf2 Gsn Capzb Vasp Rhpn2 D7Ertd443e Cttn Dock11 Ccsap Ssh3 Dbn1 Dcdc2a Fam110c Ssh2 Ormdl3 Fchsd1 Cdk5rap2 Clstn1 Arhgef10l Cdc42ep4 Kank3 Lrfn4 Cdc42ep2 Tmsb4x Slain1 Gm14137 Gpc6 Flot1 Cdc42ep5 Arhgef10 Syndig1 Tmsb10 Tmsb15b1 Sass6 Ccr7 Hip1r Neurl1a Ptprs F2rl1 Wnt10b Cxcl13 Ldb1 Rp1 Src Stmn1 Wnt7a Tpbg Icam1…
6.42E-15	105	234	2.141719169	GO:0045088 regulation of innate immune response	http://amigo.geneontology.org/amigo/term/GO:0045088	Parp9 Ifi202b Ifi211 Zbp1 Samhd1 Klrk1 Klrc1 Cd226 Cactin Aim2 Vsig4 Ifi205 Nectin2 Ifi204 Nlrc5 Tnfaip3 Cd74 Xcl1 Adam8 Nmi Lag3 Clec2d Serpinb1a Tlr9 H2-Bl Klrb1b Ifi35 Ncf1 Dhx58 Arg1 Irak3 Coch Serping1 Ptpn2 Usp18 Tyrobp Pycard Trim21 Nono Tirap Oas3 Parp14 Grn Isg15 Socs1 Stat2 Tlr8 Trim62 Ifi209 Trex1 Arrb2 Trim6 Ifi207 Vav1 Lgals9 Spi1 Apoe Nfe2l2 Lbp H2-M3 Appl2 Havcr2 Syk Cd96 Clec4n Tr…
6.64E-15	407	1351	1.437898207	GO:0071495 cellular response to endogenous stimulus	http://amigo.geneontology.org/amigo/term/GO:0071495	Cav2 Acvrl1 Ramp2 Rarg Tgfb1 Ebi3 Stat3 Sulf1 Fstl3 Tshr Fstl1 Nr4a1 Twsg1 Anxa1 Lpxn Fam89b Smad7 Nr4a2 Bmp2 Lpin3 Src Smad9 Ngf Rab13 Sdcbp Rragc Pik3r3 Ptpn12 Sesn2 Zyx Gdf3 Fgf16 Leprotl1 Smad1 Pgr Sesn3 Tyk2 Gnb5 Kank2 Pkm Cyp11a1 Tgfbr2 Flcn Ramp1 Gna15 Leprot Smad6 Rab8b Rara Sesn1 Gdf15 Smurf1 Tgfb2 Ptger4 Pck2 Nbl1 Rragb Fam83g Shc1 Nrep Shisa2 Lemd2 Erfe Sstr2 Rgmb P2ry6 Nrros Bmpr1b Gp…
6.65E-15	60	103	2.78037329	GO:0030593 neutrophil chemotaxis	http://amigo.geneontology.org/amigo/term/GO:0030593	Ccl3 Ccl24 Ccl8 Ccl6 Ccl4 Ccl9 Ccl11 Cxcl13 Ccl20 Cxcr2 Xcl1 Cxcl5 Pf4 Cxcl3 Cxcl1 Cxcl9 Cx3cl1 Ccl22 Ccl17 Cxcl10 Ccl5 Ccl12 Ccl7 Ccl2 Trem1 Jaml S100a8 S100a9 Cxcl2 Fcer1g Ccl19 Cd74 Il1b Spp1 Edn1 Syk Nckap1l Cxadr Edn3 Bst1 Rac2 Ccr7 Lgals3 Cklf Mospd2 Ppia C5ar2 Vav3 Vav1 Prex1 Lbp Pde4b Csf3r Dysf Camk1d C3ar1 C5ar1 Sell Ednra Tgfb2
7.52E-15	126	302	1.99137332	GO:0043062 extracellular structure organization	http://amigo.geneontology.org/amigo/term/GO:0043062	Loxl3 Mmp11 Mmp14 Col18a1 Col1a1 Lamb1 Col5a3 Mmp8 Fbln1 Adamts4 P3h4 Gfod2 Adamts13 Sulf1 Mmp9 Mmp20 Mmp28 Papln Has2 Adamts1 Smoc2 Mmp25 Adamts10 Col11a2 Lox Ltbp3 Col17a1 Loxl4 Mmp19 Col3a1 Lamb3 Col5a1 Mmp24 Postn Col11a1 Col24a1 Col15a1 Pdpn Mmp23 Col1a2 Col4a1 Col4a2 Mmp2 Mmp15 Adamts7 Loxl2 Scara3 Tgfbi Adamts2 Col10a1 Mfap4 Adamts12 Adamts16 Mmp12 Lamb2 Col8a2 Adamtsl1 Col8a1 Mmp27 Nid1 M…
8.46E-15	197	548	1.715831947	GO:0051493 regulation of cytoskeleton organization	http://amigo.geneontology.org/amigo/term/GO:0051493	Scin Wdr1 Rnd3 Rac3 Pfn1 Map1s Dbnl Evl Rhobtb3 Stmn4 Bora Rhobtb2 Sh3bp1 Hcls1 Twf2 Arhgap28 Mlst8 Svil Gsn Spef1 Iqgap3 Capzb Stmn1 Rhoh Vasp Rhpn2 Iqgap1 Cttn Pak3 Ccsap Rac2 Arhgap44 Gas2l1 Ssh3 Dbn1 Ckap2 Ssh2 Fchsd1 Arpin Cdk5rap2 Arhgef10l Cdc42ep4 Rhod Kank3 Cdc42ep2 Efna5 Tmsb4x Map1b Rhob Rnd1 Map6 Slain1 Gm14137 Gmfg Cdc42ep5 Arhgef10 Rhog Tmsb10 Tmsb15b1 Washc3 Washc1 Sass6 Hip1r Lpar…
9.63E-15	303	945	1.530382187	GO:0010562 positive regulation of phosphorus metabolic process	http://amigo.geneontology.org/amigo/term/GO:0010562	Tpd52l1 Unc119 Axl Tgfb1 Apoc2 Mob3a Ddr1 Pgf Kit Ephb3 Epha2 Crlf1 Cd40 Rack1 Nos2 Pik3r5 Bora Cd74 Pdgfrb Incenp Vegfb Mob2 Ptprc Ddr2 Rassf2 Bmp2 Ngf Il6ra Bcar3 Sdcbp Ephb2 Hgf Nos3 Bmp3 Areg Camkk2 Ephb4 Ephb6 Tgfa Gdf3 Lat Fgf16 Fgfr1 Arl2bp Pdgfd Inha Inhbb Btbd10 Gdf15 Tgfb2 Ppp1r15a Clcf1 Inhba Ctf1 Clspn Gdf6 Musk Sh2d3c Ntf5 Birc5 Aurkb Mlst8 Cdca8 Tgfbr2 Ccr7 Arrb2 Lck Sox9 Clip3 Fam2…
9.63E-15	303	945	1.530382187	GO:0045937 positive regulation of phosphate metabolic process	http://amigo.geneontology.org/amigo/term/GO:0045937	Tpd52l1 Unc119 Axl Tgfb1 Apoc2 Mob3a Ddr1 Pgf Kit Ephb3 Epha2 Crlf1 Cd40 Rack1 Nos2 Pik3r5 Bora Cd74 Pdgfrb Incenp Vegfb Mob2 Ptprc Ddr2 Rassf2 Bmp2 Ngf Il6ra Bcar3 Sdcbp Ephb2 Hgf Nos3 Bmp3 Areg Camkk2 Ephb4 Ephb6 Tgfa Gdf3 Lat Fgf16 Fgfr1 Arl2bp Pdgfd Inha Inhbb Btbd10 Gdf15 Tgfb2 Ppp1r15a Clcf1 Inhba Ctf1 Clspn Gdf6 Musk Sh2d3c Ntf5 Birc5 Aurkb Mlst8 Cdca8 Tgfbr2 Ccr7 Arrb2 Lck Sox9 Clip3 Fam2…
1.72E-14	336	1077	1.489061572	GO:0000902 cell morphogenesis	http://amigo.geneontology.org/amigo/term/GO:0000902	Sema6b Efnb2 Col18a1 Lamb1 Ephb3 Epha2 Aplp1 Lama5 Rnd3 Rac3 Zfyve27 Map1s Unc5b Dbnl Nrcam Rhobtb3 Emb Rhobtb2 Parvg Nckap1l Enah Fmnl3 Anxa1 Lpxn Nptx1 Unc5a Sema4c Nfasc Lamb3 Kif5c Notch1 Dclk1 Ngf Efna4 Arhgef2 Col24a1 Col15a1 Pdpn Cap1 Ephb2 Capzb Cdk5 Rhoh Actb Ephb4 Ephb6 Plxna1 Plxnd1 Vasp Cyfip1 Sema4b Sipa1l3 Efnb1 Pak3 Plxna3 Cdh11 Cdh5 Aplp2 Thy1 Dscaml1 Cspg5 Triobp Rac2 Arhgap44 Po…
2.03E-14	125	302	1.97556877	GO:0007162 negative regulation of cell adhesion	http://amigo.geneontology.org/amigo/term/GO:0007162	Lgals9 Tnfaip8l2 Cd274 Vsir Cd86 Anxa1 Pag1 Ptpn22 Plxna1 Plxnd1 Plxna3 Plet1 Akna Vsig4 Plxnb1 Myadm Plxnc1 Cd80 Col1a1 Lamb1 Adora2a Mad1l1 Lag3 Cd276 Nfkbid Foxp3 Vtcn1 Tacstd2 Spn Cebpb Nrarp Slfn1 Cdh1 Acvrl1 Mmp14 Mapk7 Akt1 Klf4 Fbln1 Hfe B4galnt2 Cldn7 Arg1 Havcr2 Nckap1l Apod Meltf Twsg1 Lpxn Ctla4 Ptprc Notch1 Il1rn Jag1 Bmp2 Src Ephb2 Mad2l2 Gpnmb Cd9 Cask Mmp2 Tmem131l Serpine1 Acer2 …
2.11E-14	80	161	2.371664173	GO:0051250 negative regulation of lymphocyte activation	http://amigo.geneontology.org/amigo/term/GO:0051250	Lgals9 Tnfrsf13b Tnfaip8l2 Cd274 Vsir Samsn1 Cd86 Anxa1 Pag1 Ptpn22 Tyrobp Bank1 Lyn Vsig4 Cd80 Tnfaip3 Adora2a Mad1l1 Lag3 Cd276 Nfkbid Foxp3 Cd24a Vtcn1 Cebpb Nrarp Slfn1 Lilrb4a Hfe Arg1 Havcr2 Pibf1 Nckap1l Twsg1 Ctla4 Gpnmb Btk Tmem131l Sox11 Tigit Lst1 Il4i1 Tspan32 Axl Il4ra Cd37 Hlx Tbc1d10c Loxl3 Tgfb1 Prdx2 Irf1 Peli1 Arg2 Scrib Ptpn2 Cd74 Smad7 Inpp5d Rassf5 Il2ra Laptm5 Fgr Pglyrp1 Ca…
2.19E-14	91	194	2.238869317	GO:0002700 regulation of production of molecular mediator of immune response	http://amigo.geneontology.org/amigo/term/GO:0002700	Cd40 Tnfsfm13 Cd74 Ptpn22 Tnfrsf1b Sash3 Cd226 Sema7a Shld1 Tnfaip3 Vsir Cd86 Tnf Xcl1 Hmces Tlr3 Hk1 Spon2 Tlr4 Clcf1 Tlr7 Tlr9 Fcer1g Hmox1 Kit Hfe Tgfb3 F2rl1 Il18r1 Il1r1 Ptprc Traf2 Il1b Ephb2 Mad2l2 Stx4a Btk Cuedc2 Trpm4 Il18 Tgfb2 Foxp3 Inava B2m Trim6 Axl Il33 Siglecg Pycard Myd88 Casp4 Trex1 Il27ra Gata3 Mapkapk2 Arg1 Irak3 Rtn4 Rsad2 Syk Litaf Cd96 Msh2 Rabgef1 Il6 Smad7 Casp1 Cd28 Car…
2.20E-14	124	299	1.979427406	GO:0051607 defense response to virus	http://amigo.geneontology.org/amigo/term/GO:0051607	Mx1 Oas1c Apobec3 Cd40 Rsad2 Sec14l1 Ifitm3 Samhd1 Ptpn22 Oasl2 Oas3 Oas2 Ifit1 Slfn8 Ddx60 Isg20 Tlr8 Oasl1 Tlr7 Tlr9 Bst2 Oas1a Ifitm6 Ifitm2 Ifit3b Rnasel Oas1g Slfn9 Ifit3 Ifit1bl1 Casp1 Pycard Ccl5 Aim2 Mlkl Trim27 F2rl1 Ripk3 Cd86 Il33 Trim8 Ptprc Il1b Zbp1 Cxcl9 Itgax Cxcl10 Pml Gbp7 Fam71e1 Cd8a Trim28 Bcl2l1 Serinc3 Dhx58 Irf1 Traf3ip2 Ddit4 Ifi27l2b Serinc5 Rnase6 Trim35 Parp9 Eif2ak2 T…
2.49E-14	68	127	2.555608205	GO:0071621 granulocyte chemotaxis	http://amigo.geneontology.org/amigo/term/GO:0071621	Ccl3 Ccl24 Ccl8 Ccl6 Ccl4 Ccl9 Ccl11 Akirin1 Cxcl13 Anxa1 Ccl20 Cxcr2 Xcl1 Cxcl5 Pf4 Cxcl3 Cxcl1 Cxcl9 Cx3cl1 Ccl22 Ccl17 Cxcl10 Ccl5 Ccl12 Ccl7 Ccl2 Cmklr1 Trem1 S100a14 Jaml S100a8 S100a9 Cxcl2 Fcer1g Cxcl17 Ccl19 Cd74 Ptprj Il1b Spp1 Csf1 Edn1 Syk Nckap1l Cxadr Edn3 Bst1 Rac2 Ccr7 Camk1d Lgals3 Cklf Mospd2 Mapk3 Ppia C5ar2 Vav3 Vav1 Prex1 Lbp Pde4b Csf3r Dysf C3ar1 C5ar1 Sell Ednra Tgfb2
2.52E-14	64	116	2.633365047	GO:0032609 interferon-gamma production	http://amigo.geneontology.org/amigo/term/GO:0032609	Lgals9 Slamf6 Il18r1 Cd2 Cd226 Cd14 Gata3 F2rl1 Klrk1 Cd3e Cd276 Il18 Foxp3 Zc3h12a Axl Cd274 Vsir Havcr2 Trim27 Ddit3 Il1r1 Il1b Pde4b Gas6 Tlr3 Tyk2 Isg15 Rara Slc7a5 Tlr8 Tlr7 Tlr9 Zfpm1 Spn Ripk3 Ifnar1 Tnf Il33 Il1rl1 Il27ra H2-M3 Scrib Cd96 Slc11a1 Laptm5 Pglyrp1 Pycard Sash3 Arid5a Ccr7 Tlr4 Ripk2 Irf8 Ccr2 Bcl3 Ticam2 Pglyrp2 Il12rb1 Cd244a Ptpn22 Gimap3 Lilrb4a Xcl1 Cd27
2.94E-14	124	300	1.972829314	GO:0140546 defense response to symbiont	http://amigo.geneontology.org/amigo/term/GO:0140546	Mx1 Oas1c Apobec3 Cd40 Rsad2 Sec14l1 Ifitm3 Samhd1 Ptpn22 Oasl2 Oas3 Oas2 Ifit1 Slfn8 Ddx60 Isg20 Tlr8 Oasl1 Tlr7 Tlr9 Bst2 Oas1a Ifitm6 Ifitm2 Ifit3b Rnasel Oas1g Slfn9 Ifit3 Ifit1bl1 Casp1 Pycard Ccl5 Aim2 Mlkl Trim27 F2rl1 Ripk3 Cd86 Il33 Trim8 Ptprc Il1b Zbp1 Cxcl9 Itgax Cxcl10 Pml Gbp7 Fam71e1 Cd8a Trim28 Bcl2l1 Serinc3 Dhx58 Irf1 Traf3ip2 Ddit4 Ifi27l2b Serinc5 Rnase6 Trim35 Parp9 Eif2ak2 T…
3.10E-14	143	364	1.875096986	GO:0031589 cell-substrate adhesion	http://amigo.geneontology.org/amigo/term/GO:0031589	Itga5 Itgb7 Itga3 Lamb1 Itgae Itga2 Cd34 Itgb3 Itgb4 Parvg Emp2 Cd96 Lpxn Fermt3 Itgb1 Fn1 Lamb3 Itga6 Pdpn Itgax Itgal Thy1 Plet1 Itgbl1 Triobp Hpse Rell2 Lamb2 Msln Fbln2 Itgad Col1a1 Col5a3 Nid1 Ccdc80 Smoc2 Tnfrsf12a Ldb1 Ptprj Src Cdk5 Emilin1 Spp1 Rhod Egflam Tacstd2 Spock2 Col8a1 Grem1 Itgb2 Pdgfb Acvrl1 Mmp14 Vwf Tiam1 Bcam Ddr1 Ephb3 Fbln1 Actn3 Fut1 Actn1 Lama5 Rac3 Vcl Has2 Apod Meltf …
3.11E-14	212	609	1.661527946	GO:0097190 apoptotic signaling pathway	http://amigo.geneontology.org/amigo/term/GO:0097190	Tpd52l1 Bbc3 Bcl2l12 Bax Tfpt Crip1 Bcl2l1 Tnfrsf22 Pea15a Nol3 Eya2 Anxa6 Ifi27l2b Tnfrsf10b Tnfrsf12a Tnf Cd74 Ddit3 Bok Src Bcl10 Tnfrsf1b Casp2 Bcl2l14 Tradd Faim Pml Tnfrsf23 Armc10 Mcl1 Dap Phlda3 Bak1 Tmem117 Ifi27 Siva1 Ifi27l2a Bcl2a1b Tnfsf12 Bcl2a1d Bcl2a1a Apaf1 Akt1 Prkra Hspb1 Prdx2 Serinc3 E2f2 Prkcd Ripk3 Myc Pmaip1 Cd5 Rela Shisa5 Casp12 Cd28 Lcn2 Mal E2f1 Ngf Clca3a2 Hgf Tyrobp …
3.52E-14	250	751	1.588872885	GO:0043549 regulation of kinase activity	http://amigo.geneontology.org/amigo/term/GO:0043549	Tpd52l1 Unc119 Ccne1 Axl Prkar2b Ddr1 Kit Ephb3 Epha2 Dbndd2 Irak3 Pik3r5 Mnat1 Bora Cd74 Pdgfrb Incenp Ccnj Ptprj Prkar1b Ptprc Ddr2 Rassf2 Ccna2 Il6ra Ephb2 Pik3r3 Areg Ccng2 Camkk2 Ephb4 Ephb6 Tgfa Lat Fgfr1 Dbndd1 Pdgfd Thy1 Ccnb2 Trib1 Trib3 Cnppd1 Pik3ip1 Dusp10 Prkrip1 Ccnb1 Clspn Ppm1e Camk2n1 Camk2n2 Musk Ccnf Cdkn2b Actb Ccr7 Tigar Arrb2 Hspb1 Gadd45b Tnfaip3 Dvl2 Ajuba Cd86 Cdkn1a Wash…
4.81E-14	125	305	1.956136946	GO:1901342 regulation of vasculature development	http://amigo.geneontology.org/amigo/term/GO:1901342	Serpinf1 Pgf Gata2 Cd40 Vash1 Cnmd Thbs2 Vegfb Vash2 Rnh1 Ecscr Ccm2 Stat3 Epha2 Tnfrsf12a Hhex Emilin1 Grn Lrg1 Ccbe1 Itgb2 Itga5 Hk2 Epn2 Klf4 Hspb1 Hmox1 Gata6 Fut1 Cybb Nfe2l2 Cd34 Sulf1 Brca1 Sparc E2f2 Dcn Itgb3 Wars Tert Emp2 Adamts1 Smoc2 Emilin2 Tnf Itgb1 Stat1 Cxcr2 Dab2ip Il1b F3 Angptl3 Hgf Nos3 Anxa3 Itgax Col4a2 Smad1 Cdh5 Pkm Sirt6 Cxcl10 Wnt4 Pml Serpine1 Rras Tgfb2 Thbs1 Prkd2 Cl…
4.94E-14	65	120	2.585360996	GO:0002367 cytokine production involved in immune response	http://amigo.geneontology.org/amigo/term/GO:0002367	Cd74 Tnfrsf1b Cd226 Sema7a Vsir Xcl1 Tlr3 Hk1 Spon2 Tlr4 Tlr7 Tlr9 Fcer1g Hmox1 Kit Hfe Tgfb3 F2rl1 Tnf Il18r1 Il1r1 Traf2 Il1b Cuedc2 Trpm4 Il18 Tgfb2 Foxp3 Inava B2m Trim6 Axl Pycard Myd88 Casp4 Gata3 Mapkapk2 Arg1 Irak3 Rtn4 Rsad2 Syk Litaf Cd96 Rabgef1 Il6 Smad7 Casp1 Card9 Laptm5 P2rx7 Sash3 Panx1 Nlrp3 Mif Plcg2 Arid5a Ddx58 Ripk2 Ccr2 Scimp Tgfb1 Gimap3 Bst2 Lilrb4a
4.94E-14	65	120	2.585360996	GO:0002718 regulation of cytokine production involved in immune response	http://amigo.geneontology.org/amigo/term/GO:0002718	Cd74 Tnfrsf1b Cd226 Sema7a Vsir Xcl1 Tlr3 Hk1 Spon2 Tlr4 Tlr7 Tlr9 Fcer1g Hmox1 Kit Hfe Tgfb3 F2rl1 Tnf Il18r1 Il1r1 Traf2 Il1b Cuedc2 Trpm4 Il18 Tgfb2 Foxp3 Inava B2m Trim6 Axl Pycard Myd88 Casp4 Gata3 Mapkapk2 Arg1 Irak3 Rtn4 Rsad2 Syk Litaf Cd96 Rabgef1 Il6 Smad7 Casp1 Card9 Laptm5 P2rx7 Sash3 Panx1 Nlrp3 Mif Plcg2 Arid5a Ddx58 Ripk2 Ccr2 Scimp Tgfb1 Gimap3 Bst2 Lilrb4a
5.98E-14	102	231	2.107547026	GO:0050920 regulation of chemotaxis	http://amigo.geneontology.org/amigo/term/GO:0050920	Sema6b Il16 Pgf Akirin1 Vegfb Sema4c Xcl1 Sema4b Fgf16 F7 Sema3f Ccl5 Sema7a Cmklr1 S100a14 Cxcl17 F2rl1 Cd74 Pdgfrb Ptprj Artn Ccl2 Nbl1 Ccr2 Ccl19 Pdgfb Efnb2 Hspb1 Csf1 Itga2 Edn1 St6gal1 Smoc2 Pla2g7 Aif1 Coro1b Ccr1 Cxcr2 Notch1 Stk39 Edn3 Padi2 Bst1 P2rx4 Klrk1 Stx4a Gas6 Fgfr1 Pdgfd Rac2 Mif Cxcl10 Ccl7 Serpine1 Ccr7 Lpar1 Camk1d Thbs1 Prkd2 Lyn S1pr1 Tubb2b Cxcr4 Gpr183 Adam17 Adam10 Zfp5…
6.49E-14	63	115	2.61475975	GO:0032649 regulation of interferon-gamma production	http://amigo.geneontology.org/amigo/term/GO:0032649	Lgals9 Slamf6 Il18r1 Cd2 Cd226 Cd14 Gata3 F2rl1 Klrk1 Cd3e Cd276 Il18 Foxp3 Zc3h12a Axl Cd274 Vsir Havcr2 Trim27 Ddit3 Il1r1 Il1b Pde4b Gas6 Tlr3 Tyk2 Isg15 Rara Slc7a5 Tlr8 Tlr7 Tlr9 Zfpm1 Ripk3 Ifnar1 Tnf Il33 Il1rl1 Il27ra H2-M3 Scrib Cd96 Slc11a1 Laptm5 Pglyrp1 Pycard Sash3 Arid5a Ccr7 Tlr4 Ripk2 Irf8 Ccr2 Bcl3 Ticam2 Pglyrp2 Il12rb1 Cd244a Ptpn22 Gimap3 Lilrb4a Xcl1 Cd27
6.53E-14	240	717	1.59764825	GO:0051129 negative regulation of cellular component organization	http://amigo.geneontology.org/amigo/term/GO:0051129	Sema6b Unc119 Scin Nol3 Fbxo5 Ten1 Trip13 Twf2 Arhgap28 Svil Sema4c Gsn Capzb Kntc1 Mad1l1 Mad2l1 Rhpn2 Sema4b Thy1 Nme6 Ssh3 Sema3f Vat1 Ckap2 Ssh2 Sema7a Ttk Arpin Cdk5rap2 Bub1b Kank3 Tmsb4x Gmfg Tmsb10 Tmsb15b1 Cdc20 Birc5 Aurkb Ndc80 Incenp Nuf2 Cdca8 Hip1r Akt1 Ywhah Rps6ka2 Pacsin3 Spef1 Ephb2 Stmn1 Siglece Lif Inpp5j Lpar1 Shroom2 Tacstd2 Osm H2-K1 Syt11 H2-D1 Acvrl1 Mmp14 Efnb2 Itga3 Mcm…
7.13E-14	77	155	2.371090383	GO:0050921 positive regulation of chemotaxis	http://amigo.geneontology.org/amigo/term/GO:0050921	Il16 Pgf Akirin1 Vegfb Xcl1 Fgf16 F7 Ccl5 Cmklr1 S100a14 Cxcl17 F2rl1 Cd74 Pdgfrb Ptprj Artn Ccl2 Ccr2 Ccl19 Pdgfb Hspb1 Csf1 Itga2 Edn1 Smoc2 Pla2g7 Aif1 Ccr1 Cxcr2 Stk39 Edn3 P2rx4 Stx4a Gas6 Fgfr1 Pdgfd Rac2 Cxcl10 Ccl7 Serpine1 Ccr7 Lpar1 Thbs1 Prkd2 S1pr1 Cxcr4 Adam17 Adam10 Zfp580 Mospd2 Mapk3 Trem2 Tpbg Spi1 Ager Lbp Nckap1l Dysf Gpsm3 Camk1d C3ar1 Megf8 C5ar1 Cx3cr1 Tmem102 Tgfb1 Cxcl13 F…
7.62E-14	161	430	1.78709032	GO:0030099 myeloid cell differentiation	http://amigo.geneontology.org/amigo/term/GO:0030099	Csf1 Alas2 Tnfrsf11a Src Pir Casp3 Sbno2 Ostm1 Zfpm1 Flvcr1 Mafb Evi2b Itgb3 Flna Cebpb Spi1 Tgfb1 Epha2 Spib Gata2 Gata3 Fos F2rl1 Dcstamp Calcr Tnf Fbn1 Jag1 Pias3 Clec2d Tyrobp Gab3 Rbfox2 Ncapg2 Cd300lf Gpr171 Hoxb8 Tnfrsf11b Ccl19 Tfe3 Ccl3 Scin Stat3 Actn1 Fstl3 Zfp36l1 Myh9 Nckap1l Pde1b Hcls1 Runx1 Cd4 Trem2 Rps14 Cd74 Stat1 Fbxw7 Ptbp3 Pithd1 Tesc Foxp1 Anxa2 Thoc5 Lif Ubd Prkx C1qc Rara…
7.62E-14	157	416	1.801338801	GO:0032970 regulation of actin filament-based process	http://amigo.geneontology.org/amigo/term/GO:0032970	Scin Wdr1 Rnd3 Rac3 Pfn1 Dbnl Evl Rhobtb3 Rhobtb2 Sh3bp1 Hcls1 Twf2 Arhgap28 Mlst8 Svil Gsn Iqgap3 Pdpn Capzb Rhoh Vasp Rhpn2 Iqgap1 Cttn Pak3 Rac2 Arhgap44 Ssh3 Dbn1 Ssh2 Fchsd1 Arpin Arhgef10l Cdc42ep4 Rhod Kank3 Cdc42ep2 Efna5 Tmsb4x Rhob Rnd1 Gm14137 Gmfg Cdc42ep5 Arhgef10 Rhog Tmsb10 Tmsb15b1 Washc3 Washc1 Hip1r Lpar1 Tgfb2 Ptger4 Shroom2 Tacstd2 Cfl1 Fer Hck Cnn2 Ccl24 Arpc5 Trpm2 Fhod1 Ple…
8.27E-14	65	121	2.563994377	GO:0002821 positive regulation of adaptive immune response	http://amigo.geneontology.org/amigo/term/GO:0002821	Cd40 Tnfsfm13 Sash3 Cd226 Shld1 Nectin2 Tyk2 H2-M3 Tap2 Xcl1 Hmces Clcf1 Cd24a H2-K1 H2-T23 H2-D1 H2-Ab1 Cd274 Il18r1 Il1r1 Mr1 Card9 Traf2 Il1b Mad2l2 Pycard Btk Il18 Skap1 B2m Tnf Il27ra Gata3 Fcgr1 Ada Rsad2 Cd4 Clec4n Trem2 Msh2 C3 Il6 Cd28 Slc11a1 Ptprc Prkcq P2rx7 Tnfsf13b Nlrp3 Nfkbiz Nfkbid Arid5a Foxp3 Ripk2 Ccr2 Nlrp10 Pla2g4a Fcer1g Exosc6 Il12rb1 Tgfb1 Gimap3 Pvr Cd74 Mif
8.30E-14	277	859	1.539131361	GO:0042327 positive regulation of phosphorylation	http://amigo.geneontology.org/amigo/term/GO:0042327	Tpd52l1 Unc119 Axl Tgfb1 Mob3a Ddr1 Pgf Kit Ephb3 Epha2 Crlf1 Cd40 Rack1 Pik3r5 Bora Cd74 Pdgfrb Incenp Vegfb Mob2 Ptprc Ddr2 Rassf2 Bmp2 Ngf Il6ra Bcar3 Sdcbp Ephb2 Hgf Bmp3 Areg Camkk2 Ephb4 Ephb6 Tgfa Gdf3 Lat Fgf16 Fgfr1 Arl2bp Pdgfd Inha Inhbb Btbd10 Gdf15 Tgfb2 Clcf1 Inhba Ctf1 Clspn Gdf6 Musk Sh2d3c Ntf5 Birc5 Aurkb Mlst8 Cdca8 Tgfbr2 Ccr7 Arrb2 Lck Sox9 Clip3 Fam20a Pecam1 Dvl2 Ajuba Hes1…
9.21E-14	110	258	2.034988978	GO:0051091 positive regulation of DNA-binding transcription factor activity	http://amigo.geneontology.org/amigo/term/GO:0051091	Ripk4 Cd40 Irak3 Trim27 Tnf Trim26 Il18rap Tnfrsf11a Traf5 Traf1 Traf2 Crtc2 Crtc3 Trim30a Trim14 Trim62 Tlr9 Trim30b Pprc1 Trim12c Trim30d Trim5 Trim12a Trim6 Ctnnb1 Wnt10b Lrp5 Rela Ddit3 Adam8 Lrrfip1 Card9 Bcl10 Myd88 Adgrf1 Hmgn3 Grem1 Fer Itgb2 Smarcb1 Akt1 Tgfb1 Kit Ager Tcf3 Dvl2 Prkch Edn1 Clu Ripk3 Hcls1 Eif2ak2 Ppp2r5b Fosl1 Trim8 Il18r1 Ddr2 Prkcq Bmp2 Il1b Tlr2 Arhgef2 Anxa3 Pycard T…
1.35E-13	162	436	1.773444523	GO:0044772 mitotic cell cycle phase transition	http://amigo.geneontology.org/amigo/term/GO:0044772	Ube2c Ccne1 Cdc6 Cdk1 Cdk17 Gpr132 Plk2 Psme1 Anxa1 Cdca5 Ccnj Cdk2 Cenpf Cdc25b E2f1 Ccna2 Orc1 Cdk5 Anapc4 Ccng2 Kntc1 Mad1l1 Mad2l1 Kank2 Ccnb2 Cdc25a Topbp1 Fbxl8 Dtl Ttk Cdk5rap2 Bub1b Ccnb1 Clspn Cdc25c Ticrr Fbxl22 Fbxl12 Zfyve19 Ccnf Psme2b Psme2 Smarcb1 Cdc20 Cdk4 Brca1 Birc5 E2f2 Aurkb Ndc80 Incenp Dpf2 Bard1 Nuf2 Cdca8 Smarcd3 Actb Dpf1 Bcl7c Smarca4 Smarcc1 Smarce1 Rbbp8 Calm1 Wnt10b …
1.71E-13	257	787	1.558645941	GO:0001934 positive regulation of protein phosphorylation	http://amigo.geneontology.org/amigo/term/GO:0001934	Tpd52l1 Unc119 Tgfb1 Mob3a Pgf Kit Crlf1 Cd40 Rack1 Pik3r5 Bora Cd74 Incenp Vegfb Mob2 Ptprc Rassf2 Bmp2 Ngf Il6ra Bcar3 Sdcbp Hgf Bmp3 Areg Camkk2 Tgfa Gdf3 Lat Fgf16 Arl2bp Pdgfd Inha Inhbb Gdf15 Tgfb2 Clcf1 Inhba Ctf1 Clspn Gdf6 Sh2d3c Ntf5 Birc5 Aurkb Cdca8 Tgfbr2 Ccr7 Arrb2 Lck Sox9 Clip3 Fam20a Pecam1 Dvl2 Ajuba Hes1 Cd86 Cd4 Pdgfrb Adam8 Traf2 Dvl1 Gpnmb Cd3e Ccdc88a Mif Rap2b Sema7a Ppp1r…
2.05E-13	130	327	1.897512658	GO:1901990 regulation of mitotic cell cycle phase transition	http://amigo.geneontology.org/amigo/term/GO:1901990	Ube2c Cdc6 Cdk1 Gpr132 Psme1 Anxa1 Cdca5 Cdk2 Cenpf Cdc25b Orc1 Anapc4 Kntc1 Mad1l1 Mad2l1 Kank2 Cdc25a Topbp1 Dtl Ttk Cdk5rap2 Bub1b Clspn Cdc25c Ticrr Zfyve19 Psme2b Psme2 Smarcb1 Cdc20 Brca1 Birc5 Aurkb Ndc80 Incenp Dpf2 Bard1 Nuf2 Cdca8 Smarcd3 Actb Dpf1 Bcl7c Smarca4 Smarcc1 Smarce1 Rbbp8 Wnt10b D7Ertd443e Slfn1 Akt1 Tgfb1 Klf4 Rab11a Cdt1 Cdk4 Chfr Fbxo5 Fzr1 Appl2 Rrm2 Mnat1 Trip13 Tert Pi…
2.48E-13	219	646	1.618082567	GO:0045859 regulation of protein kinase activity	http://amigo.geneontology.org/amigo/term/GO:0045859	Tpd52l1 Unc119 Ccne1 Prkar2b Kit Dbndd2 Irak3 Pik3r5 Mnat1 Bora Incenp Ccnj Ptprj Prkar1b Ptprc Rassf2 Ccna2 Il6ra Areg Ccng2 Camkk2 Tgfa Lat Dbndd1 Pdgfd Thy1 Ccnb2 Trib1 Trib3 Cnppd1 Dusp10 Prkrip1 Ccnb1 Clspn Ppm1e Camk2n1 Camk2n2 Ccnf Cdkn2b Actb Ccr7 Arrb2 Hspb1 Gadd45b Tnfaip3 Dvl2 Ajuba Cd86 Cdkn1a Pdgfrb Adam8 Il1b Ephb2 Hgf Fgr Tgfbr2 Ccdc88a Mif Ptprh Gadd45a Rap2b Aida Cdkn2a Sfn Npm1 …
2.64E-13	122	301	1.93456095	GO:0045765 regulation of angiogenesis	http://amigo.geneontology.org/amigo/term/GO:0045765	Serpinf1 Pgf Gata2 Cd40 Vash1 Cnmd Thbs2 Vegfb Vash2 Rnh1 Ecscr Ccm2 Stat3 Epha2 Tnfrsf12a Hhex Emilin1 Grn Lrg1 Ccbe1 Itgb2 Itga5 Hk2 Epn2 Klf4 Hspb1 Hmox1 Gata6 Fut1 Cybb Nfe2l2 Cd34 Sulf1 Brca1 Sparc E2f2 Dcn Itgb3 Wars Tert Emp2 Adamts1 Smoc2 Emilin2 Tnf Itgb1 Stat1 Cxcr2 Dab2ip Il1b F3 Angptl3 Hgf Nos3 Anxa3 Itgax Col4a2 Smad1 Cdh5 Pkm Sirt6 Cxcl10 Pml Serpine1 Rras Tgfb2 Thbs1 Prkd2 Cldn5 A…
2.85E-13	92	204	2.152517753	GO:0045619 regulation of lymphocyte differentiation	http://amigo.geneontology.org/amigo/term/GO:0045619	Vsir Syk Anxa1 Fanca Smarcb1 Smarcd3 Actb Smarca4 Smarcc1 Smarce1 Ccr7 Ccr2 Gata3 Wnt10b Adam8 Il6 Egr3 H2-Aa Nfkbid Foxp3 Nfam1 Ccl19 Nrarp Axl Kat5 Ctla4 Zap70 Il2ra Rhoh Cd27 Gas6 Tmem131l Rara Socs1 Dusp10 Tlr9 Il4i1 Lck Tgfb1 Cd28 Slc46a2 Il4ra Hlx Loxl3 Tcf7 Mmp14 Lgals9 Foxn1 Il7r Prdx2 Zmiz1 Cd83 Ada Ikzf3 Irf1 Kat2a Zfp36l1 Nckap1l Ptpn2 Cd74 Smad7 Inpp5d Ptprc Lag3 Pglyrp1 Sash3 Il2rg T…
3.26E-13	325	1055	1.470347486	GO:0031401 positive regulation of protein modification process	http://amigo.geneontology.org/amigo/term/GO:0031401	Tpd52l1 Unc119 Tgfb1 Mob3a Pgf Kit Crlf1 Brca1 Cd40 Rack1 Pik3r5 Bora Cd74 Incenp Vegfb Mob2 Ptprc Rassf2 Bmp2 Ptpn22 Ngf Il6ra Bcar3 Sdcbp Hgf Bmp3 Areg Camkk2 Tgfa Gdf3 Lat Fgf16 Arl2bp Pdgfd Inha Fbxo33 Inhbb Gdf15 Tgfb2 Ppp1r15a Clcf1 Inhba Ctf1 Clspn Gdf6 Birc2 Sh2d3c Ntf5 Birc5 Aurkb Cdca8 Tgfbr2 Trib1 Ccr7 Arrb2 Lck Sox9 Clip3 Chfr Gata3 Fam20a Pecam1 Dvl2 Ajuba Hes1 Cd86 Paxbp1 Cd4 Pdgfrb…
3.38E-13	142	370	1.831790078	GO:0032956 regulation of actin cytoskeleton organization	http://amigo.geneontology.org/amigo/term/GO:0032956	Scin Wdr1 Rnd3 Rac3 Pfn1 Dbnl Evl Rhobtb3 Rhobtb2 Sh3bp1 Hcls1 Twf2 Arhgap28 Mlst8 Svil Gsn Iqgap3 Capzb Rhoh Vasp Rhpn2 Iqgap1 Cttn Pak3 Rac2 Arhgap44 Ssh3 Dbn1 Ssh2 Fchsd1 Arpin Arhgef10l Cdc42ep4 Rhod Kank3 Cdc42ep2 Efna5 Tmsb4x Rhob Rnd1 Gm14137 Gmfg Cdc42ep5 Arhgef10 Rhog Tmsb10 Tmsb15b1 Washc3 Washc1 Hip1r Lpar1 Tgfb2 Ptger4 Shroom2 Tacstd2 Cfl1 Fer Hck Ccl24 Arpc5 Trpm2 Fhod1 Plek Ccl11 Sp…
3.48E-13	187	530	1.684049369	GO:0044770 cell cycle phase transition	http://amigo.geneontology.org/amigo/term/GO:0044770	Ube2c Ccne1 Dbf4 Cdt1 Cdc6 Cdk1 Cdk17 Gpr132 Trip13 Plk2 Psme1 Anxa1 Cdca5 Rad9a Mus81 Ccnj Cdk2 Cenpf Wdr76 Cdc25b E2f1 Fam83d Ccna2 Orc1 Cdk5 Anapc4 Ccng2 Kntc1 Chek2 Mad1l1 Mad2l1 Kank2 Ccnb2 Usp28 Cdc25a Topbp1 Fbxl8 Fancd2 Dtl Ttk Eme1 Cdk5rap2 Timeless Bub1b Ccnb1 Clspn Cdc25c Ticrr Fbxl22 Fbxl12 Zfyve19 Ccnf Psme2b Psme2 Smarcb1 Cdc20 Cdk4 Brca1 Birc5 E2f2 Aurkb Ndc80 Incenp Dpf2 Bard1 Nuf…
3.55E-13	212	622	1.626801478	GO:0071396 cellular response to lipid	http://amigo.geneontology.org/amigo/term/GO:0071396	Lbp Cd274 Tnip1 Ly86 Cd180 Cd86 Cxcl13 Anxa1 Ly96 Il1b Il1a Src Cxcl5 Pf4 Cxcl3 Cxcl1 Cxcl9 Nfkbib Pgr Kank2 Cxcl10 Pck2 Tnip3 Sstr2 Cd14 Gper1 Cxcl2 Tnip2 Cd80 Trem2 Scnn1b Sox9 Gramd1a Akt1 Mef2c Cdk4 Id3 Abca1 Cd68 Cxcl16 Ddit4 Havcr2 Cmpk2 Nos2 Nfkbia Fbxo32 Tnf Npc1 Ankrd1 Il6 Mrc1 Dab2ip Nfkb1 Gbp2 Klrk1 Tead2 Eif4ebp1 Nlrp3 Ccl2 Sbno2 Gramd1c Spon2 Sirpa Rara Tlr4 Zc3h12a Zfp36 Pid1 Efna5 …
3.64E-13	94	211	2.126348672	GO:0002757 immune response-activating signal transduction	http://amigo.geneontology.org/amigo/term/GO:0002757	Lck Icosl Cd79a Sh2b2 Cd247 Fyn Itk Syk Fyb Gcsam Themis3 Lpxn Cd28 Ptpn22 Ermap Klrc1 Cd19 Thy1 Csk Cd226 Cd276 Themis2 C3ar1 Cd79b Lat2 Cmklr1 Lyn Fpr1 Themis C5ar1 Vtcn1 Fpr2 Nfam1 Fcer1g Nectin2 C5ar2 Fyb2 Cd8a Gata3 Ptprj Rabgef1 Cmtm3 Cd3e Plcg2 Zc3h12a Bcl2a1d Lcp2 Bax Prkch Nckap1l Rela Ctla4 Ptprc Nfatc2 Sla2 Bcl10 Pde4b Foxp1 Tyrobp Btk Vav3 Card11 Rftn1 Prkd2 Rnf31 Kcnn4 Skap1 Blnk Fch…
3.92E-13	147	388	1.808317525	GO:0032102 negative regulation of response to external stimulus	http://amigo.geneontology.org/amigo/term/GO:0032102	Sema6b Tnfaip8l2 Sec14l1 Sema4c Tnfrsf1b Sema4b Sema3f Cactin Sema7a Fndc4 Ptger4 Vsig4 Cxcl17 Cst7 Nlrc5 Plaur Tnfaip3 Gps2 Trem2 Nmi Hgf Clec2d Nenf Foxp3 Nbl1 Ctla2a Syt11 H2-Bl Klrb1b Pdgfb Serpinf1 Apoe Gata3 Cd34 Dhx58 Arg1 Adora2a Irak3 Acod1 St6gal1 Pros1 Serping1 Aif1 Tnf Ptpn2 Coro1b Pdgfa Serpine2 Notch1 Samhd1 Padi2 Usp18 Klrk1 Tnfrsf1a Cd9 Nucb2 Trim21 Cask Cdh5 Ltf Trib1 Oas3 Rnf125…
4.19E-13	61	113	2.576561265	GO:0035710 CD4-positive alpha-beta T cell activation	http://amigo.geneontology.org/amigo/term/GO:0035710	Lgals9 Slamf6 Vsir Anxa1 Ccr7 Ccr2 Gata3 Il6 Cd28 Xcl1 Il6ra Foxp1 Cd3e Tmem98 Foxp3 Ptger4 Cd24a Ccl19 Ly9 Ager Cd274 Twsg1 Tgfbr2 Rara Il4ra Hlx Loxl3 Tcirg1 Relb Stat3 Cd83 Rsad2 Arg2 Irf4 Ctsl Nckap1l Smad7 Il18r1 Il2ra Prkcq Sash3 Il2rg Nlrp3 Batf Nfkbiz Card11 Nfkbid Socs1 Il18 Ripk2 Tox Zc3h12a Shb Gpr183 Bcl3 Runx3 Lilrb4a Gimap3 Spn Tgfb1 Irf1
4.30E-13	102	237	2.054191405	GO:0002573 myeloid leukocyte differentiation	http://amigo.geneontology.org/amigo/term/GO:0002573	Csf1 Tnfrsf11a Src Pir Sbno2 Ostm1 Evi2b Itgb3 Spi1 Tgfb1 Epha2 Spib Gata2 Gata3 Fos F2rl1 Dcstamp Calcr Tnf Fbn1 Pias3 Clec2d Tyrobp Gab3 Cd300lf Zfpm1 Cebpb Tnfrsf11b Ccl19 Mafb Tfe3 Ccl3 Fstl3 Zfp36l1 Myh9 Pde1b Hcls1 Runx1 Cd4 Trem2 Cd74 Fbxw7 Tesc Foxp1 Anxa2 Thoc5 Lif Ubd C1qc Rara Socs1 Cdk6 Jun Fes Sh3pxd2a Prtn3 Lrrk1 Mitf Tcirg1 Relb Mef2c Kit Ctnnb1 Atp6ap1 Irf4 Ptpn2 Tjp2 Hhex Inpp5d …
4.55E-13	191	546	1.66966678	GO:0051345 positive regulation of hydrolase activity	http://amigo.geneontology.org/amigo/term/GO:0051345	Hip1r Ccl3 Sipa1l2 Bbc3 Apoc2 Tbc1d8 Ccl24 Ccl8 Evi5l Ccl6 Ccl4 Ccl9 Ccl11 Psme1 Sh3bp1 Gpihbp1 Ralbp1 Ccl20 Xcl1 Ralgds Casp2 Arhgap25 Sipa1l3 Rasgrp4 Dock11 Tbc1d9 Cx3cl1 Ccl22 Ccl17 Thy1 Flcn Nlrp3 Ccl5 Ccl12 Ccl7 Ccl2 Arhgap45 Gmip Tbc1d2b Tnfrsf23 Garnl3 Tbc1d2 Hip1 Rgl3 Tax1bp3 Tbc1d10c Ppp1r15a Sgsm1 Sgsm3 Rapgef4 Tbc1d22a Tbc1d30 Nlrp1a Ccl19 Psme2b Psme2 Ccr7 Bax Dvl2 Myc Cd86 Cxcl13 Tnf…
4.77E-13	58	105	2.636500005	GO:0042102 positive regulation of T cell proliferation	http://amigo.geneontology.org/amigo/term/GO:0042102	Il12rb1 Il27ra Cd274 Syk Cd86 Anxa1 Cd28 Il1b Il1a Ptpn22 Cd80 Tyk2 Ccr7 Xcl1 Efnb1 Tnfsf13b Cd3e Cd24a Spn Ccl19 Ager Nckap1l Aif1 Cd6 Il2ra Vcam1 Jak3 Tgfbr2 Cd276 Il18 Igfbp2 Slc7a1 Rasal3 Zap70 Cd244a Havcr2 Hes1 Ptprc Prkcq Blm Coro1a Pycard Itgal Sash3 Card11 Foxp3 Ripk2 Ccdc88b Ccr2 Vtcn1 Dhps Slc4a1 Cd4 Il6 Cd59a Ccl5 H2-DMb2 Icosl
4.86E-13	155	417	1.774127081	GO:1901987 regulation of cell cycle phase transition	http://amigo.geneontology.org/amigo/term/GO:1901987	Ube2c Dbf4 Cdt1 Cdc6 Cdk1 Gpr132 Trip13 Psme1 Anxa1 Cdca5 Rad9a Mus81 Cdk2 Cenpf Wdr76 Cdc25b Fam83d Orc1 Anapc4 Kntc1 Chek2 Mad1l1 Mad2l1 Kank2 Usp28 Cdc25a Topbp1 Fancd2 Dtl Ttk Eme1 Cdk5rap2 Timeless Bub1b Clspn Cdc25c Ticrr Zfyve19 Psme2b Psme2 Smarcb1 Cdc20 Brca1 Birc5 Aurkb Ndc80 Incenp Dpf2 Bard1 Nuf2 Rad51 Cdca8 Smarcd3 Actb Dpf1 Bcl7c Smarca4 Smarcc1 Smarce1 Rbbp8 Wnt10b D7Ertd443e Chek1…
5.37E-13	93	209	2.12385931	GO:0043122 regulation of I-kappaB kinase/NF-kappaB signaling	http://amigo.geneontology.org/amigo/term/GO:0043122	S100a4 Cd40 Traf3ip2 Tnip1 Trim27 Tnf Traf5 Optn Traf1 Card9 Traf2 Lurap1 Trim30a Trim59 Eda2r Ubd Card11 Trim14 Trim62 Ripk2 S100a13 Tifa Nlrc3 Trim30b Trim12c Trim30d Tnip2 Irak4 Trim5 Trim12a Trim6 Nlrp12 Hspb1 Ube2i Clec4n Rela Casp1 Il1b Tlr3 Nfkbid Tlr4 Zc3h12a Tnfaip3 F2rl1 Cd4 Cd74 Trim8 Stat1 Htr2b Dab2ip Il1a Alpk1 Bcl10 Rhoh Tnfrsf1a Pycard Tradd Tirap Ltf Myd88 Cactin Lpar1 Inava Ikbk…
5.59E-13	239	726	1.571268349	GO:1901699 cellular response to nitrogen compound	http://amigo.geneontology.org/amigo/term/GO:1901699	Cav2 Stat3 Ly6g6e Ly6f Nr4a1 Nr4a2 Lpin3 Rab13 Rragc Pik3r3 Sesn2 Leprotl1 Sesn3 Tyk2 Gnb5 Pkm Cyp11a1 Gna15 Leprot Rab8b Sesn1 Pck2 Rragb Shc1 Erfe P2ry6 Ly6g6d Ly6a Cyp11b1 Ly6c1 Scnn1b Fer Sox9 Col6a1 Col1a1 Akt1 Dnmt1 Sh2b2 Mef2c Neurl1a Bcl2l1 Ehmt2 Hcn2 Vamp2 Zfp36l1 Edn1 Uchl3 Ly6e Wnt10b Trem2 Tnf Cpeb1 Col3a1 Capn2 Il1b Dnmt3b Ptpn22 Col1a2 Zc3hav1 Itpr2 Eif4ebp1 Col4a1 Ednra Mmp2 Pdgfd …
6.00E-13	56	100	2.672865522	GO:0032611 interleukin-1 beta production	http://amigo.geneontology.org/amigo/term/GO:0032611	Ifi202b Ifi211 Serpinb1a Ifi205 Ifi204 Serpinb1c Casp1 Ccr7 Nlrp1a Hspb1 Mefv Gsdmd Pycard Nlrp3 Hk1 Aim2 Tlr4 Zc3h12a Tlr6 Ccl19 Naip5 Stat3 Tnfaip3 F2rl1 Tnf P2rx7 Foxp1 Panx1 Myd88 Tlr8 Ripk2 Inava Trim16 Cx3cr1 Gbp5 Ccl3 Ager Casp4 Git1 Arg2 Ifnar1 Trem2 Tyrobp Pml Egr1 F2r Nlrc3 Arrb2 Sphk1 Cd33 Il6 Sirpa Lilra5 Ifi207 Ccr5 Lilrb4a
6.00E-13	56	100	2.672865522	GO:0032651 regulation of interleukin-1 beta production	http://amigo.geneontology.org/amigo/term/GO:0032651	Ifi202b Ifi211 Serpinb1a Ifi205 Ifi204 Serpinb1c Casp1 Ccr7 Nlrp1a Hspb1 Mefv Gsdmd Pycard Nlrp3 Hk1 Aim2 Tlr4 Zc3h12a Tlr6 Ccl19 Naip5 Stat3 Tnfaip3 F2rl1 Tnf P2rx7 Foxp1 Panx1 Myd88 Tlr8 Ripk2 Inava Trim16 Cx3cr1 Gbp5 Ccl3 Ager Casp4 Git1 Arg2 Ifnar1 Trem2 Tyrobp Pml Egr1 F2r Nlrc3 Arrb2 Sphk1 Cd33 Il6 Sirpa Lilra5 Ifi207 Ccr5 Lilrb4a
6.21E-13	46	74	2.966983929	GO:0032732 positive regulation of interleukin-1 production	http://amigo.geneontology.org/amigo/term/GO:0032732	Ifi202b Ifi211 Ifi205 Ifi204 Casp1 Ccr7 Nlrp1a Hspb1 Mefv Gsdmd Pycard Nlrp3 Hk1 Aim2 Tlr4 Tlr6 Ccl19 Naip5 Il16 Stat3 F2rl1 Tnf P2rx7 Panx1 Myd88 Tlr8 Ripk2 Inava S100a13 Trim16 Panx2 Gbp5 Ccl3 Ager Casp4 Lgals9 Havcr2 Ifnar1 Tyrobp Egr1 Il6 Ccl20 Nlrp10 Lilra5 Ifi207 Ccr5
6.57E-13	115	281	1.953352409	GO:0042113 B cell activation	http://amigo.geneontology.org/amigo/term/GO:0042113	Cd79a Kit Tnfrsf13b Cd40 Tnfsfm13 Syk Cd180 Samsn1 Tyrobp Dock11 Sash3 Tnfsf13b Bank1 Cd79b Clcf1 Lat2 Lyn Shld1 Gpr183 Tnfaip3 Cd86 Hmces Shb Cd24a Nfam1 Lgals1 H2-Ab1 Icosl Ikzf3 Ahr Nckap1l Cd74 Ctla4 Ptprc Nfatc2 Ephb2 Mad2l2 Cd27 Cd19 Btk Mif Vav3 Sh3kbp1 Tlr9 Irf2bp2 Skap2 Blnk Spi1 Bax Il7r Spib Il9r Cdkn1a Ung Siglecg Tbc1d10c Irf8 Bak1 Mmp14 Tcirg1 Ercc1 Il27ra Mef2c Pou2f2 St3gal1 Ada M…
6.91E-13	61	114	2.553959851	GO:0002824 positive regulation of adaptive immune response based on somatic recombination of immune receptors built from immunoglobulin superfamily domains	http://amigo.geneontology.org/amigo/term/GO:0002824	Cd40 Tnfsfm13 Cd226 Shld1 Nectin2 Tyk2 H2-M3 Tap2 Xcl1 Hmces Clcf1 Cd24a H2-K1 H2-T23 H2-D1 H2-Ab1 Cd274 Il18r1 Il1r1 Mr1 Card9 Traf2 Il1b Mad2l2 Btk Il18 B2m Tnf Il27ra Gata3 Fcgr1 Ada Rsad2 Cd4 Clec4n Trem2 Msh2 C3 Il6 Cd28 Slc11a1 Ptprc Prkcq P2rx7 Sash3 Tnfsf13b Nlrp3 Nfkbiz Nfkbid Arid5a Foxp3 Ripk2 Ccr2 Nlrp10 Pla2g4a Fcer1g Exosc6 Il12rb1 Tgfb1 Gimap3 Pvr
7.11E-13	205	600	1.630766167	GO:0010035 response to inorganic substance	http://amigo.geneontology.org/amigo/term/GO:0010035	Prdx2 Cpne5 Anxa1 Syt8 Mt3 Mt2 Mt1 Cpne2 Cpne7 Selenow Cpne8 Syt11 Fosb Hmox1 Mef2c Slc41a1 Pcgf2 Dlg4 Fos Nfatc4 Slc40a1 Stk39 P2rx7 Ezh2 Trpv6 Fgfr1 Adcy7 Runx2 Hesx1 Zc3h12a Cdkn2a Dlg2 Jun Junb Sphk1 Hvcn1 Jund S100a16 Capn3 Cdh1 Serpinf1 Mapk7 Calm1 Col1a1 Akt1 Daxx Axl Ercc1 Itpkc Rasa4 Kit Hfe Trpm2 Ppp2cb Adamts13 Cybb Nfe2l2 Ncf1 Ada Mmp9 Cdk1 Arg1 Avpr1a Rack1 Sdc1 Fkbp1b Edn1 Tert Prkc…
7.46E-13	93	210	2.113745694	GO:0002429 immune response-activating cell surface receptor signaling pathway	http://amigo.geneontology.org/amigo/term/GO:0002429	Lck Icosl Cd79a Sh2b2 Cd247 Fyn Itk Syk Fyb Gcsam Themis3 Lpxn Cd28 Ptpn22 Ermap Klrc1 Cd19 Thy1 Csk Cd226 Cd276 Themis2 C3ar1 Cd79b Lat2 Cmklr1 Lyn Fpr1 Themis C5ar1 Vtcn1 Fpr2 Nfam1 Fcer1g Nectin2 C5ar2 Fyb2 Cd8a Gata3 Ptprj Rabgef1 Cmtm3 Cd3e Plcg2 Zc3h12a Bcl2a1d Lcp2 Bax Prkch Nckap1l Rela Ctla4 Ptprc Nfatc2 Sla2 Bcl10 Pde4b Foxp1 Tyrobp Btk Vav3 Card11 Rftn1 Prkd2 Rnf31 Kcnn4 Skap1 Blnk Fch…
8.06E-13	58	106	2.611627364	GO:0032755 positive regulation of interleukin-6 production	http://amigo.geneontology.org/amigo/term/GO:0032755	Tlr8 Tlr7 Tlr9 Pou2f2 Setd4 Tnf Il33 Il1b Tlr3 Pou2af1 Spon2 Tlr4 Ticam2 Fcer1g Il16 Lbp Nos2 Syk F2rl1 Aif1 Cd74 Ifih1 Card9 Il1a Il6ra Tlr2 Arhgef2 Pycard Btk Tirap Ddx58 Inava Mbp F2r Il17d Rab7b Ptafr Ager Il1rl2 Lgals9 Mmp8 Adora2b Laptm5 P2rx7 Tyrobp Myd88 Plcg2 Arid5a Ripk2 Tlr1 Scimp Stat3 Grk2 Il6 Nlrp10 Lilra5 Ccr5 Tlr6
9.71E-13	252	779	1.544017311	GO:0043086 negative regulation of catalytic activity	http://amigo.geneontology.org/amigo/term/GO:0043086	Serpinf1 Timp1 Prkar2b Nol3 Dbndd2 Irak3 Serpinb9b Cast Naip1 Anxa8 Fetub Gzma Serping1 Anxa1 Ptprj Prkar1b Serpine2 Ptprc Serpini1 Angptl3 Dbndd1 Thy1 Pik3ip1 Gmip Dusp10 Prkrip1 Serpinb6b Serpinb1a Serpinb9 Ppm1e Camk2n1 Camk2n2 Serpinb6a Serpina10 Serpina3f Serpina1a Cst7 Naip5 Naip6 Naip2 Serpinb1c Actb Tigar Wnt9a Akt1 Hspb1 Gadd45b Tnfaip3 Ajuba Nr4a1 Cdkn1a Washc1 Tnf Ifi202b Notch1 Il1b E…
1.19E-12	228	689	1.579445727	GO:0061061 muscle structure development	http://amigo.geneontology.org/amigo/term/GO:0061061	Wdr1 Actn3 Actn1 Plekho1 Pdlim4 Pdlim7 Akirin1 Sema4c Des Csrp1 Neb Mylk2 Tmod1 Pdlim3 Acta1 Dysf Dag1 Pgm5 Dmd Myof Selenon Six1 Actn2 Pdlim1 Tmod3 Flot2 Smarcb1 Lamb1 Nid1 Smarcd3 Actb Smarca4 Smarcc1 Smarce1 Lamb2 Tbx2 Sox9 Tgfb1 Large1 Klf5 Sdc1 Sox8 Cenpf Notch1 Bmp2 Rbm38 Cdk5 Ezh2 Bhlhe41 Sin3b Smad1 Mbnl3 Wnt4 Nek5 Cd53 Sox15 Trim72 Tmem119 Arrb2 Actg1 Lgals1 Flnc Grem1 Sox4 Capn3 Pdgfb P…
1.21E-12	57	104	2.615956985	GO:0071347 cellular response to interleukin-1	http://amigo.geneontology.org/amigo/term/GO:0071347	Ccl3 Ccl24 Ccl8 Cd40 Ccl6 Ccl4 Ccl9 Irak3 Ccl11 Il1r1 Ccl20 Xcl1 Il1rn Cx3cl1 Ccl22 Ccl17 Ccl5 Ccl12 Ccl7 Ccl2 Ccl19 Il6 Dab2ip Myd88 Zc3h12a Sox9 Edn1 Myc Has2 Hes1 Ankrd1 Rela Il1b Nfkb1 Pycard Mmp2 Adamts7 Cactin Inhbb Egr1 Akap12 Adamts12 Mapk11 Cebpb Cxcl2 Mapk3 Tank Il1rl2 Rps6ka4 Zbp1 Tnip2 Il1r2 Irf1 Fn1 Sirpa Cfl1 Rbmxl1
1.45E-12	491	1741	1.346082887	GO:1902680 positive regulation of RNA biosynthetic process	http://amigo.geneontology.org/amigo/term/GO:1902680	Rarg Mpnd Rps6ka1 Zfp287 Trim28 Mef2c Nr1i3 Gata6 Ctnnb1 Gata2 Gata3 Brca1 Cd40 Mybl2 Kat2a Med10 Sub1 Atad2 Ciita Paxbp1 Akirin1 Lbh Tnf Zfp521 Cxxc1 Dpf2 Lrp5 Kat5 Afap1l2 Ldb1 Ddit3 Ptma Med19 Lpin3 Zfp64 Crtc2 Trp53inp1 Casz1 Rnf4 Plac8 Crtc3 Dpf1 Nfatc2ip Zfp90 Maml2 Pou2af1 Smarca4 Smarcc1 Trim45 Sbno2 Kdm1a Pml Rara Stox2 Bcl9 Trp53inp2 Med30 Ss18l1 Zfp750 Cdk5rap2 Sox15 Meis3 Leo1 Asxl1 Z…
1.59E-12	327	1075	1.451872136	GO:0031175 neuron projection development	http://amigo.geneontology.org/amigo/term/GO:0031175	Sema6b Efnb2 Ephb3 Epha2 Aplp1 Lama5 Atxn10 Zfyve27 Map1s Unc5b Nefh Dbnl Nrcam Emb Stmn4 Klhl1 Nckap1l Enah Twf2 Nptx1 Unc5a Sema4c Nfasc Kif5c Notch1 Dclk1 Ngf Efna4 Ephb2 Stmn1 Ncdn Cdk5 Rhoh Actb Ephb4 Ephb6 Plxna1 Plxnd1 Vasp Cyfip1 Sema4b Efnb1 Pak3 Gpm6b Plxna3 Aplp2 Thy1 Zpr1 Dscaml1 Map4 Rac2 Arhgap44 Dbn1 Sema3f Brsk1 Dcdc2a Notch3 Sema7a Ppp1r9b Ss18l1 Nexn Dag1 Lyn Nrep Arf6 Nyap1 Sam…
1.66E-12	351	1171	1.43066945	GO:0060548 negative regulation of cell death	http://amigo.geneontology.org/amigo/term/GO:0060548	Axl Apoe Bcl2l1 Pea15a Ube2z Nol3 Birc5 Eya2 Ube2o Naip1 Cd74 Ptma Src Ngf Tnfrsf1b Hgf Cd27 Cryab Faim Tnfrsf23 Tigar Armc10 Mcl1 Birc2 Sh3rf2 Sphk1 Naip5 Ntf5 Naip6 Naip2 Capn3 Mlst8 Wnt9a Tcf7 Mapk7 Akt1 Bcl2l12 Bax Hspb1 Prdx2 Mef2c Tnfrsf22 Pik3cg Oxr1 Nr4a1 Rela Adam8 Ifi202b Slc7a11 Plac8 Clec5a Cln3 Gas6 Mt3 Mt1 Cx3cl1 Mif Tbc1d24 Btbd10 Atf5 Camk1d Zc3h12a Serpinb9 Cebpb Fcer1g Hsh2d Ccr…
2.23E-12	63	122	2.464732551	GO:0001776 leukocyte homeostasis	http://amigo.geneontology.org/amigo/term/GO:0001776	Tnfrsf13b Anxa1 Tnfrsf23 Il6 Mif Tgfb2 Fcer1g Bcl2a1a Akt1 Cxcr2 Bcl10 Btk Pik3cd Axl Bax Il7r Ripk3 Bcl2l11 Slc46a2 Bak1 Tcirg1 Foxn1 Tgfb1 Sh2b2 Prdx2 Mef2c Csf1 Ada Traf3ip2 Tnfaip3 Nckap1l Pmaip1 Cd74 Slc40a1 Il2ra Mecom Slc7a11 Pde4b Cxcl5 P2rx7 Coro1a Lat Dock11 Sash3 Tnfsf13b Casp3 Ccnb2 Foxp3 Spns2 Lyn Cd24a F2r Ccr2 Gpr183 Adam17 Pirb Gpr174 Lilrb4a Il18 Gimap3 Siva1 Hcar2 Ccl2
2.35E-12	58	108	2.563263894	GO:0046634 regulation of alpha-beta T cell activation	http://amigo.geneontology.org/amigo/term/GO:0046634	Lgals9 Vsir Syk Anxa1 Ptpn22 Tyk2 Ccr7 Ccr2 Adora2a Il6 Cd28 Xcl1 Cd3e Foxp3 Cd24a Ccl19 H2-Ab1 Cd80 Hfe Ager Cd274 Twsg1 Tgfbr2 Rara Il18 Rasal3 Zap70 Il4ra Hlx Loxl3 Cd244a Cd83 Gata3 Ada Irf1 Arg2 Nckap1l Smad7 Ptprc Il2ra Prkcq Blm Sash3 Il2rg Nlrp3 Nfkbiz Card11 Nfkbid Socs1 Ripk2 Zc3h12a Shb Runx3 Il12rb1 Cd300a Gimap3 Lilrb4a Tgfb1
2.50E-12	42	66	3.037347185	GO:0035456 response to interferon-beta	http://amigo.geneontology.org/amigo/term/GO:0035456	Ifitm3 Ifi202b Ifi211 Aim2 Ifi209 Irgm1 Gm12185 Iigp1 Ifi205 Gm5431 Ifitm6 Ifitm2 Gm4841 Irgm2 9930111J21Rik2 9930111J21Rik1 Ifi204 Ifi207 Gm4951 Ifi47 Tgtp2 Tgtp1 F830016B08Rik Gbp3 Gbp2 Ifit1 Gbp7 Bst2 Trex1 Ifit3 Gbp6 Ube2g2 Irf1 Stat1 Capn2 Tlr3 Ikbke Trim6 Oas1c Ifnar2 Oas1a Oas1g
2.50E-12	65	128	2.423775934	GO:0071887 leukocyte apoptotic process	http://amigo.geneontology.org/amigo/term/GO:0071887	Anxa1 Pdcd1 Tnfrsf23 Lyn Plekho2 Bcl2l1 Il6 Bcl10 Mif Nfkbid Tgfb2 Cd24a Fcer1g Hsh2d Ccr5 Bcl2a1a Akt1 Cd3g Axl Bax Cd274 Aurkb Hcls1 St6gal1 Cxcr2 Prkcq Foxp1 Gas6 Casp3 Ormdl3 Pik3cd Prkd2 Lgals3 Ccl19 Bbc3 Ripk3 Myc Bcl2l11 Slc46a2 Blm Vhl Cdkn2a Bcl3 Bak1 Trp53 Il7r Mef2c St3gal1 Ada Traf3ip2 Arg2 Cd74 Adam8 Il2ra Slc7a11 P2rx7 Chek2 Ccl5 Serpinb9 Adam17 Cd27 Il18 Siva1 Hcar2 Ccr7
2.56E-12	44	71	2.957899472	GO:0048002 antigen processing and presentation of peptide antigen	http://amigo.geneontology.org/amigo/term/GO:0048002	H2-M3 H2-M2 Tap2 H2-Q4 H2-Aa Tap1 H2-DMb2 Tapbpl Mfsd6 H2-T22 Fcer1g B2m H2-K1 H2-T23 H2-Q10 Gm8909 H2-Bl H2-Q6 H2-D1 H2-Ab1 Gm11127 H2-Q1 H2-Q2 Ctse Tapbp Hfe Erap1 Trem2 Mr1 H2-DMa Ctss Clec4a1 Ide H2-Eb1 H2-DMb1 Fcgr1 Ctsl Cd74 Slc11a1 Pycard Ifi30 Clec4b1 Clec4a2 Clec4a3
2.73E-12	233	713	1.55975172	GO:0070848 response to growth factor	http://amigo.geneontology.org/amigo/term/GO:0070848	Acvrl1 Tgfb1 Pgf Hap1 Mapkapk2 Sulf1 Zfyve27 Fstl3 Fstl1 Amhr2 Twsg1 Anxa1 Lpxn Fam89b Vegfb Smad7 Bmp2 Smad9 Ngf Sdcbp Ptpn12 Zyx Gdf3 Fgf16 Smad1 Tgfbr2 Flcn Smad6 Gdf15 Smurf1 Tgfb2 Nbl1 Fam83g Nrep Shisa2 Lemd2 Rgmb Nrros Bmpr1b Sphk1 Rgma Wfikkn1 Ntf5 Grem1 Tgfbr3l Churc1 Rbbp7 Sinhcaf Brms1 Fer Sox9 Akt1 Gata6 Gata3 Sparc Gipc1 Fyn Zfp36l1 Rela Hhex Il6 Xcl1 Dab2ip Notch1 Src Htra3 Gas6 Ovo…
2.80E-12	144	386	1.780591392	GO:0018212 peptidyl-tyrosine modification	http://amigo.geneontology.org/amigo/term/GO:0018212	Unc119 Crlf1 Cd40 Itk Samsn1 Trem2 Cd74 Ptprc Il6ra Tpst2 Areg Tgfa Arl2bp Tyk2 Tpst1 Clcf1 Ctf1 Cadm4 Lck Ddr1 Kit Fyn Pecam1 Syk Hes1 Cd4 Pkdcc Pdgfrb Zap70 Src Ephb2 Fgr Btk Pdgfd Cd3e Mif Lif Rap2b Socs1 Ttk Lyn Cd24a Efna5 Osm Clk2 Grem1 Fer Pdgfb Itga5 Tnk1 Axl Hck Il11 Matk Cd44 Prlr Ephb3 Epha2 Fcgr1 Ncf1 Frk Rack1 Itgb3 Dlg4 Prkcd Pbk Pibf1 Tnk2 Hcls1 Parp9 Eif2ak2 Tnf Ptpn2 Ppp2r5b Chka…
3.50E-12	83	183	2.164791553	GO:0007599 hemostasis	http://amigo.geneontology.org/amigo/term/GO:0007599	Axl Syk Fermt3 Fn1 Pdpn Hgfac F7 F13a1 Lyn F2r Fcer1g Emilin1 Flna Plaur Emilin2 Entpd1 Pdgfb Vwf Apoe Fbln1 Adamts13 Cd34 Itgb3 F2rl1 Anxa8 Pros1 Serping1 Habp2 Pdgfa Serpine2 Stxbp1 Procr Anxa5 Stxbp3 F3 Ephb2 Pf4 Cd9 Adra2a Tspan8 Hpse P2ry12 Rap2b Serpine1 F11r Thbs1 Adra2c F2rl3 Pla2g4a Bloc1s3 Serpina10 Klkb1 Tspan32 Alox12 Zfp385a Prdx2 Slc4a1 Nfe2l2 Plek Prkcd Fzd6 Ptprj Cfh Selp Prkcq Sl…
3.64E-12	82	180	2.174354889	GO:0007596 blood coagulation	http://amigo.geneontology.org/amigo/term/GO:0007596	Axl Syk Fermt3 Fn1 Pdpn Hgfac F7 F13a1 Lyn F2r Fcer1g Emilin1 Flna Plaur Emilin2 Entpd1 Pdgfb Vwf Apoe Fbln1 Adamts13 Cd34 Itgb3 F2rl1 Anxa8 Pros1 Serping1 Habp2 Pdgfa Serpine2 Stxbp1 Procr Anxa5 Stxbp3 F3 Ephb2 Pf4 Cd9 Adra2a Tspan8 Hpse P2ry12 Rap2b Serpine1 F11r Thbs1 Adra2c F2rl3 Pla2g4a Bloc1s3 Serpina10 Klkb1 Tspan32 Alox12 Prdx2 Slc4a1 Nfe2l2 Plek Prkcd Fzd6 Ptprj Cfh Selp Prkcq Slc7a11 Vp…
3.90E-12	521	1876	1.32554346	GO:0051254 positive regulation of RNA metabolic process	http://amigo.geneontology.org/amigo/term/GO:0051254	Rarg Mpnd Rps6ka1 Zfp287 Trim28 Mef2c Nr1i3 Gata6 Ctnnb1 Gata2 Gata3 Brca1 Cd40 Mybl2 Kat2a Med10 Samd4 Sub1 Atad2 Ciita Paxbp1 Akirin1 Lbh Tnf Zfp521 Cxxc1 Dpf2 Lrp5 Kat5 Afap1l2 Ldb1 Ddit3 Ptma Med19 Lpin3 Zfp64 Exosc8 Crtc2 Trp53inp1 Casz1 Rnf4 Plac8 Crtc3 Dpf1 Nfatc2ip Rbm3 Zfp90 Maml2 Pou2af1 Smarca4 Smarcc1 Trim45 Sbno2 Kdm1a Pml Rbmxl1 Lsm1 Rara Stox2 Bcl9 Trp53inp2 Med30 Ss18l1 Zfp750 Cdk…
4.21E-12	487	1735	1.339733954	GO:0045893 positive regulation of transcription DNA-templated	http://amigo.geneontology.org/amigo/term/GO:0045893	Rarg Mpnd Rps6ka1 Zfp287 Trim28 Mef2c Nr1i3 Gata6 Ctnnb1 Gata2 Gata3 Brca1 Cd40 Mybl2 Kat2a Med10 Sub1 Atad2 Ciita Paxbp1 Akirin1 Lbh Tnf Zfp521 Cxxc1 Dpf2 Lrp5 Kat5 Afap1l2 Ldb1 Ddit3 Ptma Med19 Lpin3 Zfp64 Crtc2 Trp53inp1 Casz1 Rnf4 Plac8 Crtc3 Dpf1 Nfatc2ip Zfp90 Maml2 Pou2af1 Smarca4 Smarcc1 Trim45 Sbno2 Kdm1a Pml Rara Stox2 Bcl9 Trp53inp2 Med30 Ss18l1 Zfp750 Cdk5rap2 Sox15 Meis3 Leo1 Asxl1 Z…
4.21E-12	487	1735	1.339733954	GO:1903508 positive regulation of nucleic acid-templated transcription	http://amigo.geneontology.org/amigo/term/GO:1903508	Rarg Mpnd Rps6ka1 Zfp287 Trim28 Mef2c Nr1i3 Gata6 Ctnnb1 Gata2 Gata3 Brca1 Cd40 Mybl2 Kat2a Med10 Sub1 Atad2 Ciita Paxbp1 Akirin1 Lbh Tnf Zfp521 Cxxc1 Dpf2 Lrp5 Kat5 Afap1l2 Ldb1 Ddit3 Ptma Med19 Lpin3 Zfp64 Crtc2 Trp53inp1 Casz1 Rnf4 Plac8 Crtc3 Dpf1 Nfatc2ip Zfp90 Maml2 Pou2af1 Smarca4 Smarcc1 Trim45 Sbno2 Kdm1a Pml Rara Stox2 Bcl9 Trp53inp2 Med30 Ss18l1 Zfp750 Cdk5rap2 Sox15 Meis3 Leo1 Asxl1 Z…
4.47E-12	72	150	2.291027591	GO:0060759 regulation of response to cytokine stimulus	http://amigo.geneontology.org/amigo/term/GO:0060759	Parp9 Cd74 Il1rn Zbp1 Nlrc5 Irak3 Ptprc Traf2 Casp4 Mapk7 Axl Klf4 Ppp2cb Csf1 Arg1 Edn1 Syk F2rl1 Trem2 Ptpn2 Peli3 Ifih1 Samhd1 Tlr2 Padi2 Gfi1 Usp18 Pycard Gas6 Traip Oas3 Parp14 Cactin Ccl5 Isg15 Rnf113a1 Socs1 Tlr4 Stat2 Ddx58 Cxcr4 Adam17 Slit3 Sphk1 Trim6 Nkiras2 Tnfrsf1a Nol3 Gps2 Rabgef1 Irf7 Il6 Il1r1 Adar Laptm5 Ripk2 Ikbke Irgm1 Cd24a Cd300lf Mmp12 Trex1 Ticam2 Il1r2 Oas1c Naip1 Casp1…
4.57E-12	158	438	1.721757797	GO:0010563 negative regulation of phosphorus metabolic process	http://amigo.geneontology.org/amigo/term/GO:0010563	Prkar2b Dbndd2 Irak3 Samsn1 Ptprj Prkar1b Ptprc Ppp1r8 Dbndd1 Thy1 Inpp5j Pik3ip1 Tigar Dusp10 Prkrip1 Ppm1e Camk2n1 Camk2n2 Cadm4 Actb Hspb1 Gadd45b Tnfaip3 Lpcat1 Ajuba Cdkn1a Washc1 Tnf Il1b Ephb2 Hgf Trib3 Ptprh Gadd45a Bag4 Socs1 Ppp1r15a Zc3h12a Aida Cdkn2a Slfn1 Pdgfb Akt1 Apoe Fbln1 Pip4k2b Pkib Plek Adora2a Adarb1 Rack1 Fkbp1b Wars Trim27 Prkcd Pibf1 Nckap1l Stk38 Xdh Ptpn2 Lrp5 Pip4k2c …
4.57E-12	158	438	1.721757797	GO:0045936 negative regulation of phosphate metabolic process	http://amigo.geneontology.org/amigo/term/GO:0045936	Prkar2b Dbndd2 Irak3 Samsn1 Ptprj Prkar1b Ptprc Ppp1r8 Dbndd1 Thy1 Inpp5j Pik3ip1 Tigar Dusp10 Prkrip1 Ppm1e Camk2n1 Camk2n2 Cadm4 Actb Hspb1 Gadd45b Tnfaip3 Lpcat1 Ajuba Cdkn1a Washc1 Tnf Il1b Ephb2 Hgf Trib3 Ptprh Gadd45a Bag4 Socs1 Ppp1r15a Zc3h12a Aida Cdkn2a Slfn1 Pdgfb Akt1 Apoe Fbln1 Pip4k2b Pkib Plek Adora2a Adarb1 Rack1 Fkbp1b Wars Trim27 Prkcd Pibf1 Nckap1l Stk38 Xdh Ptpn2 Lrp5 Pip4k2c …
5.14E-12	42	67	2.992013645	GO:0099024 plasma membrane invagination	http://amigo.geneontology.org/amigo/term/GO:0099024	Spire2 Rhobtb2 Trem2 Rhoh Arhgap25 Snx33 Rac2 Xkr5 Dppa1 Rhog Siglece Mfge8 Sirpa Treml4 Gata2 Itga2 Aurkb F2rl1 Sh3bp1 Marco Plcg2 Alkbh4 Thbs1 Elmo1 Gulp1 Bin2 C3 Msr1 Abca1 Fcgr1 Appl2 Myh9 Nckap1l Aif1 Megf10 Gsn Becn1 Abca7 Fcer1g Ager Lbp Cd300a
6.12E-12	291	943	1.472890219	GO:0007167 enzyme linked receptor protein signaling pathway	http://amigo.geneontology.org/amigo/term/GO:0007167	Cav2 Fer Lck Acvrl1 Efnb2 Tnk1 Axl Tgfb1 Lcp2 Hck Ddr1 Stat3 Pgf Kit Ephb3 Epha2 Hap1 Mapkapk2 Sulf1 Zfyve27 Frk Fyn Btbd11 Shc2 Fstl3 Rhbdf2 Syk Sla Fstl1 Igfbp6 Amhr2 Twsg1 Pdgfrb Lpxn Fam89b Vegfb Afap1l2 Smad7 Zap70 Ddr2 Bmp2 Src Smad9 Ngf Npr1 Efna4 Sdcbp Ephb2 Pik3r3 Ptpn12 Hgf Fgr Nppb Bmp3 Areg Ephb4 Zyx Ephb6 Tgfa Gdf3 Efnb1 Fgf16 Col4a2 Leprotl1 Fgfr1 Smad1 Mvb12a Pdgfd Tyk2 Fam83b Tgfb…
6.30E-12	224	684	1.563079253	GO:0071363 cellular response to growth factor stimulus	http://amigo.geneontology.org/amigo/term/GO:0071363	Acvrl1 Tgfb1 Pgf Hap1 Mapkapk2 Sulf1 Zfyve27 Fstl3 Fstl1 Amhr2 Twsg1 Anxa1 Lpxn Fam89b Vegfb Smad7 Bmp2 Smad9 Ngf Sdcbp Ptpn12 Zyx Gdf3 Fgf16 Smad1 Tgfbr2 Flcn Smad6 Gdf15 Smurf1 Tgfb2 Nbl1 Fam83g Nrep Shisa2 Lemd2 Rgmb Nrros Bmpr1b Sphk1 Rgma Wfikkn1 Ntf5 Grem1 Tgfbr3l Churc1 Rbbp7 Sinhcaf Brms1 Sox9 Akt1 Gata6 Gata3 Sparc Gipc1 Fyn Zfp36l1 Rela Hhex Il6 Xcl1 Dab2ip Notch1 Src Htra3 Gas6 Ovol2 B…
6.43E-12	328	1090	1.43627112	GO:0051248 negative regulation of protein metabolic process	http://amigo.geneontology.org/amigo/term/GO:0051248	Serpinf1 Timp1 Prkar2b Nol3 Brca1 Dbndd2 Irak3 Serpinb9b Cast Naip1 Samd4 Anxa8 Fetub Samsn1 Serping1 Ptprj Cpeb1 Prkar1b Itm2c Serpine2 Ptprc Exosc8 Serpini1 Svbp Azin2 Ppp1r8 Ophn1 Eif4ebp1 Dbndd1 Thy1 Inpp5j Lsm1 Dusp10 Prkrip1 Dcp1b Zc3h12a Serpinb6b Serpinb1a Serpinb9 Ppm1e Camk2n1 Camk2n2 Cadm4 Nanos3 Serpinb6a Serpina10 Serpina3f Serpina1a Cst7 Naip5 Nanos1 Plekhn1 Naip6 Naip2 Serpinb1c Hf…
6.68E-12	71	148	2.289737598	GO:0051092 positive regulation of NF-kappaB transcription factor activity	http://amigo.geneontology.org/amigo/term/GO:0051092	Ripk4 Cd40 Irak3 Trim27 Tnf Il18rap Tnfrsf11a Traf5 Traf1 Traf2 Trim30a Trim14 Trim62 Tlr9 Trim30b Trim12c Trim30d Trim5 Trim12a Trim6 Rela Adam8 Lrrfip1 Card9 Bcl10 Myd88 Grem1 Fer Itgb2 Tgfb1 Ager Prkch Clu Ripk3 Eif2ak2 Trim8 Il18r1 Prkcq Il1b Tlr2 Arhgef2 Pycard Cx3cl1 Tradd Tirap Ltf Eda2r Card11 Rtkn2 Aim2 Tlr4 Il18 Ripk2 Prkd2 Rnf31 Cx3cr1 Rab7b Npm1 Flot1 Sphk1 Flot2 Ppia Capn3 Tlr3 Plcg2…
6.72E-12	447	1574	1.35547614	GO:0048699 generation of neurons	http://amigo.geneontology.org/amigo/term/GO:0048699	Wnt9a Sema6b Efnb2 Ephb3 Epha2 Nsmf Aplp1 Nav1 Lama5 Atxn10 Wnt9b Zfyve27 Map1s Unc5b Nefh Dbnl Nrcam Emb Stmn4 Klhl1 Wnt7b Nckap1l Hes1 Enah Wnt10b Twf2 Nptx1 Unc5a Rp1 Sema4c Wnt10a Nfasc Lmx1a Kif5c Nr4a2 Notch1 Dclk1 Ngf Efna4 Arhgef2 Ephb2 Stmn1 Ncdn Cdk5 Casz1 Rhoh Actb Ephb4 Ephb6 Plxna1 Wnt7a Plxnd1 Vasp Cyfip1 Sema4b Efnb1 Acsl4 Pak3 Gpm6b Plxna3 Casp3 Pbx4 Aplp2 Thy1 Zpr1 Dscaml1 Map4 R…
6.87E-12	180	520	1.652183359	GO:0031400 negative regulation of protein modification process	http://amigo.geneontology.org/amigo/term/GO:0031400	Prkar2b Brca1 Dbndd2 Irak3 Samsn1 Ptprj Prkar1b Ptprc Svbp Ppp1r8 Dbndd1 Thy1 Inpp5j Dusp10 Prkrip1 Ppm1e Camk2n1 Camk2n2 Cadm4 Actb Hspb1 Gadd45b Fyn Tnfaip3 Hmg20b Oxr1 Cdkn1a Gps2 Kdm4b Rela Il1b Ephb2 Hgf Trib3 Ptprh Gadd45a Tbc1d24 Socs1 Foxp3 Ppp1r15a Zc3h12a Aida Cdkn2a Cdyl Slfn1 Smarcb1 Akt1 Spi1 Apoe Dnmt1 Fbln1 Cdc20 Ctnnb1 Fbxo5 Pkib Adora2a Adarb1 Rack1 Fkbp1b Wars Trim27 Prkcd Pinx1…
8.62E-12	119	304	1.86836817	GO:0140014 mitotic nuclear division	http://amigo.geneontology.org/amigo/term/GO:0140014	Ube2c Rec8 Ranbp1 Kif11 Ncapg Fbxo5 Bora Dscc1 Nde1 Sgo1 Ndc80 Kifc5b Cep192 Cdca5 Sgo2a Nuf2 Knstrn Tpx2 Smc2 Cdca8 Anapc4 Kntc1 Mad1l1 Mad2l1 Tgfa Mki67 Ccsap Kif23 Nme6 Ncaph Ttk Cul7 Prc1 Cdk5rap2 Bub1b Ccnb1 Ncapg2 Tubg2 Togaram2 Phf13 Cdca2 Kif18b Psrc1 Spdl1 Arhgef10 Kifc1 Smarcb1 Cdc20 Birc5 Aurkb Incenp Dpf2 Smarcd3 Actb Dpf1 Bcl7c Smarca4 Smarcc1 Smarce1 Mybl2 Pdgfrb Sh2b1 Cav2 Pdgfb Sp…
8.68E-12	142	384	1.765006065	GO:0018108 peptidyl-tyrosine phosphorylation	http://amigo.geneontology.org/amigo/term/GO:0018108	Unc119 Crlf1 Cd40 Itk Samsn1 Trem2 Cd74 Ptprc Il6ra Areg Tgfa Arl2bp Tyk2 Clcf1 Ctf1 Cadm4 Lck Ddr1 Kit Fyn Pecam1 Syk Hes1 Cd4 Pkdcc Pdgfrb Zap70 Src Ephb2 Fgr Btk Pdgfd Cd3e Mif Lif Rap2b Socs1 Ttk Lyn Cd24a Efna5 Osm Clk2 Grem1 Fer Pdgfb Itga5 Tnk1 Axl Hck Il11 Matk Cd44 Prlr Ephb3 Epha2 Fcgr1 Ncf1 Frk Rack1 Itgb3 Dlg4 Prkcd Pbk Pibf1 Tnk2 Hcls1 Parp9 Eif2ak2 Tnf Ptpn2 Ppp2r5b Chka Afap1l2 Ddr…
9.22E-12	38	58	3.127120993	GO:0006911 phagocytosis engulfment	http://amigo.geneontology.org/amigo/term/GO:0006911	Rhobtb2 Trem2 Rhoh Arhgap25 Rac2 Xkr5 Dppa1 Rhog Siglece Mfge8 Sirpa Treml4 Gata2 Itga2 F2rl1 Sh3bp1 Marco Plcg2 Thbs1 Elmo1 Gulp1 Bin2 C3 Msr1 Abca1 Fcgr1 Appl2 Myh9 Nckap1l Aif1 Megf10 Gsn Becn1 Abca7 Fcer1g Ager Lbp Cd300a
1.02E-11	53	97	2.607913709	GO:0062207 regulation of pattern recognition receptor signaling pathway	http://amigo.geneontology.org/amigo/term/GO:0062207	Sec14l1 Ptpn22 Nfkbil1 Treml4 Tnfaip3 Trem2 Slc15a3 Tlr4 Cd300ld3 Ifi35 Lbp Dhx58 Irak3 F2rl1 Dab2ip Tlr2 Slc46a2 Gfi1 Tlr3 Tirap Ltf Rnf125 Cactin Ddx60 Nop53 Oasl1 Tlr1 Tlr9 Gm6377 Flot1 Gpr108 Irf1 Peli1 Appl2 Rtn4 Rsad2 Irf4 Gps2 Pik3ap1 Irf7 Smpdl3b Trim30a Lyn Cd14 Rab7b Arrb2 Ptprs Zc3hav1 Cd300a Cd300lf Tlr6 Ticam2 Arf6
1.05E-11	82	183	2.138709727	GO:0050817 coagulation	http://amigo.geneontology.org/amigo/term/GO:0050817	Axl Syk Fermt3 Fn1 Procr Pdpn Hgfac F7 F13a1 Lyn F2r Fcer1g Emilin1 Flna Plaur Emilin2 Entpd1 Pdgfb Vwf Apoe Fbln1 Adamts13 Cd34 Itgb3 F2rl1 Anxa8 Pros1 Serping1 Habp2 Pdgfa Serpine2 Stxbp1 Anxa5 Stxbp3 F3 Ephb2 Pf4 Cd9 Adra2a Tspan8 Hpse P2ry12 Rap2b Serpine1 F11r Thbs1 Adra2c F2rl3 Pla2g4a Bloc1s3 Serpina10 Klkb1 Tspan32 Alox12 Prdx2 Slc4a1 Nfe2l2 Plek Prkcd Fzd6 Ptprj Cfh Selp Prkcq Slc7a11 Vp…
1.06E-11	537	1954	1.311712957	GO:0010557 positive regulation of macromolecule biosynthetic process	http://amigo.geneontology.org/amigo/term/GO:0010557	Rarg Mpnd Rps6ka1 Zfp287 Trim28 Mef2c Nr1i3 Gata6 Rps9 Ctnnb1 Gata2 Gata3 Brca1 Cd40 Mybl2 Kat2a Med10 Sub1 Atad2 Ciita Paxbp1 Akirin1 Lbh Tnf Zfp521 Cxxc1 Dpf2 Lrp5 Kat5 Afap1l2 Ldb1 Ddit3 Ptma Med19 Lpin3 Zfp64 Crtc2 Trp53inp1 Casz1 Rnf4 Plac8 Crtc3 Dpf1 Nfatc2ip Zfp90 Maml2 Pou2af1 Smarca4 Smarcc1 Trim45 Parm1 Sbno2 Upf3b Kdm1a Pml Rara Stox2 Bcl9 Trp53inp2 Med30 Ss18l1 Zfp750 Cdk5rap2 Sox15 M…
1.18E-11	123	319	1.840363072	GO:0090130 tissue migration	http://amigo.geneontology.org/amigo/term/GO:0090130	Cd40 Anxa1 Lpxn Plxnd1 Fgf16 Plcg2 Ptp4a3 Col18a1 Epha2 Fstl1 Dll4 Wnt7a Grn Vstm4 Tacstd2 Krt16 Grem1 Itgb2 Alox12 Pdgfb Acvrl1 Sox9 Serpinf1 Efnb2 Itga3 Akt1 Apoe Klf4 Rab11a Hspb1 Hmox1 Mef2c Fut1 Rab25 Gata2 Itga2 Gata3 Nfe2l2 Stard13 Mmp9 Pfn1 Sparc Akt3 Dcn Rtn4 Pik3cg Itgb3 Vash1 Evl Has2 Sh3bp1 Myh9 Hdac7 Emp2 Nr4a1 Smoc2 Tnf Coro1b Pkn3 Dab2ip Notch1 Src Epb41l4b Glipr2 Pik3r3 Nos3 P2rx4…
1.29E-11	55	103	2.548675516	GO:2000106 regulation of leukocyte apoptotic process	http://amigo.geneontology.org/amigo/term/GO:2000106	Anxa1 Pdcd1 Lyn Bcl2l1 Mif Nfkbid Tgfb2 Cd24a Fcer1g Hsh2d Ccr5 Bcl2a1a Cd3g Axl Cd274 Aurkb Hcls1 St6gal1 Cxcr2 Prkcq Bcl10 Foxp1 Gas6 Ormdl3 Pik3cd Prkd2 Lgals3 Ccl19 Bbc3 Bax Ripk3 Myc Bcl2l11 Slc46a2 Blm Vhl Cdkn2a Bcl3 Trp53 Il7r Mef2c St3gal1 Ada Arg2 Cd74 Adam8 Slc7a11 P2rx7 Ccl5 Serpinb9 Adam17 Cd27 Il18 Hcar2 Ccr7
1.31E-11	427	1498	1.360520668	GO:0030182 neuron differentiation	http://amigo.geneontology.org/amigo/term/GO:0030182	Wnt9a Sema6b Efnb2 Ephb3 Epha2 Aplp1 Lama5 Atxn10 Wnt9b Zfyve27 Map1s Unc5b Nefh Dbnl Nrcam Emb Stmn4 Klhl1 Wnt7b Nckap1l Hes1 Enah Wnt10b Twf2 Nptx1 Unc5a Rp1 Sema4c Wnt10a Nfasc Lmx1a Kif5c Nr4a2 Notch1 Dclk1 Ngf Efna4 Arhgef2 Ephb2 Stmn1 Ncdn Cdk5 Casz1 Rhoh Actb Ephb4 Ephb6 Plxna1 Wnt7a Plxnd1 Vasp Cyfip1 Sema4b Efnb1 Acsl4 Pak3 Gpm6b Plxna3 Casp3 Pbx4 Aplp2 Thy1 Zpr1 Dscaml1 Map4 Rac2 Arhgap…
1.32E-11	314	1040	1.441071041	GO:0043069 negative regulation of programmed cell death	http://amigo.geneontology.org/amigo/term/GO:0043069	Axl Apoe Bcl2l1 Pea15a Ube2z Nol3 Birc5 Eya2 Ube2o Naip1 Cd74 Ptma Src Ngf Hgf Cd27 Cryab Faim Tnfrsf23 Tigar Armc10 Mcl1 Birc2 Sh3rf2 Sphk1 Naip5 Ntf5 Naip6 Naip2 Capn3 Mlst8 Wnt9a Tcf7 Mapk7 Akt1 Bcl2l12 Bax Hspb1 Prdx2 Mef2c Tnfrsf22 Pik3cg Nr4a1 Rela Adam8 Ifi202b Plac8 Clec5a Cln3 Gas6 Mt3 Mt1 Cx3cl1 Mif Atf5 Camk1d Zc3h12a Serpinb9 Cebpb Fcer1g Hsh2d Ccr5 Bcl2a1d Bcl2a1a Alox12 Zfp385a Itga…
1.36E-11	63	126	2.386487074	GO:0050868 negative regulation of T cell activation	http://amigo.geneontology.org/amigo/term/GO:0050868	Lgals9 Tnfaip8l2 Cd274 Vsir Cd86 Anxa1 Pag1 Ptpn22 Vsig4 Cd80 Adora2a Mad1l1 Lag3 Cd276 Nfkbid Foxp3 Vtcn1 Cebpb Nrarp Slfn1 Hfe Arg1 Havcr2 Nckap1l Twsg1 Ctla4 Gpnmb Tmem131l Tigit Il4i1 Tspan32 Il4ra Cd37 Hlx Loxl3 Tgfb1 Prdx2 Irf1 Peli1 Arg2 Scrib Ptpn2 Cd74 Smad7 Il2ra Laptm5 Casp3 Foxj1 Socs1 Fgl2 Zc3h12a Cdkn2a Cd24a Spn Runx3 Hspb1 Sftpd Cd300a H2-Aa Gimap3 Lilrb4a Xcl1 Zfp608
1.41E-11	43	71	2.890674484	GO:0034121 regulation of toll-like receptor signaling pathway	http://amigo.geneontology.org/amigo/term/GO:0034121	Ptpn22 Nfkbil1 Treml4 Tnfaip3 Trem2 Cd300ld3 Ifi35 Lbp Irak3 F2rl1 Dab2ip Tlr2 Gfi1 Tlr3 Tirap Ltf Cactin Tlr1 Tlr9 Gm6377 Flot1 Gpr108 Irf1 Peli1 Appl2 Rtn4 Rsad2 Irf4 Gps2 Pik3ap1 Irf7 Smpdl3b Trim30a Lyn Cd14 Rab7b Arrb2 Ptprs Cd300a Cd300lf Tlr6 Ticam2 Arf6
1.46E-11	121	313	1.84514336	GO:0090132 epithelium migration	http://amigo.geneontology.org/amigo/term/GO:0090132	Cd40 Anxa1 Lpxn Plxnd1 Fgf16 Plcg2 Ptp4a3 Col18a1 Epha2 Fstl1 Dll4 Wnt7a Grn Vstm4 Tacstd2 Krt16 Grem1 Itgb2 Alox12 Pdgfb Acvrl1 Sox9 Serpinf1 Efnb2 Itga3 Akt1 Apoe Klf4 Rab11a Hspb1 Hmox1 Mef2c Fut1 Rab25 Gata2 Itga2 Gata3 Nfe2l2 Stard13 Mmp9 Pfn1 Sparc Akt3 Dcn Rtn4 Pik3cg Itgb3 Vash1 Evl Has2 Sh3bp1 Myh9 Hdac7 Emp2 Nr4a1 Smoc2 Tnf Coro1b Pkn3 Dab2ip Notch1 Src Epb41l4b Glipr2 Pik3r3 Nos3 P2rx4…
1.56E-11	153	426	1.714237194	GO:0070997 neuron death	http://amigo.geneontology.org/amigo/term/GO:0070997	Apoe Ngf Tnfrsf1b Cdk5 Tnfrsf23 Zfp746 Ntf5 Bax Mef2c Bcl2l1 Pigt Oxr1 Tnf Casp7 Adam8 Bok Bcl2l11 Slc7a11 Tyrobp Cln3 Casp3 Mt3 Mt1 Tbc1d24 Tigar Btbd10 Gpr75 Cebpb Trp53 Serpinf1 Efnb2 Daxx Grik5 Eno2 Hmox1 Il27ra Ctnnb1 Crlf1 Trpm2 Csf1 Cd34 Mybl2 Unc5b Adora2a Rack1 Btg2 Fos Tert Clu Abcc1 Agap2 Capn2 Ddr2 Slc23a2 Gba Fbxw7 Slc9a1 Aimp2 Gpnmb Casp2 Pak3 Nono Star Cx3cl1 Grn Parp2 Nenf Foxq1 E…
1.59E-11	91	213	2.039157969	GO:0002285 lymphocyte activation involved in immune response	http://amigo.geneontology.org/amigo/term/GO:0002285	Cd244a Slamf6 Cd40 Tnfsfm13 Cd180 Cd74 Anxa1 Dock11 Shld1 Gpr183 Fcer1g Ccr7 Ccr2 Gata3 F2rl1 Il6 Apbb1ip Il6ra Hmces Foxp1 Tmem98 Ptger4 Clcf1 Lgals1 Ccl19 Ly9 Havcr2 Lcp1 Nckap1l Mad2l2 Coro1a Cd19 Itgal Icam1 Rara Foxp3 Spi1 Ung Il4ra Hlx Irf8 Trp53 Loxl3 Lgals9 Relb Ercc1 Stat3 Il27ra St3gal1 H2-M3 Ada Mfng Irf4 Msh2 Smad7 Cd28 Il18r1 Slc11a1 Ptprc Cdh17 Lfng Aplf Clec4e Clec4d Pglyrp1 Pou2af…
1.62E-11	120	310	1.847602896	GO:0010631 epithelial cell migration	http://amigo.geneontology.org/amigo/term/GO:0010631	Cd40 Anxa1 Lpxn Plxnd1 Fgf16 Plcg2 Ptp4a3 Col18a1 Epha2 Fstl1 Dll4 Wnt7a Grn Vstm4 Tacstd2 Krt16 Grem1 Itgb2 Alox12 Pdgfb Acvrl1 Sox9 Serpinf1 Efnb2 Itga3 Akt1 Apoe Klf4 Rab11a Hspb1 Hmox1 Mef2c Fut1 Rab25 Gata2 Itga2 Gata3 Nfe2l2 Stard13 Mmp9 Pfn1 Sparc Akt3 Dcn Rtn4 Pik3cg Itgb3 Vash1 Evl Has2 Sh3bp1 Myh9 Hdac7 Emp2 Nr4a1 Smoc2 Tnf Coro1b Pkn3 Dab2ip Notch1 Src Epb41l4b Glipr2 Pik3r3 Nos3 P2rx4…
1.63E-11	49	87	2.688226819	GO:0032637 interleukin-8 production	http://amigo.geneontology.org/amigo/term/GO:0032637	Afap1l2 Ssc5d Chil1 Klf4 Stat3 Lbp Nos2 Syk F2rl1 Tnf Cd74 Anxa1 Rela Ddit3 Ptprc Il1b Cd2 Tlr2 F3 Bcl10 Anxa4 Pycard Tlr3 Tirap Myd88 Cactin Serpine1 Tlr4 Ddx58 Tlr8 Prkd2 Tlr7 Tlr1 Tlr9 F2r Il17d Cd14 Bcl3 Zfp580 C5ar2 Ptpn22 Cd33 Cd244a Il6 Il18 Ptger4 Nlrp10 Tlr6 Fcna
1.63E-11	49	87	2.688226819	GO:0032677 regulation of interleukin-8 production	http://amigo.geneontology.org/amigo/term/GO:0032677	Afap1l2 Ssc5d Chil1 Klf4 Stat3 Lbp Nos2 Syk F2rl1 Tnf Cd74 Anxa1 Rela Ddit3 Ptprc Il1b Cd2 Tlr2 F3 Bcl10 Anxa4 Pycard Tlr3 Tirap Myd88 Cactin Serpine1 Tlr4 Ddx58 Tlr8 Prkd2 Tlr7 Tlr1 Tlr9 F2r Il17d Cd14 Bcl3 Zfp580 C5ar2 Ptpn22 Cd33 Cd244a Il6 Il18 Ptger4 Nlrp10 Tlr6 Fcna
1.67E-11	79	175	2.154656901	GO:0045580 regulation of T cell differentiation	http://amigo.geneontology.org/amigo/term/GO:0045580	Vsir Anxa1 Fanca Smarcb1 Smarcd3 Actb Smarca4 Smarcc1 Smarce1 Ccr7 Ccr2 Gata3 Wnt10b Adam8 Il6 Egr3 H2-Aa Nfkbid Foxp3 Ccl19 Nrarp Kat5 Ctla4 Zap70 Il2ra Rhoh Cd27 Tmem131l Rara Socs1 Dusp10 Il4i1 Lck Tgfb1 Syk Cd28 Slc46a2 Il4ra Hlx Loxl3 Tcf7 Lgals9 Foxn1 Il7r Prdx2 Zmiz1 Cd83 Ada Irf1 Kat2a Nckap1l Ptpn2 Cd74 Smad7 Ptprc Lag3 Sash3 Il2rg Tgfbr2 Nlrp3 Fancd2 Foxj1 Nfkbiz Card11 Il18 Fgl2 Ripk2 …
2.04E-11	233	726	1.531822281	GO:0031344 regulation of cell projection organization	http://amigo.geneontology.org/amigo/term/GO:0031344	Sema6b Eps8l1 Zfyve27 Dbnl Akirin1 Twf2 Trem2 Sema4c Odf2 Ngf Pdpn Capzb Plxna1 Plxnd1 Sema4b Dock11 Pak3 Plxna3 Thy1 Arhgap44 Dbn1 Sema3f Dcdc2a Fam110c Sema7a Ss18l1 Cdc42ep4 Cdc42ep2 Islr2 Plxnb1 Map6 Gm14137 Cdc42ep5 Plxnc1 Ccr7 Akt1 Crabp2 Ephb3 Neurl1a Ywhah F2rl1 Tnfrsf12a Rp1 Fn1 Ephb2 Wnt7a Ccdc88a Inpp5j Trim67 Icam1 Lpar1 Cd24a Tacstd2 H2-K1 Ccl19 H2-D1 Rhog Fer Serpinf1 Efnb2 Itga3 Ap…
2.16E-11	152	424	1.711066204	GO:0043254 regulation of protein-containing complex assembly	http://amigo.geneontology.org/amigo/term/GO:0043254	Scin Napa Pfn1 Dbnl Evl Hcls1 Twf2 Arhgap28 Svil Gsn Capzb Vasp Cttn Ssh3 Dbn1 Ssh2 Fchsd1 Cdk5rap2 Cdc42ep4 Kank3 Cdc42ep2 Tmsb4x Slain1 Gm14137 Cdc42ep5 Tmsb10 Tmsb15b1 Hip1r Wnt10b Cxcl13 Src Stmn1 Tlr4 Bmf Cd24a Tlr6 Nr1h2 Psrc1 Fer Bbc3 Apoe Hck Bax Ccl24 Fblim1 Cdt1 Arpc5 Git1 Clip3 Piezo1 Cldn7 Rack1 Ccl11 Sptb Wars Syk Ankra2 Lcp1 Clu Ajuba Nckap1l Hes1 Trem2 Tnf Ppp2r5b Selp Stxbp1 Dab2i…
2.74E-11	76	167	2.172131947	GO:0050851 antigen receptor-mediated signaling pathway	http://amigo.geneontology.org/amigo/term/GO:0050851	Lck Icosl Cd79a Sh2b2 Cd247 Fyn Itk Syk Fyb Gcsam Themis3 Lpxn Cd28 Ptpn22 Ermap Cd19 Thy1 Cd226 Cd276 Themis2 Cd79b Lat2 Lyn Themis Vtcn1 Nfam1 Nectin2 Fyb2 Cd8a Gata3 Ptprj Cmtm3 Cd3e Plcg2 Zc3h12a Bcl2a1d Lcp2 Bax Prkch Nckap1l Rela Ctla4 Ptprc Nfatc2 Sla2 Bcl10 Pde4b Foxp1 Btk Vav3 Card11 Rftn1 Prkd2 Rnf31 Kcnn4 Skap1 Blnk Fcho1 Elf1 Cacnb3 Mef2c Ada Gps2 Ptpn2 Zap70 Laptm5 Clec2i Nfkbiz Nfkb…
2.74E-11	37	57	3.098246376	GO:0035458 cellular response to interferon-beta	http://amigo.geneontology.org/amigo/term/GO:0035458	Ifi202b Ifi211 Aim2 Ifi209 Irgm1 Gm12185 Iigp1 Ifi205 Gm5431 Gm4841 Irgm2 9930111J21Rik2 9930111J21Rik1 Ifi204 Ifi207 Gm4951 Ifi47 Tgtp2 Tgtp1 F830016B08Rik Gbp3 Gbp2 Ifit1 Gbp7 Trex1 Ifit3 Gbp6 Ube2g2 Irf1 Stat1 Capn2 Tlr3 Trim6 Oas1c Oas1a Ifitm2 Oas1g
2.97E-11	139	379	1.750510307	GO:1901214 regulation of neuron death	http://amigo.geneontology.org/amigo/term/GO:1901214	Apoe Ngf Tnfrsf1b Zfp746 Ntf5 Bax Mef2c Bcl2l1 Oxr1 Tnf Adam8 Bcl2l11 Slc7a11 Tyrobp Cln3 Mt3 Mt1 Tbc1d24 Tigar Btbd10 Gpr75 Cebpb Trp53 Serpinf1 Efnb2 Daxx Grik5 Eno2 Hmox1 Il27ra Ctnnb1 Crlf1 Trpm2 Csf1 Cd34 Mybl2 Unc5b Adora2a Rack1 Btg2 Fos Tert Clu Abcc1 Agap2 Capn2 Ddr2 Slc23a2 Gba Fbxw7 Cdk5 Aimp2 Gpnmb Casp2 Pak3 Nono Star Casp3 Cx3cl1 Grn Parp2 Nenf Foxq1 Egr1 Chmp4b Mcl1 Tgfb2 Wfs1 Clcf…
3.35E-11	66	137	2.299389005	GO:0002702 positive regulation of production of molecular mediator of immune response	http://amigo.geneontology.org/amigo/term/GO:0002702	Cd40 Tnfsfm13 Cd74 Ptpn22 Sash3 Cd226 Sema7a Shld1 Cd86 Xcl1 Hmces Tlr3 Hk1 Spon2 Tlr4 Clcf1 Tlr7 Fcer1g Kit F2rl1 Il18r1 Il1r1 Ptprc Traf2 Il1b Ephb2 Mad2l2 Stx4a Btk Il18 Inava Tlr9 B2m Trim6 Il33 Pycard Myd88 Casp4 Gata3 Mapkapk2 Rtn4 Rsad2 Syk Msh2 Il6 Casp1 Cd28 Card9 Laptm5 P2rx7 Foxp1 Il4ra Cd37 Panx1 Nlrp3 Mif Plcg2 Arid5a Ddx58 Ripk2 Scimp Exosc6 Tgfb1 Cd244a Gimap3 Cd27
3.47E-11	55	105	2.500129315	GO:0002456 T cell mediated immunity	http://amigo.geneontology.org/amigo/term/GO:0002456	Tnfrsf1b Cd8a Nectin2 H2-M3 Vsir Serpinb9b Emp2 Tap2 Xcl1 Icam1 Cd24a H2-K1 H2-T23 H2-D1 Hfe Ager Gata3 Ahr Nckap1l Il18r1 Il1r1 Mr1 Traf2 Jag1 Il1b Was Trpm4 Il18 Foxp3 B2m Il4i1 Ripk3 Ctsc Il7r Gzmb Arg1 Myo1g Rsad2 Il6 Smad7 Ptprc P2rx7 Ephb6 Sash3 Rab27a Nlrp3 Arid5a Rftn1 Serpinb9 Ccr2 Trex1 Spn Treml4 Pvr Lilrb4a
3.48E-11	44	75	2.800144833	GO:0010324 membrane invagination	http://amigo.geneontology.org/amigo/term/GO:0010324	Spire2 Rhobtb2 Trem2 Rhoh Arhgap25 Snx33 Rac2 Xkr5 Dppa1 Rhog Siglece Mfge8 Sirpa Treml4 Gata2 Itga2 Aurkb F2rl1 Sh3bp1 Marco Plcg2 Smurf1 Alkbh4 Thbs1 Elmo1 Gulp1 Bin2 C3 Msr1 Abca1 Fcgr1 Appl2 Myh9 Nckap1l Aif1 Megf10 Gsn Becn1 Abca7 Fcer1g Ager Lbp Cd300a Syt11
3.53E-11	307	1020	1.436571631	GO:0006259 DNA metabolic process	http://amigo.geneontology.org/amigo/term/GO:0006259	Uhrf1 Ddb2 Dbf4 Rec8 Top3a Mcm2 Ercc1 Dnase2a Mcm5 Tep1 Cdt1 Gmnn Pole Apobec3 Tex15 Tex11 Brca1 Cd40 Eya2 Tnfsfm13 Dnase1l1 Tcf3 Polm Ten1 Ctc1 Top2a Mnat1 Fancc Trip13 Tert Esco2 Mcm4 Donson Dnase1l2 Msh2 Telo2 Fam111a Cdca5 Rad9a Pola2 Pold4 Mus81 Hells Dnase1l3 Prim1 Mcm6 Rad51 Pcna Gins1 Dnmt3b Dclre1b Orc1 Mutyh Rad54l Cdc7 Ung Mcm7 Aplf Xpc Rad18 Blm Ppp4c Gins4 Gins3 Gins2 Topbp1 Rfc3 Fan…
4.78E-11	61	123	2.36708474	GO:0071675 regulation of mononuclear cell migration	http://amigo.geneontology.org/amigo/term/GO:0071675	Gcsam Akirin1 Xcl1 Ccl5 Cmklr1 S100a14 Cxcl17 Lrch1 Lgals9 Itgb3 Ptprj Ccl2 Spns2 Nbl1 Ccr2 Tmem102 Akt1 Tgfb1 Csf1 Ager Stk10 Apod Pla2g7 Aif1 Ccr1 Ccl20 Itga4 Stk39 Padi2 Klrk1 Gas6 Pdgfd Cxcl10 Ccl7 Serpine1 Lyn Lgals3 Spn Adam17 Jam2 Adam10 Mospd2 Mapk3 Grem1 Il27ra Ripk3 Spi1 Adam8 Coro1a Pycard Slc8b1 Ccr7 C3ar1 C5ar1 Cx3cr1 Cd200r1 Cxcl13 Cx3cl1 Ccl12 Trem1 Ccl3
4.97E-11	63	129	2.330987374	GO:0002688 regulation of leukocyte chemotaxis	http://amigo.geneontology.org/amigo/term/GO:0002688	Pgf Akirin1 Vegfb Xcl1 F7 Ccl5 Cmklr1 S100a14 Cxcl17 Cd74 Ptprj Ccl2 Nbl1 Ccr2 Csf1 Edn1 F2rl1 Pla2g7 Aif1 Ccr1 Cxcr2 Stk39 Edn3 Padi2 Bst1 Klrk1 Gas6 Rac2 Mif Cxcl10 Ccl7 Serpine1 Ccr7 Camk1d Lyn Adam17 Adam10 Zfp580 Mospd2 Mapk3 Ccl19 C5ar2 Grem1 Spi1 Lbp Mmp28 Nckap1l Slc8b1 Dysf Gpsm3 C3ar1 C5ar1 Gpr18 Cx3cr1 Tmem102 Cxcl13 Sell Il1b Ednra Cx3cl1 Ccl12 Trem1 Ccl3
5.05E-11	78	175	2.127382763	GO:0045766 positive regulation of angiogenesis	http://amigo.geneontology.org/amigo/term/GO:0045766	Pgf Gata2 Cd40 Vegfb Stat3 Emilin1 Grn Lrg1 Ccbe1 Itgb2 Itga5 Hk2 Klf4 Hspb1 Hmox1 Gata6 Fut1 Cybb Nfe2l2 Cd34 Brca1 Itgb3 Tert Smoc2 Emilin2 Itgb1 Cxcr2 Il1b F3 Angptl3 Hgf Nos3 Anxa3 Itgax Smad1 Cdh5 Pkm Sirt6 Serpine1 Vash2 Rras Thbs1 Prkd2 Zc3h12a S100a1 Cxcr4 Cx3cr1 Cysltr1 Sphk1 Chil1 Grem1 Acvrl1 Tlr3 Tgfbr2 Ramp2 Ccl24 Akt3 Rtn4 Ccl11 Erap1 C6 Emp2 Cyp1b1 C3 Il1a Adm Pik3cd C3ar1 C5ar1 Pr…
5.05E-11	78	175	2.127382763	GO:1904018 positive regulation of vasculature development	http://amigo.geneontology.org/amigo/term/GO:1904018	Pgf Gata2 Cd40 Vegfb Stat3 Emilin1 Grn Lrg1 Ccbe1 Itgb2 Itga5 Hk2 Klf4 Hspb1 Hmox1 Gata6 Fut1 Cybb Nfe2l2 Cd34 Brca1 Itgb3 Tert Smoc2 Emilin2 Itgb1 Cxcr2 Il1b F3 Angptl3 Hgf Nos3 Anxa3 Itgax Smad1 Cdh5 Pkm Sirt6 Serpine1 Vash2 Rras Thbs1 Prkd2 Zc3h12a S100a1 Cxcr4 Cx3cr1 Cysltr1 Sphk1 Chil1 Grem1 Acvrl1 Tlr3 Tgfbr2 Ramp2 Ccl24 Akt3 Rtn4 Ccl11 Erap1 C6 Emp2 Cyp1b1 C3 Il1a Adm Pik3cd C3ar1 C5ar1 Pr…
5.09E-11	43	73	2.811477922	GO:0046635 positive regulation of alpha-beta T cell activation	http://amigo.geneontology.org/amigo/term/GO:0046635	Syk Anxa1 Ptpn22 Tyk2 Ccr7 Ccr2 Il6 Cd28 Xcl1 Cd3e Foxp3 Cd24a Ccl19 H2-Ab1 Cd80 Tgfbr2 Rara Il18 Rasal3 Zap70 Il4ra Hlx Cd244a Cd83 Ada Nckap1l Ptprc Prkcq Blm Sash3 Il2rg Nlrp3 Nfkbiz Card11 Nfkbid Socs1 Ripk2 Shb Runx3 Il12rb1 Gimap3 Lilrb4a Irf1
5.12E-11	306	1019	1.433297438	GO:0032269 negative regulation of cellular protein metabolic process	http://amigo.geneontology.org/amigo/term/GO:0032269	Serpinf1 Timp1 Prkar2b Nol3 Brca1 Dbndd2 Irak3 Serpinb9b Cast Naip1 Samd4 Anxa8 Fetub Samsn1 Serping1 Ptprj Cpeb1 Prkar1b Serpine2 Ptprc Exosc8 Serpini1 Svbp Ppp1r8 Ophn1 Eif4ebp1 Dbndd1 Thy1 Inpp5j Lsm1 Dusp10 Prkrip1 Dcp1b Zc3h12a Serpinb6b Serpinb1a Serpinb9 Ppm1e Camk2n1 Camk2n2 Cadm4 Nanos3 Serpinb6a Serpina10 Serpina3f Serpina1a Cst7 Naip5 Nanos1 Plekhn1 Naip6 Naip2 Serpinb1c Hfe Actb Wnt9a…
5.97E-11	39	63	2.954698282	GO:0032731 positive regulation of interleukin-1 beta production	http://amigo.geneontology.org/amigo/term/GO:0032731	Ifi202b Ifi211 Ifi205 Ifi204 Casp1 Ccr7 Nlrp1a Hspb1 Mefv Gsdmd Pycard Nlrp3 Hk1 Aim2 Tlr4 Tlr6 Ccl19 Naip5 Stat3 F2rl1 Tnf P2rx7 Panx1 Myd88 Tlr8 Ripk2 Inava Trim16 Gbp5 Ccl3 Ager Casp4 Ifnar1 Tyrobp Egr1 Il6 Lilra5 Ifi207 Ccr5
6.31E-11	85	198	2.049004053	GO:1902107 positive regulation of leukocyte differentiation	http://amigo.geneontology.org/amigo/term/GO:1902107	Csf1 Vsir Syk Anxa1 Evi2b Smarcb1 Itgb3 Smarcd3 Actb Smarca4 Smarcc1 Smarce1 Ccr7 Ccr2 Gata3 Fos Dcstamp Wnt10b Adam8 Il6 H2-Aa Foxp3 Ccl19 Ccl3 Axl Ager Zfp36l1 Hcls1 Runx1 Cd4 Tnf Cd74 Kat5 Zap70 Il2ra Rhoh Tesc Cd27 Gas6 Lif Rara Socs1 Dusp10 Jun Fes Il4i1 Il4ra Hlx Lck Mmp14 Lgals9 Tgfb1 Il7r Zmiz1 Cd83 Ada Nckap1l Trem2 Inpp5d Ptprc Tyrobp Sash3 Il2rg Tgfbr2 Trib1 Nlrp3 Egr3 Nfkbiz Nfkbid Il…
6.31E-11	85	198	2.049004053	GO:1903708 positive regulation of hemopoiesis	http://amigo.geneontology.org/amigo/term/GO:1903708	Csf1 Vsir Syk Anxa1 Evi2b Smarcb1 Itgb3 Smarcd3 Actb Smarca4 Smarcc1 Smarce1 Ccr7 Ccr2 Gata3 Fos Dcstamp Wnt10b Adam8 Il6 H2-Aa Foxp3 Ccl19 Ccl3 Axl Ager Zfp36l1 Hcls1 Runx1 Cd4 Tnf Cd74 Kat5 Zap70 Il2ra Rhoh Tesc Cd27 Gas6 Lif Rara Socs1 Dusp10 Jun Fes Il4i1 Il4ra Hlx Lck Mmp14 Lgals9 Tgfb1 Il7r Zmiz1 Cd83 Ada Nckap1l Trem2 Inpp5d Ptprc Tyrobp Sash3 Il2rg Tgfbr2 Trib1 Nlrp3 Egr3 Nfkbiz Nfkbid Il…
6.53E-11	178	525	1.61826552	GO:1901652 response to peptide	http://amigo.geneontology.org/amigo/term/GO:1901652	Cav2 Stat3 Nr4a1 Anxa1 Nr4a2 Lpin3 Rab13 Slc2a1 Pik3r3 Leprotl1 Tyk2 Pkm Cyp11a1 Leprot Rab8b Pck2 Shc1 Erfe Cyp11b1 Scnn1b Fer Akt1 Sh2b2 Mmp9 Vamp2 Nfkbia Zfp36l1 Edn1 Uchl3 Rela Notch1 Jag1 Il1b Ptpn22 Stxbp3 Eif4ebp1 Ednra Mmp2 Smarcc1 Trib3 Mgarp Socs1 Egr1 Gdf15 Ptpre Trim72 Sorl1 Cited1 Fpr2 Socs3 Serpina3f Serpina1a Nlrp1a Serpinf1 Timp1 Col1a1 Tgfb1 Klf5 Cybb Nfe2l2 Cdc6 Pip4k2b Fyn Arg1…
6.75E-11	372	1288	1.3785298	GO:0018193 peptidyl-amino acid modification	http://amigo.geneontology.org/amigo/term/GO:0018193	Loxl3 Akt1 Zdhhc4 Unc119 Rps6ka1 Plod3 Trim28 Zdhhc24 P3h4 Crlf1 Ube2i Mapkapk2 Brca1 Cd40 Akt3 Yeats4 Tpgs1 Itk Fkbp1b Kat2a Prkch Vrk1 Cdc42bpb Prkcd Zdhhc20 Csnk1e Ttll1 Samsn1 Setd4 Rps6ka2 Trem2 Stk38 Lox Cd74 Loxl4 Padi1 Padi4 Mettl21a Ppil3 Ptprc Smyd2 Nmt2 Prkcq Mastl Pkn3 Ntmt1 Ttll11 Hat1 Mrgbp Ngf Il6ra Pias3 Bcar3 Asph Dph2 Ppie Padi2 Cdc7 Tpst2 Areg Tgfa Art4 Camk1 Qpctl Sgf29 Arl2bp…
6.87E-11	356	1223	1.389353063	GO:0048666 neuron development	http://amigo.geneontology.org/amigo/term/GO:0048666	Sema6b Efnb2 Ephb3 Epha2 Aplp1 Lama5 Atxn10 Zfyve27 Map1s Unc5b Nefh Dbnl Nrcam Emb Stmn4 Klhl1 Nckap1l Enah Twf2 Nptx1 Unc5a Rp1 Sema4c Nfasc Kif5c Notch1 Dclk1 Ngf Efna4 Ephb2 Stmn1 Ncdn Cdk5 Rhoh Actb Ephb4 Ephb6 Plxna1 Plxnd1 Vasp Cyfip1 Sema4b Efnb1 Pak3 Gpm6b Plxna3 Pbx4 Aplp2 Thy1 Zpr1 Dscaml1 Map4 Rac2 Arhgap44 Dbn1 Sema3f Brsk1 Dcdc2a Notch3 Sema7a Ppp1r9b Ss18l1 Nexn Dag1 Lyn Nrep Arf6 …
7.09E-11	366	1264	1.382047894	GO:0060429 epithelium development	http://amigo.geneontology.org/amigo/term/GO:0060429	Sox9 Col18a1 Gata6 Krt23 Gata3 Lama5 Dvl2 Krt19 Grhl2 Krt7 Sox8 Anxa1 Tjp2 Lrp5 Vangl2 Col24a1 Col15a1 Dvl1 Vasp Sipa1l3 Casp3 St14 Plet1 Pof1b Krt17 Krt20 Krt80 Ovol2 F11r Dag1 Ccdc40 Pck2 Maff Tprn Krt8 Krt16 Nrarp Apold1 Ccm2 Axin2 Acvrl1 Foxn1 Pgf Epha2 Ctnnb1 Id3 Sulf1 Etv4 Mmp9 Wnt9b Cnmd Fzd6 Wnt10b Tnf Kat5 Il6 Vim Notch1 Jag1 Bmp2 Src Plxna1 Plxnd1 Fgfr1 Ednra Nkd1 Foxj1 Hpse Wnt4 Hoxb5 …
7.36E-11	42	71	2.823449496	GO:2000514 regulation of CD4-positive alpha-beta T cell activation	http://amigo.geneontology.org/amigo/term/GO:2000514	Lgals9 Vsir Anxa1 Ccr7 Ccr2 Il6 Cd28 Xcl1 Cd3e Foxp3 Cd24a Ccl19 Ager Cd274 Twsg1 Tgfbr2 Rara Il4ra Hlx Loxl3 Cd83 Gata3 Arg2 Nckap1l Smad7 Il2ra Prkcq Sash3 Il2rg Nlrp3 Nfkbiz Card11 Nfkbid Socs1 Il18 Ripk2 Zc3h12a Shb Runx3 Gimap3 Tgfb1 Irf1
7.37E-11	66	139	2.266304271	GO:0001959 regulation of cytokine-mediated signaling pathway	http://amigo.geneontology.org/amigo/term/GO:0001959	Parp9 Cd74 Il1rn Zbp1 Nlrc5 Irak3 Ptprc Traf2 Casp4 Axl Ppp2cb Csf1 Arg1 Edn1 Syk F2rl1 Trem2 Ptpn2 Peli3 Samhd1 Padi2 Gfi1 Usp18 Pycard Gas6 Traip Oas3 Parp14 Cactin Ccl5 Isg15 Rnf113a1 Socs1 Stat2 Cxcr4 Adam17 Slit3 Sphk1 Trim6 Nkiras2 Tnfrsf1a Nol3 Gps2 Rabgef1 Irf7 Il6 Il1r1 Adar Laptm5 Ripk2 Ikbke Irgm1 Cd24a Cd300lf Mmp12 Trex1 Ticam2 Il1r2 Oas1c Naip1 Casp1 Oas1a Oas1g Naip5 Naip6 Naip2
7.68E-11	250	801	1.489692306	GO:0030162 regulation of proteolysis	http://amigo.geneontology.org/amigo/term/GO:0030162	Serpinf1 Hip1r Timp1 Bbc3 Cdc20 Nedd8 Nol3 Fzr1 Serpinb9b Cast Naip1 Anxa8 Clu Psme1 Csnk1e Fetub Serping1 Adam8 Serpine2 Serpini1 Tnfrsf1b Rnf19b Casp2 Ophn1 Trib1 Nlrp3 Trib3 Tnfrsf23 Rnf144b Hip1 Serpinb6b Serpinb1a Serpinb9 Sh3rf2 Serpinb6a Serpina10 Rnf217 Arih2 Serpina3f Serpina1a Cst7 Nlrp1a Naip5 Ecscr Dda1 Psme2b Nlrp12 Naip6 Naip2 Serpinb1c Psme2 Hfe Plaur Wnt9a Akt1 Bax Chfr Gipc1 Myc …
7.76E-11	127	341	1.777617938	GO:0071214 cellular response to abiotic stimulus	http://amigo.geneontology.org/amigo/term/GO:0071214	Ercc1 Rad9a Opn3 Piezo2 Gpr68 Ddb2 Mlst8 Casp1 Pycard Nlrp3 Sox9 Rgs9 Zfp36l1 Cdkn1a Trp53inp1 Xpc Casp3 Gnb5 Bmf Trex1 Trp53 Capn3 Timp1 Col1a1 Tgfb1 Relb Map3k20 Cnn2 Itga2 Gata3 Brca1 Cd40 Mmp9 Irf1 Avpr1a Itgb3 Aurkb Map3k1 Prkcd Myc Slc38a2 Ciita Asic1 Ankrd1 Il33 Bard1 Efhd1 Rad51 Pcna Il1b Mme Nfkb1 Bcl10 Slc2a1 Slc9a1 Casp2 Scnn1a Tnfrsf1a Rad51ap1 Blm Cln3 Scnn1b Tlr3 Mmp2 Cryab Chek1 Cd…
7.76E-11	127	341	1.777617938	GO:0104004 cellular response to environmental stimulus	http://amigo.geneontology.org/amigo/term/GO:0104004	Ercc1 Rad9a Opn3 Piezo2 Gpr68 Ddb2 Mlst8 Casp1 Pycard Nlrp3 Sox9 Rgs9 Zfp36l1 Cdkn1a Trp53inp1 Xpc Casp3 Gnb5 Bmf Trex1 Trp53 Capn3 Timp1 Col1a1 Tgfb1 Relb Map3k20 Cnn2 Itga2 Gata3 Brca1 Cd40 Mmp9 Irf1 Avpr1a Itgb3 Aurkb Map3k1 Prkcd Myc Slc38a2 Ciita Asic1 Ankrd1 Il33 Bard1 Efhd1 Rad51 Pcna Il1b Mme Nfkb1 Bcl10 Slc2a1 Slc9a1 Casp2 Scnn1a Tnfrsf1a Rad51ap1 Blm Cln3 Scnn1b Tlr3 Mmp2 Cryab Chek1 Cd…
8.88E-11	213	659	1.542706363	GO:0071417 cellular response to organonitrogen compound	http://amigo.geneontology.org/amigo/term/GO:0071417	Cav2 Stat3 Nr4a1 Nr4a2 Lpin3 Rab13 Rragc Pik3r3 Sesn2 Leprotl1 Sesn3 Tyk2 Gnb5 Pkm Cyp11a1 Gna15 Leprot Rab8b Sesn1 Pck2 Rragb Shc1 Erfe P2ry6 Cyp11b1 Scnn1b Fer Sox9 Col6a1 Col1a1 Akt1 Dnmt1 Sh2b2 Mef2c Neurl1a Bcl2l1 Ehmt2 Hcn2 Vamp2 Zfp36l1 Edn1 Uchl3 Wnt10b Trem2 Tnf Cpeb1 Col3a1 Capn2 Il1b Dnmt3b Ptpn22 Col1a2 Itpr2 Eif4ebp1 Col4a1 Ednra Mmp2 Pdgfd Smarcc1 Trib3 Klf16 Mgarp Socs1 Trpm4 Gdf15…
1.08E-10	67	143	2.236288586	GO:0043123 positive regulation of I-kappaB kinase/NF-kappaB signaling	http://amigo.geneontology.org/amigo/term/GO:0043123	S100a4 Cd40 Traf3ip2 Trim27 Tnf Card9 Traf2 Lurap1 Trim30a Eda2r Ubd Card11 Trim14 Trim62 Ripk2 S100a13 Tifa Trim30b Trim12c Trim30d Tnip2 Irak4 Trim5 Trim12a Trim6 Ube2i Clec4n Rela Casp1 Il1b Tlr3 Tlr4 F2rl1 Cd4 Cd74 Trim8 Htr2b Traf5 Il1a Alpk1 Bcl10 Tnfrsf1a Tradd Tirap Ltf Myd88 Lpar1 Inava Ikbke Unc5cl Tlr9 Rnf31 F2r Birc2 Ccl19 Nup62 Fyn Ctnnb1 Peli1 Ajuba Clec4d Prkcb Zc3hav1 Cx3cl1 Tlr6 …
1.16E-10	52	99	2.507016724	GO:0048525 negative regulation of viral process	http://amigo.geneontology.org/amigo/term/GO:0048525	Oas1c Apobec3 Trim27 Ifitm3 Oasl2 Oas3 Oas2 Isg20 Oasl1 Oas1a Ifitm6 Ifitm2 Rnasel Oas1g Trim28 Trim8 Trim59 Bst2 Slpi Rsad2 Ly6e Eif2ak2 Tnf Trim26 Stat1 Gsn Ifih1 Zc3hav1 Trim21 Ltf Isg15 Trim14 Trim62 Zfp36 Ch25h Ppia Trim6 Morc2a Znfx1 Fbln1 Ciita Cd74 Fam111a Sp100 Trim30a Ccl5 Trim12c Trim30d Trim5 Trim12a Ifi204 Ifi207
1.50E-10	154	441	1.666752877	GO:0006979 response to oxidative stress	http://amigo.geneontology.org/amigo/term/GO:0006979	Prdx2 Hmox1 Nfe2l2 Fancc Oxr1 Apod Anxa1 Prkra Hspb1 Trpm2 Pcgf2 Src Slc7a11 Trp53inp1 Ezh2 Mt3 Nudt15 Melk Tbc1d24 Txnip Zc3h12a Cdkn2a Sphk1 Mmp14 Mapk7 Col1a1 Akt1 Axl Ercc1 Upk3bl Pdk1 Mgst1 Nol3 Ncf1 Mmp9 Cdk1 Arg1 Rack1 Sdc1 Fkbp1b Pxdn Cygb Fos Edn1 Mctp1 Gpx8 Prkcd Abcc1 Aif1 Tnf Pdgfrb Aldh3b1 Fosl1 Rela Pycr1 Il18rap Ptprn Capn2 Pycr2 Ddr2 Slc23a2 Pcna Il1a Ggt7 Fbxw7 Gpx7 Hgf Sesn2 Nos…
1.53E-10	309	1040	1.41812405	GO:0051050 positive regulation of transport	http://amigo.geneontology.org/amigo/term/GO:0051050	Calm1 Bbc3 Stac2 Cadps2 Syk Sftpd Trem2 Anxa1 Acsl5 Azin2 Tcaf2 Stim1 Thy1 Zpr1 Rab27a Stac Kctd7 Calm2 Tcaf1 Sirpa Sct Npsr1 Erfe Cd177 Fcer1g Flot1 Sirpb1b Sirpb1a Hip1r Cfp Anxa2 Ccr7 S100a10 Bak1 Akt1 Nfe2l2 F2rl1 Ildr1 Abcg1 Bok Stxbp1 Il1b Aimp1 Fgr Cdk5 P2rx7 Clec4b1 Camk1 Mfge8 Cask Mif Sirt6 Ccl2 Abca7 Apln Atp8a1 Ctss Sfn Cd300lf Nlgn2 Gper1 Kcnn4 Gpc3 S100a8 S100a9 Nr1h2 Ccl19 Grem1 Cd…
1.56E-10	27	36	3.57973061	GO:0019884 antigen processing and presentation of exogenous antigen	http://amigo.geneontology.org/amigo/term/GO:0019884	H2-Aa H2-DMb2 Mfsd6 Fcer1g B2m H2-Ab1 Ctse H2-M3 Tapbp H2-K1 Mr1 Tap1 H2-DMa Ctss Clec4a1 H2-Eb1 H2-DMb1 Fcgr1 Psme1 Tap2 Cd74 Ifi30 Psme2b Psme2 Clec4b1 Clec4a2 Clec4a3
1.58E-10	50	94	2.538816036	GO:1990868 response to chemokine	http://amigo.geneontology.org/amigo/term/GO:1990868	Ccl3 Ccl24 Ccl8 Ccl6 Ccl4 Ccl9 Ccl11 Cxcl13 Ccl20 Xcl1 Cxcl5 Pf4 Cxcl3 Cxcl1 Cxcl9 Cx3cl1 Ccl22 Ccl17 Cxcl10 Ccl5 Ccl12 Ccl7 Ccl2 Cxcl2 Lrch1 Ccl19 Zc3h12a Gpr75 Edn1 Trem2 Cxcr2 Gpr35 Stk39 Padi2 Ccr9 Rnf113a1 Ccr7 Lyn Ackr2 Cxcr4 Cxcr6 Ccr2 Cxcr3 Cx3cr1 Slit3 Ccr5 Lox Grk2 Ccr1 Cxcl17
1.58E-10	50	94	2.538816036	GO:1990869 cellular response to chemokine	http://amigo.geneontology.org/amigo/term/GO:1990869	Ccl3 Ccl24 Ccl8 Ccl6 Ccl4 Ccl9 Ccl11 Cxcl13 Ccl20 Xcl1 Cxcl5 Pf4 Cxcl3 Cxcl1 Cxcl9 Cx3cl1 Ccl22 Ccl17 Cxcl10 Ccl5 Ccl12 Ccl7 Ccl2 Cxcl2 Lrch1 Ccl19 Zc3h12a Gpr75 Edn1 Trem2 Cxcr2 Gpr35 Stk39 Padi2 Ccr9 Rnf113a1 Ccr7 Lyn Ackr2 Cxcr4 Cxcr6 Ccr2 Cxcr3 Cx3cr1 Slit3 Ccr5 Lox Grk2 Ccr1 Cxcl17
1.59E-10	85	201	2.018421903	GO:0022408 negative regulation of cell-cell adhesion	http://amigo.geneontology.org/amigo/term/GO:0022408	Lgals9 Tnfaip8l2 Cd274 Vsir Cd86 Anxa1 Pag1 Ptpn22 Akna Vsig4 Myadm Cd80 Adora2a Mad1l1 Lag3 Cd276 Nfkbid Foxp3 Vtcn1 Cebpb Nrarp Slfn1 Cdh1 Mapk7 Akt1 Klf4 Hfe B4galnt2 Arg1 Havcr2 Nckap1l Twsg1 Ctla4 Notch1 Il1rn Jag1 Bmp2 Mad2l2 Gpnmb Cd9 Tmem131l Mbp Epcam Tigit Il4i1 Spint2 Spi1 Tspan32 Il4ra Cd37 Hlx Alox12 Loxl3 Tgfb1 Prdx2 Irf1 Peli1 Arg2 Prkcd Scrib Ptpn2 Cd74 Smad7 Serpine2 Il2ra Laptm5…
1.62E-10	46	83	2.64526278	GO:0070098 chemokine-mediated signaling pathway	http://amigo.geneontology.org/amigo/term/GO:0070098	Ccl3 Ccl24 Ccl8 Ccl6 Ccl4 Ccl9 Ccl11 Cxcl13 Ccl20 Xcl1 Cxcl5 Pf4 Cxcl3 Cxcl1 Cxcl9 Cx3cl1 Ccl22 Ccl17 Cxcl10 Ccl5 Ccl12 Ccl7 Ccl2 Cxcl2 Ccl19 Gpr75 Edn1 Trem2 Cxcr2 Gpr35 Stk39 Padi2 Ccr9 Rnf113a1 Ccr7 Lyn Ackr2 Cxcr4 Cxcr6 Ccr2 Cxcr3 Cx3cr1 Slit3 Ccr5 Ccr1 Cxcl17
1.67E-10	63	132	2.278010388	GO:0070555 response to interleukin-1	http://amigo.geneontology.org/amigo/term/GO:0070555	Ccl3 Ccl24 Ccl8 Cd40 Ccl6 Ccl4 Ccl9 Irak3 Ccl11 Anxa1 Il1r1 Ccl20 Tnfrsf11a Xcl1 Il1rn Cx3cl1 Ccl22 Ccl17 Ccl5 Ccl12 Ccl7 Ccl2 Ccl19 Il6 Dab2ip Myd88 Zc3h12a Cited1 Sox9 Edn1 Myc Has2 Hes1 Ankrd1 Rela Il1b Src Nfkb1 Pycard Mmp2 Adamts7 Cactin Inhbb Egr1 Akap12 Adamts12 Mapk11 Cebpb Cxcl2 Mapk3 Chil1 Tank Il1rl2 Rps6ka4 Zbp1 Ripk2 Tnip2 Il1r2 Irf1 Fn1 Sirpa Cfl1 Rbmxl1
1.72E-10	303	1017	1.422036545	GO:0043066 negative regulation of apoptotic process	http://amigo.geneontology.org/amigo/term/GO:0043066	Axl Apoe Bcl2l1 Pea15a Ube2z Nol3 Birc5 Eya2 Ube2o Naip1 Cd74 Ptma Src Ngf Hgf Cd27 Cryab Faim Tnfrsf23 Armc10 Mcl1 Birc2 Sh3rf2 Sphk1 Naip5 Ntf5 Naip6 Naip2 Capn3 Mlst8 Wnt9a Tcf7 Mapk7 Akt1 Bcl2l12 Bax Hspb1 Prdx2 Mef2c Tnfrsf22 Pik3cg Nr4a1 Rela Adam8 Ifi202b Plac8 Clec5a Cln3 Gas6 Mt3 Mt1 Cx3cl1 Mif Atf5 Camk1d Zc3h12a Serpinb9 Cebpb Fcer1g Hsh2d Ccr5 Bcl2a1d Bcl2a1a Alox12 Zfp385a Itga5 Sox9…
1.80E-10	138	384	1.715287584	GO:0042326 negative regulation of phosphorylation	http://amigo.geneontology.org/amigo/term/GO:0042326	Prkar2b Dbndd2 Irak3 Samsn1 Ptprj Prkar1b Ptprc Dbndd1 Thy1 Inpp5j Pik3ip1 Tigar Dusp10 Prkrip1 Ppm1e Camk2n1 Camk2n2 Cadm4 Actb Hspb1 Gadd45b Tnfaip3 Ajuba Cdkn1a Washc1 Il1b Ephb2 Hgf Trib3 Ptprh Gadd45a Socs1 Ppp1r15a Zc3h12a Aida Cdkn2a Slfn1 Akt1 Apoe Fbln1 Pip4k2b Pkib Adora2a Adarb1 Rack1 Wars Trim27 Prkcd Pibf1 Stk38 Xdh Ptpn2 Lrp5 Pip4k2c Smad7 Ddr2 Pip4k2a Dab2ip Rassf2 Bmp2 Adar Gba C9…
2.00E-10	41	70	2.795599143	GO:1903556 negative regulation of tumor necrosis factor superfamily cytokine production	http://amigo.geneontology.org/amigo/term/GO:1903556	Irak3 Ptpn22 Zc3h12a Syt11 Lbp Cd34 Cd274 Vsir Havcr2 Arg2 Trim27 Gas6 Cx3cl1 Cactin Rara Tspo Nfkbil1 Clec4a1 Nlrc3 C5ar2 Axl Il27ra Tlr6 Tnfaip3 Trem2 Gpnmb Trim30a Sirpa Tlr4 Foxp3 Cd24a Gpr18 Bcl3 Arrb2 Cd33 Clec4b1 Clec4a2 Ptger4 Clec4a3 Lilrb4a Ltf
2.07E-10	89	215	1.975789298	GO:0000302 response to reactive oxygen species	http://amigo.geneontology.org/amigo/term/GO:0000302	Prdx2 Apod Anxa1 Pcgf2 Src Ezh2 Nudt15 Cdkn2a Sphk1 Mapk7 Col1a1 Akt1 Axl Hmox1 Trpm2 Nfe2l2 Ncf1 Mmp9 Cdk1 Arg1 Rack1 Sdc1 Fkbp1b Fos Edn1 Prkcd Pdgfrb Fosl1 Rela Pycr1 Il18rap Ptprn Capn2 Ddr2 Pcna Il1a Hgf Sesn2 Nos3 Areg Foxp1 Btk Star Casp3 Mmp2 Pdgfd Sesn3 Cryab Tpm1 Ucp2 Becn1 Apex1 Gch1 Sesn1 Txnip Prkaa1 Jun Rhob Fabp1 Zfp580 Bak1 Mapk3 Fancc Fer Ppp2cb Tnfaip3 Ripk3 Cyp1b1 Atg7 Trex1 Lc…
2.11E-10	92	225	1.951616096	GO:0007160 cell-matrix adhesion	http://amigo.geneontology.org/amigo/term/GO:0007160	Itga5 Itgb7 Itga3 Itgae Itga2 Cd34 Itgb3 Itgb4 Emp2 Cd96 Fermt3 Itgb1 Fn1 Itga6 Itgax Itgal Thy1 Plet1 Itgbl1 Hpse Msln Itgad Col5a3 Nid1 Ldb1 Ptprj Cdk5 Rhod Grem1 Itgb2 Acvrl1 Mmp14 Tiam1 Bcam Ddr1 Actn3 Fut1 Actn1 Vcl Apod Itgb5 Efemp2 Col3a1 Itga4 Jag1 Bcl2l11 Src Vcam1 Pip5k1a Angptl3 Bst1 Emilin1 Iqgap1 Cask Gpm6b L1cam Thsd1 Itga11 Tesk2 Serpine1 Acer2 Rras Dag1 Thbs1 Cdk6 Rcc2 S100a10 Ada…
2.13E-10	200	615	1.552186715	GO:0051301 cell division	http://amigo.geneontology.org/amigo/term/GO:0051301	Unc119 Spire2 Cenpv Aurkb Plk2 Incenp Cep55 Plk4 Mitd1 Aurka Plk1 Snx33 Rtkn Anln Akna Evi2b Birc5 Cdca8 Exoc6b Exoc1 Kat2a Mbip Notch1 Wnt7a Sgf29 Tgfb2 Pdgfb Calm1 Ube2c Spag5 Ccne1 Tgfb1 Kif20a Syce2 Ralb Rab11a Pgf Chmp2b Kit Cdc20 Cdt1 Cdk4 Bcl2l1 Rala Git1 Kif11 Chfr Ube2i Ncapg Cdc6 Gipc1 Fbxo5 Cdk1 Epb41l2 Fzr1 Myo19 Pimreg Vrk1 Tgfb3 Kif2a Ska3 Bora Bin3 Haus4 Myh9 Nde1 Mis18a Racgap1 Cd…
2.34E-10	66	142	2.218424604	GO:1903038 negative regulation of leukocyte cell-cell adhesion	http://amigo.geneontology.org/amigo/term/GO:1903038	Lgals9 Tnfaip8l2 Cd274 Vsir Cd86 Anxa1 Pag1 Ptpn22 Vsig4 Cd80 Adora2a Mad1l1 Lag3 Cd276 Nfkbid Foxp3 Vtcn1 Cebpb Nrarp Slfn1 Akt1 Klf4 Hfe Arg1 Havcr2 Nckap1l Twsg1 Ctla4 Gpnmb Tmem131l Tigit Il4i1 Tspan32 Il4ra Cd37 Hlx Loxl3 Tgfb1 Prdx2 Irf1 Peli1 Arg2 Scrib Ptpn2 Cd74 Smad7 Il2ra Laptm5 Casp3 Foxj1 Socs1 Fgl2 Zc3h12a Cdkn2a Cd24a Spn Runx3 Hspb1 Sftpd Cd300a H2-Aa Gimap3 Lilrb4a Xcl1 Adam8 Zfp…
2.39E-10	37	60	2.943334057	GO:0048247 lymphocyte chemotaxis	http://amigo.geneontology.org/amigo/term/GO:0048247	Ccl3 Ccl24 Ccl8 Cxcl16 Ccl6 Ccl4 Ccl9 Ccl11 Ccl20 Xcl1 Cx3cl1 Ccl22 Ccl17 Ccl5 Ccl12 Ccl7 Ccl2 Ccl19 Cxcl13 Adam8 Ccr2 Stk39 Padi2 Klrk1 Gas6 Cxcl10 Adam17 Cklf Adam10 Plec Slc8b1 Hsd3b7 Ch25h Gpr183 Tmem102 Cxcr3 Ccr7
2.44E-10	348	1202	1.381859404	GO:1901698 response to nitrogen compound	http://amigo.geneontology.org/amigo/term/GO:1901698	Cav2 Stat3 Ube2g2 Ly6g6e Ly6f Nr4a1 Anxa1 Nr4a2 Lpin3 Rab13 Slc2a1 Rragc Pik3r3 Sesn2 Fbxo17 Leprotl1 Sesn3 Tyk2 Gnb5 Pkm Cyp11a1 Gna15 Leprot Rab8b Sesn1 Pck2 Fbxo2 Rragb Uggt2 Shc1 Erfe P2ry6 Fbxo6 Rnf121 Ly6g6d Ly6a Cyp11b1 Ly6c1 Scnn1b Fer Sox9 Col6a1 Col1a1 Akt1 Dnmt1 Sh2b2 Mef2c Neurl1a Bcl2l1 Ehmt2 Mmp9 Cd68 Hcn2 Vamp2 Nfkbia Zfp36l1 Edn1 Syk Uchl3 Ly6e Wnt10b Trem2 Tnf Npc1 Rela Cpeb1 Itg…
2.44E-10	79	183	2.060464249	GO:0002706 regulation of lymphocyte mediated immunity	http://amigo.geneontology.org/amigo/term/GO:0002706	Cd40 Tnfsfm13 C4bp Tnfrsf1b Klrk1 Klrc1 Cd226 Shld1 Nectin2 H2-M3 Vsir Tap2 Xcl1 Hmces Lag3 Clec2d Clcf1 Cd24a H2-K1 H2-T23 H2-Bl H2-D1 Klrb1b Hfe Ager Ahr Nckap1l Il18r1 Il1r1 Mr1 Traf2 Il1b Mad2l2 Was Btk Trpm4 Il18 Foxp3 Arrb2 B2m Il4i1 Ripk3 Tnf Vav1 Lgals9 Il7r Il27ra Gata3 Fcgr1 Arg1 Havcr2 Rsad2 Cd96 Trem2 Msh2 C3 Il6 Smad7 Cd28 Il18rap Ptprc P2rx7 Aplf Sash3 Nlrp3 Foxj1 Arid5a Ccr2 Spn Fc…
2.44E-10	63	133	2.260882491	GO:0050864 regulation of B cell activation	http://amigo.geneontology.org/amigo/term/GO:0050864	Tnfrsf13b Cd40 Tnfsfm13 Syk Samsn1 Tyrobp Sash3 Tnfsf13b Bank1 Clcf1 Lyn Shld1 Tnfaip3 Hmces Cd24a Gpr183 Nfam1 Ahr Nckap1l Cd74 Ctla4 Ptprc Nfatc2 Ephb2 Mad2l2 Cd27 Cd19 Btk Mif Vav3 Sh3kbp1 Tlr9 Cdkn1a Siglecg Tbc1d10c Mmp14 Il27ra Mef2c Ada Ikzf3 Peli1 Zfp36l1 Msh2 Cd28 Inpp5d Laptm5 Aplf Il2rg Casp3 Foxj1 Card11 Themis2 Tlr4 Foxp3 Cdkn2a Zfp36l2 Tnip2 Exosc6 Lilrb4a Tgfb1 Tcf3 Il6 Cd300a
2.44E-10	173	514	1.606467952	GO:1902532 negative regulation of intracellular signal transduction	http://amigo.geneontology.org/amigo/term/GO:1902532	Kctd10 Bcl2l1 Fhl2 Nol3 Tnfaip1 Ddit4 Irak3 Tnip1 Sec14l1 Ajuba Pde10a Cd74 Ptprj Dusp2 Src Ptpn22 Sesn2 Arhgap25 Kctd13 Sesn3 Nlrp3 Arhgap44 Trim59 Pik3ip1 Dusp8 Bank1 Sesn1 Armc10 Mcl1 Dusp10 Pde3a Phlda3 Tnfaip8l1 Ccdc125 Nlrc3 Nlrp12 Bcl2l12 Hspb1 Tnfaip3 Il1b Ephb2 P2rx7 Vgll4 Mif Nfkbid Zc3h12a Aida Zfp385a Mapk7 Foxm1 Spi1 Apoe Homer3 Rasa4 Cd44 Fbln1 Epha2 Cdt1 Ppp2cb Ifi35 Nfe2l2 Mmp9 Dh…
2.56E-10	50	95	2.512091656	GO:0042116 macrophage activation	http://amigo.geneontology.org/amigo/term/GO:0042116	Lbp Syk Trem2 Tyrobp Dysf Sbno2 Cst7 Tnf Il33 Slc11a1 Ctsc Syt11 Ifi35 Ager Clu Nmi Tlr2 Foxp1 Crtc3 Tlr3 Tlr4 Thbs1 Vsig4 Tlr1 Tlr9 Tlr6 Jund Ifngr1 C1qa C5ar1 Lgals9 Mmp8 Havcr2 Il1rl1 Stk39 Il4ra Slc7a2 Plcg2 Grn Trex1 Cx3cr1 Jun Pla2g4a Adgrf5 Tnip2 Sphk1 Ifngr2 Casp1 Cx3cl1 Aif1
3.14E-10	47	87	2.578503275	GO:0002532 production of molecular mediator involved in inflammatory response	http://amigo.geneontology.org/amigo/term/GO:0002532	Cd300a Zc3h12a Adam17 Stat3 Ncf1 Nos2 Apod Tnf Cd6 Ephb2 Ezh2 Il4ra Pycard Btk Myd88 Grn Cuedc2 Serpine1 Tlr4 Lyn Il17d Sirpa Tlr6 Pld3 Prdx2 Lbp Appl2 Syk Trem2 Pdcd4 Il1r2 Card9 Slc7a2 Adcy7 Gpsm3 Dusp10 Pbxip1 Nlrc3 Pld4 Fcer1g Alox5ap Rab44 Gbp5 Mefv Il6 Chil3 Lilrb4a
3.14E-10	151	434	1.660643079	GO:0010959 regulation of metal ion transport	http://amigo.geneontology.org/amigo/term/GO:0010959	Calm1 Cacnb3 Homer3 Hfe Stac2 Scn1b Fkbp1b Cacnb1 Fgf12 Kcnip2 Kcnab1 Kcnab2 Kcnip4 Stim1 Thy1 Stac Kcne3 Cbarp Calm2 Kcns1 Npsr1 Cacnb2 Gramd2 Akt1 Tgfb1 Stom Clec4b1 Cask Camk2d Pdgfb Il16 Ctnnb1 Kcnq1 Psen2 Cacna1d Ywhah Adora2a Rgs9 Itgb3 Trim27 Hes1 Cd4 Efhb Diaph1 Gsto1 Gpr35 Lrrc26 Stk39 Ptpn22 Gem Slc9a1 Cdk5 Tesc Cxcl9 P2rx7 P2rx4 Gnb2 Cd19 Flna Cx3cl1 Jak3 Rrad Trpc6 Gnb5 Gnai2 Slc8b1 C…
3.20E-10	224	710	1.505839731	GO:0120035 regulation of plasma membrane bounded cell projection organization	http://amigo.geneontology.org/amigo/term/GO:0120035	Sema6b Eps8l1 Zfyve27 Dbnl Akirin1 Twf2 Trem2 Sema4c Odf2 Ngf Pdpn Capzb Plxna1 Plxnd1 Sema4b Dock11 Pak3 Plxna3 Thy1 Arhgap44 Dbn1 Sema3f Dcdc2a Sema7a Ss18l1 Cdc42ep4 Cdc42ep2 Islr2 Plxnb1 Map6 Gm14137 Cdc42ep5 Plxnc1 Ccr7 Akt1 Crabp2 Ephb3 Neurl1a Ywhah F2rl1 Tnfrsf12a Rp1 Fn1 Ephb2 Wnt7a Ccdc88a Inpp5j Trim67 Icam1 Lpar1 Cd24a Tacstd2 H2-K1 Ccl19 H2-D1 Rhog Fer Serpinf1 Efnb2 Itga3 Apoe Cd44 …
3.71E-10	125	341	1.749623954	GO:0062197 cellular response to chemical stress	http://amigo.geneontology.org/amigo/term/GO:0062197	Prdx2 Nfe2l2 Fancc Anxa1 Mlst8 Casp1 Pycard Nlrp3 Prkra Hspb1 Pcgf2 Zfp36l1 Oxr1 Ddit3 Src Slc7a11 Trp53inp1 Ezh2 Casp3 Mt3 Melk Tbc1d24 Zc3h12a Cdkn2a Sphk1 Capn3 Mapk7 Akt1 Axl Relb Hmox1 Pdk1 Mgst1 Trpm2 Nol3 Ncf1 Mmp9 Cdk1 Arg1 Rack1 Fos Edn1 Prkcd Myc Aif1 Tnf Aldh3b1 Rela Pycr1 Il18rap Efhd1 Pycr2 Ddr2 Pcna Dnmt3b Fbxw7 Slc2a1 Hgf Sesn2 Nos3 Foxp1 Cln3 Stx4a Btk Nono Eif2ak3 Pdgfd Tpm1 Becn…
3.87E-10	31	46	3.216569534	GO:0036230 granulocyte activation	http://amigo.geneontology.org/amigo/term/GO:0036230	Syk Tyrobp Cd177 Fcer1g Dnase1l3 Scnn1b Il18 Stxbp2 Vamp2 F2rl1 Prkcd Tnf Anxa1 Cxcr2 Stxbp3 Cxcl5 Anxa3 Itgam Stx4a Grn Ptafr Abr Myd88 Spi1 Traf3ip2 Il18rap Ccr2 Fcgr4 Cd300a Ccl5 Ccl3
3.99E-10	94	234	1.917348589	GO:0051403 stress-activated MAPK cascade	http://amigo.geneontology.org/amigo/term/GO:0051403	Ager Wnt7b Traf5 Traf1 Traf2 Rassf2 Ptpn22 Wnt7a Eda2r Tnfrsf23 Dusp10 Ankrd6 Rell2 Rell1 Sh3rf2 Spi1 Zfp36l1 Tnf Il1b Hgf Cd27 Tlr3 Mdfi Tlr4 Aida Zfp36 Cdc42ep5 Tpd52l1 Foxm1 Daxx Map3k20 Gadd45b Ncf1 Mbip F2rl1 Igfbp6 Map3k12 Gps2 Xdh Sema4c Dab2ip Card9 Stk39 Bmp2 Il1a Mecom Pycard Tirap Cryab Trib1 Myd88 Arl6ip5 Mid1 Gadd45a Map4k1 Tgfb2 Ulk4 Mdfic Inava Zc3h12a Unc5cl Ccr2 Rap2a Zfp622 Magi…
4.50E-10	277	921	1.435519912	GO:0009725 response to hormone	http://amigo.geneontology.org/amigo/term/GO:0009725	Cav2 Timp1 Ramp2 Rarg Ebi3 Stat3 Nos2 Tshr Nr4a1 Anxa1 Paqr8 Nr4a2 Lpin3 Src Hsd3b1 Rab13 Slc2a1 Pik3r3 Nos3 Leprotl1 Pgr Tyk2 Kank2 Pkm Cyp11a1 Ramp1 Leprot Rab8b Rara Ptger4 Pck2 Shc1 Erfe Sstr2 Gper1 Cyp11b1 Scnn1b Nr1h2 Fer Akt1 Sh2b2 Kit Gata6 Nsmf Ddit4 Vamp2 Zfp36l1 Edn1 Uchl3 Fbxo32 Hcls1 Wnt10b Npc1 Il1b Stxbp3 Eif4ebp1 Ednra Smarcc1 Trib3 Mgarp Socs1 Egr1 Gdf15 Ptpre Lyn Trim72 Pid1 P2r…
4.57E-10	189	578	1.560713	GO:0051347 positive regulation of transferase activity	http://amigo.geneontology.org/amigo/term/GO:0051347	Tpd52l1 Unc119 Axl Ddr1 Kit Ephb3 Epha2 Pik3r5 Bora Cd74 Pdgfrb Incenp Ddr2 Rassf2 Il6ra Ephb2 Areg Camkk2 Ephb4 Ephb6 Tgfa Lat Fgfr1 Pdgfd Parm1 Clspn Musk Trib1 Ccr7 Arrb2 Dvl2 Ajuba Cd86 Adam8 Tgfbr2 Trib3 Ccdc88a Mif Npm1 Chil1 Ccl19 Grem1 Axin2 Pdgfb Lgals9 Akt1 Dbf4 Daxx Lcp2 Apoe Klf4 Mob3a Mmd Ralb Prlr Cdc20 Rplp1 Ube2i Fcgr1 Ncf1 Eef1a2 Cdc6 Cd40 Chtf18 Pkib Tcf3 Fzr1 Rad50 Pik3cg Fam20…
4.67E-10	256	838	1.458092341	GO:0006974 cellular response to DNA damage stimulus	http://amigo.geneontology.org/amigo/term/GO:0006974	Ddb2 Rec8 Mcm2 Ercc1 Bax Mcm5 Crip1 Pole Bcl2l1 Tex15 Brca1 Eya2 Cdk1 Polm Mnat1 Fancc Mcm4 Msh2 Cd74 Cdca5 Rad9a Pold4 Mus81 Bok Mcm6 Ube2t Wdr76 Rad51 Pcna Dclre1b Chd1l Fancg Tnfrsf1b Mutyh Rad54l Cdc7 Chek2 Ung Mcm7 Casp2 Aplf Xpc Rad18 Blm Ppp4c Gins4 Gins2 Usp28 Topbp1 Uba7 Rfc3 Fancd2 Polq Neil2 Apex1 Parp2 Zranb3 Pml Dtl Wdhd1 Tigar Inip Mcl1 Pold1 Eme1 Neil3 Exo1 Timeless Pclaf Rbbp8 Phl…
4.84E-10	109	286	1.819070567	GO:0051924 regulation of calcium ion transport	http://amigo.geneontology.org/amigo/term/GO:0051924	Calm1 Cacnb3 Homer3 Stac2 Fkbp1b Cacnb1 Stim1 Thy1 Stac Cbarp Calm2 Npsr1 Cacnb2 Gramd2 Clec4b1 Cask Pdgfb Il16 Tgfb1 Ctnnb1 Psen2 Cacna1d Adora2a Rgs9 Itgb3 Trim27 Hes1 Cd4 Efhb Diaph1 Gsto1 Gpr35 Ptpn22 Gem Slc9a1 Cdk5 Cxcl9 P2rx7 P2rx4 Cd19 Cx3cl1 Jak3 Rrad Trpc6 Gnb5 Gnai2 Slc8b1 Cxcl10 Cd84 Rgs4 Wfs1 Tspo Lyn Gjc2 Tlr9 Cxcr4 F2r P2ry6 F2rl3 Lgals3 Selenon Cemip Gper1 Camk2d Arrb2 Cav3 Bax Fy…
5.15E-10	320	1095	1.39484176	GO:0010243 response to organonitrogen compound	http://amigo.geneontology.org/amigo/term/GO:0010243	Cav2 Stat3 Ube2g2 Nr4a1 Anxa1 Nr4a2 Lpin3 Rab13 Slc2a1 Rragc Pik3r3 Sesn2 Fbxo17 Leprotl1 Sesn3 Tyk2 Gnb5 Pkm Cyp11a1 Gna15 Leprot Rab8b Sesn1 Pck2 Fbxo2 Rragb Uggt2 Shc1 Erfe P2ry6 Fbxo6 Rnf121 Cyp11b1 Scnn1b Fer Sox9 Col6a1 Col1a1 Akt1 Dnmt1 Sh2b2 Mef2c Neurl1a Bcl2l1 Ehmt2 Mmp9 Cd68 Hcn2 Vamp2 Nfkbia Zfp36l1 Edn1 Syk Uchl3 Wnt10b Trem2 Tnf Npc1 Rela Cpeb1 Itgb1 Col3a1 Capn2 Sell Notch1 Jag1 Il…
5.45E-10	56	114	2.344618879	GO:0002275 myeloid cell activation involved in immune response	http://amigo.geneontology.org/amigo/term/GO:0002275	Fer Lbp Syk Tyrobp Dysf Sbno2 Lyn Cd177 Fes Fcer1g Il33 Dnase1l3 Fgr Scnn1b Cd300a Lilrb4a Stxbp2 Hmox1 Kit Ifi35 Gata2 Vamp2 F2rl1 Stxbp1 Nmi Stxbp3 Anxa3 Lat Itgam Stx4a Btk Cd84 Milr1 Lat2 Ptafr Unc13d Ptgdr Abr Myd88 Spi1 Adora2b Dock2 Havcr2 Trem2 Rabgef1 Il4ra Pycard Rac2 Plcg2 Grn Ccr2 Trex1 Cx3cr1 Rab44 Pld2 Ccl3
6.18E-10	38	64	2.8339534	GO:0032623 interleukin-2 production	http://amigo.geneontology.org/amigo/term/GO:0032623	Anxa1 Vsig4 Gata3 Lag3 Cd3e Cd276 Foxp3 Homer3 Cd34 Tnfaip3 Havcr2 Trim27 Irf4 Hdac7 Runx1 Kat5 Cd28 Traf2 Il1b Il1a Pde4b Card11 Ptprc Cd83 Prkcq Card9 Laptm5 Clec2i Sash3 Plcg2 Ripk2 Prkd2 Zfp36 Ccr2 Vtcn1 Sftpd Lilrb4a Xcl1
6.18E-10	38	64	2.8339534	GO:0032663 regulation of interleukin-2 production	http://amigo.geneontology.org/amigo/term/GO:0032663	Anxa1 Vsig4 Gata3 Lag3 Cd3e Cd276 Foxp3 Homer3 Cd34 Tnfaip3 Havcr2 Trim27 Irf4 Hdac7 Runx1 Kat5 Cd28 Traf2 Il1b Il1a Pde4b Card11 Ptprc Cd83 Prkcq Card9 Laptm5 Clec2i Sash3 Plcg2 Ripk2 Prkd2 Zfp36 Ccr2 Vtcn1 Sftpd Lilrb4a Xcl1
6.62E-10	104	270	1.838478931	GO:0050730 regulation of peptidyl-tyrosine phosphorylation	http://amigo.geneontology.org/amigo/term/GO:0050730	Unc119 Crlf1 Cd40 Samsn1 Trem2 Cd74 Ptprc Il6ra Areg Tgfa Arl2bp Clcf1 Ctf1 Cadm4 Lck Pecam1 Hes1 Cd4 Pdgfd Cd3e Mif Rap2b Socs1 Cd24a Efna5 Osm Grem1 Pdgfb Itga5 Il11 Cd44 Kit Fcgr1 Ncf1 Rack1 Itgb3 Dlg4 Pibf1 Hcls1 Parp9 Tnf Ptpn2 Ppp2r5b Afap1l2 Ehd4 Src Ptpn22 Arhgef2 Fbxw7 Hgf Bst1 Tnfrsf1a Iqgap1 Mvp Gas6 Adra2a Lif Parp14 Ccl5 Bank1 Il18 Ripk2 Ncapg2 Adora1 Adam17 Socs3 Cntn1 Arrb2 Fyn Il9…
6.82E-10	29	42	3.295625006	GO:2000516 positive regulation of CD4-positive alpha-beta T cell activation	http://amigo.geneontology.org/amigo/term/GO:2000516	Anxa1 Ccr7 Ccr2 Il6 Cd28 Xcl1 Cd3e Foxp3 Cd24a Ccl19 Tgfbr2 Rara Il4ra Hlx Cd83 Nckap1l Prkcq Sash3 Il2rg Nlrp3 Nfkbiz Card11 Nfkbid Socs1 Il18 Ripk2 Shb Gimap3 Irf1
7.86E-10	42	75	2.672865522	GO:0032729 positive regulation of interferon-gamma production	http://amigo.geneontology.org/amigo/term/GO:0032729	Slamf6 Il18r1 Cd2 Cd226 Cd14 F2rl1 Klrk1 Cd3e Il18 Trim27 Il1r1 Il1b Pde4b Tlr3 Tyk2 Isg15 Cd276 Slc7a5 Tlr8 Tlr7 Tlr9 Zfpm1 Ifnar1 Tnf Il27ra H2-M3 Havcr2 Scrib Slc11a1 Pycard Sash3 Arid5a Tlr4 Ripk2 Irf8 Ccr2 Bcl3 Ticam2 Il12rb1 Cd244a Ptpn22 Cd27
9.64E-10	126	349	1.723194105	GO:0070371 ERK1 and ERK2 cascade	http://amigo.geneontology.org/amigo/term/GO:0070371	Ccl3 Ccl24 Ccl8 Ccl6 Ccl4 Ccl9 Tnip1 Ccl11 Cd4 Trem2 Cd74 Ccl20 Xcl1 Fam83d Ptpn22 Mt3 Cx3cl1 Ccl22 Ccl17 Pdgfd Ccl5 Ccl12 Ccl7 Ccl2 Sema7a Arrb2 Ccl19 Gpnmb Sox9 Havcr2 Dnajc27 Edn1 F2rl1 Pdgfrb Ephb2 Mif Tlr4 Ripk2 Prkd2 F2r Gper1 Pdgfb Apoe Cd44 Fbln1 Epha2 Ager Itgb3 Zfp36l1 Psca Map3k12 Pdgfa Fn1 Htr2b Tnfrsf11a Marco Ddr2 Dab2ip Notch1 Bmp2 Il1b Il1a Src Fbxw7 Glipr2 Pycard Gas6 Tirap Csk G…
1.24E-09	60	128	2.237331632	GO:0002698 negative regulation of immune effector process	http://amigo.geneontology.org/amigo/term/GO:0002698	Anxa1 C4bp Cd59a Vsig4 Vsir Clec2d Cd300a H2-Bl Klrb1b Lilrb4a Hmox1 Hfe Ahr Havcr2 Tgfb3 Nckap1l Serping1 Tnf Grn Cuedc2 Cd84 Tgfb2 Foxp3 Arrb2 Il4i1 Axl Abr Il33 Siglecg Il4ra Hlx Fer Loxl3 Lgals9 Spi1 Il7r Arg1 Irak3 Cd96 Rabgef1 Smad7 Ptprc Pglyrp1 Foxj1 Dusp10 Fgl2 Zc3h12a Ccr2 Spn Cx3cr1 Pglyrp2 Tgfb1 Serpinb9b Masp1 Tap2 Tap1 Serpinb9 Bst2 Tnfaip3 Irf1
1.26E-09	59	125	2.252843798	GO:0001909 leukocyte mediated cytotoxicity	http://amigo.geneontology.org/amigo/term/GO:0001909	Klrk1 Klrc1 Tyrobp Cd226 Trem1 Nectin2 H2-M3 Serpinb9b Emp2 Tap2 Dnase1l3 Cxcl1 Lag3 Clec2d Scnn1b Il18 H2-K1 H2-T23 H2-Bl H2-D1 Klrb1b Stxbp2 Ager Fcgr1 Arg1 F2rl1 Nckap1l Mr1 Cd2 Plekhm2 Coro1a Ccl2 Arrb2 Ripk3 Ctsc Myd88 Vav1 Lgals9 Spi1 Il7r Gzmb Ncf1 Havcr2 Il18rap Ptprc Rnf19b Cxcl5 P2rx7 Rab27a Serpinb9 Cx3cr1 Unc13d B2m H60c Slamf6 Tap1 Gimap3 Pvr Xcl1
1.27E-09	78	185	2.0123891	GO:0007051 spindle organization	http://amigo.geneontology.org/amigo/term/GO:0007051	Kif11 Aurkb Bora Haus4 Kifc5b Cep192 Incenp Nuf2 Knstrn Tpx2 Aurka Dctn6 Ccsap Kif23 Kif4 Haus8 Prc1 Haus1 Tubg2 Cenph Togaram2 Arhgef10 Aunip Haus5 Kifc1 Birc5 Sass6 Cdca8 Tubb5 Ranbp1 Mybl2 Fbxo5 Myh9 Tacc2 Ccnb2 Map4 Spag5 Rab11a Chmp2b Map1s Limk2 Kif2a Plk2 Pibf1 Racgap1 Ndc80 Ntmt1 Chmp4c Stil Stmn1 Rnf4 Chek2 Plk1 Flna Trim36 Lzts2 Misp Kif15 Wdr62 Tacc3 Haus6 Chmp4b Tbce Ccnb1 Efhc1 Cenpe…
1.28E-09	221	708	1.489869049	GO:0080135 regulation of cellular response to stress	http://amigo.geneontology.org/amigo/term/GO:0080135	Tex15 Ager Eya2 Wnt7b Cd74 Traf5 Traf1 Traf2 Wdr76 Rassf2 Ptpn22 Wnt7a Eda2r Tnfrsf23 Tigar Dusp10 Ankrd6 Rell2 Shld1 Rell1 Sh3rf2 Smarcb1 Taf6l Vps72 Brca1 Yeats4 Kat2a Dpf2 Kat5 Bard1 Rad51 Mrgbp Smarcd3 Mad2l2 Actb Dpf1 Sgf29 Bcl7c Smarca4 Smarcc1 Sf3b3 Smarce1 Taf5l Usp22 Cdkn2a Spi1 Bcl2l12 Hspb1 Tfpt Serinc3 Oxr1 Tnf Bok Il1b Slc7a11 Hgf Cd27 Ino80e Tlr3 Mdfi Mif Polq Sirt6 Tbc1d24 Tlr4 Ppp…
1.43E-09	166	498	1.590991382	GO:0052547 regulation of peptidase activity	http://amigo.geneontology.org/amigo/term/GO:0052547	Serpinf1 Hip1r Timp1 Bbc3 Nol3 Serpinb9b Cast Naip1 Anxa8 Psme1 Fetub Serping1 Serpine2 Serpini1 Casp2 Nlrp3 Tnfrsf23 Hip1 Serpinb6b Serpinb1a Serpinb9 Serpinb6a Serpina10 Serpina3f Serpina1a Cst7 Nlrp1a Naip5 Psme2b Nlrp12 Naip6 Naip2 Serpinb1c Psme2 Wnt9a Akt1 Bax Myc Nr4a1 Tnf Pmaip1 Ifi202b Bcl10 Aim2 Bcl2a1d Alox12 Lck Klf4 Ncstn Rps6ka1 Stat3 Pax2 Cstb Cd44 Fbln1 Bcl2l1 Ctsd Ube2z Ager Slpi…
1.45E-09	39	68	2.737441055	GO:0032720 negative regulation of tumor necrosis factor production	http://amigo.geneontology.org/amigo/term/GO:0032720	Irak3 Ptpn22 Zc3h12a Syt11 Lbp Cd34 Vsir Havcr2 Arg2 Trim27 Gas6 Cx3cl1 Cactin Rara Tspo Nfkbil1 Clec4a1 Nlrc3 C5ar2 Axl Il27ra Tlr6 Tnfaip3 Trem2 Gpnmb Trim30a Sirpa Tlr4 Foxp3 Cd24a Gpr18 Bcl3 Arrb2 Cd33 Clec4b1 Clec4a2 Ptger4 Clec4a3 Lilrb4a
1.46E-09	126	351	1.713375335	GO:0071496 cellular response to external stimulus	http://amigo.geneontology.org/amigo/term/GO:0071496	Rragc Sesn2 Prkag2 Atg7 Sesn3 Kank2 Becn1 Brsk1 Sesn1 Dap Piezo2 Rragb Mlst8 Prkab1 Prkab2 Prkaa1 Sox9 Axl Adora2b Cd68 Gsdmd Fosl1 Nr4a2 Itga6 Postn Slc2a1 Gas6 Gas2l1 Krt20 Atf4 Zc3h12a Slc39a4 Col1a1 Tgfb1 Ralb Cnn2 Hmox1 Hfe Ehmt2 Itga2 Cd40 Irf1 Avpr1a Upp1 Itgb3 Srd5a1 Map3k1 Slc38a2 Cdkn1a Pim1 Eif2ak2 Plin3 Lars Ankrd1 Il33 Kat5 Usf1 Itga4 Il1b Vcam1 Nfkb1 Bcl10 Rragd Asns Casp2 Tnfrsf1a …
1.57E-09	305	1044	1.394403367	GO:0051093 negative regulation of developmental process	http://amigo.geneontology.org/amigo/term/GO:0051093	Serpinf1 Sema6b Srgn Cnmd Hes1 Thbs2 Anxa1 Sema4c Sema4b Thy1 Sema3f Vat1 Sema7a Ecscr Abcg1 Actb Bcl7c Rbbp7 Smarca4 Smarcc1 Sinhcaf Brd9 Brms1 Wnt9a Acvrl1 Sox9 Mmp11 Ctnnb1 Gata2 Sulf1 Mmp9 Ywhah Ccl11 Vash1 Wnt7b Wnt10b Trem2 Twsg1 Sox8 Tnf Hhex Notch1 Fbn1 Jag1 Bmp2 E2f1 Pias3 Ephb2 Ezh2 Clec2d Bhlhe41 Smad1 Mt3 Loxl2 Jdp2 Mbnl3 Rorb Nfkbid Kdm1a Ovol2 Gdf15 Dusp10 Sox15 Asxl1 Snai1 Trim72 Z…
1.59E-09	91	229	1.89668405	GO:0070374 positive regulation of ERK1 and ERK2 cascade	http://amigo.geneontology.org/amigo/term/GO:0070374	Ccl3 Ccl24 Ccl8 Ccl6 Ccl4 Ccl9 Ccl11 Cd4 Trem2 Cd74 Ccl20 Xcl1 Ptpn22 Mt3 Cx3cl1 Ccl22 Ccl17 Pdgfd Ccl5 Ccl12 Ccl7 Ccl2 Sema7a Arrb2 Ccl19 Gpnmb Havcr2 Dnajc27 F2rl1 Pdgfrb Mif Tlr4 Ripk2 Prkd2 F2r Gper1 Pdgfb Apoe Cd44 Ager Itgb3 Map3k12 Pdgfa Htr2b Tnfrsf11a Marco Ddr2 Notch1 Bmp2 Il1a Src Fbxw7 Glipr2 Pycard Gas6 Tirap Gnai2 Acta2 Icam1 Akap12 Shc1 Npsr1 P2ry6 C5ar1 Gpr183 Camk2d Scimp Cxcl17 …
1.72E-09	78	186	2.001569804	GO:0002833 positive regulation of response to biotic stimulus	http://amigo.geneontology.org/amigo/term/GO:0002833	Ly86 Cd180 Parp9 Ly96 Ifi202b Ifi211 Zbp1 Klrk1 Klrc1 Cd226 Aim2 Ifi205 Nectin2 Ifi204 Cd74 Xcl1 Adam8 Cxcl1 Lag3 Tlr9 Cd24a Scimp Ifi35 Cd274 Arg1 Coch F2rl1 Acod1 Emilin2 Mr1 Emilin1 Tyrobp Pycard Nono Ddx60 Tlr8 Trim62 Oasl1 Ifi209 Trim6 Ifi207 Vav1 Lgals9 Spi1 Lbp H2-M3 Dhx58 Havcr2 Syk Clec4n Irf7 Il18rap Card9 Nmi Unc13b Mif Plcg2 Grn Tlr4 Znfx1 Ikbke Irgm1 Mmp12 Cd14 Gbp5 Slamf6 Masp1 Zc3h…
1.75E-09	61	132	2.205692598	GO:0045621 positive regulation of lymphocyte differentiation	http://amigo.geneontology.org/amigo/term/GO:0045621	Vsir Syk Anxa1 Smarcb1 Smarcd3 Actb Smarca4 Smarcc1 Smarce1 Ccr7 Ccr2 Gata3 Wnt10b Adam8 Il6 H2-Aa Foxp3 Ccl19 Axl Kat5 Zap70 Il2ra Rhoh Cd27 Gas6 Rara Socs1 Dusp10 Il4i1 Il4ra Hlx Lck Mmp14 Lgals9 Tgfb1 Il7r Zmiz1 Cd83 Ada Nckap1l Cd74 Inpp5d Ptprc Sash3 Il2rg Tgfbr2 Nlrp3 Egr3 Nfkbiz Nfkbid Il18 Ripk2 Tox Shb Runx3 Il1rl2 Sox4 Flt3l Gimap3 Lilrb4a Irf1
1.75E-09	192	598	1.532459927	GO:0060627 regulation of vesicle-mediated transport	http://amigo.geneontology.org/amigo/term/GO:0060627	Adora2b Wnt7a Adra2a Fer Snapin Unc119 Rab3b Rala Cadps2 Rab3d Syk Sftpd Trem2 Anxa1 Pacsin3 Rab13 Syt8 Ophn1 Rab27a Dysf Cbarp Rab8b Sirpa Lyn Cd177 Fes Rab4b Fcer1g Flot1 Syt11 Arhgap8 Sirpb1b Sirpb1a Hip1r Cfp C9orf72 Anxa2 Ccr7 S100a10 Efnb2 Pls3 Vamp2 Pkdcc Stxbp1 Fgr Cdk5 Dvl1 Siglece Mfge8 Cask Bsn Arhgap44 Cd300a Ccl2 Apln Siglecf Cd300lf Rapgef4 Prkcb Gpc3 Ccl19 Grem1 Axl Tgfb1 Apoe Apoc…
1.76E-09	44	82	2.561108079	GO:0002260 lymphocyte homeostasis	http://amigo.geneontology.org/amigo/term/GO:0002260	Tnfrsf13b Tnfrsf23 Mif Tgfb2 Bcl2a1a Akt1 Bcl10 Bax Il7r Ripk3 Bcl2l11 Slc46a2 Bak1 Tcirg1 Foxn1 Tgfb1 Sh2b2 Prdx2 Mef2c Ada Traf3ip2 Tnfaip3 Nckap1l Pmaip1 Cd74 Slc40a1 Il2ra P2rx7 Coro1a Lat Dock11 Sash3 Tnfsf13b Casp3 Ccnb2 Foxp3 Pik3cd Spns2 Lyn Cd24a Pirb Gpr174 Gimap3 Siva1
1.76E-09	51	102	2.386487074	GO:0010389 regulation of G2/M transition of mitotic cell cycle	http://amigo.geneontology.org/amigo/term/GO:0010389	Cdc6 Cdk1 Gpr132 Cdk2 Cenpf Cdc25b Orc1 Cdc25a Topbp1 Dtl Clspn Cdc25c Ticrr Zfyve19 Brca1 Bard1 Rbbp8 Wnt10b D7Ertd443e Rab11a Cdk4 Chfr Fbxo5 Fzr1 Pinx1 Donson Cdkn1a Chmp4c Miip Cdc7 Blm Plk1 Rrm1 Chek1 Brsk1 Inip Rcc2 Ccnb1 Kif14 Nop53 Camk2d Rad51b Taok3 Ctc1 Mta3 Hspa2 Prkcq Smarcd3 Cdkn2a Aurkb Lmnb1
1.76E-09	131	370	1.689890847	GO:0045862 positive regulation of proteolysis	http://amigo.geneontology.org/amigo/term/GO:0045862	Hip1r Bbc3 Cdc20 Fzr1 Clu Psme1 Csnk1e Adam8 Tnfrsf1b Rnf19b Casp2 Trib1 Nlrp3 Trib3 Tnfrsf23 Rnf144b Hip1 Sh3rf2 Rnf217 Arih2 Nlrp1a Ecscr Dda1 Psme2b Psme2 Bax Chfr Myc Tnf Pmaip1 Il33 Bcl10 Laptm5 Trim67 Aim2 Spon1 Rgma Capn3 Alox12 Lck Mmp14 Apoe Ncstn Stat3 Fbln1 Ctsd Ager Rcn3 Apaf1 Vsir Rack1 Tnip1 Syk Nkd2 Tnfrsf10b Meltf Mmp25 Mtch1 Xdh Smad7 Fn1 Bok Gsn Dab2ip Card9 Pacsin3 Il1b Gba Fbx…
1.81E-09	52	105	2.363758625	GO:0032602 chemokine production	http://amigo.geneontology.org/amigo/term/GO:0032602	F2rl1 Cd74 Il33 Il6 Il1b Mif Tlr4 Ticam2 Klf4 Alox8 Syk Apod Aif1 Tnf Il6ra Tlr2 Foxp1 Pycard Tlr3 Oas3 Mbp Tlr7 Tlr9 Adam17 Ager Trem2 Myd88 Lgals9 Epha2 Lbp Adora2b Havcr2 Arg2 Eif2ak2 Il1rl1 Card9 Cxcl5 Il4ra Sirpa Egr1 Ripk2 Cd24a Zfpm1 Oas1c Mefv Postn Il18 Chil3 Oas1a Oas1g Lilrb4a Ccl5
1.81E-09	52	105	2.363758625	GO:0032642 regulation of chemokine production	http://amigo.geneontology.org/amigo/term/GO:0032642	F2rl1 Cd74 Il33 Il6 Il1b Mif Tlr4 Ticam2 Klf4 Alox8 Syk Apod Aif1 Tnf Il6ra Tlr2 Foxp1 Pycard Tlr3 Oas3 Mbp Tlr7 Tlr9 Adam17 Ager Trem2 Myd88 Lgals9 Epha2 Lbp Adora2b Havcr2 Arg2 Eif2ak2 Il1rl1 Card9 Cxcl5 Il4ra Sirpa Egr1 Ripk2 Cd24a Zfpm1 Oas1c Mefv Postn Il18 Chil3 Oas1a Oas1g Lilrb4a Ccl5
1.94E-09	45	85	2.526868666	GO:0043367 CD4-positive alpha-beta T cell differentiation	http://amigo.geneontology.org/amigo/term/GO:0043367	Slamf6 Anxa1 Ccr7 Ccr2 Gata3 Il6 Il6ra Foxp1 Tmem98 Foxp3 Ptger4 Ccl19 Ly9 Rara Il4ra Hlx Loxl3 Relb Stat3 Cd83 Rsad2 Irf4 Ctsl Nckap1l Smad7 Il18r1 Sash3 Il2rg Nlrp3 Batf Nfkbiz Nfkbid Socs1 Il18 Ripk2 Tox Zc3h12a Shb Gpr183 Bcl3 Runx3 Gimap3 Spn Tgfb1 Irf1
2.14E-09	100	261	1.828725727	GO:0051348 negative regulation of transferase activity	http://amigo.geneontology.org/amigo/term/GO:0051348	Prkar2b Dbndd2 Irak3 Ptprj Prkar1b Ptprc Dbndd1 Thy1 Pik3ip1 Dusp10 Prkrip1 Ppm1e Camk2n1 Camk2n2 Actb Tigar Hspb1 Gadd45b Tnfaip3 Ajuba Cdkn1a Washc1 Il1b Ephb2 Trib3 Ptprh Gadd45a Aida Cdkn2a Akt1 Apoe Cdc20 Pip4k2b Fbxo5 Pkib Adora2a Adarb1 Rack1 Ten1 Wars Trim27 Prkcd Pinx1 Stk38 Lrp5 Pip4k2c Smad7 Ddr2 Pip4k2a Dab2ip Bmp2 Src Adar Gba Rps20 Prkag2 Mad2l2 Dvl1 Uchl1 Mad2l1 Mvp Pycard Plk1 Csk…
2.18E-09	126	353	1.703667826	GO:0045787 positive regulation of cell cycle	http://amigo.geneontology.org/amigo/term/GO:0045787	Dbf4 Ranbp1 Cenpv Anxa1 Cdca5 Cdc25b Fam83d Anapc4 Tgfa Cdc25a Cdc25c Brca1 Birc5 Aurkb Incenp Bard1 Sass6 Cdca8 Wnt10b Pdgfrb Sh2b1 Rrm1 Fgfr1 Ccnb1 Flt3l Pdgfb Ube2c Akt1 Spag5 Tgfb1 Map3k20 Rab11a Cdt1 Cdk4 Cdc6 Gipc1 Fbxo5 Cdk1 Rrm2 Mnat1 Edn1 Tert Myc Adamts1 Racgap1 Smoc2 Ndc80 Aif1 Tnf Fen1 Fosl1 Lrp5 Kat5 Plk4 Cd28 Ddr2 Ttl Il1b Il1a Edn3 Src Cks1b Stil Cdc7 Chek2 Mad1l1 Ezh2 Ppp1r35 Asns…
2.25E-09	95	244	1.858330098	GO:0031098 stress-activated protein kinase signaling cascade	http://amigo.geneontology.org/amigo/term/GO:0031098	Ager Wnt7b Traf5 Traf1 Traf2 Rassf2 Ptpn22 Wnt7a Eda2r Tnfrsf23 Dusp10 Ankrd6 Rell2 Rell1 Sh3rf2 Spi1 Zfp36l1 Tnf Il1b Hgf Cd27 Tlr3 Mdfi Tlr4 Aida Zfp36 Cdc42ep5 Tpd52l1 Foxm1 Daxx Map3k20 Gadd45b Ncf1 Mbip F2rl1 Igfbp6 Map3k12 Gps2 Xdh Sema4c Dab2ip Card9 Stk39 Bmp2 Il1a Mecom Pycard Tirap Cryab Trib1 Myd88 Arl6ip5 Mid1 Gadd45a Map4k1 Tgfb2 Ulk4 Mdfic Inava Lyn Zc3h12a Unc5cl Ccr2 Rap2a Zfp622 …
2.43E-09	23	30	3.65928018	GO:0002478 antigen processing and presentation of exogenous peptide antigen	http://amigo.geneontology.org/amigo/term/GO:0002478	H2-Aa H2-DMb2 Mfsd6 Fcer1g B2m H2-Ab1 Ctse H2-M3 Tapbp H2-K1 Tap1 H2-DMa Ctss Clec4a1 H2-Eb1 H2-DMb1 Fcgr1 Tap2 Cd74 Ifi30 Clec4b1 Clec4a2 Clec4a3
2.59E-09	60	130	2.202911145	GO:0016064 immunoglobulin mediated immune response	http://amigo.geneontology.org/amigo/term/GO:0016064	Cd40 Tnfsfm13 Il9r Msh2 C4bp Il21r Il4ra Cd226 Shld1 Fcer1g Nectin2 Csf2rb Csf2rb2 Mad2l2 C1qa C1qc C1qb Xcl1 Hmces Clcf1 H2-Ab1 Fcgr1 C6 Serping1 C3 Card9 Cd19 Btk C1s1 C1ra Cfi C4b C7 C1s2 Tnf Ung Tcirg1 Ercc1 Il27ra Traf3ip2 Prkcd Trem2 Cd74 Irf7 Cd28 Inpp5d Ptprc Bcl10 Aplf Myd88 Foxj1 Batf Foxp3 Exo1 Trex1 Bcl3 Exosc6 Tgfb1 Gimap3 Icosl
2.63E-09	43	80	2.565473604	GO:0002720 positive regulation of cytokine production involved in immune response	http://amigo.geneontology.org/amigo/term/GO:0002720	Cd74 Cd226 Sema7a Xcl1 Tlr3 Hk1 Spon2 Tlr4 Tlr7 Fcer1g Kit F2rl1 Il18r1 Il1r1 Traf2 Il1b Il18 Inava B2m Trim6 Pycard Myd88 Casp4 Gata3 Mapkapk2 Rtn4 Rsad2 Syk Il6 Casp1 Card9 Laptm5 P2rx7 Sash3 Panx1 Nlrp3 Mif Plcg2 Arid5a Ddx58 Ripk2 Scimp Gimap3
2.71E-09	51	103	2.363317296	GO:0002690 positive regulation of leukocyte chemotaxis	http://amigo.geneontology.org/amigo/term/GO:0002690	Pgf Akirin1 Vegfb Xcl1 F7 Ccl5 Cmklr1 S100a14 Cxcl17 Cd74 Ptprj Ccl2 Ccr2 Csf1 Edn1 F2rl1 Pla2g7 Aif1 Ccr1 Cxcr2 Stk39 Edn3 Gas6 Rac2 Cxcl10 Ccl7 Serpine1 Ccr7 Adam17 Adam10 Zfp580 Mospd2 Mapk3 Ccl19 Spi1 Lbp Nckap1l Dysf Gpsm3 Camk1d C3ar1 C5ar1 Cx3cr1 Tmem102 Cxcl13 Sell Il1b Ednra Cx3cl1 Trem1 Ccl3
2.80E-09	56	118	2.265140273	GO:0046632 alpha-beta T cell differentiation	http://amigo.geneontology.org/amigo/term/GO:0046632	Slamf6 Itk Anxa1 Tnfsf8 Ccr7 Ccr2 Gata3 Il6 Il6ra Foxp1 Tmem98 Foxp3 Ptger4 Gpr18 Ccl19 Ly9 Rara Tcf7 Syk Zap70 Il4ra Hlx Loxl3 Relb Stat3 Cd83 Ada Irf1 Rsad2 Irf4 Ctsl Nckap1l Smad7 Il18r1 Blm Sash3 Il2rg Tgfbr2 Nlrp3 Batf Prr7 Nfkbiz Nfkbid Socs1 Il18 Ripk2 Tox Zc3h12a Shb Gpr183 Bcl3 Runx3 Gimap3 Spn Lilrb4a Tgfb1
2.80E-09	55	115	2.282726766	GO:0032963 collagen metabolic process	http://amigo.geneontology.org/amigo/term/GO:0032963	Mmp11 Mmp14 Mmp8 Mmp9 Mmp20 Mmp28 P3h3 Mmp25 Mmp19 Mmp24 Mmp23 Mmp2 Mmp15 Mmp12 Mmp27 Tgfb1 Ctsl Scx Col1a1 Itga2 Rcn3 Arg1 Vsir Mrc2 Cygb Tgfb3 Ctsb Pdgfrb Itgb1 Ddr2 Vim Col5a1 Ctsk Vps33b Ccl2 Adamts2 Wnt4 Ctss Mfap4 F2r Arrb2 Plod3 P3h4 Emilin1 P2rx7 Col1a2 Id1 Ager Adora2b Prkcd Got1 Il6 Fn1 Il6ra Il18
2.80E-09	32	51	2.994807308	GO:0046633 alpha-beta T cell proliferation	http://amigo.geneontology.org/amigo/term/GO:0046633	Lgals9 Vsir Syk Ptpn22 Tyk2 Cd28 Xcl1 Elf4 Cd3e Foxp3 Cd24a Cd80 Cd274 Twsg1 Tgfbr2 Il18 Rasal3 Zap70 Cd244a Irf1 Dock2 Arg2 Myc Ptprc Il2ra Prkcq Blm Card11 Ripk2 Ccr2 Lilrb4a Il12rb1
2.80E-09	54	112	2.301255392	GO:0050764 regulation of phagocytosis	http://amigo.geneontology.org/amigo/term/GO:0050764	Sftpd Trem2 Dysf Sirpa Fcer1g Sirpb1b Sirpb1a Cfp Siglece Mfge8 Ccl2 Cd300lf Syt11 Tgfb1 Hck Gata2 Itga2 Rack1 F2rl1 C3 Tnf Ptprc Il1b Btk Il2rg Gas6 Rab27a Csk Plcg2 Colec11 Camk1d Prtn3 Il2rb Abr Ptprj Cnn2 Fcgr1 Dock2 Appl2 Syk Nckap1l Slc11a1 Fgr Atg7 Pycard Abca7 Sphk1 Ager Lbp Masp1 Pros1 Cd300a Scarb1 Ccr7
2.80E-09	27	39	3.304366717	GO:0042119 neutrophil activation	http://amigo.geneontology.org/amigo/term/GO:0042119	Syk Tyrobp Cd177 Fcer1g Dnase1l3 Scnn1b Il18 Stxbp2 F2rl1 Prkcd Tnf Anxa1 Cxcr2 Stxbp3 Cxcl5 Anxa3 Itgam Grn Ptafr Abr Myd88 Spi1 Traf3ip2 Il18rap Fcgr4 Cd300a Ccl5
2.81E-09	66	149	2.114203314	GO:0042542 response to hydrogen peroxide	http://amigo.geneontology.org/amigo/term/GO:0042542	Anxa1 Pcgf2 Ezh2 Cdkn2a Sphk1 Mapk7 Col1a1 Axl Hmox1 Trpm2 Nfe2l2 Cdk1 Arg1 Rack1 Sdc1 Fkbp1b Edn1 Prkcd Pdgfrb Fosl1 Rela Pycr1 Il18rap Capn2 Ddr2 Pcna Src Hgf Areg Foxp1 Star Casp3 Mmp2 Pdgfd Cryab Becn1 Apex1 Txnip Prkaa1 Jun Rhob Fabp1 Zfp580 Bak1 Ppp2cb Tnfaip3 Ripk3 Cyp1b1 Lck Epor Slc4a1 Nol3 Mb Fyn Pld2 Capn1 Il6 Hk3 Lcn2 Ednra Trpc6 Cyp11a1 Sirpa Gja3 Cfl1 Trp53
2.96E-09	133	380	1.670540952	GO:0050878 regulation of body fluid levels	http://amigo.geneontology.org/amigo/term/GO:0050878	Axl Syk Fermt3 Fn1 Pdpn Hgfac F7 Sct F13a1 Lyn F2r Fcer1g Emilin1 Flna Plaur Lsr Emilin2 Scnn1b Entpd1 Pdgfb Hk2 Vwf Apoe Ddr1 Fbln1 Adamts13 Cd34 Adora2a Itgb3 F2rl1 Anxa8 Has2 Emp2 Cldn1 Pros1 Serping1 Slc29a2 Habp2 Pdgfa Serpine2 Pam Stxbp1 Procr Anxa5 Stxbp3 Gba F3 Ephb2 Stmn1 Pf4 Scnn1a Cd9 Adm Ano1 Gas6 Gnai2 Adra2a Tspan8 Hpse P2ry12 Rap2b Serpine1 F11r Wfs1 Thbs1 Aqp6 Adra2c Tifab F2rl3 P…
3.24E-09	236	774	1.455325451	GO:0000904 cell morphogenesis involved in differentiation	http://amigo.geneontology.org/amigo/term/GO:0000904	Sema6b Efnb2 Col18a1 Lamb1 Ephb3 Epha2 Aplp1 Lama5 Zfyve27 Map1s Unc5b Dbnl Nrcam Emb Parvg Enah Lpxn Nptx1 Unc5a Sema4c Nfasc Lamb3 Kif5c Notch1 Ngf Efna4 Col24a1 Col15a1 Pdpn Ephb2 Cdk5 Rhoh Actb Ephb4 Ephb6 Plxna1 Plxnd1 Vasp Cyfip1 Sema4b Sipa1l3 Efnb1 Pak3 Plxna3 Aplp2 Thy1 Dscaml1 Triobp Rac2 Arhgap44 Pof1b Dbn1 Sema3f Brsk1 Dcdc2a Notch3 Sema7a Ss18l1 Nexn Dag1 Tprn Efna5 Islr2 Map1b Lamb2…
3.27E-09	63	140	2.147838366	GO:0000086 G2/M transition of mitotic cell cycle	http://amigo.geneontology.org/amigo/term/GO:0000086	Cdc6 Cdk1 Gpr132 Cdk2 Cenpf Cdc25b Orc1 Cdc25a Topbp1 Fbxl8 Dtl Clspn Cdc25c Ticrr Fbxl22 Fbxl12 Zfyve19 Brca1 Bard1 Rbbp8 Calm1 Wnt10b D7Ertd443e Calm2 Tpd52l1 Foxm1 Rab11a Cdk4 Chfr Fbxo5 Fzr1 Pinx1 Donson Cdkn1a Mastl Chmp4c Ccna2 Miip Cdc7 Chek2 Blm Plk1 Rrm1 Chek1 Brsk1 Inip Rcc2 Ccnb1 Kif14 Nop53 Camk2d Rad51b Taok3 Ctc1 Mta3 Hspa2 Birc5 Prkcq Smarcd3 Abcb1b Cdkn2a Aurkb Lmnb1
3.56E-09	61	134	2.172771813	GO:0019724 B cell mediated immunity	http://amigo.geneontology.org/amigo/term/GO:0019724	Cd40 Tnfsfm13 Il9r Msh2 C4bp Il21r Il4ra Cd226 Shld1 Fcer1g Nectin2 Csf2rb Csf2rb2 Mad2l2 C1qa C1qc C1qb Xcl1 Hmces Clcf1 H2-Ab1 Fcgr1 C6 Serping1 C3 Card9 Cd19 Btk C1s1 C1ra Cfi C4b C7 C1s2 Traf3ip2 Tnf Ung Tcirg1 Ercc1 Il27ra Prkcd Trem2 Cd74 Irf7 Cd28 Inpp5d Ptprc Bcl10 Aplf Myd88 Foxj1 Batf Foxp3 Exo1 Trex1 Bcl3 Pirb Exosc6 Tgfb1 Gimap3 Icosl
3.58E-09	29	44	3.14582387	GO:0002269 leukocyte activation involved in inflammatory response	http://amigo.geneontology.org/amigo/term/GO:0002269	Trem2 Tyrobp Cst7 Tnf Il33 Ctsc Scnn1b Syt11 Ager Clu Tlr2 Tlr3 Tlr9 Tlr6 Ifngr1 Myd88 C1qa C5ar1 Mmp8 Traf3ip2 Grn Cx3cr1 Jun Sphk1 Ifngr2 Casp1 Cx3cl1 Tlr4 Aif1
3.73E-09	82	202	1.937543961	GO:0008154 actin polymerization or depolymerization	http://amigo.geneontology.org/amigo/term/GO:0008154	Scin Wdr1 Spire2 Pfn1 Washc3 Dbnl Evl Diaph3 Hcls1 Enah Twf2 Arhgap28 Svil Diaph1 Gsn Capzb Vasp Cttn Diaph2 Ssh3 Dbn1 Ssh2 Fchsd1 Cdc42ep4 Fhdc1 Kank3 Cdc42ep2 Tmsb4x Gm14137 Cfl1 Cdc42ep5 Tmsb10 Tmsb15b1 Hip1r Mical1 Was Mical2 Shroom2 Fer Ccl24 Arpc5 Plek Ccl11 Sptb F2rl1 Sh3bp1 Nckap1l Lima1 Aif1 Tmod1 Arpc3 Arpc1a Arpc1b Cyfip1 Pak3 Plekhg2 Ppp1r9b Arf6 Actn2 Capg Tmod3 Sptbn2 Myadm Wipf1 Ar…
3.78E-09	118	327	1.722357643	GO:0070372 regulation of ERK1 and ERK2 cascade	http://amigo.geneontology.org/amigo/term/GO:0070372	Ccl3 Ccl24 Ccl8 Ccl6 Ccl4 Ccl9 Tnip1 Ccl11 Cd4 Trem2 Cd74 Ccl20 Xcl1 Fam83d Ptpn22 Mt3 Cx3cl1 Ccl22 Ccl17 Pdgfd Ccl5 Ccl12 Ccl7 Ccl2 Sema7a Arrb2 Ccl19 Gpnmb Havcr2 Dnajc27 F2rl1 Pdgfrb Ephb2 Mif Tlr4 Ripk2 Prkd2 F2r Gper1 Pdgfb Apoe Cd44 Fbln1 Epha2 Ager Itgb3 Psca Map3k12 Pdgfa Fn1 Htr2b Tnfrsf11a Marco Ddr2 Dab2ip Notch1 Bmp2 Il1b Il1a Src Fbxw7 Glipr2 Pycard Gas6 Tirap Csk Gnai2 Acta2 Icam1 R…
3.90E-09	116	320	1.730203128	GO:0051271 negative regulation of cellular component movement	http://amigo.geneontology.org/amigo/term/GO:0051271	Srgap1 Gcsam Arhgap4 Thy1 Rap2b Sinhcaf Ccdc125 Rap2a Lrch1 Emilin1 Rbbp7 Sin3b Brms1 Ptprj Egfl7 Dll4 Nbl1 Tacstd2 Cdh1 Acvrl1 Adora3 Serpinf1 Timp1 Akt1 Apoe Klf4 Mef2c Fbln1 Gata3 Nfe2l2 Stard13 Sulf1 Dcn Adarb1 Cygb Vash1 Evl Mctp1 Apod Emilin2 Aif1 Tnf Dpysl3 Cd74 Coro1b Dab2ip Notch1 Jag1 Padi2 Miip Klrk1 Arhgdib Was Cx3cl1 Tpm1 Trib1 Flcn Mif Mitf Apex1 Ptpn23 Gadd45a Tcaf1 Serpine1 Arpin …
4.08E-09	56	119	2.246105481	GO:0002444 myeloid leukocyte mediated immunity	http://amigo.geneontology.org/amigo/term/GO:0002444	Fer Syk Tyrobp Lyn Trem1 Cd177 Fes Dnase1l3 Fgr Cxcl1 Scnn1b Cd300a Fcer1g Stxbp2 Hmox1 Kit Gata2 Fcgr1 Arg1 Vamp2 F2rl1 Stxbp1 Card9 Stxbp3 Anxa3 Lat Itgam Stx4a Btk Cd84 Milr1 Lat2 Ptafr Unc13d Irak4 Ptgdr Abr Myd88 Spi1 Wdr1 Ncf1 Adora2b Traf3ip2 C3 Rabgef1 Cxcl5 Il4ra Rac2 Spon2 Ddx58 Ccr2 Cx3cr1 Cd300lb Rab44 Pld2 Ccl3
4.10E-09	124	349	1.695841817	GO:0040013 negative regulation of locomotion	http://amigo.geneontology.org/amigo/term/GO:0040013	Sema6b Srgap1 Gcsam Sema4c Sema4b Arhgap4 Thy1 Sema3f Rap2b Sema7a Sinhcaf Ccdc125 Rap2a Lrch1 Emilin1 Rbbp7 Sin3b Brms1 Ptprj Egfl7 Dll4 Nbl1 Tacstd2 Cdh1 Acvrl1 Adora3 Serpinf1 Timp1 Akt1 Apoe Klf4 Mef2c Fbln1 Gata3 Nfe2l2 Stard13 Sulf1 Dcn Adora2a Adarb1 Cygb Vash1 Evl Mctp1 Apod St6gal1 Emilin2 Aif1 Tnf Dpysl3 Cd74 Coro1b Dab2ip Notch1 Jag1 Padi2 Miip Klrk1 Arhgdib Was Cx3cl1 Tpm1 Trib1 Flcn …
4.53E-09	128	364	1.678408491	GO:0045786 negative regulation of cell cycle	http://amigo.geneontology.org/amigo/term/GO:0045786	Cdt1 Gmnn Cdc6 Fbxo5 Cdk1 Btg2 Gpr132 Trip13 Btg3 Rad9a Mus81 Wdr76 Orc1 Kntc1 Chek2 Mad1l1 Mad2l1 Nupr1 Kank2 Usp28 Nme6 Topbp1 Fancd2 Btg1 Dtl Ttk Eme1 Cdk5rap2 Timeless Bub1b Clspn Ticrr Zfyve19 Cdc20 Brca1 Birc5 Aurkb Ndc80 Incenp Bard1 Nuf2 Rad51 Cdca8 Rbbp8 Tnfaip3 Nr4a1 Cdkn1a Rps6ka2 Tnf D7Ertd443e Chek1 Lif Cdkn2a Osm Slfn1 Cdkn2d Klf4 Map3k20 Chfr Gata3 Fzr1 Alox8 Kat2a Pinx1 Trim35 Scr…
4.58E-09	131	375	1.667358969	GO:1901653 cellular response to peptide	http://amigo.geneontology.org/amigo/term/GO:1901653	Cav2 Stat3 Nr4a1 Nr4a2 Lpin3 Rab13 Pik3r3 Leprotl1 Tyk2 Pkm Cyp11a1 Leprot Rab8b Pck2 Shc1 Erfe Cyp11b1 Scnn1b Fer Akt1 Sh2b2 Vamp2 Zfp36l1 Edn1 Uchl3 Il1b Ptpn22 Eif4ebp1 Ednra Smarcc1 Trib3 Mgarp Socs1 Gdf15 Ptpre Trim72 Sorl1 Fpr2 Socs3 Tgfb1 Klf5 Nfe2l2 Cdc6 Pip4k2b Fyn Arg1 Klf11 Itgb3 Cacnb1 Fos Srd5a1 Prkcd Myc Cyp1b1 Rhoq Tnf Slc29a2 Rela Got1 Pip4k2c Usf1 Ddr2 Vim Pip4k2a Prkcq Itga4 Fbn…
4.63E-09	123	346	1.696750925	GO:0043087 regulation of GTPase activity	http://amigo.geneontology.org/amigo/term/GO:0043087	Ccl3 Sipa1l2 Tbc1d8 Ccl24 Ccl8 Evi5l Ccl6 Ccl4 Ccl9 Ccl11 Sh3bp1 Ralbp1 Ccl20 Xcl1 Ralgds Arhgap25 Plxna1 Plxnd1 Sipa1l3 Rasgrp4 Dock11 Plxna3 Tbc1d9 Cx3cl1 Ccl22 Ccl17 Thy1 Flcn Vav3 Vav1 Ccl5 Ccl12 Ccl7 Ccl2 Arhgap45 Gmip Tbc1d2b Garnl3 Tbc1d2 Rgl3 Tax1bp3 Tbc1d10c Arhgap9 Sgsm1 Sgsm3 Pbxip1 Rapgef4 Tbc1d22a Tbc1d30 Plxnb1 Ccl19 Plxnc1 Ccr7 Dvl2 Cxcl13 Rgs16 Arhgap44 Foxj1 Efna5 Lrch1 Rgma Cav2…
4.74E-09	281	957	1.401468898	GO:0140352 export from cell	http://amigo.geneontology.org/amigo/term/GO:0140352	Adora2b Wnt7a Adra2a Fer Snapin Tmem79 Rab3b Stxbp2 Rab11a Napa Stx1a Rab25 Rala Syn2 Kcnq1 Cadps2 Rab3d Washc3 Llgl1 Rhbdf2 Tnfaip2 Syk Mctp1 Atp12a Fam3b Nagpa Scg5 Washc1 Anxa1 Lrp5 Stxbp1 Stxbp3 Rab13 Unc13b Svbp Sytl2 Stx4a Sergef Cask Syt8 Vps11 Rab27a Mctp2 Exoc6b Vps18 Kcne3 Cbarp Exoc1 Rab8b Sct Atp1a3 Lyn Slc35g1 Cd177 Fes Sytl5 Syt11 C9orf72 Anxa2 S100a10 Calm1 Ppfia3 Vamp2 F2rl1 Ildr1…
4.77E-09	68	157	2.067275427	GO:0044839 cell cycle G2/M phase transition	http://amigo.geneontology.org/amigo/term/GO:0044839	Cdc6 Cdk1 Gpr132 Cdk2 Cenpf Cdc25b Orc1 Cdc25a Topbp1 Fbxl8 Dtl Clspn Cdc25c Ticrr Fbxl22 Fbxl12 Zfyve19 Brca1 Bard1 Rbbp8 Calm1 Wnt10b Ndc80 D7Ertd443e Ccnb2 Calm2 Tpd52l1 Foxm1 Rab11a Cdk4 Chfr Fbxo5 Fzr1 Pinx1 Donson Cdkn1a Mastl Chmp4c Ccna2 Miip Cdc7 Chek2 Blm Plk1 Rrm1 Chek1 Brsk1 Atf5 Inip Rcc2 Ccnb1 Kif14 Nop53 Camk2d Npm1 Rad51b Trp53 Taok3 Ctc1 Mta3 Hspa2 Birc5 Prkcq Smarcd3 Abcb1b Cdkn…
4.81E-09	90	230	1.867685536	GO:0097191 extrinsic apoptotic signaling pathway	http://amigo.geneontology.org/amigo/term/GO:0097191	Bcl2l12 Bax Bcl2l1 Tnfrsf22 Pea15a Nol3 Eya2 Tnfrsf10b Tnfrsf12a Tnf Bok Src Bcl10 Tnfrsf1b Casp2 Bcl2l14 Tradd Faim Tnfrsf23 Mcl1 Bak1 Siva1 Bcl2a1b Tnfsf12 Bcl2a1d Bcl2a1a Prdx2 Rela Lcn2 Mal Ngf Clca3a2 Hgf Cx3cl1 Parp2 Tgfb2 Mapk7 Spi1 Daxx Hmox1 Tmbim1 Brca1 Tnfaip3 Unc5b Tert Peli3 Agap2 Atf3 Traf1 Dab2ip Traf2 Itga6 Il1b Cd27 Pycard Stx4a Tlr3 Pml Icam1 Serpine1 Thbs1 Madd Inhba Lgals3 Blo…
4.95E-09	262	881	1.419431585	GO:0060341 regulation of cellular localization	http://amigo.geneontology.org/amigo/term/GO:0060341	Adam10 Fer Calm1 Bbc3 Stac2 Fkbp1b Syk Cdca5 Lrp5 Gpc2 Tcaf2 Thy1 Zpr1 Stac Calm2 Tcaf1 Tax1bp3 Spidr Lyn Npsr1 Fes Gpc3 Gpc6 Arhgap8 Birc5 Aurkb Incenp Cdca8 Frat2 Tgfb1 Cd247 Clip3 Fyn Dnajc27 Washc1 Rhoq Pkdcc Dclk1 Fgr Clec4b1 Camk1 Gpm6b Trim29 Arhgap44 Cd300a Sirt6 Tmem98 Tgfb2 Dag1 Gas8 Mdfic Arf6 Sfn Nlgn2 Reep1 Fcer1g Cdh1 Mmp14 Itga3 Akt1 Emd Spag5 Hmox1 Trim28 Tmbim1 Epha2 Cdt1 Hfe Ctn…
5.88E-09	301	1040	1.381408864	GO:0014070 response to organic cyclic compound	http://amigo.geneontology.org/amigo/term/GO:0014070	Anxa1 Paqr8 Src Hsd3b1 Pgr Gnb5 Kank2 Gna15 Pck2 Sstr2 P2ry6 Gper1 Scnn1b Gramd1a Dnmt1 Mef2c Cdk4 Bcl2l1 Id3 Ehmt2 Ddit4 Hcn2 Nfkbia Zfp36l1 Fbxo32 Wnt10b Npc1 Sell Bmp2 Il1b Smad9 Areg P2rx7 Zc3hav1 Itpr2 Pak3 Eif4ebp1 Smad1 Tgfbr2 Arl6ip5 Klf16 Gramd1c P2ry12 P2ry13 Trpm4 Runx2 Sdk1 Abcb4 Zc3h12a Tlr9 Efna5 Sprr2f Cited1 Smyd3 Mapk3 Cav2 Axin2 Cdh1 Serpinf1 Slc5a5 Hoxa10 Mmp14 Col1a1 Daxx Tgfb…
5.91E-09	121	340	1.69861727	GO:0001933 negative regulation of protein phosphorylation	http://amigo.geneontology.org/amigo/term/GO:0001933	Prkar2b Dbndd2 Irak3 Samsn1 Ptprj Prkar1b Ptprc Dbndd1 Thy1 Inpp5j Dusp10 Prkrip1 Ppm1e Camk2n1 Camk2n2 Cadm4 Actb Hspb1 Gadd45b Tnfaip3 Cdkn1a Il1b Ephb2 Hgf Trib3 Ptprh Gadd45a Socs1 Ppp1r15a Zc3h12a Aida Cdkn2a Slfn1 Akt1 Apoe Fbln1 Pkib Adora2a Adarb1 Rack1 Wars Trim27 Prkcd Pibf1 Stk38 Xdh Ptpn2 Lrp5 Smad7 Dab2ip Rassf2 Bmp2 Adar Gba C9orf72 Prkag2 Dvl1 Uchl1 Mvp Ppp4c Pycard Plk1 Trib1 Parp…
6.07E-09	55	117	2.243705796	GO:0002832 negative regulation of response to biotic stimulus	http://amigo.geneontology.org/amigo/term/GO:0002832	Sec14l1 Cactin Vsig4 Nlrc5 Nmi Clec2d H2-Bl Klrb1b Dhx58 Ahr Tnfaip3 Arg1 Irak3 Acod1 Serping1 Ptpn2 Samhd1 Usp18 Trim21 Ltf Trib1 Oas3 Rnf125 Parp14 Grn Isg15 Foxp3 Stat2 Nfkbil1 Trex1 Arrb2 Il4i1 Lgals9 Prdx2 Havcr2 Arg2 Cd96 Ccr1 Adar Dusp10 Fgl2 Trafd1 Mmp12 Nlrc3 Oas1c Serpinb9b Tap2 Tap1 Serpinb9 Oas1a Oas1g Ifi204 Ifi207 Ifi202b Smpdl3b
6.49E-09	225	736	1.459129325	GO:0043269 regulation of ion transport	http://amigo.geneontology.org/amigo/term/GO:0043269	Calm1 Cacnb3 Homer3 Hfe Stac2 Scn1b Fkbp1b Cacnb1 Fgf12 Cnih2 Kcnip2 Kcnab1 Kcnab2 Kcnip4 Tcaf2 Stim1 Syt8 Gpm6b Thy1 Stac Pxk Kcne3 Cbarp Calm2 Tcaf1 Kcns1 Npsr1 Cacnb2 Syt11 Gramd2 Hcn2 Hcn3 Akt1 Tgfb1 Stom Il1b Clec4b1 Cask Mif Cd300a Arl6ip5 Ctss Camk2d Pdgfb Il16 Rab3b Clcnkb Ctnnb1 Clic1 Kcnq1 Fxyd5 Kcnd1 Psen2 Cybb Cacna1d Mmp9 Ywhah Arg1 Avpr1a Adora2a Rgs9 Itgb3 Dlg4 Trim27 Edn1 Hes1 Cli…
7.01E-09	23	31	3.541238883	GO:0002825 regulation of T-helper 1 type immune response	http://amigo.geneontology.org/amigo/term/GO:0002825	Anxa1 Ccr7 Ccr2 Xcl1 Ccl19 H2-Ab1 Il18r1 Il1r1 Il1b Il18 Il33 Il1rl1 Il4ra Hlx Il27ra Havcr2 Slc11a1 Arid5a Ripk2 Nlrp10 Pla2g4a Il12rb1 Irf1
7.01E-09	189	596	1.513577372	GO:0007169 transmembrane receptor protein tyrosine kinase signaling pathway	http://amigo.geneontology.org/amigo/term/GO:0007169	Cav2 Fer Lck Efnb2 Tnk1 Axl Lcp2 Hck Ddr1 Stat3 Pgf Kit Ephb3 Epha2 Hap1 Mapkapk2 Sulf1 Zfyve27 Frk Fyn Shc2 Rhbdf2 Syk Sla Igfbp6 Pdgfrb Vegfb Afap1l2 Zap70 Ddr2 Src Ngf Efna4 Ephb2 Pik3r3 Ptpn12 Hgf Fgr Areg Ephb4 Ephb6 Tgfa Efnb1 Fgf16 Col4a2 Leprotl1 Fgfr1 Mvb12a Pdgfd Tyk2 Fam83b Leprot Muc20 Dok3 Samd10 Igfbp2 Lyn Shc1 Shisa2 Erfe Efna5 Fes Musk Blnk Dok1 Ntf5 Shkbp1 Churc1 Notch1 Sox9 Sh2b…
7.53E-09	114	316	1.721895737	GO:2000146 negative regulation of cell motility	http://amigo.geneontology.org/amigo/term/GO:2000146	Srgap1 Gcsam Arhgap4 Thy1 Rap2b Sinhcaf Ccdc125 Rap2a Lrch1 Emilin1 Rbbp7 Sin3b Brms1 Ptprj Egfl7 Dll4 Nbl1 Tacstd2 Cdh1 Acvrl1 Adora3 Serpinf1 Timp1 Akt1 Apoe Klf4 Mef2c Fbln1 Gata3 Nfe2l2 Stard13 Sulf1 Dcn Adarb1 Cygb Vash1 Evl Mctp1 Apod Emilin2 Aif1 Tnf Dpysl3 Cd74 Coro1b Dab2ip Notch1 Jag1 Padi2 Miip Klrk1 Arhgdib Was Cx3cl1 Tpm1 Trib1 Flcn Mif Mitf Apex1 Ptpn23 Gadd45a Tcaf1 Serpine1 Arpin …
7.79E-09	80	198	1.928474403	GO:0050731 positive regulation of peptidyl-tyrosine phosphorylation	http://amigo.geneontology.org/amigo/term/GO:0050731	Unc119 Crlf1 Cd40 Cd74 Ptprc Il6ra Areg Tgfa Arl2bp Clcf1 Ctf1 Lck Pecam1 Hes1 Cd4 Cd3e Mif Cd24a Efna5 Osm Grem1 Pdgfb Itga5 Il11 Cd44 Kit Fcgr1 Ncf1 Itgb3 Dlg4 Pibf1 Hcls1 Parp9 Trem2 Tnf Afap1l2 Ehd4 Src Arhgef2 Fbxw7 Hgf Tnfrsf1a Iqgap1 Gas6 Adra2a Lif Parp14 Ccl5 Bank1 Il18 Ripk2 Adora1 Adam17 Cntn1 Arrb2 Dvl2 Ptprj Neurl1a Lrrk1 Fyn Syk Clec4n Mlst8 Lrp8 Plcg2 Lyn Trp53 Cav2 Dlg3 Tgfb1 Vegf…
7.98E-09	90	232	1.851584799	GO:0031348 negative regulation of defense response	http://amigo.geneontology.org/amigo/term/GO:0031348	Tnfaip8l2 Sec14l1 Tnfrsf1b Cactin Fndc4 Ptger4 Vsig4 Cxcl17 Cst7 Nlrc5 Tnfaip3 Gps2 Trem2 Nmi Hgf Clec2d Foxp3 Ctla2a Syt11 H2-Bl Klrb1b Serpinf1 Gata3 Dhx58 Arg1 Irak3 Serping1 Ptpn2 Samhd1 Usp18 Tnfrsf1a Trim21 Cdh5 Oas3 Rnf125 Parp14 Grn Isg15 Stat2 Adora1 Trex1 Nlrc3 Gper1 Arrb2 Nlrp12 Apoe Ada Adora2a Socs3 Lgals9 Git1 Abr Havcr2 Arg2 Pbk Cd96 Rabgef1 Ccr1 Il2ra Adar Nfkb1 Smpdl3b Pglyrp1 Si…
8.01E-09	356	1269	1.338990383	GO:0048878 chemical homeostasis	http://amigo.geneontology.org/amigo/term/GO:0048878	Cav2 Hk2 Cd52 Calm1 Tcirg1 Cp Hmox1 Slc4a1 Slc4a3 Abhd8 Trpm2 Slc9a5 Cacna1d Tmprss6 Slc12a4 Anxa6 Trpv2 Atp6ap1 Atp6v0a1 Hkdc1 Stc2 Fkbp1b Edn1 F2rl1 Sftpd Atp12a Gpihbp1 Slc4a8 Cyp39a1 Calcr Abcg1 Slc39a6 Lrp5 Pnpla2 Ccr1 Hk3 Slc40a1 Slc9a4 Slc11a1 Cxcr2 Htr2b Gpr35 Cln8 Prnd Acoxl Edn3 Mcub Atp6v0d2 Angptl3 Slc9a1 Slc34a2 Tmem165 Ccr9 Trpv6 Rhcg Cln3 Stim1 Slc9a9 Mt3 Mt2 Mt1 Trpc6 Thy1 Slc8b1 …
8.84E-09	154	464	1.584133661	GO:0000280 nuclear division	http://amigo.geneontology.org/amigo/term/GO:0000280	Ube2c Rec8 Ranbp1 Tex15 Tex11 Spire2 Kif11 Ncapg Fbxo5 Top2a Trip13 Bora Dscc1 Nde1 Sgo1 Ndc80 Kifc5b Cep192 Incenp Cdca5 Mus81 Sgo2a Nuf2 Rad51 Knstrn Bcl2l11 Tpx2 Smc2 Rad54l Cdca8 Anapc4 Kntc1 Mad1l1 Mad2l1 Tgfa Mki67 Ccsap Kif23 Nme6 Fancd2 Ncaph Ttk Cul7 Prc1 Eme1 Cdk5rap2 Bub1b Ccnb1 Ncapg2 Tubg2 Togaram2 Phf13 Cdca2 Kif18b Espl1 Psrc1 Spdl1 Arhgef10 Cenps Kifc1 Smarcb1 Syce2 Cdc20 Birc5 Au…
8.87E-09	55	118	2.22469134	GO:0038061 NIK/NF-kappaB signaling	http://amigo.geneontology.org/amigo/term/GO:0038061	Relb Trip6 Rela Rassf2 Ptpn22 Nlrp3 Cd14 Havcr2 Cd86 Nfkb2 Il18 Zc3h12a Chil1 Grem1 Akt1 Spi1 Nfat5 Ifi35 Ager Edn1 Ripk3 Hdac7 Tnf Pdcd4 Traf2 Nmi Il1b Tlr2 Ppp4c Tlr3 Tradd Tirap Rtkn2 Tlr4 Ikbke Tlr7 Tlr9 Nlrc3 Bcl3 Ptp4a3 Sphk1 Ccl19 Nlrp12 Birc2 Mmp8 Nol3 Litaf Trem2 Eif2ak2 Il18r1 Laptm5 Ago1 Adgrg3 Capn1 Tlr1
8.87E-09	55	118	2.22469134	GO:0045582 positive regulation of T cell differentiation	http://amigo.geneontology.org/amigo/term/GO:0045582	Vsir Anxa1 Smarcb1 Smarcd3 Actb Smarca4 Smarcc1 Smarce1 Ccr7 Ccr2 Gata3 Wnt10b Adam8 Il6 H2-Aa Foxp3 Ccl19 Kat5 Zap70 Il2ra Rhoh Cd27 Rara Socs1 Dusp10 Il4i1 Syk Il4ra Hlx Lck Lgals9 Tgfb1 Il7r Zmiz1 Cd83 Ada Nckap1l Cd74 Ptprc Sash3 Il2rg Tgfbr2 Nlrp3 Egr3 Nfkbiz Nfkbid Il18 Ripk2 Shb Runx3 Il1rl2 Sox4 Gimap3 Lilrb4a Irf1
8.92E-09	204	656	1.484278546	GO:0048729 tissue morphogenesis	http://amigo.geneontology.org/amigo/term/GO:0048729	Sox9 Lama5 Dvl2 Sox8 Lrp5 Vangl2 Mylk2 Dvl1 Vasp Plet1 Dag1 Ccdc40 Nrarp Pgf Ctnnb1 Sulf1 Etv4 Wnt9b Fzd6 Tnf Il6 Plxna1 Plxnd1 Fgfr1 Nkd1 Wnt4 Hoxa11 Ankrd6 Inhba Snai1 Tacstd2 Grem1 Tbx2 Alox12 Ccm2 Acvrl1 Itga5 Itga3 Tgfb1 Ddr1 Pax2 Cd44 Ripk4 Itga2 Stard13 Itgb3 Itgb4 Vcl Sh3bp1 Scrib Ankrd1 Cd151 Itgb1 Wnt10a Cxcr2 Col5a1 Hgf Shroom3 Actb Foxp1 Wnt7a Itgax Fgfr2 Ophn1 Flna Col4a1 Mmp2 Tpm1 L…
9.02E-09	54	115	2.241222643	GO:1902749 regulation of cell cycle G2/M phase transition	http://amigo.geneontology.org/amigo/term/GO:1902749	Cdc6 Cdk1 Gpr132 Cdk2 Cenpf Cdc25b Orc1 Cdc25a Topbp1 Dtl Clspn Cdc25c Ticrr Zfyve19 Brca1 Bard1 Rbbp8 Wnt10b D7Ertd443e Rab11a Cdk4 Chfr Fbxo5 Fzr1 Pinx1 Donson Cdkn1a Chmp4c Miip Cdc7 Blm Plk1 Rrm1 Chek1 Brsk1 Atf5 Inip Rcc2 Ccnb1 Kif14 Nop53 Camk2d Npm1 Rad51b Trp53 Taok3 Ctc1 Mta3 Hspa2 Prkcq Smarcd3 Cdkn2a Aurkb Lmnb1
9.27E-09	21	27	3.712313226	GO:0002474 antigen processing and presentation of peptide antigen via MHC class I	http://amigo.geneontology.org/amigo/term/GO:0002474	Tap2 Tap1 Tapbpl Mfsd6 Fcer1g Tapbp H2-K1 H2-D1 Hfe Erap1 Mr1 Clec4a1 Ide B2m H2-T23 H2-Q10 Fcgr1 Ifi30 Clec4b1 Clec4a2 Clec4a3
9.38E-09	86	219	1.874318615	GO:0000819 sister chromatid segregation	http://amigo.geneontology.org/amigo/term/GO:0000819	Ube2c Rec8 Ncapg Top2a Esco2 Dscc1 Sgo1 Ndc80 Cdca5 Sgo2a Nuf2 Knstrn Smc2 Cdca8 Anapc4 Kntc1 Mad1l1 Mad2l1 Kif23 Ncaph Ddx11 Ttk Prc1 Cdk5rap2 Bub1b Ccnb1 Ncapg2 Tubg2 Phf13 Kif18b Psrc1 Spdl1 Smarcb1 Cdc20 Birc5 Aurkb Incenp Dpf2 Smarcd3 Actb Dpf1 Bcl7c Smarca4 Smarcc1 Smarce1 Axin2 Spag5 Rab11a Chmp2b Cdt1 Ctnnb1 Chfr Cdc6 Fbxo5 Trip13 Pinx1 Pibf1 Racgap1 Fen1 Kat5 Nek6 Bub1 Chmp4c Fbxw7 Kif2c…
9.54E-09	34	58	2.797950362	GO:0034113 heterotypic cell-cell adhesion	http://amigo.geneontology.org/amigo/term/GO:0034113	Myadm Tnf Lck Itga5 Mapk7 Itgb7 Klf4 Cd44 Ager Nrcam Itgb3 Dsc2 Itgb1 Nfasc Il1rn Itga4 Il1b Cd2 Vcam1 Itgax Thy1 Sirpa Mbp Pkp2 Dsg2 Dsp Skap1 Flot1 Itgad Cxadr Itga7 Ptprc Cd200r1 Tnfaip3
9.55E-09	37	66	2.675758234	GO:0070228 regulation of lymphocyte apoptotic process	http://amigo.geneontology.org/amigo/term/GO:0070228	Pdcd1 Lyn Mif Nfkbid Tgfb2 Cd24a Hsh2d Bcl2a1a Cd3g Cd274 Aurkb Prkcq Bcl10 Foxp1 Ormdl3 Prkd2 Lgals3 Bbc3 Bax Ripk3 Myc Bcl2l11 Slc46a2 Blm Vhl Bcl3 Trp53 Il7r St3gal1 Ada Arg2 Cd74 Adam8 P2rx7 Serpinb9 Cd27 Ccl5
9.55E-09	37	66	2.675758234	GO:0072678 T cell migration	http://amigo.geneontology.org/amigo/term/GO:0072678	Cxcl16 Xcl1 Ccl5 Lrch1 Lgals9 Itgb3 Ccl20 Ccl2 Spns2 Ccr2 Tmem102 Apod Aif1 Itga4 Stk39 Itgal Cxcl10 F11r Spn Adam17 Adam10 Il27ra Ripk3 Itgb7 Myo1g Plec Adam8 Coro1a Pycard Icam1 S1pr1 Gpr183 Cd200r1 Cxcl13 Cxcr3 Ccl3 Ccr7
1.07E-08	274	936	1.397216791	GO:0032880 regulation of protein localization	http://amigo.geneontology.org/amigo/term/GO:0032880	Adam10 Bbc3 Stac2 Llgl1 Rhbdf2 Trim27 Cdca5 Lrp5 Gpc2 Tcaf2 Sergef Trim30a Zpr1 Stac Tcaf1 Trim14 Tax1bp3 Spidr Trim30b Gpc3 Trim12c Trim30d Gpc6 Trim5 Trim12a Trim6 Frat2 Akt1 Tgfb1 Cd247 Clip3 Fyn Dnajc27 F2rl1 Washc1 Rhoq Pkdcc Tnf Arhgdia Il6 Il1b Dclk1 P2rx7 Camk1 Gpm6b Trim29 Arhgap44 Sirt6 Tmem98 Krt20 Trp53inp2 Tgfb2 Dag1 Gas8 Mdfic Arf6 Sfn F2r Gper1 Kcnn4 Fcer1g Arhgdig Cdh1 Mmp14 Itga3…
1.12E-08	76	186	1.950247501	GO:0002262 myeloid cell homeostasis	http://amigo.geneontology.org/amigo/term/GO:0002262	Anxa1 Alas2 Casp3 Zfpm1 Flvcr1 Gata2 Gata3 Il6 Rbfox2 Ncapg2 Fcer1g Spi1 Stat3 Hmox1 Zfp36l1 Nckap1l Rps14 Rps24 Stat1 Cxcr2 Ptbp3 Btk Pik3cd Cdk6 Inhba Zfp36 Tmod3 Mafb Maea Prmt1 Axl Bax Fancc Bcl2l11 Adgrf5 Bak1 Hba-a2 Hba-a1 Hoxb6 Ncstn Dnase2a Kit Ampd3 Slc4a1 Kcnq1 Csf1 Mb Traf3ip2 Hcls1 Ptpn2 Ldb1 Inpp5d Mecom Slc7a11 Adar Pde4b Scnn1b G6pdx Smarca4 Lmo2 Isg15 Kdm1a Nfe2l1 Foxp3 Lyn Cd24a …
1.12E-08	38	69	2.628594458	GO:0032757 positive regulation of interleukin-8 production	http://amigo.geneontology.org/amigo/term/GO:0032757	Afap1l2 Chil1 Stat3 Lbp Nos2 Syk F2rl1 Tnf Cd74 Rela Ddit3 Il1b Cd2 Tlr2 F3 Bcl10 Pycard Tlr3 Tirap Myd88 Serpine1 Tlr4 Ddx58 Tlr8 Prkd2 Tlr7 Tlr1 Tlr9 F2r Il17d Cd14 Zfp580 Cd244a Il6 Il18 Ptger4 Nlrp10 Fcna
1.12E-08	43	83	2.472745643	GO:0045824 negative regulation of innate immune response	http://amigo.geneontology.org/amigo/term/GO:0045824	Cactin Vsig4 Nlrc5 Nmi Clec2d H2-Bl Klrb1b Dhx58 Arg1 Irak3 Serping1 Ptpn2 Samhd1 Usp18 Trim21 Oas3 Parp14 Grn Isg15 Stat2 Trex1 Arrb2 Lgals9 Tnfaip3 Havcr2 Cd96 Ccr1 Adar Dusp10 Trafd1 Mmp12 Nlrc3 Oas1c Serpinb9b Tap2 Tap1 Serpinb9 Oas1a Oas1g Ifi204 Ifi207 Ifi202b Smpdl3b
1.12E-08	89	230	1.846933474	GO:0043542 endothelial cell migration	http://amigo.geneontology.org/amigo/term/GO:0043542	Cd40 Anxa1 Lpxn Plxnd1 Fgf16 Ptp4a3 Col18a1 Epha2 Fstl1 Dll4 Wnt7a Grn Vstm4 Grem1 Itgb2 Alox12 Pdgfb Acvrl1 Serpinf1 Efnb2 Akt1 Apoe Klf4 Hspb1 Hmox1 Mef2c Fut1 Gata2 Gata3 Nfe2l2 Stard13 Sparc Akt3 Dcn Pik3cg Itgb3 Vash1 Sh3bp1 Myh9 Hdac7 Emp2 Nr4a1 Smoc2 Tnf Coro1b Dab2ip Notch1 Pik3r3 Nos3 P2rx4 Anxa3 Ephb4 Foxp1 Fgfr1 Cdh5 Egr3 Loxl2 Prkx Gadd45a Rras Pik3cd Thbs1 Prkd2 Zc3h12a Rhoj Adam17 R…
1.13E-08	25	36	3.31456538	GO:0001562 response to protozoan	http://amigo.geneontology.org/amigo/term/GO:0001562	Cd40 Gbp3 Gbp2 Gbp9 Gbp8 Gbp7 Gbp6 Spn Iigp1 Irgm2 Nkg7 Tspan32 Cd37 Arg1 Irf4 Il6 Slc11a1 Pf4 Il4ra Batf Batf2 Irf8 Ccdc88b Vtcn1 Bcl3
1.14E-08	125	358	1.666541253	GO:0016032 viral process	http://amigo.geneontology.org/amigo/term/GO:0016032	Oas1c Apobec3 Trim27 Ifitm3 Oasl2 Trim30a Mvb12a Oas3 Oas2 Isg20 Trim14 Mdfic Oasl1 Atg16l2 Trim30b Oas1a Trim12c Trim30d Ifitm6 Trim5 Ifitm2 Nectin2 Trim12a Rnasel Oas1g Trim6 Trim28 Trim8 Bcl2l11 Trim21 Trim59 Bst2 Cav2 Tmprss2 Smarcb1 Axl Apoe Chmp2b Nectin4 Cdk9 Slpi Adarb1 Rsad2 Itgb3 Top2a Cldn1 Ly6e Cd4 Eif2ak2 Jpt2 Tnf Npc1 Trim26 Cd74 Grk2 Stat1 Usf1 Lrsam1 Gsn Ifih1 Chmp4c Adar Gtf2b Pp…
1.18E-08	44	86	2.441986773	GO:0070227 lymphocyte apoptotic process	http://amigo.geneontology.org/amigo/term/GO:0070227	Pdcd1 Tnfrsf23 Lyn Bcl10 Mif Nfkbid Tgfb2 Cd24a Hsh2d Bcl2a1a Akt1 Cd3g Bax Cd274 Aurkb Prkcq Foxp1 Ormdl3 Prkd2 Lgals3 Bbc3 Ripk3 Myc Bcl2l11 Slc46a2 Blm Vhl Bcl3 Bak1 Trp53 Il7r St3gal1 Ada Traf3ip2 Arg2 Cd74 Adam8 Il2ra P2rx7 Chek2 Serpinb9 Cd27 Ccl5 Siva1
1.22E-08	159	485	1.564748226	GO:0033674 positive regulation of kinase activity	http://amigo.geneontology.org/amigo/term/GO:0033674	Tpd52l1 Unc119 Axl Ddr1 Kit Ephb3 Epha2 Pik3r5 Bora Cd74 Pdgfrb Incenp Ddr2 Rassf2 Il6ra Ephb2 Areg Camkk2 Ephb4 Ephb6 Tgfa Lat Fgfr1 Pdgfd Clspn Musk Ccr7 Arrb2 Dvl2 Ajuba Cd86 Adam8 Tgfbr2 Ccdc88a Mif Npm1 Chil1 Ccl19 Grem1 Axin2 Pdgfb Lgals9 Akt1 Dbf4 Daxx Lcp2 Mob3a Mmd Ralb Prlr Rplp1 Fcgr1 Ncf1 Eef1a2 Cdc6 Cd40 Tcf3 Rad50 Pik3cg Fam20a Itgb3 Dlg4 Mnat1 Edn1 Prkcd Clu Pibf1 Ripk3 Nckap1l Emp…
1.36E-08	48	98	2.337783256	GO:0070664 negative regulation of leukocyte proliferation	http://amigo.geneontology.org/amigo/term/GO:0070664	Lgals9 Tnfrsf13b Cd274 Vsir Cd86 Tyrobp Lyn Vsig4 Cd80 Il33 Mad1l1 Cd276 Foxp3 Cd24a Cebpb Slfn1 Arg1 Twsg1 Ctla4 Gpnmb Btk Tmem131l Vtcn1 Sox11 Lst1 Il4i1 Grem1 Tspan32 Cd37 Tgfb1 Peli1 Havcr2 Arg2 Scrib Inpp5d Rassf5 Il2ra Laptm5 Casp3 Foxj1 Cdkn2a Spn Sftpd Cd300a Ccl12 H2-Aa Lilrb4a Xcl1
1.39E-08	128	370	1.651191056	GO:0010639 negative regulation of organelle organization	http://amigo.geneontology.org/amigo/term/GO:0010639	Scin Nol3 Fbxo5 Ten1 Trip13 Twf2 Arhgap28 Svil Gsn Capzb Kntc1 Mad1l1 Mad2l1 Rhpn2 Nme6 Ssh3 Vat1 Ckap2 Ssh2 Ttk Arpin Cdk5rap2 Bub1b Kank3 Tmsb4x Gmfg Tmsb10 Tmsb15b1 Cdc20 Birc5 Aurkb Ndc80 Incenp Nuf2 Cdca8 Hip1r Akt1 Rps6ka2 Spef1 Stmn1 Lif Shroom2 Tacstd2 Osm Mcm2 Ercc1 Cdt1 Evi5l Clip3 Pfn1 Rad50 Limk2 Ctc1 Top2a Kat2a Sptb Mnat1 Pinx1 Lima1 Coro1b Bub1 Tpx2 Src Arhgef2 Tmod1 Hgf Slc35f6 Co…
1.40E-08	66	154	2.045560349	GO:1902850 microtubule cytoskeleton organization involved in mitosis	http://amigo.geneontology.org/amigo/term/GO:1902850	Kif11 Aurkb Bora Nde1 Kifc5b Cep192 Nuf2 Tpx2 Aurka Dctn6 Ccsap Kif23 Kif4 Prc1 Cdk5rap2 Tubg2 Cenph Togaram2 Spdl1 Arhgef10 Kifc1 Birc5 Incenp Sass6 Cdca8 Mybl2 Map4 Rab11a Chmp2b Map1s Kif2a Plk2 Pibf1 Racgap1 Ndc80 Kat5 Itgb1 Chmp4c Stil Stmn1 Cenpa Chek2 Mad2l1 Tacc2 Plk1 Flna Misp Kif15 Wdr62 Tacc3 Chmp4b Tbce Ccnb1 Efhc1 Cenpe Tacc1 Psrc1 Eml3 Ccdc61 Nup62 Cdc20 Poc1a Sapcd2 Arhgef2 Mcph1 R…
1.41E-08	36	64	2.684797958	GO:0150076 neuroinflammatory response	http://amigo.geneontology.org/amigo/term/GO:0150076	Trem2 Tnfrsf1b Tyrobp Cst7 Tnf Il33 Il1b Ctsc Syt11 Ager Adora2a Clu Cd200r1 Tlr2 Tlr3 Plcg2 Bace2 Tlr9 Tlr6 Cd200r4 Ifngr1 C1qa C5ar1 Mmp8 Itgb1 Nupr1 Grn Ulk4 Cx3cr1 Jun Sphk1 Ifngr2 Casp1 Cx3cl1 Tlr4 Aif1
1.50E-08	97	259	1.787561746	GO:0090068 positive regulation of cell cycle process	http://amigo.geneontology.org/amigo/term/GO:0090068	Dbf4 Ranbp1 Cenpv Anxa1 Cdca5 Cdc25b Fam83d Anapc4 Tgfa Cdc25a Cdc25c Birc5 Aurkb Incenp Sass6 Cdca8 Wnt10b Pdgfrb Sh2b1 Rrm1 Fgfr1 Pdgfb Ube2c Akt1 Spag5 Tgfb1 Map3k20 Rab11a Cdt1 Cdk4 Cdc6 Gipc1 Fbxo5 Cdk1 Rrm2 Edn1 Tert Adamts1 Racgap1 Ndc80 Aif1 Tnf Fen1 Lrp5 Kat5 Plk4 Cd28 Ddr2 Il1b Il1a Edn3 Stil Cdc7 Chek2 Mad1l1 Ezh2 Ppp1r35 Mad2l1 Rad51ap1 Thoc5 Becn1 Ddx11 Apex1 Dtl Rcc2 Ccnb1 Kif14 Rhn…
1.69E-08	176	552	1.521817844	GO:0051052 regulation of DNA metabolic process	http://amigo.geneontology.org/amigo/term/GO:0051052	Dbf4 Cdt1 Gmnn Tex15 Cd40 Eya2 Tnfsfm13 Ten1 Ctc1 Esco2 Parm1 Zranb3 Tigar Timeless Shld1 Ticrr Smarcb1 Mcm2 Taf6l Mcm5 Vps72 Brca1 Yeats4 Hnrnpab Kat2a Mcm4 Dpf2 Kat5 Bard1 Mcm6 Mrgbp Smarcd3 Mad2l2 Actb Mcm7 Dpf1 Sgf29 Bcl7c Smarca4 Syncrip Smarcc1 Sf3b3 Smarce1 Taf5l Apobec1 Mcm3 Usp22 Tfpt Gata3 Hmces Ino80e Fgfr1 Polq Sirt6 Ciz1 Clcf1 Prkd2 Stn1 Trp53 Axin2 Pdgfb Acvrl1 Foxm1 Akt1 Spi1 Klf4 …
1.72E-08	63	145	2.073774974	GO:0002705 positive regulation of leukocyte mediated immunity	http://amigo.geneontology.org/amigo/term/GO:0002705	Cd40 Tnfsfm13 Klrk1 Klrc1 Tyrobp Cd226 Shld1 Cd177 Nectin2 H2-M3 Tap2 Xcl1 Cxcl1 Hmces Lag3 Clcf1 Cd24a H2-K1 H2-T23 H2-D1 Arg1 F2rl1 Il18r1 Il1r1 Mr1 Traf2 Il1b Mad2l2 Itgam Stx4a Btk Ccl2 Il18 Ptafr B2m Tnf Vav1 Spi1 Kit Gata3 Fcgr1 Rsad2 Trem2 Msh2 C3 Il6 Cd28 Il18rap Ptprc P2rx7 Sash3 Nlrp3 Plcg2 Arid5a Foxp3 Ddx58 Scimp Fcer1g Exosc6 Tgfb1 Slamf6 Gimap3 Pvr
1.74E-08	264	900	1.400072417	GO:0032940 secretion by cell	http://amigo.geneontology.org/amigo/term/GO:0032940	Adora2b Wnt7a Adra2a Fer Snapin Tmem79 Rab3b Stxbp2 Rab11a Napa Stx1a Rab25 Rala Syn2 Cadps2 Rab3d Washc3 Llgl1 Rhbdf2 Tnfaip2 Syk Mctp1 Fam3b Nagpa Scg5 Washc1 Anxa1 Lrp5 Stxbp1 Stxbp3 Rab13 Unc13b Svbp Sytl2 Stx4a Sergef Cask Syt8 Vps11 Rab27a Mctp2 Exoc6b Vps18 Cbarp Exoc1 Rab8b Sct Lyn Cd177 Fes Sytl5 Syt11 C9orf72 Anxa2 S100a10 Ppfia3 Vamp2 F2rl1 Ildr1 Tnf Il6 Il1b Aimp1 Fgr Cdk5 Dvl1 P2rx7 …
1.75E-08	77	191	1.924183295	GO:0000070 mitotic sister chromatid segregation	http://amigo.geneontology.org/amigo/term/GO:0000070	Ube2c Rec8 Ncapg Dscc1 Sgo1 Ndc80 Cdca5 Sgo2a Nuf2 Knstrn Smc2 Cdca8 Anapc4 Kntc1 Mad1l1 Mad2l1 Kif23 Ncaph Ttk Prc1 Cdk5rap2 Bub1b Ccnb1 Ncapg2 Tubg2 Phf13 Kif18b Psrc1 Spdl1 Smarcb1 Cdc20 Birc5 Aurkb Incenp Dpf2 Smarcd3 Actb Dpf1 Bcl7c Smarca4 Smarcc1 Smarce1 Spag5 Rab11a Chmp2b Cdt1 Cdc6 Fbxo5 Trip13 Pinx1 Pibf1 Racgap1 Kat5 Nek6 Bub1 Chmp4c Kif2c Kif22 Lcmt1 Plk1 Zwilch Eml4 Kif4 Becn1 Ncapd2…
1.75E-08	139	412	1.61029953	GO:0042692 muscle cell differentiation	http://amigo.geneontology.org/amigo/term/GO:0042692	Wdr1 Actn3 Actn1 Plekho1 Sema4c Csrp1 Neb Tmod1 Acta1 Dysf Pgm5 Dmd Myof Selenon Six1 Actn2 Tmod3 Lamb1 Nid1 Lamb2 Klf5 Notch1 Bmp2 Rbm38 Ezh2 Bhlhe41 Smad1 Wnt4 Nek5 Cd53 Trim72 Tmem119 Arrb2 Actg1 Flnc Grem1 Pdgfb Tgfb1 Pld3 Dnmt1 Mef2c Kit Gata6 Cdk9 Piezo1 Cdk1 Avpr1a Sdc1 Krt19 Kat2a Edn1 Megf10 Pdcd4 Rgs2 Capn2 Nfatc2 Foxp1 Camk1 Casp3 Olfm2 Tpm1 Ctdp1 Parp2 Rgs4 Chrnb1 Krt8 Gper1 Camk2d Fl…
1.76E-08	56	123	2.1730614	GO:0007052 mitotic spindle organization	http://amigo.geneontology.org/amigo/term/GO:0007052	Kif11 Aurkb Bora Kifc5b Cep192 Nuf2 Tpx2 Aurka Dctn6 Ccsap Kif23 Kif4 Prc1 Tubg2 Cenph Togaram2 Arhgef10 Kifc1 Birc5 Incenp Sass6 Cdca8 Mybl2 Map4 Rab11a Chmp2b Map1s Kif2a Plk2 Pibf1 Racgap1 Ndc80 Chmp4c Stil Stmn1 Chek2 Tacc2 Plk1 Flna Misp Kif15 Wdr62 Tacc3 Chmp4b Tbce Ccnb1 Efhc1 Cenpe Tacc1 Psrc1 Eml3 Ccdc61 Nup62 Cdc20 Poc1a Ralbp1
1.76E-08	87	225	1.845550004	GO:0045930 negative regulation of mitotic cell cycle	http://amigo.geneontology.org/amigo/term/GO:0045930	Cdc6 Cdk1 Btg2 Gpr132 Btg3 Rad9a Mus81 Orc1 Kntc1 Chek2 Mad1l1 Mad2l1 Kank2 Nme6 Topbp1 Fancd2 Btg1 Dtl Ttk Eme1 Cdk5rap2 Bub1b Clspn Ticrr Zfyve19 Cdc20 Brca1 Birc5 Aurkb Ndc80 Incenp Bard1 Nuf2 Cdca8 Rbbp8 Tnf D7Ertd443e Slfn1 Klf4 Map3k20 Cdt1 Chfr Fbxo5 Fzr1 Trip13 Pinx1 Trim35 Scrib Donson Cdkn1a Bub1 Chmp4c Rpa2 Miip Gpnmb Casp2 Blm Lcmt1 Plk1 Chek1 Zwilch Brsk1 Inip Inhba Ccnb1 Nop53 Gjc2 …
1.76E-08	123	353	1.663104306	GO:0051235 maintenance of location	http://amigo.geneontology.org/amigo/term/GO:0051235	Calm1 Trpm2 Kdelr3 Anxa6 Fkbp1b Twf2 Plin3 Msr1 Htr2b Nfkbib Arl2bp Thy1 Slc8b1 Vps13c Calm2 Ttc39b Npsr1 Sorl1 Tmsb4x Tmsb10 Tmsb15b1 Flna Lck Lgals9 Pnpla2 Ptprc Xcl1 Clec4b1 Nbl1 Nrros Hk2 Akt1 Bbc3 Scin Tgfb1 Grik5 Nol3 Itgb3 Nfkbia Cd4 C3 Tnf Diaph1 Gsto1 Bard1 Soat1 Gsn Il1b Angptl3 Cds1 Cxcl9 Cd19 Rasa3 Cx3cl1 Ccdc88a Pla2g4c Plcg2 Dbn1 Cxcl10 Uvrag Arhgap21 Mcoln3 Pml Hk1 Scarb1 Morc3 Lyn…
1.87E-08	95	253	1.792223494	GO:2000116 regulation of cysteine-type endopeptidase activity	http://amigo.geneontology.org/amigo/term/GO:2000116	Hip1r Bbc3 Nol3 Cast Naip1 Casp2 Nlrp3 Tnfrsf23 Hip1 Cst7 Nlrp1a Naip5 Nlrp12 Naip6 Naip2 Wnt9a Akt1 Bax Myc Nr4a1 Tnf Pmaip1 Ifi202b Bcl10 Aim2 Bcl2a1d Alox12 Lck Klf4 Rps6ka1 Pax2 Cd44 Bcl2l1 Ctsd Mmp9 Apaf1 Adora2a Rack1 Serpinb9b Syk Tnfrsf10b Mtch1 Xdh Bok Gsn Card9 Src F3 Asph Laptm5 Hgf Cd27 Pycard Gas6 Ltf Prr7 Arl6ip5 Acer2 Dap Thbs1 Ripk2 Serpinb9 Plaur Sfn F2r Fabp1 S100a8 Birc2 Bak1 A…
1.92E-08	45	90	2.386487074	GO:0050672 negative regulation of lymphocyte proliferation	http://amigo.geneontology.org/amigo/term/GO:0050672	Lgals9 Tnfrsf13b Cd274 Vsir Cd86 Tyrobp Lyn Vsig4 Cd80 Mad1l1 Cd276 Foxp3 Cd24a Cebpb Slfn1 Arg1 Twsg1 Ctla4 Gpnmb Tmem131l Vtcn1 Sox11 Lst1 Il4i1 Tspan32 Cd37 Tgfb1 Peli1 Havcr2 Arg2 Scrib Inpp5d Rassf5 Il2ra Laptm5 Btk Casp3 Foxj1 Cdkn2a Spn Sftpd Cd300a H2-Aa Lilrb4a Xcl1
1.92E-08	61	139	2.094614554	GO:0007093 mitotic cell cycle checkpoint signaling	http://amigo.geneontology.org/amigo/term/GO:0007093	Cdc6 Cdk1 Rad9a Mus81 Orc1 Kntc1 Chek2 Mad1l1 Mad2l1 Topbp1 Fancd2 Dtl Ttk Eme1 Cdk5rap2 Bub1b Clspn Ticrr Zfyve19 Cdc20 Brca1 Birc5 Aurkb Ndc80 Incenp Bard1 Nuf2 Cdca8 Rbbp8 D7Ertd443e Map3k20 Cdt1 Chfr Fzr1 Trip13 Donson Cdkn1a Bub1 Chmp4c Rpa2 Casp2 Blm Lcmt1 Plk1 Chek1 Zwilch Brsk1 Inip Ccnb1 Nop53 Trp53 Taok3 Spdl1 Msh2 Xpc Pml Trex1 Ppp2r5c Cep192 Prap1 Rbm38
2.26E-08	87	226	1.837383853	GO:0009612 response to mechanical stimulus	http://amigo.geneontology.org/amigo/term/GO:0009612	Col1a1 Piezo2 Sox9 Nfkbia Fos Rela Nfkb1 Jun Mmp14 Tgfb1 Fosb Cnn2 Itga2 Cd40 Irf1 Btg2 Itgb3 Edn1 Map3k1 Slc38a2 Tnf Ankrd1 Il33 Fosl1 Col3a1 Capn2 Ddr2 Il1b Src Col11a1 Bcl10 Slc2a1 Slc9a1 Asns Casp2 Xpc Tnfrsf1a Tlr3 Mmp2 Acta1 Chek1 Stra6 Tgfbr2 Myd88 Ccl2 Gadd45a F11r Txnip Tlr4 Igfbp2 Ppl Ptger4 Dag1 Thbs1 Tlr8 Tlr7 Cxcr4 Tifab Map1b Bak1 Mkx Actg1 Mapk3 Chil1 Jund Scx Ankrd23 Kit Kcnq1 Fyn…
2.30E-08	40	76	2.512091656	GO:0060761 negative regulation of response to cytokine stimulus	http://amigo.geneontology.org/amigo/term/GO:0060761	Il1rn Nlrc5 Irak3 Ptprc Mapk7 Klf4 Ppp2cb Arg1 F2rl1 Trem2 Ptpn2 Peli3 Samhd1 Padi2 Usp18 Gas6 Traip Oas3 Parp14 Cactin Ccl5 Isg15 Rnf113a1 Stat2 Slit3 Nol3 Gps2 Rabgef1 Il6 Adar Mmp12 Trex1 Il1r2 Oas1c Naip1 Oas1a Oas1g Naip5 Naip6 Naip2
2.34E-08	97	261	1.773863955	GO:0071559 response to transforming growth factor beta	http://amigo.geneontology.org/amigo/term/GO:0071559	Acvrl1 Tgfb1 Lpxn Fam89b Smad7 Smad9 Sdcbp Zyx Smad1 Tgfbr2 Flcn Smad6 Tgfb2 Nrep Nrros Wfikkn1 Tgfbr3l Rbbp7 Sinhcaf Brms1 Gipc1 Xcl1 Htra3 Ovol2 Sox9 Mapk7 Col1a1 Itga3 Stat3 Mef2c Zmiz1 Apaf1 Arg1 Appl2 Zfp36l1 Fos Tgfb3 Edn1 Cldn1 Itgb5 Amhr2 Twsg1 Ankrd1 Pdgfa Col3a1 Wnt10a Ddr2 Fbn1 Bmp2 Src Col1a2 Wnt7a Tgfb1i1 Fgfr2 Star Cdh5 Pdgfd Ccl2 Wnt4 Lrg1 Pmepa1 Fndc4 Smurf1 Zfhx3 Prdm16 Thbs1 Cld…
2.35E-08	116	329	1.682872344	GO:0022604 regulation of cell morphogenesis	http://amigo.geneontology.org/amigo/term/GO:0022604	Rnd3 Rac3 Dbnl Rhobtb3 Rhobtb2 Fmnl3 Anxa1 Pdpn Rhoh Plxna1 Plxnd1 Plxna3 Triobp Rac2 Dbn1 Fmnl2 Ss18l1 Cdc42ep4 Rhod Cdc42ep2 Plxnb1 Rhob Rnd1 Gm14137 Cdc42ep5 Rhog Plxnc1 Ccl3 Kit Plekho1 Fyn Rhoq Lpar1 Rhou Rhoj Tacstd2 Hck Ccl24 Cd44 Fblim1 Fbln1 Sparc Ccl11 Dlg4 Dvl2 Coch Has2 Myh9 Meltf St6gal1 Cpne5 Diaph1 Coro1b Dnmbp Parp6 Fn1 Obsl1 Anapc2 Slc23a2 Src Ephb2 Capzb Dvl1 Rasal1 Cyfip1 Syt3 …
2.48E-08	41	79	2.477113165	GO:0002709 regulation of T cell mediated immunity	http://amigo.geneontology.org/amigo/term/GO:0002709	Tnfrsf1b Nectin2 H2-M3 Vsir Tap2 Xcl1 Cd24a H2-K1 H2-T23 H2-D1 Hfe Ager Ahr Nckap1l Il18r1 Il1r1 Mr1 Traf2 Il1b Was Trpm4 Il18 Foxp3 B2m Il4i1 Ripk3 Il7r Gata3 Arg1 Rsad2 Il6 Smad7 Ptprc P2rx7 Sash3 Nlrp3 Arid5a Ccr2 Spn Pvr Lilrb4a
2.48E-08	132	388	1.623795328	GO:1902903 regulation of supramolecular fiber organization	http://amigo.geneontology.org/amigo/term/GO:1902903	Scin Wdr1 Pfn1 Map1s Dbnl Evl Hcls1 Twf2 Arhgap28 Svil Gsn Capzb Vasp Rhpn2 Cttn Ssh3 Dbn1 Ckap2 Ssh2 Fchsd1 Arpin Cdk5rap2 Arhgef10l Cdc42ep4 Kank3 Cdc42ep2 Tmsb4x Map1b Slain1 Gm14137 Gmfg Cdc42ep5 Arhgef10 Tmsb10 Tmsb15b1 Washc3 Washc1 Hip1r Spef1 Stmn1 Lpar1 Ptger4 Shroom2 Tacstd2 Cfl1 Psrc1 Fer Apoe Ccl24 Arpc5 Git1 Clip3 Fhod1 Plek Aebp1 Ccl11 Sptb Tgfb3 Edn1 F2rl1 Gpr65 Clu Sh3bp1 Nckap1l …
2.72E-08	303	1063	1.360499686	GO:0009887 animal organ morphogenesis	http://amigo.geneontology.org/amigo/term/GO:0009887	Lamb1 Relt Lama5 Anxa6 Mmp20 Fam20a Hoxb9 Dvl2 Lrp5 Vangl2 Lamb3 Mylk2 Tmeff1 Dvl1 Mfap5 Fgf16 Pbx4 Thy1 Hoxc9 Adgrg6 Sdk1 Ccdc40 Nbl1 Chd7 Meis3 Asxl1 Egflam Hoxd9 Megf8 Tprn Hoxb3 Lamb2 Rpgrip1 Grem1 Hoxc4 Hoxd4 Ntn3 Notch1 Tgfb1 Elf3 Rps6ka1 Pgf Epha2 Gmnn Ctnnb1 Sulf1 Etv4 Wnt9b Tnfaip3 Edn1 Fzd6 Tnf Il6 Rp1 Wnt10a Bmp2 Nfkb1 Casz1 Tgfa Plxna1 Plxnd1 Mki67 Fgfr1 Nkd1 Barx2 Rorb Wnt4 Ankrd6 Ta…
2.97E-08	45	91	2.360261941	GO:0032945 negative regulation of mononuclear cell proliferation	http://amigo.geneontology.org/amigo/term/GO:0032945	Lgals9 Tnfrsf13b Cd274 Vsir Cd86 Tyrobp Lyn Vsig4 Cd80 Mad1l1 Cd276 Foxp3 Cd24a Cebpb Slfn1 Arg1 Twsg1 Ctla4 Gpnmb Tmem131l Vtcn1 Sox11 Lst1 Il4i1 Tspan32 Cd37 Tgfb1 Peli1 Havcr2 Arg2 Scrib Inpp5d Rassf5 Il2ra Laptm5 Btk Casp3 Foxj1 Cdkn2a Spn Sftpd Cd300a H2-Aa Lilrb4a Xcl1
3.06E-08	47	97	2.312678195	GO:0030168 platelet activation	http://amigo.geneontology.org/amigo/term/GO:0030168	Axl Syk Fermt3 Fn1 Pdpn Lyn Fcer1g Emilin1 Flna Entpd1 Pdgfb Vwf Apoe Itgb3 Emilin2 Pdgfa Stxbp1 Stxbp3 Pf4 Cd9 Adra2a P2ry12 Rap2b F11r Adra2c F2r F2rl3 Pla2g4a Bloc1s3 Tspan32 Alox12 Plek Prkcd Fzd6 Ptprj Serpine2 Cfh Selp Prkcq Slc7a11 Vps33b Tlr4 Ppia Il6 Il6ra Cx3cl1 Evl
3.10E-08	27	42	3.068340523	GO:0032733 positive regulation of interleukin-10 production	http://amigo.geneontology.org/amigo/term/GO:0032733	Hgf Tlr4 Tlr9 Stat3 Cd34 Cd274 Irf4 Syk F2rl1 Pibf1 Cd28 Tlr2 Pycard Isg15 Inava Tigit Lgals9 Cd83 Trem2 Sash3 Plcg2 Bcl3 Fcer1g Il6 Ptger4 Lilra5 Xcl1
3.11E-08	133	393	1.615281327	GO:0032535 regulation of cellular component size	http://amigo.geneontology.org/amigo/term/GO:0032535	Sema6b Scin Wdr1 Slc12a4 Pfn1 Zfyve27 Dbnl Evl Hcls1 Twf2 Arhgap28 Svil Sema4c Gsn Ngf Capzb Vasp Sema4b Cttn Ssh3 Dbn1 Sema3f Atp13a2 Slc12a9 Ssh2 Sema7a Fchsd1 Cdc42ep4 Kank3 Cdc42ep2 Tmsb4x Islr2 Gm14137 Cdc42ep5 Tmsb10 Tmsb15b1 Snapin Borcs6 Bloc1s2 Hip1r Il7r Crabp2 Tnfrsf12a Fn1 Olfm1 P2rx7 Wnt7a Shroom2 Cfl1 Npm1 Fer Rab3b Rab11a Ccl24 Arpc5 Plek Rtn4 Ccl11 Sptb Edn1 F2rl1 Dpysl2 Sh3bp1 Nc…
3.27E-08	226	753	1.432526105	GO:0034330 cell junction organization	http://amigo.geneontology.org/amigo/term/GO:0034330	Ephb2 Adam10 Lsr Cacnb3 Ppfia3 Ptprs Cldn7 Dbnl Cacnb1 Dlg4 Marveld2 Cldn1 Plec Tjp2 Fn1 Ppfia4 Tmeff1 Unc13b Cyfip1 Cdh11 Cdh5 Thy1 Kirrel3 Csk Bsn Arhgap44 Pof1b Dbn1 Fbxo45 Ppfibp2 Lgi2 Cdh6 Sdk1 Clstn1 Cldn5 Pkp2 Lrfn4 Cldn14 Cldn4 Cldn8 Nlgn2 Cd177 Pkp3 Cldn23 Cacnb2 Gpc6 Cdh24 Flot1 Cldn9 Cldn3 Syndig1 Cldn34c1 Itga5 Efnb2 Tubb5 Apoe Cdc20 Neurl1a Pfn1 Srgn Nrcam Itgb3 Ldb1 Anapc2 Dvl1 Spar…
3.33E-08	70	170	1.965342296	GO:0050792 regulation of viral process	http://amigo.geneontology.org/amigo/term/GO:0050792	Oas1c Apobec3 Trim27 Ifitm3 Oasl2 Trim30a Oas3 Oas2 Isg20 Trim14 Mdfic Oasl1 Trim30b Oas1a Trim12c Trim30d Ifitm6 Trim5 Ifitm2 Nectin2 Trim12a Rnasel Oas1g Trim6 Trim28 Trim8 Trim21 Trim59 Bst2 Tmprss2 Axl Slpi Adarb1 Rsad2 Top2a Ly6e Cd4 Eif2ak2 Tnf Trim26 Cd74 Stat1 Gsn Ifih1 Adar Ppie Zc3hav1 Tmprss4 Ltf Isg15 Trim62 Zfp36 Cxcr4 Ch25h Vps37b Lgals1 Ppia Stom Notch1 Morc2a Znfx1 Fbln1 Pfn1 Ciit…
3.43E-08	39	74	2.515486375	GO:0002292 T cell differentiation involved in immune response	http://amigo.geneontology.org/amigo/term/GO:0002292	Slamf6 Anxa1 Fcer1g Ccr7 Ccr2 Gata3 Il6 Il6ra Foxp1 Tmem98 Ptger4 Ccl19 Ly9 Rara Foxp3 Il4ra Hlx Loxl3 Relb Stat3 Irf4 Smad7 Il18r1 Clec4e Clec4d Nlrp3 Batf Nfkbiz Nfkbid Il18 Fgl2 Ripk2 Zc3h12a Shb Gpr183 Bcl3 Spn Tgfb1 Irf1
3.44E-08	139	416	1.594815881	GO:0045860 positive regulation of protein kinase activity	http://amigo.geneontology.org/amigo/term/GO:0045860	Tpd52l1 Unc119 Kit Pik3r5 Bora Incenp Rassf2 Il6ra Areg Camkk2 Tgfa Lat Pdgfd Clspn Ccr7 Arrb2 Dvl2 Ajuba Cd86 Pdgfrb Adam8 Tgfbr2 Ccdc88a Mif Npm1 Chil1 Ccl19 Grem1 Axin2 Pdgfb Lgals9 Akt1 Dbf4 Daxx Lcp2 Mob3a Mmd Ralb Prlr Rplp1 Fcgr1 Ncf1 Cdc6 Cd40 Tcf3 Pik3cg Fam20a Itgb3 Dlg4 Mnat1 Edn1 Prkcd Clu Pibf1 Ripk3 Nckap1l Emp2 Cdkn1a Cd4 Mlst8 Telo2 Tnf Afap1l2 Mob2 Agap2 Pdgfa Htr2b Tnfrsf11a Ddr…
3.44E-08	62	144	2.055030536	GO:1903900 regulation of viral life cycle	http://amigo.geneontology.org/amigo/term/GO:1903900	Oas1c Apobec3 Trim27 Ifitm3 Oasl2 Trim30a Oas3 Oas2 Isg20 Trim14 Oasl1 Trim30b Oas1a Trim12c Trim30d Ifitm6 Trim5 Ifitm2 Nectin2 Trim12a Rnasel Oas1g Trim6 Trim28 Trim8 Trim21 Trim59 Bst2 Tmprss2 Axl Slpi Adarb1 Rsad2 Top2a Ly6e Cd4 Eif2ak2 Tnf Trim26 Cd74 Gsn Ifih1 Adar Ppie Zc3hav1 Tmprss4 Ltf Isg15 Trim62 Ch25h Vps37b Lgals1 Ppia Notch1 Morc2a Znfx1 Ciita Fam111a Ccl5 Ifi204 Ifi207 Gbp7
3.51E-08	132	390	1.615468173	GO:2001233 regulation of apoptotic signaling pathway	http://amigo.geneontology.org/amigo/term/GO:2001233	Tpd52l1 Bcl2l12 Bcl2l1 Pea15a Nol3 Eya2 Tnfrsf12a Tnf Cd74 Ddit3 Src Bcl10 Bcl2l14 Faim Armc10 Mcl1 Akt1 Prkra Hspb1 Prdx2 Tnfrsf22 Serinc3 Prkcd Ripk3 Myc Rela Bok Mal Hgf Cx3cl1 Tnfrsf23 Tgfb2 Bmf Plagl2 Osm Lck Zfp385a Mapk7 Bbc3 Bax Cd44 Hmox1 Tmbim1 Nfe2l2 Brca1 Mmp9 Stk4 Tnfaip3 Unc5b Rack1 Tert Clu Peli3 Agap2 Atf3 Nr4a2 Traf1 Dab2ip Traf2 Itga6 Il1b Fbxw7 Slc35f6 Ddias Nupr1 Pycard Stx4a …
3.65E-08	165	515	1.529205309	GO:0048285 organelle fission	http://amigo.geneontology.org/amigo/term/GO:0048285	Ube2c Rec8 Ranbp1 Tex15 Tex11 Spire2 Kif11 Ncapg Fbxo5 Mtfr2 Top2a Trip13 Bora Dscc1 Nde1 Sgo1 Ndc80 Kifc5b Cep192 Incenp Cdca5 Mus81 Sgo2a Nuf2 Rad51 Knstrn Bcl2l11 Tpx2 Smc2 Rad54l Cdca8 Anapc4 Kntc1 Mad1l1 Mad2l1 Tgfa Tmcc1 Mki67 Ccsap Kif23 Nme6 Fancd2 Ncaph Ttk Cul7 Prc1 Eme1 Cdk5rap2 Bub1b Ccnb1 Ncapg2 Tubg2 Togaram2 Phf13 Cdca2 Kif18b Espl1 Psrc1 Spdl1 Arhgef10 Cenps Kifc1 Smarcb1 Syce2 Cd…
3.68E-08	32	55	2.77700314	GO:0061082 myeloid leukocyte cytokine production	http://amigo.geneontology.org/amigo/term/GO:0061082	Cd74 Sema7a Tlr3 Spon2 Tlr4 Tlr7 Fcer1g Hmox1 Kit Tgfb3 Cuedc2 Tgfb2 Axl Pycard Myd88 Casp4 Mapkapk2 Irak3 Rtn4 Syk Litaf Rabgef1 Casp1 Card9 Laptm5 P2rx7 Panx1 Mif Plcg2 Ddx58 Ripk2 Tgfb1
3.81E-08	102	281	1.732538658	GO:0034599 cellular response to oxidative stress	http://amigo.geneontology.org/amigo/term/GO:0034599	Prdx2 Nfe2l2 Fancc Anxa1 Prkra Hspb1 Pcgf2 Oxr1 Src Slc7a11 Trp53inp1 Ezh2 Mt3 Melk Tbc1d24 Zc3h12a Cdkn2a Sphk1 Mapk7 Akt1 Axl Hmox1 Pdk1 Mgst1 Trpm2 Nol3 Ncf1 Mmp9 Cdk1 Arg1 Rack1 Fos Edn1 Prkcd Aif1 Tnf Aldh3b1 Rela Pycr1 Il18rap Pycr2 Ddr2 Pcna Fbxw7 Hgf Sesn2 Nos3 Foxp1 Stx4a Btk Nono Pdgfd Tpm1 Becn1 Arl6ip5 Apex1 Atp13a2 Gch1 Mcl1 Nfe2l1 Slc25a24 Atf4 Penk Ermp1 Prkaa1 Zfp622 Jun Rhob Fabp…
4.14E-08	36	66	2.603440444	GO:0002886 regulation of myeloid leukocyte mediated immunity	http://amigo.geneontology.org/amigo/term/GO:0002886	Fer Syk Tyrobp Lyn Cd177 Fes Dnase1l3 Fgr Cxcl1 Cd300a Fcer1g Hmox1 Gata2 Arg1 F2rl1 Stxbp1 Itgam Stx4a Btk Cd84 Ptafr Unc13d Abr Spi1 Fcgr1 Adora2b C3 Rabgef1 Cxcl5 Il4ra Rac2 Ddx58 Ccr2 Cx3cr1 Stxbp2 Pld2
4.41E-08	70	171	1.953849066	GO:0030832 regulation of actin filament length	http://amigo.geneontology.org/amigo/term/GO:0030832	Scin Wdr1 Pfn1 Dbnl Evl Hcls1 Twf2 Arhgap28 Svil Gsn Capzb Vasp Cttn Ssh3 Dbn1 Ssh2 Fchsd1 Cdc42ep4 Kank3 Cdc42ep2 Tmsb4x Gm14137 Cdc42ep5 Tmsb10 Tmsb15b1 Hip1r Shroom2 Cfl1 Fer Ccl24 Arpc5 Plek Ccl11 Sptb F2rl1 Sh3bp1 Nckap1l Lima1 Tmod1 Arpc3 Arpc1a Arpc1b Cyfip1 Was Pak3 Plekhg2 Arf6 Actn2 Capg Tmod3 Sptbn2 Myadm Arpc4 Pdxp Kirrel Myo3b Grb2 Prkcd Washc1 Mlst8 Eln Clec2i Coro1a Pycard Bag4 Pec…
4.48E-08	28	45	2.969850581	GO:0046640 regulation of alpha-beta T cell proliferation	http://amigo.geneontology.org/amigo/term/GO:0046640	Lgals9 Vsir Syk Ptpn22 Tyk2 Cd28 Xcl1 Cd3e Foxp3 Cd24a Cd80 Cd274 Twsg1 Tgfbr2 Il18 Rasal3 Zap70 Cd244a Irf1 Arg2 Ptprc Il2ra Prkcq Blm Card11 Ripk2 Ccr2 Il12rb1
4.72E-08	57	129	2.108988577	GO:0007266 Rho protein signal transduction	http://amigo.geneontology.org/amigo/term/GO:0007266	Kctd10 Eps8l1 Stard13 Tnfaip1 F2rl1 Arhgdia Gpr35 Arhgef2 Pdpn Arhgdib Kctd13 Nradd Rhou Tax1bp3 Cdc42ep4 Cdc42ep2 Rhoj F2r Ccdc125 F2rl3 Gpr18 P2ry10 Gm14137 Cdc42ep5 Gpr174 Arhgdig Srgap1 Col3a1 Lpar1 Apoe Myo9b Abca1 Arhgef25 Pdgfrb Cavin4 Stmn1 Cnksr1 Col1a2 Was Ophn1 Adgrg1 Kank2 Flcn Rtkn F11r Ctnnal1 Cdc42se2 Arhgef10 Rhog Itga3 Itgb1 Pecam1 Vangl2 Flot1 Ralbp1 Ednra Shtn1
4.83E-08	179	571	1.496256344	GO:0051640 organelle localization	http://amigo.geneontology.org/amigo/term/GO:0051640	Fer Snapin Rab3b Stxbp2 Rab11a Hap1 Stx1a Spire2 Myo1b Rab3d Ltv1 Cep83 Myo1g Myo19 Llgl1 Stx8 Syk Nde1 Ndc80 Incenp Cdca5 Stx6 Cenpf Nuf2 Kif5c Stxbp1 Eif6 Stxbp3 Rab13 Unc13b Cdk5 Mad1l1 Stx4a Vps11 Rab27a Myo1e Myo5c Vps18 Myo1d Rab8b Cdk5rap2 Mreg Ccnb1 Lyn Myo15 Bicdl2 Borcs6 Pard3b Fes Npm1 Bloc1s2 Tmed9 Nectin2 Psrc1 Spdl1 Ap1ar Gramd2 Syndig1 Hps6 Trappc6a Birc5 Aurkb Cdca8 Ap3m2 Exoc6b E…
5.13E-08	38	72	2.519069689	GO:0001960 negative regulation of cytokine-mediated signaling pathway	http://amigo.geneontology.org/amigo/term/GO:0001960	Il1rn Nlrc5 Irak3 Ptprc Ppp2cb Arg1 F2rl1 Trem2 Ptpn2 Peli3 Samhd1 Padi2 Usp18 Gas6 Traip Oas3 Parp14 Cactin Ccl5 Isg15 Rnf113a1 Stat2 Slit3 Nol3 Gps2 Rabgef1 Il6 Adar Mmp12 Trex1 Il1r2 Oas1c Naip1 Oas1a Oas1g Naip5 Naip6 Naip2
5.29E-08	359	1302	1.316050475	GO:0045944 positive regulation of transcription by RNA polymerase II	http://amigo.geneontology.org/amigo/term/GO:0045944	Rarg Mpnd Mef2c Nr1i3 Gata6 Ctnnb1 Gata2 Gata3 Brca1 Cd40 Mybl2 Kat2a Med10 Sub1 Atad2 Ciita Paxbp1 Akirin1 Tnf Zfp521 Dpf2 Lrp5 Kat5 Ldb1 Ddit3 Ptma Med19 Lpin3 Zfp64 Crtc2 Casz1 Rnf4 Plac8 Crtc3 Dpf1 Nfatc2ip Maml2 Pou2af1 Smarca4 Sbno2 Kdm1a Rara Stox2 Bcl9 Ss18l1 Zfp750 Sox15 Meis3 Leo1 Asxl1 Zfpm1 Zfp646 Bcl3 Pprc1 Npm1 Max Nr1h2 Maml3 Sox11 Ssbp4 Zfp827 Nlrc5 Sox4 Cdk9 Med15 Med22 Med4 Med3…
5.29E-08	79	202	1.866658206	GO:0070302 regulation of stress-activated protein kinase signaling cascade	http://amigo.geneontology.org/amigo/term/GO:0070302	Ager Wnt7b Traf5 Traf1 Traf2 Rassf2 Ptpn22 Wnt7a Eda2r Tnfrsf23 Dusp10 Ankrd6 Rell2 Rell1 Sh3rf2 Spi1 Tnf Il1b Hgf Cd27 Tlr3 Mdfi Tlr4 Aida Tpd52l1 Foxm1 Gadd45b Ncf1 Mbip F2rl1 Igfbp6 Gps2 Xdh Sema4c Dab2ip Card9 Stk39 Bmp2 Il1a Mecom Pycard Tirap Arl6ip5 Mid1 Gadd45a Tgfb2 Ulk4 Mdfic Inava Lyn Zc3h12a Unc5cl Ccr2 Rap2a Zfp622 Magi3 Taok3 Sphk1 Mapk3 Ccl19 Ppia Prmt1 Mmp8 Pbk Trem2 Eif2ak2 Myd88…
5.33E-08	34	61	2.660346246	GO:0032613 interleukin-10 production	http://amigo.geneontology.org/amigo/term/GO:0032613	Hgf Tlr4 Tlr9 Stat3 Ager Cd34 Cd274 Vsir Irf4 Syk F2rl1 Pibf1 Cd28 Tlr2 Pycard Btk Isg15 Foxp3 Inava Tigit Lgals9 Mmp8 Cd83 Trem2 Tyrobp Sash3 Plcg2 Bcl3 Fcer1g Il6 Ptger4 Lilra5 Lilrb4a Xcl1
5.33E-08	34	61	2.660346246	GO:0032653 regulation of interleukin-10 production	http://amigo.geneontology.org/amigo/term/GO:0032653	Hgf Tlr4 Tlr9 Stat3 Ager Cd34 Cd274 Vsir Irf4 Syk F2rl1 Pibf1 Cd28 Tlr2 Pycard Btk Isg15 Foxp3 Inava Tigit Lgals9 Mmp8 Cd83 Trem2 Tyrobp Sash3 Plcg2 Bcl3 Fcer1g Il6 Ptger4 Lilra5 Lilrb4a Xcl1
5.37E-08	117	337	1.65708598	GO:0042742 defense response to bacterium	http://amigo.geneontology.org/amigo/term/GO:0042742	Lbp Slpi Gsdma Wfdc2 Nos2 Naip1 Gsdmd Gbp3 Gbp2 Gbp9 Pglyrp1 Ltf Myd88 Gbp8 Tlr4 Gbp7 Trem1 Wfdc12 Defb1 Spn Fcer1g Lyz1 Lyz2 Wfdc17 Naip5 Ang Naip6 Naip2 Pglyrp2 Gbp6 H2-M3 Tnf Klrk1 Scnn1b Casp4 Ssc5d Spon2 Il18 Iigp1 H2-K1 Nlrp1a Coch F2rl1 Sftpd Rnase6 Emilin2 Mr1 Optn Il1b Tlr2 Emilin1 Anxa3 Foxp1 Pycard Oas3 Oas2 Isg15 Colec12 Serpine1 Vgf Znfx1 Stab1 S100a14 Shc1 Defb36 Tlr9 Rnf31 Adam17 J…
5.47E-08	152	468	1.550196732	GO:0052548 regulation of endopeptidase activity	http://amigo.geneontology.org/amigo/term/GO:0052548	Serpinf1 Hip1r Timp1 Bbc3 Nol3 Serpinb9b Cast Naip1 Anxa8 Psme1 Fetub Serping1 Serpine2 Serpini1 Casp2 Nlrp3 Tnfrsf23 Hip1 Serpinb6b Serpinb1a Serpinb9 Serpinb6a Serpina10 Serpina3f Serpina1a Cst7 Nlrp1a Naip5 Psme2b Nlrp12 Naip6 Naip2 Serpinb1c Psme2 Wnt9a Akt1 Bax Myc Nr4a1 Tnf Pmaip1 Ifi202b Bcl10 Aim2 Bcl2a1d Alox12 Lck Klf4 Ncstn Rps6ka1 Stat3 Pax2 Cstb Cd44 Bcl2l1 Ctsd Ube2z Ager Slpi Timp2…
5.56E-08	104	290	1.71168728	GO:0072659 protein localization to plasma membrane	http://amigo.geneontology.org/amigo/term/GO:0072659	Tspan32 Ramp2 Rab3b Rab11a Stac2 Zfyve27 Rab3d Fyb Scrib Pacs1 Rab40c Ehd4 Rab13 Stac Arhgap44 Ramp1 Grip1 Rab8b Tspan15 Pkp2 Wdr72 Flot1 Flot2 Ehd2 Fyb2 Ankrd39 Clip3 Emp2 Washc1 Rhoq Pkdcc Sytl2 Bag4 Arf6 Fcer1g Cdh1 Mmp14 Itga3 Akt1 Tmbim1 Epha2 Bcl2l1 Rack1 Stx8 Nkd2 Krt18 Trem2 Tnf Itgb1 Nfasc Optn Stxbp1 Pip5k1a Kcnip4 Tesc Actb Tnfrsf1a Stx4a Flna Gas6 Ptpn9 Csk Ccdc88a Cnpy4 Ldlrap1 F11r …
5.68E-08	95	258	1.757490481	GO:0033002 muscle cell proliferation	http://amigo.geneontology.org/amigo/term/GO:0033002	Akirin1 Six1 Tnf Megf10 Hgf Notch3 Selenon Alox12 Pdgfb Akt1 Dnmt1 Hmox1 Mef2c Ctnnb1 Itga2 Mmp9 Tnfaip3 Cdk1 Itgb3 Mnat1 Tgfb3 Edn1 Tert Myc Apod Adamts1 Cdkn1a Pim1 Aif1 Pdgfrb Pdcd4 Ddr2 Bmp2 Src Npr1 Il6ra Foxp1 Fgfr2 Mmp2 Pdgfd Tpm1 Tgfbr2 Trib1 Myd88 Gnai2 Apln Ldlrap1 Il18 Tgfb2 Thbs1 S1pr2 S1pr1 P2ry6 Jun Gper1 Camk2d Ptafr Irak4 Apoe Gata6 Fgfr1 Smad1 Mapk11 Cav2 Tbx2 Naa35 Cxadr Paxbp1 …
5.77E-08	107	301	1.696705096	GO:0030336 negative regulation of cell migration	http://amigo.geneontology.org/amigo/term/GO:0030336	Srgap1 Gcsam Arhgap4 Thy1 Rap2b Sinhcaf Rap2a Lrch1 Emilin1 Rbbp7 Sin3b Brms1 Ptprj Egfl7 Dll4 Nbl1 Tacstd2 Cdh1 Acvrl1 Adora3 Serpinf1 Timp1 Akt1 Apoe Klf4 Mef2c Nfe2l2 Stard13 Sulf1 Dcn Adarb1 Cygb Vash1 Evl Mctp1 Apod Emilin2 Aif1 Tnf Dpysl3 Cd74 Coro1b Dab2ip Notch1 Jag1 Padi2 Miip Klrk1 Arhgdib Cx3cl1 Tpm1 Trib1 Flcn Mif Mitf Apex1 Ptpn23 Gadd45a Tcaf1 Serpine1 Arpin Ptger4 Dag1 Thbs1 Cldn5 …
5.81E-08	78	199	1.870813987	GO:0032872 regulation of stress-activated MAPK cascade	http://amigo.geneontology.org/amigo/term/GO:0032872	Ager Wnt7b Traf5 Traf1 Traf2 Rassf2 Ptpn22 Wnt7a Eda2r Tnfrsf23 Dusp10 Ankrd6 Rell2 Rell1 Sh3rf2 Spi1 Tnf Il1b Hgf Cd27 Tlr3 Mdfi Tlr4 Aida Tpd52l1 Foxm1 Gadd45b Ncf1 Mbip F2rl1 Igfbp6 Gps2 Xdh Sema4c Dab2ip Card9 Stk39 Bmp2 Il1a Mecom Pycard Tirap Arl6ip5 Mid1 Gadd45a Tgfb2 Ulk4 Mdfic Inava Zc3h12a Unc5cl Ccr2 Rap2a Zfp622 Magi3 Taok3 Sphk1 Mapk3 Ccl19 Ppia Prmt1 Mmp8 Pbk Trem2 Eif2ak2 Myd88 Sir…
5.84E-08	40	78	2.44767905	GO:0032722 positive regulation of chemokine production	http://amigo.geneontology.org/amigo/term/GO:0032722	F2rl1 Cd74 Il33 Il1b Mif Tlr4 Ticam2 Alox8 Syk Aif1 Tnf Il6ra Tlr2 Pycard Tlr3 Oas3 Mbp Tlr7 Tlr9 Adam17 Ager Myd88 Lgals9 Lbp Adora2b Havcr2 Eif2ak2 Il1rl1 Card9 Il4ra Egr1 Ripk2 Oas1c Il6 Postn Il18 Chil3 Oas1a Oas1g Ccl5
5.84E-08	40	78	2.44767905	GO:0045123 cellular extravasation	http://amigo.geneontology.org/amigo/term/GO:0045123	Adam8 Selp Jaml Jam2 Tnf Ccl2 Itgb2 Itgb7 Ager Pecam1 Itgb1 Sell Itga4 Vcam1 Lyve1 Itgal Cx3cl1 Pdgfd Thy1 St3gal4 Podxl2 Icam1 F11r Ptger4 Ptafr Prtn3 Il27ra Ripk3 Trem1 Cx3cr1 Fer Abr Il1r1 Ccr2 Fut4 Spn Capn1 Ccl5 Sirpa Cd177
5.96E-08	198	647	1.460662877	GO:0000226 microtubule cytoskeleton organization	http://amigo.geneontology.org/amigo/term/GO:0000226	Tubb6 Tubb5 Ranbp1 Nav1 Spire2 Kif11 Clip3 Map1s Tube1 Llgl1 Aurkb Stmn4 Bora Haus4 Ttll1 Nde1 Tuba1b Nckap5l Rsph9 Rsph1 Kifc5b Cep192 Incenp Wdr73 Dnaaf5 Rp1 Mark1 Nuf2 Ttll11 Knstrn Tpx2 Aurka Sass6 Stmn1 Map7d1 Tuba8 Tacc2 D7Ertd443e Dctn6 Ccsap Kif23 Map4 Ccdc88a Gas2l1 Kif4 Haus8 Dync1li2 Ckap2 Haus6 Prc1 Tbce Cdk5rap2 Ccdc40 Eml2 Map7d2 Haus1 Dnal1 Tuba1c Hepacam2 Tubg2 Tubb2b Cenph Togara…
6.01E-08	29	48	2.883671881	GO:0050853 B cell receptor signaling pathway	http://amigo.geneontology.org/amigo/term/GO:0050853	Lck Cd79a Itk Syk Gcsam Lpxn Cd19 Cd79b Lat2 Lyn Nfam1 Sh2b2 Cmtm3 Bax Prkch Nckap1l Ctla4 Nfatc2 Foxp1 Btk Vav3 Plcg2 Rftn1 Blnk Mef2c Gps2 Ptprc Prkcb Cd300a
6.01E-08	29	48	2.883671881	GO:0061900 glial cell activation	http://amigo.geneontology.org/amigo/term/GO:0061900	Trem2 Tyrobp Cst7 Tnf Il33 Il1b Ctsc Syt11 Ager Adora2a Clu Tlr2 Tlr3 Bace2 Tlr9 Tlr6 Ifngr1 C1qa C5ar1 Mmp8 Grn Cx3cr1 Jun Sphk1 Ifngr2 Casp1 Cx3cl1 Tlr4 Aif1
6.07E-08	58	133	2.081447373	GO:0048144 fibroblast proliferation	http://amigo.geneontology.org/amigo/term/GO:0048144	Tgfb1 Cdk1 Fosl2 Mif Fbrs Gng2 E2f8 Jun Pdgfb Emd Cdk4 Cdc6 B4galt7 Myc Wnt7b Cdkn1a Cd74 Pdgfrb Pdgfa Fn1 Ddr2 E2f1 Ccna2 Gas6 Pdgfd Morc3 Cdk6 Trp53 Sphk1 Cks1b Bax Zmiz1 Itgb3 Ctc1 Kat2a Pmaip1 Col3a1 Dab2ip Trp53inp1 Nupr1 Ifi30 Fntb Lif Sirt6 Lzts2 Pml Ccnb1 Tgif1 Nlrc3 Cd248 Fbln1 Ager Mmp9 Grk2 Ednra Anxa2 Cd300a Socs1
6.30E-08	62	146	2.026879432	GO:0006261 DNA-templated DNA replication	http://amigo.geneontology.org/amigo/term/GO:0006261	Dbf4 Mcm2 Mcm5 Cdt1 Pole Mcm4 Donson Pola2 Pold4 Prim1 Mcm6 Pcna Gins1 Orc1 Mcm7 Blm Gins3 Topbp1 Rfc3 Zranb3 Wdhd1 Pold1 Eme1 Timeless Mcm3 Mms22l Ticrr Zgrf1 Cenps Brca1 Bard1 Gins4 Gins2 Rbbp8 Fgfr1 Ciz1 Gmnn Cdk9 Cdc6 Chtf18 Fbxo5 Dscc1 Mus81 Rad51 Rtf2 Samhd1 Cdc7 Rrm1 Traip Polq Baz1a Ddx11 Tonsl Cdk2 Ccne1 Zpr1 E2f8 Wiz Fam111a Alyref Atg7 Npm1
6.34E-08	42	84	2.386487074	GO:0033209 tumor necrosis factor-mediated signaling pathway	http://amigo.geneontology.org/amigo/term/GO:0033209	Tnf Tnfrsf11a Traf5 Traf1 Traf2 Commd7 Pias3 Ppp2cb Nfkbia Syk F2rl1 Peli3 Rela Stat1 Tnfrsf1b Tnfrsf4 Tnfrsf1a Pycard Gas6 Traip Eda2r Tnfrsf23 Aim2 Tnfrsf18 Adam17 Trp53 Sphk1 Nkiras2 Traf3ip2 Krt18 Tnfsf13b Krt8 Nol3 Gps2 Ptpn2 Tjp2 Laptm5 Naip1 Casp1 Naip5 Naip6 Naip2
6.53E-08	159	496	1.530046148	GO:0051051 negative regulation of transport	http://amigo.geneontology.org/amigo/term/GO:0051051	Unc119 Anxa1 Kcnab1 Tcaf2 Sergef Gpm6b Dysf Pxk Kcne3 Arl6ip5 Cbarp Sct Pid1 Arhgap8 Rhoq C9orf72 Calm1 Rhbdf2 Pkdcc Tnf Il6 Pacsin3 Il1b Stxbp3 Siglece Cd300a Calm2 Mdfic F2r Syt11 Akt1 Tgfb1 Apoe Apoc2 Il11 Hmox1 Ankrd13d Ube2g2 Pea15a Mmp9 Appl2 Rack1 Fkbp1b Rsad2 Itgb3 Dlg4 Trim27 Edn1 Mctp1 Myc Nckap1l Hes1 Apod Cd74 Gsto1 Bard1 Gpr35 Rgs2 Lrsam1 Stk39 Rab33b Gem Sdcbp Yrdc Wdr54 Cyfip1 Rrad…
6.69E-08	160	500	1.527351727	GO:0050673 epithelial cell proliferation	http://amigo.geneontology.org/amigo/term/GO:0050673	Cav2 Pgf Cnmd Vegfb Nrarp Cxadr Acvrl1 Col18a1 Tgfb1 Rps6ka1 Bax Stat3 Bcl2l1 Tnfaip3 Wnt10b Tnf Il6 Hgf Tgfa Mki67 Grn Serpinb1a Jaml Cebpb Bak1 Pdgfb Sox9 Mmp14 Uhrf1 Akt1 Apoe Pax2 Ccl24 Hmox1 Mef2c Kit Ehf Gata2 Gata3 Cd34 Sulf1 Sparc Akt3 Arg1 Rtn4 Ccl11 Itgb3 Zfp36l1 Vash1 Has2 Cldn1 Nr4a1 Xdh Stat1 Ptprn Htr2b Dab2ip Egfl7 Itga4 Dll4 Bmp2 Nras Aimp1 F3 Wnt7a Fgfr2 Cask Btk Fgfr1 Egr3 Loxl2…
6.80E-08	36	67	2.564583124	GO:2000401 regulation of lymphocyte migration	http://amigo.geneontology.org/amigo/term/GO:2000401	Gcsam Xcl1 Ccl5 Lrch1 Lgals9 Itgb3 Spns2 Ccr2 Tmem102 Akt1 Stk10 Apod Aif1 Ccl20 Itga4 Stk39 Padi2 Klrk1 Cxcl10 Ccl7 Spn Adam17 Jam2 Adam10 Il27ra Ripk3 Adam8 Coro1a Pycard Slc8b1 Cd200r1 Cxcl13 Ccl12 Ccl2 Ccl3 Ccr7
7.20E-08	113	324	1.664648391	GO:0051054 positive regulation of DNA metabolic process	http://amigo.geneontology.org/amigo/term/GO:0051054	Dbf4 Cd40 Eya2 Tnfsfm13 Ctc1 Parm1 Tigar Shld1 Smarcb1 Hnrnpab Dpf2 Smarcd3 Mad2l2 Actb Dpf1 Bcl7c Smarca4 Syncrip Smarcc1 Smarce1 Apobec1 Tfpt Hmces Ino80e Fgfr1 Sirt6 Ciz1 Clcf1 Prkd2 Stn1 Pdgfb Foxm1 Akt1 Klf4 Bax Trim28 Cdt1 Vps72 Spire2 Brca1 Tnfaip1 Chtf18 Pkib Cdk1 Yeats4 Rad50 Aurkb Prkcd Grhl2 Dscc1 Parp9 Smoc2 Cyp1b1 Tnf Kat5 Prkcq Rad51 Pcna Gins1 Mrgbp Src Bcar3 Hgf Cdc7 Anxa3 Aplf Ra…
7.78E-08	30	51	2.807631851	GO:0032715 negative regulation of interleukin-6 production	http://amigo.geneontology.org/amigo/term/GO:0032715	Hgf Zc3h12a Syt11 Irak3 Tnf Gba Gas6 Csk Nlrc3 C5ar2 Nlrp12 Il27ra Tnfaip3 Havcr2 Nckap1l Rabgef1 Inpp5d Ptpn22 Trim30a Foxj1 Sirpa Bank1 Tlr4 Foxp3 Tlr9 Cd24a Arrb2 Cd200r1 Tnfrsf1a Lilrb4a
7.84E-08	75	190	1.884068742	GO:0048659 smooth muscle cell proliferation	http://amigo.geneontology.org/amigo/term/GO:0048659	Tnf Notch3 Alox12 Pdgfb Akt1 Dnmt1 Hmox1 Mef2c Ctnnb1 Itga2 Mmp9 Tnfaip3 Itgb3 Mnat1 Tgfb3 Edn1 Tert Myc Apod Adamts1 Cdkn1a Aif1 Pdgfrb Pdcd4 Ddr2 Bmp2 Src Npr1 Il6ra Foxp1 Fgfr2 Mmp2 Pdgfd Tpm1 Tgfbr2 Trib1 Myd88 Gnai2 Apln Ldlrap1 Il18 Thbs1 S1pr2 S1pr1 P2ry6 Jun Gper1 Camk2d Ptafr Irak4 Apoe Naa35 Efemp2 Ddit3 Nos3 Tlr4 Tgfb1 Klf4 Nol3 Ager Ralbp1 Grk2 Il6 Rgs5 Orc1 Nppb Ednra Cx3cl1 Ccl5 Egr…
7.84E-08	94	256	1.752576445	GO:0071560 cellular response to transforming growth factor beta stimulus	http://amigo.geneontology.org/amigo/term/GO:0071560	Acvrl1 Tgfb1 Lpxn Fam89b Smad7 Smad9 Sdcbp Zyx Smad1 Tgfbr2 Flcn Smad6 Tgfb2 Nrep Nrros Wfikkn1 Tgfbr3l Rbbp7 Sinhcaf Brms1 Gipc1 Xcl1 Htra3 Ovol2 Sox9 Mapk7 Col1a1 Itga3 Stat3 Mef2c Zmiz1 Apaf1 Arg1 Appl2 Zfp36l1 Fos Tgfb3 Edn1 Cldn1 Itgb5 Amhr2 Twsg1 Ankrd1 Pdgfa Col3a1 Wnt10a Ddr2 Fbn1 Bmp2 Src Col1a2 Wnt7a Tgfb1i1 Fgfr2 Star Cdh5 Pdgfd Ccl2 Wnt4 Lrg1 Pmepa1 Smurf1 Prdm16 Thbs1 Cldn5 Pde3a Pen…
7.86E-08	101	281	1.715552985	GO:0019058 viral life cycle	http://amigo.geneontology.org/amigo/term/GO:0019058	Oas1c Apobec3 Trim27 Ifitm3 Oasl2 Trim30a Mvb12a Oas3 Oas2 Isg20 Trim14 Oasl1 Atg16l2 Trim30b Oas1a Trim12c Trim30d Ifitm6 Trim5 Ifitm2 Nectin2 Trim12a Rnasel Oas1g Trim6 Trim28 Trim8 Trim21 Trim59 Bst2 Cav2 Tmprss2 Smarcb1 Axl Apoe Chmp2b Nectin4 Slpi Adarb1 Rsad2 Itgb3 Top2a Cldn1 Ly6e Cd4 Eif2ak2 Jpt2 Tnf Npc1 Trim26 Cd74 Grk2 Lrsam1 Gsn Ifih1 Chmp4c Adar Ppie Zc3hav1 Clec5a Rab43 Gas6 Nectin1…
7.86E-08	101	281	1.715552985	GO:0110053 regulation of actin filament organization	http://amigo.geneontology.org/amigo/term/GO:0110053	Scin Wdr1 Pfn1 Dbnl Evl Hcls1 Twf2 Arhgap28 Svil Gsn Capzb Vasp Rhpn2 Cttn Ssh3 Dbn1 Ssh2 Fchsd1 Arpin Arhgef10l Cdc42ep4 Kank3 Cdc42ep2 Tmsb4x Gm14137 Gmfg Cdc42ep5 Arhgef10 Tmsb10 Tmsb15b1 Washc3 Washc1 Hip1r Lpar1 Ptger4 Shroom2 Tacstd2 Cfl1 Fer Ccl24 Arpc5 Fhod1 Plek Ccl11 Sptb Tgfb3 F2rl1 Gpr65 Sh3bp1 Nckap1l Lima1 Coro1b C9orf72 Tmod1 Stmn1 Arpc3 Arpc1a Arpc1b Cyfip1 Coro1a Was Pak3 Cx3cl1 …
8.84E-08	26	41	3.026764093	GO:0001774 microglial cell activation	http://amigo.geneontology.org/amigo/term/GO:0001774	Trem2 Tyrobp Cst7 Tnf Il33 Ctsc Syt11 Ager Clu Tlr2 Tlr3 Tlr9 Tlr6 Ifngr1 C1qa C5ar1 Mmp8 Grn Cx3cr1 Jun Sphk1 Ifngr2 Casp1 Cx3cl1 Tlr4 Aif1
9.04E-08	50	109	2.189437682	GO:1902106 negative regulation of leukocyte differentiation	http://amigo.geneontology.org/amigo/term/GO:1902106	Anxa1 Gata2 Fbn1 Pias3 Clec2d Nfkbid Zfpm1 Tnfrsf11b Mafb Nrarp Fstl3 Ctla4 Fbxw7 Tmem131l C1qc Rara Foxp3 Cdk6 Il4ra Hlx Loxl3 Prdx2 Ctnnb1 Irf1 Ptpn2 Cd74 Tjp2 Smad7 Inpp5d Lag3 Pglyrp1 Trib1 Foxj1 Socs1 Fgl2 Lyn Zc3h12a Cdkn2a Gpr68 Pilrb1 Runx3 Pglyrp2 Lilrb4a Hspb1 Myc Prdm16 Ccl3 Ltf Clec2i Zfp608
9.63E-08	121	355	1.626844709	GO:1990778 protein localization to cell periphery	http://amigo.geneontology.org/amigo/term/GO:1990778	Adam10 Tspan32 Ramp2 Rab3b Rab11a Stac2 Zfyve27 Rab3d Fyb Scrib Pacs1 Rab40c Ehd4 Rab13 Stac Arhgap44 Ramp1 Grip1 Rab8b Tspan15 Pkp2 Wdr72 Gpc6 Flot1 Flot2 Ehd2 Fyb2 Ankrd39 Clip3 Dlg4 Emp2 Washc1 Rhoq Pkdcc Sytl2 Bag4 Dag1 Clstn1 Arf6 Dlg2 Fcer1g Cdh1 Mmp14 Itga3 Akt1 Rapsn Tmbim1 Epha2 Bcl2l1 Epb41l2 Rack1 Stx8 Nkd2 Krt18 Trem2 Tnf Nptx1 Itgb1 Nfasc Optn Stxbp1 Sapcd2 Pip5k1a Kcnip4 Tesc Actb T…
9.81E-08	146	449	1.552013865	GO:0006816 calcium ion transport	http://amigo.geneontology.org/amigo/term/GO:0006816	Calm1 Ramp2 Cacnb3 Homer3 Trpm2 Cacna1d Stac2 Trpv2 Fkbp1b Cacnb1 Htr2b Mcub Tmem165 Trpv6 Stim1 Trpc6 Thy1 Stac Slc8b1 Atp2c2 Ramp1 Cbarp Calm2 Trpv5 Trpm4 Orai2 Npsr1 Orai3 Slc35g1 Cracr2b Cacnb2 Gramd2 Flna Lck Edn1 Ptprc Xcl1 Clec4b1 Itpr2 Cask Ednra Itpr3 Cysltr1 Prkcb Camk2d Pdgfb Il16 Bbc3 Tgfb1 Ctnnb1 Psen2 Nol3 Anxa9 Anxa6 Adora2a Rgs9 Itgb3 Trim27 Hes1 Asic1 Cd4 Efhb Diaph1 Gsto1 Gpr35 …
9.95E-08	67	164	1.94993456	GO:0043433 negative regulation of DNA-binding transcription factor activity	http://amigo.geneontology.org/amigo/term/GO:0043433	Ddit3 Nfkbib Nr0b2 Commd7 E2f2 Hes1 Trib1 Traip Nfkbid Zfp932 Nlrc5 Foxs1 Adora3 Spi1 Klf4 Hmox1 Id3 Ppp2cb Sfrp5 Tnfaip3 Irak3 Prmt2 Havcr2 Nfkbia Fzd6 Pim1 Smad7 Dab2ip E2f1 Mad2l2 Anxa4 Bhlhe40 Nupr1 Pycard Trim21 Flna Gas6 Heyl Cactin Kdm1a Aim2 Dap Wfs1 Foxp3 Cmklr1 Nfkbil1 Zc3h12a Id1 Tlr9 Nlrc3 Bcl3 Arrb2 Nlrp12 Tceal7 Brms1 Ezh2 Prdx2 Peli1 Cyp1b1 Foxj1 Adgrg3 Hr Sp100 Nlrp3 Cdkn2a Siva1 …
1.00E-07	99	275	1.718270693	GO:0043523 regulation of neuron apoptotic process	http://amigo.geneontology.org/amigo/term/GO:0043523	Apoe Ngf Ntf5 Bax Mef2c Bcl2l1 Tnf Adam8 Bcl2l11 Tyrobp Cln3 Mt3 Mt1 Cebpb Trp53 Grik5 Hmox1 Il27ra Ctnnb1 Crlf1 Mybl2 Unc5b Adora2a Btg2 Tert Agap2 Fbxw7 Cdk5 Casp2 Pak3 Nono Star Casp3 Cx3cl1 Grn Foxq1 Mcl1 Tgfb2 Wfs1 Clcf1 Cited1 Cx3cr1 Jun Arrb2 Ccl3 Axl Pcdhgc4 Coro1a Pcdhgc5 Pcdhgc3 Bbc3 Rapsn Gata3 Birc5 Oxr1 Map3k12 Nfatc4 Trem2 Msh2 Pmaip1 Ddit3 Bok Cln8 Stxbp1 Nr4a2 Gba Plxnd1 Zpr1 Six4…
1.01E-07	35	65	2.570063002	GO:0042093 T-helper cell differentiation	http://amigo.geneontology.org/amigo/term/GO:0042093	Slamf6 Anxa1 Ccr7 Ccr2 Gata3 Il6 Il6ra Foxp1 Tmem98 Ptger4 Ccl19 Ly9 Rara Foxp3 Il4ra Hlx Loxl3 Relb Stat3 Irf4 Smad7 Il18r1 Nlrp3 Batf Nfkbiz Nfkbid Il18 Ripk2 Zc3h12a Shb Gpr183 Bcl3 Spn Tgfb1 Irf1
1.07E-07	23	34	3.228776629	GO:0042832 defense response to protozoan	http://amigo.geneontology.org/amigo/term/GO:0042832	Cd40 Gbp3 Gbp2 Gbp9 Gbp8 Gbp7 Gbp6 Iigp1 Irgm2 Nkg7 Tspan32 Cd37 Arg1 Irf4 Il6 Slc11a1 Pf4 Il4ra Batf Batf2 Irf8 Ccdc88b Bcl3
1.12E-07	81	212	1.823636349	GO:0001906 cell killing	http://amigo.geneontology.org/amigo/term/GO:0001906	Klrk1 Klrc1 Tyrobp Cd226 Trem1 Nectin2 H2-M3 Serpinb9b Emp2 Tap2 Dnase1l3 Bcl2l11 Cxcl1 Lag3 Clec2d Scnn1b Il18 H2-K1 H2-T23 H2-Bl H2-D1 Klrb1b Stxbp2 Ager Fcgr1 Arg1 Nos2 Syk F2rl1 Nckap1l Mr1 Cd2 Plekhm2 Pglyrp1 Coro1a Rab27a Ltf Ccl2 Arrb2 Ripk3 Ctsc Myd88 Vav1 Lgals9 Spi1 Il7r Gzmb Ncf1 Havcr2 C3 Il18rap Ptprc Rnf19b Cxcl5 P2rx7 Serpinb9 Cx3cr1 Unc13d B2m H60c Bcl2l1 Ccl8 Slamf6 Cxcl13 Ccl20 …
1.12E-07	36	68	2.526868666	GO:0002287 alpha-beta T cell activation involved in immune response	http://amigo.geneontology.org/amigo/term/GO:0002287	Slamf6 Anxa1 Ccr7 Ccr2 Gata3 Il6 Il6ra Foxp1 Tmem98 Ptger4 Ccl19 Ly9 Rara Foxp3 Il4ra Hlx Loxl3 Relb Stat3 H2-M3 Irf4 Smad7 Il18r1 Nlrp3 Batf Nfkbiz Nfkbid Il18 Ripk2 Zc3h12a Shb Gpr183 Bcl3 Spn Tgfb1 Irf1
1.24E-07	51	113	2.154174173	GO:1903707 negative regulation of hemopoiesis	http://amigo.geneontology.org/amigo/term/GO:1903707	Anxa1 Gata2 Fbn1 Pias3 Clec2d Nfkbid Zfpm1 Tnfrsf11b Mafb Nrarp Fstl3 Ctla4 Fbxw7 Tmem131l C1qc Rara Foxp3 Cdk6 Il17d Il4ra Hlx Loxl3 Prdx2 Ctnnb1 Irf1 Ptpn2 Cd74 Tjp2 Smad7 Inpp5d Lag3 Pglyrp1 Trib1 Foxj1 Socs1 Fgl2 Lyn Zc3h12a Cdkn2a Gpr68 Pilrb1 Runx3 Pglyrp2 Lilrb4a Hspb1 Myc Prdm16 Ccl3 Ltf Clec2i Zfp608
1.25E-07	16	19	4.01934665	GO:0002755 MyD88-dependent toll-like receptor signaling pathway	http://amigo.geneontology.org/amigo/term/GO:0002755	Tnip1 Irak3 Tlr2 Myd88 Tlr4 Tlr8 Tlr7 Tlr1 Tlr9 Tlr6 Tlr5 Tlr13 Irf1 Irf7 Cd300a Cd300lf
1.25E-07	170	543	1.494301298	GO:0002009 morphogenesis of an epithelium	http://amigo.geneontology.org/amigo/term/GO:0002009	Sox9 Lama5 Dvl2 Sox8 Lrp5 Vangl2 Dvl1 Vasp Plet1 Dag1 Ccdc40 Nrarp Pgf Ctnnb1 Sulf1 Etv4 Wnt9b Fzd6 Tnf Il6 Plxna1 Plxnd1 Fgfr1 Nkd1 Wnt4 Ankrd6 Snai1 Tacstd2 Grem1 Alox12 Ccm2 Acvrl1 Itga5 Tgfb1 Ddr1 Pax2 Cd44 Ripk4 Stard13 Vcl Sh3bp1 Scrib Cd151 Wnt10a Cxcr2 Col5a1 Hgf Shroom3 Actb Foxp1 Wnt7a Itgax Ophn1 Flna Col4a1 Mmp2 Lif Sirt6 Cxcl10 Prkx Lrg1 Pik3cd Plekha4 Megf8 Cxcr4 Adamts12 Mmp12 Adam…
1.35E-07	49	107	2.185754516	GO:0007229 integrin-mediated signaling pathway	http://amigo.geneontology.org/amigo/term/GO:0007229	Itga5 Itgb7 Itga3 Itgae Itga2 Lama5 Itgb3 Itgb4 Fyb Emp2 Itgb1 Itga6 Fgr Zyx Itgax Itgal Itgbl1 Sema7a Cd177 Itgad Fyb2 Lamb1 Nid1 Lamb2 Itga7 Itgb2 Timp1 Plek Itgb5 Fermt3 Col3a1 Fn1 Itga4 Src Cdh17 Lat Itgam Flna Thy1 Itga11 Isg15 Rcc2 Vav3 Vav1 Tspan32 Loxl3 Syk Tyrobp Fcer1g
1.43E-07	69	172	1.914739629	GO:0030041 actin filament polymerization	http://amigo.geneontology.org/amigo/term/GO:0030041	Scin Spire2 Pfn1 Washc3 Dbnl Evl Diaph3 Hcls1 Twf2 Arhgap28 Svil Diaph1 Gsn Capzb Vasp Cttn Diaph2 Ssh3 Dbn1 Ssh2 Fchsd1 Cdc42ep4 Fhdc1 Kank3 Cdc42ep2 Tmsb4x Gm14137 Cdc42ep5 Tmsb10 Tmsb15b1 Hip1r Was Fer Ccl24 Arpc5 Ccl11 Sptb Nckap1l Aif1 Tmod1 Arpc3 Arpc1a Arpc1b Cyfip1 Pak3 Plekhg2 Arf6 Capg Tmod3 Sptbn2 Myadm Arpc4 Kirrel Grb2 Prkcd Washc1 Mlst8 Eln Clec2i Coro1a Pycard Micall2 Bag4 Pecam1 C…
1.43E-07	69	172	1.914739629	GO:1901991 negative regulation of mitotic cell cycle phase transition	http://amigo.geneontology.org/amigo/term/GO:1901991	Cdc6 Cdk1 Gpr132 Orc1 Kntc1 Mad1l1 Mad2l1 Kank2 Topbp1 Dtl Ttk Cdk5rap2 Bub1b Clspn Ticrr Zfyve19 Cdc20 Brca1 Birc5 Aurkb Ndc80 Incenp Bard1 Nuf2 Cdca8 Rbbp8 D7Ertd443e Slfn1 Klf4 Cdt1 Chfr Fbxo5 Fzr1 Trip13 Pinx1 Donson Cdkn1a Bub1 Chmp4c Rpa2 Miip Gpnmb Casp2 Blm Lcmt1 Plk1 Chek1 Zwilch Brsk1 Inip Inhba Ccnb1 Nop53 Gjc2 Trp53 Taok3 Spdl1 Zfp36l1 Ezh2 Pml Zfp36l2 Trex1 Cdkn2b Ppp2r5c Cep192 Prap…
1.43E-07	22	32	3.281419726	GO:0043372 positive regulation of CD4-positive alpha-beta T cell differentiation	http://amigo.geneontology.org/amigo/term/GO:0043372	Anxa1 Ccr7 Ccr2 Il6 Foxp3 Ccl19 Rara Il4ra Hlx Cd83 Nckap1l Sash3 Il2rg Nlrp3 Nfkbiz Nfkbid Socs1 Il18 Ripk2 Shb Gimap3 Irf1
1.44E-07	101	284	1.697430947	GO:0010948 negative regulation of cell cycle process	http://amigo.geneontology.org/amigo/term/GO:0010948	Cdt1 Cdc6 Fbxo5 Cdk1 Gpr132 Trip13 Rad9a Mus81 Wdr76 Orc1 Kntc1 Chek2 Mad1l1 Mad2l1 Kank2 Usp28 Nme6 Topbp1 Fancd2 Dtl Ttk Eme1 Cdk5rap2 Timeless Bub1b Clspn Ticrr Zfyve19 Cdc20 Brca1 Birc5 Aurkb Ndc80 Incenp Bard1 Nuf2 Rad51 Cdca8 Rbbp8 Rps6ka2 D7Ertd443e Chek1 Lif Osm Slfn1 Cdkn2d Klf4 Map3k20 Chfr Fzr1 Kat2a Pinx1 Donson Cdkn1a Prpf19 Ppp2r5b Dab2ip Bub1 E2f1 Chmp4c Rpa2 Miip Gpnmb Casp2 Blm L…
1.45E-07	46	98	2.24037562	GO:0033077 T cell differentiation in thymus	http://amigo.geneontology.org/amigo/term/GO:0033077	Cd3g Il1b Il1a Cd3e Cd3d Ifnar2 Adam8 Tnfrsf9 Wnt4 Nfkbid Zap70 Tmem131l Gata3 Zfp36l1 Ripk3 Zfp36l2 Trp53 B2m Foxn1 Il7r Ctnnb1 Ada Dock2 Tcf3 Ptpn2 Cd74 Cd28 Ptprc Mr1 Gba Blm Il2rg Egr3 Foxj1 Prr7 Card11 Ccr7 Foxp3 Cdk6 Ripk2 Tox Cdkn2a Spn Adam17 Mafb Zfp608
1.47E-07	172	552	1.487231075	GO:0090066 regulation of anatomical structure size	http://amigo.geneontology.org/amigo/term/GO:0090066	Sema6b Scin Wdr1 Slc12a4 Pfn1 Adora2b Zfyve27 Avpr1a Dbnl Evl Edn1 Hcls1 Twf2 Arhgap28 Svil Sema4c Gsn Smtnl1 Edn3 Ngf Capzb Vasp Sema4b Cttn Ssh3 Dbn1 Sema3f Acta2 Atp13a2 Slc12a9 Ssh2 Sema7a Fchsd1 Cdc42ep4 Kank3 Cdc42ep2 Smtnl2 Tmsb4x Islr2 Gm14137 Cdc42ep5 Tmsb10 Tmsb15b1 Snapin Borcs6 Bloc1s2 Hip1r Il7r Crabp2 F2rl1 Tnfrsf12a Fn1 Olfm1 P2rx7 Wnt7a Shroom2 F2r Vstm4 Cfl1 Npm1 Fer Rab3b Pax2 R…
1.48E-07	42	86	2.330987374	GO:0033627 cell adhesion mediated by integrin	http://amigo.geneontology.org/amigo/term/GO:0033627	Itga5 Itgb7 Itga3 Itgae Itga2 Itgb3 Itgb4 Syk Fermt3 Itgb1 Itga6 Itgax Itgal Itgbl1 Itgad Cxcl13 Emilin1 Icam1 Cd24a Epha2 Piezo1 Ada Rac3 Itga4 Fbn1 Tesc Itga11 Lif Serpine1 Acer2 Tgfb2 Lyn Adam17 Skap1 Fyb2 Cd3e Nckap1l Cyp1b1 Lpxn Ift74 Ccl5 P2ry12
1.48E-07	54	123	2.095452065	GO:1901216 positive regulation of neuron death	http://amigo.geneontology.org/amigo/term/GO:1901216	Zfp746 Tnf Bcl2l11 Tyrobp Trp53 Efnb2 Daxx Grik5 Bax Ctnnb1 Trpm2 Mybl2 Fos Clu Capn2 Ddr2 Fbxw7 Cdk5 Aimp2 Casp2 Pak3 Casp3 Egr1 Mcl1 Tgfb2 Adora1 Jun Ccl3 Fyn C1qa Tlr4 Tlr6 Bbc3 Rapsn Nfatc4 Pmaip1 Ddit3 Grn Atf4 Musk Apoe Ager Ddit4 Ralbp1 Ppp2r2b Ncf2 Optn Lcn2 Il1b Tnfrsf1a Nupr1 Ptpn5 Il18 Hrk
1.53E-07	411	1534	1.278808588	GO:0007267 cell-cell signaling	http://amigo.geneontology.org/amigo/term/GO:0007267	Adora2b Abhd6 Wnt7a Cyfip1 Adra2a Wnt9a Tcf7 Snapin Emd Dlgap1 Cacnb3 Grik5 Stxbp2 Napa Stx1a Fzd3 Syn2 Ly6g6e Sulf1 Slc12a4 Wnt9b Tnfaip3 Gabrp Cacnb1 Dlg4 Dvl2 Nkd2 Mctp1 Plk2 Fzd6 Wnt7b Csnk1e Ly6f Fam3b Wnt10b Scg5 Ptk7 Dtna Anxa1 Htr7 Frmd8 Lrp5 Wnt10a Htr2b Vangl2 Stxbp1 Ngf Stxbp3 Unc13b Ncdn Dvl1 Caprin2 Dkk3 Dkkl1 Stx4a Fam53b Atp6ap2 Cask Syt8 Ophn1 Gabra3 Nkd1 Panx1 Cspg5 Gnai2 Mctp2 T…
1.55E-07	176	568	1.478949736	GO:0060284 regulation of cell development	http://amigo.geneontology.org/amigo/term/GO:0060284	Sema6b Zfyve27 Dbnl Hes1 Sema4c Ngf Tnfrsf1b Plxna1 Bhlhe40 Plxnd1 Bhlhe41 Sema4b Plxna3 Thy1 Faim Heyl Triobp Dbn1 Sema3f Sema7a Ss18l1 Pde3a Islr2 Plxnb1 Map6 Plxnc1 Ctnnb1 Crabp2 Neurl1a Ywhah Ccl11 Wnt7b Tnfrsf12a Trem2 Smad7 Fn1 Notch1 Fbn1 Bmp2 Ephb2 Mt3 Anxa2 Lif Kdm1a Clcf1 S100a10 Hoxb3 Tacstd2 Gper1 Sox11 Serpinf1 Tgfb1 Kit Fbln1 Rac3 Rtn4 Prkch Vcl Myc Has2 Meltf Twf2 Tnf Prpf19 Il33 P…
1.56E-07	68	169	1.920486639	GO:0008064 regulation of actin polymerization or depolymerization	http://amigo.geneontology.org/amigo/term/GO:0008064	Scin Wdr1 Pfn1 Dbnl Evl Hcls1 Twf2 Arhgap28 Svil Gsn Capzb Vasp Cttn Ssh3 Dbn1 Ssh2 Fchsd1 Cdc42ep4 Kank3 Cdc42ep2 Tmsb4x Gm14137 Cdc42ep5 Tmsb10 Tmsb15b1 Hip1r Shroom2 Cfl1 Fer Ccl24 Arpc5 Plek Ccl11 Sptb F2rl1 Sh3bp1 Nckap1l Lima1 Tmod1 Arpc3 Arpc1a Arpc1b Cyfip1 Was Pak3 Plekhg2 Arf6 Actn2 Capg Tmod3 Sptbn2 Myadm Arpc4 Pdxp Kirrel Grb2 Prkcd Washc1 Mlst8 Eln Clec2i Coro1a Pycard Bag4 Pecam1 Ca…
1.57E-07	88	238	1.764797164	GO:0051651 maintenance of location in cell	http://amigo.geneontology.org/amigo/term/GO:0051651	Calm1 Trpm2 Kdelr3 Anxa6 Fkbp1b Twf2 Htr2b Arl2bp Thy1 Slc8b1 Vps13c Calm2 Npsr1 Sorl1 Tmsb4x Tmsb10 Tmsb15b1 Flna Lck Ptprc Xcl1 Clec4b1 Hk2 Akt1 Bbc3 Scin Tgfb1 Grik5 Nol3 Itgb3 Cd4 Diaph1 Gsto1 Bard1 Gsn Cxcl9 Cd19 Rasa3 Cx3cl1 Ccdc88a Plcg2 Cxcl10 Uvrag Arhgap21 Mcoln3 Pml Hk1 Morc3 Lyn F2r P2ry6 F2rl3 Selenon Cemip Gper1 Camk2d Ccl19 Ngf Coro1a Apoe Bax Hap1 Srgn Hexb Hexa Ddit3 Cdk5 P2rx7 D…
1.67E-07	35	66	2.531122654	GO:0002294 CD4-positive alpha-beta T cell differentiation involved in immune response	http://amigo.geneontology.org/amigo/term/GO:0002294	Slamf6 Anxa1 Ccr7 Ccr2 Gata3 Il6 Il6ra Foxp1 Tmem98 Ptger4 Ccl19 Ly9 Rara Foxp3 Il4ra Hlx Loxl3 Relb Stat3 Irf4 Smad7 Il18r1 Nlrp3 Batf Nfkbiz Nfkbid Il18 Ripk2 Zc3h12a Shb Gpr183 Bcl3 Spn Tgfb1 Irf1
1.72E-07	447	1689	1.263184987	GO:0070727 cellular macromolecule localization	http://amigo.geneontology.org/amigo/term/GO:0070727	Adam10 Tspan32 Zfp385a Dlg3 Ramp2 Zdhhc4 Bbc3 Rab3b Stxbp2 Rab11a Napa Zdhhc24 Hap1 Stx1a Srp14 Kdelr3 Stac2 Tomm34 Cd68 Zfyve27 Rab3d Arf5 Dnajc27 Dlg4 Stx8 Zdhhc20 Fyb Scrib Twf2 Cdca5 Pacs1 Rab40c Stx6 Optn Stxbp1 Tor1b Ehd4 Knl1 Fam83d Stxbp3 Rab13 Tmeff1 Kntc1 Scarb2 Gpc2 Lrwd1 Tcaf2 Rab19 Rab43 Vps33b Stx4a Fam53b Tnpo2 Arl2bp Zpr1 Stac Ttc21a Nup93 Rtp4 Arhgap44 Zdhhc15 Gas2l1 Zdhhc14 Ramp…
1.77E-07	72	183	1.877891468	GO:0048771 tissue remodeling	http://amigo.geneontology.org/amigo/term/GO:0048771	Lrp5 Tnfrsf11a Src Spp1 Mmp2 Itgb3 Timp1 Elf3 Adam8 Nfkb1 Ncdn Mmp14 Rab3d Arg1 Tgfb3 Ddr2 Ctsk Gpnmb Csk F2r Ccr2 Tnfrsf11b Grem1 Bax Ctnnb1 Lif Bak1 Clec10a Acvrl1 Tcirg1 Axl Mef2c Epha2 P3h4 Nol3 Lrrk1 Abr Syk Dcstamp Ltbp3 Capn1 Il6 Inpp5d Jag1 Dll4 Rassf2 Il1a Nos3 P2rx7 Flna Ednra Mitf Snx10 Tgfb2 Chd7 Cdkn2a S1pr1 Cd24a Tmem119 Gja5 Fcgr4 Trp53 Mmp9 Nos2 Abcb1b Eln Rac2 Pml Ctss Il18 Ptger…
1.94E-07	108	311	1.657495845	GO:0051402 neuron apoptotic process	http://amigo.geneontology.org/amigo/term/GO:0051402	Apoe Ngf Cdk5 Tnfrsf23 Ntf5 Bax Mef2c Bcl2l1 Pigt Tnf Casp7 Adam8 Bok Bcl2l11 Tyrobp Cln3 Casp3 Mt3 Mt1 Cebpb Trp53 Grik5 Hmox1 Il27ra Ctnnb1 Crlf1 Mybl2 Unc5b Adora2a Btg2 Tert Agap2 Fbxw7 Casp2 Pak3 Nono Star Cx3cl1 Grn Foxq1 Mcl1 Tgfb2 Wfs1 Clcf1 Cited1 Cx3cr1 Jun Max Arrb2 Ccl3 Axl Apaf1 Pcdhgc4 Coro1a Pcdhgc5 Pcdhgc3 Bbc3 Rapsn Ncstn Gata3 Birc5 Adarb1 Oxr1 Map3k12 Nfatc4 Trem2 Msh2 Pmaip1 D…
2.12E-07	123	367	1.599661635	GO:0007059 chromosome segregation	http://amigo.geneontology.org/amigo/term/GO:0007059	Ube2c Rec8 Tex15 Tex11 Ncapg Top2a Ska3 Esco2 Dscc1 Nde1 Mis18a Sgo1 Ndc80 Incenp Cdca5 Mus81 Sgo2a Cenpf Nuf2 Knl1 Knstrn Smc2 Cdca8 Anapc4 Kntc1 Mad1l1 Mad2l1 Mki67 Kif23 Fancd2 Ncaph Ddx11 Cenpt Ttk Prc1 Eme1 Cdk5rap2 Bub1b Ccnb1 Ncapg2 Tubg2 Cenph Phf13 Cdca2 Kif18b Espl1 Psrc1 Spdl1 Cenps Cenpw Smarcb1 Syce2 Cdc20 Birc5 Aurkb Dpf2 Smarcd3 Actb Dpf1 Bcl7c Smarca4 Smarcc1 Smarce1 Axin2 Spag5 T…
2.12E-07	91	250	1.73736259	GO:0043547 positive regulation of GTPase activity	http://amigo.geneontology.org/amigo/term/GO:0043547	Ccl3 Sipa1l2 Tbc1d8 Ccl24 Ccl8 Evi5l Ccl6 Ccl4 Ccl9 Ccl11 Sh3bp1 Ralbp1 Ccl20 Xcl1 Ralgds Arhgap25 Sipa1l3 Rasgrp4 Dock11 Tbc1d9 Cx3cl1 Ccl22 Ccl17 Thy1 Flcn Ccl5 Ccl12 Ccl7 Ccl2 Arhgap45 Gmip Tbc1d2b Garnl3 Tbc1d2 Rgl3 Tax1bp3 Tbc1d10c Sgsm1 Sgsm3 Rapgef4 Tbc1d22a Tbc1d30 Ccl19 Ccr7 Dvl2 Cxcl13 Rgs16 Foxj1 Rgma Cav2 Tiam1 Epha2 Abr Cd40 Rack1 F2rl1 Gpr65 Scrib Lars Itgb1 Rgs1 Rsu1 Itga6 Bcar3 Pi…
2.17E-07	45	96	2.237331632	GO:1901222 regulation of NIK/NF-kappaB signaling	http://amigo.geneontology.org/amigo/term/GO:1901222	Trip6 Rassf2 Ptpn22 Nlrp3 Cd14 Havcr2 Cd86 Il18 Zc3h12a Grem1 Spi1 Nfat5 Ifi35 Ager Edn1 Hdac7 Tnf Rela Pdcd4 Nmi Il1b Tlr2 Tlr3 Tradd Rtkn2 Tlr4 Tlr7 Tlr9 Nlrc3 Bcl3 Ptp4a3 Sphk1 Ccl19 Nlrp12 Birc2 Mmp8 Nol3 Litaf Trem2 Eif2ak2 Il18r1 Laptm5 Ago1 Adgrg3 Capn1
2.17E-07	40	81	2.35702427	GO:0032088 negative regulation of NF-kappaB transcription factor activity	http://amigo.geneontology.org/amigo/term/GO:0032088	Nfkbib Commd7 Traip Nfkbid Nlrc5 Adora3 Spi1 Klf4 Ppp2cb Tnfaip3 Irak3 Prmt2 Havcr2 Nfkbia Ddit3 Dab2ip Anxa4 Pycard Trim21 Cactin Aim2 Dap Foxp3 Cmklr1 Nfkbil1 Zc3h12a Tlr9 Nlrc3 Bcl3 Arrb2 Nlrp12 Tceal7 Brms1 Prdx2 Peli1 Cyp1b1 Foxj1 Nlrp3 Cdkn2a Siva1
2.17E-07	40	81	2.35702427	GO:0071260 cellular response to mechanical stimulus	http://amigo.geneontology.org/amigo/term/GO:0071260	Piezo2 Sox9 Col1a1 Tgfb1 Cnn2 Itga2 Cd40 Irf1 Itgb3 Map3k1 Slc38a2 Ankrd1 Il33 Il1b Nfkb1 Bcl10 Slc2a1 Casp2 Tnfrsf1a Tlr3 Chek1 Myd88 Gadd45a F11r Tlr4 Dag1 Tlr8 Tlr7 Bak1 Mkx Mapk3 Scx Ptger4 Plec Akt1 Ctnnb1 Arhgdia Got1 Nos3 Ednra
2.20E-07	87	236	1.759528605	GO:0033044 regulation of chromosome organization	http://amigo.geneontology.org/amigo/term/GO:0033044	Ube2c Cenpv Ten1 Cdca5 Anapc4 Kntc1 Mad1l1 Mad2l1 Ttk Cdk5rap2 Bub1b Smarcb1 Cdc20 Birc5 Aurkb Ndc80 Incenp Dpf2 Nuf2 Smc2 Cdca8 Smarcd3 Actb Dpf1 Bcl7c Smarca4 Smarcc1 Smarce1 Ncapg2 Axin2 Mcm2 Ercc1 Dnmt1 Trim28 Tfpt Cdt1 Ctnnb1 Chfr Ncapg Cdc6 Fbxo5 Pkib Rad50 Ctc1 Top2a Mnat1 Trip13 Pinx1 Fen1 Kat5 Cdk2 Nek6 Prkcq Bub1 Src Rnf4 Ino80b Lcmt1 Plk1 Zwilch Sirt6 Ncaph Becn1 Ddx11 Pml Ncapd2 Pif1 …
2.24E-07	33	61	2.582100768	GO:0002548 monocyte chemotaxis	http://amigo.geneontology.org/amigo/term/GO:0002548	Ccl3 Ccl24 Ccl8 Ccl6 Ccl4 Ccl9 Ccl11 Ccl20 Xcl1 Cx3cl1 Ccl22 Ccl17 Ccl5 Ccl12 Ccl7 Ccl2 S100a14 Cxcl17 Ccl19 Nbl1 Pdgfb Pla2g7 Aif1 Anxa1 Ccr1 Cxcl10 Serpine1 Lyn Ccr2 Lgals3 Mospd2 Grem1 Cx3cr1
2.37E-07	27	45	2.863784488	GO:0034142 toll-like receptor 4 signaling pathway	http://amigo.geneontology.org/amigo/term/GO:0034142	Ly96 Ptpn22 S100a14 Cd14 Nfkbia Trem2 Nmi Tlr4 Ifi35 Lbp F2rl1 Dab2ip Tirap Ltf Peli1 Appl2 Pik3ap1 Ripk2 Lyn Rab7b Scimp Oas1c Tnip3 Oas1a Oas1g Ticam2 Arf6
2.37E-07	23	35	3.136525868	GO:0035455 response to interferon-alpha	http://amigo.geneontology.org/amigo/term/GO:0035455	Ifitm3 Ifitm6 Ifitm2 Myc Ifit1 Bst2 Ifi204 Tgtp2 Tgtp1 Axl Gata3 Eif2ak2 Adar Gas6 Star Ifit2 Ifit3b Ifit3 Ifnar1 Oas1c Ifnar2 Oas1a Oas1g
2.37E-07	27	45	2.863784488	GO:1905521 regulation of macrophage migration	http://amigo.geneontology.org/amigo/term/GO:1905521	Akirin1 Cmklr1 Cxcl17 Ptprj Cd9 Ccl2 P2ry12 Csf1 Trem2 P2rx4 Cx3cl1 Mif Cx3cr1 Mapk3 Abr Mmp14 Cnn2 Rtn4 Mmp28 Emilin1 C3ar1 Ccr2 C5ar1 Cd200r1 Ccl5 Trem1 Ccr7
2.38E-07	20	28	3.409267248	GO:0046641 positive regulation of alpha-beta T cell proliferation	http://amigo.geneontology.org/amigo/term/GO:0046641	Syk Ptpn22 Tyk2 Cd28 Xcl1 Cd3e Cd24a Cd80 Tgfbr2 Il18 Rasal3 Zap70 Cd244a Ptprc Prkcq Blm Card11 Ripk2 Ccr2 Il12rb1
2.43E-07	76	198	1.832050683	GO:0046578 regulation of Ras protein signal transduction	http://amigo.geneontology.org/amigo/term/GO:0046578	Kctd10 Eps8l1 Stard13 Tnfaip1 F2rl1 Sh3bp1 Gpr35 Arhgef2 Kctd13 Arhgap44 F2r Ccdc125 F2rl3 Gpr18 P2ry10 Cadm4 Gpr174 Dock2 Csf1 Col3a1 Ngf Ephb2 Lpar1 Foxm1 Apoe Cyth2 Myo9b Rasa4 Sh2b2 Ppp2cb Abca1 Cyth1 Cyth3 Cyth4 Arhgef25 Arfgef3 Pik3cg Pdgfrb Plce1 Arhgdia Notch1 Psd4 Src Cavin4 Stmn1 Rasal1 Arhgdib Psd3 Rasgrp4 Ophn1 Rasa3 Kank2 Flcn F11r Mmd2 Madd Kif14 Sgsm3 Arf6 Rasal3 Cdc42se2 Camk2d Ar…
2.46E-07	86	233	1.761698612	GO:0051056 regulation of small GTPase mediated signal transduction	http://amigo.geneontology.org/amigo/term/GO:0051056	Kctd10 Eps8l1 Stard13 Tnfaip1 F2rl1 Sh3bp1 Arhgap28 Arhgap19 Gpr35 Arhgef2 Arhgap25 Kctd13 Arhgap44 F2r Ccdc125 F2rl3 Gpr18 P2ry10 Cadm4 Gpr174 Dock2 Csf1 Col3a1 Ngf Ephb2 Lpar1 Foxm1 Sipa1l2 Apoe Cyth2 Myo9b Rasa4 Sh2b2 Ppp2cb Abca1 Cyth1 Cyth3 Cyth4 Arhgef25 Arfgef3 Pik3cg Pdgfrb Plce1 Arhgdia Notch1 Psd4 Src Cavin4 Stmn1 Rasal1 Arhgdib Psd3 Sipa1l3 Rasgrp4 Ophn1 Rasa3 Kank2 Flcn Ralgapa2 F11r …
2.47E-07	63	154	1.952580333	GO:0030183 B cell differentiation	http://amigo.geneontology.org/amigo/term/GO:0030183	Cd79a Kit Syk Dock11 Cd79b Clcf1 Nfam1 Lgals1 H2-Ab1 Cd27 Tlr9 Irf2bp2 Spi1 Bax Spib Il9r Irf8 Bak1 Mmp14 Tcirg1 Pou2f2 St3gal1 Ada Ikzf3 Mfng Traf3ip2 Polm Tshr Zfp36l1 Nckap1l Gps2 Msh2 Ptpn2 Hhex Ptprj Il6 Inpp5d Ptprc Cdh17 Laptm5 Lfng Ezh2 Foxp1 Cd19 Btk Il2rg Tnfsf13b Pou2af1 Cmtm7 Lyl1 Plcg2 Card11 Zfp36l2 Cd24a Gpr183 Adam17 Bcl3 Trp53 Adgrg3 Lilrb4a Tcf3 Tnfaip3 Hdac7
2.50E-07	98	276	1.69475169	GO:0006260 DNA replication	http://amigo.geneontology.org/amigo/term/GO:0006260	Dbf4 Mcm2 Mcm5 Cdt1 Gmnn Pole Ctc1 Esco2 Mcm4 Donson Fam111a Pola2 Pold4 Prim1 Mcm6 Pcna Gins1 Orc1 Mcm7 Blm Gins3 Topbp1 Rfc3 Zranb3 Wdhd1 Pold1 Eme1 Timeless Pif1 Mcm3 Mms22l Ticrr Zgrf1 Rnaseh2a Cenps Brca1 Bard1 Gins4 Gins2 Rbbp8 Fgfr1 Ciz1 Stn1 Trp53 Chaf1a Tfpt Id3 Cdk9 Tbrg1 Ehmt2 Cdc6 Tnfaip1 Chtf18 Fbxo5 Cdk1 Rrm2 Dscc1 Chaf1b Fen1 Mus81 Rad51 Rtf2 Samhd1 Ccna2 Bcar3 Rpa2 Cdc7 Lrwd1 Ino8…
2.66E-07	89	244	1.740961882	GO:1901988 negative regulation of cell cycle phase transition	http://amigo.geneontology.org/amigo/term/GO:1901988	Cdt1 Cdc6 Cdk1 Gpr132 Trip13 Rad9a Mus81 Wdr76 Orc1 Kntc1 Chek2 Mad1l1 Mad2l1 Kank2 Usp28 Topbp1 Fancd2 Dtl Ttk Eme1 Cdk5rap2 Timeless Bub1b Clspn Ticrr Zfyve19 Cdc20 Brca1 Birc5 Aurkb Ndc80 Incenp Bard1 Nuf2 Rad51 Cdca8 Rbbp8 D7Ertd443e Chek1 Slfn1 Cdkn2d Klf4 Map3k20 Chfr Fbxo5 Fzr1 Pinx1 Donson Cdkn1a Prpf19 Bub1 E2f1 Chmp4c Rpa2 Miip Gpnmb Casp2 Blm Lcmt1 Plk1 Zwilch Thoc5 Brsk1 Ints7 Atf5 In…
2.68E-07	35	67	2.493344704	GO:0002293 alpha-beta T cell differentiation involved in immune response	http://amigo.geneontology.org/amigo/term/GO:0002293	Slamf6 Anxa1 Ccr7 Ccr2 Gata3 Il6 Il6ra Foxp1 Tmem98 Ptger4 Ccl19 Ly9 Rara Foxp3 Il4ra Hlx Loxl3 Relb Stat3 Irf4 Smad7 Il18r1 Nlrp3 Batf Nfkbiz Nfkbid Il18 Ripk2 Zc3h12a Shb Gpr183 Bcl3 Spn Tgfb1 Irf1
2.68E-07	49	109	2.145648929	GO:0008630 intrinsic apoptotic signaling pathway in response to DNA damage	http://amigo.geneontology.org/amigo/term/GO:0008630	Bax Crip1 Bcl2l1 Cd74 Bok Tnfrsf1b Casp2 Pml Mcl1 Phlda3 Bak1 Bcl2a1b Bcl2a1d Bcl2a1a Bcl2l12 Myc Tnf Pmaip1 Shisa5 Trp53 Zfp385a Cd44 Hmox1 Epha2 Brca1 Clu Bcl2l11 E2f1 Chek2 Ddias Pycard Mif Kdm1a Ikbke Snai1 Sfn Bcl3 Cdkn2d Nfatc4 Msh2 Rad9a Bbc3 Ddit4 Cdkn1a Tnfrsf1a Nupr1 Ppp2r5c Usp28 Ifi204
2.68E-07	49	109	2.145648929	GO:0031341 regulation of cell killing	http://amigo.geneontology.org/amigo/term/GO:0031341	Klrk1 Klrc1 Tyrobp Cd226 Nectin2 H2-M3 Tap2 Dnase1l3 Bcl2l11 Cxcl1 Lag3 Clec2d H2-K1 H2-T23 H2-Bl H2-D1 Klrb1b Ager Arg1 Nos2 Syk F2rl1 Nckap1l Mr1 Ccl2 Arrb2 Ripk3 Vav1 Lgals9 Spi1 Il7r Havcr2 Il18rap Ptprc Cxcl5 P2rx7 Cx3cr1 B2m Bcl2l1 Slamf6 Serpinb9b Cfh Cd59a Tap1 Gimap3 Pvr Serpinb9 Ccr5 Xcl1
2.75E-07	85	230	1.763925228	GO:0010632 regulation of epithelial cell migration	http://amigo.geneontology.org/amigo/term/GO:0010632	Cd40 Anxa1 Fgf16 Plcg2 Col18a1 Epha2 Dll4 Wnt7a Grn Tacstd2 Alox12 Pdgfb Acvrl1 Sox9 Serpinf1 Itga3 Akt1 Apoe Klf4 Rab11a Hspb1 Hmox1 Mef2c Fut1 Rab25 Gata2 Itga2 Gata3 Nfe2l2 Stard13 Mmp9 Pfn1 Sparc Akt3 Dcn Rtn4 Pik3cg Itgb3 Vash1 Evl Has2 Sh3bp1 Hdac7 Emp2 Smoc2 Tnf Dab2ip Notch1 Src Epb41l4b Glipr2 Nos3 P2rx4 Anxa3 Foxp1 Fgfr1 Ptpn23 Gadd45a Rras Tgfb2 Pik3cd Thbs1 Prkd2 Zc3h12a Rhoj Adam17 R…
2.83E-07	58	138	2.006032613	GO:0070304 positive regulation of stress-activated protein kinase signaling cascade	http://amigo.geneontology.org/amigo/term/GO:0070304	Wnt7b Traf5 Traf1 Traf2 Rassf2 Wnt7a Eda2r Ankrd6 Rell2 Rell1 Sh3rf2 Spi1 Tnf Il1b Cd27 Tlr3 Tlr4 Tpd52l1 Gadd45b Ager Ncf1 Mbip F2rl1 Igfbp6 Xdh Sema4c Dab2ip Card9 Stk39 Bmp2 Il1a Pycard Tirap Arl6ip5 Mid1 Gadd45a Tgfb2 Inava Lyn Zc3h12a Unc5cl Ccr2 Zfp622 Taok3 Sphk1 Ccl19 Mmp8 Eif2ak2 Myd88 Ripk2 Gdf6 Scimp Naip1 Naip5 Naip6 Naip2 Prmt1 Lmnb1
2.85E-07	227	776	1.396217953	GO:0045596 negative regulation of cell differentiation	http://amigo.geneontology.org/amigo/term/GO:0045596	Sema6b Hes1 Anxa1 Sema4c Sema4b Thy1 Sema3f Sema7a Abcg1 Actb Bcl7c Smarca4 Smarcc1 Brd9 Acvrl1 Sox9 Mmp11 Ctnnb1 Gata2 Mmp9 Ywhah Ccl11 Wnt7b Wnt10b Trem2 Twsg1 Sox8 Tnf Notch1 Fbn1 Jag1 Bmp2 E2f1 Pias3 Ephb2 Ezh2 Clec2d Bhlhe41 Smad1 Mt3 Jdp2 Mbnl3 Rorb Nfkbid Kdm1a Ovol2 Asxl1 Snai1 Trim72 Zfp36l2 Zfpm1 Gpr171 Tacstd2 Gper1 Tmem119 Hoxb8 Tnfrsf11b Sort1 Mafb Nrarp Pdgfb Tgfb1 Dnmt1 Fbln1 Gata3…
2.96E-07	19	26	3.487942646	GO:0031664 regulation of lipopolysaccharide-mediated signaling pathway	http://amigo.geneontology.org/amigo/term/GO:0031664	Ly86 Cd180 Ly96 Scimp Tnfaip3 Acod1 Cx3cl1 Ltf Trib1 Cactin Nfkbil1 Prdx2 Mif Cd14 Trim30a Trim12c Trim30d Trim5 Trim12a
3.11E-07	110	321	1.635598617	GO:0043270 positive regulation of ion transport	http://amigo.geneontology.org/amigo/term/GO:0043270	Calm1 Stac2 Stim1 Thy1 Stac Calm2 Tcaf1 Npsr1 Akt1 Il1b Clec4b1 Cask Mif Ctss Pdgfb Rab3b Kcnq1 Cacna1d Scn1b Avpr1a Adora2a Rgs9 Edn1 Gsto1 Kcnip2 Stxbp1 Lrrc26 Stk39 Il1a Slc9a1 Cdk5 Tesc Cxcl9 P2rx7 P2rx4 Cd19 Flna Ednra Cx3cl1 Jak3 Trpc6 Cxcl10 Ccl2 Kcnc2 Kcnh2 Wfs1 Tspo Adora1 Gjc2 F2r P2ry6 Ccr2 Kcnk3 F2rl3 Lgals3 Gpd1l Cemip Actn2 Gper1 Cebpb Ptafr Cacnb2 Arrb2 Bax Fgf12 Edn3 P2ry12 Bak1 H…
3.35E-07	105	303	1.654000942	GO:0044403 biological process involved in symbiotic interaction	http://amigo.geneontology.org/amigo/term/GO:0044403	Trim27 Ifitm3 Trim30a Trim14 Trem1 Trim30b Trim12c Trim30d Ifitm6 Trim5 Ifitm2 Nectin2 Trim12a Trim6 Trim8 Bcl2l11 Gbp3 Gbp2 Gbp9 Cxcl1 Scnn1b Trim21 Trim59 Gbp7 Naip5 Gbp6 Cav2 Tmprss2 Smarcb1 Axl Apoe Chmp2b Nectin4 Cdk9 Arg1 Itgb3 F2rl1 Sftpd Cldn1 Ly6e Cd4 Jpt2 Npc1 Trim26 Cd74 Grk2 Fn1 Gsn Card9 Chmp4c Clec5a Gas6 Nectin1 Pou2f3 Tmprss4 Smarca4 Ltf Ctdp1 Thoc5 Cd300ld Icam1 Scarb1 Chmp4b Dag…
3.38E-07	443	1681	1.257839112	GO:0034613 cellular protein localization	http://amigo.geneontology.org/amigo/term/GO:0034613	Adam10 Tspan32 Dlg3 Ramp2 Zdhhc4 Bbc3 Rab3b Stxbp2 Rab11a Napa Zdhhc24 Hap1 Stx1a Srp14 Kdelr3 Stac2 Tomm34 Cd68 Zfyve27 Rab3d Arf5 Dnajc27 Dlg4 Stx8 Zdhhc20 Fyb Scrib Twf2 Cdca5 Pacs1 Rab40c Stx6 Optn Stxbp1 Tor1b Ehd4 Knl1 Fam83d Stxbp3 Rab13 Tmeff1 Kntc1 Scarb2 Gpc2 Lrwd1 Tcaf2 Rab19 Rab43 Vps33b Stx4a Fam53b Tnpo2 Arl2bp Zpr1 Stac Ttc21a Nup93 Rtp4 Arhgap44 Zdhhc15 Gas2l1 Zdhhc14 Ramp1 Neurl1…
3.46E-07	137	423	1.545856875	GO:0050678 regulation of epithelial cell proliferation	http://amigo.geneontology.org/amigo/term/GO:0050678	Cav2 Pgf Cnmd Vegfb Nrarp Cxadr Acvrl1 Col18a1 Stat3 Tnfaip3 Wnt10b Tnf Il6 Grn Jaml Pdgfb Sox9 Uhrf1 Akt1 Tgfb1 Apoe Pax2 Ccl24 Hmox1 Mef2c Gata2 Gata3 Sulf1 Sparc Akt3 Arg1 Rtn4 Ccl11 Itgb3 Zfp36l1 Vash1 Has2 Cldn1 Nr4a1 Xdh Stat1 Ptprn Htr2b Dab2ip Egfl7 Itga4 Dll4 Bmp2 Nras Aimp1 F3 Tgfa Wnt7a Fgfr2 Cask Btk Fgfr1 Egr3 Sirt6 Ccl2 Apln Lrg1 Vash2 Tgfb2 Pik3cd Thbs1 Cdk6 Prkd2 Zfp36 C5ar1 Mmp12…
3.55E-07	106	307	1.647997588	GO:0098813 nuclear chromosome segregation	http://amigo.geneontology.org/amigo/term/GO:0098813	Ube2c Rec8 Tex15 Tex11 Ncapg Top2a Esco2 Dscc1 Sgo1 Ndc80 Incenp Cdca5 Mus81 Sgo2a Cenpf Nuf2 Knl1 Knstrn Smc2 Cdca8 Anapc4 Kntc1 Mad1l1 Mad2l1 Kif23 Fancd2 Ncaph Ddx11 Ttk Prc1 Eme1 Cdk5rap2 Bub1b Ccnb1 Ncapg2 Tubg2 Phf13 Kif18b Espl1 Psrc1 Spdl1 Cenps Smarcb1 Syce2 Cdc20 Birc5 Aurkb Dpf2 Smarcd3 Actb Dpf1 Bcl7c Smarca4 Smarcc1 Smarce1 Axin2 Spag5 Rab11a Chmp2b Cdt1 Ctnnb1 Chfr Cdc6 Map1s Fbxo5 …
3.57E-07	70	179	1.866526203	GO:0000075 cell cycle checkpoint signaling	http://amigo.geneontology.org/amigo/term/GO:0000075	Cdt1 Cdc6 Cdk1 Trip13 Rad9a Mus81 Wdr76 Orc1 Kntc1 Chek2 Mad1l1 Mad2l1 Usp28 Topbp1 Fancd2 Dtl Ttk Eme1 Cdk5rap2 Timeless Bub1b Clspn Ticrr Zfyve19 Cdc20 Brca1 Birc5 Aurkb Ndc80 Incenp Bard1 Nuf2 Rad51 Cdca8 Rbbp8 D7Ertd443e Chek1 Map3k20 Chfr Fzr1 Donson Cdkn1a Prpf19 Bub1 E2f1 Chmp4c Rpa2 Casp2 Blm Lcmt1 Plk1 Zwilch Thoc5 Brsk1 Ints7 Inip Ccnb1 Nop53 Rhno1 Trp53 Taok3 Spdl1 Msh2 Xpc Pml Trex1 P…
3.57E-07	50	113	2.111935463	GO:0007088 regulation of mitotic nuclear division	http://amigo.geneontology.org/amigo/term/GO:0007088	Fbxo5 Bora Anapc4 Kntc1 Mad1l1 Mad2l1 Tgfa Mki67 Nme6 Ttk Cul7 Cdk5rap2 Bub1b Cdca2 Cdc20 Birc5 Aurkb Ndc80 Incenp Nuf2 Cdca8 Pdgfrb Sh2b1 Cav2 Pdgfb Cdt1 Edn1 Trip13 Tnf Lrp5 Cd28 Obsl1 Bub1 Il1b Il1a Edn3 Lcmt1 Plk1 Chek1 Zwilch Ccnb1 Nsmce2 Spdl1 Nup62 Pdxp Sphk1 Nfe2l1 Cep192 Prap1 Ywhah
3.57E-07	50	113	2.111935463	GO:0048145 regulation of fibroblast proliferation	http://amigo.geneontology.org/amigo/term/GO:0048145	Tgfb1 Fosl2 Mif Fbrs Jun Pdgfb Emd Cdk4 Cdc6 B4galt7 Myc Cdkn1a Cd74 Pdgfrb Pdgfa Fn1 Ddr2 E2f1 Ccna2 Gas6 Pdgfd Morc3 Cdk6 Trp53 Sphk1 Bax Zmiz1 Itgb3 Ctc1 Pmaip1 Dab2ip Trp53inp1 Nupr1 Ifi30 Fntb Lif Sirt6 Lzts2 Pml Ccnb1 Tgif1 Nlrc3 Cd248 Fbln1 Ager Mmp9 Grk2 Anxa2 Cd300a Socs1
3.74E-07	212	718	1.409290417	GO:0006873 cellular ion homeostasis	http://amigo.geneontology.org/amigo/term/GO:0006873	Cav2 Cd52 Calm1 Tcirg1 Slc4a1 Slc4a3 Trpm2 Slc9a5 Cacna1d Anxa6 Trpv2 Atp6ap1 Atp6v0a1 Stc2 Fkbp1b Edn1 F2rl1 Atp12a Slc4a8 Calcr Slc39a6 Ccr1 Slc9a4 Slc11a1 Cxcr2 Htr2b Gpr35 Prnd Edn3 Mcub Atp6v0d2 Slc9a1 Slc34a2 Tmem165 Ccr9 Trpv6 Cln3 Stim1 Slc9a9 Mt3 Mt2 Mt1 Trpc6 Thy1 Slc8b1 Atp2c2 Calm2 Atp13a2 Trpv5 Ccr7 Lpar1 Ptger4 C3ar1 Atp1a3 Cmklr1 Npsr1 Slc35g1 Ackr2 Fpr1 Bola2 F2r Cxcr6 Gm6377 Ccr2…
3.88E-07	231	795	1.386864186	GO:0055080 cation homeostasis	http://amigo.geneontology.org/amigo/term/GO:0055080	Cav2 Cd52 Calm1 Tcirg1 Cp Hmox1 Slc4a1 Slc4a3 Trpm2 Slc9a5 Cacna1d Tmprss6 Slc12a4 Anxa6 Trpv2 Atp6ap1 Atp6v0a1 Stc2 Fkbp1b Edn1 F2rl1 Atp12a Slc4a8 Calcr Slc39a6 Ccr1 Slc40a1 Slc9a4 Slc11a1 Cxcr2 Htr2b Gpr35 Prnd Edn3 Mcub Atp6v0d2 Slc9a1 Tmem165 Ccr9 Trpv6 Rhcg Cln3 Stim1 Slc9a9 Mt3 Mt2 Mt1 Trpc6 Thy1 Slc8b1 Atp2c2 Calm2 Atp13a2 Trpv5 Slc12a9 Ccr7 Lpar1 Wfs1 Ptger4 C3ar1 Atp1a3 Cmklr1 Npsr1 Slc…
3.96E-07	166	536	1.478197217	GO:0001501 skeletal system development	http://amigo.geneontology.org/amigo/term/GO:0001501	Sox9 Mmp14 Col1a1 Anxa6 Hoxb9 Col11a2 Lrp5 Src Hoxc9 Runx2 Hoxd9 Hoxb3 Phospho1 Runx3 Bglap3 Hoxc4 Hoxd4 Flna Wnt9a Tgfb1 Smad7 Fbn1 Bmp2 Wnt7a Smad1 Barx2 Arid5a Ttc9 Mapk3 Hoxb6 Timp1 Cd44 Pls3 Tgfb3 Srd5a1 Cnmd Bmp1 Wnt10b Pkdcc Col3a1 Ptprc Rab33b Fbxw7 Bmp3 Col1a2 Foxp1 Gdf3 Mgp Fgfr2 Slc10a7 Dscaml1 Anxa2 Adamts7 Ltf Tgfbi Etl4 Hoxb5 Hoxb7 Col10a1 Sh3pxd2b Chd7 Megf8 Adamts12 Pthlh Tifab Gd…
4.01E-07	34	65	2.496632631	GO:0043903 regulation of biological process involved in symbiotic interaction	http://amigo.geneontology.org/amigo/term/GO:0043903	Trim27 Ifitm3 Trim30a Trim14 Trim30b Trim12c Trim30d Ifitm6 Trim5 Ifitm2 Nectin2 Trim12a Trim6 Trim8 Cxcl1 Trim21 Trim59 Tmprss2 Arg1 F2rl1 Sftpd Ly6e Cd4 Trim26 Cd74 Gsn Tmprss4 Ltf Trim62 Ch25h Lgals1 Cxcl5 Fbln1 Ciita
4.11E-07	57	136	2.000437694	GO:0032874 positive regulation of stress-activated MAPK cascade	http://amigo.geneontology.org/amigo/term/GO:0032874	Wnt7b Traf5 Traf1 Traf2 Rassf2 Wnt7a Eda2r Ankrd6 Rell2 Rell1 Sh3rf2 Spi1 Tnf Il1b Cd27 Tlr3 Tlr4 Tpd52l1 Gadd45b Ager Ncf1 Mbip F2rl1 Igfbp6 Xdh Sema4c Dab2ip Card9 Stk39 Bmp2 Il1a Pycard Tirap Arl6ip5 Mid1 Gadd45a Tgfb2 Inava Zc3h12a Unc5cl Ccr2 Zfp622 Taok3 Sphk1 Ccl19 Mmp8 Eif2ak2 Myd88 Ripk2 Gdf6 Scimp Naip1 Naip5 Naip6 Naip2 Prmt1 Lmnb1
4.12E-07	71	183	1.851809642	GO:0048660 regulation of smooth muscle cell proliferation	http://amigo.geneontology.org/amigo/term/GO:0048660	Tnf Notch3 Alox12 Pdgfb Akt1 Dnmt1 Hmox1 Mef2c Ctnnb1 Itga2 Mmp9 Tnfaip3 Itgb3 Mnat1 Tgfb3 Edn1 Tert Myc Apod Adamts1 Cdkn1a Aif1 Pdgfrb Pdcd4 Ddr2 Bmp2 Src Npr1 Il6ra Foxp1 Fgfr2 Mmp2 Pdgfd Tpm1 Tgfbr2 Trib1 Myd88 Gnai2 Apln Ldlrap1 Il18 Thbs1 S1pr2 S1pr1 P2ry6 Jun Gper1 Camk2d Ptafr Irak4 Apoe Efemp2 Nos3 Tlr4 Tgfb1 Klf4 Ager Ralbp1 Grk2 Il6 Rgs5 Orc1 Nppb Cx3cl1 Ccl5 Egr1 C3ar1 Shc1 Trp53 Ang …
4.20E-07	235	812	1.38134104	GO:0098771 inorganic ion homeostasis	http://amigo.geneontology.org/amigo/term/GO:0098771	Cav2 Cd52 Calm1 Tcirg1 Cp Hmox1 Slc4a1 Slc4a3 Trpm2 Slc9a5 Cacna1d Tmprss6 Slc12a4 Anxa6 Trpv2 Atp6ap1 Atp6v0a1 Stc2 Fkbp1b Edn1 F2rl1 Atp12a Slc4a8 Calcr Slc39a6 Ccr1 Slc40a1 Slc9a4 Slc11a1 Cxcr2 Htr2b Gpr35 Prnd Edn3 Mcub Atp6v0d2 Slc9a1 Slc34a2 Tmem165 Ccr9 Trpv6 Rhcg Cln3 Stim1 Slc9a9 Mt3 Mt2 Mt1 Trpc6 Thy1 Slc8b1 Atp2c2 Calm2 Atp13a2 Trpv5 Slc12a9 Ccr7 Lpar1 Wfs1 Ptger4 C3ar1 Atp1a3 Cmklr1 N…
4.37E-07	52	120	2.068288797	GO:0002286 T cell activation involved in immune response	http://amigo.geneontology.org/amigo/term/GO:0002286	Slamf6 Cd74 Anxa1 Fcer1g Ccr7 Ccr2 Gata3 F2rl1 Il6 Apbb1ip Il6ra Foxp1 Tmem98 Ptger4 Ccl19 Ly9 Havcr2 Lcp1 Nckap1l Itgal Icam1 Rara Foxp3 Il4ra Hlx Trp53 Loxl3 Relb Stat3 H2-M3 Irf4 Smad7 Il18r1 Slc11a1 Clec4e Clec4d Rab27a Nlrp3 Batf Nfkbiz Nfkbid Il18 Fgl2 Ripk2 Zc3h12a Shb Gpr183 Bcl3 H2-DMb2 Spn Tgfb1 Irf1
4.37E-07	27	46	2.801528304	GO:0042088 T-helper 1 type immune response	http://amigo.geneontology.org/amigo/term/GO:0042088	Anxa1 Ccr7 Ccr2 Xcl1 Tmem98 Ccl19 H2-Ab1 Il18r1 Il1r1 Il1b Il18 Il33 Il1rl1 Il4ra Hlx Relb Il27ra Havcr2 Slc11a1 Arid5a Ripk2 Nlrp10 Bcl3 Pla2g4a Il12rb1 Spn Irf1
4.48E-07	180	592	1.451242139	GO:0034762 regulation of transmembrane transport	http://amigo.geneontology.org/amigo/term/GO:0034762	Calm1 Cacnb3 Stac2 Scn1b Fkbp1b Cacnb1 Fgf12 Cnih2 Acsl5 Kcnip2 Kcnab1 Azin2 Kcnab2 Kcnip4 Tcaf2 Stim1 Thy1 Stac Kcne3 Cbarp Calm2 Tcaf1 Kcns1 Npsr1 Pid1 Erfe Cacnb2 Hcn2 Rhoq Hcn3 Nfe2l2 Edn1 Tnf Stom Il1b Stxbp3 Clec4b1 Ednra Trib3 Arl6ip5 Ctss Gpc3 Akt1 Tgfb1 Clcnkb Clic1 Kcnq1 Kcnd1 Psen2 Pea15a Cybb Cacna1d Mmp9 Ywhah Arg1 Appl2 Rgs9 Itgb3 Dlg4 Myc Clic6 Pim1 C3 Diaph1 Gsto1 Gpr35 Rgs2 Lrrc2…
4.53E-07	136	421	1.541863382	GO:0031346 positive regulation of cell projection organization	http://amigo.geneontology.org/amigo/term/GO:0031346	Eps8l1 Zfyve27 Dbnl Akirin1 Twf2 Ngf Plxna1 Plxnd1 Dock11 Plxna3 Dbn1 Sema7a Ss18l1 Cdc42ep4 Cdc42ep2 Islr2 Plxnb1 Map6 Gm14137 Cdc42ep5 Plxnc1 Crabp2 Neurl1a F2rl1 Tnfrsf12a Rp1 Fn1 Trim67 Cd24a Ccl19 Serpinf1 Itga3 Apoe Kit Rala Itga2 Nfe2l2 Pfn1 Sf3a2 Fkbp1b Dlg4 Dvl2 Kat2a Ptk7 Rhoq Dpysl3 Ppp2r5b Coro1b Plce1 Parp6 Obsl1 Rgs2 Anapc2 Src Serpini1 Elavl4 Ephb2 Hgf Dvl1 P2rx7 Gpc2 Fscn1 Ezh2 Ca…
4.75E-07	84	229	1.750785277	GO:0072593 reactive oxygen species metabolic process	http://amigo.geneontology.org/amigo/term/GO:0072593	Prdx2 Cybb Ncf1 Noxo1 Ncf2 Noxa1 Sh3pxd2b Pid1 Sh3pxd2a Ncf4 Hbb-bt Tnf Cxcl1 Pon3 Tyrobp Pdgfb Foxm1 Pax2 Ctns Brca1 Pxdn Edn1 Syk F2rl1 Prkcd Cdkn1a Xdh Cyp1b1 Sesn2 Nos3 Itgam Cryab Rab27a Tgfbr2 Gnai2 Gadd45a Gch1 Sesn1 Thbs1 Inava Tspo Zc3h12a Mmp3 Gls2 Trp53 Grb2 Hvcn1 Fancc Vav1 Prex1 Fpr2 Hk2 Mmp8 Nfe2l2 Ddit4 Nos2 Arg2 Ripk3 Pdgfrb Eif6 P2rx7 Trim30a Plcg2 Becn1 Tigar Tlr4 Tlr6 Nrros Bir…
4.81E-07	42	89	2.252414766	GO:0001910 regulation of leukocyte mediated cytotoxicity	http://amigo.geneontology.org/amigo/term/GO:0001910	Klrk1 Klrc1 Tyrobp Cd226 Nectin2 H2-M3 Tap2 Dnase1l3 Cxcl1 Lag3 Clec2d H2-K1 H2-T23 H2-Bl H2-D1 Klrb1b Ager Arg1 F2rl1 Nckap1l Mr1 Ccl2 Arrb2 Ripk3 Vav1 Lgals9 Spi1 Il7r Havcr2 Il18rap Ptprc Cxcl5 P2rx7 Cx3cr1 B2m Slamf6 Serpinb9b Tap1 Gimap3 Pvr Serpinb9 Xcl1
4.86E-07	39	80	2.326824897	GO:0050766 positive regulation of phagocytosis	http://amigo.geneontology.org/amigo/term/GO:0050766	Sftpd Trem2 Sirpa Fcer1g Sirpb1b Sirpb1a Cfp Mfge8 Ccl2 Cd300lf Gata2 Itga2 F2rl1 C3 Tnf Il1b Btk Il2rg Gas6 Rab27a Plcg2 Colec11 Camk1d Il2rb Abr Ptprj Ptprc Fcgr1 Dock2 Appl2 Nckap1l Slc11a1 Pycard Abca7 Ager Lbp Masp1 Pros1 Ccr7
4.87E-07	25	41	2.91035009	GO:0010934 macrophage cytokine production	http://amigo.geneontology.org/amigo/term/GO:0010934	Cd74 Sema7a Tlr3 Spon2 Tlr4 Tlr7 Tgfb3 Cuedc2 Tgfb2 Axl Pycard Myd88 Casp4 Mapkapk2 Irak3 Rtn4 Litaf Casp1 Card9 Laptm5 P2rx7 Panx1 Plcg2 Ripk2 Tgfb1
4.87E-07	25	41	2.91035009	GO:0010935 regulation of macrophage cytokine production	http://amigo.geneontology.org/amigo/term/GO:0010935	Cd74 Sema7a Tlr3 Spon2 Tlr4 Tlr7 Tgfb3 Cuedc2 Tgfb2 Axl Pycard Myd88 Casp4 Mapkapk2 Irak3 Rtn4 Litaf Casp1 Card9 Laptm5 P2rx7 Panx1 Plcg2 Ripk2 Tgfb1
4.89E-07	162	522	1.481267839	GO:0010975 regulation of neuron projection development	http://amigo.geneontology.org/amigo/term/GO:0010975	Sema6b Zfyve27 Dbnl Twf2 Sema4c Ngf Plxna1 Plxnd1 Sema4b Pak3 Plxna3 Thy1 Arhgap44 Dbn1 Sema3f Sema7a Ss18l1 Islr2 Plxnb1 Map6 Plxnc1 Akt1 Crabp2 Ephb3 Ywhah Tnfrsf12a Fn1 Ephb2 Wnt7a Ccdc88a Inpp5j Trim67 Lpar1 Cd24a H2-K1 H2-D1 Serpinf1 Efnb2 Itga3 Apoe Cdc20 Nfe2l2 Pmp22 Sf3a2 Rtn4 Fkbp1b Hes1 Ptk7 Dpysl3 Ppp2r5b Parp6 Obsl1 Itm2c Rgs2 Anapc2 Serpini1 Elavl4 Hgf Dpysl5 Gfi1 Gpc2 Ezh2 Camk1 Cyf…
5.36E-07	264	933	1.35055217	GO:0009894 regulation of catabolic process	http://amigo.geneontology.org/amigo/term/GO:0009894	Timp1 Apoc2 Cdc20 Carhsp1 Dram1 Fzr1 Trim27 Samd4 Clu Psme1 Csnk1e Rmc1 Adam8 Exosc8 Tnfrsf1b Rragc Azin2 Rnf19b Sesn2 Trim30a Ophn1 Asb11 Sesn3 Syncrip Trib1 Trib3 Lsm1 Tigar Rnf144b Sesn1 Smurf1 Dap Trim14 Bmf Dcp1b Rragb Csdc2 Zc3h12a Tent5c Trim30b Trim12c Trim30d Sh3rf2 Trim5 Rnf217 Arih2 Trim12a Trim6 Ecscr Dda1 Psme2b Plekhn1 Psme2 Hfe Mlst8 C9orf72 Sox9 Hnrnpa0 Chfr Gipc1 Traf3ip2 Tnfaip3…
5.36E-07	28	49	2.727413798	GO:0043370 regulation of CD4-positive alpha-beta T cell differentiation	http://amigo.geneontology.org/amigo/term/GO:0043370	Anxa1 Ccr7 Ccr2 Il6 Foxp3 Ccl19 Rara Il4ra Hlx Loxl3 Cd83 Gata3 Nckap1l Smad7 Sash3 Il2rg Nlrp3 Nfkbiz Nfkbid Socs1 Il18 Ripk2 Zc3h12a Shb Runx3 Gimap3 Tgfb1 Irf1
5.46E-07	32	60	2.545586212	GO:0070231 T cell apoptotic process	http://amigo.geneontology.org/amigo/term/GO:0070231	Pdcd1 Tnfrsf23 Bcl10 Nfkbid Tgfb2 Akt1 Cd274 Prkcq Prkd2 Lgals3 Bbc3 Bax Ripk3 Bcl2l11 Slc46a2 Blm Vhl Bcl3 Bak1 Trp53 Il7r St3gal1 Ada Arg2 Adam8 Il2ra P2rx7 Chek2 Serpinb9 Cd27 Ccl5 Siva1
5.55E-07	63	157	1.915269881	GO:0008360 regulation of cell shape	http://amigo.geneontology.org/amigo/term/GO:0008360	Rnd3 Rac3 Rhobtb3 Rhobtb2 Fmnl3 Anxa1 Rhoh Plxna1 Plxnd1 Plxna3 Rac2 Fmnl2 Cdc42ep4 Rhod Cdc42ep2 Plxnb1 Rhob Rnd1 Gm14137 Cdc42ep5 Rhog Plxnc1 Ccl3 Kit Plekho1 Fyn Rhoq Lpar1 Rhou Rhoj Hck Ccl24 Fblim1 Ccl11 Coch Myh9 Diaph1 Dnmbp Fn1 Pdpn Cyfip1 Tpm1 Arap1 Ccl7 F11r Sh3kbp1 Cdc42ep1 Cdc42se2 Fes Wdr1 Hexb Myl12a Fgr Coro1a Myl12b Arhgdia Il6 Ccl12 Ccl2 Icam1 S100a13 Cfl1 Epb41l2
5.56E-07	123	373	1.573929813	GO:0140694 non-membrane-bounded organelle assembly	http://amigo.geneontology.org/amigo/term/GO:0140694	Ppan Wdr1 Kif11 Nle1 Haus4 Kifc5b Cep192 Rps14 Incenp Csrp1 Neb Tpx2 Sass6 Tmod1 Kntc1 D7Ertd443e Ccsap Acta1 Kif23 Atxn2l Pwp2 Lsm3 Haus8 Mpv17l2 Prc1 Cdk5rap2 Nop53 Pgm5 Haus1 Togaram2 Tmod3 Rpl3 Rps28 Arhgef10 Cenpw Haus5 Kifc1 Rps27 Birc5 Aurkb Plk4 Cdca8 Tubb5 Mybl2 Fbxo5 Src Ccnb2 Cirbp Actg1 Spag5 Hck Rab11a Chmp2b Poc1b Krt19 Kat2a Edn1 Kif2a Plk2 Lcp1 Pibf1 Bop1 Racgap1 Tnf Cdk2 Gsn Chmp…
6.95E-07	120	363	1.577842693	GO:0071900 regulation of protein serine/threonine kinase activity	http://amigo.geneontology.org/amigo/term/GO:0071900	Tpd52l1 Ccne1 Prkar2b Kit Irak3 Pik3r5 Mnat1 Incenp Ccnj Ptprj Prkar1b Ccna2 Ccng2 Pdgfd Ccnb2 Trib1 Trib3 Cnppd1 Dusp10 Ccnb1 Ccnf Cdkn2b Ccr7 Tnfaip3 Dvl2 Ajuba Cdkn1a Pdgfrb Adam8 Il1b Thy1 Mif Aida Cdkn2a Sfn Ccl19 Pdgfb Lgals9 Akt1 Dbf4 Apoe Ralb Cdc6 Cd40 Pkib Pik3cg Fam20a Edn1 Prkcd Stk38 Mlst8 Telo2 Tnf Lrp5 Pdgfa Htr2b Tnfrsf11a Dab2ip Traf2 Bmp2 Edn3 Src Ccnl1 Cks1b Gba Prkag2 Uchl1 Ez…
7.07E-07	24	39	2.93721486	GO:0001782 B cell homeostasis	http://amigo.geneontology.org/amigo/term/GO:0001782	Tnfrsf13b Mif Bcl2a1a Bcl10 Bax Il7r Bcl2l11 Bak1 Sh2b2 Mef2c Ada Traf3ip2 Tnfaip3 Nckap1l Cd74 Dock11 Sash3 Tnfsf13b Casp3 Foxp3 Pik3cd Spns2 Lyn Pirb
7.08E-07	236	821	1.372012057	GO:0050801 ion homeostasis	http://amigo.geneontology.org/amigo/term/GO:0050801	Cav2 Cd52 Calm1 Tcirg1 Cp Hmox1 Slc4a1 Slc4a3 Trpm2 Slc9a5 Cacna1d Tmprss6 Slc12a4 Anxa6 Trpv2 Atp6ap1 Atp6v0a1 Stc2 Fkbp1b Edn1 F2rl1 Atp12a Slc4a8 Calcr Slc39a6 Ccr1 Slc40a1 Slc9a4 Slc11a1 Cxcr2 Htr2b Gpr35 Prnd Edn3 Mcub Atp6v0d2 Slc9a1 Slc34a2 Tmem165 Ccr9 Trpv6 Rhcg Cln3 Stim1 Slc9a9 Mt3 Mt2 Mt1 Trpc6 Thy1 Slc8b1 Atp2c2 Calm2 Atp13a2 Trpv5 Slc12a9 Ccr7 Lpar1 Wfs1 Ptger4 C3ar1 Atp1a3 Cmklr1 N…
8.05E-07	255	900	1.352342675	GO:0055082 cellular chemical homeostasis	http://amigo.geneontology.org/amigo/term/GO:0055082	Cav2 Hk2 Cd52 Calm1 Tcirg1 Slc4a1 Slc4a3 Trpm2 Slc9a5 Cacna1d Anxa6 Trpv2 Atp6ap1 Atp6v0a1 Hkdc1 Stc2 Fkbp1b Edn1 F2rl1 Atp12a Slc4a8 Calcr Slc39a6 Lrp5 Ccr1 Hk3 Slc9a4 Slc11a1 Cxcr2 Htr2b Gpr35 Prnd Edn3 Mcub Atp6v0d2 Slc9a1 Slc34a2 Tmem165 Ccr9 Trpv6 Cln3 Stim1 Slc9a9 Mt3 Mt2 Mt1 Trpc6 Thy1 Slc8b1 Atp2c2 Calm2 Atp13a2 Trpv5 Hk1 Ccr7 Ormdl3 Lpar1 Ptger4 C3ar1 Pck2 Atp1a3 Cmklr1 Npsr1 Slc35g1 Ack…
8.07E-07	62	155	1.909189659	GO:0034614 cellular response to reactive oxygen species	http://amigo.geneontology.org/amigo/term/GO:0034614	Prdx2 Anxa1 Pcgf2 Src Ezh2 Cdkn2a Sphk1 Mapk7 Akt1 Axl Trpm2 Nfe2l2 Ncf1 Mmp9 Cdk1 Arg1 Rack1 Fos Edn1 Prkcd Rela Pycr1 Il18rap Ddr2 Pcna Hgf Nos3 Foxp1 Btk Pdgfd Tpm1 Becn1 Apex1 Gch1 Prkaa1 Jun Rhob Fabp1 Zfp580 Mapk3 Fancc Fer Tnfaip3 Ripk3 Cyp1b1 Pdgfrb Atg7 Mmp2 Trex1 Epor Nol3 Fyn Capn1 Il6 Hk3 Lcn2 Ednra Mt3 Trpc6 Sirpa Cfl1 Trp53
8.07E-07	62	155	1.909189659	GO:2000377 regulation of reactive oxygen species metabolic process	http://amigo.geneontology.org/amigo/term/GO:2000377	Pid1 Tnf Cxcl1 Pon3 Tyrobp Pdgfb Foxm1 Pax2 Ctns Brca1 Syk F2rl1 Prkcd Cdkn1a Xdh Cyp1b1 Itgam Cryab Rab27a Tgfbr2 Gnai2 Gadd45a Noxa1 Gch1 Thbs1 Tspo Zc3h12a Mmp3 Trp53 Grb2 Hvcn1 Fpr2 Hk2 Prdx2 Mmp8 Nfe2l2 Arg2 Ripk3 Pdgfrb Eif6 Trim30a Plcg2 Becn1 Tigar Tlr4 Tlr6 Birc2 Slc5a3 Akt1 Tgfb1 Stat3 Ager Fyn Ncf2 Lcn2 G6pdx Mt3 Il18 Ptger4 Shc1 Cbr1 Cd177
8.23E-07	31	58	2.551072389	GO:0090329 regulation of DNA-templated DNA replication	http://amigo.geneontology.org/amigo/term/GO:0090329	Dbf4 Cdt1 Zranb3 Timeless Ticrr Mcm2 Mcm5 Mcm4 Mcm6 Mcm7 Mcm3 Fgfr1 Ciz1 Gmnn Chtf18 Fbxo5 Dscc1 Donson Pcna Gins1 Cdc7 Blm Gins4 Gins3 Gins2 Rfc3 Cdk2 E2f8 Wiz Atg7 Npm1
8.27E-07	211	721	1.396806581	GO:0055065 metal ion homeostasis	http://amigo.geneontology.org/amigo/term/GO:0055065	Cav2 Cd52 Calm1 Cp Hmox1 Trpm2 Cacna1d Tmprss6 Slc12a4 Anxa6 Trpv2 Stc2 Fkbp1b Edn1 F2rl1 Atp12a Calcr Slc39a6 Ccr1 Slc40a1 Slc11a1 Cxcr2 Htr2b Gpr35 Prnd Edn3 Mcub Tmem165 Ccr9 Trpv6 Stim1 Mt3 Mt2 Mt1 Trpc6 Thy1 Slc8b1 Atp2c2 Calm2 Atp13a2 Trpv5 Slc12a9 Ccr7 Lpar1 Wfs1 Ptger4 C3ar1 Atp1a3 Cmklr1 Npsr1 Slc35g1 Ackr2 Fpr1 Bola2 F2r Cxcr6 Ccr2 C5ar1 F2rl3 Cxcr3 Gpr18 P2ry10 Selenon Fpr2 Cx3cr1 Cav3…
8.42E-07	206	701	1.402614371	GO:0030003 cellular cation homeostasis	http://amigo.geneontology.org/amigo/term/GO:0030003	Cav2 Cd52 Calm1 Tcirg1 Slc4a1 Slc4a3 Trpm2 Slc9a5 Cacna1d Anxa6 Trpv2 Atp6ap1 Atp6v0a1 Stc2 Fkbp1b Edn1 F2rl1 Atp12a Slc4a8 Calcr Slc39a6 Ccr1 Slc9a4 Slc11a1 Cxcr2 Htr2b Gpr35 Prnd Edn3 Mcub Atp6v0d2 Slc9a1 Tmem165 Ccr9 Trpv6 Cln3 Stim1 Slc9a9 Mt3 Mt2 Mt1 Trpc6 Thy1 Slc8b1 Atp2c2 Calm2 Atp13a2 Trpv5 Ccr7 Lpar1 Ptger4 C3ar1 Atp1a3 Cmklr1 Npsr1 Slc35g1 Ackr2 Fpr1 Bola2 F2r Cxcr6 Gm6377 Ccr2 C5ar1 F…
9.00E-07	32	61	2.50385529	GO:1905517 macrophage migration	http://amigo.geneontology.org/amigo/term/GO:1905517	Akirin1 Cmklr1 Cxcl17 Ptprj Cd9 Ccl2 P2ry12 Csf1 Trem2 P2rx4 Cx3cl1 Mif Lgals3 Cx3cr1 Cklf Mapk3 Ccl3 Abr Mmp14 Cnn2 Rtn4 Mmp28 Emilin1 C3ar1 Ccr2 C5ar1 Cd200r1 Gpr35 Ccl5 Ccl12 Trem1 Ccr7
9.28E-07	82	225	1.739483911	GO:0043281 regulation of cysteine-type endopeptidase activity involved in apoptotic process	http://amigo.geneontology.org/amigo/term/GO:0043281	Hip1r Bbc3 Nol3 Naip1 Casp2 Nlrp3 Tnfrsf23 Hip1 Nlrp1a Naip5 Nlrp12 Naip6 Naip2 Wnt9a Akt1 Bax Myc Nr4a1 Tnf Pmaip1 Ifi202b Bcl10 Bcl2a1d Alox12 Lck Klf4 Rps6ka1 Pax2 Cd44 Bcl2l1 Ctsd Mmp9 Apaf1 Adora2a Rack1 Serpinb9b Syk Tnfrsf10b Mtch1 Xdh Bok Gsn Card9 Src F3 Laptm5 Hgf Cd27 Pycard Gas6 Prr7 Arl6ip5 Acer2 Dap Thbs1 Serpinb9 Plaur Sfn F2r Fabp1 S100a8 Birc2 Arrb2 Cdkn2d Il9r Cryab Bak1 Mical1 …
9.37E-07	25	42	2.84105604	GO:0072538 T-helper 17 type immune response	http://amigo.geneontology.org/amigo/term/GO:0072538	Slamf6 Tyk2 Traf3ip2 Il6 Notch1 Il6ra Stat3 Ly9 Card9 Ephb2 Foxp3 Il27ra Loxl3 Irf4 Clec4n Smad7 Prkcq Nlrp3 Batf Nfkbiz Nfkbid Arid5a Zc3h12a Nlrp10 Tgfb1
9.49E-07	50	116	2.057316443	GO:0030316 osteoclast differentiation	http://amigo.geneontology.org/amigo/term/GO:0030316	Csf1 Tnfrsf11a Src Sbno2 Ostm1 Itgb3 Tgfb1 Epha2 Fos Dcstamp Calcr Tnf Fbn1 Pias3 Clec2d Tyrobp Cd300lf Cebpb Tnfrsf11b Mafb Tfe3 Ccl3 Fstl3 Trem2 Fbxw7 Foxp1 Anxa2 Sh3pxd2a Lrrk1 Mitf Tcirg1 Ctnnb1 Atp6ap1 Tjp2 Inpp5d Rassf2 Snx10 Cd109 Gpr68 Gpr183 Junb Gpc3 Fcer1g Pilrb1 Ccr1 Ccl5 Lilrb4a Ltf Adam8 Clec2i
9.49E-07	28	50	2.672865522	GO:0046638 positive regulation of alpha-beta T cell differentiation	http://amigo.geneontology.org/amigo/term/GO:0046638	Anxa1 Ccr7 Ccr2 Il6 Foxp3 Ccl19 Rara Syk Zap70 Il4ra Hlx Cd83 Ada Nckap1l Sash3 Il2rg Tgfbr2 Nlrp3 Nfkbiz Nfkbid Socs1 Il18 Ripk2 Shb Runx3 Gimap3 Lilrb4a Irf1
9.62E-07	33	64	2.461064795	GO:0030888 regulation of B cell proliferation	http://amigo.geneontology.org/amigo/term/GO:0030888	Tnfrsf13b Cd40 Tyrobp Sash3 Tnfsf13b Clcf1 Lyn Cd24a Gpr183 Ahr Nckap1l Cd74 Ctla4 Ptprc Nfatc2 Ephb2 Btk Mif Vav3 Tlr9 Cdkn1a Siglecg Mef2c Ada Ikzf3 Peli1 Inpp5d Casp3 Card11 Tlr4 Cdkn2a Tcf3 Cd300a
9.69E-07	18	25	3.436541386	GO:0034138 toll-like receptor 3 signaling pathway	http://amigo.geneontology.org/amigo/term/GO:0034138	Ptpn22 Tnip2 Tnfaip3 F2rl1 Tnf Tlr3 Colec12 Unc93b1 Rftn1 Flot1 Peli1 Havcr2 Cd86 Scimp Lgals9 Oas1c Oas1a Oas1g
1.01E-06	294	1064	1.31884812	GO:0046903 secretion	http://amigo.geneontology.org/amigo/term/GO:0046903	Adora2b Wnt7a Adra2a Fer Snapin Tmem79 Rab3b Stxbp2 Rab11a Napa Stx1a Rab25 Rala Syn2 Cadps2 Rab3d Washc3 Llgl1 Rhbdf2 Tnfaip2 Syk Mctp1 Fam3b Nagpa Scg5 Washc1 Anxa1 Lrp5 Stxbp1 Stxbp3 Rab13 Unc13b Svbp Sytl2 Stx4a Sergef Cask Syt8 Vps11 Rab27a Mctp2 Exoc6b Vps18 Cbarp Exoc1 Rab8b Sct Lyn Cd177 Fes Sytl5 Syt11 C9orf72 Anxa2 S100a10 Ppfia3 Vamp2 F2rl1 Ildr1 Tnf Il6 Il1b Aimp1 Fgr Cdk5 Dvl1 P2rx7 …
1.04E-06	157	508	1.475112089	GO:0061564 axon development	http://amigo.geneontology.org/amigo/term/GO:0061564	Sema6b Efnb2 Ephb3 Epha2 Aplp1 Lama5 Zfyve27 Map1s Unc5b Nefh Dbnl Nrcam Emb Enah Nptx1 Unc5a Sema4c Nfasc Kif5c Notch1 Ngf Efna4 Ephb2 Cdk5 Rhoh Actb Ephb4 Ephb6 Plxna1 Plxnd1 Vasp Cyfip1 Sema4b Efnb1 Pak3 Plxna3 Aplp2 Thy1 Zpr1 Dscaml1 Rac2 Dbn1 Sema3f Brsk1 Notch3 Sema7a Nexn Dag1 Nrep Efna5 Islr2 Map1b Plxnb1 Cntn1 Map6 Slit3 Tubb3 Rhog Plxnc1 Ntn3 Crabp2 Edn1 Wnt7b Tnfrsf12a Fn1 Olfm1 Edn3 A…
1.05E-06	35	70	2.386487074	GO:0048146 positive regulation of fibroblast proliferation	http://amigo.geneontology.org/amigo/term/GO:0048146	Tgfb1 Fosl2 Mif Fbrs Jun Pdgfb Cdk4 Cdc6 Myc Cdkn1a Cd74 Pdgfrb Pdgfa Fn1 Ddr2 E2f1 Ccna2 Gas6 Pdgfd Cdk6 Sphk1 Zmiz1 Itgb3 Ctc1 Fntb Lif Sirt6 Pml Ccnb1 Tgif1 Cd248 Fbln1 Ager Grk2 Anxa2
1.05E-06	35	70	2.386487074	GO:0051310 metaphase plate congression	http://amigo.geneontology.org/amigo/term/GO:0051310	Ndc80 Incenp Cdca5 Cenpf Nuf2 Mad1l1 Ccnb1 Psrc1 Spdl1 Birc5 Aurkb Cdca8 Spag5 Rab11a Chmp2b Cdt1 Map1s Pinx1 Pibf1 Kat5 Ttl Chmp4c Fam83d Gem Kif2c Kif22 Eml4 Becn1 Chmp4b Kif14 Cenpe Eml3 Nup62 Kifc5b Kifc1
1.08E-06	48	110	2.082752355	GO:0048661 positive regulation of smooth muscle cell proliferation	http://amigo.geneontology.org/amigo/term/GO:0048661	Tnf Notch3 Alox12 Pdgfb Akt1 Dnmt1 Hmox1 Itga2 Mmp9 Itgb3 Mnat1 Edn1 Tert Myc Adamts1 Aif1 Pdgfrb Ddr2 Src Il6ra Foxp1 Fgfr2 Mmp2 Pdgfd Tgfbr2 Myd88 Gnai2 Ldlrap1 Il18 Thbs1 S1pr1 P2ry6 Jun Camk2d Ptafr Irak4 Tlr4 Tgfb1 Ager Grk2 Il6 Orc1 Cx3cl1 Ccl5 Egr1 C3ar1 Shc1 Sulf1
1.14E-06	286	1032	1.322742835	GO:0040007 growth	http://amigo.geneontology.org/amigo/term/GO:0040007	Sema6b Anxa6 Zfyve27 Dbnl Akirin1 Anxa1 Sema4c Ngf Sema4b Nme6 Dbn1 Sema3f Sema7a Islr2 Mlst8 Tgfb1 Large1 Crabp2 Klf5 Edn1 Dcstamp Tnfrsf12a Smad7 Fn1 Olfm1 Edn3 Sesn2 Dvl1 Wnt7a D7Ertd443e Grn Sesn1 Gdf15 Dusp10 Sfn Efna5 Npm1 Capn3 Acvrl1 Mmp14 Akt1 Bbc3 Ctnnb1 Cxcl16 Cdk1 Avpr1a Yeats4 Rack1 Rtn4 Alox8 Gng4 Dpysl2 Bin3 Cdkn1a Twf2 Cpne5 Pim1 Pdgfrb Kat5 Ptprj Rgs2 Dab2ip Notch1 Anapc2 Itga4 S…
1.20E-06	51	120	2.028514013	GO:0014812 muscle cell migration	http://amigo.geneontology.org/amigo/term/GO:0014812	Akirin1 Pdgfrb Anxa1 Egfl7 Pdgfb Ddr1 Mef2c Itga2 Nfe2l2 Itgb3 Tert Myc Has2 Adamts1 Cyp1b1 Aif1 Megf10 Coro1b Pdgfa Ddr2 Src S100a11 Dock7 Iqgap1 Pdgfd Tpm1 Trib1 Apex1 Serpine1 Lpar1 S1pr2 P2ry6 Sorl1 Camk2d Six4 Six1 Plekho1 Bin3 Ddit3 Plxna1 Tlr4 Arpc5 Ager Postn Pgr Ccl5 Egr1 Il18 Ptger4 Rapgef4 Tmsb4x
1.20E-06	276	991	1.329304606	GO:0019725 cellular homeostasis	http://amigo.geneontology.org/amigo/term/GO:0019725	Cav2 Hk2 Cd52 Calm1 Tcirg1 Prdx2 Slc4a1 Slc4a3 Trpm2 Slc9a5 Cacna1d Slc12a4 Anxa6 Trpv2 Atp6ap1 Atp6v0a1 Hkdc1 Stc2 Fkbp1b Edn1 F2rl1 Atp12a Slc4a8 Calcr Slc39a6 Lrp5 Ccr1 Hk3 Slc9a4 Slc11a1 Cxcr2 Htr2b Gpr35 Prnd Edn3 Mcub Fbxw7 Atp6v0d2 Slc9a1 Slc34a2 Tmem165 Ccr9 Trpv6 Cln3 Stim1 Slc9a9 Mt3 Mt2 Mt1 Trpc6 Thy1 Slc8b1 Atp2c2 Calm2 Atp13a2 Trpv5 Hk1 Slc12a9 Ccr7 Ormdl3 Lpar1 Ptger4 C3ar1 Pck2 Atp…
1.21E-06	76	205	1.769492855	GO:0001649 osteoblast differentiation	http://amigo.geneontology.org/amigo/term/GO:0001649	Erh Lrp5 Spp1 Tmem119 Bglap3 Sox9 Clic1 Gdpd2 Wnt7b Wnt10b Twsg1 Tnf Jag1 Bmp2 Clec5a Smad1 Rorb Runx2 Bmpr1b Cebpb Cebpd Nr1i3 Ctnnb1 Fbxo5 Pdlim7 Hdac7 Col11a2 Ddr2 Bmp3 Areg Gpnmb Ltf Wnt4 Smad6 Cdk6 Atf4 Snai1 Penk Sox11 Grem1 Col1a1 Mef2c Fhl2 Akt1 Id3 H3f3b Id1 Jund Ifi204 Axin2 Tcirg1 Epha2 Id4 Sox8 Lox Fbn2 Notch1 Rassf2 Adar Fignl1 Cd276 Trp53inp2 Sh3pxd2b Riox1 Cited1 Junb Mapk11 Ifitm3…
1.22E-06	190	640	1.4169767	GO:0048598 embryonic morphogenesis	http://amigo.geneontology.org/amigo/term/GO:0048598	Hoxb9 Dvl2 Lrp5 Dusp2 Dvl1 Mfap5 Vasp Col12a1 Hoxc9 Ccdc40 Chd7 Hoxd9 Tprn Hoxb3 Myadm Hoxc4 Hoxd4 Wnt9a Gata6 Ctnnb1 Sulf1 Wnt4 Hoxa11 Inhba Grem1 Itga5 Mmp14 Mapk7 Col6a1 Itga3 Lamb1 Klf4 Map3k20 Mmp8 AI597479 Itga2 Mmp9 Rack1 Itgb3 Itgb4 Tgfb3 Scrib Itgb5 Fbn2 Itgb1 Fn1 Lamb3 Col5a1 Il1rn Itga4 Fbn1 Col11a1 Shroom3 Wnt7a Fgfr2 Col4a2 Mmp2 Mmp15 Dscaml1 Stra6 Apln Dag1 Mbp Megf8 Tifab Col8a1 It…
1.22E-06	30	56	2.556950436	GO:0032615 interleukin-12 production	http://amigo.geneontology.org/amigo/term/GO:0032615	Cd40 Irak3 Irf1 Rela Nfkb1 Tlr3 Tlr4 Tlr9 Ccl19 Il16 Ager Syk Pibf1 Foxp1 Thbs1 Tlr8 Mapk11 Tigit Ltb Laptm5 Plcg2 Ccr7 Irf8 Cmklr1 Nlrc3 Scimp Arrb2 Mefv Lilra5 Tlr6
1.22E-06	30	56	2.556950436	GO:0032655 regulation of interleukin-12 production	http://amigo.geneontology.org/amigo/term/GO:0032655	Cd40 Irak3 Irf1 Rela Nfkb1 Tlr3 Tlr4 Tlr9 Ccl19 Il16 Ager Syk Pibf1 Foxp1 Thbs1 Tlr8 Mapk11 Tigit Ltb Laptm5 Plcg2 Ccr7 Irf8 Cmklr1 Nlrc3 Scimp Arrb2 Mefv Lilra5 Tlr6
1.23E-06	162	529	1.461666941	GO:0048871 multicellular organismal homeostasis	http://amigo.geneontology.org/amigo/term/GO:0048871	Sftpd Tjp2 Tnfrsf11a Slc28a2 Src Spp1 Itgb3 Lsr Tgfb1 Lpcat1 Ildr1 Tnf Adam8 Il1b Ncdn Flt3l Cd34 Rab3d Poc1b Has2 Cldn1 Cxadr Il1a Gba Ctsk Stmn1 Prom1 Scnn1a Scnn1b Vsig1 Csk Chmp4b Suv39h1 Wfs1 Cldn5 Mbp Adora1 Aqp6 Cnr1 Prkaa1 Cdh3 Tnfrsf11b Ctnnb1 Gata2 Nkiras2 Rac3 Ldb1 Notch1 Fabp5 Nos3 Prkab1 Prkab2 Nr1h2 Nanos1 Tfe3 Pemt Alox12 Sox9 Tmem79 Tcirg1 Klf4 Bax Stat3 Prlr Ampd3 Atp6v1b1 Actn3 …
1.29E-06	57	140	1.943282331	GO:0003158 endothelium development	http://amigo.geneontology.org/amigo/term/GO:0003158	Col18a1 Tjp2 Col24a1 Col15a1 F11r Apold1 Ccm2 Acvrl1 Cnmd Jag1 Ednra Hpse Hoxb5 Fzd2 Alox12 Ctnnb1 Stard13 Cd34 Pecam1 Marveld2 F2rl1 Vcl Cldn1 Xdh Tnf Notch1 Il1b Foxp1 Tnfrsf1a Itgax Cdh5 Cxcl10 Icam1 Foxp3 Cldn5 S1pr2 S1pr1 Cxcr4 Adamts12 Rhob Gja5 Myadm Plod3 Ptprs Fstl1 Slc40a1 Dll4 Pdpn Myd88 Vhl Id1 Dmd Cldn3 Lcn2 Abcb1b Btg1 Cul7
1.47E-06	96	278	1.648221288	GO:0098742 cell-cell adhesion via plasma-membrane adhesion molecules	http://amigo.geneontology.org/amigo/term/GO:0098742	Nectin4 Ptprs Nrcam Pecam1 Emb Selp Cdh17 Cdh11 Cdh5 Nectin1 Dscaml1 Nexn Cdh6 Sdk1 Pvr Milr1 Lrfn4 Jaml Cd177 Gpc6 Cdh24 Cdh3 Nectin2 Myadm Scarf2 Cldn1 Sparcl1 Kirrel3 Igsf9 Cd24a Efna5 Cldn3 Cdh1 Mapk7 Klf4 Alcam Cxadr Pcdhgc4 Celsr3 Dsc2 Cd6 Sell Il1rn Bmp2 Vcam1 Itgal Cx3cl1 Ptpn23 Lrfn3 Clstn1 Mbp Pcdhb12 Mdga1 Pcdhb14 Dsg2 Pcdhb7 Pcdhb10 Pcdhb20 Pcdhb17 Pcdhb15 Pcdhb13 Pcdhb16 Pcdhb18 Pcdh…
1.49E-06	202	690	1.397305475	GO:0048858 cell projection morphogenesis	http://amigo.geneontology.org/amigo/term/GO:0048858	Sema6b Efnb2 Ephb3 Epha2 Aplp1 Lama5 Zfyve27 Map1s Unc5b Dbnl Nrcam Emb Nckap1l Enah Nptx1 Unc5a Sema4c Nfasc Kif5c Notch1 Dclk1 Ngf Efna4 Pdpn Ephb2 Cdk5 Rhoh Actb Ephb4 Ephb6 Plxna1 Plxnd1 Vasp Cyfip1 Sema4b Efnb1 Pak3 Plxna3 Aplp2 Thy1 Dscaml1 Cspg5 Rac2 Arhgap44 Dbn1 Sema3f Brsk1 Dcdc2a Notch3 Sema7a Ss18l1 Nexn Dag1 Nyap1 Efna5 Islr2 Map1b Plxnb1 Cntn1 Map6 Slit3 Taok3 Btbd3 Tubb3 Rhog Ntf5 …
1.54E-06	188	634	1.415329873	GO:0006875 cellular metal ion homeostasis	http://amigo.geneontology.org/amigo/term/GO:0006875	Cav2 Cd52 Calm1 Trpm2 Cacna1d Anxa6 Trpv2 Stc2 Fkbp1b Edn1 F2rl1 Atp12a Calcr Slc39a6 Ccr1 Slc11a1 Cxcr2 Htr2b Gpr35 Prnd Edn3 Mcub Tmem165 Ccr9 Trpv6 Stim1 Mt3 Mt2 Mt1 Trpc6 Thy1 Slc8b1 Atp2c2 Calm2 Atp13a2 Trpv5 Ccr7 Lpar1 Ptger4 C3ar1 Atp1a3 Cmklr1 Npsr1 Slc35g1 Ackr2 Fpr1 Bola2 F2r Cxcr6 Ccr2 C5ar1 F2rl3 Cxcr3 Gpr18 P2ry10 Fpr2 Cx3cr1 Cav3 Slc39a4 Slc31a2 Ptgdr Gpr174 C5ar2 Ccr5 Flna Lck Apoe…
1.54E-06	120	368	1.556404613	GO:0070482 response to oxygen levels	http://amigo.geneontology.org/amigo/term/GO:0070482	Pgf Ddit4 Ajuba Vegfb Pdpn Mmp2 Plekhn1 Mlst8 Akt1 Rtn4 Nos2 Cpeb1 Notch1 Loxl2 Mgarp Egr1 Acvrl1 Hk2 Mmp14 Col1a1 Bbc3 Tgfb1 Hmox1 Gata6 Pdk1 Psen2 Bnip2 Cybb Itga2 Nfe2l2 Cd34 Ada Atp6ap1 Apaf1 Stc2 Cygb Zfp36l1 Fos Tgfb3 Edn1 Tert Tnf Pdgfrb Alas2 Adam8 Pdgfa Pam Capn2 Usf1 Ddr2 Il1a Dnmt3b E2f1 Src Ccna2 Vcam1 Tlr2 Lmna Slc2a1 Slc9a1 Itpr2 Adm F7 Eif4ebp1 Casp3 Tgfbr2 Ucp2 Vhl Eef2k Becn1 Ccl…
1.58E-06	81	224	1.725941544	GO:0033673 negative regulation of kinase activity	http://amigo.geneontology.org/amigo/term/GO:0033673	Prkar2b Dbndd2 Irak3 Ptprj Prkar1b Ptprc Dbndd1 Thy1 Pik3ip1 Dusp10 Prkrip1 Ppm1e Camk2n1 Camk2n2 Actb Tigar Hspb1 Gadd45b Tnfaip3 Ajuba Cdkn1a Washc1 Il1b Ephb2 Trib3 Ptprh Gadd45a Aida Cdkn2a Akt1 Apoe Pip4k2b Pkib Adora2a Adarb1 Rack1 Wars Trim27 Prkcd Stk38 Lrp5 Pip4k2c Ddr2 Pip4k2a Dab2ip Bmp2 Adar Gba Prkag2 Dvl1 Uchl1 Mvp Pycard Plk1 Csk Trib1 Midn Cdk5rap2 Ncapg2 Npm1 Cav3 Ppia Cdkn2b Cdk…
1.73E-06	82	228	1.716595965	GO:0045637 regulation of myeloid cell differentiation	http://amigo.geneontology.org/amigo/term/GO:0045637	Csf1 Mafb Evi2b Itgb3 Gata2 Fos Dcstamp Tnf Fbn1 Jag1 Pias3 Clec2d Rbfox2 Zfpm1 Gpr171 Cebpb Hoxb8 Tnfrsf11b Tfe3 Ccl3 Spi1 Scin Stat3 Fstl3 Zfp36l1 Hcls1 Runx1 Cd4 Cd74 Stat1 Fbxw7 Pithd1 Tesc Foxp1 Lif C1qc Rara Cdk6 Inhba Leo1 Zfp36 Jun Rab7b Fes Prmt1 Rarg Csf3r Mitf Tgfb1 Mef2c Ctnnb1 Nfkbia Nckap1l Trem2 Lox Ptpn2 Tjp2 Ldb1 Inpp5d Rassf2 Eif6 Tyrobp Trib1 Lmo2 Isg15 Kdm1a Lyn Gpr68 B2m Pilr…
1.76E-06	50	118	2.022446673	GO:0043534 blood vessel endothelial cell migration	http://amigo.geneontology.org/amigo/term/GO:0043534	Cd40 Anxa1 Col18a1 Epha2 Dll4 Grem1 Alox12 Pdgfb Acvrl1 Efnb2 Akt1 Apoe Klf4 Hspb1 Hmox1 Mef2c Gata2 Nfe2l2 Stard13 Akt3 Vash1 Sh3bp1 Myh9 Hdac7 Emp2 Nr4a1 Tnf Notch1 Pik3r3 Nos3 P2rx4 Ephb4 Fgfr1 Cdh5 Egr3 Gadd45a Thbs1 Prkd2 Rhoj Adam17 Plk2 Cyp1b1 Itgb1 Fbxw7 Cln3 Srpx2 Vhl Scarb1 Tgfb1 Adam8
1.79E-06	125	388	1.53768497	GO:0001655 urogenital system development	http://amigo.geneontology.org/amigo/term/GO:0001655	Sulf1 Anxa1 Cyp4a14 Pygo2 Pgf Ctnnb1 Mmp9 Wnt9b Ednra Wnt4 Basp1 Tacstd2 Grem1 Pdgfb Sox9 Serpinf1 Hoxa10 Itga3 Tgfb1 Pax2 Aldh1a2 Gata3 Cd34 Apaf1 Sdc1 Itgb3 Pecam1 Srd5a1 Has2 Pdgfrb Plce1 Pdgfa Smad7 Stat1 Cxcr2 Cenpf Fbn1 Smad9 Mme Hmgcs2 Il6ra Prom1 Col4a1 Smad1 Mmp2 Pdgfd Kank2 Stra6 Foxj1 Lif Prkx Acta2 Smad6 Rara Hoxa11 Wfs1 Gdf6 Sox11 Id3 Crlf1 Arg2 Hes1 Notch1 Jag1 Heyl Notch3 Epcam Bax…
1.79E-06	115	350	1.568262934	GO:0042063 gliogenesis	http://amigo.geneontology.org/amigo/term/GO:0042063	Sox9 Anxa1 Tnfrsf1b Mxra8 Adgrg6 Ncmap S100a9 Ccl3 Ctnnb1 Hes1 Trem2 Il33 Notch1 Bmp2 Il1b Mmp24 Mt3 Lif P2ry12 Nfe2l1 Clcf1 Lamb2 Mmp14 Lamb1 Wdr1 Zmiz1 Csf1 Ager Adora2a Prkch Clu Myc Scrib Tnf Prpf19 Serpine2 Bok Spint1 E2f1 Tlr2 Cdk5 Areg P2rx4 Cd9 Cx3cl1 Csk Cspg5 Hdac11 Ccl2 Lpar1 Tgfb2 Dusp10 Dag1 Slc7a5 Cdk6 Bace2 Tspo Lyn Gjc2 Penk Gpr183 Cx3cr1 Sox11 Arhgef10 Cdkn2b Ifngr1 Itgb4 Id4 Sox…
1.83E-06	29	54	2.563263894	GO:0007080 mitotic metaphase plate congression	http://amigo.geneontology.org/amigo/term/GO:0007080	Ndc80 Cdca5 Nuf2 Mad1l1 Ccnb1 Psrc1 Spdl1 Birc5 Aurkb Incenp Cdca8 Rab11a Chmp2b Cdt1 Pinx1 Pibf1 Kat5 Chmp4c Kif2c Kif22 Eml4 Becn1 Chmp4b Kif14 Cenpe Eml3 Nup62 Kifc5b Kifc1
1.88E-06	127	396	1.530726557	GO:0001503 ossification	http://amigo.geneontology.org/amigo/term/GO:0001503	Erh Col1a1 Srgn Lrp5 Tnfrsf11a Spp1 Runx2 Phospho1 Tmem119 Runx3 Bglap3 Sox9 Tgfb1 Clic1 Gdpd2 Wnt7b Wnt10b Twsg1 Tnf Smad7 Jag1 Bmp2 Clec5a Smad1 Rorb Bmpr1b Cebpb Cebpd Mmp14 Mef2c Nr1i3 Atp6v1b1 Ctnnb1 Mmp9 Fbxo5 Fstl3 Tgfb3 Pdlim7 Bmp1 Hdac7 Pkdcc Col11a2 Ddr2 Col11a1 Ctsk Bmp3 Areg Gpnmb Mgp Gpm6b Eif2ak3 Ltf Sbno2 Wnt4 Smad6 Tgfb2 Col10a1 Cdk6 Asgr2 Atf4 Snai1 Penk Pthlh Mkx Sox11 Sort1 Gre…
1.88E-06	83	232	1.707572648	GO:0002064 epithelial cell development	http://amigo.geneontology.org/amigo/term/GO:0002064	Col18a1 Tjp2 Col24a1 Col15a1 Sipa1l3 Pof1b F11r Epha2 Cnmd Vim Src Ednra Hpse Cldn3 Fer Sox9 Sdc1 Pecam1 Marveld2 F2rl1 Vcl Grhl2 Cldn1 Tnf Il1b Il1a Shroom3 Tnfrsf1a Vsig1 Cdh5 Foxj1 Acta2 Icam1 Foxp3 Cdk6 Cldn5 S1pr2 Cxcr4 Myadm Sox8 Notch1 Ccm2 Rarg Tmod1 St14 Rara Sfn Frmd6 Spint2 Tmem79 Tgfb1 Plod3 Klf5 Rab25 Ptprs Gata2 Adamtsl4 Plec Dnase1l2 Slc9a4 Tfcp2l1 Jag1 Ift74 Fosl2 Rilpl1 Rilpl2 Pg…
1.88E-06	127	396	1.530726557	GO:0006887 exocytosis	http://amigo.geneontology.org/amigo/term/GO:0006887	Adora2b Wnt7a Adra2a Fer Snapin Tmem79 Rab3b Stxbp2 Rab11a Napa Stx1a Rab25 Rala Cadps2 Rab3d Washc3 Tnfaip2 Syk Washc1 Anxa1 Stxbp1 Stxbp3 Rab13 Unc13b Sytl2 Stx4a Syt8 Vps11 Rab27a Exoc6b Vps18 Cbarp Exoc1 Rab8b Lyn Cd177 Fes Sytl5 Syt11 C9orf72 Anxa2 S100a10 Ppfia3 Vamp2 Fgr Cdk5 Dvl1 Ctbp2 Cask Cd300a Sv2a Rapgef4 Prkcb Fcer1g Hck Hmox1 Kit Hap1 Gata2 Cacna1d Scrn1 Plek Adora2a Llgl1 Sdc1 Rab…
1.97E-06	23	38	2.888905405	GO:0061081 positive regulation of myeloid leukocyte cytokine production involved in immune response	http://amigo.geneontology.org/amigo/term/GO:0061081	Cd74 Sema7a Tlr3 Spon2 Tlr4 Tlr7 Fcer1g Kit Pycard Myd88 Casp4 Mapkapk2 Rtn4 Syk Casp1 Card9 Laptm5 P2rx7 Panx1 Mif Plcg2 Ddx58 Ripk2
2.07E-06	162	533	1.450697583	GO:0055074 calcium ion homeostasis	http://amigo.geneontology.org/amigo/term/GO:0055074	Cav2 Cd52 Calm1 Trpm2 Cacna1d Anxa6 Trpv2 Stc2 Fkbp1b Edn1 F2rl1 Calcr Ccr1 Cxcr2 Htr2b Gpr35 Edn3 Mcub Tmem165 Ccr9 Trpv6 Stim1 Trpc6 Thy1 Slc8b1 Atp2c2 Calm2 Atp13a2 Trpv5 Ccr7 Lpar1 Wfs1 Ptger4 C3ar1 Cmklr1 Npsr1 Slc35g1 Ackr2 Fpr1 F2r Cxcr6 Ccr2 C5ar1 F2rl3 Cxcr3 Gpr18 P2ry10 Selenon Fpr2 Cx3cr1 Cav3 Ptgdr Gpr174 C5ar2 Ccr5 Flna Lck Apoe Ptprc Xcl1 Spp1 Clec4b1 Cln3 Tnni3 Sv2a Prkcb Gper1 Ccl…
2.10E-06	42	93	2.155536712	GO:0043299 leukocyte degranulation	http://amigo.geneontology.org/amigo/term/GO:0043299	Fer Syk Lyn Cd177 Fes Fgr Cd300a Fcer1g Stxbp2 Hmox1 Kit Gata2 Vamp2 F2rl1 Nckap1l Stxbp1 Stxbp3 Anxa3 Coro1a Lat Itgam Stx4a Btk Cd84 Milr1 Lat2 Ptafr Unc13d Ptgdr Abr Lgals9 Spi1 Adora2b Rabgef1 Il4ra Rab27a Rac2 Ccr2 Rab44 Pld2 Klrc1 Ccl3
2.20E-06	80	222	1.719990684	GO:0010810 regulation of cell-substrate adhesion	http://amigo.geneontology.org/amigo/term/GO:0010810	Emp2 Pdpn Plet1 Triobp Rell2 Fbln2 Col1a1 Nid1 Ccdc80 Smoc2 Ldb1 Ptprj Emilin1 Spp1 Rhod Egflam Tacstd2 Spock2 Col8a1 Grem1 Pdgfb Acvrl1 Itga5 Mmp14 Itga3 Fbln1 Fut1 Rac3 Vcl Has2 Apod Meltf St6gal1 Efemp2 Fn1 Rsu1 Notch1 Jag1 Src Bst1 Iqgap1 Cask Flna Gpm6b Thy1 Cspg5 Rac2 Serpine1 Acer2 Rras Dag1 Thbs1 Cdk6 S100a10 Efna5 Mmp12 Epha3 Skap1 Actg1 Myadm Ap1ar Csf1 Cd3e Wnt4 Prex1 Ddr1 Stk4 Itgb3 R…
2.23E-06	104	310	1.601255843	GO:0019932 second-messenger-mediated signaling	http://amigo.geneontology.org/amigo/term/GO:0019932	Nfat5 Rundc3a Fhl2 Pde7b Fkbp1b Nos2 Nfatc4 Pde10a Trem2 Gpr143 Ccr1 Cxcr2 Nfatc2 Cap1 Nos3 Nppb Camkk2 Ccr9 Ccr7 Ppp1r9b Rcan2 Lat2 Pde3a Cmklr1 Ackr2 Samd14 Cxcr6 Ccr2 Cxcr3 Ncald Cx3cr1 Rcan3 Pde7a Ccr5 Cd4 Itgal Cd3e Cd24a Cd8a Sox9 Apoe Homer3 Ahr Avpr1a Edn1 Efhb Guca1a Jpt2 Tnf Ccl20 Htr2b Selp Edn3 Sla2 Npr1 Vcam1 Slc9a1 Bst1 P2rx4 Itpr2 Lat Adm Chp2 Plcg2 Tnni3 Kcnc2 Trpm4 Sct Lpar1 Adgr…
2.30E-06	159	522	1.453836953	GO:0044089 positive regulation of cellular component biogenesis	http://amigo.geneontology.org/amigo/term/GO:0044089	Eps8l1 Pfn1 Evl Akirin1 Vasp Dock11 Cdk5rap2 Clstn1 Arhgef10l Cdc42ep4 Cdc42ep2 Slain1 Gm14137 Flot1 Cdc42ep5 Arhgef10 Syndig1 Sass6 Hip1r Neurl1a F2rl1 Wnt10b Cxcl13 Rp1 Src Ephb2 Wnt7a Tpbg Fchsd1 Lpar1 Tlr4 Bmf Cd24a Efna5 Tlr6 Nr1h2 Psrc1 Ccl19 Fer Spag5 Bbc3 Bax Dnmt1 Ralb Ccl24 Trim28 Kit Epha2 Cdt1 Rala Git1 Piezo1 Fhod1 Pip4k2b Plek Rack1 Sdc1 Ccl11 Tgfb3 Wars Syk Gpr65 Lcp1 Clu Ajuba Nck…
2.46E-06	36	75	2.291027591	GO:0042130 negative regulation of T cell proliferation	http://amigo.geneontology.org/amigo/term/GO:0042130	Lgals9 Cd274 Vsir Cd86 Vsig4 Cd80 Mad1l1 Cd276 Foxp3 Cebpb Slfn1 Arg1 Twsg1 Ctla4 Gpnmb Tmem131l Vtcn1 Il4i1 Tspan32 Cd37 Tgfb1 Peli1 Havcr2 Arg2 Scrib Il2ra Laptm5 Casp3 Foxj1 Cdkn2a Cd24a Spn Sftpd H2-Aa Lilrb4a Xcl1
2.47E-06	53	129	1.960989378	GO:0050852 T cell receptor signaling pathway	http://amigo.geneontology.org/amigo/term/GO:0050852	Icosl Cd247 Fyn Itk Fyb Themis3 Cd28 Ptpn22 Ermap Thy1 Cd226 Cd276 Themis2 Themis Vtcn1 Nectin2 Fyb2 Cd8a Lck Gata3 Ptprj Cd3e Plcg2 Zc3h12a Bcl2a1d Lcp2 Rela Ptprc Sla2 Bcl10 Pde4b Card11 Prkd2 Rnf31 Kcnn4 Skap1 Fcho1 Elf1 Cacnb3 Ada Ptpn2 Zap70 Laptm5 Clec2i Nfkbiz Nfkbid Ccr7 Rftn1 Foxp3 Ripk2 Shb Cd300a Lilrb4a
2.51E-06	61	156	1.866355276	GO:0010212 response to ionizing radiation	http://amigo.geneontology.org/amigo/term/GO:0010212	Anxa1 Rad9a Cdkn1a Chek2 D7Ertd443e Trp53 Tgfb1 Map3k20 Gata3 Brca1 Kat5 Bard1 Rad51 Il1a Dnmt3b Vcam1 Rad51ap1 Blm Star Casp3 Cryab Topbp1 Fancd2 Xrra1 Ccl7 Ccl2 Fignl1 Gadd45a Kdm1a Ints7 Inip Abcg5 Spidr Ticrr Rhno1 Rhob Cxcl2 Grb2 Tank Clk2 Bbc3 Bax Rad54l Ercc1 Bcl2l1 Msh2 Pmaip1 Prap1 Pml Tigar Egr1 Apobec1 Trex1 Prkaa1 Bak1 Myc Ptprc Rnf4 Usp28 Ifi204 Ifi207
2.58E-06	49	116	2.016170114	GO:1901989 positive regulation of cell cycle phase transition	http://amigo.geneontology.org/amigo/term/GO:1901989	Anxa1 Cdca5 Cdc25b Fam83d Anapc4 Cdc25a Cdc25c Wnt10b Ube2c Akt1 Tgfb1 Rab11a Cdt1 Cdk4 Fbxo5 Cdk1 Rrm2 Tert Adamts1 Aif1 Ddr2 Sass6 Stil Cdc7 Chek2 Ezh2 Rrm1 Thoc5 Apex1 Dtl Rcc2 Ccnb1 Adam17 Camk2d Npm1 Ube2e2 Rad51b Nsmce2 Tbx2 Mta3 Tmod3 Hspa2 Dbf4 Birc5 Prap1 Smarcd3 Mad1l1 Plcg2 Lmnb1
2.59E-06	82	230	1.701669044	GO:0048762 mesenchymal cell differentiation	http://amigo.geneontology.org/amigo/term/GO:0048762	Sema6b Anxa6 Sox8 Sema4c Pdpn Sema4b Sema3f Sema7a Akna Tgfbr3l Tgfb1 Trim28 Hnrnpab Edn1 Wnt10a Ovol2 Snai1 Axin2 Loxl3 Col1a1 Tiam1 Ctnnb1 Gata3 Tgfb3 Tcof1 Pdcd4 Smad7 Fn1 Mark1 Dab2ip Notch1 Bmp2 Il1b Zfp64 Fam83d Sdcbp Glipr2 Mad2l2 Ezh2 Tgfb1i1 Fgfr2 Fgfr1 Tgfbr2 Loxl2 Wnt4 Lrg1 Cul7 Zfp750 Tgfb2 Dag1 Mcrip1 Grem1 Aldh1a2 Flna Ednra Heyl Six1 Mapk3 Sox9 Mef2c Lama5 Pofut2 Rtn4 Has2 Emp2 Hes…
2.70E-06	113	345	1.563321967	GO:0072001 renal system development	http://amigo.geneontology.org/amigo/term/GO:0072001	Sulf1 Cyp4a14 Pygo2 Pgf Ctnnb1 Mmp9 Wnt9b Ednra Wnt4 Basp1 Tacstd2 Grem1 Pdgfb Serpinf1 Itga3 Tgfb1 Pax2 Aldh1a2 Gata3 Cd34 Apaf1 Sdc1 Itgb3 Pecam1 Has2 Pdgfrb Plce1 Pdgfa Smad7 Stat1 Cxcr2 Cenpf Fbn1 Smad9 Mme Hmgcs2 Il6ra Prom1 Col4a1 Smad1 Pdgfd Kank2 Stra6 Foxj1 Lif Prkx Acta2 Smad6 Wfs1 Gdf6 Sox11 Sox9 Id3 Crlf1 Arg2 Hes1 Notch1 Jag1 Heyl Notch3 Epcam Bax Sox8 Bmp2 Bcl2l11 Mecom Fgfr1 Hoxa11…
2.74E-06	28	52	2.570063002	GO:1902622 regulation of neutrophil migration	http://amigo.geneontology.org/amigo/term/GO:1902622	Rhoh Rac2 Rhog Cd74 Xcl1 Edn1 Nckap1l Adam8 Cxcr2 Il1a Bst1 Ccr7 Mospd2 Ccl19 C5ar2 Lbp Rtn4 Il1r1 Myd88 Dysf Camk1d C3ar1 C5ar1 Fut4 Sell Il1b Ednra Ptger4
2.84E-06	324	1202	1.286558755	GO:0006812 cation transport	http://amigo.geneontology.org/amigo/term/GO:0006812	Calm1 Ramp2 Cacnb3 Homer3 Cp Hfe Trpm2 Kcnq1 Kcnd1 Slc9a5 Cacna1d Stac2 Slc12a4 Trpv2 Scn1b Fkbp1b Cacnb1 Slc25a29 Atp12a Fgf12 Meltf Asic1 Slc39a6 Cnih2 Sfxn3 Kcnip2 Slc40a1 Slc9a4 Htr2b Kcnab1 Kcnc4 Mcub Slc9a1 Kcnab2 Kcnip4 Tmem165 Trpv6 Slc6a6 Rhcg Scnn1b Stim1 Syt8 Slc9a9 Slc7a3 Gpm6b Slc7a2 Panx1 Trpc6 Thy1 Ltf Stac Slc8b1 Kcnk1 Atp2c2 Ramp1 Scn7a Kcne3 Cbarp Kcnc2 Calm2 Slc6a20a Trpv5 Slc1…
2.84E-06	110	334	1.571937593	GO:0001822 kidney development	http://amigo.geneontology.org/amigo/term/GO:0001822	Sulf1 Cyp4a14 Pygo2 Pgf Ctnnb1 Mmp9 Wnt9b Ednra Wnt4 Basp1 Tacstd2 Grem1 Pdgfb Serpinf1 Itga3 Tgfb1 Pax2 Aldh1a2 Gata3 Cd34 Apaf1 Sdc1 Itgb3 Pecam1 Has2 Pdgfrb Plce1 Pdgfa Smad7 Cxcr2 Cenpf Fbn1 Smad9 Mme Hmgcs2 Il6ra Prom1 Smad1 Pdgfd Kank2 Stra6 Foxj1 Lif Prkx Acta2 Smad6 Wfs1 Gdf6 Sox11 Sox9 Id3 Crlf1 Arg2 Hes1 Notch1 Jag1 Heyl Notch3 Epcam Bax Sox8 Bmp2 Bcl2l11 Fgfr1 Hoxa11 Six1 Gpc3 Efnb2 Ni…
2.92E-06	199	684	1.388628443	GO:0120039 plasma membrane bounded cell projection morphogenesis	http://amigo.geneontology.org/amigo/term/GO:0120039	Sema6b Efnb2 Ephb3 Epha2 Aplp1 Lama5 Zfyve27 Map1s Unc5b Dbnl Nrcam Emb Nckap1l Enah Nptx1 Unc5a Sema4c Nfasc Kif5c Notch1 Dclk1 Ngf Efna4 Pdpn Ephb2 Cdk5 Rhoh Actb Ephb4 Ephb6 Plxna1 Plxnd1 Vasp Cyfip1 Sema4b Efnb1 Pak3 Plxna3 Aplp2 Thy1 Dscaml1 Rac2 Arhgap44 Dbn1 Sema3f Brsk1 Dcdc2a Notch3 Sema7a Ss18l1 Nexn Dag1 Nyap1 Efna5 Islr2 Map1b Plxnb1 Cntn1 Map6 Slit3 Taok3 Btbd3 Tubb3 Rhog Ntf5 Plxnc1…
2.93E-06	51	123	1.979038061	GO:0051983 regulation of chromosome segregation	http://amigo.geneontology.org/amigo/term/GO:0051983	Ube2c Anapc4 Kntc1 Mad1l1 Mad2l1 Mki67 Ttk Cdk5rap2 Bub1b Cdca2 Smarcb1 Cdc20 Birc5 Aurkb Ndc80 Incenp Dpf2 Nuf2 Cdca8 Smarcd3 Actb Dpf1 Bcl7c Smarca4 Smarcc1 Smarce1 Cdt1 Chfr Cdc6 Fbxo5 Trip13 Kat5 Nek6 Bub1 Kif2c Rad18 Lcmt1 Plk1 Zwilch Becn1 Rcc2 Ccnb1 Cenpe Nsmce2 Spdl1 Ncapg Smc2 Ncaph Ncapg2 Cep192 Prap1
2.96E-06	42	94	2.13260547	GO:1901992 positive regulation of mitotic cell cycle phase transition	http://amigo.geneontology.org/amigo/term/GO:1901992	Anxa1 Cdca5 Cdc25b Anapc4 Cdc25a Cdc25c Wnt10b Ube2c Akt1 Tgfb1 Rab11a Cdt1 Cdk4 Fbxo5 Cdk1 Rrm2 Tert Adamts1 Aif1 Ddr2 Sass6 Stil Cdc7 Rrm1 Apex1 Dtl Rcc2 Ccnb1 Adam17 Camk2d Ube2e2 Rad51b Nsmce2 Mta3 Tmod3 Hspa2 Dbf4 Birc5 Prap1 Smarcd3 Mad1l1 Lmnb1
3.00E-06	29	55	2.516659096	GO:0030199 collagen fibril organization	http://amigo.geneontology.org/amigo/term/GO:0030199	Loxl3 P3h4 Col11a2 Lox Loxl4 Col5a1 Loxl2 Col1a1 Col1a2 Aebp1 Pxdn Col3a1 Colgalt1 Tgfb2 Grem1 Col11a1 Adamts7 Adamts12 Mmp11 Fkbp10 Plod3 Cyp1b1 Efemp2 Ddr2 Emilin1 Vps33b Anxa2 Scx Adamts2
3.00E-06	29	55	2.516659096	GO:0045058 T cell selection	http://amigo.geneontology.org/amigo/term/GO:0045058	Cd3g Slamf6 Cd3e Cd3d Il6 Il6ra Ly9 Cd4 Zap70 Syk Loxl3 Foxn1 Stat3 Gata3 Dock2 Irf4 Ctsl Ptpn2 Cd74 Cd28 Ptprc Batf Card11 Ccr7 Tox Themis Spn Tgfb1 Foxp3
3.06E-06	231	815	1.352830709	GO:0032989 cellular component morphogenesis	http://amigo.geneontology.org/amigo/term/GO:0032989	Sema6b Efnb2 Wdr1 Ephb3 Epha2 Aplp1 Lama5 Zfyve27 Map1s Unc5b Dbnl Nrcam Emb Nckap1l Enah Nptx1 Unc5a Sema4c Csrp1 Nfasc Kif5c Notch1 Neb Dclk1 Ngf Efna4 Tmod1 Pdpn Ephb2 Cdk5 Rhoh Actb Ephb4 Ephb6 Plxna1 Plxnd1 Vasp Cyfip1 Sema4b Efnb1 Pak3 Plxna3 Acta1 Aplp2 Thy1 Dscaml1 Cspg5 Rac2 Arhgap44 Dbn1 Sema3f Brsk1 Dcdc2a Notch3 Sema7a Ss18l1 Nexn Dag1 Pgm5 Ncmap Nyap1 Efna5 Islr2 Map1b Plxnb1 Cntn1 M…
3.07E-06	59	150	1.877369831	GO:0030833 regulation of actin filament polymerization	http://amigo.geneontology.org/amigo/term/GO:0030833	Scin Pfn1 Dbnl Evl Hcls1 Twf2 Arhgap28 Svil Gsn Capzb Vasp Cttn Ssh3 Dbn1 Ssh2 Fchsd1 Cdc42ep4 Kank3 Cdc42ep2 Tmsb4x Gm14137 Cdc42ep5 Tmsb10 Tmsb15b1 Hip1r Fer Ccl24 Arpc5 Ccl11 Sptb Nckap1l Tmod1 Arpc3 Arpc1a Arpc1b Cyfip1 Pak3 Plekhg2 Arf6 Capg Tmod3 Sptbn2 Myadm Arpc4 Kirrel Grb2 Prkcd Washc1 Mlst8 Eln Clec2i Coro1a Pycard Bag4 Pecam1 Capn1 Tpm1 Icam1 Cfl1
3.07E-06	25	44	2.711917129	GO:0062208 positive regulation of pattern recognition receptor signaling pathway	http://amigo.geneontology.org/amigo/term/GO:0062208	Ptpn22 Treml4 Slc15a3 Tlr4 Cd300ld3 Ifi35 Lbp F2rl1 Tlr2 Slc46a2 Tlr3 Tirap Ltf Ddx60 Oasl1 Tlr1 Tlr9 Flot1 Dhx58 Peli1 Rtn4 Rsad2 Cd14 Zc3hav1 Ticam2
3.08E-06	108	327	1.576395131	GO:0001666 response to hypoxia	http://amigo.geneontology.org/amigo/term/GO:0001666	Pgf Ddit4 Ajuba Vegfb Mmp2 Plekhn1 Mlst8 Rtn4 Nos2 Cpeb1 Notch1 Loxl2 Mgarp Egr1 Acvrl1 Hk2 Mmp14 Bbc3 Tgfb1 Hmox1 Gata6 Pdk1 Psen2 Cybb Itga2 Nfe2l2 Cd34 Ada Apaf1 Stc2 Cygb Zfp36l1 Fos Tgfb3 Edn1 Tert Tnf Alas2 Adam8 Pdgfa Pam Capn2 Usf1 Ddr2 Il1a Dnmt3b E2f1 Src Ccna2 Vcam1 Tlr2 Lmna Slc2a1 Slc9a1 Itpr2 Adm F7 Eif4ebp1 Casp3 Tgfbr2 Ucp2 Vhl Becn1 Ccl2 Pml Tigar Suv39h1 Tgfb2 Cpeb2 Nop53 Adora1…
3.21E-06	30	58	2.468779731	GO:0045071 negative regulation of viral genome replication	http://amigo.geneontology.org/amigo/term/GO:0045071	Oas1c Apobec3 Ifitm3 Oasl2 Oas3 Oas2 Isg20 Oasl1 Oas1a Ifitm6 Ifitm2 Rnasel Oas1g Trim28 Slpi Rsad2 Eif2ak2 Tnf Ifih1 Zc3hav1 Ltf Isg15 Trim6 Morc2a Znfx1 Bst2 Fam111a Ccl5 Ifi204 Ifi207
3.21E-06	101	301	1.601562754	GO:0097193 intrinsic apoptotic signaling pathway	http://amigo.geneontology.org/amigo/term/GO:0097193	Bbc3 Bax Crip1 Bcl2l1 Nol3 Cd74 Ddit3 Bok Src Tnfrsf1b Casp2 Pml Armc10 Mcl1 Phlda3 Bak1 Tmem117 Bcl2a1b Bcl2a1d Bcl2a1a Apaf1 Prkra Bcl2l12 Hspb1 Serinc3 E2f2 Ripk3 Myc Tnf Pmaip1 Shisa5 Casp12 E2f1 Casp3 Melk Atf4 Plagl2 Trp53 Lck Zfp385a Mapk7 Cd44 Hmox1 Epha2 Pdk1 Nfe2l2 Brca1 Mmp9 Rack1 Clu Chac1 Bcl2l11 Fbxw7 Chek2 Ddias Nupr1 Pycard Nono Eif2ak3 Trib3 Mif Becn1 Arl6ip5 Kdm1a Rtkn2 Ikbke Sn…
3.24E-06	53	130	1.945904845	GO:0051283 negative regulation of sequestering of calcium ion	http://amigo.geneontology.org/amigo/term/GO:0051283	Calm1 Trpm2 Anxa6 Fkbp1b Htr2b Thy1 Slc8b1 Calm2 Npsr1 Flna Lck Ptprc Xcl1 Clec4b1 Bbc3 Tgfb1 Nol3 Itgb3 Diaph1 Gsto1 Cxcl9 Cd19 Rasa3 Cx3cl1 Plcg2 Cxcl10 Mcoln3 Lyn F2r P2ry6 F2rl3 Selenon Cemip Gper1 Camk2d Ccl19 Ngf Coro1a Bax Hap1 Ddit3 P2rx7 Chd7 Dmd Tpcn2 Capn3 Asph Itpr2 Ednra Tgfb2 Cxcr3 Ccr5 Ccl3
3.38E-06	67	178	1.796568921	GO:0007219 Notch signaling pathway	http://amigo.geneontology.org/amigo/term/GO:0007219	Dtx2 Neurl1a Mfng Llgl1 Nle1 Hes1 Notch1 Dll4 Enho Lfng Sorbs2 Maml2 Aph1b Notch3 Dtx4 Dtx3 Bend6 Dtx3l Adam17 Adam10 Maml3 Nrarp Tbx2 Sox9 Tgfb1 Krt19 Hhex Got1 Jag1 Src Fbxw7 Anxa4 Tgfbr2 Gdpd5 Nr0b2 Cdh6 Rcan2 Cdk6 Ptp4a3 Epn2 Ncstn Kit Psen2 Gata2 Egfl7 Arrdc1 Chac1 Heyl Neurl1b Tspan15 Tgfb2 Cntn1 Tspear Il2ra Snai1 Mmp14 Kctd10 Stat3 Zmiz1 Nfkbia Bmp2 Postn Ift74 Slc35c1 Six1 Ovol2 Gmds
3.38E-06	162	537	1.439891642	GO:0072503 cellular divalent inorganic cation homeostasis	http://amigo.geneontology.org/amigo/term/GO:0072503	Cav2 Cd52 Calm1 Trpm2 Cacna1d Anxa6 Trpv2 Stc2 Fkbp1b Edn1 F2rl1 Calcr Slc39a6 Ccr1 Slc11a1 Cxcr2 Htr2b Gpr35 Edn3 Mcub Tmem165 Ccr9 Trpv6 Stim1 Mt3 Mt2 Mt1 Trpc6 Thy1 Slc8b1 Atp2c2 Calm2 Atp13a2 Trpv5 Ccr7 Lpar1 Ptger4 C3ar1 Cmklr1 Npsr1 Slc35g1 Ackr2 Fpr1 F2r Cxcr6 Ccr2 C5ar1 F2rl3 Cxcr3 Gpr18 P2ry10 Fpr2 Cx3cr1 Cav3 Slc39a4 Ptgdr Gpr174 C5ar2 Ccr5 Flna Lck Apoe Ptprc Xcl1 Clec4b1 Cln3 Tnni3 Sv…
3.39E-06	58	147	1.883214289	GO:0051928 positive regulation of calcium ion transport	http://amigo.geneontology.org/amigo/term/GO:0051928	Calm1 Stac2 Stim1 Thy1 Stac Calm2 Npsr1 Clec4b1 Cask Pdgfb Cacna1d Gsto1 Slc9a1 Cdk5 Cxcl9 P2rx7 P2rx4 Cd19 Cx3cl1 Jak3 Trpc6 Cxcl10 Wfs1 Tspo Gjc2 F2r P2ry6 F2rl3 Lgals3 Cemip Gper1 Cacnb2 Arrb2 Bax Bak1 Hap1 Trpv2 Pdgfrb Atp2c2 Plcg2 Hspa2 Capn3 Cacnb3 Cd4 Calcr Ccr1 Asph G6pdx Ednra Ccl5 Kcne3 Ccl12 Ccl2 Gimap3 Cxcr3 Lilra5 Ccl3 Xcl1
3.42E-06	111	339	1.562832243	GO:0036293 response to decreased oxygen levels	http://amigo.geneontology.org/amigo/term/GO:0036293	Pgf Ddit4 Ajuba Vegfb Mmp2 Plekhn1 Mlst8 Akt1 Rtn4 Nos2 Cpeb1 Notch1 Loxl2 Mgarp Egr1 Acvrl1 Hk2 Mmp14 Bbc3 Tgfb1 Hmox1 Gata6 Pdk1 Psen2 Bnip2 Cybb Itga2 Nfe2l2 Cd34 Ada Apaf1 Stc2 Cygb Zfp36l1 Fos Tgfb3 Edn1 Tert Tnf Alas2 Adam8 Pdgfa Pam Capn2 Usf1 Ddr2 Il1a Dnmt3b E2f1 Src Ccna2 Vcam1 Tlr2 Lmna Slc2a1 Slc9a1 Itpr2 Adm F7 Eif4ebp1 Casp3 Tgfbr2 Ucp2 Vhl Eef2k Becn1 Ccl2 Pml Tigar Suv39h1 Tgfb2 C…
3.44E-06	170	569	1.426020396	GO:0072507 divalent inorganic cation homeostasis	http://amigo.geneontology.org/amigo/term/GO:0072507	Cav2 Cd52 Calm1 Trpm2 Cacna1d Anxa6 Trpv2 Stc2 Fkbp1b Edn1 F2rl1 Calcr Slc39a6 Ccr1 Slc11a1 Cxcr2 Htr2b Gpr35 Edn3 Mcub Tmem165 Ccr9 Trpv6 Stim1 Mt3 Mt2 Mt1 Trpc6 Thy1 Slc8b1 Atp2c2 Calm2 Atp13a2 Trpv5 Ccr7 Lpar1 Wfs1 Ptger4 C3ar1 Cmklr1 Npsr1 Slc35g1 Ackr2 Fpr1 F2r Cxcr6 Ccr2 C5ar1 F2rl3 Cxcr3 Gpr18 P2ry10 Selenon Fpr2 Cx3cr1 Cav3 Slc39a4 Ptgdr Gpr174 C5ar2 Ccr5 Flna Lck Apoe Ptprc Xcl1 Spp1 Cle…
3.51E-06	32	64	2.386487074	GO:2000107 negative regulation of leukocyte apoptotic process	http://amigo.geneontology.org/amigo/term/GO:2000107	Bcl2l1 Mif Fcer1g Hsh2d Ccr5 Bcl2a1a Axl Aurkb Hcls1 St6gal1 Cxcr2 Prkcq Bcl10 Foxp1 Gas6 Ormdl3 Ccl19 Slc46a2 Blm Bcl3 Il7r St3gal1 Ada Arg2 Cd74 Pdcd1 Vhl Ccl5 Serpinb9 Cd27 Il18 Ccr7
3.59E-06	33	67	2.350867864	GO:0046637 regulation of alpha-beta T cell differentiation	http://amigo.geneontology.org/amigo/term/GO:0046637	Anxa1 Ccr7 Ccr2 Il6 Foxp3 Ccl19 Rara Syk Zap70 Il4ra Hlx Loxl3 Cd83 Gata3 Ada Nckap1l Smad7 Sash3 Il2rg Tgfbr2 Nlrp3 Nfkbiz Nfkbid Socs1 Il18 Ripk2 Zc3h12a Shb Runx3 Gimap3 Lilrb4a Tgfb1 Irf1
3.59E-06	36	76	2.260882491	GO:0071677 positive regulation of mononuclear cell migration	http://amigo.geneontology.org/amigo/term/GO:0071677	Xcl1 Ccl5 S100a14 Cxcl17 Lgals9 Itgb3 Ccl2 Ccr2 Tmem102 Tgfb1 Ager Pla2g7 Aif1 Ccr1 Ccl20 Itga4 Stk39 Gas6 Pdgfd Cxcl10 Ccl7 Serpine1 Lgals3 Adam17 Jam2 Adam10 Mospd2 Spi1 Adam8 Coro1a Pycard Ccr7 Spn Cx3cr1 Cxcl13 Ccl3
3.59E-06	36	76	2.260882491	GO:2000379 positive regulation of reactive oxygen species metabolic process	http://amigo.geneontology.org/amigo/term/GO:2000379	Cxcl1 Tyrobp Pdgfb Syk F2rl1 Prkcd Cdkn1a Xdh Cyp1b1 Itgam Rab27a Tgfbr2 Gnai2 Gadd45a Thbs1 Tspo Zc3h12a Pid1 Trp53 Grb2 Hvcn1 Fpr2 Mmp8 Nfe2l2 Ripk3 Pdgfrb Plcg2 Tlr4 Tlr6 Slc5a3 Tgfb1 Ager Lcn2 Il18 Cbr1 Cd177
3.62E-06	34	70	2.318301729	GO:0002704 negative regulation of leukocyte mediated immunity	http://amigo.geneontology.org/amigo/term/GO:0002704	C4bp Vsir Clec2d Cd300a H2-Bl Klrb1b Hmox1 Hfe Ahr Nckap1l Cd84 Foxp3 Arrb2 Il4i1 Abr Lgals9 Spi1 Il7r Arg1 Havcr2 Cd96 Rabgef1 Smad7 Ptprc Foxj1 Ccr2 Spn Cx3cr1 Serpinb9b Tap2 Tap1 Serpinb9 Bst2 Lilrb4a
3.64E-06	23	39	2.814830907	GO:0043368 positive T cell selection	http://amigo.geneontology.org/amigo/term/GO:0043368	Cd3g Slamf6 Cd3e Cd3d Il6 Il6ra Ly9 Zap70 Loxl3 Foxn1 Stat3 Dock2 Irf4 Ctsl Ptpn2 Cd74 Ptprc Batf Tox Themis Spn Tgfb1 Foxp3
3.64E-06	90	261	1.645853154	GO:1901215 negative regulation of neuron death	http://amigo.geneontology.org/amigo/term/GO:1901215	Apoe Ngf Tnfrsf1b Ntf5 Bax Mef2c Bcl2l1 Oxr1 Adam8 Slc7a11 Cln3 Mt3 Mt1 Tbc1d24 Tigar Btbd10 Cebpb Serpinf1 Eno2 Hmox1 Il27ra Crlf1 Csf1 Cd34 Unc5b Adora2a Rack1 Btg2 Tert Abcc1 Agap2 Slc23a2 Gba Cdk5 Gpnmb Nono Star Cx3cl1 Grn Parp2 Nenf Foxq1 Chmp4b Wfs1 Clcf1 Atf4 Cited1 Cx3cr1 Arrb2 Axl Ctnnb1 Pcdhgc4 Coro1a Pcdhgc5 Pcdhgc3 Birc5 Map3k12 Nfatc4 Msh2 Bok Cln8 Stxbp1 Nr4a2 Plxnd1 Zpr1 Six4 Thap…
3.65E-06	155	510	1.45060979	GO:0006874 cellular calcium ion homeostasis	http://amigo.geneontology.org/amigo/term/GO:0006874	Cav2 Cd52 Calm1 Trpm2 Cacna1d Anxa6 Trpv2 Stc2 Fkbp1b Edn1 F2rl1 Calcr Ccr1 Cxcr2 Htr2b Gpr35 Edn3 Mcub Tmem165 Ccr9 Trpv6 Stim1 Trpc6 Thy1 Slc8b1 Atp2c2 Calm2 Atp13a2 Trpv5 Ccr7 Lpar1 Ptger4 C3ar1 Cmklr1 Npsr1 Slc35g1 Ackr2 Fpr1 F2r Cxcr6 Ccr2 C5ar1 F2rl3 Cxcr3 Gpr18 P2ry10 Fpr2 Cx3cr1 Cav3 Ptgdr Gpr174 C5ar2 Ccr5 Flna Lck Apoe Ptprc Xcl1 Clec4b1 Cln3 Tnni3 Sv2a Prkcb Gper1 Ccl3 Bbc3 Tgfb1 Nol3 …
3.66E-06	72	196	1.753337442	GO:0019722 calcium-mediated signaling	http://amigo.geneontology.org/amigo/term/GO:0019722	Nfat5 Fhl2 Fkbp1b Nfatc4 Trem2 Gpr143 Ccr1 Cxcr2 Nfatc2 Camkk2 Ccr9 Ccr7 Ppp1r9b Rcan2 Lat2 Cmklr1 Ackr2 Samd14 Cxcr6 Ccr2 Cxcr3 Ncald Cx3cr1 Rcan3 Ccr5 Cd4 Itgal Cd3e Cd24a Cd8a Homer3 Avpr1a Edn1 Efhb Jpt2 Tnf Ccl20 Htr2b Selp Sla2 Vcam1 Slc9a1 Bst1 P2rx4 Lat Chp2 Plcg2 Tnni3 Trpm4 Cxcr4 Tpcn2 Prkaa1 Lmcd1 Sphk1 Calm1 Ptprj Ptprc Siglecg Calm2 Mapk7 Actn3 Trpm2 Ada Syk Zap70 Tbc1d10c Dmd Cacna1…
3.68E-06	142	459	1.476606381	GO:0009314 response to radiation	http://amigo.geneontology.org/amigo/term/GO:0009314	Ddb2 Ercc1 Anxa1 Rad9a Opn3 Fbxl8 Fbxl22 Fbxl12 Rgs9 Myc Cdkn1a Trp53inp1 Chek2 Xpc D7Ertd443e Casp3 Gnb5 Pml Bmf Trex1 Trp53 Cpt1b Timp1 Akt1 Tgfb1 Map3k20 Kit Gata3 Brca1 Mmp9 Itgb3 Aurkb Fos Prkcd Tnf Kat5 Rela Col3a1 Bard1 Tnfrsf11a Rad51 Pcna Il1a Dnmt3b Mme Vcam1 Asns Rad51ap1 Blm Star Mmp2 Cryab Cdc25a Topbp1 Fancd2 Sirt6 Xrra1 Ccl7 Ccl2 Brsk1 Fignl1 Kcnc2 Zranb3 Gadd45a Kdm1a Ints7 Dtl In…
3.71E-06	57	144	1.889302267	GO:0051783 regulation of nuclear division	http://amigo.geneontology.org/amigo/term/GO:0051783	Fbxo5 Trip13 Bora Anapc4 Kntc1 Mad1l1 Mad2l1 Tgfa Mki67 Nme6 Ttk Cul7 Cdk5rap2 Bub1b Cdca2 Cdc20 Birc5 Aurkb Ndc80 Incenp Nuf2 Cdca8 Fzr1 Rps6ka2 Pdgfrb Sh2b1 Lif Pde3a Osm Cav2 Pdgfb Cdt1 Edn1 Tnf Lrp5 Cd28 Obsl1 Bub1 Il1b Il1a Edn3 Rad51ap1 Lcmt1 Plk1 Chek1 Zwilch Ccnb1 Nsmce2 Spdl1 Nup62 Pdxp Wnt4 Sphk1 Nfe2l1 Cep192 Prap1 Ywhah
3.83E-06	54	134	1.923437343	GO:0002761 regulation of myeloid leukocyte differentiation	http://amigo.geneontology.org/amigo/term/GO:0002761	Csf1 Evi2b Itgb3 Gata2 Fos Dcstamp Tnf Fbn1 Pias3 Clec2d Zfpm1 Cebpb Tnfrsf11b Mafb Tfe3 Ccl3 Fstl3 Zfp36l1 Hcls1 Runx1 Cd4 Cd74 Fbxw7 Tesc Foxp1 Lif C1qc Rara Cdk6 Jun Fes Mitf Tgfb1 Ctnnb1 Trem2 Ptpn2 Tjp2 Inpp5d Rassf2 Tyrobp Trib1 Lyn Gpr68 Pilrb1 Cd101 Myc Ccr1 Ccl5 Prdm16 Lilrb4a Acin1 Ltf Adam8 Clec2i
3.90E-06	59	151	1.864936918	GO:0010634 positive regulation of epithelial cell migration	http://amigo.geneontology.org/amigo/term/GO:0010634	Cd40 Anxa1 Fgf16 Plcg2 Col18a1 Wnt7a Grn Alox12 Pdgfb Sox9 Itga3 Akt1 Rab11a Hspb1 Hmox1 Fut1 Rab25 Gata2 Itga2 Gata3 Nfe2l2 Mmp9 Pfn1 Sparc Akt3 Rtn4 Pik3cg Itgb3 Has2 Hdac7 Smoc2 Src Epb41l4b Glipr2 Nos3 P2rx4 Anxa3 Foxp1 Fgfr1 Rras Tgfb2 Pik3cd Thbs1 Prkd2 Zc3h12a Rhoj Adam17 Rhob Zfp580 Insl3 Plk2 Srpx2 Tgfbr2 Arf6 Ccbe1 Jun Tgfb1 Adora2b Lcn2
3.90E-06	19	29	3.127120993	GO:0010971 positive regulation of G2/M transition of mitotic cell cycle	http://amigo.geneontology.org/amigo/term/GO:0010971	Cdc25b Cdc25a Cdc25c Wnt10b Rab11a Cdk4 Fbxo5 Cdk1 Cdc7 Rrm1 Dtl Rcc2 Ccnb1 Camk2d Rad51b Mta3 Hspa2 Smarcd3 Lmnb1
4.00E-06	21	34	2.948013444	GO:0034122 negative regulation of toll-like receptor signaling pathway	http://amigo.geneontology.org/amigo/term/GO:0034122	Nfkbil1 Tnfaip3 Trem2 Irak3 F2rl1 Dab2ip Cactin Tlr9 Gpr108 Irf4 Gps2 Pik3ap1 Smpdl3b Trim30a Lyn Rab7b Arrb2 Ptprs Cd300a Cd300lf Tlr6
4.00E-06	21	34	2.948013444	GO:0035590 purinergic nucleotide receptor signaling pathway	http://amigo.geneontology.org/amigo/term/GO:0035590	Ada Adora2a Gnai2 Adora3 Adora2b P2rx6 P2rx7 P2rx4 Acpp P2ry12 P2ry13 P2ry14 Gpr34 Adora1 Oxgr1 Hcar2 P2ry6 Gpr171 P2ry10 Ptafr Adcy5
4.00E-06	27	50	2.57740604	GO:0046596 regulation of viral entry into host cell	http://amigo.geneontology.org/amigo/term/GO:0046596	Trim27 Ifitm3 Trim30a Trim14 Trim30b Trim12c Trim30d Ifitm6 Trim5 Ifitm2 Nectin2 Trim12a Trim6 Trim8 Trim21 Trim59 Tmprss2 Ly6e Cd4 Trim26 Cd74 Gsn Tmprss4 Trim62 Ch25h Lgals1 Ciita
4.02E-06	83	236	1.678630738	GO:0009636 response to toxic substance	http://amigo.geneontology.org/amigo/term/GO:0009636	Prdx2 Pon3 Mt3 Mt2 Mt1 Cnp Rdh12 Mbp Gjc2 Rdh11 Cdh1 Apoe Bax Gata6 Upk3bl Mgst1 Ehmt2 Adamts13 Nfe2l2 Ahr Cdk1 Arg1 Ltc4s Sdc1 Pxdn Cygb Nxn Fos Srd5a1 Gpx8 Cldn1 Abcc1 Pim1 Cyp1b1 Ralbp1 Tnf Pdgfrb Gsto1 Rad51 Dnmt3b Slc7a11 Tlr2 Trp53inp1 Gpx7 Sesn2 Nos3 Asns Star Gsta4 Srxn1 Kcnc2 Arhgap33 Kdm1a Inhbb Gch1 Sesn1 Ephx1 Maob Selenow Lyn Atf4 Gpx2 Penk Map1b Fabp1 S100a8 S100a9 Alox5ap Hbb-bt Gs…
4.02E-06	83	236	1.678630738	GO:0046777 protein autophosphorylation	http://amigo.geneontology.org/amigo/term/GO:0046777	Mapkapk2 Itk Pim1 Pdgfd Ulk3 Mapkapk3 Fer Lck Tnk1 Ddr1 Trim28 Fyn Irak3 Vrk1 Syk Map3k12 Eif2ak2 Pdgfrb Zap70 Ddr2 Eef2k Rap2b Atg101 Ttk Myo3b Lyn Rap2a Clk2 Grem1 Pdgfb Grk5 Hck Kit Ephb3 Stk4 Stk10 Rad50 Mak Ripk3 Ppp2r5b Pdgfa Stk17b Pask Nek6 Stk39 Rassf2 Mylk2 Src Fgr Cdk5 Camkk2 Chek2 Ephb4 Gpnmb Iqgap1 Mvp Fgfr2 Btk Fgfr1 Eif2ak3 Csk Melk Prkx Atp13a2 Map4k1 Prkd2 Map3k9 Fes Camk2d Taok3…
4.04E-06	194	667	1.388241356	GO:1903530 regulation of secretion by cell	http://amigo.geneontology.org/amigo/term/GO:1903530	Adora2b Wnt7a Adra2a Fer Snapin Rab3b Rala Cadps2 Rab3d Llgl1 Rhbdf2 Syk Mctp1 Scg5 Anxa1 Lrp5 Rab13 Sergef Cask Syt8 Rab27a Mctp2 Cbarp Rab8b Sct Lyn Cd177 Fes Syt11 C9orf72 Anxa2 S100a10 Vamp2 F2rl1 Ildr1 Tnf Il6 Stxbp1 Il1b Aimp1 Fgr Cdk5 Dvl1 P2rx7 Cd300a Sirt6 Krt20 F2r Rapgef4 Prkcb Gper1 Kcnn4 Fcer1g Adora3 Apoe Il11 Hmox1 Hfe Stx1a Trpm2 Gata2 Cacna1d Avpr1a Adora2a Sdc1 Rsad2 Nos2 Rab15 …
4.07E-06	71	193	1.755860956	GO:0010952 positive regulation of peptidase activity	http://amigo.geneontology.org/amigo/term/GO:0010952	Hip1r Bbc3 Psme1 Casp2 Nlrp3 Tnfrsf23 Hip1 Nlrp1a Psme2b Psme2 Bax Myc Tnf Pmaip1 Bcl10 Aim2 Alox12 Lck Ncstn Stat3 Fbln1 Ctsd Ager Rcn3 Apaf1 Vsir Rack1 Syk Tnfrsf10b Mmp25 Mtch1 Xdh Fn1 Bok Gsn Card9 F3 Asph Laptm5 Pcolce Pycard Prr7 Grn Arl6ip5 Acer2 Dap Ripk2 Mbp Lyn Prss22 F2r S100a8 Bak1 Tank Cldn3 Bcl2l11 Antxr1 Pml Nek5 Fyn Mefv Casp12 Casp1 Ngf Aph1b Cdkn2a Cldn4 Gper1 S100a9 Ifi204 Ifi2…
4.07E-06	56	141	1.895649307	GO:0045089 positive regulation of innate immune response	http://amigo.geneontology.org/amigo/term/GO:0045089	Parp9 Ifi202b Ifi211 Zbp1 Klrk1 Klrc1 Cd226 Aim2 Ifi205 Nectin2 Ifi204 Cd74 Xcl1 Adam8 Lag3 Tlr9 Ifi35 Coch Tyrobp Pycard Nono Tlr8 Trim62 Ifi209 Trim6 Ifi207 Vav1 Lgals9 Spi1 Lbp H2-M3 Havcr2 Syk Clec4n Irf7 Il18rap Card9 Nmi Plcg2 Tlr4 Znfx1 Ikbke Irgm1 Mmp12 Gbp5 Slamf6 Masp1 Trim30a Gimap3 Pvr Trim12c Trim30d Trim5 Trim12a Nlrc5 Fcna
4.11E-06	207	720	1.372230067	GO:0032990 cell part morphogenesis	http://amigo.geneontology.org/amigo/term/GO:0032990	Sema6b Efnb2 Ephb3 Epha2 Aplp1 Lama5 Zfyve27 Map1s Unc5b Dbnl Nrcam Emb Nckap1l Enah Nptx1 Unc5a Sema4c Nfasc Kif5c Notch1 Dclk1 Ngf Efna4 Pdpn Ephb2 Cdk5 Rhoh Actb Ephb4 Ephb6 Plxna1 Plxnd1 Vasp Cyfip1 Sema4b Efnb1 Pak3 Plxna3 Aplp2 Thy1 Dscaml1 Cspg5 Rac2 Arhgap44 Dbn1 Sema3f Brsk1 Dcdc2a Notch3 Sema7a Ss18l1 Nexn Dag1 Nyap1 Efna5 Islr2 Map1b Plxnb1 Cntn1 Map6 Slit3 Taok3 Btbd3 Tubb3 Rhog Ntf5 …
4.12E-06	328	1224	1.279032288	GO:0009790 embryo development	http://amigo.geneontology.org/amigo/term/GO:0009790	Gata3 Brca1 Hoxb9 Dvl2 Grhl2 Lrp5 Dusp2 Dvl1 Mfap5 Vasp Tead2 Pbx4 Col12a1 Hoxc9 Ccdc40 Chd7 Meis3 Tdrkh Hoxd9 Tprn Hoxb3 Myadm Hoxc4 Hoxd4 Wnt9a Axin2 Gata6 Ctnnb1 Sulf1 Kat2a Mbip Kat5 Sgf29 Grn Wnt4 Hoxa11 Inhba Snai1 Junb Frat1 Grem1 Itga5 Hoxb6 Mmp14 Mapk7 Col6a1 Col1a1 Itga3 Lamb1 Klf4 Ercc1 Map3k20 Mmp8 Pole AI597479 Aldh1a2 Itga2 Lama5 Mmp9 Rack1 Itgb3 Itgb4 Tgfb3 Myc Scrib Itgb5 Tnf Fbn2…
4.13E-06	218	765	1.360141652	GO:0031329 regulation of cellular catabolic process	http://amigo.geneontology.org/amigo/term/GO:0031329	Timp1 Apoc2 Cdc20 Carhsp1 Dram1 Fzr1 Trim27 Samd4 Clu Psme1 Csnk1e Rmc1 Adam8 Exosc8 Tnfrsf1b Rragc Rnf19b Sesn2 Trim30a Ophn1 Sesn3 Syncrip Trib1 Trib3 Lsm1 Tigar Rnf144b Sesn1 Dap Trim14 Bmf Dcp1b Rragb Csdc2 Zc3h12a Tent5c Trim30b Trim12c Trim30d Sh3rf2 Trim5 Rnf217 Arih2 Trim12a Trim6 Ecscr Dda1 Psme2b Plekhn1 Psme2 Hfe Mlst8 C9orf72 Hnrnpa0 Chfr Gipc1 Traf3ip2 Zfp36l1 Zswim8 Wnt10b Calcr Il3…
4.25E-06	167	559	1.425915353	GO:0006281 DNA repair	http://amigo.geneontology.org/amigo/term/GO:0006281	Ddb2 Rec8 Mcm2 Ercc1 Mcm5 Pole Tex15 Brca1 Eya2 Polm Mnat1 Fancc Mcm4 Msh2 Cdca5 Rad9a Pold4 Mus81 Mcm6 Rad51 Pcna Dclre1b Mutyh Rad54l Cdc7 Ung Mcm7 Aplf Xpc Rad18 Blm Ppp4c Gins4 Gins2 Rfc3 Fancd2 Polq Neil2 Apex1 Parp2 Zranb3 Wdhd1 Tigar Inip Pold1 Eme1 Neil3 Exo1 Timeless Pclaf Rbbp8 Mcm3 Spidr Sem1 Alkbh2 Palb2 Shld1 Mms22l Paxx Swsap1 Xrcc1 Rnaseh2a Mgmt Rad51b Nsmce2 Slx1b Smarcb1 Taf6l Vp…
4.62E-06	11	12	4.375226302	GO:0042590 antigen processing and presentation of exogenous peptide antigen via MHC class I	http://amigo.geneontology.org/amigo/term/GO:0042590	Mfsd6 Fcer1g Tapbp H2-K1 Tap1 Clec4a1 Fcgr1 Ifi30 Clec4b1 Clec4a2 Clec4a3
4.65E-06	140	453	1.475091348	GO:0043434 response to peptide hormone	http://amigo.geneontology.org/amigo/term/GO:0043434	Cav2 Stat3 Nr4a1 Anxa1 Nr4a2 Lpin3 Rab13 Slc2a1 Pik3r3 Leprotl1 Tyk2 Pkm Cyp11a1 Leprot Rab8b Pck2 Shc1 Erfe Cyp11b1 Scnn1b Fer Akt1 Sh2b2 Vamp2 Zfp36l1 Edn1 Uchl3 Il1b Stxbp3 Eif4ebp1 Ednra Smarcc1 Trib3 Mgarp Socs1 Egr1 Gdf15 Ptpre Trim72 Sorl1 Cited1 Socs3 Serpina3f Serpina1a Timp1 Col1a1 Tgfb1 Cybb Nfe2l2 Cdc6 Pip4k2b Arg1 Stc2 Btg2 Itgb3 Fos Srd5a1 Prkcd Myc Cyp1b1 Rhoq Slc29a2 Rela Hhex Got…
4.67E-06	117	364	1.534170262	GO:0007204 positive regulation of cytosolic calcium ion concentration	http://amigo.geneontology.org/amigo/term/GO:0007204	Cd52 Calm1 Trpm2 Cacna1d Trpv2 Fkbp1b F2rl1 Calcr Ccr1 Cxcr2 Htr2b Gpr35 Ccr9 Trpv6 Thy1 Slc8b1 Calm2 Trpv5 Ccr7 Lpar1 Ptger4 C3ar1 Cmklr1 Npsr1 Ackr2 Fpr1 F2r Cxcr6 Ccr2 C5ar1 F2rl3 Cxcr3 Gpr18 P2ry10 Fpr2 Cx3cr1 Ptgdr Gpr174 C5ar2 Ccr5 Flna Lck Edn1 Ptprc Xcl1 Clec4b1 Trpc6 Gper1 Ccl3 Bbc3 Tgfb1 Nol3 Gata2 Avpr1a Pik3cg Itgb3 Dlg4 Adcy5 Diaph1 Gsto1 Cdk5 Cxcl9 P2rx7 P2rx4 Cd19 Adm Rasa3 Cx3cl1 …
4.87E-06	38	83	2.185217079	GO:0034109 homotypic cell-cell adhesion	http://amigo.geneontology.org/amigo/term/GO:0034109	Syk Cxadr Fermt3 Fn1 Pdpn Lyn Emilin1 Megf11 Itgb3 Emilin2 Dsc2 Megf10 Tjp2 Stxbp1 Stxbp3 Cd9 P2ry12 Rap2b F11r Pkp2 Dsg2 Plaur Dsp Tspan32 Alox12 Plek Prkcd Serpine2 Cfh Prkcq Slc7a11 Vps33b Cd24a Ppia Il6 Il6ra Ccl5 Lgals1
5.23E-06	25	45	2.651652304	GO:0006509 membrane protein ectodomain proteolysis	http://amigo.geneontology.org/amigo/term/GO:0006509	Timp1 Adam19 Adam8 Tnfrsf1b Adam17 Adam10 Prkcq Rgma Apoe Ncstn Psen2 Mmp7 Erap1 Myh9 Tnf Pacsin3 Il1b Snx33 Adra2a Dag1 Bace2 Prtn3 Aph1b P2rx7 Rbmxl1
5.26E-06	22	37	2.837984628	GO:0002369 T cell cytokine production	http://amigo.geneontology.org/amigo/term/GO:0002369	Tnfrsf1b Vsir Xcl1 Hfe Il18r1 Il1r1 Traf2 Il1b Trpm4 Il18 Foxp3 B2m Gata3 Arg1 Rsad2 Il6 Smad7 Sash3 Nlrp3 Arid5a Ccr2 Lilrb4a
5.26E-06	22	37	2.837984628	GO:0002724 regulation of T cell cytokine production	http://amigo.geneontology.org/amigo/term/GO:0002724	Tnfrsf1b Vsir Xcl1 Hfe Il18r1 Il1r1 Traf2 Il1b Trpm4 Il18 Foxp3 B2m Gata3 Arg1 Rsad2 Il6 Smad7 Sash3 Nlrp3 Arid5a Ccr2 Lilrb4a
5.28E-06	416	1604	1.237878582	GO:0006811 ion transport	http://amigo.geneontology.org/amigo/term/GO:0006811	Calm1 Ramp2 Slc2a3 Cacnb3 Homer3 Cp Slc1a6 Ctns Clcnkb Slc4a1 Slc4a3 Hfe Clic1 Trpm2 Kcnq1 Kcnd1 Slc9a5 Cacna1d Stac2 Slc12a4 Trpv2 Scn1b Gabrp Fkbp1b Cacnb1 Slc25a29 Atp12a Slc38a2 Fgf12 Meltf Asic1 Slc4a8 Abcc1 Slc38a1 Slc37a1 Slc39a6 Anxa1 Cnih2 Slc16a3 Sfxn3 Kcnip2 Slc40a1 Slc9a4 Htr2b Slc20a1 Kcnab1 Kcnc4 Mcub Slc2a1 Slc9a1 Kcnab2 Kcnip4 Slc34a2 Tmem165 Tcaf2 Trpv6 Slc6a6 Rhcg Scnn1b Stim1 A…
5.32E-06	18	27	3.181982765	GO:0060907 positive regulation of macrophage cytokine production	http://amigo.geneontology.org/amigo/term/GO:0060907	Cd74 Sema7a Tlr3 Spon2 Tlr4 Tlr7 Pycard Myd88 Casp4 Mapkapk2 Rtn4 Casp1 Card9 Laptm5 P2rx7 Panx1 Plcg2 Ripk2
5.37E-06	79	223	1.690874249	GO:0031099 regeneration	http://amigo.geneontology.org/amigo/term/GO:0031099	Akirin1 Anxa1 Nrep Large1 Klf5 Wnt7a Dusp10 Capn3 Axl Tgfb1 Pgf Hmox1 Hfe Cdk1 Fkbp1b Lcp1 Myc Cldn1 Tnf Prps2 Notch1 Pcna Aurka Ccna2 Elavl4 Ptpn12 Hgf Anxa3 Adm F7 Gas6 Mmp2 Nnmt Tgfbr2 Cspg5 Ucp2 Ccl2 Nr0b2 Baat Dag1 Slc7a5 Tspo Dmd Map1b Bak1 Serpina10 Rgma Ugt1a1 Klf4 Ezh2 Bcl9 Adam17 Ifrd1 Ptprs Bin3 Wnt10b Cdkn1a Il6 Prrx1 Ptgfrn Tnc Cd9 Flna Thy1 Dysf Grn Sox15 Bex1 Selenon Jun Lamb2 Cebp…
5.45E-06	53	132	1.916421438	GO:0051282 regulation of sequestering of calcium ion	http://amigo.geneontology.org/amigo/term/GO:0051282	Calm1 Trpm2 Anxa6 Fkbp1b Htr2b Thy1 Slc8b1 Calm2 Npsr1 Flna Lck Ptprc Xcl1 Clec4b1 Bbc3 Tgfb1 Nol3 Itgb3 Diaph1 Gsto1 Cxcl9 Cd19 Rasa3 Cx3cl1 Plcg2 Cxcl10 Mcoln3 Lyn F2r P2ry6 F2rl3 Selenon Cemip Gper1 Camk2d Ccl19 Ngf Coro1a Bax Hap1 Ddit3 P2rx7 Chd7 Dmd Tpcn2 Capn3 Asph Itpr2 Ednra Tgfb2 Cxcr3 Ccr5 Ccl3
5.49E-06	58	149	1.857936245	GO:2001235 positive regulation of apoptotic signaling pathway	http://amigo.geneontology.org/amigo/term/GO:2001235	Tpd52l1 Tnfrsf12a Tnf Ddit3 Bcl10 Prkra Pea15a Serinc3 Prkcd Ripk3 Myc Bok Mal Tgfb2 Bmf Plagl2 Osm Lck Bbc3 Bax Rack1 Atf3 Dab2ip Traf2 Fbxw7 Nupr1 Pycard Becn1 Pml Mcl1 Thbs1 Inhba Traf7 S100a8 Trp53 Tnfsf12 Stk4 Apaf1 Rad9a Casp2 Ctsc Inhbb Bmpr1b Adora2a Nfatc4 Ptpn2 Itm2c Ptprc Flcn Runx3 Unc5b Clu Ralbp1 Pmaip1 Bcl2l11 Bcl2l14 Gper1 S100a9
5.67E-06	20	32	2.983108842	GO:1902751 positive regulation of cell cycle G2/M phase transition	http://amigo.geneontology.org/amigo/term/GO:1902751	Cdc25b Cdc25a Cdc25c Wnt10b Rab11a Cdk4 Fbxo5 Cdk1 Cdc7 Rrm1 Dtl Rcc2 Ccnb1 Camk2d Npm1 Rad51b Mta3 Hspa2 Smarcd3 Lmnb1
5.68E-06	446	1735	1.22694321	GO:0043933 protein-containing complex organization	http://amigo.geneontology.org/amigo/term/GO:0043933	Hip1r Celf2 Scin Chaf1a Sh3gl1 Taf6l Ppan Wdr1 Napa Cdt1 Vps72 Spire2 Pltp Pfn1 Cenpv Map1s Washc3 Dbnl Nle1 Vamp2 Evl Diaph3 Stmn4 Nde1 Hcls1 Chaf1b Mis18a Nckap5l Twf2 Arhgap28 Uqcc2 Snrpc Svil Cox7a2l Tapbp Diaph1 Cep192 Rps14 Fermt3 Hells Dnaaf5 Gsn Rad51 Eif6 Aar2 Celf3 Gtf2b Unc13b Capzb Stmn1 Kntc1 Cand2 Vasp Cttn Pwp2 Dnajc17 Diaph2 Ssh3 Dbn1 Uvrag H2-Aa H2-DMb2 Ckap2 Ssh2 Tapbpl Fchsd1 T…
5.75E-06	68	184	1.763925228	GO:0051701 biological process involved in interaction with host	http://amigo.geneontology.org/amigo/term/GO:0051701	Trim27 Ifitm3 Trim30a Trim14 Trim30b Trim12c Trim30d Ifitm6 Trim5 Ifitm2 Nectin2 Trim12a Trim6 Trim8 Bcl2l11 Trim21 Trim59 Naip5 Cav2 Tmprss2 Axl Chmp2b Nectin4 Itgb3 Cldn1 Ly6e Cd4 Jpt2 Npc1 Trim26 Cd74 Grk2 Gsn Chmp4c Clec5a Gas6 Nectin1 Tmprss4 Thoc5 Cd300ld Chmp4b Dag1 Pvr Trim62 Thoc6 Cd300lf Tpcn2 Ch25h Dppa1 Siva1 Vps37b Cldn9 Lgals1 Ctsb Pglyrp1 Vps18 Uvrag Pglyrp2 Fbln1 Bcl2l1 Mmp9 Ctsl …
6.00E-06	52	129	1.923989579	GO:0051209 release of sequestered calcium ion into cytosol	http://amigo.geneontology.org/amigo/term/GO:0051209	Calm1 Trpm2 Fkbp1b Htr2b Thy1 Slc8b1 Calm2 Npsr1 Flna Lck Ptprc Xcl1 Clec4b1 Bbc3 Tgfb1 Nol3 Itgb3 Diaph1 Gsto1 Cxcl9 Cd19 Rasa3 Cx3cl1 Plcg2 Cxcl10 Mcoln3 Lyn F2r P2ry6 F2rl3 Selenon Cemip Gper1 Camk2d Ccl19 Ngf Coro1a Bax Hap1 Ddit3 P2rx7 Chd7 Dmd Tpcn2 Capn3 Asph Itpr2 Ednra Tgfb2 Cxcr3 Ccr5 Ccl3
6.02E-06	220	777	1.351421251	GO:0061024 membrane organization	http://amigo.geneontology.org/amigo/term/GO:0061024	Cav2 Bbc3 Atp8b3 Stx1a Spire2 Anxa6 Plscr3 Dlg4 Vamp2 Stx8 Rhobtb2 Bin3 Trem2 Anxa1 Atp10a Mitd1 Stx6 Tor1b Sh3glb2 Pacsin3 Chmp4c Rab13 Abcb1b Rhoh Llcfc1 Arhgap25 Tmem43 Tmcc1 Stx4a Izumo1r Snx33 Rac2 Rtp4 Dysf Tmem30b Uvrag Atp13a2 Rab8b Atp8a1 Chmp4b Atp8b1 Xkr5 Abcb4 Lemd2 Myof Nlgn2 Rab7b Atp10b S100a9 Tmed9 Atp8b2 Nectin2 Cav3 Dppa1 Syt11 Rhog Trappc6a Chmp2b Ap3m2 Anxa2 Exoc6b Exoc1 S100a…
6.22E-06	45	106	2.02626261	GO:0070301 cellular response to hydrogen peroxide	http://amigo.geneontology.org/amigo/term/GO:0070301	Anxa1 Pcgf2 Ezh2 Cdkn2a Sphk1 Mapk7 Axl Trpm2 Nfe2l2 Cdk1 Arg1 Rack1 Edn1 Prkcd Rela Pycr1 Il18rap Ddr2 Pcna Src Hgf Foxp1 Pdgfd Becn1 Apex1 Prkaa1 Rhob Fabp1 Zfp580 Tnfaip3 Ripk3 Cyp1b1 Pdgfrb Epor Nol3 Fyn Capn1 Il6 Hk3 Lcn2 Ednra Trpc6 Sirpa Cfl1 Trp53
7.07E-06	58	150	1.845550004	GO:0001837 epithelial to mesenchymal transition	http://amigo.geneontology.org/amigo/term/GO:0001837	Pdpn Akna Tgfbr3l Tgfb1 Trim28 Hnrnpab Ovol2 Snai1 Axin2 Loxl3 Col1a1 Tiam1 Ctnnb1 Gata3 Tgfb3 Tcof1 Pdcd4 Smad7 Mark1 Dab2ip Notch1 Bmp2 Il1b Fam83d Sdcbp Glipr2 Mad2l2 Ezh2 Tgfb1i1 Fgfr2 Fgfr1 Tgfbr2 Loxl2 Wnt4 Lrg1 Cul7 Zfp750 Tgfb2 Dag1 Mcrip1 Grem1 Flna Heyl Sox9 Pofut2 Rtn4 Edn1 Has2 Emp2 Ednra Trim62 Dact3 Ager Trip10 Il6 Jag1 Olfm1 Vangl2
7.31E-06	66	178	1.769754459	GO:1903169 regulation of calcium ion transmembrane transport	http://amigo.geneontology.org/amigo/term/GO:1903169	Calm1 Cacnb3 Stac2 Fkbp1b Cacnb1 Stim1 Thy1 Stac Cbarp Calm2 Npsr1 Cacnb2 Clec4b1 Tgfb1 Psen2 Rgs9 Itgb3 Diaph1 Gsto1 Gpr35 Ptpn22 Gem Slc9a1 Cdk5 Cxcl9 Cd19 Cx3cl1 Rrad Gnb5 Cxcl10 Lyn Gjc2 Tlr9 F2r P2ry6 F2rl3 Selenon Cemip Gper1 Camk2d Cav3 Fyn Ngf Coro1a Bax Hap1 Pik3cg Pde4b Dysf Plcg2 Chd7 Dmd Hspa2 Capn3 Akt1 Nol3 Cacna1d Calcr Asph G6pdx Ednra Kcne3 Tgfb2 Cxcr3 Ahnak Xcl1
7.46E-06	29	57	2.428355268	GO:0002534 cytokine production involved in inflammatory response	http://amigo.geneontology.org/amigo/term/GO:0002534	Zc3h12a Stat3 Nos2 Apod Tnf Cd6 Ephb2 Ezh2 Pycard Myd88 Cuedc2 Tlr4 Il17d Sirpa Tlr6 Pld3 Appl2 Trem2 Pdcd4 Il1r2 Card9 Adcy7 Gpsm3 Nlrc3 Pld4 Gbp5 Mefv Il6 Lilrb4a
7.46E-06	29	57	2.428355268	GO:0043300 regulation of leukocyte degranulation	http://amigo.geneontology.org/amigo/term/GO:0043300	Fer Syk Lyn Cd177 Fes Fgr Cd300a Fcer1g Hmox1 Gata2 F2rl1 Nckap1l Stxbp1 Itgam Stx4a Cd84 Ptafr Unc13d Abr Lgals9 Spi1 Adora2b Rabgef1 Il4ra Rac2 Ccr2 Stxbp2 Pld2 Klrc1
7.46E-06	29	57	2.428355268	GO:1900015 regulation of cytokine production involved in inflammatory response	http://amigo.geneontology.org/amigo/term/GO:1900015	Zc3h12a Stat3 Nos2 Apod Tnf Cd6 Ephb2 Ezh2 Pycard Myd88 Cuedc2 Tlr4 Il17d Sirpa Tlr6 Pld3 Appl2 Trem2 Pdcd4 Il1r2 Card9 Adcy7 Gpsm3 Nlrc3 Pld4 Gbp5 Mefv Il6 Lilrb4a
7.51E-06	81	232	1.666426319	GO:0071241 cellular response to inorganic substance	http://amigo.geneontology.org/amigo/term/GO:0071241	Cpne5 Syt8 Mt3 Mt2 Mt1 Cpne2 Cpne7 Cpne8 Syt11 Fosb Hmox1 Mef2c Slc41a1 Dlg4 Fos Nfatc4 Slc40a1 Stk39 Adcy7 Hesx1 Dlg2 Jun Junb Jund Capn3 Cdh1 Serpinf1 Akt1 Daxx Itpkc Rasa4 Hfe Trpm2 Cybb Ncf1 Mmp9 Edn1 Cldn1 Nptx1 Rtf2 Ccna2 P2rx4 Rasal1 Blm Iqgap1 Chp2 Star Eif2ak3 Plcg2 Eef2k Becn1 Kcnc2 Ddx11 Atp13a2 Inhbb Tigar Timeless Slc25a24 Tspo Spidr Atf4 Tlr9 Kcnk3 Prkaa1 Alox5ap B2m Mapk3 Hvcn1 Ncs…
7.52E-06	176	600	1.400072417	GO:0072657 protein localization to membrane	http://amigo.geneontology.org/amigo/term/GO:0072657	Adam10 Tspan32 Dlg3 Ramp2 Zdhhc4 Bbc3 Rab3b Rab11a Zdhhc24 Stac2 Zfyve27 Rab3d Dlg4 Zdhhc20 Fyb Scrib Pacs1 Rab40c Ehd4 Rab13 Tmeff1 Gpc2 Tcaf2 Stac Rtp4 Arhgap44 Zdhhc15 Zdhhc14 Ramp1 Grip1 Tcaf1 Rab8b Tspan15 Zdhhc18 Arl5c Zdhhc1 Pkp2 Vps37d Wdr72 Vps37c Dlg2 Gpc3 Gpc6 Flot1 Flot2 Vps37b Ehd2 Hps6 Fyb2 Ankrd39 Tgfb1 Clip3 Emp2 Washc1 Rhoq Pkdcc Sytl2 Bag4 Dag1 Clstn1 Arf6 Nlgn2 Fcer1g Cdh1 Mmp1…
7.73E-06	30	60	2.386487074	GO:0071622 regulation of granulocyte chemotaxis	http://amigo.geneontology.org/amigo/term/GO:0071622	Akirin1 Cmklr1 S100a14 Cxcl17 Cd74 Ptprj Xcl1 Ccl2 Csf1 Edn1 Cxcr2 Bst1 Rac2 Ccr7 Camk1d Mospd2 Mapk3 Ccl19 C5ar2 Lbp Nckap1l Dysf C3ar1 C5ar1 Sell Il1b Ednra Cx3cl1 Ccl5 Trem1
7.74E-06	24	43	2.663985571	GO:0070232 regulation of T cell apoptotic process	http://amigo.geneontology.org/amigo/term/GO:0070232	Pdcd1 Nfkbid Tgfb2 Cd274 Prkcq Prkd2 Lgals3 Bbc3 Ripk3 Bcl2l11 Slc46a2 Blm Vhl Bcl3 Trp53 Il7r St3gal1 Ada Arg2 Adam8 P2rx7 Serpinb9 Cd27 Ccl5
7.89E-06	31	63	2.348606326	GO:0030865 cortical cytoskeleton organization	http://amigo.geneontology.org/amigo/term/GO:0030865	Fhod1 Rnd3 Rac3 Llgl1 Rhobtb3 Rhobtb2 Nckap1l Fmnl3 Rhoq Rhoh Rac2 Rtkn Fmnl2 Anln Rhod Rhob Rnd1 Rhog Ehd2 Epb41l2 Plek Racgap1 Tnf Epb41l1 Cdk5 Arf6 Wdr1 Plec Cavin3 Rab13 Actn1
8.08E-06	19	30	3.022883627	GO:1905523 positive regulation of macrophage migration	http://amigo.geneontology.org/amigo/term/GO:1905523	Akirin1 Cmklr1 Cxcl17 Ptprj Ccl2 Csf1 Trem2 P2rx4 Cx3cl1 Cx3cr1 Mapk3 Mmp14 Rtn4 C3ar1 C5ar1 Ccl5 P2ry12 Trem1 Ccr7
8.41E-06	134	434	1.473683262	GO:0050767 regulation of neurogenesis	http://amigo.geneontology.org/amigo/term/GO:0050767	Sema6b Zfyve27 Dbnl Hes1 Sema4c Ngf Tnfrsf1b Plxna1 Bhlhe40 Plxnd1 Bhlhe41 Sema4b Plxna3 Thy1 Faim Heyl Dbn1 Sema3f Sema7a Ss18l1 Islr2 Plxnb1 Map6 Plxnc1 Ctnnb1 Crabp2 Neurl1a Ywhah Ccl11 Wnt7b Tnfrsf12a Trem2 Fn1 Notch1 Bmp2 Ephb2 Mt3 Anxa2 Lif Kdm1a Clcf1 S100a10 Hoxb3 Gper1 Sox11 Serpinf1 Tgfb1 Kit Rtn4 Prkch Myc Twf2 Tnf Prpf19 Il33 Parp6 Obsl1 Serpine2 Anapc2 Spint1 Il1b E2f1 Mme Tlr2 Smarc…
8.42E-06	45	107	2.007325576	GO:2000117 negative regulation of cysteine-type endopeptidase activity	http://amigo.geneontology.org/amigo/term/GO:2000117	Nol3 Cast Naip1 Cst7 Naip5 Naip6 Naip2 Wnt9a Akt1 Nr4a1 Ifi202b Bcl2a1d Klf4 Rps6ka1 Pax2 Cd44 Bcl2l1 Mmp9 Adora2a Serpinb9b Tnf Src Hgf Cd27 Gas6 Ltf Thbs1 Serpinb9 Plaur Sfn Fabp1 Birc2 Arrb2 Cdkn2d Il9r Cryab Mical1 Nle1 Bcl2l12 Birc5 Grk2 Il6 Mt3 Ifi204 Ifi207
8.49E-06	135	438	1.471122169	GO:0051656 establishment of organelle localization	http://amigo.geneontology.org/amigo/term/GO:0051656	Fer Rab11a Hap1 Spire2 Myo1b Ltv1 Cep83 Myo1g Myo19 Llgl1 Syk Nde1 Ndc80 Incenp Cdca5 Cenpf Nuf2 Kif5c Eif6 Cdk5 Mad1l1 Rab27a Myo1e Myo5c Myo1d Cdk5rap2 Mreg Ccnb1 Lyn Myo15 Bicdl2 Pard3b Fes Npm1 Tmed9 Nectin2 Psrc1 Spdl1 Ap1ar Snapin Trappc6a Birc5 Aurkb Cdca8 Ap3m2 Exoc6b Exoc1 Borcs6 Bloc1s2 Myh9 Fgr Ap1s2 Map4 Cd300a Armcx3 Fcer1g Spag5 Chmp2b Hmox1 Kit Cdt1 Gata2 Map1s Nefh Limk2 Sdc1 Pinx…
8.57E-06	192	666	1.375992547	GO:0051668 localization within membrane	http://amigo.geneontology.org/amigo/term/GO:0051668	Adam10 Tspan32 Dlg3 Ramp2 Zdhhc4 Bbc3 Dennd1c Rab3b Rab11a Zdhhc24 Stac2 Zfyve27 Rab3d Dlg4 Zdhhc20 Fyb Scrib Washc1 Pacs1 Rab40c Ehd4 Rab13 Tmeff1 Gpc2 Tcaf2 Stac Rtp4 Arhgap44 Exoc6b Zdhhc15 Zdhhc14 Ramp1 Grip1 Ptpn23 Exoc1 Tcaf1 Rab8b Tspan15 Zdhhc18 Arl5c Zdhhc1 Pkp2 Vps37d Wdr72 Vps37c Arl4c Dlg2 Gpc3 Gpc6 Flot1 Flot2 Vps37b Ehd2 Hps6 Fyb2 Arhgap8 Ankrd39 Tgfb1 Rala Clip3 Emp2 Rhoq Pkdcc Syt…
8.63E-06	51	127	1.916706154	GO:0045931 positive regulation of mitotic cell cycle	http://amigo.geneontology.org/amigo/term/GO:0045931	Anxa1 Cdca5 Cdc25b Anapc4 Cdc25a Cdc25c Wnt10b Fgfr1 Ube2c Akt1 Tgfb1 Rab11a Cdt1 Cdk4 Fbxo5 Cdk1 Rrm2 Tert Adamts1 Smoc2 Aif1 Ddr2 Ttl Sass6 Stil Cdc7 Asns Rrm1 Apex1 Dtl Rcc2 Ccnb1 Usp22 Adam17 Camk2d Ube2e2 Rad51b Nsmce2 Sphk1 Hes1 Shb Mta3 Tmod3 Hspa2 Dbf4 Birc5 Prap1 Smarcd3 Mad1l1 Eif4ebp1 Lmnb1
8.63E-06	51	127	1.916706154	GO:0051304 chromosome separation	http://amigo.geneontology.org/amigo/term/GO:0051304	Ube2c Top2a Mus81 Anapc4 Kntc1 Mad1l1 Mad2l1 Ttk Eme1 Cdk5rap2 Bub1b Espl1 Cenps Smarcb1 Cdc20 Birc5 Aurkb Ndc80 Incenp Dpf2 Nuf2 Cdca8 Smarcd3 Actb Dpf1 Bcl7c Smarca4 Smarcc1 Smarce1 Top3a Cdt1 Chfr Cdc6 Fbxo5 Trip13 Nek6 Bub1 Lcmt1 Plk1 Zwilch Ccnb1 Cenpe Nsmce2 Spdl1 Ncaph Tex11 Ncapg Smc2 Ncapg2 Cep192 Prap1
9.10E-06	44	104	2.019335216	GO:1905818 regulation of chromosome separation	http://amigo.geneontology.org/amigo/term/GO:1905818	Ube2c Anapc4 Kntc1 Mad1l1 Mad2l1 Ttk Cdk5rap2 Bub1b Smarcb1 Cdc20 Birc5 Aurkb Ndc80 Incenp Dpf2 Nuf2 Cdca8 Smarcd3 Actb Dpf1 Bcl7c Smarca4 Smarcc1 Smarce1 Cdt1 Chfr Cdc6 Fbxo5 Trip13 Nek6 Bub1 Lcmt1 Plk1 Zwilch Ccnb1 Cenpe Nsmce2 Spdl1 Ncapg Smc2 Ncaph Ncapg2 Cep192 Prap1
9.22E-06	53	134	1.887818133	GO:0051208 sequestering of calcium ion	http://amigo.geneontology.org/amigo/term/GO:0051208	Calm1 Trpm2 Anxa6 Fkbp1b Htr2b Thy1 Slc8b1 Calm2 Npsr1 Flna Lck Ptprc Xcl1 Clec4b1 Bbc3 Tgfb1 Nol3 Itgb3 Diaph1 Gsto1 Cxcl9 Cd19 Rasa3 Cx3cl1 Plcg2 Cxcl10 Mcoln3 Lyn F2r P2ry6 F2rl3 Selenon Cemip Gper1 Camk2d Ccl19 Ngf Coro1a Bax Hap1 Ddit3 P2rx7 Chd7 Dmd Tpcn2 Capn3 Asph Itpr2 Ednra Tgfb2 Cxcr3 Ccr5 Ccl3
9.24E-06	95	285	1.590991382	GO:0060485 mesenchyme development	http://amigo.geneontology.org/amigo/term/GO:0060485	Sema6b Anxa6 Sox8 Sema4c Pdpn Sema4b Sema3f Sema7a Akna Tgfbr3l Tgfb1 Trim28 Hnrnpab Edn1 Wnt10a Ovol2 Snai1 Tbx2 Axin2 Loxl3 Col1a1 Tiam1 Ctnnb1 Gata3 Tgfb3 Tcof1 Pdgfrb Pdcd4 Smad7 Fn1 Mark1 Dab2ip Notch1 Bmp2 Il1b Zfp64 Fam83d Sdcbp Glipr2 Mad2l2 Ezh2 Tgfb1i1 Fgfr2 Fgfr1 Tgfbr2 Loxl2 Wnt4 Lrg1 Cul7 Zfp750 Tgfb2 Dag1 Mcrip1 Grem1 Scx Aldh1a2 Nos3 Tead2 Flna Ednra Heyl Six1 Mapk3 Acvrl1 Sox9 Mef…
9.31E-06	104	319	1.556079346	GO:0071375 cellular response to peptide hormone stimulus	http://amigo.geneontology.org/amigo/term/GO:0071375	Cav2 Stat3 Nr4a1 Nr4a2 Lpin3 Rab13 Pik3r3 Leprotl1 Tyk2 Pkm Cyp11a1 Leprot Rab8b Pck2 Shc1 Erfe Cyp11b1 Scnn1b Fer Akt1 Sh2b2 Vamp2 Zfp36l1 Edn1 Uchl3 Il1b Eif4ebp1 Ednra Smarcc1 Trib3 Mgarp Socs1 Gdf15 Ptpre Trim72 Sorl1 Socs3 Tgfb1 Nfe2l2 Cdc6 Pip4k2b Arg1 Itgb3 Fos Srd5a1 Prkcd Myc Cyp1b1 Rhoq Slc29a2 Rela Got1 Pip4k2c Usf1 Ddr2 Pip4k2a Prkcq Fbn1 Src Ccna2 Hmgcs2 Bcar3 Nfkb1 Slc9a1 Cyfip1 Sta…
9.58E-06	22	38	2.763300822	GO:0002446 neutrophil mediated immunity	http://amigo.geneontology.org/amigo/term/GO:0002446	Trem1 Cd177 Dnase1l3 Cxcl1 Scnn1b Stxbp2 Arg1 F2rl1 Card9 Stxbp3 Anxa3 Itgam Ptafr Irak4 Abr Myd88 Spi1 Wdr1 Ncf1 Syk Cxcl5 Cd300lb
9.59E-06	16	23	3.320329842	GO:0031579 membrane raft organization	http://amigo.geneontology.org/amigo/term/GO:0031579	Cav2 Cav3 Emp2 Npc1 Gsn Anxa2 Colec12 Rftn1 S100a10 Flot1 Myadm Ptprc Dock2 Cln3 Abca7 Clec2i
9.70E-06	69	190	1.733343243	GO:0043405 regulation of MAP kinase activity	http://amigo.geneontology.org/amigo/term/GO:0043405	Tpd52l1 Kit Irak3 Pik3r5 Ptprj Pdgfd Trib1 Trib3 Dusp10 Ccr7 Dvl2 Ajuba Pdgfrb Adam8 Il1b Mif Aida Ccl19 Pdgfb Apoe Cd40 Pik3cg Edn1 Prkcd Stk38 Tnf Pdgfa Htr2b Tnfrsf11a Dab2ip Traf2 Bmp2 Edn3 Src Gba Uchl1 Ezh2 Tgfa Iqgap1 Fgfr1 Csk Adra2a Thbs1 Tlr9 Taok3 Cav3 Fgd2 Vangl2 Magi3 Ager Ksr1 Syk Map3k12 Rgs2 Ptprc P2rx7 Tlr4 Lyn Sorl1 Nup62 Tgfb1 Il1rn Ptpn22 Ptpn5 Cd300a Cd24a Tlr6 Mef2c Pdcd4
1.02E-05	72	201	1.709722083	GO:0031334 positive regulation of protein-containing complex assembly	http://amigo.geneontology.org/amigo/term/GO:0031334	Evl Vasp Cdk5rap2 Cdc42ep4 Cdc42ep2 Slain1 Gm14137 Cdc42ep5 Hip1r Wnt10b Cxcl13 Src Fchsd1 Tlr4 Bmf Cd24a Tlr6 Nr1h2 Psrc1 Fer Bbc3 Bax Ccl24 Cdt1 Git1 Piezo1 Pfn1 Rack1 Ccl11 Wars Syk Lcp1 Clu Ajuba Nckap1l Tnf Ppp2r5b Dab2ip Bcl2l11 Cdh17 Fscn1 Cttn Cdh5 Tirap Myd88 Plcg2 Isg15 Spidr Mmp3 Arf6 Hrk Lgals3 Map1b Fes Skap1 Bak1 Trp53 Cav3 Gbp5 Kirrel Grb2 Abca1 Plek Mlst8 Pycard Bag4 Zdhhc1 Tgfb1 …
1.03E-05	37	82	2.153659066	GO:0043525 positive regulation of neuron apoptotic process	http://amigo.geneontology.org/amigo/term/GO:0043525	Tnf Bcl2l11 Tyrobp Trp53 Grik5 Bax Ctnnb1 Mybl2 Fbxw7 Cdk5 Casp2 Pak3 Casp3 Mcl1 Tgfb2 Jun Ccl3 Bbc3 Rapsn Nfatc4 Pmaip1 Ddit3 Grn Atf4 Musk Ager Ralbp1 Ppp2r2b Ncf2 Optn Lcn2 Il1b Tnfrsf1a Nupr1 Egr1 Il18 Hrk
1.04E-05	49	121	1.932857299	GO:0002708 positive regulation of lymphocyte mediated immunity	http://amigo.geneontology.org/amigo/term/GO:0002708	Cd40 Tnfsfm13 Klrk1 Klrc1 Cd226 Shld1 Nectin2 H2-M3 Tap2 Xcl1 Hmces Lag3 Clcf1 Cd24a H2-K1 H2-T23 H2-D1 Il18r1 Il1r1 Mr1 Traf2 Il1b Mad2l2 Btk Il18 B2m Tnf Vav1 Gata3 Fcgr1 Rsad2 Trem2 Msh2 C3 Il6 Cd28 Il18rap Ptprc P2rx7 Sash3 Nlrp3 Arid5a Foxp3 Fcer1g Exosc6 Tgfb1 Slamf6 Gimap3 Pvr
1.05E-05	27	52	2.478275038	GO:0038066 p38MAPK cascade	http://amigo.geneontology.org/amigo/term/GO:0038066	Ager Ptpn22 Rell2 Rell1 Spi1 Zfp36l1 Hgf Zfp36 Map3k20 Gadd45b Ncf1 Xdh Stk39 Bmp2 Gadd45a Dusp10 Ulk4 Zc3h12a Ccr2 Sphk1 Il1b Mapkapk2 Trem2 Dab2ip Gdf6 Cav3 Prmt1
1.11E-05	28	55	2.429877748	GO:0033003 regulation of mast cell activation	http://amigo.geneontology.org/amigo/term/GO:0033003	Fer Syk Cd226 Lyn Fes Nectin2 Dppa1 Fgr Cd300a Fcer1g Cd300lb Lilrb4a Hmox1 Gata2 Stxbp1 Cd84 Milr1 Cnr1 Unc13d Adora2b Rabgef1 Il4ra Rac2 Ptpre Cd300lf Stxbp2 Pld2 Cnr2
1.14E-05	18	28	3.068340523	GO:0032703 negative regulation of interleukin-2 production	http://amigo.geneontology.org/amigo/term/GO:0032703	Vsig4 Gata3 Lag3 Cd276 Foxp3 Homer3 Cd34 Tnfaip3 Havcr2 Trim27 Hdac7 Kat5 Ptprc Laptm5 Zfp36 Sftpd Lilrb4a Xcl1
1.14E-05	23	41	2.677522083	GO:1902624 positive regulation of neutrophil migration	http://amigo.geneontology.org/amigo/term/GO:1902624	Cd74 Xcl1 Edn1 Nckap1l Adam8 Cxcr2 Il1a Rac2 Ccr7 Mospd2 Ccl19 Lbp Rtn4 Il1r1 Dysf Camk1d C3ar1 C5ar1 Fut4 Sell Il1b Ednra Ptger4
1.17E-05	175	600	1.39211746	GO:0032870 cellular response to hormone stimulus	http://amigo.geneontology.org/amigo/term/GO:0032870	Cav2 Ramp2 Rarg Ebi3 Stat3 Tshr Nr4a1 Anxa1 Nr4a2 Lpin3 Src Rab13 Pik3r3 Leprotl1 Pgr Tyk2 Kank2 Pkm Cyp11a1 Ramp1 Leprot Rab8b Rara Ptger4 Pck2 Shc1 Erfe Sstr2 Gper1 Cyp11b1 Scnn1b Nr1h2 Fer Akt1 Sh2b2 Kit Gata6 Nsmf Ddit4 Vamp2 Zfp36l1 Edn1 Uchl3 Fbxo32 Wnt10b Npc1 Il1b Eif4ebp1 Ednra Smarcc1 Trib3 Mgarp Socs1 Gdf15 Ptpre Trim72 Pid1 P2ry6 Efna5 Sorl1 Socs3 Smyd3 Naip6 Naip2 Axin2 Serpinf1 Slc5…
1.17E-05	192	669	1.369822177	GO:0048812 neuron projection morphogenesis	http://amigo.geneontology.org/amigo/term/GO:0048812	Sema6b Efnb2 Ephb3 Epha2 Aplp1 Lama5 Zfyve27 Map1s Unc5b Dbnl Nrcam Emb Nckap1l Enah Nptx1 Unc5a Sema4c Nfasc Kif5c Notch1 Dclk1 Ngf Efna4 Ephb2 Cdk5 Rhoh Actb Ephb4 Ephb6 Plxna1 Plxnd1 Vasp Cyfip1 Sema4b Efnb1 Pak3 Plxna3 Aplp2 Thy1 Dscaml1 Rac2 Arhgap44 Dbn1 Sema3f Brsk1 Dcdc2a Notch3 Sema7a Ss18l1 Nexn Dag1 Nyap1 Efna5 Islr2 Map1b Plxnb1 Cntn1 Map6 Slit3 Taok3 Btbd3 Tubb3 Rhog Ntf5 Plxnc1 Ntn3…
1.18E-05	32	67	2.279629443	GO:1901224 positive regulation of NIK/NF-kappaB signaling	http://amigo.geneontology.org/amigo/term/GO:1901224	Trip6 Cd14 Havcr2 Cd86 Il18 Grem1 Nfat5 Ager Edn1 Tnf Rela Pdcd4 Nmi Il1b Tlr2 Tlr3 Tradd Rtkn2 Tlr4 Tlr7 Tlr9 Ptp4a3 Sphk1 Ccl19 Nlrp12 Mmp8 Ifi35 Trem2 Eif2ak2 Il18r1 Laptm5 Ago1
1.21E-05	40	92	2.075206151	GO:1902099 regulation of metaphase/anaphase transition of cell cycle	http://amigo.geneontology.org/amigo/term/GO:1902099	Ube2c Anapc4 Kntc1 Mad1l1 Mad2l1 Ttk Cdk5rap2 Bub1b Smarcb1 Cdc20 Birc5 Aurkb Ndc80 Incenp Dpf2 Nuf2 Cdca8 Smarcd3 Actb Dpf1 Bcl7c Smarca4 Smarcc1 Smarce1 Cdt1 Chfr Cdc6 Fbxo5 Trip13 Nek6 Bub1 Lcmt1 Plk1 Zwilch Ccnb1 Cenpe Nsmce2 Spdl1 Cep192 Prap1
1.25E-05	15	21	3.409267248	GO:0045624 positive regulation of T-helper cell differentiation	http://amigo.geneontology.org/amigo/term/GO:0045624	Anxa1 Ccr7 Ccr2 Il6 Ccl19 Rara Il4ra Hlx Nlrp3 Nfkbiz Nfkbid Il18 Ripk2 Shb Irf1
1.25E-05	15	21	3.409267248	GO:1905153 regulation of membrane invagination	http://amigo.geneontology.org/amigo/term/GO:1905153	Trem2 Siglece Gata2 Itga2 F2rl1 Plcg2 C3 Appl2 Nckap1l Abca7 Ager Fcgr1 Lbp Cd300a Syt11
1.28E-05	63	170	1.768808066	GO:0007254 JNK cascade	http://amigo.geneontology.org/amigo/term/GO:0007254	Wnt7b Traf5 Traf1 Traf2 Rassf2 Wnt7a Eda2r Dusp10 Ankrd6 Sh3rf2 Tnf Il1b Cd27 Tlr3 Mdfi Tlr4 Aida Cdc42ep5 Tpd52l1 Daxx Map3k20 Gadd45b Ager Ncf1 Mbip F2rl1 Map3k12 Gps2 Dab2ip Card9 Il1a Mecom Pycard Tirap Trib1 Myd88 Gadd45a Map4k1 Ulk4 Mdfic Unc5cl Rap2a Zfp622 Magi3 Irak4 Taok3 Ccl19 Prmt1 Mmp8 Nfkb1 Sirpa Ripk2 Tlr7 Akt1 Naip1 Fgf12 Ptpn22 Ptger4 Naip5 Naip6 Naip2 Pdcd4 Lmnb1
1.29E-05	39	89	2.091527997	GO:0030071 regulation of mitotic metaphase/anaphase transition	http://amigo.geneontology.org/amigo/term/GO:0030071	Ube2c Anapc4 Kntc1 Mad1l1 Mad2l1 Ttk Cdk5rap2 Bub1b Smarcb1 Cdc20 Birc5 Aurkb Ndc80 Incenp Dpf2 Nuf2 Cdca8 Smarcd3 Actb Dpf1 Bcl7c Smarca4 Smarcc1 Smarce1 Cdt1 Cdc6 Fbxo5 Trip13 Nek6 Bub1 Lcmt1 Plk1 Zwilch Ccnb1 Cenpe Nsmce2 Spdl1 Cep192 Prap1
1.29E-05	39	89	2.091527997	GO:0045576 mast cell activation	http://amigo.geneontology.org/amigo/term/GO:0045576	Fer Syk Cd226 Lyn Fes Nectin2 Dppa1 Fgr Rhoh Cd300a Fcer1g Cd300lb Lilrb4a Hmox1 Kit Gata2 Stxbp1 Lat Btk Cd84 Milr1 Lat2 Cnr1 Unc13d Ptgdr Lcp2 Adora2b Rabgef1 Il4ra Rac2 Ptpre Cd300lf Rab44 Stxbp2 Cd48 Pld2 Cnr2 Bcl10 Tlr4
1.33E-05	276	1019	1.292778081	GO:0007417 central nervous system development	http://amigo.geneontology.org/amigo/term/GO:0007417	Sox9 Lsr Scin Pafah1b3 Aplp1 Rfx4 Grhl2 B3gnt5 Synj2 Nfasc Nr4a2 Gsn Hsd3b1 Tnfrsf1b Lrp8 Ephb2 Mxra8 Ephb6 Tacc2 Pbx4 Aplp2 Sct Akna Zfhx2 Hesx1 Chd7 Meis3 Marcksl1 Cntn1 S100a9 Cend1 Btbd3 Tacc1 Marcks Ctnnb1 Lmx1a Rbbp7 Jakmip1 Ephb3 Nrcam Wnt7b Hes1 Trem2 Notch1 Bmp2 Il1b Elavl4 Wnt7a Tyrobp Mt3 Lif Egr2 Sema7a Clcf1 Hoxb3 Trp53 Cdh1 Sema6b Ckb Lamb1 Ncstn Wdr1 Ctns Neurl1a Cnp Zmiz1 Fzd3 Ald…
1.46E-05	74	210	1.681905176	GO:0043491 protein kinase B signaling	http://amigo.geneontology.org/amigo/term/GO:0043491	Axl Gas6 Bank1 Phlda3 Cd40 Tnf Lox Adam8 Cd28 Pik3c2b Sesn3 Hpse Sesn1 Chil1 Akt1 Epha2 Gata3 Sfrp5 Rcn3 Rack1 Rtn4 Pik3cg Hcls1 Xdh Ptprj Ddit3 Itgb1 Pdgfa Il1b Src F3 Pik3r3 P2rx4 F7 Fgfr1 Cx3cl1 Rras Gdf15 Il18 Pik3cd Dag1 Thbs1 Nop53 Cx3cr1 Gper1 Arrb2 Ccl19 Tpbg Sox9 Zfp36l1 Sesn2 Flcn Cavin3 Bag4 Meis3 Lemd2 Cav3 Tgfb1 Klf4 Calcr Vegfb Il6 Mt3 Rasd2 Ccl5 Ccl12 Ccl2 Fam110c P2ry12 Rara Osm C…
1.46E-05	125	403	1.480451038	GO:0051098 regulation of binding	http://amigo.geneontology.org/amigo/term/GO:0051098	Arhgap28 Pbxip1 Ckmt1 Calm1 Tgfb1 Trim28 Ctnnb1 Mfng Myc Hes1 Nfatc4 Src Fbxw7 Smarcd3 Lfng Actb Plxnd1 Blm Zfp90 Trib3 Mdfi Lif Calm2 Spon1 Tgfb2 Gas8 Id1 Cdkn2a Zfpm1 Wfikkn1 Pdgfb Hip1r Snapin Akt1 Tiam1 Gtf2f1 Apoe Bax Ralb Hmox1 Cdt1 Hfe Gmnn Cdk9 Ppp2cb Itga2 Gata3 Slpi Mmp9 Stk4 Rack1 Aurkb Tert Pinx1 Csnk1e Parp9 Cdkn1a Gzma Efhb Lox Ddit3 Mitd1 Itga4 Bmp2 E2f1 Aurka Gtf2b Stmn1 Zfp593 Ma…
1.46E-05	250	911	1.309817274	GO:0030001 metal ion transport	http://amigo.geneontology.org/amigo/term/GO:0030001	Calm1 Ramp2 Cacnb3 Homer3 Cp Hfe Trpm2 Kcnq1 Kcnd1 Slc9a5 Cacna1d Stac2 Slc12a4 Trpv2 Scn1b Fkbp1b Cacnb1 Atp12a Fgf12 Meltf Asic1 Slc39a6 Kcnip2 Slc40a1 Slc9a4 Htr2b Kcnab1 Kcnc4 Mcub Slc9a1 Kcnab2 Kcnip4 Tmem165 Trpv6 Slc6a6 Scnn1b Stim1 Slc9a9 Trpc6 Thy1 Ltf Stac Slc8b1 Kcnk1 Atp2c2 Ramp1 Scn7a Kcne3 Cbarp Kcnc2 Calm2 Slc6a20a Trpv5 Slc12a9 Kcnh3 Trpm4 Orai2 Kcns1 Atp1a3 Npsr1 Kcns3 Orai3 Slc3…
1.52E-05	147	490	1.431892244	GO:0009410 response to xenobiotic stimulus	http://amigo.geneontology.org/amigo/term/GO:0009410	Cyp2u1 Gsta4 Cyp2s1 Gsta1 Ugt1a1 Ugt1a2 Gm3776 Mef2c Ccl4 Nos2 Fos Myc Npc1 Ankrd1 Smtnl1 Pcna E2f1 Pde4b Uchl1 Mcm7 Pde4a Ppp1r14a Pde3a Jun Aldh1a1 Trp53 Cdh1 Lck Ccl3 Col1a1 Itga3 Tgfb1 Fosb Eno2 Pgf Hmox1 Gata6 Cdk4 Ctnnb1 Fzd3 Kcnq1 Ehmt2 Cybb Itga2 Gata3 Nfe2l2 Ahr Cdk1 Arg1 Adora2a Guk1 Itgb3 Eftud2 Edn1 Srd5a1 Nckap1l Abcc1 Cyp1b1 Tnf Lox Rbm22 Fosl1 Gsto1 Pdgfa Htr2b Pam Rad51 Il1b Dnmt3…
1.55E-05	41	96	2.038457709	GO:0014910 regulation of smooth muscle cell migration	http://amigo.geneontology.org/amigo/term/GO:0014910	Pdgfrb Egfl7 Pdgfb Mef2c Itga2 Nfe2l2 Itgb3 Tert Myc Has2 Adamts1 Cyp1b1 Aif1 Coro1b Pdgfa Ddr2 Src S100a11 Dock7 Iqgap1 Pdgfd Tpm1 Trib1 Apex1 Serpine1 Lpar1 S1pr2 P2ry6 Sorl1 Camk2d Plxna1 Tlr4 Ager Postn Pgr Ccl5 Egr1 Il18 Ptger4 Rapgef4 Tmsb4x
1.58E-05	14	19	3.516928319	GO:0002827 positive regulation of T-helper 1 type immune response	http://amigo.geneontology.org/amigo/term/GO:0002827	Xcl1 H2-Ab1 Il18r1 Il1r1 Il1b Il18 Il27ra Slc11a1 Arid5a Ripk2 Ccr2 Nlrp10 Pla2g4a Il12rb1
1.59E-05	17	26	3.120790789	GO:0051984 positive regulation of chromosome segregation	http://amigo.geneontology.org/amigo/term/GO:0051984	Birc5 Aurkb Incenp Cdca8 Cdt1 Cdc6 Kat5 Rad18 Becn1 Rcc2 Ccnb1 Ncapg Smc2 Ncaph Ncapg2 Prap1 Mad1l1
1.59E-05	63	171	1.75846416	GO:0042770 signal transduction in response to DNA damage	http://amigo.geneontology.org/amigo/term/GO:0042770	Cdk1 Cd74 Rad9a Mus81 Wdr76 Chek2 Usp28 Topbp1 Fancd2 Dtl Eme1 Clspn Ticrr Brca1 Bard1 Rad51 Cdkn2a Cdkn1a D7Ertd443e Chek1 Mif Trp53 Zfp385a Foxm1 Map3k20 Cd44 Fzr1 Donson Prpf19 Ankrd1 Kat5 Smyd2 E2f1 Rpa2 Sesn2 Mad2l2 Casp2 Blm Plk1 Thoc5 Brsk1 Gadd45a Kdm1a Ints7 Acer2 Nop53 Snai1 Rhno1 Bcl3 Grb2 Taok3 Sox4 Msh2 Xpc Npm1 Pmaip1 Batf Pml Trex1 Ppp2r5c Prap1 Sp100 Rbm38
1.59E-05	19	31	2.925371252	GO:0032633 interleukin-4 production	http://amigo.geneontology.org/amigo/term/GO:0032633	Gata3 Cd3e Nlrp3 Foxp3 Cebpb Havcr2 Irf4 Ddit3 Cd28 Rara Slc7a5 Zfpm1 Il33 Icosl Cd83 Syk Prkcq Sash3 Fcer1g
1.59E-05	19	31	2.925371252	GO:0032673 regulation of interleukin-4 production	http://amigo.geneontology.org/amigo/term/GO:0032673	Gata3 Cd3e Nlrp3 Foxp3 Cebpb Havcr2 Irf4 Ddit3 Cd28 Rara Slc7a5 Zfpm1 Il33 Icosl Cd83 Syk Prkcq Sash3 Fcer1g
1.59E-05	19	31	2.925371252	GO:2000108 positive regulation of leukocyte apoptotic process	http://amigo.geneontology.org/amigo/term/GO:2000108	Anxa1 Pdcd1 Lyn Nfkbid Tgfb2 Cd24a Cd274 Pik3cd Bbc3 Bax Myc Bcl2l11 Cdkn2a Mef2c Adam8 P2rx7 Trp53 Ccl5 Hcar2
1.63E-05	44	106	1.981234552	GO:0014909 smooth muscle cell migration	http://amigo.geneontology.org/amigo/term/GO:0014909	Pdgfrb Egfl7 Pdgfb Ddr1 Mef2c Itga2 Nfe2l2 Itgb3 Tert Myc Has2 Adamts1 Cyp1b1 Aif1 Coro1b Pdgfa Ddr2 Src S100a11 Dock7 Iqgap1 Pdgfd Tpm1 Trib1 Apex1 Serpine1 Lpar1 S1pr2 P2ry6 Sorl1 Camk2d Ddit3 Plxna1 Tlr4 Arpc5 Ager Postn Pgr Ccl5 Egr1 Il18 Ptger4 Rapgef4 Tmsb4x
1.66E-05	40	93	2.052892106	GO:0044784 metaphase/anaphase transition of cell cycle	http://amigo.geneontology.org/amigo/term/GO:0044784	Ube2c Anapc4 Kntc1 Mad1l1 Mad2l1 Ttk Cdk5rap2 Bub1b Smarcb1 Cdc20 Birc5 Aurkb Ndc80 Incenp Dpf2 Nuf2 Cdca8 Smarcd3 Actb Dpf1 Bcl7c Smarca4 Smarcc1 Smarce1 Cdt1 Chfr Cdc6 Fbxo5 Trip13 Nek6 Bub1 Lcmt1 Plk1 Zwilch Ccnb1 Cenpe Nsmce2 Spdl1 Cep192 Prap1
1.69E-05	22	39	2.692446955	GO:0001773 myeloid dendritic cell activation	http://amigo.geneontology.org/amigo/term/GO:0001773	Dcstamp Pilrb1 Havcr2 Pycard Ubd Tspan32 Cd37 Spi1 Tgfb1 Relb Cd244a Dock2 Irf4 Batf3 Clec4d Tgfbr2 Batf Batf2 Pirb Flt3l Klrk1 Gimap3
1.74E-05	32	68	2.246105481	GO:0006801 superoxide metabolic process	http://amigo.geneontology.org/amigo/term/GO:0006801	Prdx2 Cybb Ncf1 Noxo1 Ncf2 Noxa1 Sh3pxd2b Sh3pxd2a Ncf4 Cxcl1 Pon3 Tyrobp Edn1 Syk F2rl1 Prkcd Nos3 Itgam Gnai2 Gch1 Hvcn1 Fancc Fpr2 Nfe2l2 Nos2 Nrros Akt1 Tgfb1 Mt3 Il18 Shc1 Cd177
1.77E-05	30	62	2.30950362	GO:0060760 positive regulation of response to cytokine stimulus	http://amigo.geneontology.org/amigo/term/GO:0060760	Parp9 Cd74 Zbp1 Traf2 Casp4 Axl Csf1 Edn1 Trem2 Ifih1 Tlr2 Gfi1 Gas6 Parp14 Tlr4 Ddx58 Cxcr4 Adam17 Trim6 Irf7 Il1r1 Laptm5 Ripk2 Ikbke Irgm1 Cd300lf Mmp12 Ticam2 Casp1 Nlrc5
1.77E-05	39	90	2.068288797	GO:0007091 metaphase/anaphase transition of mitotic cell cycle	http://amigo.geneontology.org/amigo/term/GO:0007091	Ube2c Anapc4 Kntc1 Mad1l1 Mad2l1 Ttk Cdk5rap2 Bub1b Smarcb1 Cdc20 Birc5 Aurkb Ndc80 Incenp Dpf2 Nuf2 Cdca8 Smarcd3 Actb Dpf1 Bcl7c Smarca4 Smarcc1 Smarce1 Cdt1 Cdc6 Fbxo5 Trip13 Nek6 Bub1 Lcmt1 Plk1 Zwilch Ccnb1 Cenpe Nsmce2 Spdl1 Cep192 Prap1
1.80E-05	133	436	1.455976059	GO:0022411 cellular component disassembly	http://amigo.geneontology.org/amigo/term/GO:0022411	Scin Sh3gl1 Dnase2a Wdr1 Napa Map1s Top2a Stmn4 Nckap5l Twf2 Svil Dnase1l3 Gsn Pdpn Capzb Stmn1 Atg7 Dnajc17 Ckap2 Atg9b Exog Lix1 Nckap5 Kif18b Map1b Cfl1 Tecpr1 Frat2 Mical1 Irak3 Bok Spef1 Asph Mical2 Tgfb2 Shroom2 Irgm1 Cd24a Fer Hk2 Smarcb1 Calm1 Ddr1 Bax Chmp2b Noxo1 Cdk1 Plek Sptb Vrk1 Tgfb3 F2rl1 Lcp1 Sh3bp1 Meltf Lima1 Trem2 Plin3 Tnf Kat5 Pnpla2 Lamc1 Optn Vps16 Tpx2 Aurka Chmp4c Gba Ar…
1.81E-05	46	113	1.942980626	GO:0002377 immunoglobulin production	http://amigo.geneontology.org/amigo/term/GO:0002377	Cd40 Tnfsfm13 Tcf3 Msh2 Sash3 Shld1 Tnfaip3 Mad2l2 Cd86 Tnf Xcl1 Hmces Clcf1 H2-Ab1 Ptprc Ctnnbl1 Ephb2 Stx4a Btk Tlr9 Il33 Ung Siglecg Trex1 Ercc1 Il27ra Traf3ip2 Polm Il6 Cd28 Traf2 Samhd1 Aplf Foxp1 Il4ra Cd37 Polq Batf Foxp3 Exo1 Exosc6 Lilrb4a Tgfb1 Icosl Cd27 Ezh2
1.93E-05	42	100	2.004649142	GO:0033045 regulation of sister chromatid segregation	http://amigo.geneontology.org/amigo/term/GO:0033045	Ube2c Anapc4 Kntc1 Mad1l1 Mad2l1 Ttk Cdk5rap2 Bub1b Smarcb1 Cdc20 Birc5 Aurkb Ndc80 Incenp Dpf2 Nuf2 Cdca8 Smarcd3 Actb Dpf1 Bcl7c Smarca4 Smarcc1 Smarce1 Cdt1 Chfr Cdc6 Fbxo5 Trip13 Kat5 Nek6 Bub1 Lcmt1 Plk1 Zwilch Becn1 Ccnb1 Cenpe Nsmce2 Spdl1 Cep192 Prap1
1.94E-05	127	413	1.467718442	GO:0051480 regulation of cytosolic calcium ion concentration	http://amigo.geneontology.org/amigo/term/GO:0051480	Cav2 Cd52 Calm1 Trpm2 Cacna1d Trpv2 Fkbp1b F2rl1 Calcr Ccr1 Cxcr2 Htr2b Gpr35 Ccr9 Trpv6 Trpc6 Thy1 Slc8b1 Calm2 Trpv5 Ccr7 Lpar1 Ptger4 C3ar1 Cmklr1 Npsr1 Slc35g1 Ackr2 Fpr1 F2r Cxcr6 Ccr2 C5ar1 F2rl3 Cxcr3 Gpr18 P2ry10 Fpr2 Cx3cr1 Cav3 Ptgdr Gpr174 C5ar2 Ccr5 Flna Lck Edn1 Ptprc Xcl1 Clec4b1 Cln3 Gper1 Ccl3 Bbc3 Tgfb1 Nol3 Gata2 Avpr1a Pik3cg Itgb3 Dlg4 Adcy5 Diaph1 Gsto1 Asph Cdk5 Cxcl9 P2rx7 …
1.97E-05	63	172	1.748240531	GO:0010594 regulation of endothelial cell migration	http://amigo.geneontology.org/amigo/term/GO:0010594	Cd40 Anxa1 Fgf16 Col18a1 Epha2 Dll4 Wnt7a Grn Alox12 Pdgfb Acvrl1 Serpinf1 Akt1 Apoe Klf4 Hspb1 Hmox1 Mef2c Fut1 Gata2 Gata3 Nfe2l2 Stard13 Sparc Akt3 Dcn Pik3cg Itgb3 Vash1 Sh3bp1 Hdac7 Emp2 Smoc2 Tnf Dab2ip Notch1 Nos3 P2rx4 Anxa3 Foxp1 Fgfr1 Gadd45a Rras Pik3cd Thbs1 Prkd2 Zc3h12a Rhoj Adam17 Rhob Zfp580 Patz1 Plk2 Fbxw7 Srpx2 Ccbe1 Tgfb1 Ager Adora2b Cxcl13 Sp100 Lcn2 Svbp
2.02E-05	59	158	1.782313131	GO:0030856 regulation of epithelial cell differentiation	http://amigo.geneontology.org/amigo/term/GO:0030856	Gata3 Maff Apold1 Acvrl1 Ctnnb1 Mmp9 Wnt9b Wnt10b Notch1 Jag1 Bmp2 Foxj1 Ovol2 Foxn1 Sult2b1 Etv4 Zfp36l1 Vcl Grhl2 Xdh Tnf Il1b Il1a Prom1 Gdf3 Tnfrsf1a Cdh5 Lif Prkx Serpine1 F11r Cldn5 S1pr2 Zfp36 Trim16 Cebpb Cdkn2b Hes1 Foxp4 Foxp1 Wnt9a Sox9 Prlr Grhl1 Alox8 Prkch Ezh2 Vhl Esrp1 Cd109 Sfn Btg1 Nfe2l1 Foxa3 Id1 Cd24a Cited1 Cul7 Tgfb2
2.09E-05	71	201	1.685975943	GO:0006469 negative regulation of protein kinase activity	http://amigo.geneontology.org/amigo/term/GO:0006469	Prkar2b Dbndd2 Irak3 Ptprj Prkar1b Ptprc Dbndd1 Thy1 Dusp10 Prkrip1 Ppm1e Camk2n1 Camk2n2 Actb Hspb1 Gadd45b Tnfaip3 Cdkn1a Il1b Ephb2 Trib3 Ptprh Gadd45a Aida Cdkn2a Akt1 Apoe Pkib Adora2a Adarb1 Rack1 Wars Trim27 Prkcd Stk38 Lrp5 Dab2ip Bmp2 Adar Gba Prkag2 Dvl1 Uchl1 Mvp Pycard Plk1 Trib1 Cdk5rap2 Ncapg2 Npm1 Cav3 Ppia Cdkn2b Cdkn2d Plec Ptpn2 Rgs2 Casp3 Lyn Shb Sorl1 Smyd3 Nup62 Hhex Il6 Ptpn…
2.10E-05	91	275	1.579420536	GO:0031668 cellular response to extracellular stimulus	http://amigo.geneontology.org/amigo/term/GO:0031668	Rragc Sesn2 Prkag2 Atg7 Sesn3 Kank2 Becn1 Brsk1 Sesn1 Dap Rragb Mlst8 Prkab1 Prkab2 Prkaa1 Axl Adora2b Cd68 Gsdmd Fosl1 Nr4a2 Itga6 Postn Slc2a1 Gas6 Gas2l1 Krt20 Atf4 Zc3h12a Slc39a4 Col1a1 Ralb Hmox1 Hfe Ehmt2 Avpr1a Upp1 Srd5a1 Slc38a2 Cdkn1a Pim1 Eif2ak2 Plin3 Lars Kat5 Usf1 Itga4 Vcam1 Rragd Asns Eif2ak3 Flcn Nudt15 Ucp2 Suv39h1 Slc7a5 Lyn Zfyve1 Penk Hnrnpa1 Jun Fes Sipa1 Max Trp53 Mapk3 Cd…
2.18E-05	24	45	2.545586212	GO:0097028 dendritic cell differentiation	http://amigo.geneontology.org/amigo/term/GO:0097028	Lyn F2rl1 Dcstamp Ccl19 Axl Ager Trem2 Gas6 Ubd Prtn3 Cebpb Spi1 Tgfb1 Relb Trpm2 Irf4 Batf3 Tgfbr2 Batf Ccr7 Batf2 Irf8 Pirb Gimap3
2.19E-05	16	24	3.181982765	GO:0032753 positive regulation of interleukin-4 production	http://amigo.geneontology.org/amigo/term/GO:0032753	Gata3 Cd3e Nlrp3 Cebpb Havcr2 Irf4 Cd28 Rara Slc7a5 Il33 Icosl Syk Prkcq Sash3 Foxp3 Fcer1g
2.43E-05	123	399	1.47136797	GO:0051346 negative regulation of hydrolase activity	http://amigo.geneontology.org/amigo/term/GO:0051346	Serpinf1 Timp1 Nol3 Serpinb9b Cast Naip1 Anxa8 Fetub Serping1 Anxa1 Serpine2 Serpini1 Angptl3 Gmip Serpinb6b Serpinb1a Serpinb9 Serpinb6a Serpina10 Serpina3f Serpina1a Cst7 Naip5 Naip6 Naip2 Serpinb1c Wnt9a Akt1 Nr4a1 Tnf Ifi202b Bag4 Lrch1 Bcl2a1d Klf4 Rps6ka1 Pax2 Cstb Cd44 Bcl2l1 Ube2z Slpi Timp2 Birc5 Wfdc2 Mmp9 Adora2a Fkbp1b Ube2o Serpina3n Papln Ctsb Nckap1l Gzma C3 Mastl Dab2ip Spint1 Cst…
2.44E-05	39	91	2.045560349	GO:0010965 regulation of mitotic sister chromatid separation	http://amigo.geneontology.org/amigo/term/GO:0010965	Ube2c Anapc4 Kntc1 Mad1l1 Mad2l1 Ttk Cdk5rap2 Bub1b Smarcb1 Cdc20 Birc5 Aurkb Ndc80 Incenp Dpf2 Nuf2 Cdca8 Smarcd3 Actb Dpf1 Bcl7c Smarca4 Smarcc1 Smarce1 Cdt1 Cdc6 Fbxo5 Trip13 Nek6 Bub1 Lcmt1 Plk1 Zwilch Ccnb1 Cenpe Nsmce2 Spdl1 Cep192 Prap1
2.50E-05	87	261	1.590991382	GO:0060560 developmental growth involved in morphogenesis	http://amigo.geneontology.org/amigo/term/GO:0060560	Sema6b Zfyve27 Dbnl Sema4c Ngf Sema4b Dbn1 Sema3f Sema7a Islr2 Crabp2 Edn1 Tnfrsf12a Fn1 Olfm1 Edn3 Dvl1 Efna5 Ctnnb1 Rtn4 Dpysl2 Bin3 Twf2 Cpne5 Anapc2 Itga4 Slc23a2 C9orf72 Rasal1 Cyfip1 Iqgap1 Syt3 Arhgap4 Sirt6 Smurf1 Trim46 Cxcr4 Map1b Slit3 Ifrd1 Vcl Itgb1 Vangl2 Aurka Dclk1 Cdk5 Plxna1 Plxna3 Kdm1a Tbx2 Sox9 Rarg Tgfb1 Ddr1 Trim28 Ptprs Csf1 Trpv2 Ccl11 Wnt7b Dip2b Ptk7 Raph1 Kif26b Notch1…
2.52E-05	21	37	2.708985327	GO:0002483 antigen processing and presentation of endogenous peptide antigen	http://amigo.geneontology.org/amigo/term/GO:0002483	H2-M3 H2-M2 Tap2 H2-Q4 Tap1 H2-T22 H2-K1 H2-T23 H2-Q10 Gm8909 H2-Bl H2-Q6 H2-D1 Gm11127 H2-Q1 H2-Q2 Hfe Erap1 Tapbp Ide B2m
[truncated: 175 more rows]
