# Supplementary material for: Carbonic Anhydrase 2 Deletion Delays the Growth of Kidney Cysts Whereas Foxi1 Deletion Completely Abrogates Cystogenesis in TSC
Source: Int J Mol Sci. 2024 Apr 27;25(9):4772. doi: 10.3390/ijms25094772 (PMC11084925; doi:10.3390/ijms25094772)
Supplement: Supplementary file 1 [file ijms-25-04772-s001.zip › Dataset 11.csv]

Enrichment FDR	nGenes	Pathway Genes	Fold Enrichment	Pathway	URL	Genes
4.42E-14	250	1430	1.702530625	GO:0002682 regulation of immune system process	http://amigo.geneontology.org/amigo/term/GO:0002682	Il12rb1 Cd79a Dusp3 Sh2b2 Il27ra Cd247 Blk Fyn Rnf135 Akirin1 Themis3 C3 H2-Oa Cd5 Vegfb Ly96 Pdcd1 Xcl1 Fcna Ptpn22 Sit1 Gpatch3 Rhoh Stap1 Klrk1 Lat F7 Vegfc Tlr3 Ccl5 Bank1 Cd79b Cmklr1 Vsig4 Tlr7 Tlr9 Fpr1 Treml4 Lax1 Fpr2 Ifi205 Dppa1 Lrch1 C5ar2 Cd80 Gm9733 Sirpb1b Smarcb1 C6 Mefv Smarcd1 C9orf72 Meaf6 Smarca4 Smarcc1 Nlrp3 Ccr7 Cd8a Nlrp1b Smarcd2 C7 Efnb2 Tbx21 Il12b Hmgb3 Adora2a Nfkbia …
8.95E-09	137	733	1.820151568	GO:1903047 mitotic cell cycle process	http://amigo.geneontology.org/amigo/term/GO:1903047	Ccne1 Mcm2 Cdk1 Aurkb Fbxl6 Mcm4 Rad9a Cep55 Ccnj Cdk2 Dctn2 Sgo2a Mitd1 Nuf2 Knstrn Tpx2 Aurka Ccna2 Orc1 Cdca8 Ccng2 Anapc15 Mki67 Gins3 Ccnb2 Topbp1 Fbxl8 Kif4 Ncaph Tubg1 Anln Dtl Ttk Cul7 Eme1 Bub1b Ccnb1 Ncapg2 Clspn Cdc25c Cenph Togaram2 Ticrr Phf13 Fbxl22 Kif18b Spdl1 Ccnf Psme2b Hspa1b Hspa1a Smarcb1 Birc5 E2f2 Smarcd1 Bard1 Bcl7b Bcl7c Smarca4 Smarcc1 Exoc1 Smarcd2 Calm1 E2f4 Mybl2 Wnt1…
3.56E-08	244	1580	1.50391642	GO:0006955 immune response	http://amigo.geneontology.org/amigo/term/GO:0006955	Ccl3 Wfdc18 Cd79a Dusp3 Cd244a Ccl24 Sh2b2 Cd247 Blk Wfdc2 Fyn Ccl11 Rnf135 Trim27 Mefv Ifnar2 Cxcl13 Themis3 C3 Ifitm3 Ly96 Ccr1 Ccl20 Cxcr2 Pdcd1 Xcl1 Ifih1 Fcna Ptpn22 Ifi44 Bcl10 Gpatch3 Stap1 Gbp9 Cxcl3 Cxcl9 Ccr9 Clec4e Clec4b1 Klrk1 Lat Dock11 Tlr3 Ccl22 Ccl17 Ltf Trim59 Ccl5 Rnf39 Ccr7 Cd79b Ripk2 Cmklr1 Wfdc12 Vsig4 Tlr7 Defb1 Tlr9 Fpr1 Rnase2a Cxcr5 Cxcr6 Cxcr3 Trim15 Gpr183 Treml4 Lax1…
3.56E-08	270	1784	1.473872364	GO:0007049 cell cycle	http://amigo.geneontology.org/amigo/term/GO:0007049	Ccne1 Mcm2 Dusp3 Ercc1 Cdt1 Tex15 Dyrk3 Birc5 Mybl2 Cenpv Cdk1 Llgl1 Aurkb Mnat1 Trip13 Haus4 Fbxl6 Mcm4 Donson Tuba1b Rad9a Cep55 Ccnj Cdk2 Dctn2 Sgo2a Mitd1 Nuf2 Rad51 Knstrn Tpx2 Aurka Ccna2 Dctn3 Orc1 Cdca8 Mapre3 Ccng2 Tuba8 Anapc15 Plk1 Mki67 Gins3 Ccnb2 Usp28 Tipin Topbp1 Fbxl8 Kif4 Ncaph Tubg1 Haus8 Ddx11 Cenpt Anln Dtl Ttk Cul7 Eme1 Cep131 Mcph1 Timeless Bub1b Ccnb1 Haus1 Ncapg2 Clspn Cd…
3.56E-08	163	949	1.672678034	GO:0045321 leukocyte activation	http://amigo.geneontology.org/amigo/term/GO:0045321	Il12rb1 Cd3g Cd79a Dusp3 Ly9 Cd244a Prdx2 Il27ra Blk Cd4 H2-Oa Cd5 Hells Ptpn22 Cd2 Sit1 Lat Dock11 Cd3d Bank1 Cd79b Vsig4 Gpr183 Lax1 Cd8a Dppa1 Il2rb Treml2 Cd80 Gm9733 Sirpb1b Smarcb1 Smarcd1 Smarca4 Smarcc1 Ccr7 Smarcd2 Efnb2 Tbx21 Il12b Bcl2l1 Hmgb3 Adora2a Patz1 F2rl1 Dcstamp Scrib Ifnar2 Wnt10b Il33 Il6 Fn1 Xcl1 Dll4 Il6ra Tnfrsf9 Rhoh Hmces Lag3 Klrb1c Swap70 Egr3 Il18 Foxp3 Il7 Gpr18 Ceb…
5.22E-08	178	1070	1.620045403	GO:0001775 cell activation	http://amigo.geneontology.org/amigo/term/GO:0001775	Il12rb1 Cd3g Cd79a Dusp3 Ly9 Cd244a Prdx2 Il27ra Blk Cd4 H2-Oa Cd5 Hells Fn1 Ptpn22 Cd2 Sit1 Lat Dock11 Cd3d Bank1 Cd79b Vsig4 Gpr183 Lax1 Cd8a Dppa1 Il2rb Treml2 Cd80 Gm9733 Sirpb1b Smarcb1 Smarcd1 Emilin1 Smarca4 Smarcc1 Ccr7 Smarcd2 Efnb2 Tbx21 Il12b Bcl2l1 Hmgb3 Adora2a Patz1 F2rl1 Dcstamp Scrib Ifnar2 Wnt10b Il33 Il6 Xcl1 Dll4 Il6ra Tnfrsf9 Rhoh Hmces Wnt7a Lag3 Klrb1c Swap70 Egr3 Il18 Foxp3…
5.52E-08	250	1643	1.481813022	GO:0044419 biological process involved in interspecies interaction between organisms	http://amigo.geneontology.org/amigo/term/GO:0044419	Ccl3 Wfdc18 Oas1c Ccl24 Blk Gsdma Wfdc2 Fyn Ccl11 Rnf135 Nos2 Trim27 Naip1 Mefv Ifnar2 Cxcl13 Ifitm3 Ly96 Ccl20 Xcl1 Ifih1 Fcna Ptpn22 Gpatch3 Gbp9 Cxcl3 Cxcl9 Clec4e Clec4b1 Klrk1 Nfkbib Ccl22 Ccl17 Ltf Trim59 Ccl5 Ssc5d Rnf39 Nlrc4 Ripk2 Trem1 Wfdc12 Tnip3 Vsig4 Tlr7 Defb1 Tlr9 Rnase2a Trim15 Trim30b Ifi205 S100a8 Trim12c Ifitm2 Rnasel Naip5 Ang Trim6 Ifit3 Cd80 Naip6 Pglyrp2 Gbp6 Gbp5 Il12b St…
5.52E-08	138	773	1.738563486	GO:0046649 lymphocyte activation	http://amigo.geneontology.org/amigo/term/GO:0046649	Il12rb1 Cd3g Cd79a Dusp3 Ly9 Cd244a Il27ra Blk Cd4 H2-Oa Cd5 Hells Ptpn22 Cd2 Sit1 Lat Dock11 Cd3d Bank1 Cd79b Vsig4 Gpr183 Lax1 Cd8a Il2rb Treml2 Cd80 Gm9733 Sirpb1b Smarcb1 Smarcd1 Smarca4 Smarcc1 Ccr7 Smarcd2 Efnb2 Tbx21 Il12b Bcl2l1 Hmgb3 Adora2a Patz1 F2rl1 Scrib Ifnar2 Wnt10b Il6 Xcl1 Dll4 Il6ra Tnfrsf9 Rhoh Hmces Lag3 Klrb1c Swap70 Egr3 Il18 Foxp3 Il7 Gpr18 Cebpb Hsh2d Nrarp Lrrc32 Tcf7 Hf…
1.19E-07	191	1187	1.567016646	GO:0022402 cell cycle process	http://amigo.geneontology.org/amigo/term/GO:0022402	Ccne1 Mcm2 Ercc1 Cdt1 Tex15 Dyrk3 Cenpv Cdk1 Llgl1 Aurkb Trip13 Haus4 Fbxl6 Mcm4 Donson Rad9a Cep55 Ccnj Cdk2 Dctn2 Sgo2a Mitd1 Nuf2 Rad51 Knstrn Tpx2 Aurka Ccna2 Dctn3 Orc1 Cdca8 Mapre3 Ccng2 Anapc15 Plk1 Mki67 Gins3 Ccnb2 Usp28 Tipin Topbp1 Fbxl8 Kif4 Ncaph Tubg1 Haus8 Ddx11 Anln Dtl Ttk Cul7 Eme1 Cep131 Timeless Bub1b Ccnb1 Haus1 Ncapg2 Clspn Cdc25c Cenph Togaram2 Ticrr Phf13 Fbxl22 Kif18b Npm…
1.39E-07	169	1020	1.613531672	GO:0006259 DNA metabolic process	http://amigo.geneontology.org/amigo/term/GO:0006259	Ddb2 Top3a Mcm2 Ercc1 Dnase2a Mcm5 Cdt1 Tex15 Dnase1l1 Mnat1 Trip13 Tert Mcm4 Donson Parp3 Telo2 Pot1b Fam111a Otub1 Rad9a Pola2 Hells Sfr1 Nabp2 Atrip Rad51 Orc1 Exo5 Xpc Rad18 Ogg1 Gins3 Tipin Topbp1 Acd Tigar Inip Pold1 Eme1 Neil3 Exo1 Timeless Pclaf Pif1 Sem1 Exog Palb2 Mms22l Ticrr Paxx Npm2 Pgbd5 Xrcc1 Rexo4 Rnaseh2a Mcm9 Slx1b Cenps Rnf8 Eid3 Smarcb1 Taf6l Dmap1 Yeats4 Smarcd1 Bard1 Gar1 M…
1.71E-07	150	879	1.661855832	GO:0000278 mitotic cell cycle	http://amigo.geneontology.org/amigo/term/GO:0000278	Ccne1 Mcm2 Dusp3 Cdt1 Mybl2 Cdk1 Aurkb Fbxl6 Mcm4 Tuba1b Rad9a Cep55 Ccnj Cdk2 Dctn2 Sgo2a Mitd1 Nuf2 Knstrn Tpx2 Aurka Ccna2 Orc1 Cdca8 Ccng2 Tuba8 Anapc15 Plk1 Mki67 Gins3 Ccnb2 Topbp1 Fbxl8 Kif4 Ncaph Tubg1 Cenpt Anln Dtl Ttk Cul7 Eme1 Mcph1 Bub1b Ccnb1 Ncapg2 Clspn Cdc25c Cenph Togaram2 Ticrr Phf13 Fbxl22 Kif18b Tubb2a Spdl1 Ccnf Cenpw Rprm Psme2b Hspa1b Hspa1a Smarcb1 Birc5 E2f2 Smarcd1 Bard…
3.40E-07	174	1075	1.576274122	GO:0002520 immune system development	http://amigo.geneontology.org/amigo/term/GO:0002520	Cd3g Cd79a Epor Blk Lrp5 Alas2 Ptpn22 Dock11 Pir Casp3 Cd3d Ostm1 Cd79b Tox Cd8a Runx3 Smarcb1 Smarcd1 Meaf6 Smarca4 Smarcc1 Ccr7 Cebpb Smarcd2 Tbx21 Epha2 Spib Hmgb3 Dyrk3 Patz1 F2rl1 Dcstamp Ifnar2 Wnt10b Cxcl13 Il6 Fbn1 Jag1 Dll4 Il6ra Adar Tnfrsf9 Rhoh Hmces Clec2d Swap70 Rbfox2 Egr3 Foxp3 Il7 Inhba Ncapg2 Mlf1 Gpr171 Gpr18 Tnfrsf11b Nrarp Tfe3 Tcf7 Ccl3 Il12b Ly9 Zfp36l1 Myh9 Pde1b Adipoq Cd…
3.40E-07	231	1528	1.472243302	GO:0009607 response to biotic stimulus	http://amigo.geneontology.org/amigo/term/GO:0009607	Ccl3 Wfdc18 Oas1c Ccl24 Blk Gsdma Wfdc2 Fyn Ccl11 Rnf135 Nos2 Trim27 Naip1 Mefv Ifnar2 Cxcl13 Ifitm3 Ly96 Ccl20 Xcl1 Ifih1 Fcna Ptpn22 Gpatch3 Gbp9 Cxcl3 Cxcl9 Clec4e Clec4b1 Klrk1 Nfkbib Ccl22 Ccl17 Ltf Trim59 Ccl5 Ssc5d Rnf39 Nlrc4 Ripk2 Trem1 Wfdc12 Tnip3 Vsig4 Tlr7 Defb1 Tlr9 Rnase2a Trim15 Trim30b Ifi205 S100a8 Trim12c Ifitm2 Rnasel Naip5 Ang Trim6 Ifit3 Cd80 Naip6 Pglyrp2 Gbp6 Gbp5 Il12b St…
3.40E-07	104	550	1.841457124	GO:0042110 T cell activation	http://amigo.geneontology.org/amigo/term/GO:0042110	Il12rb1 Cd3g Dusp3 Ly9 Il27ra Cd4 H2-Oa Cd5 Ptpn22 Cd2 Sit1 Lat Cd3d Vsig4 Lax1 Cd8a Treml2 Cd80 Gm9733 Sirpb1b Smarcb1 Smarcd1 Smarca4 Smarcc1 Ccr7 Smarcd2 Efnb2 Tbx21 Il12b Adora2a Patz1 F2rl1 Scrib Ifnar2 Wnt10b Il6 Xcl1 Dll4 Il6ra Tnfrsf9 Rhoh Lag3 Egr3 Foxp3 Il7 Gpr18 Cebpb Hsh2d Nrarp Lrrc32 Tcf7 Hfe Twsg1 Cd6 Ctla4 Rab29 Tnfrsf4 Cd27 Jak3 Tmem131l Rara Il18 Fcho1 Il4i1 Tspan32 Zfp36l1 Slc4…
7.16E-07	224	1485	1.468968646	GO:0051707 response to other organism	http://amigo.geneontology.org/amigo/term/GO:0051707	Ccl3 Wfdc18 Oas1c Ccl24 Blk Gsdma Wfdc2 Fyn Ccl11 Rnf135 Nos2 Trim27 Naip1 Mefv Ifnar2 Cxcl13 Ifitm3 Ly96 Ccl20 Xcl1 Ifih1 Fcna Ptpn22 Gpatch3 Gbp9 Cxcl3 Cxcl9 Clec4e Clec4b1 Klrk1 Nfkbib Ccl22 Ccl17 Ltf Trim59 Ccl5 Ssc5d Rnf39 Nlrc4 Ripk2 Trem1 Wfdc12 Tnip3 Vsig4 Tlr7 Defb1 Tlr9 Rnase2a Trim15 Trim30b Ifi205 S100a8 Trim12c Ifitm2 Rnasel Naip5 Ang Trim6 Ifit3 Cd80 Naip6 Pglyrp2 Gbp6 Gbp5 Il12b St…
8.26E-07	275	1909	1.402870966	GO:0033554 cellular response to stress	http://amigo.geneontology.org/amigo/term/GO:0033554	Ddb2 Mcm2 Map2k7 Dusp3 Ercc1 Prdx2 Mcm5 Bcl2l1 Ube2g2 Tex15 Blk Cdk1 Nuak1 Mnat1 Traf3 Mcm4 Parp3 Otub1 Rad9a Sfr1 Nabp2 Atrip Traf2 Rad51 Rassf2 Ptpn22 Fancg Exo5 Rragc Wnt7a Xpc Rad18 Ogg1 Atg7 Fbxo17 Sesn3 Usp28 Topbp1 Becn1 Dtl Tigar Edem2 Inip Mcl1 Pold1 Eme1 Neil3 Wfs1 Exo1 Timeless Pclaf Hspb8 Clspn Sem1 Nrep Palb2 Mms22l Ticrr Paxx Xrcc1 Rnaseh2a Fbxo6 Sh3rf2 Mcm9 Slx1b Tmem117 Rnf121 Faa…
8.26E-07	224	1489	1.465022458	GO:0043207 response to external biotic stimulus	http://amigo.geneontology.org/amigo/term/GO:0043207	Ccl3 Wfdc18 Oas1c Ccl24 Blk Gsdma Wfdc2 Fyn Ccl11 Rnf135 Nos2 Trim27 Naip1 Mefv Ifnar2 Cxcl13 Ifitm3 Ly96 Ccl20 Xcl1 Ifih1 Fcna Ptpn22 Gpatch3 Gbp9 Cxcl3 Cxcl9 Clec4e Clec4b1 Klrk1 Nfkbib Ccl22 Ccl17 Ltf Trim59 Ccl5 Ssc5d Rnf39 Nlrc4 Ripk2 Trem1 Wfdc12 Tnip3 Vsig4 Tlr7 Defb1 Tlr9 Rnase2a Trim15 Trim30b Ifi205 S100a8 Trim12c Ifitm2 Rnasel Naip5 Ang Trim6 Ifit3 Cd80 Naip6 Pglyrp2 Gbp6 Gbp5 Il12b St…
8.37E-07	164	1013	1.576613948	GO:0048534 hematopoietic or lymphoid organ development	http://amigo.geneontology.org/amigo/term/GO:0048534	Cd3g Cd79a Epor Blk Lrp5 Alas2 Ptpn22 Dock11 Pir Casp3 Cd3d Ostm1 Cd79b Tox Cd8a Runx3 Smarcb1 Smarcd1 Meaf6 Smarca4 Smarcc1 Ccr7 Cebpb Smarcd2 Tbx21 Epha2 Spib Hmgb3 Dyrk3 Patz1 F2rl1 Dcstamp Ifnar2 Wnt10b Cxcl13 Il6 Fbn1 Jag1 Dll4 Il6ra Tnfrsf9 Rhoh Clec2d Rbfox2 Egr3 Foxp3 Il7 Inhba Ncapg2 Mlf1 Gpr171 Gpr18 Tnfrsf11b Nrarp Tfe3 Tcf7 Ccl3 Il12b Ly9 Zfp36l1 Myh9 Pde1b Adipoq Cd4 Ms4a1 Ctla4 Stat…
1.13E-06	106	580	1.779790291	GO:0002694 regulation of leukocyte activation	http://amigo.geneontology.org/amigo/term/GO:0002694	Il12rb1 Dusp3 Il27ra Blk H2-Oa Cd5 Ptpn22 Sit1 Lat Bank1 Vsig4 Lax1 Dppa1 Cd80 Gm9733 Sirpb1b Smarcb1 Smarcd1 Smarca4 Smarcc1 Ccr7 Smarcd2 Efnb2 Tbx21 Il12b Hmgb3 Adora2a Wnt10b Cd4 Il33 Il6 Fn1 Xcl1 Tnfrsf9 Hmces Lag3 Egr3 Foxp3 Il7 Gpr183 Cebpb Nrarp Lrrc32 Hfe Ahr F2rl1 Twsg1 Cd6 Ctla4 Stxbp1 Nfatc2 Ephb2 Rhoh Cd27 Btk Jak3 Tmem131l Dcaf15 Rara Il18 Sh3kbp1 Tlr9 Gper1 Sox11 Fcho1 Il4i1 Tspan32…
1.32E-06	148	897	1.606794121	GO:0002684 positive regulation of immune system process	http://amigo.geneontology.org/amigo/term/GO:0002684	Il12rb1 Cd79a Dusp3 Sh2b2 Il27ra Cd247 Blk Fyn Akirin1 Themis3 C3 H2-Oa Cd5 Vegfb Xcl1 Fcna Ptpn22 Stap1 Klrk1 F7 Vegfc Ccl5 Cd79b Cmklr1 Vsig4 Fpr1 Lax1 Fpr2 Ifi205 Dppa1 C5ar2 Cd80 Gm9733 Sirpb1b Smarcb1 C6 Smarcd1 Smarca4 Smarcc1 Ccr7 Cd8a Smarcd2 C7 Efnb2 Tbx21 Il12b Dcstamp Wnt10b Cd4 Il33 Il6 Sppl3 Hmces Lag3 Klrb1c Tlr3 Spon2 Foxp3 Il7 Tlr7 Tlr9 Gpr183 H2-T23 Ccl3 Coch Prkch Zfp36l1 F2rl1 …
1.32E-06	217	1444	1.463468915	GO:0007155 cell adhesion	http://amigo.geneontology.org/amigo/term/GO:0007155	Itga5 Il12rb1 Itgb7 Dusp3 Il27ra Pcdha10 Blk Scrib Cd96 Celsr3 Cldn6 Ptk7 H2-Oa Cd5 Itgb1 Fn1 Lamb3 Cytip Col5a1 Ptpn22 Cd2 Plxnd1 Olr1 Nlgn3 Plxna3 Cdh11 Izumo1r Nectin1 Itgbl1 Pcdh8 Spon2 Igsf9 Nexn Cldn5 Tnfrsf18 Pkp2 Pcdhb12 Pcdhb14 Vsig4 Pcdhb7 Pcdhb18 Efna5 Siglech Nlgn2 Lax1 Pard3b Dlg2 Cntn2 Jam2 Dsp Cldn23 S100a8 Msln Pcdhb5 Itgad Pcdhb22 Cd80 Gm9733 Cldn34c1 Sirpb1b Pcdhgb2 Pcdhgc3 Pcdh…
1.53E-06	91	477	1.857864237	GO:0051249 regulation of lymphocyte activation	http://amigo.geneontology.org/amigo/term/GO:0051249	Il12rb1 Dusp3 Il27ra Blk H2-Oa Cd5 Ptpn22 Sit1 Lat Bank1 Vsig4 Lax1 Cd80 Gm9733 Sirpb1b Smarcb1 Smarcd1 Smarca4 Smarcc1 Ccr7 Smarcd2 Efnb2 Tbx21 Il12b Hmgb3 Adora2a Wnt10b Cd4 Il6 Xcl1 Tnfrsf9 Hmces Lag3 Egr3 Foxp3 Il7 Gpr183 Cebpb Nrarp Lrrc32 Hfe Ahr Twsg1 Cd6 Ctla4 Nfatc2 Ephb2 Rhoh Cd27 Btk Jak3 Tmem131l Dcaf15 Rara Il18 Sh3kbp1 Tlr9 Sox11 Fcho1 Il4i1 Tspan32 Slc46a2 Ephb4 Loxl3 Tcf7 Cd244a P…
1.87E-06	102	559	1.776966848	GO:0006281 DNA repair	http://amigo.geneontology.org/amigo/term/GO:0006281	Ddb2 Mcm2 Ercc1 Mcm5 Tex15 Mnat1 Mcm4 Parp3 Otub1 Rad9a Sfr1 Nabp2 Atrip Rad51 Exo5 Xpc Rad18 Ogg1 Tigar Inip Pold1 Eme1 Neil3 Exo1 Timeless Pclaf Sem1 Palb2 Mms22l Paxx Xrcc1 Rnaseh2a Mcm9 Slx1b Rnf8 Eid3 Smarcb1 Taf6l Dmap1 Yeats4 Smarcd1 Bard1 Meaf6 Bcl7b Sgf29 Bcl7c Rrm1 Morf4l2 Smarca4 Smarcc1 Topbp1 Taf5l Smarcd2 Tfpt Hmces Ino80e Chek1 Endov Axin2 Foxm1 Top3a Chaf1a Fance Cdk9 Fzr1 Fam111a…
1.87E-06	136	812	1.63107466	GO:0050776 regulation of immune response	http://amigo.geneontology.org/amigo/term/GO:0050776	Cd79a Dusp3 Sh2b2 Cd247 Blk Fyn Rnf135 Themis3 C3 Ly96 Pdcd1 Fcna Ptpn22 Gpatch3 Stap1 Klrk1 Tlr3 Cd79b Cmklr1 Vsig4 Tlr7 Tlr9 Fpr1 Treml4 Lax1 Fpr2 Ifi205 C5ar2 C6 Mefv Xcl1 C9orf72 Nlrp3 Ccr7 Cd8a Nlrp1b C7 Tbx21 Il12b Nfkbia Il33 Il6 Slc15a4 Sppl3 Hmces Lag3 Clec4e Clec2d Klrb1c Spns2 Serpinb1a H2-T23 Klrb1b Hfe Ahr Coch Prkch Trim27 F2rl1 Ms4a1 Ctla4 Col3a1 Rab29 Stxbp1 Ifih1 Card9 Traf2 Nfat…
1.87E-06	112	632	1.725805728	GO:0050865 regulation of cell activation	http://amigo.geneontology.org/amigo/term/GO:0050865	Il12rb1 Dusp3 Il27ra Blk H2-Oa Cd5 Ptpn22 Sit1 Lat Bank1 Vsig4 Lax1 Dppa1 Cd80 Gm9733 Sirpb1b Smarcb1 Smarcd1 Emilin1 Smarca4 Smarcc1 Ccr7 Smarcd2 Efnb2 Tbx21 Il12b Hmgb3 Adora2a Wnt10b Cd4 Il33 Il6 Fn1 Xcl1 Tnfrsf9 Hmces Lag3 Egr3 Foxp3 Il7 Gpr183 Cebpb Nrarp Lrrc32 Hfe Ahr F2rl1 Twsg1 Cd6 Ctla4 Stxbp1 Nfatc2 Ephb2 Rhoh Cd27 Btk Jak3 Tmem131l Dcaf15 Rara Il18 Sh3kbp1 Tlr9 Gper1 Pla2g4a Sox11 Fch…
2.45E-06	279	1972	1.377806579	GO:0006915 apoptotic process	http://amigo.geneontology.org/amigo/term/GO:0006915	Tchp Dnase2a Tfpt Bcl2l1 Relt Ube2z Blk Birc5 Anxa6 Ube2o Ifi27l2b Naip1 Gzma Casp7 Stk17b Pdcd1 Bnipl Bcl10 Dffa Cidec Cd27 Bag3 Casp3 Faim Dapk3 Mcl1 Arel1 Exog Sphk2 Sh3rf2 Sphk1 Tmem117 Siva1 Naip5 Ptrh2 Naip6 Moap1 Dmap1 Apaf1 Yeats4 Mlst8 Meaf6 Emilin1 Morf4l2 Wnt9a Tcf7 Prdx2 Akt1s1 E2f2 Pmaip1 Cd5 Il6 Mal Efna1 Trp53inp1 Clca3a2 Mt1 Cfdp1 Melk Il7 Ripk2 Atf4 Cebpb Camk2b Osm Hsh2d Hspa1b …
3.03E-06	46	185	2.421458693	GO:0007051 spindle organization	http://amigo.geneontology.org/amigo/term/GO:0007051	Aurkb Haus4 Dctn2 Nuf2 Knstrn Tpx2 Aurka Mapre3 Kif4 Tubg1 Haus8 Haus1 Cenph Togaram2 Aunip Haus5 Hspa1b Hspa1a Birc5 Cdca8 Mybl2 Myh9 Ccnb2 Map4 Chmp2b Kif2a Parp3 Stil Stmn1 Rnf4 Plk1 Lzts2 Aaas Kif15 Wdr62 Tbce Ccnb1 Cenpe Tacc1 Chmp1b Poc1a Washc1 Uvrag Espl1 Ralbp1 Ccdc69
3.65E-06	166	1056	1.530858787	GO:0051726 regulation of cell cycle	http://amigo.geneontology.org/amigo/term/GO:0051726	Ccne1 Dusp3 Cdt1 Dyrk3 Birc5 Cenpv Cdk1 Aurkb Mnat1 Trip13 Fbxl6 Rad9a Ccnj Cdk2 Knstrn Aurka Ccna2 Orc1 Ccng2 Anapc15 Plk1 Mki67 Ccnb2 Usp28 Tipin Topbp1 Fbxl8 Dtl Ttk Cul7 Eme1 Cep131 Timeless Bub1b Ccnb1 Clspn Cdc25c Ticrr Fbxl22 Npm1 Lin9 Ccnf Rprm Psme2b Hspa1b Hspa1a Smarcb1 Smarcd1 Bard1 Nuf2 Rad51 Cdca8 Bcl7b Bcl7c Smarca4 Smarcc1 Smarcd2 E2f2 Fzr1 Wnt10b Rrm1 Chek1 Lif Gper1 Osm Cdkn2d A…
3.67E-06	72	355	1.97512736	GO:0050863 regulation of T cell activation	http://amigo.geneontology.org/amigo/term/GO:0050863	Il12rb1 Dusp3 Il27ra H2-Oa Cd5 Ptpn22 Sit1 Lat Vsig4 Lax1 Cd80 Gm9733 Sirpb1b Smarcb1 Smarcd1 Smarca4 Smarcc1 Ccr7 Smarcd2 Efnb2 Tbx21 Il12b Adora2a Wnt10b Cd4 Il6 Xcl1 Tnfrsf9 Lag3 Egr3 Foxp3 Il7 Cebpb Nrarp Lrrc32 Hfe Twsg1 Cd6 Ctla4 Rhoh Cd27 Jak3 Tmem131l Rara Il18 Fcho1 Il4i1 Tspan32 Slc46a2 Ephb4 Loxl3 Tcf7 Cd244a Prdx2 Zmiz1 Scrib Smad7 Bcl10 Clec2i Casp3 Cbfb Nlrp3 Prdm1 Ripk2 Tox Il20rb …
4.59E-06	257	1803	1.388124304	GO:0010941 regulation of cell death	http://amigo.geneontology.org/amigo/term/GO:0010941	Tfpt Bcl2l1 Ube2z Blk Birc5 Ube2o Naip1 Gzma Stk17b Pdcd1 Bcl10 Dffa Cidec Cd27 Bag3 Casp3 Faim Dapk3 Tigar Mcl1 Arel1 Sphk2 Sh3rf2 Sphk1 Naip5 Ptrh2 Naip6 Moap1 Dmap1 Yeats4 Mlst8 Meaf6 Emilin1 Morf4l2 Wnt9a Tcf7 Prdx2 Akt1s1 Oxr1 Mal Slc7a11 Efna1 Trp53inp1 Mt1 Cfdp1 Melk Tbc1d24 Btbd10 Il7 Ripk2 Gpr75 Cebpb Camk2b Osm Hsh2d Hspa1b Axin2 Itga5 Hip1r Efnb2 Cd3g Daxx Map2k7 Grk5 Dnmt1 Il12b Chmp2…
5.04E-06	139	851	1.590655758	GO:0071345 cellular response to cytokine stimulus	http://amigo.geneontology.org/amigo/term/GO:0071345	Il12rb1 Ccl3 Il12b Ccl24 Il27ra Epor Ccl11 Traf3 Ifnar2 Cxcl13 Cd4 Ifitm3 Ccl20 Xcl1 Traf2 Il6ra Gbp9 Cxcl3 Cxcl9 Lilra6 Ccl22 Ccl17 Ccl5 Ifi209 Il20rb Gm12185 Ifi205 Gm5431 Ifitm2 Ifi208 Lrch1 Il2rb Gm4841 Irgm2 Lilra5 Csf2rb2 Nlrp12 Igtp Tgtp2 Pira2 Gbp6 Gbp5 Mcm2 Keap1 Stxbp2 Sh2b2 Nos2 Stx8 Nfkbia Dcstamp Tuba1b Il33 Il6 Stxbp1 Stxbp3 Nfkb1 Zyx Asah1 Il18 Dcp1b Gpr75 Pid1 Rab11fip5 Nfil3 Actg…
5.32E-06	154	969	1.547704001	GO:0030097 hemopoiesis	http://amigo.geneontology.org/amigo/term/GO:0030097	Cd3g Cd79a Epor Blk Alas2 Ptpn22 Dock11 Pir Casp3 Cd3d Ostm1 Cd79b Tox Cd8a Runx3 Smarcb1 Smarcd1 Meaf6 Smarca4 Smarcc1 Ccr7 Cebpb Smarcd2 Tbx21 Epha2 Spib Hmgb3 Dyrk3 Patz1 F2rl1 Dcstamp Ifnar2 Wnt10b Il6 Fbn1 Jag1 Dll4 Il6ra Tnfrsf9 Rhoh Clec2d Rbfox2 Egr3 Foxp3 Il7 Inhba Ncapg2 Mlf1 Gpr171 Gpr18 Tnfrsf11b Nrarp Tfe3 Tcf7 Ccl3 Il12b Ly9 Zfp36l1 Myh9 Pde1b Adipoq Cd4 Ms4a1 Ctla4 Stat1 Fbxw7 Pith…
5.56E-06	237	1642	1.405614261	GO:0006952 defense response	http://amigo.geneontology.org/amigo/term/GO:0006952	Loxl3 Ccl3 Wfdc18 Oas1c Ccl24 Blk Gsdma Wfdc2 Fyn Ccl11 Rnf135 Nos2 Trim27 Naip1 Ciita Mefv Cd96 Ifnar2 Cxcl13 Il33 Ifitm3 Ccr1 Ccl20 Xcl1 Ifih1 Fcna Ptpn22 Gpatch3 Gbp9 Cxcl3 Cxcl9 Clec4e Clec4b1 Klrk1 Olr1 Lat Tlr3 Ccl22 Ccl17 Ltf Trim59 Ccl5 Ssc5d Rnf39 Nlrc4 Ripk2 Cmklr1 Trem1 Wfdc12 Ptgir Vsig4 Tlr7 Defb1 Tlr9 Fpr1 Ltb4r1 Rnase2a Gm12185 Trim15 Fpr2 Trim30b Ifi205 S100a8 Trim12c Gm5431 Ifitm…
5.80E-06	216	1470	1.430959618	GO:0007010 cytoskeleton organization	http://amigo.geneontology.org/amigo/term/GO:0007010	Hip1r Mprip Actn3 Krt23 Fhod1 Wasf1 Washc3 Llgl1 Rflnb Aurkb Spata7 Rhobtb3 Diaph3 Stmn4 Rhobtb2 Haus4 Ajuba Lrrc6 Tuba1b Fmnl3 Nckap5l Lima1 Rsph1 Washc1 Mlst8 Rhoq Epb41l4a Diaph1 Dctn2 Wdr73 Dnaaf5 Tnnt2 Mark1 Nuf2 Neb Smtnl1 Spef1 Knstrn Tpx2 Aurka Arhgef2 Iqgap3 Tesk1 Tpm2 Stmn1 Arhgef19 Mapre3 Rhoh Limk1 Cald1 Tuba8 Arhgap17 Ophn1 Map4 Fhl3 Arhgap44 Tesk2 Kif4 Tubg1 Haus8 Myo1d Krt17 Dync1l…
6.76E-06	219	1498	1.423715663	GO:2000026 regulation of multicellular organismal development	http://amigo.geneontology.org/amigo/term/GO:2000026	Zfyve27 Srgn Rflnb Vash1 Cnmd Vegfb Bhlhe40 Plxnd1 Sema4b Plxna3 Vegfc Faim Gbx2 Sema3f Islr2 Tmem119 Map6 Syndig1 Smarcb1 Smarcd1 Meaf6 Smarca4 Smarcc1 Ccr7 Smarcd2 Wnt9a Tbx21 Crabp2 Epha2 Hmgb3 Mmp9 Jade2 Ccl11 Mbip Dcstamp Wnt10b Il6 Fam20c Smad7 Fn1 Fbn1 Jag1 Bmp2 Efna1 Ephb2 Emilin1 Wnt7a Clec2d Mesp1 Sgf29 Rbfox2 Egr3 Lif Spry1 Foxp3 Il7 S100a10 Mustn1 Kctd11 Efna5 Gpr171 Gper1 Cebpb Sox11…
8.04E-06	152	961	1.540320736	GO:0034097 response to cytokine	http://amigo.geneontology.org/amigo/term/GO:0034097	Il12rb1 Ccl3 Il12b Ccl24 Il27ra Epor Ccl11 Traf3 Ifnar2 Cxcl13 Cd4 Ifitm3 Ccl20 Xcl1 Traf2 Il6ra Gbp9 Cxcl3 Cxcl9 Lilra6 Ccl22 Ccl17 Ccl5 Ifi209 Il20rb Gm12185 Ifi205 Gm5431 Ifitm2 Ifi208 Lrch1 Il2rb Gm4841 Irgm2 Lilra5 Csf2rb2 Nlrp12 Igtp Tgtp2 Pira2 Gbp6 Gbp5 Mcm2 Keap1 Stxbp2 Sh2b2 Nos2 Stx8 Nfkbia Dcstamp Ciita Tuba1b Il33 Il6 Stxbp1 Stxbp3 Nfkb1 Zyx Asah1 Il18 Dcp1b Gpr75 Pid1 Rab11fip5 Nfil…
8.83E-06	160	1026	1.518670593	GO:0051276 chromosome organization	http://amigo.geneontology.org/amigo/term/GO:0051276	Top3a Chaf1a Mcm2 Asf1b Tex15 Dmap1 Cenpv Yeats4 Tert Mcm4 Mis18a Telo2 Pot1b Kdm4b Hells Sgo2a Nuf2 Rad51 Knstrn Cdca8 Lrwd1 Anapc15 Cfdp1 Resf1 Ncaph Tubg1 Ddx11 Acd Ttk Bub1b Pif1 Ccnb1 Ncapg2 Phf13 Npm2 Kif18b Npm1 Hmgn3 Spdl1 Oip5 Cenpw Smarcb1 Syce2 Birc5 Aurkb Smarcd1 Syce1 Gar1 Bcl7b Bcl7c Gins3 Smarca4 Smarcc1 Brd9 Smarcd2 Dnmt1 Kansl2 Phf20 Alkbh4 Pabpc1l Cdyl Prmt7 Axin2 Daxx Ipo4 Map2…
9.36E-06	167	1083	1.501685461	GO:0098542 defense response to other organism	http://amigo.geneontology.org/amigo/term/GO:0098542	Ccl3 Wfdc18 Oas1c Ccl24 Blk Gsdma Wfdc2 Fyn Ccl11 Rnf135 Nos2 Trim27 Naip1 Mefv Ifnar2 Ifitm3 Ccl20 Xcl1 Ifih1 Fcna Ptpn22 Gpatch3 Gbp9 Clec4e Clec4b1 Klrk1 Ccl22 Ccl17 Ltf Trim59 Ccl5 Rnf39 Nlrc4 Ripk2 Trem1 Wfdc12 Vsig4 Tlr7 Defb1 Tlr9 Rnase2a Trim15 Trim30b Ifi205 Trim12c Ifitm2 Rnasel Naip5 Ang Trim6 Ifit3 Naip6 Pglyrp2 Gbp6 Gbp5 Il12b Stxbp2 Stx8 F2rl1 Ciita Il33 Stxbp1 Card9 Stxbp3 Bcl10 Cx…
9.79E-06	95	530	1.745575739	GO:0044770 cell cycle phase transition	http://amigo.geneontology.org/amigo/term/GO:0044770	Ccne1 Cdt1 Dyrk3 Cdk1 Trip13 Fbxl6 Rad9a Ccnj Cdk2 Ccna2 Orc1 Ccng2 Anapc15 Ccnb2 Usp28 Tipin Topbp1 Fbxl8 Dtl Ttk Eme1 Timeless Bub1b Ccnb1 Clspn Cdc25c Ticrr Fbxl22 Ccnf Psme2b Smarcb1 Birc5 E2f2 Aurkb Smarcd1 Bard1 Nuf2 Rad51 Cdca8 Bcl7b Bcl7c Smarca4 Smarcc1 Smarcd2 Calm1 E2f4 Wnt10b Chek1 Cdkn2d Foxm1 Chfr E2f3 Fzr1 Mnat1 Tert Adamts1 Donson Sirt7 Nabp2 Atrip Acvr1 Bub1 Stil Rpa2 Xpc Lcmt1 P…
1.20E-05	201	1363	1.436121431	GO:0080134 regulation of response to stress	http://amigo.geneontology.org/amigo/term/GO:0080134	Dusp3 Tex15 Rnf135 Traf3 Otub1 Il33 Traf2 Rassf2 Ptpn22 Gpatch3 Wnt7a Klrk1 Tigar Vsig4 Ifi205 Sh3rf2 Smarcb1 Taf6l Dmap1 Yeats4 Smarcd1 Atrip Bard1 Xcl1 Rad51 Meaf6 Bcl7b Sgf29 Bcl7c Morf4l2 Smarca4 Smarcc1 Nlrp3 Ccl5 Taf5l Nlrp1b Smarcd2 Map2k7 Il12b Tfpt Oxr1 Mefv Adipoq Slc7a11 Lag3 Clec2d Klrb1c Cd27 Ino80e Tlr3 Tbc1d24 Foxp3 Aida Ctla2a Serpinb1a Tlr9 Nr1h2 Klrb1b Axin2 Foxm1 Ercc1 Bcl2l1 T…
1.39E-05	106	616	1.675776573	GO:0002521 leukocyte differentiation	http://amigo.geneontology.org/amigo/term/GO:0002521	Cd3g Cd79a Blk Ptpn22 Dock11 Pir Cd3d Ostm1 Cd79b Tox Cd8a Smarcb1 Smarcd1 Smarca4 Smarcc1 Ccr7 Smarcd2 Tbx21 Epha2 Spib Hmgb3 Patz1 F2rl1 Dcstamp Ifnar2 Wnt10b Il6 Fbn1 Dll4 Il6ra Tnfrsf9 Rhoh Clec2d Egr3 Foxp3 Il7 Gpr18 Cebpb Tnfrsf11b Nrarp Tfe3 Tcf7 Ccl3 Il12b Ly9 Zfp36l1 Myh9 Pde1b Adipoq Cd4 Ms4a1 Ctla4 Fbxw7 Cd27 Tmem131l Thoc5 Lif Rara Tlr9 Sh3pxd2a Prtn3 Il4i1 Slc46a2 Prex1 Loxl3 Prdx2 Z…
1.48E-05	232	1624	1.39121074	GO:1902531 regulation of intracellular signal transduction	http://amigo.geneontology.org/amigo/term/GO:1902531	Ccl3 Dusp3 Il11 Ccl24 Bcl2l1 Akt1s1 Ccl11 Traf3 Trim27 F2rl1 Ajuba Cd4 Arhgap19 Ccl20 Gpr35 Xcl1 Optn Card9 Traf2 Rassf2 Ptpn22 Arhgef2 Rragc Gpatch3 Wnt7a Ltbr Pak4 Anapc15 Kctd13 Arhgap17 Lamtor1 Dusp4 Ccl22 Ccl17 Sesn3 Nlrp3 Arhgap44 Lpar6 Trim59 Ccl5 Spry1 Dusp8 Bank1 Mcl1 Ripk2 Cmklr1 Gpr137c Gpr18 P2ry10 Trim30b Trim12c Sh3rf2 Stk19 Hcst Trim6 Gpr174 Nlrp12 Birc5 Aurkb Bard1 Rad51 Cdca8 Ccr…
1.65E-05	52	236	2.145765717	GO:0033044 regulation of chromosome organization	http://amigo.geneontology.org/amigo/term/GO:0033044	Cenpv Pot1b Anapc15 Resf1 Acd Ttk Bub1b Smarcb1 Birc5 Aurkb Smarcd1 Nuf2 Cdca8 Bcl7b Bcl7c Smarca4 Smarcc1 Ncapg2 Smarcd2 Axin2 Mcm2 Map2k7 Ercc1 Dnmt1 Tfpt Cdt1 Chfr Mnat1 Trip13 Cdk2 Nabp2 Bub1 Rnf4 Ino80b Lcmt1 Plk1 Zwilch Mad2l1bp Ncaph Becn1 Ddx11 Pif1 Ccnb1 Cenpe Spdl1 Sgo2a Ino80e Morc2a Mcph1 Xrcc1 Slx1b Prap1
1.79E-05	81	436	1.809212132	GO:0044772 mitotic cell cycle phase transition	http://amigo.geneontology.org/amigo/term/GO:0044772	Ccne1 Cdk1 Fbxl6 Ccnj Cdk2 Ccna2 Orc1 Ccng2 Anapc15 Ccnb2 Topbp1 Fbxl8 Dtl Ttk Bub1b Ccnb1 Clspn Cdc25c Ticrr Fbxl22 Ccnf Psme2b Smarcb1 Birc5 E2f2 Aurkb Smarcd1 Bard1 Nuf2 Cdca8 Bcl7b Bcl7c Smarca4 Smarcc1 Smarcd2 Calm1 E2f4 Wnt10b Foxm1 Cdt1 Chfr E2f3 Fzr1 Mnat1 Trip13 Tert Adamts1 Donson Sirt7 Nabp2 Acvr1 Bub1 Stil Rpa2 Xpc Lcmt1 Plk1 Rrm1 Chek1 Zwilch Ctdp1 Mad2l1bp Inip Inhba Nop53 Lsm11 Cen…
1.84E-05	130	804	1.574629071	GO:0045087 innate immune response	http://amigo.geneontology.org/amigo/term/GO:0045087	Ccl3 Wfdc18 Ccl24 Blk Wfdc2 Fyn Ccl11 Rnf135 Trim27 Mefv Ifnar2 Ifitm3 Ccl20 Xcl1 Ifih1 Fcna Gbp9 Clec4e Clec4b1 Klrk1 Ccl22 Ccl17 Trim59 Ccl5 Rnf39 Ripk2 Wfdc12 Vsig4 Defb1 Rnase2a Trim15 Trim30b Ifi205 Trim12c Ifitm2 Ang Trim6 Gbp6 Gbp5 Il12b Stxbp2 Nos2 Stx8 Ciita Stxbp1 Card9 Stxbp3 Bcl10 Zyx Lag3 Clec2d Klrb1c Il18 Serpinb1a Tlr9 Fam71e1 Rab11fip5 Actg1 Irgm2 Tgtp2 Klrb1b Ly9 Cd244a Hmgb3 Co…
2.34E-05	36	139	2.52219501	GO:0007093 mitotic cell cycle checkpoint signaling	http://amigo.geneontology.org/amigo/term/GO:0007093	Cdk1 Rad9a Orc1 Anapc15 Topbp1 Dtl Ttk Eme1 Bub1b Clspn Ticrr Birc5 Aurkb Bard1 Nuf2 Cdca8 Cdt1 Chfr Fzr1 Trip13 Donson Nabp2 Bub1 Rpa2 Lcmt1 Plk1 Chek1 Tipin Zwilch Mad2l1bp Inip Ccnb1 Nop53 Spdl1 Xpc Prap1
2.84E-05	231	1631	1.379269017	GO:0043067 regulation of programmed cell death	http://amigo.geneontology.org/amigo/term/GO:0043067	Tfpt Bcl2l1 Ube2z Blk Birc5 Ube2o Naip1 Gzma Stk17b Pdcd1 Bcl10 Dffa Cidec Cd27 Bag3 Casp3 Faim Dapk3 Tigar Mcl1 Arel1 Sphk2 Sh3rf2 Sphk1 Naip5 Ptrh2 Naip6 Moap1 Dmap1 Yeats4 Mlst8 Meaf6 Emilin1 Morf4l2 Wnt9a Tcf7 Prdx2 Akt1s1 Mal Efna1 Trp53inp1 Mt1 Cfdp1 Melk Il7 Ripk2 Cebpb Camk2b Osm Hsh2d Hspa1b Itga5 Hip1r Cd3g Map2k7 Grk5 Dnmt1 Il12b Il27ra Fcer2a E2f3 Mmp9 Mybl2 Pdk4 Cdk1 Apaf1 Adora2a Hs…
3.11E-05	78	421	1.804278061	GO:0002250 adaptive immune response	http://amigo.geneontology.org/amigo/term/GO:0002250	Bcl10 Cd8a Csf2rb2 Ccr7 Cd8b1 Tbx21 Il12b Il6 Xcl1 Il6ra Hmces Swap70 H2-T23 Tfe3 Cd3g Cd79a Mcoln1 Ly9 Cd244a Cd247 Hfe Ahr Fyn Trim27 C6 Cd4 Tfeb C3 H2-Oa Otub1 Pdcd1 Card9 Traf2 Jag1 Sit1 Ephb2 Lag3 Klrk1 Lat Btk Jak3 Cd3d Prr7 Prdm1 Il18 Foxp3 Cd79b Ripk2 Trem1 Nlrp10 Gpr183 Lax1 C1ra Il4i1 C7 C1s2 H2-DMb1 Il27ra Lta Il33 Loxl3 Ercc1 Fcer2a Gzmb Parp3 Smad7 Slc15a4 Nlrp3 Batf Rftn1 Exo1 Il20r…
3.11E-05	227	1600	1.381646166	GO:0042981 regulation of apoptotic process	http://amigo.geneontology.org/amigo/term/GO:0042981	Tfpt Bcl2l1 Ube2z Blk Birc5 Ube2o Naip1 Gzma Stk17b Pdcd1 Bcl10 Dffa Cidec Cd27 Bag3 Casp3 Faim Dapk3 Mcl1 Arel1 Sphk2 Sh3rf2 Sphk1 Naip5 Ptrh2 Naip6 Moap1 Dmap1 Yeats4 Mlst8 Meaf6 Emilin1 Morf4l2 Wnt9a Tcf7 Prdx2 Akt1s1 Mal Efna1 Trp53inp1 Mt1 Cfdp1 Melk Il7 Ripk2 Cebpb Camk2b Osm Hsh2d Hspa1b Itga5 Hip1r Cd3g Map2k7 Grk5 Dnmt1 Il12b Il27ra E2f3 Mmp9 Mybl2 Pdk4 Cdk1 Apaf1 Adora2a Hs1bp3 Aurkb Mn…
3.25E-05	123	759	1.578171867	GO:0001816 cytokine production	http://amigo.geneontology.org/amigo/term/GO:0001816	Sulf1 Il33 Ifih1 Ptpn22 Cd2 Gpatch3 Vsig4 Tlr7 Serpinb1a Tlr9 Ifi205 Ccr7 Nlrp1b Tbx21 Il12b Zfp287 F2rl1 Mefv Il6 Xcl1 Card9 Nfkb1 Bcl10 Lag3 Clec4e Klrk1 Tlr3 Traip Nlrp3 Ssc5d Spon2 Il18 Foxp3 Fam71e1 Ticam2 Cebpb Chil1 Naip5 Lrrc32 Ly9 Hfe Trib2 Nos2 Alox8 Traf3 Trim27 Laptm4b Adipoq Twsg1 C3 Cd6 Ltbp3 Stat1 Fn1 Htr2b Traf2 Il6ra Gba Arhgef2 Ephb2 Atp6ap2 Btk Eif2ak3 Ltf Serpine1 Rara Nlrc4 I…
3.55E-05	57	276	2.01120683	GO:0006260 DNA replication	http://amigo.geneontology.org/amigo/term/GO:0006260	Mcm2 Mcm5 Cdt1 Mcm4 Donson Fam111a Pola2 Orc1 Gins3 Tipin Topbp1 Pold1 Eme1 Timeless Pif1 Mms22l Ticrr Npm2 Rnaseh2a Cenps Bard1 Ciz1 Nfix Chaf1a Tfpt Cdk9 Ehmt2 Chtf18 Cdk1 Sirt7 Rad51 Ccna2 Meaf6 Rpa2 Lrwd1 Ino80b Kctd13 Rrm1 Orc6 Traip Recql4 Baz1a Ddx11 Dtl Pclaf Tspyl2 Grwd1 Cdk2 Ccne1 E2f8 Mcm9 Jade2 Alyref Il6 Atg7 Ino80e Npm1
3.65E-05	38	154	2.403000368	GO:1902850 microtubule cytoskeleton organization involved in mitosis	http://amigo.geneontology.org/amigo/term/GO:1902850	Aurkb Dctn2 Nuf2 Tpx2 Aurka Kif4 Tubg1 Cenph Togaram2 Spdl1 Hspa1b Hspa1a Birc5 Cdca8 Mybl2 Map4 Chmp2b Kif2a Parp3 Itgb1 Stil Stmn1 Cenpa Plk1 Aaas Kif15 Wdr62 Tbce Ccnb1 Cenpe Tacc1 Chmp1b Spry1 Poc1a Sapcd2 Arhgef2 Mcph1 Ralbp1
3.80E-05	42	179	2.285005349	GO:0000075 cell cycle checkpoint signaling	http://amigo.geneontology.org/amigo/term/GO:0000075	Cdt1 Cdk1 Trip13 Rad9a Orc1 Anapc15 Usp28 Tipin Topbp1 Dtl Ttk Eme1 Timeless Bub1b Clspn Ticrr Birc5 Aurkb Bard1 Nuf2 Rad51 Cdca8 Chek1 Chfr Fzr1 Donson Nabp2 Atrip Bub1 Rpa2 Lcmt1 Plk1 Zwilch Thoc5 Mad2l1bp Ints7 Inip Ccnb1 Nop53 Spdl1 Xpc Prap1
3.82E-05	71	374	1.848747961	GO:0050900 leukocyte migration	http://amigo.geneontology.org/amigo/term/GO:0050900	Ccl3 Tbx21 Ccl24 Ccl11 Akirin1 Cxcl13 Vegfb Ccl20 Cxcr2 Xcl1 Rhoh Cxcl3 Cxcl9 F7 Vegfc Ccl22 Ccl17 Ccl5 Cmklr1 Trem1 Jam2 S100a8 Lrch1 Ccr1 Aimp1 Spns2 Cxcr5 Gpr183 Itgb7 Mmp9 Stk10 F2rl1 Pla2g7 Itgb1 Sell Itga4 Klrk1 Lyve1 Nlrp3 Serpine1 Ccr7 Cxcr3 Hrh1 Cklf Adam10 Zfp580 Prtn3 Mospd2 C5ar2 Il27ra Abr Il33 Prex1 Cnn2 Trpm2 Mmp28 Ptpn22 Gba Artn Emilin1 Stap1 Il17rc Swap70 Hsd3b7 Fut4 Gpr18 Nlrp1…
4.12E-05	218	1533	1.384858179	GO:0016477 cell migration	http://amigo.geneontology.org/amigo/term/GO:0016477	Ccl3 Itgb7 Tbx21 Ccl24 Anxa6 Abi3 Ccl11 Rhobtb3 Fmnl3 Akirin1 Cxcl13 Rhoq Vegfb Ccr1 Itgb1 Ccl20 Cxcr2 Xcl1 Lamb3 Rhoh Cxcl3 Cxcl9 Ccr9 Plxnd1 Sema4b Fgf16 Plxna3 F7 Vegfc Ccl22 Ccl17 Itgbl1 Sema3f Ccl5 Ccr7 Sh3kbp1 Rhod Cmklr1 Trem1 Fam83h Rhoj Cxcr5 Cxcr6 Cxcr3 Rap2a Jam2 Rnd1 S100a8 Cd248 Tubb2a Cd2ap Lrch1 Cass4 Tgfbr3l Tmsb15b1 Tnc Hdac1 Emilin1 Sin3b Epha2 F2rl1 Ajuba Fstl1 Adipoq Ldb1 Dll4…
4.48E-05	85	477	1.735367694	GO:1903131 mononuclear cell differentiation	http://amigo.geneontology.org/amigo/term/GO:1903131	Cd3g Cd79a Blk Ptpn22 Dock11 Pir Cd3d Cd79b Cd8a Smarcb1 Smarcd1 Smarca4 Smarcc1 Ccr7 Smarcd2 Tbx21 Hmgb3 Patz1 F2rl1 Dcstamp Ifnar2 Wnt10b Il6 Dll4 Il6ra Tnfrsf9 Rhoh Egr3 Foxp3 Il7 Gpr18 Nrarp Tcf7 Il12b Ly9 Zfp36l1 Myh9 Pde1b Cd4 Ms4a1 Ctla4 Cd27 Tmem131l Thoc5 Rara Tox Tlr9 Prtn3 Il4i1 Spib Slc46a2 Prex1 Cebpb Loxl3 Prdx2 Zmiz1 Trpm2 Mfng H2-Oa Smad7 Batf3 Gba Ccr9 Lag3 Clec4e Ltbr Btk Cbfb N…
4.71E-05	115	704	1.590802053	GO:0010564 regulation of cell cycle process	http://amigo.geneontology.org/amigo/term/GO:0010564	Cdt1 Dyrk3 Cenpv Cdk1 Aurkb Trip13 Rad9a Cdk2 Knstrn Aurka Orc1 Anapc15 Plk1 Mki67 Usp28 Tipin Topbp1 Dtl Ttk Cul7 Eme1 Cep131 Timeless Bub1b Clspn Cdc25c Ticrr Npm1 Psme2b Hspa1b Hspa1a Smarcb1 Birc5 Smarcd1 Bard1 Nuf2 Rad51 Cdca8 Bcl7b Bcl7c Smarca4 Smarcc1 Smarcd2 Fzr1 Wnt10b Rrm1 Chek1 Lif Osm Cdkn2d Axin2 Calm1 Kif20a Chmp2b Bcl2l1 Chfr Mnat1 Tert Adamts1 Donson Parp3 Lrp5 Nabp2 Atrip Acvr1 …
4.75E-05	73	391	1.818180788	GO:0007159 leukocyte cell-cell adhesion	http://amigo.geneontology.org/amigo/term/GO:0007159	Il12rb1 Dusp3 Il27ra H2-Oa Cd5 Ptpn22 Olr1 Vsig4 Lax1 Jam2 S100a8 Cd80 Gm9733 Sirpb1b Smarcb1 Smarcd1 Smarca4 Smarcc1 Ccr7 Smarcd2 Efnb2 Tbx21 Il12b Adora2a Wnt10b Cd4 Il6 Xcl1 Lag3 Foxp3 Il7 Cebpb Nrarp Lrrc32 Itgb7 Hfe Has2 Twsg1 Cd6 Itgb1 Ctla4 Sell Itga4 Rhoh Cd27 Jak3 Tmem131l Rara Il18 Fut4 Fcho1 Il4i1 Tspan32 Ephb4 Itga5 Loxl3 Cd244a Prdx2 Zmiz1 Stk10 Scrib Smad7 Bcl10 Casp3 Cbfb Nlrp3 Egr…
5.09E-05	121	752	1.566962096	GO:0001817 regulation of cytokine production	http://amigo.geneontology.org/amigo/term/GO:0001817	Sulf1 Il33 Ifih1 Ptpn22 Cd2 Gpatch3 Vsig4 Tlr7 Serpinb1a Tlr9 Ifi205 Ccr7 Nlrp1b Tbx21 Il12b Zfp287 F2rl1 Mefv Il6 Xcl1 Card9 Nfkb1 Bcl10 Lag3 Clec4e Klrk1 Tlr3 Traip Nlrp3 Ssc5d Spon2 Il18 Foxp3 Fam71e1 Ticam2 Cebpb Chil1 Naip5 Lrrc32 Ly9 Hfe Trib2 Nos2 Alox8 Traf3 Trim27 Laptm4b Adipoq Twsg1 C3 Cd6 Stat1 Fn1 Htr2b Traf2 Il6ra Gba Arhgef2 Ephb2 Atp6ap2 Btk Eif2ak3 Ltf Serpine1 Rara Nlrc4 Il7 Rip…
5.12E-05	228	1623	1.368066753	GO:0051240 positive regulation of multicellular organismal process	http://amigo.geneontology.org/amigo/term/GO:0051240	Sulf1 Zfyve27 Il33 Vegfb Ifih1 Smtnl1 Cd2 Plxnd1 Plxna3 Vegfc Faim Tlr7 Tlr9 Islr2 Ifi205 Tmem119 Map6 Spx Syndig1 Smarcb1 Cacnb1 Gpihbp1 Smarcd1 Hdac1 Bcl7b Bcl7c Smarca4 Smarcc1 Ccr7 Brd9 Nlrp1b Smarcd2 Tbx21 Il12b Crabp2 Jade2 F2rl1 Dcstamp Mefv Wnt10b Il6 Fam20c Smad7 Fn1 Xcl1 Card9 Bmp2 Bcl10 Ephb2 Emilin1 Kdm2b Hmces Wnt7a Clec4e Klrk1 Mesp1 Tlr3 Nlrp3 Lif Spon2 Il18 Foxp3 Il7 Mustn1 Efna5 …
6.07E-05	107	647	1.61053608	GO:0000226 microtubule cytoskeleton organization	http://amigo.geneontology.org/amigo/term/GO:0000226	Llgl1 Aurkb Spata7 Stmn4 Haus4 Lrrc6 Tuba1b Nckap5l Rsph1 Dctn2 Wdr73 Dnaaf5 Mark1 Nuf2 Knstrn Tpx2 Aurka Stmn1 Mapre3 Tuba8 Map4 Kif4 Tubg1 Haus8 Dync1li2 Tbce Cep131 Haus1 Dnal1 Cenph Togaram2 Nckap5 Kif18b Pard3b Map1b Map6 Dnaaf3 Npm1 Tubb2a Tacc1 Spdl1 Aunip Haus5 Hspa1b Hspa1a Birc5 Cdca8 Mybl2 Myh9 Spef1 Dvl1 Ccnb2 Lrguk Kif20a Chmp2b Rassf1 Prune1 Poc1b Kif2a Parp3 Atat1 Cdk2 Itgb1 Odf2 A…
6.07E-05	174	1179	1.437230433	GO:0033043 regulation of organelle organization	http://amigo.geneontology.org/amigo/term/GO:0033043	Cenpv Phf23 Wasf1 Trip13 Rhobtb3 Stmn4 Rhobtb2 Mlst8 Pot1b Odf2 Spef1 Iqgap3 Tesk1 Stmn1 Arhgef19 Mapre3 Rhoh Limk1 Anapc15 Arhgap17 Mki67 Resf1 Arhgap44 Atp13a2 Acd Ttk Cul7 Bub1b Rhod Kank3 Efna5 Map1b Rnd1 Map6 Gm14137 Tmsb15b1 Hspa1b Hspa1a Smarcb1 Birc5 Washc3 Aurkb Smarcd1 Washc1 Nuf2 Cdca8 Bcl7b Bcl7c Smarca4 Smarcc1 Ncapg2 Smarcd2 Hip1r Fzr1 Swap70 Lif Osm Axin2 Mcm2 Map2k7 Ercc1 Dnmt1 Ra…
6.18E-05	218	1544	1.374991962	GO:0016192 vesicle-mediated transport	http://amigo.geneontology.org/amigo/term/GO:0016192	Wnt7a Dnajc5 Hip1r Epn2 Trappc6a Use1 Sh3gl1 Rab3b Stxbp2 Chmp2b Syt5 Napa Stx1a Ap2s1 Rab25 Kdelr3 Blk Cacfd1 Zfyve27 Stxbp5 Vta1 Washc3 Arf5 Stx8 Anxa8 Rhobtb2 Scrib Ralbp1 Washc1 Rhoq Megf10 Vps51 Marco Stx6 Stxbp1 Arhgap1 Stxbp3 C9orf72 Tmem50a Rhoh Scarb2 Ccz1 Tmcc1 Vps33b Syt8 Ophn1 Nlgn3 Leprotl1 Ap3m2 Trappc4 Vps11 Csnk1g1 Rims3 Arhgap44 Vps18 Becn1 Plekhj1 Uvrag Exoc1 Atp13a2 Arl5c Dennd…
7.07E-05	241	1741	1.348060033	GO:1902680 positive regulation of RNA biosynthetic process	http://amigo.geneontology.org/amigo/term/GO:1902680	Rarg Mef2d Zfp287 Mybl2 Med10 Ciita Paxbp1 Akirin1 Lbh Zfp521 Lrp5 Drap1 Sfr1 Ldb1 Wdr75 Med19 Lpin3 Zfp64 Crtc2 Trp53inp1 Gpatch3 Casz1 Rnf4 Crtc3 Nfatc2ip Smarca4 Smarcc1 Trim45 Rara Stox2 Trp53inp2 Ptov1 Med30 Leo1 Sox18 Pprc1 Npm1 Nr1h2 Ssbp3 Sox11 Taf6l Med8 Cdk9 Dmap1 Med22 Med11 Yeats4 Med4 Kansl2 Hdac1 Meaf6 Sgf29 Morf4l2 Gatad2a Phf20 Taf5l Taf13 Cebpb Mta2 Tfe3 Tbx21 Nfix Fosb Klf5 Zbtb…
7.28E-05	32	123	2.533587038	GO:0051983 regulation of chromosome segregation	http://amigo.geneontology.org/amigo/term/GO:0051983	Anapc15 Mki67 Ttk Bub1b Smarcb1 Birc5 Aurkb Smarcd1 Nuf2 Cdca8 Bcl7b Bcl7c Smarca4 Smarcc1 Smarcd2 Cdt1 Chfr Trip13 Bub1 Kif2c Rad18 Lcmt1 Plk1 Zwilch Mad2l1bp Becn1 Ccnb1 Cenpe Spdl1 Ncaph Ncapg2 Prap1
7.35E-05	131	838	1.522363065	GO:0006974 cellular response to DNA damage stimulus	http://amigo.geneontology.org/amigo/term/GO:0006974	Ddb2 Mcm2 Ercc1 Mcm5 Bcl2l1 Tex15 Blk Cdk1 Mnat1 Mcm4 Parp3 Otub1 Rad9a Sfr1 Nabp2 Atrip Rad51 Fancg Exo5 Xpc Rad18 Ogg1 Usp28 Topbp1 Dtl Tigar Inip Mcl1 Pold1 Eme1 Neil3 Exo1 Timeless Pclaf Clspn Sem1 Palb2 Mms22l Ticrr Paxx Xrcc1 Rnaseh2a Mcm9 Slx1b Faap20 Rnf8 Eid3 Smarcb1 Taf6l Dmap1 Yeats4 Smarcd1 Mlst8 Bard1 Meaf6 Bcl7b Sgf29 Bcl7c Rrm1 Morf4l2 Smarca4 Smarcc1 Taf5l Smarcd2 Tfpt Pot1b Pmaip…
7.35E-05	240	1735	1.347108958	GO:0045893 positive regulation of transcription DNA-templated	http://amigo.geneontology.org/amigo/term/GO:0045893	Rarg Mef2d Zfp287 Mybl2 Med10 Ciita Paxbp1 Akirin1 Lbh Zfp521 Lrp5 Drap1 Sfr1 Ldb1 Wdr75 Med19 Lpin3 Zfp64 Crtc2 Trp53inp1 Gpatch3 Casz1 Rnf4 Crtc3 Nfatc2ip Smarca4 Smarcc1 Trim45 Rara Stox2 Trp53inp2 Ptov1 Med30 Leo1 Sox18 Pprc1 Npm1 Nr1h2 Ssbp3 Sox11 Taf6l Med8 Cdk9 Dmap1 Med22 Med11 Yeats4 Med4 Kansl2 Hdac1 Meaf6 Sgf29 Morf4l2 Gatad2a Phf20 Taf5l Taf13 Cebpb Mta2 Tfe3 Tbx21 Nfix Fosb Klf5 Zbtb…
7.35E-05	94	552	1.658363527	GO:0051052 regulation of DNA metabolic process	http://amigo.geneontology.org/amigo/term/GO:0051052	Cdt1 Tex15 Pot1b Otub1 Tipin Acd Tigar Timeless Ticrr Npm2 Smarcb1 Mcm2 Taf6l Mcm5 Dmap1 Yeats4 Mcm4 Smarcd1 Atrip Bard1 Meaf6 Bcl7b Sgf29 Bcl7c Morf4l2 Smarca4 Smarcc1 Taf5l Smarcd2 Tfpt Hmces Ino80e Ciz1 Axin2 Foxm1 Map2k7 Ercc1 Cdk9 Ehmt2 Chtf18 Cdk1 Aurkb Grhl2 Adipoq Donson Gzma Parp3 Smoc2 Cyp1b1 Sirt7 Nabp2 Npas2 Rad51 Ccna2 Rpa2 Dffa Ino80b Ogg1 Rad51ap1 Kctd13 Fus Gins3 Chek1 Baz1a Ddx11…
7.35E-05	240	1735	1.347108958	GO:1903508 positive regulation of nucleic acid-templated transcription	http://amigo.geneontology.org/amigo/term/GO:1903508	Rarg Mef2d Zfp287 Mybl2 Med10 Ciita Paxbp1 Akirin1 Lbh Zfp521 Lrp5 Drap1 Sfr1 Ldb1 Wdr75 Med19 Lpin3 Zfp64 Crtc2 Trp53inp1 Gpatch3 Casz1 Rnf4 Crtc3 Nfatc2ip Smarca4 Smarcc1 Trim45 Rara Stox2 Trp53inp2 Ptov1 Med30 Leo1 Sox18 Pprc1 Npm1 Nr1h2 Ssbp3 Sox11 Taf6l Med8 Cdk9 Dmap1 Med22 Med11 Yeats4 Med4 Kansl2 Hdac1 Meaf6 Sgf29 Morf4l2 Gatad2a Phf20 Taf5l Taf13 Cebpb Mta2 Tfe3 Tbx21 Nfix Fosb Klf5 Zbtb…
8.03E-05	59	299	1.921638915	GO:0030217 T cell differentiation	http://amigo.geneontology.org/amigo/term/GO:0030217	Cd3g Ptpn22 Cd3d Cd8a Smarcb1 Smarcd1 Smarca4 Smarcc1 Ccr7 Smarcd2 Tbx21 Patz1 Ifnar2 Wnt10b Il6 Dll4 Il6ra Tnfrsf9 Rhoh Egr3 Foxp3 Il7 Gpr18 Nrarp Tcf7 Il12b Ly9 Cd4 Ctla4 Cd27 Tmem131l Rara Il4i1 Zfp36l1 Slc46a2 Prex1 Loxl3 Prdx2 Zmiz1 H2-Oa Smad7 Gba Ccr9 Lag3 Clec4e Cbfb Nlrp3 Batf Prr7 Prdm1 Egr1 Il18 Ripk2 Tox Ctla2a Gpr183 Runx3 Gimap3 Hs1bp3
8.37E-05	86	494	1.695362075	GO:0001819 positive regulation of cytokine production	http://amigo.geneontology.org/amigo/term/GO:0001819	Sulf1 Il33 Ifih1 Cd2 Tlr7 Tlr9 Ifi205 Ccr7 Nlrp1b Tbx21 Il12b F2rl1 Mefv Il6 Xcl1 Card9 Bcl10 Clec4e Klrk1 Tlr3 Nlrp3 Spon2 Il18 Foxp3 Fam71e1 Ticam2 Cebpb Chil1 Naip5 Ly9 Nos2 Alox8 Trim27 Adipoq C3 Cd6 Stat1 Htr2b Traf2 Il6ra Arhgef2 Ephb2 Atp6ap2 Btk Eif2ak3 Serpine1 Rara Nlrc4 Il7 Ripk2 Atf4 Zfp580 Panx2 Trim6 Tlr5 Gbp5 Ccl3 Lta Il17rc Il27ra Mmp8 Scrib Eif2ak2 Cyp1b1 Ly96 Ptpn22 Batf Egr1 Rf…
8.46E-05	102	615	1.615161737	GO:0051301 cell division	http://amigo.geneontology.org/amigo/term/GO:0051301	Cenpv Aurkb Cep55 Mitd1 Aurka Dctn3 Plk1 Anln Birc5 Cdca8 Exoc1 Mbip Wnt7a Sgf29 Calm1 Ccne1 Kif20a Syce2 Ralb Chmp2b Cdt1 Bcl2l1 Ccdc124 Chfr Dyrk3 Cdk1 Fzr1 Pimreg Kif2a Haus4 Myh9 Mis18a Cdca3 Vegfb Hells Cdk2 Syce1 Sgo2a Arl8a Nuf2 Sapcd2 Anapc2 Knstrn Tpx2 Ccna2 Arhgef2 Kif2c Stmn1 Mapre3 Cenpa Ccng2 Anapc15 Vegfc Orc6 Ccnb2 Tipin Ctdp1 Kif4 Ncaph Becn1 Lzts2 Uvrag Haus8 Cenpt Txnip Cul7 Alk…
8.47E-05	123	778	1.539630394	GO:0030155 regulation of cell adhesion	http://amigo.geneontology.org/amigo/term/GO:0030155	Il12rb1 Dusp3 Il27ra Blk H2-Oa Cd5 Cytip Ptpn22 Plxnd1 Plxna3 Tnfrsf18 Vsig4 Efna5 Lax1 Cd80 Gm9733 Sirpb1b Smarcb1 Smarcd1 Emilin1 Smarca4 Smarcc1 Ccr7 Smarcd2 Efnb2 Tbx21 Il12b Fut1 Adora2a Ccdc80 Wnt10b Cxcl13 Cd4 Smoc2 Ldb1 Il6 Xcl1 Hsd17b12 Lag3 Foxp3 Il7 Rhod Cebpb Nrarp Lrrc32 Tfe3 Itga5 Ephb3 Epha2 Hfe B4galnt2 Nuak1 Has2 Meltf Adipoq Twsg1 Megf10 Cd6 Smad7 Ctla4 Fn1 Rsu1 Itga4 Jag1 Bmp2 …
8.55E-05	98	585	1.631402679	GO:0043065 positive regulation of apoptotic process	http://amigo.geneontology.org/amigo/term/GO:0043065	Tfpt Blk Gzma Stk17b Pdcd1 Bcl10 Casp3 Dapk3 Sphk2 Ptrh2 Emilin1 Mal Trp53inp1 Melk Ripk2 Camk2b Osm Hip1r Map2k7 Il12b Ube2z E2f3 Mybl2 Scrib Adipoq Wnt10b Cyp1b1 Lta Pmaip1 Fosl1 Pdcd4 Itgb1 Ctla4 Cxcr2 Bard1 Traf2 Itga4 Rassf2 Bmp2 Ntsr1 Ctnnbl1 Fbxw7 Slc9a1 Ltbr Tlr3 Calhm2 Prr7 Becn1 Arl6ip5 Shq1 Apbb1 Txnip Mcl1 Nlrc4 Inhba Ifit2 Camk2d S100a8 Moap1 Ccl3 Rarg Apaf1 Rad9a Aldh1a1 Aldh1a2 Mmp…
8.73E-05	18	49	3.577399045	GO:0031577 spindle checkpoint signaling	http://amigo.geneontology.org/amigo/term/GO:0031577	Anapc15 Ttk Bub1b Birc5 Aurkb Nuf2 Cdca8 Cdt1 Chfr Trip13 Bub1 Lcmt1 Plk1 Zwilch Mad2l1bp Ccnb1 Spdl1 Prap1
0.000100408	99	595	1.620351332	GO:0043068 positive regulation of programmed cell death	http://amigo.geneontology.org/amigo/term/GO:0043068	Tfpt Blk Gzma Stk17b Pdcd1 Bcl10 Casp3 Dapk3 Sphk2 Ptrh2 Emilin1 Mal Trp53inp1 Melk Ripk2 Camk2b Osm Hip1r Map2k7 Il12b Fcer2a Ube2z E2f3 Mybl2 Nos2 Scrib Adipoq Wnt10b Cyp1b1 Lta Pmaip1 Fosl1 Pdcd4 Itgb1 Ctla4 Cxcr2 Bard1 Traf2 Itga4 Rassf2 Bmp2 Ntsr1 Ctnnbl1 Fbxw7 Slc9a1 Ltbr Tlr3 Calhm2 Prr7 Becn1 Arl6ip5 Shq1 Apbb1 Txnip Mcl1 Nlrc4 Inhba Ifit2 Camk2d S100a8 Moap1 Ccl3 Rarg Apaf1 Rad9a Aldh1a1…
0.000122384	108	667	1.576844556	GO:0010942 positive regulation of cell death	http://amigo.geneontology.org/amigo/term/GO:0010942	Tfpt Blk Gzma Stk17b Pdcd1 Bcl10 Casp3 Dapk3 Sphk2 Ptrh2 Emilin1 Mal Trp53inp1 Melk Ripk2 Camk2b Osm Axin2 Hip1r Efnb2 Daxx Map2k7 Il12b Fcer2a Trpm2 Ube2z E2f3 Mybl2 Nos2 Scrib Adipoq Wnt10b Cyp1b1 Lta Pmaip1 Fosl1 Pdcd4 Itgb1 Ctla4 Cxcr2 Bard1 Traf2 Itga4 Rassf2 Bmp2 Ntsr1 Ctnnbl1 Fbxw7 Slc9a1 Ltbr Tlr3 Nradd Calhm2 Prr7 Becn1 Arl6ip5 Shq1 Apbb1 Txnip Egr1 Mcl1 Nlrc4 Ramp3 Inhba Ifit2 Camk2d S1…
0.000125765	26	92	2.752177767	GO:1902099 regulation of metaphase/anaphase transition of cell cycle	http://amigo.geneontology.org/amigo/term/GO:1902099	Anapc15 Ttk Bub1b Smarcb1 Birc5 Aurkb Smarcd1 Nuf2 Cdca8 Bcl7b Bcl7c Smarca4 Smarcc1 Smarcd2 Cdt1 Chfr Trip13 Bub1 Lcmt1 Plk1 Zwilch Mad2l1bp Ccnb1 Cenpe Spdl1 Prap1
0.000129068	32	127	2.453789021	GO:0051304 chromosome separation	http://amigo.geneontology.org/amigo/term/GO:0051304	Anapc15 Ttk Eme1 Bub1b Espl1 Cenps Smarcb1 Birc5 Aurkb Smarcd1 Nuf2 Cdca8 Bcl7b Bcl7c Smarca4 Smarcc1 Smarcd2 Top3a Cdt1 Chfr Trip13 Bub1 Lcmt1 Plk1 Zwilch Mad2l1bp Ccnb1 Cenpe Spdl1 Ncaph Ncapg2 Prap1
0.000141298	28	104	2.621897163	GO:1905818 regulation of chromosome separation	http://amigo.geneontology.org/amigo/term/GO:1905818	Anapc15 Ttk Bub1b Smarcb1 Birc5 Aurkb Smarcd1 Nuf2 Cdca8 Bcl7b Bcl7c Smarca4 Smarcc1 Smarcd2 Cdt1 Chfr Trip13 Bub1 Lcmt1 Plk1 Zwilch Mad2l1bp Ccnb1 Cenpe Spdl1 Ncaph Ncapg2 Prap1
0.000151817	26	93	2.722584458	GO:0044784 metaphase/anaphase transition of cell cycle	http://amigo.geneontology.org/amigo/term/GO:0044784	Anapc15 Ttk Bub1b Smarcb1 Birc5 Aurkb Smarcd1 Nuf2 Cdca8 Bcl7b Bcl7c Smarca4 Smarcc1 Smarcd2 Cdt1 Chfr Trip13 Bub1 Lcmt1 Plk1 Zwilch Mad2l1bp Ccnb1 Cenpe Spdl1 Prap1
0.000153223	82	473	1.688276881	GO:0022407 regulation of cell-cell adhesion	http://amigo.geneontology.org/amigo/term/GO:0022407	Il12rb1 Dusp3 Il27ra Blk H2-Oa Cd5 Ptpn22 Vsig4 Efna5 Lax1 Cd80 Gm9733 Sirpb1b Smarcb1 Smarcd1 Emilin1 Smarca4 Smarcc1 Ccr7 Smarcd2 Efnb2 Tbx21 Il12b Adora2a Wnt10b Cxcl13 Cd4 Il6 Xcl1 Lag3 Foxp3 Il7 Cebpb Nrarp Lrrc32 Ephb3 Hfe B4galnt2 Has2 Adipoq Twsg1 Megf10 Cd6 Smad7 Ctla4 Itga4 Jag1 Bmp2 Rhoh Cd27 Jak3 Tmem131l Pcdh8 Lrfn3 Rara Il18 Mdga1 Fut4 Fcho1 Il4i1 Tspan32 Kif26b Ephb4 Loxl3 Cd244a P…
0.000153223	21	66	3.098605738	GO:0035456 response to interferon-beta	http://amigo.geneontology.org/amigo/term/GO:0035456	Ifitm3 Ifi209 Gm12185 Ifi205 Gm5431 Ifitm2 Ifi208 Gm4841 Irgm2 Igtp Tgtp2 Ifit3 Gbp6 Ube2g2 Stat1 Tlr3 Ifi214 Trim6 Oas1c Ifnar2 Xaf1
0.000155096	254	1876	1.318535552	GO:0051254 positive regulation of RNA metabolic process	http://amigo.geneontology.org/amigo/term/GO:0051254	Rarg Mef2d Zfp287 Mybl2 Med10 Ciita Paxbp1 Akirin1 Lbh Zfp521 Lrp5 Drap1 Sfr1 Ldb1 Wdr75 Med19 Lpin3 Zfp64 Exosc8 Crtc2 Trp53inp1 Gpatch3 Casz1 Rnf4 Crtc3 Nfatc2ip Smarca4 Smarcc1 Trim45 Rbmxl1 Rara Stox2 Trp53inp2 Ptov1 Med30 Dcp1b Leo1 Sox18 Pprc1 Npm1 Nr1h2 Ssbp3 Sox11 Dazap1 Taf6l Med8 Cdk9 Dmap1 Med22 Med11 Yeats4 Med4 Kansl2 Hdac1 Meaf6 Sgf29 Morf4l2 Gatad2a Phf20 Taf5l Taf13 Cebpb Mta2 Tfe…
0.000174041	31	123	2.454412443	GO:0007052 mitotic spindle organization	http://amigo.geneontology.org/amigo/term/GO:0007052	Aurkb Dctn2 Nuf2 Tpx2 Aurka Kif4 Tubg1 Cenph Togaram2 Hspa1b Hspa1a Birc5 Cdca8 Mybl2 Map4 Chmp2b Kif2a Parp3 Stil Stmn1 Plk1 Aaas Kif15 Wdr62 Tbce Ccnb1 Cenpe Tacc1 Chmp1b Poc1a Ralbp1
0.0001901	27	100	2.629388298	GO:0033045 regulation of sister chromatid segregation	http://amigo.geneontology.org/amigo/term/GO:0033045	Anapc15 Ttk Bub1b Smarcb1 Birc5 Aurkb Smarcd1 Nuf2 Cdca8 Bcl7b Bcl7c Smarca4 Smarcc1 Smarcd2 Cdt1 Chfr Trip13 Bub1 Lcmt1 Plk1 Zwilch Mad2l1bp Becn1 Ccnb1 Cenpe Spdl1 Prap1
0.000192408	74	417	1.728170655	GO:1901987 regulation of cell cycle phase transition	http://amigo.geneontology.org/amigo/term/GO:1901987	Cdt1 Dyrk3 Cdk1 Trip13 Rad9a Cdk2 Orc1 Anapc15 Usp28 Tipin Topbp1 Dtl Ttk Eme1 Timeless Bub1b Clspn Cdc25c Ticrr Psme2b Smarcb1 Birc5 Aurkb Smarcd1 Bard1 Nuf2 Rad51 Cdca8 Bcl7b Bcl7c Smarca4 Smarcc1 Smarcd2 Wnt10b Chek1 Cdkn2d Chfr Fzr1 Mnat1 Tert Adamts1 Donson Nabp2 Atrip Acvr1 Bub1 Stil Rpa2 Xpc Lcmt1 Plk1 Rrm1 Zwilch Thoc5 Mad2l1bp Ints7 Inip Inhba Ccnb1 Nop53 Lsm11 Cenpe Npm2 Mblac1 Lsm10 Ca…
0.000192408	61	323	1.839154755	GO:1902105 regulation of leukocyte differentiation	http://amigo.geneontology.org/amigo/term/GO:1902105	Smarcb1 Smarcd1 Smarca4 Smarcc1 Ccr7 Smarcd2 Tbx21 Hmgb3 Dcstamp Wnt10b Il6 Fbn1 Clec2d Egr3 Foxp3 Il7 Cebpb Tnfrsf11b Nrarp Tfe3 Ccl3 Il12b Zfp36l1 Adipoq Cd4 Ctla4 Fbxw7 Rhoh Cd27 Tmem131l Lif Rara Tlr9 Il4i1 Slc46a2 Loxl3 Tcf7 Prdx2 Zmiz1 H2-Oa Smad7 Rassf2 Lag3 Cbfb Trib1 Nlrp3 Klf10 Prdm1 Il18 Ripk2 Tox Ctla2a Gpr68 Pilrb1 Runx3 Pglyrp2 Ccr1 Ccl5 Gimap3 Ltf Clec2i
0.000196515	25	89	2.735526735	GO:0030071 regulation of mitotic metaphase/anaphase transition	http://amigo.geneontology.org/amigo/term/GO:0030071	Anapc15 Ttk Bub1b Smarcb1 Birc5 Aurkb Smarcd1 Nuf2 Cdca8 Bcl7b Bcl7c Smarca4 Smarcc1 Smarcd2 Cdt1 Trip13 Bub1 Lcmt1 Plk1 Zwilch Mad2l1bp Ccnb1 Cenpe Spdl1 Prap1
0.000196515	18	52	3.371010638	GO:1902100 negative regulation of metaphase/anaphase transition of cell cycle	http://amigo.geneontology.org/amigo/term/GO:1902100	Anapc15 Ttk Bub1b Birc5 Aurkb Nuf2 Cdca8 Cdt1 Chfr Trip13 Bub1 Lcmt1 Plk1 Zwilch Mad2l1bp Ccnb1 Spdl1 Prap1
0.000196515	65	352	1.798297973	GO:1903037 regulation of leukocyte cell-cell adhesion	http://amigo.geneontology.org/amigo/term/GO:1903037	Il12rb1 Dusp3 Il27ra H2-Oa Cd5 Ptpn22 Vsig4 Lax1 Cd80 Gm9733 Sirpb1b Smarcb1 Smarcd1 Smarca4 Smarcc1 Ccr7 Smarcd2 Efnb2 Tbx21 Il12b Adora2a Wnt10b Cd4 Il6 Xcl1 Lag3 Foxp3 Il7 Cebpb Nrarp Lrrc32 Hfe Has2 Twsg1 Cd6 Ctla4 Itga4 Rhoh Cd27 Jak3 Tmem131l Rara Il18 Fut4 Fcho1 Il4i1 Tspan32 Ephb4 Loxl3 Cd244a Prdx2 Zmiz1 Scrib Smad7 Bcl10 Casp3 Cbfb Nlrp3 Egr3 Ripk2 Il20rb Dhps Runx3 Ccl5 Gimap3
0.00020531	96	584	1.600845235	GO:0006897 endocytosis	http://amigo.geneontology.org/amigo/term/GO:0006897	Hip1r Epn2 Sh3gl1 Syt5 Rhobtb2 Ralbp1 Rhoq Marco C9orf72 Rhoh Scarb2 Syt8 Ophn1 Nlgn3 Ap3m2 Csnk1g1 Hip1 Ramp3 Rhoj Nlgn2 Rab4b Sag Ap2a1 Dppa1 Sort1 Fcho1 Ap2s1 Ccr7 Efnb2 Scrib Megf10 Itgb1 Htr2b Stap1 Mfge8 Spon2 Siglech Treml4 Rinl Cntn2 Actg1 Tmprss2 Loxl3 Apoc2 Hfe Stx1a Cd163 Scarf2 Fcrls Trip10 Mrc2 F2rl1 Lrp10 Adipoq Ildr1 Jpt2 Cd5 Cd6 Lrp5 Cxcr2 Lrsam1 Itga4 Lrp8 Ssc4d Wdr54 Olr1 Cd209a…
0.00020531	262	1954	1.305773028	GO:0010557 positive regulation of macromolecule biosynthetic process	http://amigo.geneontology.org/amigo/term/GO:0010557	Rarg Mef2d Zfp287 Mybl2 Med10 Ciita Paxbp1 Akirin1 Lbh Zfp521 Lrp5 Drap1 Sfr1 Ldb1 Wdr75 Med19 Lpin3 Zfp64 Crtc2 Trp53inp1 Gpatch3 Casz1 Rnf4 Crtc3 Nfatc2ip Smarca4 Smarcc1 Trim45 Upf3b Rara Acd Stox2 Trp53inp2 Ptov1 Med30 Leo1 Sox18 Pprc1 Npm1 Nr1h2 Ssbp3 Sox11 Nlrp12 Taf6l Med8 Cdk9 Dmap1 Med22 Med11 Yeats4 Med4 Kansl2 Hdac1 Meaf6 Sgf29 Morf4l2 Gatad2a Phf20 Taf5l Taf13 Cebpb Mta2 Tfe3 Tbx21 Nf…
0.000216003	74	419	1.71992163	GO:1903706 regulation of hemopoiesis	http://amigo.geneontology.org/amigo/term/GO:1903706	Smarcb1 Smarcd1 Meaf6 Smarca4 Smarcc1 Ccr7 Smarcd2 Tbx21 Hmgb3 Dcstamp Wnt10b Il6 Fbn1 Jag1 Clec2d Rbfox2 Egr3 Foxp3 Il7 Gpr171 Cebpb Tnfrsf11b Nrarp Tfe3 Ccl3 Il12b Zfp36l1 Adipoq Cd4 Ctla4 Stat1 Fbxw7 Pithd1 Rhoh Cd27 Tmem131l Lif Rara Inhba Leo1 Tlr9 Il4i1 Rarg Slc46a2 Loxl3 Tcf7 Prdx2 Zmiz1 Nfkbia H2-Oa Ldb1 Smad7 Rassf2 Lag3 Atg7 Cbfb Trib1 Nlrp3 Lmo2 Klf10 Prdm1 Il18 Ripk2 Tox Ctla2a Gpr68 …
0.000223652	137	909	1.467734983	GO:0098609 cell-cell adhesion	http://amigo.geneontology.org/amigo/term/GO:0098609	Itga5 Il12rb1 Dusp3 Il27ra Blk Scrib Celsr3 H2-Oa Cd5 Fn1 Ptpn22 Cd2 Olr1 Nlgn3 Cdh11 Nectin1 Igsf9 Nexn Pkp2 Vsig4 Efna5 Nlgn2 Lax1 Dlg2 Cntn2 Jam2 Dsp S100a8 Itgad Cd80 Gm9733 Sirpb1b Smarcb1 Smarcd1 Emilin1 Smarca4 Smarcc1 Ccr7 Cldn5 Smarcd2 Efnb2 Tbx21 Il12b Scarf2 Adora2a Wnt10b Cxcl13 Cd4 Il6 Xcl1 Lag3 Megf11 Foxp3 Il7 Cebpb Nrarp Lrrc32 Itgb7 Ephb3 Hfe Pcdha10 B4galnt2 Anxa9 Vmp1 Has2 Adip…
0.000223652	58	304	1.857998554	GO:0140014 mitotic nuclear division	http://amigo.geneontology.org/amigo/term/GO:0140014	Sgo2a Nuf2 Knstrn Tpx2 Cdca8 Anapc15 Mki67 Ncaph Tubg1 Ttk Cul7 Bub1b Ccnb1 Ncapg2 Togaram2 Phf13 Kif18b Spdl1 Hspa1b Hspa1a Smarcb1 Birc5 Aurkb Smarcd1 Bcl7b Bcl7c Smarca4 Smarcc1 Smarcd2 Mybl2 Chmp2b Cdt1 Trip13 Kif2a Lrp5 Sirt7 Dctn2 Bub1 Aurka Kif2c Kif22 Lcmt1 Plk1 Chek1 Zwilch Ctdp1 Kif4 Mad2l1bp Becn1 Aaas Kif15 Cenpe Npm2 Espl1 Chmp1b Pdxp Sphk1 Prap1
0.000228245	25	90	2.705131994	GO:0007091 metaphase/anaphase transition of mitotic cell cycle	http://amigo.geneontology.org/amigo/term/GO:0007091	Anapc15 Ttk Bub1b Smarcb1 Birc5 Aurkb Smarcd1 Nuf2 Cdca8 Bcl7b Bcl7c Smarca4 Smarcc1 Smarcd2 Cdt1 Trip13 Bub1 Lcmt1 Plk1 Zwilch Mad2l1bp Ccnb1 Cenpe Spdl1 Prap1
0.000232088	120	774	1.509841113	GO:0009617 response to bacterium	http://amigo.geneontology.org/amigo/term/GO:0009617	Wfdc18 Gsdma Wfdc2 Nos2 Naip1 Cxcl13 Ly96 Gbp9 Cxcl3 Cxcl9 Nfkbib Ltf Ssc5d Nlrc4 Trem1 Wfdc12 Tnip3 Defb1 Ifi205 S100a8 Naip5 Ang Cd80 Naip6 Pglyrp2 Gbp6 Il12b Abca1 Cmpk2 Nfkbia Il6 Nfkb1 Stap1 Klrk1 Nlrp3 Spon2 Ccr7 Rara Il18 Gpr31b Efnb2 Dio2 Coch F2rl1 Rnase6 Lta Cd6 Rab29 Optn Bcl10 Ephb2 Emilin1 Gfi1 Btk Casp3 Trib1 Smad6 Serpine1 Vgf Foxp3 Gbp2b Stab1 Defb36 Tlr9 Rnf31 Cebpb Trim6 Tlr5 Gb…
0.00023598	17	48	3.449043292	GO:0007094 mitotic spindle assembly checkpoint signaling	http://amigo.geneontology.org/amigo/term/GO:0007094	Anapc15 Ttk Bub1b Birc5 Aurkb Nuf2 Cdca8 Cdt1 Trip13 Bub1 Lcmt1 Plk1 Zwilch Mad2l1bp Ccnb1 Spdl1 Prap1
0.00023598	17	48	3.449043292	GO:0071173 spindle assembly checkpoint signaling	http://amigo.geneontology.org/amigo/term/GO:0071173	Anapc15 Ttk Bub1b Birc5 Aurkb Nuf2 Cdca8 Cdt1 Trip13 Bub1 Lcmt1 Plk1 Zwilch Mad2l1bp Ccnb1 Spdl1 Prap1
0.00023598	17	48	3.449043292	GO:0071174 mitotic spindle checkpoint signaling	http://amigo.geneontology.org/amigo/term/GO:0071174	Anapc15 Ttk Bub1b Birc5 Aurkb Nuf2 Cdca8 Cdt1 Trip13 Bub1 Lcmt1 Plk1 Zwilch Mad2l1bp Ccnb1 Spdl1 Prap1
0.000237785	18	53	3.307406664	GO:0051985 negative regulation of chromosome segregation	http://amigo.geneontology.org/amigo/term/GO:0051985	Anapc15 Ttk Bub1b Birc5 Aurkb Nuf2 Cdca8 Cdt1 Chfr Trip13 Bub1 Lcmt1 Plk1 Zwilch Mad2l1bp Ccnb1 Spdl1 Prap1
0.000237785	18	53	3.307406664	GO:1905819 negative regulation of chromosome separation	http://amigo.geneontology.org/amigo/term/GO:1905819	Anapc15 Ttk Bub1b Birc5 Aurkb Nuf2 Cdca8 Cdt1 Chfr Trip13 Bub1 Lcmt1 Plk1 Zwilch Mad2l1bp Ccnb1 Spdl1 Prap1
0.000261732	136	905	1.463461463	GO:0035239 tube morphogenesis	http://amigo.geneontology.org/amigo/term/GO:0035239	Itga5 Efnb2 Dvl2 Vash1 Cnmd Lrp5 Vegfb Col15a1 Ephb2 Dvl1 Ephb4 Cald1 Vegfc Sox18 Rnf213 Ang Nrarp Epha2 Efna1 Emilin1 Tnni3 Hk2 Epn2 Il12b Ephb3 Fut1 Sulf1 Sparc Sfrp5 E2f2 Akt3 Dcn Plcd3 Wars Tert Myh9 Scrib Adamts1 Fmnl3 Smoc2 Xdh Sat1 Itgb1 Stat1 Cxcr2 Fn1 Acvr1 Pax8 Jag1 Dll4 Aimp1 Plxnd1 Pak4 Mfge8 Col4a2 Eif2ak3 Stra6 Egr3 Serpine1 Il18 Cldn5 Stab1 E2f8 Rhoj Cxcr3 Sphk1 Actg1 Chil1 Sars No…
0.000262613	25	91	2.675405268	GO:0010965 regulation of mitotic sister chromatid separation	http://amigo.geneontology.org/amigo/term/GO:0010965	Anapc15 Ttk Bub1b Smarcb1 Birc5 Aurkb Smarcd1 Nuf2 Cdca8 Bcl7b Bcl7c Smarca4 Smarcc1 Smarcd2 Cdt1 Trip13 Bub1 Lcmt1 Plk1 Zwilch Mad2l1bp Ccnb1 Cenpe Spdl1 Prap1
0.000284663	54	279	1.884866163	GO:0001818 negative regulation of cytokine production	http://amigo.geneontology.org/amigo/term/GO:0001818	Ptpn22 Gpatch3 Vsig4 Serpinb1a Tbx21 Il6 Nfkb1 Lag3 Traip Ssc5d Foxp3 Lrrc32 Il12b Hfe Trib2 Trim27 F2rl1 Laptm4b Adipoq Twsg1 Fn1 Gba Ephb2 Btk Rara Tlr9 Sars C5ar2 Nlrp12 Il27ra Il33 Cd2ap Mmp8 Epha2 Srgn Cd96 Pdcd4 Smad7 Il1r2 Bank1 Ccr7 Cmklr1 Il20rb Gpr18 Pglyrp2 Oas1c Mefv Cd200r1 Clec4b1 Nlrp3 Gimap3 Lilra5 Xcl1 Ltf
0.000286687	115	739	1.515459601	GO:0006954 inflammatory response	http://amigo.geneontology.org/amigo/term/GO:0006954	Loxl3 Ccl3 Ccl24 Ccl11 Nos2 Naip1 Ciita Cd96 Cxcl13 Il33 Ccr1 Ccl20 Xcl1 Cxcl3 Cxcl9 Olr1 Lat Tlr3 Ccl22 Ccl17 Ccl5 Cmklr1 Ptgir Fpr1 Ltb4r1 Fpr2 S100a8 Naip5 Ptgdr C5ar2 Naip6 Nlrp3 Nlrp1b Mefv Adipoq Foxp3 Ctla2a Serpinb1a Hfe Cd163 Adora2a Nfkbia F2rl1 Cd200r1 C3 Cd6 Il6 Ly96 Cxcr2 Fn1 Aimp1 Ephb2 Pla2g2e Tnfrsf4 Zyx Ogg1 Il17rc Btk Serpine1 Ccr7 Nlrc4 Il18 Trem1 Tlr7 Defb1 Tlr9 Cxcr6 Fut4 Nlr…
0.000302651	34	146	2.267864082	GO:0006261 DNA-templated DNA replication	http://amigo.geneontology.org/amigo/term/GO:0006261	Mcm2 Mcm5 Cdt1 Mcm4 Donson Pola2 Orc1 Gins3 Tipin Topbp1 Pold1 Eme1 Timeless Mms22l Ticrr Cenps Bard1 Ciz1 Cdk9 Chtf18 Sirt7 Rad51 Rrm1 Traip Baz1a Ddx11 Cdk2 Ccne1 E2f8 Mcm9 Fam111a Alyref Atg7 Npm1
0.000415247	17	50	3.31108156	GO:0045841 negative regulation of mitotic metaphase/anaphase transition	http://amigo.geneontology.org/amigo/term/GO:0045841	Anapc15 Ttk Bub1b Birc5 Aurkb Nuf2 Cdca8 Cdt1 Trip13 Bub1 Lcmt1 Plk1 Zwilch Mad2l1bp Ccnb1 Spdl1 Prap1
0.000454526	46	228	1.96478008	GO:0002685 regulation of leukocyte migration	http://amigo.geneontology.org/amigo/term/GO:0002685	Akirin1 Vegfb Xcl1 Rhoh F7 Vegfc Ccl5 Cmklr1 Lrch1 Spns2 Stk10 F2rl1 Pla2g7 Ccr1 Ccl20 Cxcr2 Itga4 Klrk1 Lyve1 Serpine1 Ccr7 Cxcr3 Jam2 Adam10 Zfp580 Mospd2 C5ar2 Il27ra Abr Il33 Cnn2 Ccl24 Mmp28 Ptpn22 Emilin1 Stap1 Swap70 Fut4 Gpr18 Mmp9 Cd200r1 Cxcl13 Sell Tnfrsf18 Trem1 Ccl3
0.000468509	25	94	2.590019994	GO:0051306 mitotic sister chromatid separation	http://amigo.geneontology.org/amigo/term/GO:0051306	Anapc15 Ttk Bub1b Smarcb1 Birc5 Aurkb Smarcd1 Nuf2 Cdca8 Bcl7b Bcl7c Smarca4 Smarcc1 Smarcd2 Cdt1 Trip13 Bub1 Lcmt1 Plk1 Zwilch Mad2l1bp Ccnb1 Cenpe Spdl1 Prap1
0.000472058	60	327	1.786876179	GO:1901990 regulation of mitotic cell cycle phase transition	http://amigo.geneontology.org/amigo/term/GO:1901990	Cdk1 Cdk2 Orc1 Anapc15 Topbp1 Dtl Ttk Bub1b Clspn Cdc25c Ticrr Psme2b Smarcb1 Birc5 Aurkb Smarcd1 Bard1 Nuf2 Cdca8 Bcl7b Bcl7c Smarca4 Smarcc1 Smarcd2 Wnt10b Cdt1 Chfr Fzr1 Mnat1 Trip13 Tert Adamts1 Donson Nabp2 Acvr1 Bub1 Stil Rpa2 Xpc Lcmt1 Plk1 Rrm1 Chek1 Zwilch Mad2l1bp Inip Inhba Ccnb1 Nop53 Lsm11 Cenpe Npm2 Mblac1 Lsm10 Camk2d Spdl1 Cdkn2d Zfp36l1 Prap1 Lmnb1
0.000482302	28	112	2.434618794	GO:0072676 lymphocyte migration	http://amigo.geneontology.org/amigo/term/GO:0072676	Ccl3 Tbx21 Ccl24 Ccl11 Ccl20 Xcl1 Ccl22 Ccl17 Ccl5 Lrch1 Cxcl13 Spns2 Stk10 Itga4 Klrk1 Jam2 Cklf Adam10 Il27ra Itgb7 Gba Artn Hsd3b7 Fut4 Gpr183 Cd200r1 Cxcr3 Ccr7
0.000522405	18	56	3.130224164	GO:0033047 regulation of mitotic sister chromatid segregation	http://amigo.geneontology.org/amigo/term/GO:0033047	Anapc15 Ttk Bub1b Birc5 Aurkb Nuf2 Cdca8 Cdt1 Trip13 Bub1 Lcmt1 Plk1 Zwilch Mad2l1bp Becn1 Ccnb1 Spdl1 Prap1
0.00052503	17	51	3.246158392	GO:0033046 negative regulation of sister chromatid segregation	http://amigo.geneontology.org/amigo/term/GO:0033046	Anapc15 Ttk Bub1b Birc5 Aurkb Nuf2 Cdca8 Cdt1 Trip13 Bub1 Lcmt1 Plk1 Zwilch Mad2l1bp Ccnb1 Spdl1 Prap1
0.00052503	17	51	3.246158392	GO:0033048 negative regulation of mitotic sister chromatid segregation	http://amigo.geneontology.org/amigo/term/GO:0033048	Anapc15 Ttk Bub1b Birc5 Aurkb Nuf2 Cdca8 Cdt1 Trip13 Bub1 Lcmt1 Plk1 Zwilch Mad2l1bp Ccnb1 Spdl1 Prap1
0.00052503	17	51	3.246158392	GO:2000816 negative regulation of mitotic sister chromatid separation	http://amigo.geneontology.org/amigo/term/GO:2000816	Anapc15 Ttk Bub1b Birc5 Aurkb Nuf2 Cdca8 Cdt1 Trip13 Bub1 Lcmt1 Plk1 Zwilch Mad2l1bp Ccnb1 Spdl1 Prap1
0.000530484	230	1708	1.311387173	GO:0045595 regulation of cell differentiation	http://amigo.geneontology.org/amigo/term/GO:0045595	Zfyve27 Rflnb Akirin1 Arhgef2 Casz1 Bhlhe40 Plxnd1 Sema4b Plxna3 Faim Lif Sema3f Zc4h2 Nrep Kctd11 Islr2 Tmem119 Map6 Cebpb Runx3 Cebpd Smarcb1 Smarcd1 Lmx1a Hdac1 Bcl7b Bcl7c Smarca4 Smarcc1 Gatad2a Ccr7 Brd9 Mta2 Smarcd2 Tbx21 Crabp2 Hmgb3 Mmp9 Jade2 Ccl11 Zfp36l1 Dcstamp Adipoq Wnt10b Twsg1 Sox8 Il6 Fam20c Smad7 Fn1 Fbn1 Jag1 Bmp2 Ephb2 Clec2d Mesp1 Dkkl1 Vegfc Rbfox2 Egr3 Mbnl3 Spry1 Nek5 Fox…
0.000559507	20	67	2.907007516	GO:0051784 negative regulation of nuclear division	http://amigo.geneontology.org/amigo/term/GO:0051784	Trip13 Anapc15 Ttk Bub1b Birc5 Aurkb Nuf2 Cdca8 Lif Osm Cdt1 Bub1 Lcmt1 Plk1 Chek1 Zwilch Mad2l1bp Ccnb1 Spdl1 Prap1
0.000601826	12	28	4.173632219	GO:0034508 centromere complex assembly	http://amigo.geneontology.org/amigo/term/GO:0034508	Cenpv Mis18a Hells Oip5 Cenpw Cenpo Rnf4 Cenpa Cenpt Cenph Cenpe Cenps
0.000605751	78	464	1.637071258	GO:0000280 nuclear division	http://amigo.geneontology.org/amigo/term/GO:0000280	Tex15 Trip13 Sgo2a Nuf2 Rad51 Knstrn Tpx2 Cdca8 Anapc15 Mki67 Ncaph Tubg1 Ttk Cul7 Eme1 Bub1b Ccnb1 Ncapg2 Togaram2 Phf13 Kif18b Espl1 Spdl1 Cenps Hspa1b Hspa1a Smarcb1 Syce2 Birc5 Aurkb Smarcd1 Syce1 Bcl7b Bcl7c Smarca4 Smarcc1 Smarcd2 Mybl2 Fzr1 Ccnb2 Lif Osm Chmp2b Cdt1 Chfr Kif2a Lrp5 Sirt7 Dctn2 Bub1 Aurka Kif2c Rad51ap1 Kif22 Lcmt1 Plk1 Chek1 Zwilch Ctdp1 Kif4 Mad2l1bp Becn1 Aaas Kif15 Cenp…
0.000607775	65	367	1.724798056	GO:0007059 chromosome segregation	http://amigo.geneontology.org/amigo/term/GO:0007059	Tex15 Mis18a Sgo2a Nuf2 Knstrn Cdca8 Anapc15 Mki67 Ncaph Tubg1 Ddx11 Cenpt Ttk Eme1 Bub1b Ccnb1 Ncapg2 Cenph Phf13 Kif18b Espl1 Spdl1 Oip5 Cenps Cenpw Smarcb1 Syce2 Birc5 Aurkb Smarcd1 Syce1 Bcl7b Bcl7c Smarca4 Smarcc1 Smarcd2 Axin2 Top3a Chmp2b Cdt1 Chfr Trip13 Dctn2 Arl8a Bub1 Fbxw7 Gem Kif2c Rad18 Kif22 Lcmt1 Plk1 Zwilch Kif4 Mad2l1bp Becn1 Nup43 Cenpe Chmp1b Ccne1 Ehmt2 Sirt7 Uvrag Ago4 Prap1
0.000629883	40	191	2.039471241	GO:0000070 mitotic sister chromatid segregation	http://amigo.geneontology.org/amigo/term/GO:0000070	Sgo2a Nuf2 Knstrn Cdca8 Anapc15 Ncaph Tubg1 Ttk Bub1b Ccnb1 Ncapg2 Phf13 Kif18b Spdl1 Smarcb1 Birc5 Aurkb Smarcd1 Bcl7b Bcl7c Smarca4 Smarcc1 Smarcd2 Chmp2b Cdt1 Trip13 Dctn2 Bub1 Kif2c Kif22 Lcmt1 Plk1 Zwilch Kif4 Mad2l1bp Becn1 Cenpe Espl1 Chmp1b Prap1
0.000629883	18	57	3.075307951	GO:0035458 cellular response to interferon-beta	http://amigo.geneontology.org/amigo/term/GO:0035458	Ifi209 Gm12185 Ifi205 Gm5431 Ifi208 Gm4841 Irgm2 Igtp Tgtp2 Ifit3 Gbp6 Ube2g2 Stat1 Tlr3 Ifi214 Trim6 Oas1c Ifitm2
0.000629883	236	1765	1.302141723	GO:0042127 regulation of cell population proliferation	http://amigo.geneontology.org/amigo/term/GO:0042127	Il12rb1 Il11 Il27ra Epor Blk Cnmd Akirin1 Vegfb Cdk2 Il6 Ptpn22 Il6ra Tnfrsf9 Areg Fgf16 Vegfc Lif Ptgir Vsig4 Tmem119 Cd80 Nrarp Smarcd1 Bcl7b Bcl7c Smarca4 Smarcc1 Ccr7 Brd9 Tcf7 Il12b Bcl2l1 E2f4 E2f3 Nfkbia Zfp36l1 Wnt10b Il33 Ifitm3 Smad7 Xcl1 Tnc Cfdp1 Becn1 Atg101 Spry1 Notch3 Foxp3 Il7 Fbrs Mustn1 Sox18 Kctd11 Gpr183 Cebpb Npm1 Lrrc32 Wnt9a Axin2 Rarg Efnb2 Mef2d Foxm1 Ccne1 Grk5 Sult2b1 …
0.000631301	45	225	1.947695035	GO:0030595 leukocyte chemotaxis	http://amigo.geneontology.org/amigo/term/GO:0030595	Ccl3 Ccl24 Ccl11 Akirin1 Cxcl13 Vegfb Ccl20 Cxcr2 Xcl1 Cxcl3 Cxcl9 F7 Vegfc Ccl22 Ccl17 Ccl5 Cmklr1 Trem1 S100a8 Ccr1 Cxcr5 Gpr183 F2rl1 Pla2g7 Klrk1 Serpine1 Ccr7 Hrh1 Cklf Adam10 Zfp580 Mospd2 C5ar2 Prex1 Trpm2 Mmp28 Stap1 Il17rc Swap70 Hsd3b7 Gpr18 Retnlg Gpr35 Sell Cxcr3
0.000654997	116	763	1.480554549	GO:0001944 vasculature development	http://amigo.geneontology.org/amigo/term/GO:0001944	Itga5 Efnb2 Vash1 Cnmd Lrp5 Vegfb Col15a1 Ephb2 Ephb4 Cald1 Vegfc Sox18 Rnf213 Ang Nrarp Epha2 Efna1 Emilin1 Tnni3 Hk2 Epn2 Dnmt1 Il12b Ephb3 Fut1 Sulf1 Sparc E2f2 Akt3 Dcn Plcd3 Wars Tert Myh9 Adamts1 Fmnl3 Smoc2 Xdh Pdcd4 Tcf7l2 Sat1 Itgb1 Stat1 Cxcr2 Fn1 Jag1 Dll4 Nfatc2 Il6ra Aimp1 Col1a2 Plxnd1 Mesp1 Pak4 Mfge8 Col4a2 Eif2ak3 Stra6 Nfatc1 Egr3 Serpine1 Il18 Cldn5 Stab1 E2f8 Rhoj Cxcr3 Gper1 …
0.000654997	231	1724	1.304865293	GO:0048870 cell motility	http://amigo.geneontology.org/amigo/term/GO:0048870	Ccl3 Itgb7 Tbx21 Ccl24 Anxa6 Abi3 Ccl11 Rhobtb3 Fmnl3 Akirin1 Cxcl13 Rhoq Vegfb Ccr1 Itgb1 Ccl20 Cxcr2 Xcl1 Lamb3 Tacr3 Tekt2 Rhoh Cxcl3 Cxcl9 Ccr9 Plxnd1 Sema4b Fgf16 Plxna3 F7 Vegfc Ccl22 Ccl17 Cfap20 Itgbl1 Sema3f Ccl5 Ccr7 Gas8 Sh3kbp1 Elmo1 Rhod Cmklr1 Trem1 Fam83h Rhoj Cxcr5 Cxcr6 Cxcr3 Rap2a Jam2 Rnd1 S100a8 Cd248 Tubb2a Cd2ap Lrch1 Cass4 Tgfbr3l Tmsb15b1 Tnc Hdac1 Emilin1 Sin3b Epha2 F2rl…
0.000654997	231	1724	1.304865293	GO:0051674 localization of cell	http://amigo.geneontology.org/amigo/term/GO:0051674	Ccl3 Itgb7 Tbx21 Ccl24 Anxa6 Abi3 Ccl11 Rhobtb3 Fmnl3 Akirin1 Cxcl13 Rhoq Vegfb Ccr1 Itgb1 Ccl20 Cxcr2 Xcl1 Lamb3 Tacr3 Tekt2 Rhoh Cxcl3 Cxcl9 Ccr9 Plxnd1 Sema4b Fgf16 Plxna3 F7 Vegfc Ccl22 Ccl17 Cfap20 Itgbl1 Sema3f Ccl5 Ccr7 Gas8 Sh3kbp1 Elmo1 Rhod Cmklr1 Trem1 Fam83h Rhoj Cxcr5 Cxcr6 Cxcr3 Rap2a Jam2 Rnd1 S100a8 Cd248 Tubb2a Cd2ap Lrch1 Cass4 Tgfbr3l Tmsb15b1 Tnc Hdac1 Emilin1 Sin3b Epha2 F2rl…
0.000678337	44	219	1.95658862	GO:0000819 sister chromatid segregation	http://amigo.geneontology.org/amigo/term/GO:0000819	Sgo2a Nuf2 Knstrn Cdca8 Anapc15 Ncaph Tubg1 Ddx11 Ttk Bub1b Ccnb1 Ncapg2 Phf13 Kif18b Spdl1 Smarcb1 Birc5 Aurkb Smarcd1 Bcl7b Bcl7c Smarca4 Smarcc1 Smarcd2 Axin2 Chmp2b Cdt1 Chfr Trip13 Dctn2 Bub1 Fbxw7 Kif2c Kif22 Lcmt1 Plk1 Zwilch Kif4 Mad2l1bp Becn1 Cenpe Espl1 Chmp1b Prap1
0.000679426	109	708	1.49928502	GO:0080135 regulation of cellular response to stress	http://amigo.geneontology.org/amigo/term/GO:0080135	Dusp3 Tex15 Traf3 Otub1 Traf2 Rassf2 Ptpn22 Wnt7a Tigar Sh3rf2 Smarcb1 Taf6l Dmap1 Yeats4 Smarcd1 Atrip Bard1 Rad51 Meaf6 Bcl7b Sgf29 Bcl7c Morf4l2 Smarca4 Smarcc1 Taf5l Smarcd2 Map2k7 Tfpt Oxr1 Slc7a11 Cd27 Ino80e Tlr3 Tbc1d24 Aida Nr1h2 Axin2 Foxm1 Ercc1 Bcl2l1 Trpm2 Cdk9 Atf6b Dyrk3 Mbip F2rl1 Ajuba Slc38a2 Igfbp6 Parp3 Xdh Sirt7 Pycr1 Cops5 Npas2 Card9 Bmp2 Mecom Fbxw7 Rpa2 Ybx3 Ogg1 Ltbr Rad…
0.000749657	219	1625	1.312446809	GO:0006468 protein phosphorylation	http://amigo.geneontology.org/amigo/term/GO:0006468	Ccne1 Prkar2b Grk5 Cdk9 Akt1s1 Dyrk3 Gdf9 Pdk4 Akt3 Cdk1 Nuak1 Trib2 Mnat1 Prkch Vegfb Ccnj Cdk2 Fam20c Pask Pkn3 Acvr1 Rassf2 Bmp2 Ccna2 Il6ra Areg Ccng2 Gdf3 Pak4 Lat Fgf16 Vegfc Arl2bp Chek1 Ccnb2 Ulk3 Clk3 Csnk1g1 Trib1 Melk Spry1 Ttk Prkrip1 Cblc Inhba Ccnb1 Clspn Tssk6 Prkaa1 Camk2n2 Stk19 Ccnf Grk6 Nrbp2 Rps6ka4 Birc5 Aurkb Cdca8 Ccr7 Taf13 Srpk3 Map2k7 Ddr1 Fyn Fam20a Dvl2 Ajuba Adipoq Ma…
0.000749657	73	430	1.653276018	GO:0030099 myeloid cell differentiation	http://amigo.geneontology.org/amigo/term/GO:0030099	Alas2 Pir Casp3 Ostm1 Cebpb Epha2 Spib Hmgb3 Dyrk3 F2rl1 Dcstamp Fbn1 Jag1 Clec2d Rbfox2 Ncapg2 Gpr171 Tnfrsf11b Tfe3 Ccl3 Il12b Zfp36l1 Myh9 Pde1b Adipoq Cd4 Stat1 Fbxw7 Pithd1 Thoc5 Lif Rara Inhba Leo1 Sh3pxd2a Nbeal2 Prtn3 Maea Rarg Hba-a2 Dnase2a Fli1 Nfkbia Ldb1 Ccr1 Fam20c Batf3 Pip4k2a Rassf2 Adar Gba Ltbr Vps33b Ank1 Cbfb Smarca4 Trib1 Uba5 Lmo2 Batf Klf10 Ccr7 Hoxb7 Batf2 Cd109 Gpr68 Gpr…
0.000770724	18	58	3.0222854	GO:0045839 negative regulation of mitotic nuclear division	http://amigo.geneontology.org/amigo/term/GO:0045839	Anapc15 Ttk Bub1b Birc5 Aurkb Nuf2 Cdca8 Cdt1 Trip13 Bub1 Lcmt1 Plk1 Chek1 Zwilch Mad2l1bp Ccnb1 Spdl1 Prap1
0.000774735	150	1044	1.399206204	GO:0051093 negative regulation of developmental process	http://amigo.geneontology.org/amigo/term/GO:0051093	Srgn Rflnb Cnmd Sema4b Sema3f Smarcd1 Hdac1 Bcl7b Bcl7c Smarca4 Smarcc1 Brd9 Wnt9a Tbx21 Hmgb3 Sulf1 Mmp9 Ccl11 Vash1 Adipoq Wnt10b Twsg1 Sox8 Fbn1 Jag1 Bmp2 Efna1 Ephb2 Clec2d Ybx3 Mesp1 Vegfc Mbnl3 Spry1 Snai1 Trim72 Kctd11 Gpr171 Gper1 Tmem119 Tnfrsf11b Sort1 Nrarp Axin2 Epn2 Dnmt1 Sparc Sfrp5 E2f2 Dcn Nfkbia Zfp36l1 Grhl2 Meltf Adamts1 Xdh Lrp5 Pdcd4 Ctla4 Stat1 Mark1 Col5a1 Nfatc2 Fbxw7 Areg…
0.000794316	139	954	1.418918291	GO:0022603 regulation of anatomical structure morphogenesis	http://amigo.geneontology.org/amigo/term/GO:0022603	Zfyve27 Dvl2 Vash1 Rhobtb3 Cnmd Rhobtb2 Fmnl3 Vegfb Vangl2 Dvl1 Rhoh Plxnd1 Sema4b Plxna3 Vegfc Arhgap44 Sema3f Rhod Fam171a1 Islr2 Rnd1 Map6 Gm14137 Ccl3 Crabp2 Ephb3 Epha2 Sulf1 Fyn Gna13 Rhoq Wnt10a Fn1 Bmp2 Efna1 Ephb2 Emilin1 Wnt7a Mesp1 Nkd1 Cfdp1 Rhoj Tnfrsf11b Itga5 Hk2 Epn2 Ccl24 Fut1 Sparc E2f2 Dcn Ccl11 Coch Wars Tert Has2 Myh9 Meltf Adamts1 Smoc2 Ralbp1 Diaph1 Dnmbp Parp6 Itgb1 Stat1 …
0.000801597	53	284	1.817391494	GO:0010948 negative regulation of cell cycle process	http://amigo.geneontology.org/amigo/term/GO:0010948	Cdt1 Cdk1 Trip13 Rad9a Orc1 Anapc15 Usp28 Tipin Topbp1 Dtl Ttk Eme1 Timeless Bub1b Clspn Ticrr Birc5 Aurkb Bard1 Nuf2 Rad51 Cdca8 Chek1 Lif Osm Cdkn2d Chfr Fzr1 Donson Nabp2 Atrip Acvr1 Bub1 Rpa2 Lcmt1 Plk1 Zwilch Thoc5 Mad2l1bp Ints7 Inip Inhba Ccnb1 Nop53 Gper1 Npm1 Spdl1 Ccnf Xpc Zfp36l1 E2f8 Prap1 Apbb1
0.000868257	35	161	2.117059821	GO:0051250 negative regulation of lymphocyte activation	http://amigo.geneontology.org/amigo/term/GO:0051250	Dusp3 Blk Ptpn22 Bank1 Vsig4 Lax1 Cd80 Tbx21 Hmgb3 Adora2a Lag3 Foxp3 Cebpb Nrarp Lrrc32 Hfe Twsg1 Ctla4 Btk Tmem131l Sox11 Il4i1 Tspan32 Loxl3 Prdx2 Scrib Parp3 Smad7 Casp3 Cbfb Il20rb Runx3 Pglyrp2 Gimap3 Xcl1
0.000991373	24	93	2.513154884	GO:2001251 negative regulation of chromosome organization	http://amigo.geneontology.org/amigo/term/GO:2001251	Anapc15 Acd Ttk Bub1b Birc5 Aurkb Nuf2 Cdca8 Mcm2 Ercc1 Cdt1 Mnat1 Trip13 Bub1 Lcmt1 Plk1 Zwilch Mad2l1bp Pif1 Ccnb1 Spdl1 Xrcc1 Pot1b Prap1
0.001022452	47	244	1.875853825	GO:1901988 negative regulation of cell cycle phase transition	http://amigo.geneontology.org/amigo/term/GO:1901988	Cdt1 Cdk1 Trip13 Rad9a Orc1 Anapc15 Usp28 Tipin Topbp1 Dtl Ttk Eme1 Timeless Bub1b Clspn Ticrr Birc5 Aurkb Bard1 Nuf2 Rad51 Cdca8 Chek1 Cdkn2d Chfr Fzr1 Donson Nabp2 Atrip Acvr1 Bub1 Rpa2 Lcmt1 Plk1 Zwilch Thoc5 Mad2l1bp Ints7 Inip Inhba Ccnb1 Nop53 Spdl1 Xpc Zfp36l1 Prap1 Apbb1
0.001128306	38	183	2.022197031	GO:0071674 mononuclear cell migration	http://amigo.geneontology.org/amigo/term/GO:0071674	Ccl3 Tbx21 Ccl24 Ccl11 Akirin1 Ccl20 Xcl1 Ccl22 Ccl17 Ccl5 Cmklr1 Lrch1 Cxcl13 Spns2 Stk10 Pla2g7 Ccr1 Itga4 Klrk1 Serpine1 Ccr7 Jam2 Cklf Adam10 Mospd2 Il27ra Itgb7 Trpm2 Gba Artn Hsd3b7 Fut4 Gpr183 Nlrp12 Retnlg Cd200r1 Trem1 Cxcr3
0.001174544	74	444	1.623079196	GO:0002683 negative regulation of immune system process	http://amigo.geneontology.org/amigo/term/GO:0002683	Dusp3 Blk Ptpn22 Bank1 Vsig4 Lax1 Lrch1 Cd80 C9orf72 Tbx21 Hmgb3 Adora2a Fbn1 Lag3 Clec2d Foxp3 Cebpb Tnfrsf11b Nrarp Klrb1b Lrrc32 Hfe Ahr Trim27 Adipoq Twsg1 H2-Oa Ctla4 Col3a1 Pdcd1 Fbxw7 Klrk1 Trim21 Btk Tmem131l Rara Gper1 Sox11 Il4i1 C5ar2 Tspan32 Il27ra Abr Il33 Elf1 Loxl3 Il12b Cnn2 Prdx2 Mmp28 Scrib Cd96 Parp3 Ccr1 Smad7 Adar Emilin1 Stap1 Casp3 Cbfb Trib1 Il20rb Gpr68 Gpr18 Pilrb1 Runx3…
0.001298493	33	151	2.128276032	GO:0034341 response to interferon-gamma	http://amigo.geneontology.org/amigo/term/GO:0034341	Ccl3 Ccl24 Ccl11 Ifitm3 Ccl20 Xcl1 Gbp9 Ccl22 Ccl17 Ccl5 Ifitm2 Gbp6 Gbp5 Il12b Stxbp2 Nos2 Stx8 Ciita Stxbp1 Stxbp3 Zyx Rab11fip5 Actg1 Irgm2 Tgtp2 Stat1 Trim21 Tlr3 Dapk3 Gbp2b Il12rb1 Mefv Igtp
0.001329494	83	515	1.569501825	GO:0048285 organelle fission	http://amigo.geneontology.org/amigo/term/GO:0048285	Tex15 Trip13 Sgo2a Nuf2 Rad51 Knstrn Tpx2 Cdca8 Tmcc1 Anapc15 Mki67 Ncaph Tubg1 Ttk Cul7 Eme1 Bub1b Ccnb1 Ncapg2 Togaram2 Phf13 Kif18b Espl1 Spdl1 Cenps Hspa1b Hspa1a Smarcb1 Syce2 Birc5 Aurkb Smarcd1 Syce1 Bcl7b Bcl7c Smarca4 Smarcc1 Smarcd2 Mybl2 Fzr1 Ccnb2 Lif Osm Chmp2b Cdt1 Chfr Dcn Kif2a Ralbp1 Lrp5 Sirt7 Dctn2 Bub1 Aurka Kif2c Rad51ap1 Kif22 Lcmt1 Plk1 Chek1 Zwilch Ctdp1 Kif4 Mad2l1bp Becn…
0.001372868	75	454	1.608778939	GO:0032103 positive regulation of response to external stimulus	http://amigo.geneontology.org/amigo/term/GO:0032103	Akirin1 Il33 Vegfb Ly96 Xcl1 Klrk1 Fgf16 F7 Vegfc Ccl5 Cmklr1 Ifi205 Nlrp3 Nlrp1b F2rl1 Mefv Artn Lag3 Klrb1c Tlr9 Il12b Coch Nfkbia Smoc2 Pla2g7 Ccr1 Cxcr2 Optn Lrsam1 Emilin1 Slc15a4 Btk Tlr3 Serpine1 Ccr7 Ifi209 Rnf31 Adam10 Zfp580 S100a8 Mospd2 Ifi208 Ifi214 Trim6 Ccl3 Lta Cebpb Ccl24 Mmp8 Abcc1 C3 Pdcd4 Card9 Stap1 Swap70 Nlrc4 Il18 Ripk2 Megf8 Nlrp10 Gbp5 Cxcl13 Il6 Fn1 Sell Gimap3 Trem1 Cx…
0.001372868	11	26	4.120124113	GO:0051984 positive regulation of chromosome segregation	http://amigo.geneontology.org/amigo/term/GO:0051984	Birc5 Aurkb Cdca8 Cdt1 Rad18 Mad2l1bp Becn1 Ccnb1 Ncaph Ncapg2 Prap1
0.001454591	179	1302	1.338853346	GO:0045944 positive regulation of transcription by RNA polymerase II	http://amigo.geneontology.org/amigo/term/GO:0045944	Rarg Mef2d Mybl2 Med10 Ciita Paxbp1 Akirin1 Zfp521 Lrp5 Drap1 Ldb1 Med19 Lpin3 Zfp64 Crtc2 Casz1 Rnf4 Crtc3 Nfatc2ip Smarca4 Rara Stox2 Ptov1 Leo1 Sox18 Pprc1 Npm1 Nr1h2 Ssbp3 Sox11 Med8 Cdk9 Med22 Med11 Med4 Med30 Taf13 Cebpb Tfe3 Tbx21 Nfix Fosb Klf5 Fli1 Patz1 Grhl2 Wnt10b Tfeb Sox8 Il33 Tcf7l2 Il6 Lmx1a Nr4a2 Bmp2 Nfatc2 Mecom Creb3l4 Nfkb1 Cavin4 Tlr3 Cbfb Barx2 Nlrp3 Egr3 Lif Gbx2 Rbmxl1 Eg…
0.001626582	64	373	1.670944803	GO:0140694 non-membrane-bounded organelle assembly	http://amigo.geneontology.org/amigo/term/GO:0140694	Ppan Haus4 Tnnt2 Neb Tpx2 Mapre3 Atxn2l Pwp2 Haus8 Mpv17l2 Nop53 Pgm5 Haus1 Ddx28 Togaram2 Cenpw Haus5 Rps27 Hspa1b Hspa1a Birc5 Aurkb Cdca8 Mybl2 Ccnb2 Actg1 Chmp2b Poc1b Eif4enif1 Kif2a Cdk2 C9orf72 Stil Rnf4 Cenpa Ppp1r35 Plk1 Nip7 Pla2g4c Kif4 Lzts2 Cenpt Aaas Kif15 Wdr62 Zfyve1 Cenph Cenpe Actn2 Npm1 Flnc Cenps Nbdy Chmp1b Prkaa1 Casq1 Washc1 Itgb1 Aurka Arhgef2 Cavin4 Ccdc69 Rnf213 E2f4
0.001654113	41	207	1.928876726	GO:0006282 regulation of DNA repair	http://amigo.geneontology.org/amigo/term/GO:0006282	Tex15 Otub1 Tigar Smarcb1 Taf6l Dmap1 Yeats4 Smarcd1 Atrip Bard1 Meaf6 Bcl7b Sgf29 Bcl7c Morf4l2 Smarca4 Smarcc1 Taf5l Smarcd2 Tfpt Ino80e Axin2 Foxm1 Cdk9 Parp3 Sirt7 Npas2 Rad51 Rpa2 Ogg1 Rad51ap1 Fus Chek1 Ddx11 Timeless Xrcc1 Aunip Rnf8 Apbb1 Suv39h1 Pot1b
0.001664805	12	31	3.769732327	GO:0006270 DNA replication initiation	http://amigo.geneontology.org/amigo/term/GO:0006270	Mcm2 Mcm5 Cdt1 Mcm4 Pola2 Orc1 Gins3 Topbp1 Ticrr Ciz1 Cdk2 Ccne1
0.001708757	216	1623	1.29606324	GO:0048585 negative regulation of response to stimulus	http://amigo.geneontology.org/amigo/term/GO:0048585	Dusp3 Bcl2l1 Akt1s1 Sulf1 Ajuba Otub1 Dll4 Ptpn22 Gpatch3 Sema4b Kctd13 Dkkl1 Leprotl1 Dusp4 Nkd1 Sesn3 Faim Nlrp3 Arhgap44 Tmem131l Rnf43 Trim59 Sema3f Lzts2 Spry1 Dusp8 Bank1 Mcl1 Smurf1 Cblc Vsig4 Shisa2 Dact2 Sag Rnf213 Wfikkn1 Nrarp Dact3 Nlrp12 C9orf72 Hdac1 Tbx21 Prdx2 Plin5 Oxr1 Adipoq Twsg1 Smad7 Htr2b Efna1 Ephb2 Htra3 Clec2d Vgll4 Crtc3 Mesp1 Nenf Foxp3 Il7 Trim72 Aida Ctla2a Kctd11 Ca…
0.00173339	71	427	1.619278074	GO:0030098 lymphocyte differentiation	http://amigo.geneontology.org/amigo/term/GO:0030098	Cd3g Cd79a Ptpn22 Dock11 Cd3d Cd79b Cd8a Smarcb1 Smarcd1 Smarca4 Smarcc1 Ccr7 Smarcd2 Tbx21 Hmgb3 Patz1 Ifnar2 Wnt10b Il6 Dll4 Il6ra Tnfrsf9 Rhoh Egr3 Foxp3 Il7 Gpr18 Nrarp Tcf7 Il12b Ly9 Cd4 Ms4a1 Ctla4 Cd27 Tmem131l Rara Tox Tlr9 Il4i1 Spib Zfp36l1 Slc46a2 Prex1 Loxl3 Prdx2 Zmiz1 Mfng H2-Oa Smad7 Gba Ccr9 Lag3 Clec4e Btk Cbfb Nlrp3 Batf Prr7 Prdm1 Egr1 Il18 Ripk2 Ctla2a Gpr183 Nfil3 Runx3 Pglyr…
0.001752708	27	115	2.286424607	GO:0032649 regulation of interferon-gamma production	http://amigo.geneontology.org/amigo/term/GO:0032649	Cd2 Il12b F2rl1 Klrk1 Il18 Foxp3 Trim27 Tlr3 Rara Tlr7 Tlr9 Lta Il33 Il27ra Scrib Cd96 Ccr7 Ripk2 Il20rb Ticam2 Pglyrp2 Il12rb1 Cd244a Ptpn22 Gimap3 Xcl1 Cd27
0.001770889	52	286	1.77063185	GO:0002460 adaptive immune response based on somatic recombination of immune receptors built from immunoglobulin superfamily domains	http://amigo.geneontology.org/amigo/term/GO:0002460	Cd8a Csf2rb2 Ccr7 Tbx21 Il12b Il6 Xcl1 Il6ra Hmces Swap70 H2-T23 Ly9 Hfe Ahr C6 C3 Card9 Traf2 Jag1 Ephb2 Btk Il18 Foxp3 C1ra Il4i1 C7 C1s2 Il27ra Lta Il33 Loxl3 Ercc1 Fcer2a Gzmb Parp3 Cd4 Smad7 Bcl10 Slc15a4 Nlrp3 Batf Rftn1 Exo1 Ripk2 Il20rb Nlrp10 Treml4 Pla2g4a Rnf8 Exosc6 Il12rb1 Gimap3
0.001770889	142	997	1.387024549	GO:0010629 negative regulation of gene expression	http://amigo.geneontology.org/amigo/term/GO:0010629	Smg9 Cenpv Eif4enif1 Cast Ajuba Hells Exosc8 Ptpn22 Gpatch3 Resf1 Upf3b Zc3h7a Dcp1b Ago4 Vsig4 Tent5c Serpinb1a Nanos1 Exosc6 Tbx21 Dnmt1 Zfp36l1 Il6 Bmp2 Nfkb1 Lag3 Smarca4 Traip Ssc5d Foxp3 Npm1 Lrrc32 Axin2 Daxx Il12b Hfe Lsm2 Tex15 Cdk1 Trib2 Taf15 Nos2 Trim27 Tert F2rl1 Laptm4b Pabpc1 Adipoq Xdh Eif2ak2 Twsg1 Cdk2 Fn1 Mark1 Anapc2 Dll4 Aurka Adar Gba Fbxw7 Ephb2 Hdac1 Fus Btk Eif2ak3 Lsm4 D…
0.001770889	40	201	1.93800501	GO:0065004 protein-DNA complex assembly	http://amigo.geneontology.org/amigo/term/GO:0065004	Chaf1a Taf6l Cdt1 Cenpv Mis18a Hells Rad51 Gtf2b Oip5 Cenpw Med8 Med22 Med11 Med10 Med4 Med19 Med30 Taf13 Mcm2 Asf1b Wnt10b Smarcb1 Daxx Cenpo Dnajc9 Rnf4 Cenpa Taf1c Smarca4 Baz1a Cenpt Tspyl2 Cenph Cenpe Grwd1 Set Npm1 Cenps Tspyl3 Padi4
0.001772633	208	1556	1.301801309	GO:0009967 positive regulation of signal transduction	http://amigo.geneontology.org/amigo/term/GO:0009967	Ccl3 Il11 Ccl24 Sulf1 Gdf9 Ccl11 Traf3 Trim27 F2rl1 Cd4 Il6 Ly96 Ccl20 Gpr35 Xcl1 Card9 Traf2 Rassf2 Bmp2 Ptpn22 Il6ra Bcl10 Enho Rragc Stap1 Areg Wnt7a Gdf3 Ltbr Lamtor1 Atp6ap2 Ccl22 Ccl17 Csnk1g1 Lpar6 Ccl5 Ripk2 Inhba Erfe Gpr137c Gpr18 P2ry10 Treml4 Tmem198 Trim30b Trim12c Sh3rf2 Stk19 Hcst Pde6h Trim6 Gpr174 Nrarp Birc5 Aurkb Lmx1a Cdca8 Ccr7 Fpr2 Map2k7 Mfng Ksr1 Dnajc27 Dvl2 Ajuba Adipoq …
0.001998392	27	116	2.26671405	GO:0032609 interferon-gamma production	http://amigo.geneontology.org/amigo/term/GO:0032609	Cd2 Il12b F2rl1 Klrk1 Il18 Foxp3 Trim27 Tlr3 Rara Tlr7 Tlr9 Lta Il33 Il27ra Scrib Cd96 Ccr7 Ripk2 Il20rb Ticam2 Pglyrp2 Il12rb1 Cd244a Ptpn22 Gimap3 Xcl1 Cd27
0.002008383	107	713	1.461454199	GO:0043408 regulation of MAPK cascade	http://amigo.geneontology.org/amigo/term/GO:0043408	Ccl3 Dusp3 Il11 Ccl24 Ccl11 Traf3 Cd4 Ccl20 Xcl1 Traf2 Rassf2 Ptpn22 Wnt7a Pak4 Lamtor1 Dusp4 Ccl22 Ccl17 Ccl5 Spry1 Dusp8 Sh3rf2 Ccr7 Map2k7 Ksr1 Dnajc27 Dvl2 F2rl1 Ajuba Adipoq Efna1 Ephb2 Cd27 Tlr3 Nenf Ripk2 Aida Gper1 Pde6h Foxm1 Epha2 Shc2 Mbip Igfbp6 Map3k12 Lbh Xdh Eif2ak2 Nelfe Cops5 Fn1 Htr2b Marco Card9 Bmp2 Mecom Gba Fbxw7 Wdr54 Ltbr Atp6ap2 Lif Arl6ip5 Spred3 Map4k1 Cblc Madd Ulk4 Ra…
0.002008383	36	175	2.003343465	GO:0045580 regulation of T cell differentiation	http://amigo.geneontology.org/amigo/term/GO:0045580	Smarcb1 Smarcd1 Smarca4 Smarcc1 Ccr7 Smarcd2 Tbx21 Wnt10b Il6 Egr3 Foxp3 Il7 Nrarp Ctla4 Rhoh Cd27 Tmem131l Rara Il4i1 Slc46a2 Loxl3 Tcf7 Prdx2 Zmiz1 H2-Oa Smad7 Lag3 Cbfb Nlrp3 Prdm1 Il18 Ripk2 Tox Ctla2a Runx3 Gimap3
0.002027692	249	1916	1.265595156	GO:0016310 phosphorylation	http://amigo.geneontology.org/amigo/term/GO:0016310	Dgke Hk2 Ccne1 Prkar2b Grk5 Ddr1 Ephb3 Epha2 Cdk9 Akt1s1 Dyrk3 Gdf9 Pdk4 Akt3 Cdk1 Nuak1 Trib2 Mnat1 Prkch Pfkp Vegfb Ccnj Cdk2 Fam20c Pask Pkn3 Acvr1 Rassf2 Bmp2 Ccna2 Il6ra Ephb2 Areg Ccng2 Ephb4 Gdf3 Pak4 Lat Fgf16 Vegfc Arl2bp Chek1 Ccnb2 Ulk3 Clk3 Csnk1g1 Trib1 Melk Spry1 Tigar Btbd10 Ttk Prkrip1 Cblc Inhba Ccnb1 Clspn Tssk6 Prkaa1 Camk2n2 Musk Sphk2 Eno3 Stk19 Sphk1 Ccnf Grk6 Nrbp2 Rps6ka4 …
0.002051032	71	430	1.607980785	GO:0007264 small GTPase mediated signal transduction	http://amigo.geneontology.org/amigo/term/GO:0007264	Ralb Rassf1 Ksr1 Gna13 F2rl1 Ralbp1 Arhgap19 Gpr35 Arhgap1 Rit1 Arhgef2 Rhoh Rasgrp4 Kctd13 Arhgap17 Nradd Arhgap44 Lpar6 Spry1 Rhoj Rapgef4 Gpr18 P2ry10 Rap2a Rap1b Gm14137 Stk19 Gpr174 Arhgap8 Col3a1 Ephb2 Foxm1 Dnmt1 Sh2b2 Abca1 Wasf1 Rhobtb3 Rhobtb2 Rab12 Rhoq Cdk2 Ccna2 Cavin4 Stmn1 Col1a2 Sipa1l3 Lat Dock11 Rab39b Ophn1 Rasa3 Dock10 Ctnnal1 Madd Elmo1 Rhod Rabif Arf6 Cdc42se1 Rab4b Camk2d R…
0.002055192	161	1160	1.351633193	GO:0072359 circulatory system development	http://amigo.geneontology.org/amigo/term/GO:0072359	Itga5 Efnb2 Vash1 Cnmd Lrp5 Vegfb Fn1 Acvr1 Neb Mylk2 Col15a1 Ephb2 Ephb4 Cald1 Mesp1 Vegfc Pkp2 Sox18 Rnf213 Ang Nrarp Epha2 Efna1 Emilin1 Sin3b Tnni3 Hk2 Epn2 Mef2d Mybpc3 Dnmt1 Il12b Ephb3 Fut1 Sulf1 Sparc E2f2 Akt3 Dcn Cdk1 Plcd3 Wars Tert Myh9 Adamts1 Fmnl3 Smoc2 Xdh Pdcd4 Tcf7l2 Sat1 Itgb1 Col3a1 Stat1 Cxcr2 Htr2b Tnnt2 Fbn1 Jag1 Dll4 Bmp2 Nfatc2 Il6ra Aimp1 Col1a2 Plxnd1 Pak4 Mfge8 Col4a2 …
0.002076881	46	245	1.828448401	GO:0071824 protein-DNA complex subunit organization	http://amigo.geneontology.org/amigo/term/GO:0071824	Chaf1a Taf6l Cdt1 Dmap1 Cenpv Mis18a Hells Rad51 Gtf2b Oip5 Cenpw Med8 Med22 Med11 Yeats4 Med10 Med4 Med19 Med30 Taf13 Mcm2 Asf1b Wnt10b Smarcb1 Daxx Cenpo Dnajc9 Smarcd1 Rnf4 Cenpa Taf1c Smarca4 Smarcc1 Baz1a Cenpt Tspyl2 Cenph Cenpe Grwd1 Set Npm1 Cenps Tspyl3 Smarcd2 Padi4 Rnf8
0.002126943	63	370	1.6581728	GO:0002696 positive regulation of leukocyte activation	http://amigo.geneontology.org/amigo/term/GO:0002696	Il12rb1 Il27ra H2-Oa Cd5 Ptpn22 Dppa1 Cd80 Gm9733 Sirpb1b Smarcb1 Smarcd1 Smarca4 Smarcc1 Ccr7 Smarcd2 Efnb2 Il12b Wnt10b Cd4 Il33 Il6 Xcl1 Hmces Foxp3 Il7 Gpr183 F2rl1 Cd6 Stxbp1 Nfatc2 Ephb2 Rhoh Cd27 Btk Jak3 Rara Il18 Sh3kbp1 Tlr9 Fcho1 Il4i1 Ephb4 Tbx21 Cd244a Mmp8 Zmiz1 Bcl10 Stap1 Cbfb Nlrp3 Egr3 Ripk2 Tox Pla2g4a Sphk2 Bloc1s3 Dhps Runx3 Exosc6 Stxbp2 Klrk1 Ccl5 Gimap3
0.002269951	109	732	1.450128134	GO:0001568 blood vessel development	http://amigo.geneontology.org/amigo/term/GO:0001568	Itga5 Efnb2 Vash1 Cnmd Lrp5 Vegfb Col15a1 Ephb2 Ephb4 Cald1 Vegfc Sox18 Rnf213 Ang Nrarp Epha2 Efna1 Emilin1 Tnni3 Hk2 Epn2 Il12b Ephb3 Fut1 Sulf1 Sparc E2f2 Akt3 Dcn Plcd3 Wars Tert Myh9 Adamts1 Fmnl3 Smoc2 Xdh Tcf7l2 Sat1 Itgb1 Stat1 Cxcr2 Fn1 Jag1 Dll4 Il6ra Aimp1 Col1a2 Plxnd1 Mesp1 Pak4 Mfge8 Col4a2 Eif2ak3 Stra6 Egr3 Serpine1 Il18 Cldn5 Stab1 E2f8 Rhoj Cxcr3 Gper1 Sphk1 Actg1 Chil1 Sars Not…
0.002273155	9	19	4.612961926	GO:0002827 positive regulation of T-helper 1 type immune response	http://amigo.geneontology.org/amigo/term/GO:0002827	Tbx21 Il12b Xcl1 Il18 Il27ra Ripk2 Nlrp10 Pla2g4a Il12rb1
0.002278472	45	239	1.833604113	GO:0032984 protein-containing complex disassembly	http://amigo.geneontology.org/amigo/term/GO:0032984	Sh3gl1 Napa Dyrk3 Phf23 Stmn4 Nckap5l Stmn1 Dnajc17 Lix1 Nckap5 Kif18b Map1b Pym1 Tecpr1 Frat2 Spef1 Swap70 Mical2 Smarcb1 Calm1 Chmp2b Vmp1 Sptb F2rl1 Smarcd1 Lima1 Tpx2 Gba Arhgef2 Kif2c Smarca4 Smarcc1 Rubcnl Becn1 Uvrag Actn2 Grwd1 Capg Smarcd2 Chmp1b Pdxp Mid1ip1 Mcoln1 Smn1 Igtp
0.002289277	40	204	1.909504937	GO:0045619 regulation of lymphocyte differentiation	http://amigo.geneontology.org/amigo/term/GO:0045619	Smarcb1 Smarcd1 Smarca4 Smarcc1 Ccr7 Smarcd2 Tbx21 Hmgb3 Wnt10b Il6 Egr3 Foxp3 Il7 Nrarp Ctla4 Rhoh Cd27 Tmem131l Rara Tlr9 Il4i1 Slc46a2 Loxl3 Tcf7 Prdx2 Zmiz1 Zfp36l1 H2-Oa Smad7 Lag3 Cbfb Nlrp3 Prdm1 Il18 Ripk2 Tox Ctla2a Runx3 Pglyrp2 Gimap3
0.002289277	153	1096	1.359476918	GO:0051241 negative regulation of multicellular organismal process	http://amigo.geneontology.org/amigo/term/GO:0051241	Apoc2 Srgn Rflnb Cnmd Ptpn22 Gpatch3 Sema4b Sema3f Vsig4 Serpinb1a Hdac1 Wnt9a Tbx21 Hmgb3 Ccl11 Vash1 Adipoq Il6 Smad7 Fbn1 Dll4 Nfkb1 Ephb2 Lag3 Clec2d Mesp1 Traip Ssc5d Spry1 Foxp3 Kctd11 Tnfrsf11b Nrarp Lrrc32 Axin2 Epn2 Il12b Hfe Sulf1 Sparc E2f2 Dcn Trib2 Trim27 F2rl1 Laptm4b Grhl2 Adamts1 Twsg1 Ctla4 Stat1 Fn1 Gpr35 Mark1 Bmp2 Gba Fbxw7 Wnt7a Btk Col4a2 Alpk2 Ctdp1 Tmem131l Tspan8 Serpine1…
0.002289807	14	42	3.246158392	GO:0072538 T-helper 17 type immune response	http://amigo.geneontology.org/amigo/term/GO:0072538	Tbx21 Il6 Il6ra Ly9 Card9 Ephb2 Foxp3 Il27ra Loxl3 Smad7 Nlrp3 Batf Nlrp10 Il12b
0.002321908	233	1782	1.273324757	GO:0023056 positive regulation of signaling	http://amigo.geneontology.org/amigo/term/GO:0023056	Ccl3 Grin2d Il11 Ccl24 Sulf1 Gdf9 Ccl11 Traf3 Trim27 F2rl1 Cd4 Il6 Ly96 Ccl20 Gpr35 Xcl1 Card9 Traf2 Rassf2 Bmp2 Ptpn22 Il6ra Bcl10 Enho Rragc Stap1 Areg Wnt7a Gdf3 Ltbr Lamtor1 Atp6ap2 Ccl22 Ccl17 Csnk1g1 Rims3 Lpar6 Ccl5 Ripk2 Inhba Erfe Gpr137c Gpr18 P2ry10 Treml4 Tmem198 Trim30b Trim12c Sh3rf2 Stk19 Hcst Pde6h Trim6 Gpr174 Nrarp Birc5 Aurkb Lmx1a Cdca8 Ccr7 Fpr2 Map2k7 Mfng Ksr1 Adora2a Dnajc…
0.002422209	46	247	1.81364315	GO:0016072 rRNA metabolic process	http://amigo.geneontology.org/amigo/term/GO:0016072	Tsr3 Nop9 Riok1 Ngdn Bysl Wdr46 Tcof1 Wdr75 Exosc8 Gar1 Pop4 Mak16 Mphosph6 Pwp2 Wdr3 Eri3 Rrp12 Fdxacb1 Tbl3 Rpusd1 Nop53 Ddx10 Ddx49 Znhit6 Exosc6 Smarcb1 Pwp1 Ppan Ddx27 Mrm1 Fcf1 Rpp30 Sirt7 Rps24 Frg1 Smarca4 Shq1 Ddx11 Suv39h1 Rrp9 Rexo4 Rpp25 Npm1 Rnasel Ang Rps27
0.00244403	33	157	2.046940642	GO:0044839 cell cycle G2/M phase transition	http://amigo.geneontology.org/amigo/term/GO:0044839	Dyrk3 Cdk1 Fbxl6 Cdk2 Orc1 Topbp1 Fbxl8 Dtl Clspn Cdc25c Ticrr Fbxl22 Bard1 Calm1 Wnt10b Ccnb2 Foxm1 Chfr Fzr1 Donson Nabp2 Ccna2 Plk1 Rrm1 Chek1 Inip Ccnb1 Nop53 Camk2d Npm1 Birc5 Aurkb Lmnb1
0.002495762	82	519	1.53864155	GO:0050778 positive regulation of immune response	http://amigo.geneontology.org/amigo/term/GO:0050778	Cd79a Dusp3 Sh2b2 Cd247 Blk Fyn Themis3 C3 Fcna Ptpn22 Stap1 Klrk1 Cd79b Cmklr1 Vsig4 Fpr1 Lax1 Fpr2 Ifi205 C5ar2 C6 Xcl1 Ccr7 Cd8a C7 Tbx21 Il12b Il33 Il6 Sppl3 Hmces Lag3 Klrb1c Tlr9 H2-T23 Coch Prkch F2rl1 Ms4a1 Ctla4 Rab29 Stxbp1 Card9 Traf2 Nfatc2 Bcl10 Slc15a4 Btk Colec11 Rara Il18 Rftn1 Ifi209 Rnf31 C1ra Cfd Ifi208 Fcho1 Ifi214 Trim6 C1s2 Lta Elf1 Il27ra Fcer2a Cd4 Clec2i Nlrp3 Nlrc4 Foxp3…
0.002503222	232	1776	1.272143154	GO:0010647 positive regulation of cell communication	http://amigo.geneontology.org/amigo/term/GO:0010647	Ccl3 Grin2d Il11 Ccl24 Sulf1 Gdf9 Ccl11 Traf3 Trim27 F2rl1 Cd4 Il6 Ly96 Ccl20 Gpr35 Xcl1 Card9 Traf2 Rassf2 Bmp2 Ptpn22 Il6ra Bcl10 Enho Rragc Stap1 Areg Wnt7a Gdf3 Ltbr Lamtor1 Atp6ap2 Ccl22 Ccl17 Csnk1g1 Rims3 Lpar6 Ccl5 Ripk2 Inhba Erfe Gpr137c Gpr18 P2ry10 Treml4 Tmem198 Trim30b Trim12c Sh3rf2 Stk19 Hcst Pde6h Trim6 Gpr174 Nrarp Birc5 Aurkb Lmx1a Cdca8 Ccr7 Fpr2 Map2k7 Mfng Ksr1 Adora2a Dnajc…
0.002508297	65	388	1.631445584	GO:0002764 immune response-regulating signaling pathway	http://amigo.geneontology.org/amigo/term/GO:0002764	Cd79a Dusp3 Sh2b2 Cd247 Blk Fyn Themis3 Ly96 Ptpn22 Gpatch3 Stap1 Tlr3 Cd79b Cmklr1 Tlr7 Tlr9 Fpr1 Treml4 Lax1 Fpr2 C5ar2 Mefv Nlrp3 Cd8a Nlrp1b Nfkbia Slc15a4 Sppl3 Clec4e Prkch F2rl1 Ms4a1 Ctla4 Rab29 Ifih1 Nfatc2 Bcl10 Slc46a2 Gfi1 Btk Ltf Lrrc14 Rftn1 Ripk2 Nop53 Rnf31 Gm6377 Btla Fcho1 Tlr5 Rnf135 Elf1 Traf3 Klrk1 Clec2i Ccr7 Foxp3 Il20rb Oas1c Tnip3 Trim15 Igtp Fcna Ticam2 Arf6
0.002700251	65	389	1.627251636	GO:0050867 positive regulation of cell activation	http://amigo.geneontology.org/amigo/term/GO:0050867	Il12rb1 Il27ra H2-Oa Cd5 Ptpn22 Dppa1 Cd80 Gm9733 Sirpb1b Smarcb1 Smarcd1 Smarca4 Smarcc1 Ccr7 Smarcd2 Efnb2 Il12b Wnt10b Cd4 Il33 Il6 Xcl1 Hmces Foxp3 Il7 Gpr183 F2rl1 Cd6 Stxbp1 Nfatc2 Ephb2 Rhoh Cd27 Btk Jak3 Rara Il18 Sh3kbp1 Tlr9 Pla2g4a Fcho1 Il4i1 Ephb4 Tbx21 Cd244a Mmp8 Zmiz1 Bcl10 Stap1 Cbfb Nlrp3 Egr3 Ripk2 Tox Sphk2 Bloc1s3 Dhps Runx3 Exosc6 Stxbp2 Dgat1 Klrk1 Ccl5 Gimap3 Lilra5
0.00271762	52	292	1.734249004	GO:0031349 positive regulation of defense response	http://amigo.geneontology.org/amigo/term/GO:0031349	Il33 Klrk1 Ifi205 Xcl1 Nlrp3 Nlrp1b Mefv Lag3 Klrb1c Tlr9 Il12b Coch Nfkbia F2rl1 Optn Lrsam1 Emilin1 Slc15a4 Btk Tlr3 Serpine1 Ifi209 Rnf31 S100a8 Ifi208 Ifi214 Trim6 Ccl3 Lta Cebpb Ccl24 Mmp8 Abcc1 C3 Pdcd4 Card9 Stap1 Ccr7 Nlrc4 Il18 Ripk2 Nlrp10 Gbp5 Il6 Ccl5 Gimap3 Pla2g4a Trim12c Osm Lilra5 Igtp Fcna
0.002773195	54	307	1.712956546	GO:0098813 nuclear chromosome segregation	http://amigo.geneontology.org/amigo/term/GO:0098813	Tex15 Sgo2a Nuf2 Knstrn Cdca8 Anapc15 Ncaph Tubg1 Ddx11 Ttk Eme1 Bub1b Ccnb1 Ncapg2 Phf13 Kif18b Espl1 Spdl1 Cenps Smarcb1 Syce2 Birc5 Aurkb Smarcd1 Syce1 Bcl7b Bcl7c Smarca4 Smarcc1 Smarcd2 Axin2 Chmp2b Cdt1 Chfr Trip13 Dctn2 Bub1 Fbxw7 Gem Kif2c Kif22 Lcmt1 Plk1 Zwilch Kif4 Mad2l1bp Becn1 Cenpe Chmp1b Ccne1 Ehmt2 Sirt7 Ago4 Prap1
0.002841014	50	278	1.751524312	GO:0010506 regulation of autophagy	http://amigo.geneontology.org/amigo/term/GO:0010506	Phf23 Dram1 Trim27 Rmc1 Rragc Sesn3 Trim30b Trim12c Trim6 Mlst8 C9orf72 Keap1 Atg101 Ralb Pip4k2b Dcn Sptlc2 Tfeb Htr2b Optn Pip4k2a Lrsam1 Fbxw7 Trp53inp1 Bag3 Trim21 Rab39b Becn1 Uvrag Sh3bp4 Atp13a2 Ormdl3 Trp53inp2 Mcl1 Hspb8 Tlr9 Rnf31 Prkaa1 Tecpr1 Nrbp2 Moap1 Npc1 Ehmt2 Washc1 Tigar Ripk2 Mefv Ptpn22 Atg7 Igtp
0.002841014	35	172	1.98166646	GO:1901991 negative regulation of mitotic cell cycle phase transition	http://amigo.geneontology.org/amigo/term/GO:1901991	Cdk1 Orc1 Anapc15 Topbp1 Dtl Ttk Bub1b Clspn Ticrr Birc5 Aurkb Bard1 Nuf2 Cdca8 Cdt1 Chfr Fzr1 Trip13 Donson Nabp2 Acvr1 Bub1 Rpa2 Lcmt1 Plk1 Chek1 Zwilch Mad2l1bp Inip Inhba Ccnb1 Nop53 Spdl1 Zfp36l1 Prap1
0.002852588	71	436	1.585852609	GO:0022411 cellular component disassembly	http://amigo.geneontology.org/amigo/term/GO:0022411	Sh3gl1 Dnase2a Napa Sqstm1 Dyrk3 Phf23 Stmn4 Nckap5l Stmn1 Atg7 Dnajc17 Atg9b Exog Lix1 Nckap5 Kif18b Map1b Pym1 Tecpr1 Frat2 Spef1 Swap70 Mical2 Hk2 Smarcb1 Calm1 Ddr1 Chmp2b Vmp1 Cdk1 Sptb F2rl1 Meltf Smarcd1 Lima1 Pnpla2 Optn Tpx2 Aurka Gba Arhgef2 Fbxw7 Kif2c Dffa Plk1 Smarca4 Smarcc1 Uba5 Rubcnl Becn1 Uvrag Prkaa1 Actn2 Grwd1 Capg Smarcd2 Chmp1b Pdxp Mid1ip1 Apaf1 Mcoln1 Smn1 C3 Tigar Smurf1…
0.002912885	5	6	8.115395981	GO:0061181 regulation of chondrocyte development	http://amigo.geneontology.org/amigo/term/GO:0061181	Rflnb Smad7 Pthlh Hoxa11 Axin2
0.002974647	129	903	1.39121074	GO:0070925 organelle assembly	http://amigo.geneontology.org/amigo/term/GO:0070925	B9d1 Ift46 Trappc6a Ppan Phf23 Poc1b Cep83 Mak Haus4 Lrrc6 Poc1a Rsph1 Dnaaf5 Tnnt2 Odf2 Neb Tpx2 Trp53inp1 Tekt2 Mapre3 Cep41 Atg7 Cfap20 Atxn2l Pwp2 Mks1 Becn1 Haus8 Mpv17l2 Atg101 Atg9b Trp53inp2 Cep131 Nop53 Pgm5 Haus1 Dzip1 Dnal1 Ddx28 Togaram2 Tmem17 Dnaaf3 Cenpw Haus5 Rps27 Hspa1b Hspa1a Chmp2b Birc5 Aurkb Cdca8 Chmp1b Mybl2 Ccnb2 Nlgn2 Lrguk Actg1 Ralb Evi5l Vmp1 Pip4k2b Eif4enif1 Kif2a T…
0.002976157	28	126	2.164105595	GO:0050868 negative regulation of T cell activation	http://amigo.geneontology.org/amigo/term/GO:0050868	Dusp3 Ptpn22 Vsig4 Lax1 Cd80 Tbx21 Adora2a Lag3 Foxp3 Cebpb Nrarp Lrrc32 Hfe Twsg1 Ctla4 Tmem131l Il4i1 Tspan32 Loxl3 Prdx2 Scrib Smad7 Casp3 Cbfb Il20rb Runx3 Gimap3 Xcl1
0.003082541	194	1454	1.299356385	GO:0051094 positive regulation of developmental process	http://amigo.geneontology.org/amigo/term/GO:0051094	Zfyve27 Akirin1 Vegfb Arhgef2 Plxnd1 Plxna3 Vegfc Faim Zc4h2 Kctd11 Islr2 Tmem119 Map6 Syndig1 Smarcb1 Smarcd1 Lmx1a Hdac1 Bcl7b Bcl7c Smarca4 Smarcc1 Ccr7 Brd9 Smarcd2 Crabp2 Jade2 Zfp36l1 Dcstamp Wnt10b Il6 Fam20c Smad7 Fn1 Anapc2 Jag1 Bmp2 Ephb2 Emilin1 Kdm2b Hmces Wnt7a Mesp1 Dkkl1 Lif Nek5 Foxp3 Il7 Mustn1 Efna5 Gper1 Cebpb Tgif2 Sox11 Cebpd Axin2 Itga5 Hk2 Ccl3 Sult2b1 Il12b Fut1 Dcn Cdk1 D…
0.003233033	41	215	1.857104569	GO:0006364 rRNA processing	http://amigo.geneontology.org/amigo/term/GO:0006364	Tsr3 Nop9 Riok1 Ngdn Bysl Wdr46 Wdr75 Exosc8 Gar1 Pop4 Mak16 Mphosph6 Pwp2 Wdr3 Eri3 Rrp12 Fdxacb1 Tbl3 Rpusd1 Nop53 Ddx10 Ddx49 Znhit6 Pwp1 Ppan Ddx27 Mrm1 Fcf1 Rpp30 Sirt7 Rps24 Frg1 Shq1 Suv39h1 Rrp9 Rexo4 Rpp25 Exosc6 Npm1 Rnasel Rps27
0.003259691	50	280	1.739013425	GO:0006302 double-strand break repair	http://amigo.geneontology.org/amigo/term/GO:0006302	Mcm2 Mcm5 Tex15 Mcm4 Parp3 Otub1 Sfr1 Nabp2 Rad51 Eme1 Sem1 Palb2 Mms22l Paxx Mcm9 Slx1b Rnf8 Smarcb1 Dmap1 Yeats4 Smarcd1 Atrip Meaf6 Bcl7b Bcl7c Morf4l2 Smarca4 Smarcc1 Smarcd2 Hmces Foxm1 Top3a Ercc1 Rpa2 Ogg1 Rad51ap1 Fus Ggn Chek1 Uvrag Ddx11 Inip Ap5z1 Timeless Xrcc1 Aunip Trip13 Sirt7 Apbb1 Pot1b
0.003259691	159	1157	1.338303849	GO:0044092 negative regulation of molecular function	http://amigo.geneontology.org/amigo/term/GO:0044092	Prkar2b Keap1 Akt1s1 Traf3 Cast Naip1 Anxa8 Gzma Pot1b Kcnab1 Uri1 Nfkbib Lrrc14 Spry1 Nr0b2 Prkrip1 Cblc Serpinb1a Camk2n2 Serpina10 Naip5 Naip6 Serpina3i E2f2 Trib2 Tigar Wnt9a Calm1 Ajuba Adipoq Washc1 Fbxw7 Ephb2 Trib1 Traip Il7 Aida Lrch1 Wfikkn1 Hspa1b Wfdc18 Mcm2 Apoc2 Nosip Ralb Hfe Bcl2l1 Ube2z Anxa9 Birc5 Wfdc2 Mmp9 Pip4k2b 2810408A11Rik Sfrp5 Adora2a Ube2o Aurkb Nfkbia Mbip Mnat1 Wars …
0.003259691	53	302	1.709070147	GO:2001020 regulation of response to DNA damage stimulus	http://amigo.geneontology.org/amigo/term/GO:2001020	Tex15 Otub1 Tigar Smarcb1 Taf6l Dmap1 Yeats4 Smarcd1 Atrip Bard1 Rad51 Meaf6 Bcl7b Sgf29 Bcl7c Morf4l2 Smarca4 Smarcc1 Taf5l Smarcd2 Tfpt Ino80e Axin2 Foxm1 Ercc1 Bcl2l1 Cdk9 Parp3 Sirt7 Npas2 Rpa2 Ogg1 Rad51ap1 Ddias Nsmce1 Fus Chek1 Thoc5 Ddx11 Mcl1 Timeless Snai1 Xrcc1 Aunip Rnf8 Cdkn2d Rad9a Npm1 Dyrk3 Pmaip1 Apbb1 Suv39h1 Pot1b
0.00326621	8	16	4.869237589	GO:0000076 DNA replication checkpoint signaling	http://amigo.geneontology.org/amigo/term/GO:0000076	Cdt1 Rad9a Orc1 Tipin Topbp1 Timeless Clspn Ticrr
0.00326621	30	140	2.086816109	GO:0000086 G2/M transition of mitotic cell cycle	http://amigo.geneontology.org/amigo/term/GO:0000086	Cdk1 Fbxl6 Cdk2 Orc1 Topbp1 Fbxl8 Dtl Clspn Cdc25c Ticrr Fbxl22 Bard1 Calm1 Wnt10b Foxm1 Chfr Fzr1 Donson Nabp2 Ccna2 Plk1 Rrm1 Chek1 Inip Ccnb1 Nop53 Camk2d Birc5 Aurkb Lmnb1
0.00326621	74	462	1.559842344	GO:0006914 autophagy	http://amigo.geneontology.org/amigo/term/GO:0006914	Sqstm1 Vmp1 Phf23 Dram1 Trim27 Rmc1 Trp53inp1 C9orf72 Rragc Atg7 Sesn3 Ulk3 Becn1 Atp13a2 Atg101 Atg9b Trp53inp2 Lix1 Trim30b Trim12c Tecpr1 Trim6 Mlst8 Keap1 Hk2 Calm1 Ralb Chmp2b Hap1 Pip4k2b Dcn Sptlc2 Tfeb Npc1 Vps51 Htr2b Optn Pip4k2a Lrsam1 Ptpn22 Gba Fbxw7 Bag3 Trim21 Rab39b Trappc4 Vps11 Uba5 Vps18 Rubcnl Uvrag Sh3bp4 Tigar Ormdl3 Mcl1 Smurf1 Hspb8 Zfyve1 Tlr9 Rnf31 Prkaa1 Wdfy4 Rab39 S10…
0.00326621	52	295	1.716612574	GO:0042254 ribosome biogenesis	http://amigo.geneontology.org/amigo/term/GO:0042254	Ppan Tsr3 Nop9 Riok1 Ngdn Lsg1 Bysl Wdr46 Wdr75 Exosc8 Gar1 Gpatch4 Pop4 Mak16 Mphosph6 Nip7 Rsl24d1 Pwp2 Wdr3 Eri3 Rrp12 Mpv17l2 Fdxacb1 Tbl3 Rpusd1 Nop53 Ddx28 Ddx10 Npm1 Ddx49 Znhit6 Rps27 Pwp1 Ddx27 Mrm1 Fcf1 Rpp30 Sirt7 Rps24 Nop56 Frg1 Noc4l Shq1 Pak1ip1 Suv39h1 Rrp9 Rexo4 Rpp25 Exosc6 Ipo4 Rnasel Riox1
0.00326621	74	462	1.559842344	GO:0061919 process utilizing autophagic mechanism	http://amigo.geneontology.org/amigo/term/GO:0061919	Sqstm1 Vmp1 Phf23 Dram1 Trim27 Rmc1 Trp53inp1 C9orf72 Rragc Atg7 Sesn3 Ulk3 Becn1 Atp13a2 Atg101 Atg9b Trp53inp2 Lix1 Trim30b Trim12c Tecpr1 Trim6 Mlst8 Keap1 Hk2 Calm1 Ralb Chmp2b Hap1 Pip4k2b Dcn Sptlc2 Tfeb Npc1 Vps51 Htr2b Optn Pip4k2a Lrsam1 Ptpn22 Gba Fbxw7 Bag3 Trim21 Rab39b Trappc4 Vps11 Uba5 Vps18 Rubcnl Uvrag Sh3bp4 Tigar Ormdl3 Mcl1 Smurf1 Hspb8 Zfyve1 Tlr9 Rnf31 Prkaa1 Wdfy4 Rab39 S10…
0.003334527	115	791	1.415833939	GO:0000165 MAPK cascade	http://amigo.geneontology.org/amigo/term/GO:0000165	Ccl3 Map2k7 Dusp3 Il11 Ccl24 Ccl11 Traf3 Cd4 Ccl20 Xcl1 Traf2 Rassf2 Ptpn22 Wnt7a Pak4 Lamtor1 Dusp4 Ccl22 Ccl17 Ccl5 Spry1 Dusp8 Sh3rf2 Ccr7 Ksr1 Dnajc27 Dvl2 Zfp36l1 F2rl1 Ajuba Adipoq Efna1 Ephb2 Cd27 Tlr3 Nenf Ripk2 Aida Gper1 Pde6h Foxm1 Daxx Epha2 Shc2 Mbip Igfbp6 Map3k12 Lbh Xdh Eif2ak2 Nelfe Cops5 Fn1 Htr2b Marco Card9 Bmp2 Mecom Gba Fbxw7 Wdr54 Ltbr Atp6ap2 Trib1 Lif Arl6ip5 Spred3 Map4k…
0.003693047	246	1913	1.252307838	GO:0040011 locomotion	http://amigo.geneontology.org/amigo/term/GO:0040011	Ccl3 Itgb7 Efnb2 Tbx21 Ccl24 Ephb3 Epha2 Anxa6 Abi3 Ccl11 Rhobtb3 Fmnl3 Akirin1 Cxcl13 Rhoq Vegfb Ccr1 Itgb1 Ccl20 Cxcr2 Xcl1 Lamb3 Efna1 Tacr3 Ephb2 Tekt2 Rhoh Cxcl3 Cxcl9 Ccr9 Ephb4 Plxnd1 Sema4b Fgf16 Plxna3 F7 Vegfc Ccl22 Ccl17 Cfap20 Itgbl1 Sema3f Ccl5 Ccr7 Notch3 Nexn Gas8 Sh3kbp1 Elmo1 Rhod Cmklr1 Trem1 Fam83h Rhoj Rnase2a Cxcr5 Cxcr6 Efna5 Cxcr3 Rap2a Cntn2 Jam2 Rnd1 S100a8 Cd248 Tubb2a C…
0.003699135	61	364	1.631997214	GO:0045786 negative regulation of cell cycle	http://amigo.geneontology.org/amigo/term/GO:0045786	Cdt1 Cdk1 Trip13 Rad9a Orc1 Anapc15 Usp28 Tipin Topbp1 Dtl Ttk Eme1 Timeless Bub1b Clspn Ticrr Birc5 Aurkb Bard1 Nuf2 Rad51 Cdca8 Chek1 Lif Osm Cdkn2d Chfr Fzr1 Alox8 Scrib Donson Nabp2 Atrip Acvr1 Bmp2 Bub1 Rpa2 Lcmt1 Plk1 Zwilch Thoc5 Mad2l1bp Ints7 Inip Suv39h1 Inhba Ccnb1 Nop53 Trp53i13 Gper1 Npm1 Spdl1 Ccnf Xpc Zfp36l1 Casp3 E2f8 Runx3 Prap1 Apbb1 Sin3b
0.003794943	31	148	2.039815747	GO:0010508 positive regulation of autophagy	http://amigo.geneontology.org/amigo/term/GO:0010508	Trim27 Sesn3 Trim30b Trim12c Trim6 Atg101 Ralb Pip4k2b Dcn Sptlc2 Tfeb Optn Pip4k2a Lrsam1 Trp53inp1 C9orf72 Bag3 Trim21 Becn1 Sh3bp4 Ormdl3 Trp53inp2 Hspb8 Tlr9 Rnf31 Prkaa1 Moap1 Ripk2 Mefv Atg7 Igtp
0.003875704	25	109	2.233595224	GO:1902106 negative regulation of leukocyte differentiation	http://amigo.geneontology.org/amigo/term/GO:1902106	Tbx21 Hmgb3 Fbn1 Clec2d Tnfrsf11b Nrarp Adipoq Ctla4 Fbxw7 Tmem131l Rara Foxp3 Loxl3 Prdx2 Smad7 Lag3 Cbfb Trib1 Gpr68 Pilrb1 Runx3 Pglyrp2 Ccl3 Ltf Clec2i
0.003953429	27	122	2.15523631	GO:0071346 cellular response to interferon-gamma	http://amigo.geneontology.org/amigo/term/GO:0071346	Ccl3 Ccl24 Ccl11 Ccl20 Xcl1 Gbp9 Ccl22 Ccl17 Ccl5 Gbp6 Gbp5 Il12b Stxbp2 Nos2 Stx8 Stxbp1 Stxbp3 Zyx Rab11fip5 Actg1 Ciita Stat1 Tlr3 Dapk3 Gbp2b Il12rb1 Igtp
0.004130889	15	50	2.921542553	GO:0045005 DNA-templated DNA replication maintenance of fidelity	http://amigo.geneontology.org/amigo/term/GO:0045005	Tipin Pold1 Eme1 Timeless Mms22l Cenps Bard1 Cdk9 Donson Rad51 Traip Ddx11 Mcm9 Fam111a Alyref
0.004186691	37	190	1.896439903	GO:0002695 negative regulation of leukocyte activation	http://amigo.geneontology.org/amigo/term/GO:0002695	Dusp3 Blk Ptpn22 Bank1 Vsig4 Lax1 Cd80 Tbx21 Hmgb3 Adora2a Lag3 Foxp3 Cebpb Nrarp Lrrc32 Hfe Twsg1 Ctla4 Btk Tmem131l Gper1 Sox11 Il4i1 Tspan32 Abr Loxl3 Prdx2 Scrib Parp3 Smad7 Casp3 Cbfb Il20rb Runx3 Pglyrp2 Gimap3 Xcl1
0.004262085	18	67	2.616306764	GO:0099024 plasma membrane invagination	http://amigo.geneontology.org/amigo/term/GO:0099024	Rhobtb2 Rhoh Dppa1 Stap1 Mfge8 Treml4 Aurkb F2rl1 Marco Alkbh4 Elmo1 Gulp1 C3 Abca1 Myh9 Megf10 Becn1 Abca7
0.004536706	34	170	1.947695035	GO:0007254 JNK cascade	http://amigo.geneontology.org/amigo/term/GO:0007254	Dusp3 Traf3 Traf2 Rassf2 Wnt7a Sh3rf2 Map2k7 Cd27 Tlr3 Aida Daxx Mbip F2rl1 Map3k12 Cops5 Card9 Mecom Ltbr Trib1 Map4k1 Ulk4 Mdfic Rap2a Mmp8 Nfkb1 Ripk2 Tlr7 Naip1 Ptpn22 Naip5 Naip6 Pdcd4 Cdc42se1 Lmnb1
0.004541002	123	864	1.386380147	GO:0032446 protein modification by small protein conjugation	http://amigo.geneontology.org/amigo/term/GO:0032446	Ube2g2 Chfr Phf23 Traf3 Trim27 Mefv Ppil2 Otub1 Pcgf6 Bard1 Traf2 Ptpn22 Herc6 Rad18 Atg7 Kctd13 Uba5 Vhl Fbxo33 Rnf39 Dcaf15 Rnf144b Cul7 Smurf1 Asb6 Dtx3 Arel1 Trim72 Rnf31 Trim15 Trim30b Trim12c Sh3rf2 Arih2 Trim6 Rnf8 Nhlrc4 Trib2 Rad51 Trib1 Keap1 Sqstm1 Wsb1 Fyn Hmg20b Jade2 Washc1 Traip Fbxo45 Rnf126 Ddb2 Daxx Nosip Med8 Stx1a Fance Zmiz1 Ube2z Fzr1 Rnf135 Ube2o Caml Cdca3 Peli3 Sirt7 Smad…
0.004583806	57	337	1.64716049	GO:0007265 Ras protein signal transduction	http://amigo.geneontology.org/amigo/term/GO:0007265	Ralb Rassf1 Ksr1 Gna13 F2rl1 Gpr35 Rit1 Arhgef2 Rhoh Rasgrp4 Kctd13 Arhgap17 Nradd Arhgap44 Lpar6 Spry1 Rhoj Rapgef4 Gpr18 P2ry10 Rap2a Rap1b Gm14137 Stk19 Gpr174 Col3a1 Ephb2 Foxm1 Dnmt1 Sh2b2 Abca1 Wasf1 Rab12 Cdk2 Ccna2 Cavin4 Stmn1 Col1a2 Lat Rab39b Ophn1 Rasa3 Ctnnal1 Madd Elmo1 Arf6 Cdc42se1 Rab4b Camk2d Rab39 Nkiras2 Itgb1 Vangl2 Iqgap3 Trim67 Ralbp1 Usp28
0.004583806	163	1201	1.321708121	GO:0010628 positive regulation of gene expression	http://amigo.geneontology.org/amigo/term/GO:0010628	Sulf1 Il33 Ifih1 Ptpn22 Cd2 Fgf16 Upf3b Rbmxl1 Tent5c Tlr7 Tlr9 Ifi205 Dazap1 Ccr7 Nlrp1b Rarg Tbx21 Il12b F2rl1 Mefv Il6 Wnt10a Xcl1 Card9 Bmp2 Bcl10 Tnc Stap1 Hmces Wnt7a Clec4e Klrk1 Tlr3 Nlrp3 Spon2 Prdm1 Il18 Foxp3 Il7 Mustn1 Fam71e1 Cntn2 Tmem119 Ticam2 Cebpb Nfil3 Chil1 Naip5 Lrrc32 Axin2 Dnmt1 Ly9 Cdk1 Eif4enif1 Taf15 Nos2 Alox8 Mbip Wars Trim27 Slc38a2 Meltf Adipoq Smarcd1 Cyp1b1 C3 Rbm2…
0.004642576	87	571	1.483795693	GO:0051640 organelle localization	http://amigo.geneontology.org/amigo/term/GO:0051640	Rab3b Stxbp2 Hap1 Stx1a Blk Nop9 Cep83 Llgl1 Stx8 Lsg1 Stx6 Nuf2 Stxbp1 Stxbp3 Vps11 Vps18 Myo1d Ccnb1 Borcs6 Stx19 Pard3b Arfgap3 Npm1 Myo1h Spdl1 Ap1ar Gramd2 Syndig1 Trappc6a Birc5 Aurkb Cdca8 Ap3m2 Trappc4 Exoc1 Ppfia3 Myh9 Map4 Armcx3 Nlgn2 Calm1 Chmp2b Cdt1 Vmp1 Wasf1 Tfeb Dctn2 Itgb1 Cops5 Itga4 Gem Tesk1 Kif2c Cenpa Vps33b Kif22 Lat Plk1 Btk Becn1 Uvrag Atp13a2 Cenpe Map6 Bloc1s3 Msto1 Pt…
0.004729426	9	21	4.173632219	GO:0051383 kinetochore organization	http://amigo.geneontology.org/amigo/term/GO:0051383	Nuf2 Cenpw Cdt1 Rnf4 Cenpa Cenpt Cenph Cenpe Cenps
0.005071313	64	392	1.589955131	GO:0002443 leukocyte mediated immunity	http://amigo.geneontology.org/amigo/term/GO:0002443	Blk Klrk1 Trem1 Cd8a Csf2rb2 Tbx21 Il12b Xcl1 Stap1 Hmces Lag3 Clec2d Klrb1c Swap70 Tlr3 Il18 Tlr9 H2-T23 Klrb1b Stxbp2 Hfe Ahr F2rl1 C6 C3 Stxbp1 Card9 Traf2 Jag1 Cd2 Stxbp3 Lat Btk Foxp3 C1ra Ptgdr Il4i1 C7 C1s2 Abr Lta Ercc1 Il27ra Fcer2a Gzmb Cd96 Parp3 Il6 Smad7 Bcl10 Slc15a4 Nlrp3 Batf Spon2 Rftn1 Exo1 Il20rb Treml4 Sphk2 Rnf8 Exosc6 H60c Gimap3 Ccl3
0.005071313	112	776	1.405553118	GO:0045596 negative regulation of cell differentiation	http://amigo.geneontology.org/amigo/term/GO:0045596	Rflnb Sema4b Sema3f Smarcd1 Bcl7b Bcl7c Smarca4 Smarcc1 Brd9 Tbx21 Hmgb3 Mmp9 Ccl11 Adipoq Wnt10b Twsg1 Sox8 Fbn1 Jag1 Bmp2 Ephb2 Clec2d Mesp1 Vegfc Mbnl3 Spry1 Snai1 Trim72 Kctd11 Gpr171 Gper1 Tmem119 Tnfrsf11b Sort1 Nrarp Dnmt1 Nfkbia Zfp36l1 Grhl2 Meltf Xdh Lrp5 Pdcd4 Ctla4 Mark1 Col5a1 Nfatc2 Fbxw7 Areg Wnt7a Gdf3 Nfatc1 Ctdp1 Tmem131l Smad6 Rara Foxp3 Pkp2 Leo1 Tent5c Pthlh Efna5 Mkx Sox11 A…
0.005071313	95	637	1.45236286	GO:0048514 blood vessel morphogenesis	http://amigo.geneontology.org/amigo/term/GO:0048514	Itga5 Efnb2 Vash1 Cnmd Lrp5 Vegfb Col15a1 Ephb2 Ephb4 Cald1 Vegfc Sox18 Rnf213 Ang Nrarp Epha2 Efna1 Emilin1 Tnni3 Hk2 Epn2 Il12b Ephb3 Fut1 Sulf1 Sparc E2f2 Akt3 Dcn Plcd3 Wars Tert Myh9 Adamts1 Fmnl3 Smoc2 Xdh Sat1 Itgb1 Stat1 Cxcr2 Fn1 Jag1 Dll4 Aimp1 Plxnd1 Pak4 Mfge8 Col4a2 Eif2ak3 Stra6 Egr3 Serpine1 Il18 Cldn5 Stab1 E2f8 Rhoj Cxcr3 Sphk1 Actg1 Chil1 Sars Notch3 Plcd1 Wnt7a Tlr3 Gbx2 Prdm1 …
0.005071313	30	144	2.028848995	GO:0051783 regulation of nuclear division	http://amigo.geneontology.org/amigo/term/GO:0051783	Trip13 Anapc15 Mki67 Ttk Cul7 Bub1b Birc5 Aurkb Nuf2 Cdca8 Fzr1 Lif Osm Cdt1 Lrp5 Bub1 Rad51ap1 Lcmt1 Plk1 Chek1 Zwilch Mad2l1bp Ccnb1 Npm2 Spdl1 Pdxp Sphk1 Camk2b Prap1 Tubg1
0.005262633	142	1027	1.346507766	GO:0051336 regulation of hydrolase activity	http://amigo.geneontology.org/amigo/term/GO:0051336	Hip1r Ccl3 Oas1c Apoc2 Tbc1d8 Ccl24 Evi5l 2810408A11Rik Gna13 Ccl11 Cast Naip1 Anxa8 Gpihbp1 Ralbp1 Ccl20 Xcl1 Arhgef19 Scarb2 Plxnd1 Uri1 Sipa1l3 Rasgrp4 Dock11 Plxna3 Ccl22 Ccl17 Nlrp3 Ccl5 Hip1 Serpinb1a Rapgef4 Arhgap15 Tbc1d22a Serpina10 Nlrp1b Naip5 Psme2b Nlrp12 Naip6 Serpina3i Ccr7 Wnt9a Dvl2 Cxcl13 Pmaip1 Rgs16 Arhgap1 Bcl10 Arhgap44 Spry1 Efna5 Lrch1 Rgma Hspa1b Wfdc18 Calm1 Trappc6a Ep…
0.005554445	134	961	1.357914333	GO:0045597 positive regulation of cell differentiation	http://amigo.geneontology.org/amigo/term/GO:0045597	Zfyve27 Akirin1 Arhgef2 Plxnd1 Plxna3 Faim Zc4h2 Kctd11 Islr2 Tmem119 Map6 Smarcb1 Smarcd1 Lmx1a Smarca4 Smarcc1 Ccr7 Smarcd2 Crabp2 Jade2 Zfp36l1 Dcstamp Wnt10b Il6 Fam20c Smad7 Fn1 Jag1 Bmp2 Mesp1 Dkkl1 Lif Nek5 Foxp3 Il7 Mustn1 Gper1 Cebpb Tgif2 Sox11 Cebpd Axin2 Ccl3 Sult2b1 Il12b Alox8 Prkch Tert Has2 Cd4 Lta Il33 Lrp5 Ltbp3 Tcf7l2 Parp6 Stat1 Acvr1 Anapc2 Tesk1 Ephb2 Pithd1 Rhoh Cd27 Tgfb1i…
0.005588859	49	280	1.704233156	GO:0002449 lymphocyte mediated immunity	http://amigo.geneontology.org/amigo/term/GO:0002449	Klrk1 Cd8a Csf2rb2 Tbx21 Il12b Xcl1 Hmces Lag3 Clec2d Klrb1c Swap70 Il18 H2-T23 Klrb1b Hfe Ahr C6 C3 Card9 Traf2 Jag1 Cd2 Btk Foxp3 C1ra Il4i1 C7 C1s2 Lta Ercc1 Il27ra Fcer2a Gzmb Cd96 Parp3 Il6 Smad7 Bcl10 Slc15a4 Nlrp3 Batf Rftn1 Exo1 Il20rb Treml4 Rnf8 Exosc6 H60c Gimap3
0.005653854	53	310	1.664965111	GO:0060326 cell chemotaxis	http://amigo.geneontology.org/amigo/term/GO:0060326	Ccl3 Ccl24 Ccl11 Akirin1 Cxcl13 Vegfb Ccr1 Ccl20 Cxcr2 Xcl1 Cxcl3 Cxcl9 Ccr9 Fgf16 F7 Vegfc Ccl22 Ccl17 Ccl5 Ccr7 Cmklr1 Trem1 Cxcr5 Cxcr6 Cxcr3 S100a8 Gpr183 Epha2 F2rl1 Abcc1 Smoc2 Pla2g7 Pip5k1a Klrk1 Egr3 Serpine1 Hrh1 Cklf Adam10 Zfp580 Mospd2 C5ar2 Prex1 Trpm2 Mmp28 Stap1 Il17rc Swap70 Hsd3b7 Gpr18 Retnlg Gpr35 Sell
0.005841707	133	954	1.357670019	GO:0032101 regulation of response to external stimulus	http://amigo.geneontology.org/amigo/term/GO:0032101	Rnf135 Akirin1 Il33 Vegfb Ly96 Xcl1 Ptpn22 Gpatch3 Klrk1 Sema4b Fgf16 F7 Vegfc Sema3f Ccl5 Cmklr1 Vsig4 Ifi205 Nlrp3 Nlrp1b Il12b F2rl1 Mefv Adipoq Artn Lag3 Clec2d Klrb1c Nenf Foxp3 Ctla2a Serpinb1a Tlr9 Klrb1b Efnb2 Adora2a Coch Nfkbia Traf3 Cd200r1 Smoc2 Pla2g7 Ccr1 Stat1 Cxcr2 Optn Lrsam1 Ephb2 Emilin1 Slc15a4 Zyx Trim21 Btk Tlr3 Ltf Trib1 Tspan8 Serpine1 Ccr7 Nop53 Ifi209 Cd109 Rnf31 Gpr183 …
0.005968093	43	237	1.76689634	GO:0002573 myeloid leukocyte differentiation	http://amigo.geneontology.org/amigo/term/GO:0002573	Pir Ostm1 Epha2 Spib F2rl1 Dcstamp Fbn1 Clec2d Cebpb Tnfrsf11b Tfe3 Ccl3 Il12b Zfp36l1 Myh9 Pde1b Adipoq Cd4 Fbxw7 Thoc5 Lif Rara Sh3pxd2a Prtn3 Fam20c Batf3 Rassf2 Gba Ltbr Trib1 Batf Klf10 Ccr7 Batf2 Cd109 Gpr68 Gpr183 Pilrb1 Ccr1 Ccl5 Gimap3 Ltf Clec2i
0.005968093	19	75	2.467080378	GO:0010324 membrane invagination	http://amigo.geneontology.org/amigo/term/GO:0010324	Rhobtb2 Rhoh Dppa1 Stap1 Mfge8 Treml4 Aurkb F2rl1 Marco Smurf1 Alkbh4 Elmo1 Gulp1 C3 Abca1 Myh9 Megf10 Becn1 Abca7
0.005968093	116	813	1.389499533	GO:0016567 protein ubiquitination	http://amigo.geneontology.org/amigo/term/GO:0016567	Ube2g2 Chfr Phf23 Traf3 Trim27 Mefv Ppil2 Otub1 Pcgf6 Bard1 Traf2 Ptpn22 Herc6 Rad18 Kctd13 Vhl Fbxo33 Rnf39 Dcaf15 Rnf144b Cul7 Smurf1 Asb6 Dtx3 Arel1 Trim72 Rnf31 Trim15 Trim30b Trim12c Sh3rf2 Arih2 Trim6 Rnf8 Nhlrc4 Trib2 Rad51 Trib1 Keap1 Sqstm1 Wsb1 Fyn Jade2 Washc1 Traip Fbxo45 Rnf126 Ddb2 Daxx Nosip Med8 Fance Ube2z Fzr1 Rnf135 Ube2o Caml Cdca3 Peli3 Sirt7 Smad7 Lrsam1 Anapc2 Arrdc1 Wdsub1…
0.005968093	26	119	2.127734072	GO:0051225 spindle assembly	http://amigo.geneontology.org/amigo/term/GO:0051225	Haus4 Tpx2 Mapre3 Haus8 Haus1 Togaram2 Haus5 Hspa1b Hspa1a Birc5 Aurkb Cdca8 Mybl2 Ccnb2 Chmp2b Kif2a Rnf4 Plk1 Kif4 Lzts2 Aaas Kif15 Chmp1b Washc1 Aurka Ccdc69
0.00597434	11	31	3.455587966	GO:0002825 regulation of T-helper 1 type immune response	http://amigo.geneontology.org/amigo/term/GO:0002825	Ccr7 Tbx21 Il12b Xcl1 Il18 Il33 Il27ra Ripk2 Nlrp10 Pla2g4a Il12rb1
0.00597434	53	311	1.659611525	GO:0006310 DNA recombination	http://amigo.geneontology.org/amigo/term/GO:0006310	Mcm2 Ercc1 Mcm5 Tex15 Trip13 Mcm4 Sfr1 Nabp2 Rad51 Eme1 Exo1 Sem1 Palb2 Mms22l Pgbd5 Mcm9 Slx1b Cenps Bard1 Topbp1 Pot1b Hmces Swap70 Tcf7 Top3a Tfpt Dmap1 Yeats4 Meaf6 Rpa2 Rad51ap1 Nsmce1 Fus Morf4l2 Chek1 Recql4 Inip Ap5z1 Timeless Pif1 Xrcc1 Aunip Eid3 Tbx21 Il27ra Parp3 Slc15a4 Rad18 Batf Foxp3 Rnf8 Exosc6 Alyref
0.006011838	160	1184	1.316010159	GO:0048646 anatomical structure formation involved in morphogenesis	http://amigo.geneontology.org/amigo/term/GO:0048646	Itga5 Relt Fam20a Dvl2 Vash1 Cnmd Vegfb Fam20c Tnnt2 Neb Col15a1 Ephb2 Dvl1 Ephb4 Cald1 Mesp1 Vegfc Dusp4 Pgm5 Sox18 Rnf213 Ang Nrarp Axin2 Epha2 Sulf1 Dcstamp Efna1 Emilin1 Wnt7a Hoxa11 Inhba Actg1 Hk2 Epn2 Efnb2 Il12b Mmp8 Ephb3 Fut1 Mmp9 Sparc E2f2 Akt3 Dcn Plcd3 Wars Tert Myh9 Scrib Adamts1 Fmnl3 Smoc2 Tcof1 Sat1 Itgb1 Stat1 Cxcr2 Fn1 Lamb3 Col5a1 Itga4 Dll4 Bmp2 Col11a1 Aimp1 Plxnd1 Pak4 Mfg…
0.006295595	25	113	2.154529906	GO:1903707 negative regulation of hemopoiesis	http://amigo.geneontology.org/amigo/term/GO:1903707	Tbx21 Hmgb3 Fbn1 Clec2d Tnfrsf11b Nrarp Adipoq Ctla4 Fbxw7 Tmem131l Rara Foxp3 Loxl3 Prdx2 Smad7 Lag3 Cbfb Trib1 Gpr68 Pilrb1 Runx3 Pglyrp2 Ccl3 Ltf Clec2i
0.006362606	6	10	5.843085106	GO:1905522 negative regulation of macrophage migration	http://amigo.geneontology.org/amigo/term/GO:1905522	Abr Cnn2 Mmp28 Emilin1 Stap1 Cd200r1
0.006462264	16	58	2.686475911	GO:0006911 phagocytosis engulfment	http://amigo.geneontology.org/amigo/term/GO:0006911	Rhobtb2 Rhoh Dppa1 Stap1 Mfge8 Treml4 F2rl1 Marco Elmo1 Gulp1 C3 Abca1 Myh9 Megf10 Becn1 Abca7
0.006462264	79	514	1.496769531	GO:0043410 positive regulation of MAPK cascade	http://amigo.geneontology.org/amigo/term/GO:0043410	Ccl3 Il11 Ccl24 Ccl11 Traf3 Cd4 Ccl20 Xcl1 Traf2 Rassf2 Ptpn22 Wnt7a Lamtor1 Ccl22 Ccl17 Ccl5 Sh3rf2 Ccr7 Map2k7 Ksr1 Dnajc27 Dvl2 F2rl1 Ajuba Efna1 Cd27 Tlr3 Nenf Ripk2 Gper1 Pde6h Shc2 Mbip Igfbp6 Map3k12 Xdh Eif2ak2 Nelfe Htr2b Marco Card9 Bmp2 Fbxw7 Ltbr Lif Arl6ip5 Map4k1 Madd Ramp3 Npsr1 Tlr9 Gpr183 Camk2d Sphk1 Chil1 C5ar2 Arhgap8 Vangl2 Rap1b Prdx2 Mmp8 Iqgap3 Abca7 Cavin3 Bank1 Epor Naip…
0.006560941	9	22	3.983921663	GO:0090231 regulation of spindle checkpoint	http://amigo.geneontology.org/amigo/term/GO:0090231	Anapc15 Birc5 Aurkb Cdca8 Cdt1 Lcmt1 Mad2l1bp Ccnb1 Prap1
0.006560941	9	22	3.983921663	GO:0090266 regulation of mitotic cell cycle spindle assembly checkpoint	http://amigo.geneontology.org/amigo/term/GO:0090266	Anapc15 Birc5 Aurkb Cdca8 Cdt1 Lcmt1 Mad2l1bp Ccnb1 Prap1
0.006560941	9	22	3.983921663	GO:1903504 regulation of mitotic spindle checkpoint	http://amigo.geneontology.org/amigo/term/GO:1903504	Anapc15 Birc5 Aurkb Cdca8 Cdt1 Lcmt1 Mad2l1bp Ccnb1 Prap1
0.006761524	53	313	1.649006979	GO:0051251 positive regulation of lymphocyte activation	http://amigo.geneontology.org/amigo/term/GO:0051251	Il12rb1 Il27ra H2-Oa Cd5 Ptpn22 Cd80 Gm9733 Sirpb1b Smarcb1 Smarcd1 Smarca4 Smarcc1 Ccr7 Smarcd2 Efnb2 Il12b Wnt10b Cd4 Il6 Xcl1 Hmces Foxp3 Il7 Gpr183 Cd6 Nfatc2 Ephb2 Rhoh Cd27 Btk Jak3 Rara Il18 Sh3kbp1 Tlr9 Fcho1 Il4i1 Ephb4 Tbx21 Cd244a Zmiz1 Bcl10 Cbfb Nlrp3 Egr3 Ripk2 Tox Bloc1s3 Dhps Runx3 Exosc6 Ccl5 Gimap3
0.007281248	65	406	1.559115484	GO:0034470 ncRNA processing	http://amigo.geneontology.org/amigo/term/GO:0034470	Qtrt1 Tsr3 Nop9 Riok1 Ngdn Bysl Wdr46 Rpp30 Wdr75 Exosc8 Gar1 Toe1 Pop4 Thumpd1 Mak16 Mphosph6 Aars Pwp2 Wdr3 Eri3 Rrp12 Tsen34 Fdxacb1 Zc3h7a Ctu1 Trmt9b Tbl3 Rpusd1 Nop53 Ddx10 Ddx49 Rpp25 Znhit6 Exosc6 Ankrd16 Pwp1 Ppan Osgep Dus3l Tsen15 Ddx27 Mrm1 Mettl2 Fcf1 Tert Wdr4 Sirt7 Rps24 Adar Yrdc Frg1 Shq1 Trmt6 Ints7 Polr3k Suv39h1 Zc3h10 Rrp9 Ago4 Rexo4 Elp6 Il6 Npm1 Rnasel Rps27
0.007305037	15	53	2.75617222	GO:0044818 mitotic G2/M transition checkpoint	http://amigo.geneontology.org/amigo/term/GO:0044818	Cdk1 Orc1 Topbp1 Dtl Clspn Ticrr Bard1 Chfr Fzr1 Donson Nabp2 Plk1 Chek1 Inip Nop53
0.007509786	10	27	3.606842658	GO:2000316 regulation of T-helper 17 type immune response	http://amigo.geneontology.org/amigo/term/GO:2000316	Tbx21 Card9 Ephb2 Foxp3 Il27ra Loxl3 Smad7 Nlrp3 Nlrp10 Il12b
0.00765697	7	14	4.869237589	GO:0030174 regulation of DNA-templated DNA replication initiation	http://amigo.geneontology.org/amigo/term/GO:0030174	Cdt1 Ticrr Mcm2 Mcm5 Mcm4 Ciz1 Cdk2
0.007814627	34	176	1.881296341	GO:0002822 regulation of adaptive immune response based on somatic recombination of immune receptors built from immunoglobulin superfamily domains	http://amigo.geneontology.org/amigo/term/GO:0002822	Ccr7 Tbx21 Il12b Xcl1 Hmces H2-T23 Hfe Ahr Card9 Traf2 Ephb2 Btk Il18 Foxp3 Il4i1 Il27ra Lta Il33 Loxl3 Fcer2a Parp3 Cd4 C3 Il6 Smad7 Slc15a4 Nlrp3 Ripk2 Il20rb Nlrp10 Pla2g4a Exosc6 Il12rb1 Gimap3
0.007816668	20	83	2.346620525	GO:0070098 chemokine-mediated signaling pathway	http://amigo.geneontology.org/amigo/term/GO:0070098	Ccl3 Ccl24 Ccl11 Cxcl13 Ccl20 Xcl1 Cxcl3 Cxcl9 Ccl22 Ccl17 Ccl5 Gpr75 Cxcr2 Gpr35 Ccr9 Ccr7 Cxcr5 Cxcr6 Cxcr3 Ccr1
0.007899214	23	102	2.195930677	GO:0010389 regulation of G2/M transition of mitotic cell cycle	http://amigo.geneontology.org/amigo/term/GO:0010389	Cdk1 Cdk2 Orc1 Topbp1 Dtl Clspn Cdc25c Ticrr Bard1 Wnt10b Chfr Fzr1 Donson Nabp2 Plk1 Rrm1 Chek1 Inip Ccnb1 Nop53 Camk2d Aurkb Lmnb1
0.007899214	25	115	2.117059821	GO:1902749 regulation of cell cycle G2/M phase transition	http://amigo.geneontology.org/amigo/term/GO:1902749	Dyrk3 Cdk1 Cdk2 Orc1 Topbp1 Dtl Clspn Cdc25c Ticrr Bard1 Wnt10b Chfr Fzr1 Donson Nabp2 Plk1 Rrm1 Chek1 Inip Ccnb1 Nop53 Camk2d Npm1 Aurkb Lmnb1
0.008018558	130	938	1.349682061	GO:0007017 microtubule-based process	http://amigo.geneontology.org/amigo/term/GO:0007017	Ift46 Kif20a Hap1 Llgl1 Kif3c Aurkb Spata7 Mak Kif2a Stmn4 Haus4 Lrrc6 Tuba1b Nckap5l Rsph1 Dctn2 Wdr73 Dnaaf5 Arl8a Mark1 Nuf2 Dync1i2 Knstrn Tpx2 Aurka Tacr3 Kif2c Stmn1 Tekt2 Mapre3 Srrd Tuba8 Kif22 Cfap20 Map4 Kif4 Tubg1 Haus8 Dync1li2 Kif15 Tbce Cep131 Gas8 Haus1 Dnal1 Cenph Togaram2 Nckap5 Kif18b Pard3b Map1b Map6 Dnaaf3 Npm1 Tubb2a Tacc1 Spdl1 Aunip Haus5 Hspa1b Hspa1a Birc5 Cdca8 Borcs6 M…
0.008194555	42	234	1.747931442	GO:0050870 positive regulation of T cell activation	http://amigo.geneontology.org/amigo/term/GO:0050870	Il12rb1 Il27ra H2-Oa Cd5 Ptpn22 Cd80 Gm9733 Sirpb1b Smarcb1 Smarcd1 Smarca4 Smarcc1 Ccr7 Smarcd2 Efnb2 Il12b Wnt10b Cd4 Il6 Xcl1 Foxp3 Il7 Cd6 Rhoh Cd27 Jak3 Rara Il18 Fcho1 Il4i1 Ephb4 Cd244a Zmiz1 Bcl10 Cbfb Nlrp3 Egr3 Ripk2 Dhps Runx3 Ccl5 Gimap3
0.008194555	42	234	1.747931442	GO:0051403 stress-activated MAPK cascade	http://amigo.geneontology.org/amigo/term/GO:0051403	Map2k7 Dusp3 Traf3 Traf2 Rassf2 Ptpn22 Wnt7a Sh3rf2 Zfp36l1 Cd27 Tlr3 Aida Foxm1 Daxx Mbip F2rl1 Igfbp6 Map3k12 Xdh Cops5 Card9 Bmp2 Mecom Ltbr Trib1 Arl6ip5 Map4k1 Ulk4 Mdfic Rap2a Sphk1 Mmp8 Eif2ak2 Nfkb1 Ripk2 Tlr7 Naip1 Naip5 Naip6 Pdcd4 Cdc42se1 Lmnb1
0.008342061	91	616	1.438638378	GO:0031347 regulation of defense response	http://amigo.geneontology.org/amigo/term/GO:0031347	Rnf135 Il33 Ptpn22 Gpatch3 Klrk1 Vsig4 Ifi205 Xcl1 Nlrp3 Ccl5 Nlrp1b Il12b Mefv Adipoq Lag3 Clec2d Klrb1c Foxp3 Ctla2a Serpinb1a Tlr9 Klrb1b Coch Nfkbia Traf3 F2rl1 Cd200r1 Stat1 Optn Lrsam1 Ephb2 Emilin1 Slc15a4 Zyx Trim21 Btk Tlr3 Serpine1 Ifi209 Rnf31 Gper1 S100a8 Cd200r4 Ifi208 Ifi214 Trim6 Nlrp12 Tspan32 Ccl3 Adora2a Lta Cebpb Ccl24 Mmp8 Abr Cd96 Abcc1 C3 Pdcd4 Ccr1 Card9 Adar Nfkb1 Tnc Lrp8…
0.008424859	70	448	1.521636746	GO:0019221 cytokine-mediated signaling pathway	http://amigo.geneontology.org/amigo/term/GO:0019221	Il12rb1 Ccl3 Il12b Ccl24 Il27ra Epor Ccl11 Traf3 Ifnar2 Cxcl13 Cd4 Ifitm3 Ccl20 Xcl1 Traf2 Il6ra Cxcl3 Cxcl9 Lilra6 Ccl22 Ccl17 Ccl5 Il20rb Ifitm2 Il2rb Lilra5 Csf2rb2 Pira2 Sh2b2 Il33 Il6 Il18 Gpr75 Nfkbia F2rl1 Adipoq Peli3 Il1r2 Stat1 Cxcr2 Gpr35 Tnfrsf4 Gfi1 Ccr9 Il17rc Jak3 Traip Ccr7 Egr1 Il7 Tnfrsf18 Cxcr5 Cxcr6 Cxcr3 Osm Sphk1 Stat4 Trim6 Rps6ka4 Nkiras2 Adar Stap1 Ripk2 Ticam2 Oas1c Naip…
0.008539178	27	129	2.038285502	GO:2000779 regulation of double-strand break repair	http://amigo.geneontology.org/amigo/term/GO:2000779	Tex15 Otub1 Smarcb1 Dmap1 Yeats4 Smarcd1 Atrip Meaf6 Bcl7b Bcl7c Morf4l2 Smarca4 Smarcc1 Smarcd2 Foxm1 Parp3 Rad51 Rpa2 Ogg1 Rad51ap1 Fus Chek1 Ddx11 Timeless Aunip Sirt7 Pot1b
0.008793893	45	257	1.705180479	GO:1903039 positive regulation of leukocyte cell-cell adhesion	http://amigo.geneontology.org/amigo/term/GO:1903039	Il12rb1 Il27ra H2-Oa Cd5 Ptpn22 Cd80 Gm9733 Sirpb1b Smarcb1 Smarcd1 Smarca4 Smarcc1 Ccr7 Smarcd2 Efnb2 Il12b Wnt10b Cd4 Il6 Xcl1 Foxp3 Il7 Has2 Cd6 Itga4 Rhoh Cd27 Jak3 Rara Il18 Fcho1 Il4i1 Ephb4 Cd244a Zmiz1 Bcl10 Cbfb Nlrp3 Egr3 Ripk2 Fut4 Dhps Runx3 Ccl5 Gimap3
0.009043844	136	992	1.335113532	GO:1902533 positive regulation of intracellular signal transduction	http://amigo.geneontology.org/amigo/term/GO:1902533	Ccl3 Il11 Ccl24 Ccl11 Traf3 Trim27 F2rl1 Cd4 Ccl20 Gpr35 Xcl1 Card9 Traf2 Rassf2 Ptpn22 Rragc Wnt7a Ltbr Lamtor1 Ccl22 Ccl17 Lpar6 Ccl5 Ripk2 Gpr137c Gpr18 P2ry10 Trim30b Trim12c Sh3rf2 Stk19 Hcst Trim6 Gpr174 Birc5 Aurkb Cdca8 Ccr7 Map2k7 Ksr1 Dnajc27 Dvl2 Ajuba Adipoq Col3a1 Efna1 Slc15a4 Sppl3 Cd27 Tlr3 Nenf Il18 Gper1 Cd8a Chil1 Pde6h Vwf Dcn Shc2 Mbip Igfbp6 Map3k12 Xdh Eif2ak2 Mlst8 Telo2 N…
0.009091868	16	60	2.596926714	GO:0048247 lymphocyte chemotaxis	http://amigo.geneontology.org/amigo/term/GO:0048247	Ccl3 Ccl24 Ccl11 Ccl20 Xcl1 Ccl22 Ccl17 Ccl5 Cxcl13 Klrk1 Cklf Adam10 Hsd3b7 Gpr183 Cxcr3 Ccr7
0.009283671	33	171	1.879354859	GO:0046631 alpha-beta T cell activation	http://amigo.geneontology.org/amigo/term/GO:0046631	Ptpn22 Ccr7 Tbx21 Adora2a Il6 Xcl1 Il6ra Foxp3 Gpr18 Cd80 Il12b Ly9 Hfe Twsg1 Rara Il18 Tcf7 Loxl3 Cd244a Smad7 Cbfb Nlrp3 Batf Prr7 Prdm1 Ripk2 Tox Gpr183 Wdfy4 Runx3 Il12rb1 Clec4b1 Gimap3
0.009558953	74	482	1.495118596	GO:0007346 regulation of mitotic cell cycle	http://amigo.geneontology.org/amigo/term/GO:0007346	Dusp3 Cdk1 Rad9a Cdk2 Orc1 Anapc15 Mki67 Topbp1 Dtl Ttk Cul7 Eme1 Bub1b Clspn Cdc25c Ticrr Rprm Psme2b Smarcb1 Birc5 Aurkb Smarcd1 Bard1 Nuf2 Cdca8 Bcl7b Bcl7c Smarca4 Smarcc1 Smarcd2 Wnt10b Cdt1 Chfr Fzr1 Mnat1 Trip13 Tert Scrib Adamts1 Donson Smoc2 Lrp5 Nabp2 Acvr1 Bub1 Stil Rpa2 Xpc Lcmt1 Plk1 Rrm1 Chek1 Tipin Zwilch Mad2l1bp Dapk3 Inip Inhba Ccnb1 Nop53 Lsm11 Cenpe Npm2 Mblac1 Lsm10 Camk2d Sp…
0.009966674	236	1863	1.233644735	GO:0042592 homeostatic process	http://amigo.geneontology.org/amigo/term/GO:0042592	Hk2 Calm1 Prdx2 Casq1 Trpm2 Cacna1d Anxa6 Spata7 F2rl1 Gpihbp1 Slc4a8 Lrp5 Alas2 Pnpla2 Ccr1 Cxcr2 Htr2b Gpr35 Slc28a2 Prnd Acoxl Fbxw7 Slc9a1 Ccr9 Bag3 Stim1 Casp3 Mt1 Trpc6 Lpar6 Atp2c2 Atp13a2 Slc12a9 Vgf Ccr7 Ormdl3 Wfs1 Abhd4 Cmklr1 Ptgir Npsr1 Fpr1 Bola2 Cxcr5 Cxcr6 Gm6377 Cxcr3 Gpr18 P2ry10 Fpr2 Slc39a4 Xntrpc Ptgdr Gpr174 C5ar2 Rhbg Dyrk3 Lpcat1 Adipoq Ildr1 Ms4a1 Il6 Xcl1 Stxbp3 Sppl3 Cl…
0.010081551	43	244	1.716206691	GO:0016236 macroautophagy	http://amigo.geneontology.org/amigo/term/GO:0016236	Sqstm1 Phf23 Trp53inp1 Atg7 Sesn3 Ulk3 Becn1 Atp13a2 Atg101 Atg9b Trp53inp2 Lix1 Tecpr1 Calm1 Ralb Chmp2b Vmp1 Pip4k2b Dcn Sptlc2 Optn Pip4k2a Lrsam1 C9orf72 Bag3 Uba5 Rubcnl Uvrag Smurf1 Hspb8 Zfyve1 Rnf31 Nrbp2 Moap1 Chmp1b Npc1 Mcoln1 Ehmt2 Gba Tigar Ripk2 Rnf213 Igtp
0.010888742	8	19	4.100410601	GO:0051315 attachment of mitotic spindle microtubules to kinetochore	http://amigo.geneontology.org/amigo/term/GO:0051315	Nuf2 Birc5 Aurkb Cdca8 Cdt1 Kif2c Becn1 Cenpe
0.010973717	51	305	1.628400767	GO:0022409 positive regulation of cell-cell adhesion	http://amigo.geneontology.org/amigo/term/GO:0022409	Il12rb1 Il27ra H2-Oa Cd5 Ptpn22 Cd80 Gm9733 Sirpb1b Smarcb1 Smarcd1 Emilin1 Smarca4 Smarcc1 Ccr7 Smarcd2 Efnb2 Il12b Wnt10b Cxcl13 Cd4 Il6 Xcl1 Foxp3 Il7 Has2 Megf10 Cd6 Smad7 Itga4 Rhoh Cd27 Jak3 Rara Il18 Fcho1 Il4i1 Kif26b Ephb4 Cd244a Zmiz1 Bcl10 Cbfb Nlrp3 Egr3 Ripk2 Fut4 Dhps Runx3 Il6ra Ccl5 Gimap3
0.011024396	199	1541	1.25759673	GO:0044093 positive regulation of molecular function	http://amigo.geneontology.org/amigo/term/GO:0044093	Hip1r Ccl3 Calm1 Apoc2 Tbc1d8 Ddr1 Ccl24 Ephb3 Epha2 Evi5l Stac2 Gna13 Ccl11 Nos2 Trim27 Gpihbp1 Ralbp1 Ccl20 Xcl1 Traf2 Rassf2 Crtc2 Il6ra Ephb2 Arhgef19 Areg Ephb4 Crtc3 Sipa1l3 Rasgrp4 Lat Stim1 Dock11 Ccl22 Ccl17 Nlrp3 Ccl5 Acd Hip1 Clspn Tlr9 Rapgef4 Trim15 Tbc1d22a Trim30b Pprc1 Trim12c Musk Nlrp1b Trim6 Psme2b Trib2 Trib1 Ccr7 Map2k7 Mid1ip1 Cacna1d Mfng Dvl2 Ajuba Wnt10b Cxcl13 Pmaip1 Lrp…
0.011487663	131	956	1.334456327	GO:0030334 regulation of cell migration	http://amigo.geneontology.org/amigo/term/GO:0030334	Abi3 Akirin1 Vegfb Xcl1 Rhoh Plxnd1 Sema4b Fgf16 Plxna3 F7 Vegfc Sema3f Ccl5 Cmklr1 Fam83h Rap2a Lrch1 Tmsb15b1 Tnc Hdac1 Emilin1 Sin3b Epha2 F2rl1 Ajuba Adipoq Ldb1 Dll4 Efna1 Wnt7a Spns2 Itga5 Ccl24 Fut1 Rab25 Sulf1 Mmp9 Sparc Akt3 Dcn Stk10 Gna13 Ccl11 Vash1 Tert Kif2a Has2 Adamts1 Abcc1 Smoc2 Pla2g7 Cyp1b1 Diaph1 Ccr1 Itgb1 Ccl20 Cxcr2 Fn1 Acvr1 Itga4 Jag1 S100a11 Ephb2 Klrk1 Maz Lyve1 Trib1 …
0.012151721	128	932	1.337472986	GO:0006396 RNA processing	http://amigo.geneontology.org/amigo/term/GO:0006396	Zmat2 Srpk3 Qtrt1 Ccdc130 Lsm2 Snrpb2 Prpf31 Rnmt Tsr3 Nop9 Snrpf Riok1 Smn1 Ngdn Bysl Snrpc Wdr46 Rpp30 Wdr75 Exosc8 Adar Gar1 Celf3 Toe1 Ssu72 Pop4 Thumpd1 Mak16 Mphosph6 Aars Bud13 Clk3 Pwp2 Wdr3 Eri3 Rbfox2 Dnajc17 Rrp12 Tsen34 Mbnl3 Rbmxl1 Fdxacb1 Zc3h7a Ctu1 Trmt9b Zc3h10 Tbl3 Esrp1 Rpusd1 Nop53 Lsm11 Lsm10 Ddx10 Ddx49 U2af1 Rpp25 Rnasel Dazap1 Ahnak Rbm15b Znhit6 Lsm5 Exosc6 Taf6l Bcas2 Ct…
0.012235984	34	181	1.829326829	GO:0002221 pattern recognition receptor signaling pathway	http://amigo.geneontology.org/amigo/term/GO:0002221	Ly96 Ptpn22 Gpatch3 Tlr3 Tlr7 Tlr9 Treml4 Mefv Nlrp3 Nlrp1b Nfkbia Slc15a4 F2rl1 Ifih1 Bcl10 Slc46a2 Gfi1 Clec4e Ltf Lrrc14 Rftn1 Ripk2 Nop53 Gm6377 Tlr5 Rnf135 Traf3 Oas1c Tnip3 Trim15 Igtp Fcna Ticam2 Arf6
0.012235984	66	423	1.519478396	GO:0022613 ribonucleoprotein complex biogenesis	http://amigo.geneontology.org/amigo/term/GO:0022613	Srpk3 Ppan Tsr3 Nop9 Riok1 Smn1 Nufip1 Ngdn Lsg1 Bysl Snrpc Wdr46 Wdr75 Exosc8 Gar1 Gpatch4 Celf3 Pop4 Mak16 Mphosph6 Nip7 Rsl24d1 Pwp2 Wdr3 Eri3 Rrp12 Shq1 Mpv17l2 Fdxacb1 Tbl3 Rpusd1 Nop53 Ddx28 Ddx10 Npm1 Ddx49 Znhit6 Eif2s2 Rps27 Pwp1 Lsm2 Prpf31 Ddx27 Mrm1 Snrpf Fcf1 Rpp30 Sirt7 Rps24 Nop56 Adar Eif3f Frg1 Noc4l Pak1ip1 Suv39h1 Rrp9 Ago4 Rexo4 Prmt7 Rpp25 Eif3g Exosc6 Ipo4 Rnasel Riox1
0.012235984	50	299	1.628507555	GO:0051607 defense response to virus	http://amigo.geneontology.org/amigo/term/GO:0051607	Oas1c Ifitm3 Ptpn22 Gpatch3 Tlr7 Tlr9 Ifitm2 Rnasel Ifit3 Ccl5 Il12b Trim27 F2rl1 Il33 Cxcl9 Fam71e1 Cd8a Bcl2l1 Ifi27l2b Traf3 Serinc5 Rnase6 Eif2ak2 Stat1 Ifih1 Adar Trim21 Irf2 Tlr3 Becn1 Polr3k Foxp3 Nop53 Treml4 Trim6 Tspan32 Rnf135 Card9 Nlrp3 Tagap Spon2 Ticam2 Il12rb1 Ifnar2 Pmaip1 Il6 Atg7 Trim15 Trim12c Nlrp1b
0.012348037	61	384	1.546997359	GO:0009615 response to virus	http://amigo.geneontology.org/amigo/term/GO:0009615	Oas1c Ifitm3 Ifih1 Ptpn22 Gpatch3 Tlr7 Tlr9 Ifitm2 Rnasel Ifit3 Ccl5 Il12b Bcl2l1 Trim27 F2rl1 Il33 Adar Cxcl9 Fam71e1 Cd8a Trim6 Tgtp2 Tbx21 Ccdc130 Ifi27l2b Npc2 Traf3 Serinc5 Rnase6 Eif2ak2 Stat1 Stmn1 Uri1 Trim21 Irf2 Tlr3 Becn1 Polr3k Foxp3 Nop53 Ifit2 Treml4 Tspan32 Rnf135 Il6 Batf3 Card9 Nfkb1 Nlrp3 Tagap Spon2 Wdfy4 Ticam2 Il12rb1 Ifnar2 Pmaip1 Atg7 Trim15 Trim12c Nlrp1b Igtp
0.012407573	38	210	1.76220027	GO:0050866 negative regulation of cell activation	http://amigo.geneontology.org/amigo/term/GO:0050866	Dusp3 Blk Ptpn22 Bank1 Vsig4 Lax1 Cd80 Tbx21 Hmgb3 Adora2a Lag3 Foxp3 Cebpb Nrarp Lrrc32 Hfe Twsg1 Ctla4 Btk Tmem131l Gper1 Sox11 Il4i1 Tspan32 Abr Loxl3 Prdx2 Scrib Parp3 Smad7 Emilin1 Casp3 Cbfb Il20rb Runx3 Pglyrp2 Gimap3 Xcl1
0.012455337	164	1241	1.286954012	GO:0009968 negative regulation of signal transduction	http://amigo.geneontology.org/amigo/term/GO:0009968	Dusp3 Bcl2l1 Akt1s1 Sulf1 Ajuba Dll4 Ptpn22 Gpatch3 Kctd13 Dkkl1 Leprotl1 Dusp4 Nkd1 Sesn3 Faim Nlrp3 Arhgap44 Tmem131l Rnf43 Trim59 Lzts2 Spry1 Dusp8 Bank1 Mcl1 Smurf1 Cblc Shisa2 Dact2 Sag Rnf213 Wfikkn1 Nrarp Dact3 Nlrp12 Hdac1 Prdx2 Plin5 Adipoq Twsg1 Smad7 Htr2b Efna1 Ephb2 Htra3 Vgll4 Crtc3 Mesp1 Il7 Trim72 Aida Kctd11 Camk2b Axin2 Epn2 Foxm1 Rgs20 Il12b Epha2 Cdt1 Atf6b Mmp9 Pip4k2b Sfrp5 …
0.012455337	25	119	2.045898146	GO:0031570 DNA integrity checkpoint signaling	http://amigo.geneontology.org/amigo/term/GO:0031570	Cdt1 Cdk1 Rad9a Orc1 Usp28 Tipin Topbp1 Dtl Eme1 Timeless Clspn Ticrr Bard1 Rad51 Chek1 Fzr1 Donson Atrip Rpa2 Plk1 Thoc5 Ints7 Nop53 Xpc Prap1
0.01263923	47	277	1.652376655	GO:0071216 cellular response to biotic stimulus	http://amigo.geneontology.org/amigo/term/GO:0071216	Cxcl13 Ly96 Cxcl3 Cxcl9 Nfkbib Tnip3 Cd80 Il12b Abca1 Cmpk2 Nos2 Nfkbia Il6 Nfkb1 Stap1 Klrk1 Nlrp3 Spon2 Rara Gbp6 Efnb2 Cd6 Bcl10 Ephb2 Gfi1 Btk Eif2ak3 Ltf Trib1 Serpine1 Tigar Txnip Eme1 Il18 Tlr9 Cebpb Tlr5 Map2k7 Prdx2 Pdcd4 Ripk2 Ptpn22 Ccl5 Trim12c Igtp Ccl3 Ticam2
0.012682918	40	225	1.731284476	GO:0045930 negative regulation of mitotic cell cycle	http://amigo.geneontology.org/amigo/term/GO:0045930	Cdk1 Rad9a Orc1 Anapc15 Topbp1 Dtl Ttk Eme1 Bub1b Clspn Ticrr Birc5 Aurkb Bard1 Nuf2 Cdca8 Cdt1 Chfr Fzr1 Trip13 Scrib Donson Nabp2 Acvr1 Bub1 Rpa2 Lcmt1 Plk1 Chek1 Tipin Zwilch Mad2l1bp Inip Inhba Ccnb1 Nop53 Spdl1 Xpc Zfp36l1 Prap1
0.012797972	159	1199	1.291424148	GO:0009628 response to abiotic stimulus	http://amigo.geneontology.org/amigo/term/GO:0009628	Ddb2 Ercc1 Ajuba Fbxl6 Slc25a27 Rad9a Vegfb Nabp2 Opn3 Vegfc Fbxl8 Gpr68 Fbxl22 Hsbp1l1 Mlst8 Nlrp3 Rgs9 Nos2 Nfkbia Zfp36l1 Asic1 Htr2b Nfkb1 Trp53inp1 Xpc Ano1 Casp3 Arpp21 Mgarp Vgf Egr1 Myof Hvcn1 Hspa1b Hspa1a Hk2 Daxx Map2k7 Fosb Il12b Cnn2 Dio2 Mmp9 Apaf1 Aurkb Tert Slc38a2 Ciita Adipoq Lta Il33 Fosl1 Alas2 Col3a1 Bard1 Usf1 Rad51 Ntsr1 Ccna2 Col11a1 Gba Tacr3 Bcl10 Slc2a1 Slc9a1 Ybx3 Ogg1…
0.012797972	50	300	1.623079196	GO:0140546 defense response to symbiont	http://amigo.geneontology.org/amigo/term/GO:0140546	Oas1c Ifitm3 Ptpn22 Gpatch3 Tlr7 Tlr9 Ifitm2 Rnasel Ifit3 Ccl5 Il12b Trim27 F2rl1 Il33 Cxcl9 Fam71e1 Cd8a Bcl2l1 Ifi27l2b Traf3 Serinc5 Rnase6 Eif2ak2 Stat1 Ifih1 Adar Trim21 Irf2 Tlr3 Becn1 Polr3k Foxp3 Nop53 Treml4 Trim6 Tspan32 Rnf135 Card9 Nlrp3 Tagap Spon2 Ticam2 Il12rb1 Ifnar2 Pmaip1 Il6 Atg7 Trim15 Trim12c Nlrp1b
0.013286899	24	113	2.06834871	GO:0007088 regulation of mitotic nuclear division	http://amigo.geneontology.org/amigo/term/GO:0007088	Anapc15 Mki67 Ttk Cul7 Bub1b Birc5 Aurkb Nuf2 Cdca8 Cdt1 Trip13 Lrp5 Bub1 Lcmt1 Plk1 Chek1 Zwilch Mad2l1bp Ccnb1 Spdl1 Pdxp Sphk1 Prap1 Tubg1
0.013286899	143	1063	1.310067686	GO:0009887 animal organ morphogenesis	http://amigo.geneontology.org/amigo/term/GO:0009887	Relt Anxa6 Fam20a Rflnb Dvl2 Lrp5 Fam20c Vangl2 Lamb3 Mylk2 Dvl1 Mfap5 Mesp1 Fgf16 Hoxc9 Pbx3 Megf8 Epha2 Sulf1 Il6 Wnt10a Bmp2 Nfkb1 Casz1 Plxnd1 Mki67 Nkd1 Barx2 Cebpb Tnfrsf11b Wnt9a Axin2 Mybpc3 Wnt10b Fbn2 Vps51 Pdcd4 Tnnt2 Acvr1 Col5a1 Pax8 Fbn1 Gba Col1a2 Wnt7a Stra6 Ltf Alpk2 Lif Tnni3 Spry1 Serpine1 Bcor Inhba Pkp2 Tspear Tcf7 Rarg Mef2d Hoxc8 Abr Scrib Ptk7 Sox8 Tcf7l2 Mecom Efna1 Col11…
0.013286899	29	147	1.921195783	GO:0051928 positive regulation of calcium ion transport	http://amigo.geneontology.org/amigo/term/GO:0051928	Calm1 Stac2 Stim1 Npsr1 Ms4a1 Clec4b1 Casq1 Cacna1d Vmp1 Ntsr1 Slc9a1 Cxcl9 Jak3 Trpc6 Wfs1 Ramp3 Cemip Gper1 Hap1 Atp2c2 Sphk2 Cd4 Ccr1 Ccl5 Gimap3 Cxcr3 Lilra5 Ccl3 Xcl1
0.013286899	41	233	1.713637263	GO:0097529 myeloid leukocyte migration	http://amigo.geneontology.org/amigo/term/GO:0097529	Ccl3 Ccl24 Ccl11 Akirin1 Cxcl13 Vegfb Ccl20 Cxcr2 Xcl1 Rhoh Cxcl3 Cxcl9 Vegfc Ccl22 Ccl17 Ccl5 Cmklr1 Trem1 S100a8 Pla2g7 Ccr1 Serpine1 Ccr7 Hrh1 Cklf Prtn3 Mospd2 C5ar2 Abr Prex1 Cnn2 Mmp28 Emilin1 Stap1 Il17rc Swap70 Fut4 Retnlg Cd200r1 Gpr35 Sell
0.013642052	53	324	1.593022174	GO:0051054 positive regulation of DNA metabolic process	http://amigo.geneontology.org/amigo/term/GO:0051054	Acd Tigar Npm2 Smarcb1 Smarcd1 Bcl7b Bcl7c Smarca4 Smarcc1 Smarcd2 Tfpt Hmces Ino80e Ciz1 Foxm1 Map2k7 Cdt1 Dmap1 Chtf18 Cdk1 Yeats4 Aurkb Grhl2 Parp3 Smoc2 Cyp1b1 Nabp2 Npas2 Rad51 Meaf6 Rad51ap1 Kctd13 Fus Morf4l2 Gins3 Baz1a Ddx11 Timeless Xrcc1 Camk2d Rnf8 Cdk2 Tbx21 Ercc1 Apbb1 Tox E2f8 Slx1b Exosc6 Pot1b Il6 Casp3 Npm1
0.013780184	42	241	1.697161649	GO:0071222 cellular response to lipopolysaccharide	http://amigo.geneontology.org/amigo/term/GO:0071222	Cxcl13 Ly96 Cxcl3 Cxcl9 Nfkbib Tnip3 Cd80 Il12b Abca1 Cmpk2 Nos2 Nfkbia Il6 Nfkb1 Stap1 Klrk1 Nlrp3 Spon2 Rara Gbp6 Efnb2 Cd6 Bcl10 Ephb2 Gfi1 Ltf Trib1 Serpine1 Il18 Tlr9 Cebpb Tlr5 Map2k7 Prdx2 Pdcd4 Ripk2 Ptpn22 Ccl5 Trim12c Igtp Ccl3 Ticam2
0.014309032	18	75	2.337234043	GO:0032729 positive regulation of interferon-gamma production	http://amigo.geneontology.org/amigo/term/GO:0032729	Cd2 Il12b F2rl1 Klrk1 Il18 Trim27 Tlr3 Tlr7 Tlr9 Lta Il27ra Scrib Ripk2 Ticam2 Il12rb1 Cd244a Ptpn22 Cd27
0.014309032	21	94	2.175616795	GO:1990868 response to chemokine	http://amigo.geneontology.org/amigo/term/GO:1990868	Ccl3 Ccl24 Ccl11 Cxcl13 Ccl20 Xcl1 Cxcl3 Cxcl9 Ccl22 Ccl17 Ccl5 Lrch1 Gpr75 Cxcr2 Gpr35 Ccr9 Ccr7 Cxcr5 Cxcr6 Cxcr3 Ccr1
0.014309032	21	94	2.175616795	GO:1990869 cellular response to chemokine	http://amigo.geneontology.org/amigo/term/GO:1990869	Ccl3 Ccl24 Ccl11 Cxcl13 Ccl20 Xcl1 Cxcl3 Cxcl9 Ccl22 Ccl17 Ccl5 Lrch1 Gpr75 Cxcr2 Gpr35 Ccr9 Ccr7 Cxcr5 Cxcr6 Cxcr3 Ccr1
0.014494527	28	141	1.933881595	GO:0006275 regulation of DNA replication	http://amigo.geneontology.org/amigo/term/GO:0006275	Cdt1 Tipin Timeless Ticrr Npm2 Mcm2 Mcm5 Mcm4 Ciz1 Tfpt Ehmt2 Chtf18 Cdk1 Donson Ccna2 Meaf6 Ino80b Kctd13 Gins3 Baz1a Tspyl2 Cdk2 E2f8 Jade2 Il6 Atg7 Ino80e Npm1
0.014797035	5	8	6.086546986	GO:0071895 odontoblast differentiation	http://amigo.geneontology.org/amigo/term/GO:0071895	Fam20c Serpine1 Map1b Cebpb Dlx3
0.014949981	8	20	3.895390071	GO:0043373 CD4-positive alpha-beta T cell lineage commitment	http://amigo.geneontology.org/amigo/term/GO:0043373	Tbx21 Il6 Il6ra Ly9 Loxl3 Batf Tox Foxp3
0.015295803	151	1136	1.29446281	GO:0035295 tube development	http://amigo.geneontology.org/amigo/term/GO:0035295	Itga5 Efnb2 Dvl2 Vash1 Cnmd Grhl2 Lrp5 Vegfb Col15a1 Ephb2 Dvl1 Ephb4 Cald1 Vegfc Sox18 Rnf213 Ang Nrarp Epha2 Efna1 Emilin1 Tnni3 Hk2 Epn2 Il12b Ephb3 Fut1 Aldh1a2 Sulf1 Sparc Sfrp5 E2f2 Akt3 Dcn Plcd3 Wars Tert Myh9 Scrib Adamts1 Fmnl3 Smoc2 Xdh Sat1 Itgb1 Smad7 Stat1 Cxcr2 Fn1 Acvr1 Pax8 Jag1 Dll4 Aimp1 Slc4a2 Plxnd1 Pak4 Mfge8 Atp6ap2 Col4a2 Eif2ak3 Crispld2 Stra6 Egr3 Lif Smad6 Serpine1 Il18…
0.016005724	23	108	2.073934529	GO:0046634 regulation of alpha-beta T cell activation	http://amigo.geneontology.org/amigo/term/GO:0046634	Ptpn22 Ccr7 Tbx21 Adora2a Il6 Xcl1 Foxp3 Cd80 Il12b Hfe Twsg1 Rara Il18 Loxl3 Cd244a Smad7 Cbfb Nlrp3 Prdm1 Ripk2 Runx3 Il12rb1 Gimap3
0.016032621	28	142	1.920262711	GO:1903038 negative regulation of leukocyte cell-cell adhesion	http://amigo.geneontology.org/amigo/term/GO:1903038	Dusp3 Ptpn22 Vsig4 Lax1 Cd80 Tbx21 Adora2a Lag3 Foxp3 Cebpb Nrarp Lrrc32 Hfe Twsg1 Ctla4 Tmem131l Il4i1 Tspan32 Loxl3 Prdx2 Scrib Smad7 Casp3 Cbfb Il20rb Runx3 Gimap3 Xcl1
0.016508446	35	192	1.775242871	GO:0002819 regulation of adaptive immune response	http://amigo.geneontology.org/amigo/term/GO:0002819	Ccr7 Tbx21 Il12b Xcl1 Hmces H2-T23 Hfe Ahr Trim27 Card9 Traf2 Ephb2 Btk Il18 Foxp3 Il4i1 Il27ra Lta Il33 Loxl3 Fcer2a Parp3 Cd4 C3 Il6 Smad7 Slc15a4 Nlrp3 Ripk2 Il20rb Nlrp10 Pla2g4a Exosc6 Il12rb1 Gimap3
0.016508446	35	192	1.775242871	GO:0007033 vacuole organization	http://amigo.geneontology.org/amigo/term/GO:0007033	Phf23 Trp53inp1 Atg7 Vps11 Ulk3 Acpp Vps18 Becn1 Atp13a2 Atg101 Atg9b Trp53inp2 Gm6377 Chmp2b Chmp1b Ralb Abca1 Vmp1 Pip4k2b Laptm4b Tfeb Pip4k2a Lrsam1 Gba C9orf72 Lamtor1 Bag3 Atp6ap2 Smurf1 Tmem199 Rab39 Atp10b Moap1 Ehmt2 Igtp
0.016984259	25	122	1.995589176	GO:0001776 leukocyte homeostasis	http://amigo.geneontology.org/amigo/term/GO:0001776	Il6 Cxcr2 Bcl10 Sit1 Btk Slc46a2 Sh2b2 Prdx2 Caml Pmaip1 Mecom Slc7a11 Slc15a4 Lat Dock11 Casp3 Ccnb2 Foxp3 Spns2 Il20rb Gpr183 Gpr174 Il18 Gimap3 Siva1
0.016984259	135	1002	1.312070009	GO:0070647 protein modification by small protein conjugation or removal	http://amigo.geneontology.org/amigo/term/GO:0070647	Senp3 Ube2g2 Chfr Phf23 Traf3 Trim27 Desi1 Mefv Ppil2 Otub1 Stambpl1 Pcgf6 Cops5 Bard1 Traf2 Ptpn22 Herc6 Rad18 Atg7 Kctd13 Usp28 Uba5 Vhl Fbxo33 Rnf39 Dcaf15 Rnf144b Cul7 Smurf1 Asb6 Dtx3 Arel1 Trim72 Rnf31 Trim15 Trim30b Trim12c Sh3rf2 Arih2 Trim6 Rnf8 Nhlrc4 Trib2 Rad51 Trib1 Keap1 Sqstm1 Wsb1 Fyn Hmg20b Jade2 Washc1 Eif3f Traip Fbxo45 Rnf126 Ddb2 Daxx Nosip Taf6l Med8 Stx1a Fance Zmiz1 Ube2z …
0.016993902	42	244	1.676294908	GO:0031098 stress-activated protein kinase signaling cascade	http://amigo.geneontology.org/amigo/term/GO:0031098	Map2k7 Dusp3 Traf3 Traf2 Rassf2 Ptpn22 Wnt7a Sh3rf2 Zfp36l1 Cd27 Tlr3 Aida Foxm1 Daxx Mbip F2rl1 Igfbp6 Map3k12 Xdh Cops5 Card9 Bmp2 Mecom Ltbr Trib1 Arl6ip5 Map4k1 Ulk4 Mdfic Rap2a Sphk1 Mmp8 Eif2ak2 Nfkb1 Ripk2 Tlr7 Naip1 Naip5 Naip6 Pdcd4 Cdc42se1 Lmnb1
0.016993902	184	1426	1.256577442	GO:0051174 regulation of phosphorus metabolic process	http://amigo.geneontology.org/amigo/term/GO:0051174	Ccne1 Apoc2 Prkar2b Ddr1 Ephb3 Epha2 Akt1s1 Gdf9 2810408A11Rik Trib2 Nos2 Mnat1 Vegfb Ccnj Rassf2 Bmp2 Ccna2 Il6ra Ephb2 Areg Ccng2 Ephb4 Gdf3 Uri1 Lat Fgf16 Vegfc Arl2bp Ccnb2 Trib1 Spry1 Tigar Btbd10 Prkrip1 Cblc Inhba Ccnb1 Clspn Camk2n2 Musk Ccnf Birc5 Aurkb Mlst8 Cdca8 Ccr7 Map2k7 Fam20a Dvl2 Lpcat1 Ajuba Adipoq Cd4 Washc1 Ldb1 Traf2 Efna1 Dvl1 Stap1 Il7 Aida Tlr9 Efna5 Rap2a Gper1 Tmem119 N…
0.017121384	26	129	1.962793447	GO:0002688 regulation of leukocyte chemotaxis	http://amigo.geneontology.org/amigo/term/GO:0002688	Akirin1 Vegfb Xcl1 F7 Vegfc Ccl5 Cmklr1 F2rl1 Pla2g7 Ccr1 Cxcr2 Klrk1 Serpine1 Ccr7 Adam10 Zfp580 Mospd2 C5ar2 Mmp28 Stap1 Swap70 Gpr18 Cxcl13 Sell Trem1 Ccl3
0.017121384	7	16	4.26058289	GO:0051382 kinetochore assembly	http://amigo.geneontology.org/amigo/term/GO:0051382	Cenpw Rnf4 Cenpa Cenpt Cenph Cenpe Cenps
0.017121384	15	58	2.518571167	GO:0090329 regulation of DNA-templated DNA replication	http://amigo.geneontology.org/amigo/term/GO:0090329	Cdt1 Tipin Timeless Ticrr Mcm2 Mcm5 Mcm4 Ciz1 Chtf18 Donson Gins3 Cdk2 E2f8 Atg7 Npm1
0.018230576	57	360	1.541925236	GO:0002831 regulation of response to biotic stimulus	http://amigo.geneontology.org/amigo/term/GO:0002831	Rnf135 Ly96 Ptpn22 Gpatch3 Klrk1 Vsig4 Ifi205 Xcl1 Ccl5 Il12b Lag3 Clec2d Klrb1c Serpinb1a Tlr9 Klrb1b Ahr Coch Traf3 F2rl1 Stat1 Optn Lrsam1 Emilin1 Slc15a4 Trim21 Ltf Trib1 Tigar Foxp3 Nop53 Ifi209 Rnf31 Ifi208 Ifi214 Trim6 Il4i1 Tspan32 Prdx2 Cd96 Ccr1 Card9 Adar Lrp8 Nlrc4 Ripk2 Treml4 Gbp5 Il12rb1 Oas1c C3 Gimap3 Nlrp10 Trim15 Trim12c Igtp Fcna
0.019062589	136	1014	1.306146572	GO:2000145 regulation of cell motility	http://amigo.geneontology.org/amigo/term/GO:2000145	Abi3 Akirin1 Vegfb Xcl1 Tacr3 Rhoh Plxnd1 Sema4b Fgf16 Plxna3 F7 Vegfc Cfap20 Sema3f Ccl5 Cmklr1 Fam83h Rap2a Lrch1 Tmsb15b1 Tnc Hdac1 Emilin1 Sin3b Epha2 F2rl1 Ajuba Adipoq Ldb1 Dll4 Efna1 Wnt7a Spns2 Itga5 Ccl24 Fut1 Rab25 Sulf1 Mmp9 Sparc Akt3 Dcn Stk10 Gna13 Ccl11 Vash1 Tert Kif2a Ccdc25 Has2 Adamts1 Abcc1 Smoc2 Pla2g7 Cyp1b1 Diaph1 Ccr1 Itgb1 Ccl20 Cxcr2 Fn1 Acvr1 Itga4 Jag1 S100a11 Ephb2 Kl…
0.019099396	64	416	1.49822695	GO:0051090 regulation of DNA-binding transcription factor activity	http://amigo.geneontology.org/amigo/term/GO:0051090	Keap1 Traf3 Trim27 Traf2 Crtc2 Crtc3 Nfkbib Lrrc14 Nr0b2 Tlr9 Trim15 Trim30b Pprc1 Trim12c Trim6 E2f2 Trib2 Wnt10b Lrp5 Card9 Bcl10 Trib1 Traip Hmgn3 Smarcb1 Sfrp5 Dvl2 Nfkbia Prkch Eif2ak2 Fosl1 Tcf7l2 Smad7 Cops5 Bmp2 Ntsr1 Arhgef2 Bhlhe40 Trim21 Smarca4 Ltf Zc4h2 Nlrc4 Il18 Wfs1 Foxp3 Ripk2 Cmklr1 Rnf31 Fzd2 Npm1 Sphk1 Nlrp12 Tceal7 Prdx2 Cyp1b1 Lrp8 Tlr3 Cacna1d Hr Il6 Nlrp3 Siva1 Xcl1
0.019239538	13	47	2.693620794	GO:1901976 regulation of cell cycle checkpoint	http://amigo.geneontology.org/amigo/term/GO:1901976	Anapc15 Birc5 Aurkb Bard1 Rad51 Cdca8 Cdt1 Rpa2 Lcmt1 Thoc5 Mad2l1bp Ccnb1 Prap1
0.019510985	44	261	1.641735279	GO:0051348 negative regulation of transferase activity	http://amigo.geneontology.org/amigo/term/GO:0051348	Prkar2b Akt1s1 Pot1b Spry1 Prkrip1 Cblc Camk2n2 Tigar Ajuba Adipoq Washc1 Ephb2 Aida Pip4k2b Adora2a Wars Trim27 Parp3 Lrp5 Smad7 Pip4k2a Bmp2 Adar Gba Tesk1 Dvl1 Limk1 Plk1 Trib1 Bub1b Pif1 Ncapg2 Gskip Lax1 Npm1 Cdkn2d Dusp3 Casp3 Ormdl3 Gnaq Il6 Ptpn22 Fam72a Pdcd4
0.020010583	16	65	2.397163121	GO:0010972 negative regulation of G2/M transition of mitotic cell cycle	http://amigo.geneontology.org/amigo/term/GO:0010972	Cdk1 Orc1 Topbp1 Dtl Clspn Ticrr Bard1 Chfr Fzr1 Donson Nabp2 Plk1 Chek1 Inip Nop53 Aurkb
0.020010583	55	346	1.548023511	GO:0043087 regulation of GTPase activity	http://amigo.geneontology.org/amigo/term/GO:0043087	Ccl3 Tbc1d8 Ccl24 Evi5l Ccl11 Ralbp1 Ccl20 Xcl1 Arhgef19 Plxnd1 Sipa1l3 Rasgrp4 Dock11 Plxna3 Ccl22 Ccl17 Ccl5 Rapgef4 Arhgap15 Tbc1d22a Ccr7 Dvl2 Cxcl13 Rgs16 Arhgap1 Arhgap44 Spry1 Efna5 Lrch1 Rgma Trappc6a Ephb3 Epha2 Abr Fgd6 F2rl1 Scrib Itgb1 Rsu1 Iqgap3 Pip5k1a C9orf72 Stmn1 Klrk1 Rasa3 Sh3bp4 S100a10 Asap2 Prtn3 Prex1 Ajuba Mlst8 Pot1b Ptprn2 Arhgap11a
0.021228718	183	1425	1.250625233	GO:0019220 regulation of phosphate metabolic process	http://amigo.geneontology.org/amigo/term/GO:0019220	Ccne1 Apoc2 Prkar2b Ddr1 Ephb3 Epha2 Akt1s1 Gdf9 2810408A11Rik Trib2 Nos2 Mnat1 Vegfb Ccnj Rassf2 Bmp2 Ccna2 Il6ra Ephb2 Areg Ccng2 Ephb4 Gdf3 Uri1 Lat Fgf16 Vegfc Arl2bp Ccnb2 Trib1 Spry1 Tigar Btbd10 Prkrip1 Cblc Inhba Ccnb1 Clspn Camk2n2 Musk Ccnf Birc5 Aurkb Mlst8 Cdca8 Ccr7 Map2k7 Fam20a Dvl2 Lpcat1 Ajuba Adipoq Cd4 Washc1 Ldb1 Traf2 Efna1 Dvl1 Stap1 Il7 Aida Tlr9 Efna5 Rap2a Gper1 Tmem119 N…
0.021754407	18	78	2.247340426	GO:0032722 positive regulation of chemokine production	http://amigo.geneontology.org/amigo/term/GO:0032722	F2rl1 Il33 Ticam2 Alox8 Adipoq Il6ra Tlr3 Il7 Tlr7 Tlr9 Eif2ak2 Card9 Egr1 Ripk2 Oas1c Il6 Il18 Ccl5
0.021828431	39	225	1.688002364	GO:0016197 endosomal transport	http://amigo.geneontology.org/amigo/term/GO:0016197	Chmp2b Vta1 Anxa8 Scrib Washc1 Vps51 Stx6 Arhgap1 Tmem50a Tmcc1 Leprotl1 Arhgap44 Plekhj1 Dennd2a Pheta1 Snx32 Arhgap8 Chmp1b Washc3 Abca1 Ube2o Trim27 Rhobtb3 Laptm4b Rab29 Golt1b Lamtor1 Gga1 Rnf126 Ap5z1 Arf6 Ankrd50 Pheta2 Actn2 Sort1 Golt1a Mcoln1 Bcl2l1 Agap2
0.021849455	41	240	1.663656176	GO:0032944 regulation of mononuclear cell proliferation	http://amigo.geneontology.org/amigo/term/GO:0032944	Il12rb1 Il27ra Blk Ptpn22 Vsig4 Cd80 Ccr7 Il12b Bcl2l1 Xcl1 Tnfrsf9 Foxp3 Il7 Gpr183 Cebpb Lrrc32 Ahr Twsg1 Cd6 Ctla4 Nfatc2 Ephb2 Btk Jak3 Tmem131l Il18 Tlr9 Sox11 Il4i1 Tspan32 Cd244a Scrib Clec2i Casp3 Ripk2 Il20rb Dhps Cd4 Il6 Cd209a Ccl5
0.021999381	49	301	1.585333168	GO:0045229 external encapsulating structure organization	http://amigo.geneontology.org/amigo/term/GO:0045229	Loxl3 Col5a3 Mmp8 Adamts4 Gfod2 Sulf1 Mmp9 Mmp28 Has2 Adamts1 Smoc2 Mmp25 Col11a2 Ltbp3 Col3a1 Lamb3 Col5a1 Col11a1 Col15a1 Mmp23 Col1a2 Col4a2 Adamts16 Adamtsl1 Mmp27 Ccdc80 Hsd17b12 Emilin1 Crispld2 Olfml2b Tnfrsf11b Ddr1 Aebp1 Meltf Tgm3 Colgalt1 Adamtsl5 Apbb1 Fkbp10 Plod3 Cyp1b1 Itgb1 Bmp2 Vps33b Smarca4 Vhl Mpzl3 Il6 Fn1
0.022439609	141	1062	1.292961394	GO:0040012 regulation of locomotion	http://amigo.geneontology.org/amigo/term/GO:0040012	Abi3 Akirin1 Vegfb Xcl1 Tacr3 Rhoh Plxnd1 Sema4b Fgf16 Plxna3 F7 Vegfc Cfap20 Sema3f Ccl5 Cmklr1 Fam83h Rap2a Lrch1 Tmsb15b1 Tnc Hdac1 Emilin1 Sin3b Epha2 F2rl1 Ajuba Adipoq Ldb1 Dll4 Efna1 Artn Wnt7a Spns2 Itga5 Efnb2 Ccl24 Fut1 Rab25 Sulf1 Mmp9 Sparc Akt3 Dcn Adora2a Stk10 Gna13 Ccl11 Vash1 Tert Kif2a Ccdc25 Has2 Adamts1 Abcc1 Smoc2 Pla2g7 Cyp1b1 Diaph1 Ccr1 Itgb1 Ccl20 Cxcr2 Fn1 Acvr1 Itga4 Ja…
0.022520445	42	248	1.649257893	GO:0071219 cellular response to molecule of bacterial origin	http://amigo.geneontology.org/amigo/term/GO:0071219	Cxcl13 Ly96 Cxcl3 Cxcl9 Nfkbib Tnip3 Cd80 Il12b Abca1 Cmpk2 Nos2 Nfkbia Il6 Nfkb1 Stap1 Klrk1 Nlrp3 Spon2 Rara Gbp6 Efnb2 Cd6 Bcl10 Ephb2 Gfi1 Ltf Trib1 Serpine1 Il18 Tlr9 Cebpb Tlr5 Map2k7 Prdx2 Pdcd4 Ripk2 Ptpn22 Ccl5 Trim12c Igtp Ccl3 Ticam2
0.022826047	93	656	1.380606999	GO:0048729 tissue morphogenesis	http://amigo.geneontology.org/amigo/term/GO:0048729	Dvl2 Sox8 Lrp5 Vangl2 Mylk2 Dvl1 Mesp1 Nrarp Sulf1 Il6 Plxnd1 Nkd1 Hoxa11 Inhba Snai1 Itga5 Mybpc3 Ddr1 Krt12 Scrib Itgb1 Wnt10a Cxcr2 Tnnt2 Acvr1 Col5a1 Pax8 Wnt7a Ophn1 Lif Tnni3 Pkp2 Megf8 Actg1 Timeless Rarg Ptk7 Twsg1 Bmp2 Gbx2 Krt17 Spry1 Rara Esrp1 Fzd2 Aldh1a1 Hoxb2 Efnb2 Dlx3 Plod3 Epha2 Aldh1a2 Apaf1 Gna13 Ccl11 Id4 Ajuba Grhl2 Celsr3 Smad7 Col3a1 Kif26b Sapcd2 Jag1 Dll4 Col11a1 Bcl10 T…
0.023047012	79	541	1.422069388	GO:0001525 angiogenesis	http://amigo.geneontology.org/amigo/term/GO:0001525	Itga5 Vash1 Cnmd Vegfb Col15a1 Ephb2 Ephb4 Cald1 Vegfc Sox18 Rnf213 Ang Nrarp Epha2 Efna1 Emilin1 Hk2 Epn2 Efnb2 Il12b Ephb3 Fut1 Sulf1 Sparc E2f2 Akt3 Dcn Plcd3 Wars Tert Myh9 Adamts1 Fmnl3 Smoc2 Sat1 Itgb1 Stat1 Cxcr2 Fn1 Dll4 Aimp1 Plxnd1 Pak4 Mfge8 Col4a2 Eif2ak3 Egr3 Serpine1 Il18 Cldn5 Stab1 E2f8 Rhoj Cxcr3 Sphk1 Actg1 Chil1 Sars Notch3 Plcd1 Wnt7a Tlr3 Gbx2 Ccl24 Klf5 Gna13 Ccl11 C6 Cyp1b1…
0.023047012	195	1534	1.23794176	GO:0007267 cell-cell signaling	http://amigo.geneontology.org/amigo/term/GO:0007267	Abhd6 Wnt7a Wnt9a Tcf7 Grin2d Dlgap1 Stxbp2 Syt5 Napa Stx1a Sulf1 Cacnb1 Dvl2 Ly6c2 Wnt10b Scg5 Ptk7 Lrp5 Tcf7l2 Wnt10a Htr2b Vangl2 Stxbp1 Stxbp3 Dvl1 Dkkl1 Atp6ap2 Syt8 Ophn1 Nlgn3 Nkd1 Csnk1g1 Cspg5 Rims3 Tmem131l Rnf43 Hrh2 Lzts2 Vgf Daglb Ptchd1 Pkp2 Gjb3 Shisa2 Gskip Stx19 Gja3 Fzd2 Tmem198 Nlgn2 Dlg2 Rap1b Hrh1 Panx2 Rnf213 Htr1d Ly6g6d Nrarp Dact3 Hcn2 Lmx1a Frat2 Axin2 Ccne1 Ppfia3 Stxbp…
0.023047012	106	765	1.349383489	GO:0031329 regulation of cellular catabolic process	http://amigo.geneontology.org/amigo/term/GO:0031329	Apoc2 Phf23 Dram1 Fzr1 Trib2 Trim27 Rmc1 Exosc8 Rragc Ophn1 Sesn3 Trib1 Tigar Rnf144b Dcp1b Tent5c Trim30b Trim12c Sh3rf2 Arih2 Trim6 Psme2b Hspa1b Hspa1a Hfe Mlst8 C9orf72 Keap1 Plin5 Chfr Zfp36l1 Wnt10b Il33 Pnpla2 Smarcc1 Trim67 Atg101 Daglb Rgma Axin2 Ralb Pip4k2b Dcn Eif4enif1 Taf15 Sptlc2 Caml Laptm4b Desi1 Tfeb Smad7 Htr2b Optn Pip4k2a Lrsam1 Efna1 Gba Fbxw7 Trp53inp1 Dffa Dvl1 Scarb2 Fus …
0.023047012	19	85	2.176835628	GO:0043367 CD4-positive alpha-beta T cell differentiation	http://amigo.geneontology.org/amigo/term/GO:0043367	Ccr7 Tbx21 Il6 Il6ra Foxp3 Il12b Ly9 Rara Loxl3 Smad7 Cbfb Nlrp3 Batf Il18 Ripk2 Tox Gpr183 Runx3 Gimap3
0.023047012	27	139	1.891646257	GO:0050729 positive regulation of inflammatory response	http://amigo.geneontology.org/amigo/term/GO:0050729	Il33 Nlrp3 Nlrp1b Mefv Nfkbia Btk Tlr3 Serpine1 Tlr9 S100a8 Ccl3 Lta Cebpb Ccl24 Mmp8 Abcc1 C3 Pdcd4 Stap1 Ccr7 Il18 Nlrp10 Il6 Ccl5 Pla2g4a Osm Lilra5
0.023318881	14	54	2.524789861	GO:0007080 mitotic metaphase plate congression	http://amigo.geneontology.org/amigo/term/GO:0007080	Nuf2 Ccnb1 Spdl1 Birc5 Aurkb Cdca8 Chmp2b Cdt1 Dctn2 Kif2c Kif22 Becn1 Cenpe Chmp1b
0.023452266	44	264	1.623079196	GO:0070663 regulation of leukocyte proliferation	http://amigo.geneontology.org/amigo/term/GO:0070663	Il12rb1 Il27ra Blk Ptpn22 Vsig4 Cd80 Ccr7 Il12b Bcl2l1 Il33 Xcl1 Tnfrsf9 Foxp3 Il7 Gpr183 Cebpb Lrrc32 Ahr Twsg1 Cd6 Ctla4 Nfatc2 Ephb2 Btk Jak3 Tmem131l Il18 Tlr9 Sox11 Il4i1 Tspan32 Cnn2 Cd244a Scrib Clec2i Casp3 Ripk2 Il20rb Dhps Cd4 Il6 Cd209a Ccl5 Csf2rb2
0.023452266	36	204	1.718554443	GO:0071356 cellular response to tumor necrosis factor	http://amigo.geneontology.org/amigo/term/GO:0071356	Ccl3 Ccl24 Ccl11 Traf3 Ccl20 Xcl1 Traf2 Ccl22 Ccl17 Ccl5 Nfkbia Dcstamp Il6 Nfkb1 Asah1 Pid1 Zfp36l1 F2rl1 Has2 Adipoq Cyp1b1 Peli3 Stat1 Gba Tnfrsf4 Ybx3 Traip Tnfrsf18 Gper1 Sphk1 Tank Nkiras2 Naip1 Naip5 Naip6 Chil1
0.023981835	164	1264	1.263536336	GO:0060429 epithelium development	http://amigo.geneontology.org/amigo/term/GO:0060429	Dlx3 Krt23 Dvl2 Grhl2 Sox8 Lrp5 Vangl2 Col15a1 Dvl1 Mesp1 Sipa1l3 Casp3 Krt17 Krt16 Krt83 Nrarp Axin2 Epha2 Sulf1 Mmp9 Cnmd Wnt10b Il6 Fam20c Jag1 Bmp2 Plxnd1 Nkd1 Spry1 Snai1 Fzd2 Itga5 Sult2b1 Ddr1 Casp14 Ehf Aldh1a2 Cdk1 Krt12 Zfp36l1 Marveld2 F2rl1 Ctsb Scrib Xdh Smad7 Stat1 Wnt10a Cxcr2 Opn3 Acvr1 Col5a1 Pax8 Tgm3 Slc7a11 Wnt7a Gdf3 Atp6ap2 Ophn1 Asah1 Stra6 Lif Smad6 Serpine1 Txnip Foxp3 In…
0.024758016	39	227	1.673130097	GO:0034612 response to tumor necrosis factor	http://amigo.geneontology.org/amigo/term/GO:0034612	Ccl3 Ccl24 Ccl11 Traf3 Ccl20 Xcl1 Traf2 Ccl22 Ccl17 Ccl5 Nfkbia Dcstamp Il6 Nfkb1 Asah1 Pid1 Map2k7 Zfp36l1 F2rl1 Has2 Adipoq Cyp1b1 Peli3 Stat1 Gba Tnfrsf4 Ybx3 Traip Tnfrsf18 Gper1 Adam10 Sphk1 Chil1 Tank Nkiras2 Nos2 Naip1 Naip5 Naip6
0.025202534	28	147	1.854947653	GO:0046328 regulation of JNK cascade	http://amigo.geneontology.org/amigo/term/GO:0046328	Dusp3 Traf3 Traf2 Rassf2 Wnt7a Sh3rf2 Map2k7 Cd27 Tlr3 Aida Mbip F2rl1 Cops5 Card9 Mecom Ltbr Ulk4 Mdfic Rap2a Mmp8 Ripk2 Naip1 Ptpn22 Naip5 Naip6 Pdcd4 Cdc42se1 Lmnb1
0.025670413	40	235	1.657612796	GO:0050670 regulation of lymphocyte proliferation	http://amigo.geneontology.org/amigo/term/GO:0050670	Il12rb1 Il27ra Blk Ptpn22 Vsig4 Cd80 Ccr7 Il12b Xcl1 Tnfrsf9 Foxp3 Il7 Gpr183 Cebpb Lrrc32 Ahr Twsg1 Cd6 Ctla4 Nfatc2 Ephb2 Btk Jak3 Tmem131l Il18 Tlr9 Sox11 Il4i1 Tspan32 Cd244a Scrib Clec2i Casp3 Ripk2 Il20rb Dhps Cd4 Il6 Cd209a Ccl5
0.025972457	10	32	3.043273493	GO:0051590 positive regulation of neurotransmitter transport	http://amigo.geneontology.org/amigo/term/GO:0051590	Rab3b Cacna1d Adora2a Stxbp1 Stx1a Slc4a8 Itgb1 Bcl2l1 Sphk1 Gper1
0.025972457	10	32	3.043273493	GO:0070269 pyroptosis	http://amigo.geneontology.org/amigo/term/GO:0070269	Gsdma Naip1 Naip5 Naip6 Mefv Nlrp3 Nlrp1b Gzma Nlrc4 Gzmb
0.025972457	10	32	3.043273493	GO:1902751 positive regulation of cell cycle G2/M phase transition	http://amigo.geneontology.org/amigo/term/GO:1902751	Dyrk3 Cdc25c Wnt10b Cdk1 Rrm1 Dtl Ccnb1 Camk2d Npm1 Lmnb1
0.026292162	16	67	2.325606012	GO:1902750 negative regulation of cell cycle G2/M phase transition	http://amigo.geneontology.org/amigo/term/GO:1902750	Cdk1 Orc1 Topbp1 Dtl Clspn Ticrr Bard1 Chfr Fzr1 Donson Nabp2 Plk1 Chek1 Inip Nop53 Aurkb
0.026292162	5	9	5.410263987	GO:2001187 positive regulation of CD8-positive alpha-beta T cell activation	http://amigo.geneontology.org/amigo/term/GO:2001187	Ptpn22 Cd244a Cbfb Runx3 Xcl1
0.026708044	23	113	1.982167514	GO:0016241 regulation of macroautophagy	http://amigo.geneontology.org/amigo/term/GO:0016241	Phf23 Sesn3 Ralb Pip4k2b Dcn Sptlc2 Optn Pip4k2a Lrsam1 C9orf72 Bag3 Becn1 Atp13a2 Hspb8 Rnf31 Tecpr1 Nrbp2 Moap1 Npc1 Ehmt2 Tigar Ripk2 Igtp
0.026708044	100	719	1.354447173	GO:0030036 actin cytoskeleton organization	http://amigo.geneontology.org/amigo/term/GO:0030036	Hip1r Mprip Actn3 Fhod1 Wasf1 Washc3 Llgl1 Rflnb Rhobtb3 Diaph3 Rhobtb2 Fmnl3 Lima1 Washc1 Mlst8 Rhoq Epb41l4a Diaph1 Tnnt2 Neb Smtnl1 Arhgef2 Iqgap3 Tesk1 Tpm2 Arhgef19 Rhoh Limk1 Cald1 Arhgap17 Ophn1 Fhl3 Arhgap44 Tesk2 Myo1d Anln Alkbh4 Hip1 Sh3kbp1 Elmo1 Pgm5 Rhod Kank3 Specc1 Frmd6 Efna5 Fam171a1 Actn2 Rnd1 Gm14137 Cd2ap Myo1h Cass4 Tmsb15b1 Swap70 Mical2 Rhoj Actg1 Cnn2 Ccl24 Trpm2 Trip10 C…
0.026708044	65	431	1.468679551	GO:0031331 positive regulation of cellular catabolic process	http://amigo.geneontology.org/amigo/term/GO:0031331	Apoc2 Fzr1 Trib2 Trim27 Exosc8 Sesn3 Trib1 Rnf144b Dcp1b Trim30b Trim12c Sh3rf2 Arih2 Trim6 Hspa1b Hspa1a Mlst8 Plin5 Chfr Zfp36l1 Il33 Pnpla2 Trim67 Atg101 Daglb Rgma Ralb Pip4k2b Dcn Eif4enif1 Sptlc2 Tfeb Smad7 Optn Pip4k2a Lrsam1 Gba Fbxw7 Trp53inp1 C9orf72 Dvl1 Bag3 Plk1 Trim21 Rnft2 Becn1 Sh3bp4 Ormdl3 Trp53inp2 Smurf1 Hspb8 Nop53 Tlr9 Rnf31 Prkaa1 Nanos1 Moap1 Pabpc1 Aurka Atg7 Ripk2 Mefv I…
0.026708044	13	49	2.583677088	GO:0043370 regulation of CD4-positive alpha-beta T cell differentiation	http://amigo.geneontology.org/amigo/term/GO:0043370	Ccr7 Tbx21 Il6 Foxp3 Rara Loxl3 Smad7 Cbfb Nlrp3 Il18 Ripk2 Runx3 Gimap3
0.026815902	8	22	3.541263701	GO:0002363 alpha-beta T cell lineage commitment	http://amigo.geneontology.org/amigo/term/GO:0002363	Tbx21 Il6 Il6ra Ly9 Loxl3 Batf Tox Foxp3
0.026815902	9	27	3.246158392	GO:0032740 positive regulation of interleukin-17 production	http://amigo.geneontology.org/amigo/term/GO:0032740	Il6 Il12b Ly9 Card9 Btk Il18 Rftn1 Osm Sphk1
0.026815902	9	27	3.246158392	GO:0048535 lymph node development	http://amigo.geneontology.org/amigo/term/GO:0048535	Cxcl13 Cxcr5 Lta Spns2 Tox Cd248 Nfkb1 Ltbr Ccr7
0.026815902	6	13	4.494680851	GO:0051255 spindle midzone assembly	http://amigo.geneontology.org/amigo/term/GO:0051255	Birc5 Aurkb Cdca8 Kif4 Lzts2 Ccdc69
0.026815902	33	184	1.746574352	GO:0051701 biological process involved in interaction with host	http://amigo.geneontology.org/amigo/term/GO:0051701	Trim27 Ifitm3 Trim30b Trim12c Ifitm2 Trim6 Trim21 Trim59 Naip5 Tmprss2 Chmp2b Cd4 Cldn6 Jpt2 Npc1 Cd209a Nectin1 Thoc5 Cd209c Thoc6 Dppa1 Siva1 Chmp1b Ctsb Vps18 Uvrag Pglyrp2 Bcl2l1 Mmp9 Ciita Alyref Atg7 Rnasek
0.026815902	6	13	4.494680851	GO:0072540 T-helper 17 cell lineage commitment	http://amigo.geneontology.org/amigo/term/GO:0072540	Il6 Il6ra Ly9 Loxl3 Tbx21 Batf
0.026845728	3	3	9.738475177	GO:0009189 deoxyribonucleoside diphosphate biosynthetic process	http://amigo.geneontology.org/amigo/term/GO:0009189	Cmpk2 Dtymk Guk1
0.026845728	3	3	9.738475177	GO:0010424 DNA methylation on cytosine within a CG sequence	http://amigo.geneontology.org/amigo/term/GO:0010424	Ehmt2 Smarca4 Dnmt1
0.026845728	35	199	1.712797142	GO:0032872 regulation of stress-activated MAPK cascade	http://amigo.geneontology.org/amigo/term/GO:0032872	Dusp3 Traf3 Traf2 Rassf2 Ptpn22 Wnt7a Sh3rf2 Map2k7 Cd27 Tlr3 Aida Foxm1 Mbip F2rl1 Igfbp6 Xdh Cops5 Card9 Bmp2 Mecom Ltbr Arl6ip5 Ulk4 Mdfic Rap2a Sphk1 Mmp8 Eif2ak2 Ripk2 Naip1 Naip5 Naip6 Pdcd4 Cdc42se1 Lmnb1
0.026845728	3	3	9.738475177	GO:0071613 granzyme B production	http://amigo.geneontology.org/amigo/term/GO:0071613	Ptpn22 Cd244a Xcl1
0.026845728	3	3	9.738475177	GO:0071661 regulation of granzyme B production	http://amigo.geneontology.org/amigo/term/GO:0071661	Ptpn22 Cd244a Xcl1
0.026845728	3	3	9.738475177	GO:0071663 positive regulation of granzyme B production	http://amigo.geneontology.org/amigo/term/GO:0071663	Ptpn22 Cd244a Xcl1
0.026845728	3	3	9.738475177	GO:1903378 positive regulation of oxidative stress-induced neuron intrinsic apoptotic signaling pathway	http://amigo.geneontology.org/amigo/term/GO:1903378	Fbxw7 Mcl1 Ralbp1
0.026845728	3	3	9.738475177	GO:2000566 positive regulation of CD8-positive alpha-beta T cell proliferation	http://amigo.geneontology.org/amigo/term/GO:2000566	Ptpn22 Cd244a Xcl1
0.027458522	165	1279	1.256331825	GO:0042325 regulation of phosphorylation	http://amigo.geneontology.org/amigo/term/GO:0042325	Ccne1 Prkar2b Ddr1 Ephb3 Epha2 Akt1s1 Gdf9 Trib2 Mnat1 Vegfb Ccnj Rassf2 Bmp2 Ccna2 Il6ra Ephb2 Areg Ccng2 Ephb4 Gdf3 Lat Fgf16 Vegfc Arl2bp Ccnb2 Trib1 Spry1 Tigar Btbd10 Prkrip1 Cblc Inhba Ccnb1 Clspn Camk2n2 Musk Ccnf Birc5 Aurkb Mlst8 Cdca8 Ccr7 Map2k7 Fam20a Dvl2 Ajuba Adipoq Cd4 Washc1 Ldb1 Traf2 Efna1 Dvl1 Stap1 Il7 Aida Tlr9 Efna5 Rap2a Gper1 Tmem119 Npm1 Osm Chil1 Axin2 Itga5 Daxx Il12b …
0.027758186	17	74	2.23721727	GO:0032732 positive regulation of interleukin-1 production	http://amigo.geneontology.org/amigo/term/GO:0032732	Ifi205 Ccr7 Nlrp1b Mefv Nlrp3 Naip5 F2rl1 Nlrc4 Ripk2 Panx2 Gbp5 Ccl3 Egr1 Il6 Ccl20 Nlrp10 Lilra5
0.027758186	17	74	2.23721727	GO:0140056 organelle localization by membrane tethering	http://amigo.geneontology.org/amigo/term/GO:0140056	Rab3b Stxbp2 Stx1a Stx8 Stx6 Stxbp1 Stxbp3 Vps11 Vps18 Stx19 Gramd2 Exoc1 Ppfia3 Calm1 Vmp1 Cep83 Ralb
0.027850323	49	306	1.559429032	GO:0002253 activation of immune response	http://amigo.geneontology.org/amigo/term/GO:0002253	Cd79a Dusp3 Sh2b2 Cd247 Blk Fyn Themis3 C3 Fcna Ptpn22 Stap1 Cd79b Cmklr1 Vsig4 Fpr1 Lax1 Fpr2 Ifi205 C5ar2 Cd8a Sppl3 Tlr9 Prkch C6 Ms4a1 Ctla4 Rab29 Nfatc2 Bcl10 Btk Colec11 Rftn1 Ifi209 Rnf31 C1ra Cfd Ifi208 Fcho1 Ifi214 C7 C1s2 Elf1 Klrk1 Clec2i Ccr7 Nlrc4 Foxp3 Ripk2 Trim12c
0.027850323	19	87	2.12679343	GO:0032637 interleukin-8 production	http://amigo.geneontology.org/amigo/term/GO:0032637	Ssc5d Chil1 Nos2 F2rl1 Adipoq Cd2 Bcl10 Tlr3 Serpine1 Tlr7 Tlr9 Zfp580 C5ar2 Ptpn22 Cd244a Il6 Il18 Nlrp10 Fcna
0.027850323	19	87	2.12679343	GO:0032677 regulation of interleukin-8 production	http://amigo.geneontology.org/amigo/term/GO:0032677	Ssc5d Chil1 Nos2 F2rl1 Adipoq Cd2 Bcl10 Tlr3 Serpine1 Tlr7 Tlr9 Zfp580 C5ar2 Ptpn22 Cd244a Il6 Il18 Nlrp10 Fcna
0.02841706	23	114	1.96478008	GO:0002824 positive regulation of adaptive immune response based on somatic recombination of immune receptors built from immunoglobulin superfamily domains	http://amigo.geneontology.org/amigo/term/GO:0002824	Tbx21 Il12b Xcl1 Hmces H2-T23 Card9 Traf2 Btk Il18 Lta Il27ra Fcer2a Cd4 C3 Il6 Nlrp3 Foxp3 Ripk2 Nlrp10 Pla2g4a Exosc6 Il12rb1 Gimap3
0.030250406	38	223	1.659471106	GO:0042098 T cell proliferation	http://amigo.geneontology.org/amigo/term/GO:0042098	Il12rb1 Il27ra Ptpn22 Vsig4 Cd80 Ccr7 Il12b Ifnar2 Xcl1 Tnfrsf9 Foxp3 Cebpb Lrrc32 Twsg1 Cd6 Ctla4 Tnfrsf4 Jak3 Tmem131l Il18 Il4i1 Tspan32 Cd244a Prdx2 Fyn Scrib Washc1 Sh2d2a Clec2i Casp3 Ripk2 Il20rb Dhps Itgad Cd4 Il6 Cd209a Ccl5
0.030628986	14	56	2.434618794	GO:0048278 vesicle docking	http://amigo.geneontology.org/amigo/term/GO:0048278	Rab3b Stxbp2 Stx1a Stx8 Stx6 Stxbp1 Stxbp3 Vps11 Vps18 Stx19 Exoc1 Ppfia3 Cep83 Ralb
0.030825456	29	157	1.798826625	GO:0002687 positive regulation of leukocyte migration	http://amigo.geneontology.org/amigo/term/GO:0002687	Akirin1 Vegfb Xcl1 F7 Vegfc Ccl5 Cmklr1 F2rl1 Pla2g7 Ccr1 Ccl20 Cxcr2 Itga4 Lyve1 Serpine1 Ccr7 Jam2 Adam10 Zfp580 Mospd2 Ccl24 Swap70 Fut4 Mmp9 Cxcl13 Sell Tnfrsf18 Trem1 Ccl3
0.030825456	68	459	1.442737063	GO:0009314 response to radiation	http://amigo.geneontology.org/amigo/term/GO:0009314	Ddb2 Ercc1 Fbxl6 Rad9a Nabp2 Opn3 Fbxl8 Fbxl22 Rgs9 Trp53inp1 Xpc Casp3 Map2k7 Il12b Mmp9 Aurkb Col3a1 Bard1 Rad51 Ogg1 Rad51ap1 Topbp1 Xrra1 Ints7 Dtl Prdm1 Inip Pold1 Foxp3 Pclaf Mmp3 Trp53i13 Ticrr Npm1 Tank Rnf8 Cdkn2d Bhlhe40 Pde1b Casp7 Itgb1 Rom1 Ctns Bcl2l1 Pde8b Pmaip1 Cabp4 Prap1 Usf1 Slc7a11 Fancg B4galt2 Rad18 Nlgn3 Chek1 Tipin Hrh2 Abca7 Tigar Egr1 Prkaa1 Hrh1 Ddhd2 Rdh11 Fbxw7 Rnf4 …
0.030845122	10	33	2.951053084	GO:0036037 CD8-positive alpha-beta T cell activation	http://amigo.geneontology.org/amigo/term/GO:0036037	Ptpn22 Gpr18 Hfe Cd244a Cbfb Tox Wdfy4 Runx3 Clec4b1 Xcl1
0.030901169	48	300	1.558156028	GO:0030198 extracellular matrix organization	http://amigo.geneontology.org/amigo/term/GO:0030198	Loxl3 Col5a3 Mmp8 Adamts4 Gfod2 Sulf1 Mmp9 Mmp28 Has2 Adamts1 Smoc2 Mmp25 Col11a2 Ltbp3 Col3a1 Lamb3 Col5a1 Col11a1 Col15a1 Mmp23 Col1a2 Col4a2 Adamts16 Adamtsl1 Mmp27 Ccdc80 Hsd17b12 Emilin1 Crispld2 Olfml2b Tnfrsf11b Ddr1 Aebp1 Meltf Colgalt1 Adamtsl5 Apbb1 Fkbp10 Plod3 Cyp1b1 Itgb1 Bmp2 Vps33b Smarca4 Vhl Mpzl3 Il6 Fn1
0.031534192	198	1575	1.224265451	GO:0031399 regulation of protein modification process	http://amigo.geneontology.org/amigo/term/GO:0031399	Ccne1 Prkar2b Akt1s1 Gdf9 2810408A11Rik Phf23 Trib2 Mnat1 Otub1 Vegfb Ccnj Rassf2 Bmp2 Ccna2 Ptpn22 Il6ra Areg Ccng2 Gdf3 Lat Fgf16 Vegfc Arl2bp Ccnb2 Trib1 Fbxo33 Spry1 Prkrip1 Cblc Inhba Ccnb1 Clspn Camk2n2 Ccnf Birc5 Aurkb Mbip Cdca8 Sgf29 Ccr7 Map2k7 Chfr Sqstm1 Fyn Hmg20b Fam20a Dvl2 Ajuba Oxr1 Adipoq Paxbp1 Cd4 Washc1 Kdm4b Traf2 Efna1 Ephb2 Dvl1 Atg7 Chek1 Tbc1d24 Atg101 Foxp3 Il7 Aida Tlr…
0.031550133	71	484	1.42857797	GO:0045785 positive regulation of cell adhesion	http://amigo.geneontology.org/amigo/term/GO:0045785	Il12rb1 Il27ra H2-Oa Cd5 Ptpn22 Tnfrsf18 Cd80 Gm9733 Sirpb1b Smarcb1 Smarcd1 Emilin1 Smarca4 Smarcc1 Ccr7 Smarcd2 Efnb2 Il12b Ccdc80 Wnt10b Cxcl13 Cd4 Smoc2 Il6 Xcl1 Hsd17b12 Foxp3 Il7 Tfe3 Itga5 Fut1 Has2 Megf10 Cd6 Smad7 Fn1 Rsu1 Itga4 Tesk1 Rhoh Cd27 Jak3 Cspg5 Lif Rara Il18 Rhod S100a10 Fcho1 Il4i1 Cass4 Ldb1 Kif26b Ephb4 Prex1 Cd244a Zmiz1 Bcl10 Cbfb Nlrp3 Egr3 Ripk2 Fut4 Dhps Runx3 Itgb1 Il…
0.032197564	36	209	1.6774407	GO:1903046 meiotic cell cycle process	http://amigo.geneontology.org/amigo/term/GO:1903046	Ercc1 Tex15 Trip13 Sgo2a Nuf2 Rad51 Tubg1 Ttk Eme1 Bub1b Cdc25c Espl1 Cenps Syce2 Syce1 Birc5 Fzr1 Myh9 Ccnb2 Lif Osm Chfr Aurka Rad51ap1 Npm2 Ccne1 Ncaph Ehmt2 Washc1 Sirt7 Plk1 Siah1a Zscan21 Ago4 Camk2b Topbp1
0.032288482	7	18	3.787184791	GO:0042790 nucleolar large rRNA transcription by RNA polymerase I	http://amigo.geneontology.org/amigo/term/GO:0042790	Tcof1 Smarcb1 Pwp1 Sirt7 Smarca4 Ddx11 Nop53
0.032697271	59	388	1.480850607	GO:0002237 response to molecule of bacterial origin	http://amigo.geneontology.org/amigo/term/GO:0002237	Nos2 Cxcl13 Ly96 Cxcl3 Cxcl9 Nfkbib Ssc5d Tnip3 S100a8 Cd80 Il12b Abca1 Cmpk2 Nfkbia Il6 Nfkb1 Stap1 Klrk1 Nlrp3 Spon2 Ccr7 Rara Gpr31b Gbp6 Efnb2 Dio2 Lta Cd6 Bcl10 Ephb2 Gfi1 Btk Casp3 Ltf Trib1 Smad6 Serpine1 Il18 Foxp3 Tlr9 Cebpb Trim6 Tlr5 Map2k7 Prdx2 Abr Cd96 Pdcd4 Card9 Ripk2 Ptgir Mgst1 Eif2ak2 Ptpn22 Ccl5 Trim12c Igtp Ccl3 Ticam2
0.032697271	16	69	2.258197143	GO:0007032 endosome organization	http://amigo.geneontology.org/amigo/term/GO:0007032	Sqstm1 Anxa8 Tmcc1 Vps11 Vps18 Plekhj1 Pheta1 Chmp2b Chmp1b Laptm4b Stx6 Vps33b Pheta2 Washc1 Lamtor1 Rnasek
0.032697271	16	69	2.258197143	GO:0032757 positive regulation of interleukin-8 production	http://amigo.geneontology.org/amigo/term/GO:0032757	Chil1 Nos2 F2rl1 Adipoq Cd2 Bcl10 Tlr3 Serpine1 Tlr7 Tlr9 Zfp580 Cd244a Il6 Il18 Nlrp10 Fcna
0.032697271	9	28	3.130224164	GO:0061311 cell surface receptor signaling pathway involved in heart development	http://amigo.geneontology.org/amigo/term/GO:0061311	Mesp1 Jag1 Bmp2 Alpk2 Snai1 Vangl2 Acvr1 Dll4 Mks1
0.032697271	4	6	6.492316785	GO:0070427 nucleotide-binding oligomerization domain containing 1 signaling pathway	http://amigo.geneontology.org/amigo/term/GO:0070427	Nfkbia Slc46a2 Slc15a4 Ripk2
0.032697271	9	28	3.130224164	GO:0072539 T-helper 17 cell differentiation	http://amigo.geneontology.org/amigo/term/GO:0072539	Tbx21 Il6 Il6ra Ly9 Foxp3 Loxl3 Smad7 Nlrp3 Batf
0.03279729	35	202	1.68735956	GO:0070302 regulation of stress-activated protein kinase signaling cascade	http://amigo.geneontology.org/amigo/term/GO:0070302	Dusp3 Traf3 Traf2 Rassf2 Ptpn22 Wnt7a Sh3rf2 Map2k7 Cd27 Tlr3 Aida Foxm1 Mbip F2rl1 Igfbp6 Xdh Cops5 Card9 Bmp2 Mecom Ltbr Arl6ip5 Ulk4 Mdfic Rap2a Sphk1 Mmp8 Eif2ak2 Ripk2 Naip1 Naip5 Naip6 Pdcd4 Cdc42se1 Lmnb1
0.03346495	78	543	1.398896987	GO:0002009 morphogenesis of an epithelium	http://amigo.geneontology.org/amigo/term/GO:0002009	Dvl2 Sox8 Lrp5 Vangl2 Dvl1 Nrarp Sulf1 Il6 Plxnd1 Nkd1 Snai1 Itga5 Ddr1 Krt12 Scrib Wnt10a Cxcr2 Acvr1 Col5a1 Pax8 Wnt7a Ophn1 Lif Megf8 Actg1 Timeless Rarg Ptk7 Bmp2 Gbx2 Krt17 Spry1 Rara Hoxa11 Esrp1 Fzd2 Aldh1a1 Hoxb2 Efnb2 Dlx3 Plod3 Epha2 Aldh1a2 Apaf1 Gna13 Ccl11 Id4 Ajuba Grhl2 Celsr3 Kif26b Sapcd2 Jag1 Dll4 Bcl10 Tnc Areg Kdm2b Mesp1 Tgfb1i1 Vegfc Casp3 Smarca4 Mks1 Lzts2 Tmem59l Gatad2a …
0.03431785	23	116	1.930904561	GO:0030316 osteoclast differentiation	http://amigo.geneontology.org/amigo/term/GO:0030316	Ostm1 Epha2 Dcstamp Fbn1 Clec2d Cebpb Tnfrsf11b Tfe3 Ccl3 Il12b Fbxw7 Sh3pxd2a Fam20c Rassf2 Klf10 Cd109 Gpr68 Gpr183 Pilrb1 Ccr1 Ccl5 Ltf Clec2i
0.03431785	48	302	1.547837114	GO:0043062 extracellular structure organization	http://amigo.geneontology.org/amigo/term/GO:0043062	Loxl3 Col5a3 Mmp8 Adamts4 Gfod2 Sulf1 Mmp9 Mmp28 Has2 Adamts1 Smoc2 Mmp25 Col11a2 Ltbp3 Col3a1 Lamb3 Col5a1 Col11a1 Col15a1 Mmp23 Col1a2 Col4a2 Adamts16 Adamtsl1 Mmp27 Ccdc80 Hsd17b12 Emilin1 Crispld2 Olfml2b Tnfrsf11b Ddr1 Aebp1 Meltf Colgalt1 Adamtsl5 Apbb1 Fkbp10 Plod3 Cyp1b1 Itgb1 Bmp2 Vps33b Smarca4 Vhl Mpzl3 Il6 Fn1
0.034366402	25	130	1.872783688	GO:0016064 immunoglobulin mediated immune response	http://amigo.geneontology.org/amigo/term/GO:0016064	Csf2rb2 Xcl1 Hmces Swap70 C6 C3 Card9 Btk C1ra C7 C1s2 Lta Tbx21 Ercc1 Il27ra Fcer2a Parp3 Bcl10 Slc15a4 Batf Foxp3 Exo1 Rnf8 Exosc6 Gimap3
0.034366402	165	1288	1.247553109	GO:0018193 peptidyl-amino acid modification	http://amigo.geneontology.org/amigo/term/GO:0018193	Loxl3 Zdhhc4 Plod3 Senp3 Zdhhc24 Dmap1 Zdhhc12 Dyrk3 Akt3 Yeats4 Prkch Zdhhc20 Kansl2 Ppil1 Atat1 Padi4 Nmt2 Pkn3 Il6ra Ppie Areg Cep41 Art4 Qpctl Art2b Sgf29 Morf4l2 Arl2bp Ulk3 Csnk1g1 Zdhhc15 Phf20 Ttk Taf5l Suv39h1 Cblc Dhps Art5 Dohh Rps6ka4 Taf6l Mbip Meaf6 Fkbp10 Rab3b Ddr1 Fyn Dcn Hmg20b Nos2 Oxr1 Desi1 Map3k12 Cd4 Kdm4b Cdk2 Smtnl1 Efna1 Ephb2 Plk1 Btk Bgn Chek1 Clk3 Lif Tbc1d24 Prdm1 Fo…
0.034597018	176	1385	1.237524643	GO:0023057 negative regulation of signaling	http://amigo.geneontology.org/amigo/term/GO:0023057	Dusp3 Bcl2l1 Akt1s1 Sulf1 Ajuba Dll4 Ptpn22 Gpatch3 Kctd13 Dkkl1 Leprotl1 Dusp4 Nkd1 Sesn3 Faim Nlrp3 Arhgap44 Tmem131l Rnf43 Trim59 Lzts2 Spry1 Dusp8 Bank1 Mcl1 Smurf1 Cblc Shisa2 Dact2 Rap1b Sag Rnf213 Wfikkn1 Nrarp Dact3 Nlrp12 Hdac1 Prdx2 Plin5 Adipoq Twsg1 Il6 Smad7 Htr2b Stxbp1 Efna1 Ephb2 Htra3 Vgll4 Crtc3 Mesp1 Il7 Trim72 Aida Kctd11 Camk2b Axin2 Epn2 Foxm1 Rgs20 Il12b Il11 Epha2 Cdt1 Atf…
0.034597018	12	45	2.596926714	GO:0097028 dendritic cell differentiation	http://amigo.geneontology.org/amigo/term/GO:0097028	Blk F2rl1 Dcstamp Prtn3 Cebpb Trpm2 Batf3 Ltbr Batf Ccr7 Batf2 Gimap3
0.035615302	124	933	1.294288234	GO:0009894 regulation of catabolic process	http://amigo.geneontology.org/amigo/term/GO:0009894	Apoc2 Phf23 Dram1 Fzr1 Trib2 Trim27 Rmc1 Exosc8 Rragc Ophn1 Sesn3 Trib1 Tigar Rnf144b Smurf1 Dcp1b Arel1 Tent5c Trim30b Trim12c Sh3rf2 Arih2 Trim6 Psme2b Hspa1b Hspa1a Hfe Mlst8 C9orf72 Keap1 Plin5 Chfr Nos2 Zfp36l1 Lpcat1 Wnt10b Il33 Pnpla2 Vgll4 Smarcc1 Vhl Trim67 Atg101 Daglb Prkaa1 Arntl Rgma Axin2 Ralb Pip4k2b Dcn Eif4enif1 Taf15 Sptlc2 Caml Laptm4b Desi1 Tfeb Itgb1 Smad7 Htr2b Optn Pip4k2a …
0.035679126	55	358	1.496134455	GO:0016032 viral process	http://amigo.geneontology.org/amigo/term/GO:0016032	Oas1c Trim27 Ifitm3 Mdfic Trim30b Trim12c Ifitm2 Rnasel Trim6 Trim21 Trim59 Tmprss2 Smarcb1 Chmp2b Cdk9 Vta1 Cd4 Cldn6 Eif2ak2 Jpt2 Npc1 Stat1 Usf1 Lrsam1 Ifih1 Adar Gtf2b Ppie Hdac1 Eif3f Cd209a Nectin1 Smarca4 Ltf Ctdp1 Cd209c Dppa1 Siva1 Eif3g Chmp1b Ctsb Atg7 Resf1 Vps18 Morc2a Uvrag Bcl2l1 Mmp9 Pabpc1 Ciita Fam111a Ccl5 Trim15 Rnasek Ccl3
0.036083766	48	303	1.542728741	GO:0044403 biological process involved in symbiotic interaction	http://amigo.geneontology.org/amigo/term/GO:0044403	Trim27 Ifitm3 Trem1 Trim30b Trim12c Ifitm2 Trim6 Gbp9 Trim21 Trim59 Naip5 Gbp6 Tmprss2 Smarcb1 Chmp2b Cdk9 F2rl1 Cd4 Cldn6 Jpt2 Npc1 Fn1 Rab29 Card9 Hdac1 Cd209a Nectin1 Smarca4 Ltf Ctdp1 Thoc5 Cd209c Thoc6 Dppa1 Siva1 Chmp1b Ctsb Vps18 Uvrag Pglyrp2 Bcl2l1 Mmp9 Ciita Alyref Atg7 Ccl5 Rnasek Ccl3
0.036773706	21	103	1.985514357	GO:0002690 positive regulation of leukocyte chemotaxis	http://amigo.geneontology.org/amigo/term/GO:0002690	Akirin1 Vegfb Xcl1 F7 Vegfc Ccl5 Cmklr1 F2rl1 Pla2g7 Ccr1 Cxcr2 Serpine1 Ccr7 Adam10 Zfp580 Mospd2 Swap70 Cxcl13 Sell Trem1 Ccl3
0.03761845	88	629	1.362457576	GO:0002252 immune effector process	http://amigo.geneontology.org/amigo/term/GO:0002252	Cd244a Blk C3 Fcna Ptpn22 Klrk1 Dock11 Trem1 Vsig4 Gpr183 Cd8a Csf2rb2 Ccr7 Tbx21 Il12b F2rl1 Il33 Il6 Xcl1 Il6ra Stap1 Hmces Lag3 Clec2d Klrb1c Swap70 Tlr3 Spon2 Il18 Tlr7 Tlr9 H2-T23 Klrb1b Stxbp2 Ly9 Hfe Ahr C6 Stxbp1 Card9 Traf2 Jag1 Cd2 Stxbp3 Ephb2 Lat Btk Colec11 Rara Cybc1 Foxp3 C1ra Cfd Ptgdr Trim6 Il4i1 C7 C1s2 Abr Lta Loxl3 Ercc1 Prdx2 Il27ra Fcer2a Gzmb Mfng Cd96 Parp3 Smad7 Bcl10 Slc…
0.037693567	56	367	1.485979864	GO:0070661 leukocyte proliferation	http://amigo.geneontology.org/amigo/term/GO:0070661	Il12rb1 Il27ra Blk Hells Ptpn22 Vsig4 Cd80 Ccr7 Il12b Bcl2l1 F2rl1 Ifnar2 Il33 Xcl1 Tnfrsf9 Foxp3 Il7 Gpr183 Cebpb Lrrc32 Ahr Twsg1 Cd6 Ctla4 Nfatc2 Ephb2 Tnfrsf4 Btk Jak3 Tmem131l Il18 Tlr9 Sox11 Il4i1 Tspan32 Cd79a Cnn2 Cd244a Prdx2 Fyn Scrib Washc1 Gba Sh2d2a Clec2i Casp3 Ripk2 Il20rb Dhps Itgad Cd4 Il6 Cd209a Ccl5 Csf2rb2 Cd27
0.037732016	6	14	4.173632219	GO:0006968 cellular defense response	http://amigo.geneontology.org/amigo/term/GO:0006968	Cxcr2 Il33 Bcl10 Clec2d Lat Ccl17
0.038060338	215	1735	1.206785108	GO:0043933 protein-containing complex organization	http://amigo.geneontology.org/amigo/term/GO:0043933	Hip1r Srpk3 Chaf1a Sh3gl1 Taf6l Ppan Napa Cdt1 Dmap1 Dyrk3 Cenpv Phf23 Washc3 Smn1 Nufip1 Diaph3 Stmn4 Lrrc6 Mis18a Nckap5l Snrpc Cox7a2l H2-Oa Diaph1 Hells Dnaaf5 Rad51 Celf3 Gtf2b Stmn1 Pwp2 Dnajc17 Tubg1 Uvrag Shq1 Tbce Hip1 Nop53 Kank3 Dnal1 Ddx28 Lix1 Nckap5 Kif18b Map1b Dnaaf3 Gm14137 Pym1 Tecpr1 Fcho1 Oip5 Znhit6 Eif2s2 Cenpw Tmsb15b1 Rps27 Trappc6a Med8 Med22 Med11 Yeats4 Med10 Med4 Gpihb…
0.038802697	15	64	2.28245512	GO:0070534 protein K63-linked ubiquitination	http://amigo.geneontology.org/amigo/term/GO:0070534	Traf3 Trim27 Otub1 Traf2 Ptpn22 Rnf8 Rnf126 Ube2o Trim21 Arih2 Rnf135 Rnf4 Trim12c Rnf213 Fbxw7
0.039176819	175	1381	1.234057318	GO:0010648 negative regulation of cell communication	http://amigo.geneontology.org/amigo/term/GO:0010648	Dusp3 Bcl2l1 Akt1s1 Sulf1 Ajuba Dll4 Ptpn22 Gpatch3 Kctd13 Dkkl1 Leprotl1 Dusp4 Nkd1 Sesn3 Faim Nlrp3 Arhgap44 Tmem131l Rnf43 Trim59 Lzts2 Spry1 Dusp8 Bank1 Mcl1 Smurf1 Cblc Shisa2 Dact2 Rap1b Sag Rnf213 Wfikkn1 Nrarp Dact3 Nlrp12 Hdac1 Prdx2 Plin5 Adipoq Twsg1 Il6 Smad7 Htr2b Stxbp1 Efna1 Ephb2 Htra3 Vgll4 Crtc3 Mesp1 Il7 Trim72 Aida Kctd11 Camk2b Axin2 Epn2 Foxm1 Rgs20 Il12b Il11 Epha2 Cdt1 Atf…
0.039903101	11	40	2.678080674	GO:0090175 regulation of establishment of planar polarity	http://amigo.geneontology.org/amigo/term/GO:0090175	Dvl2 Vangl2 Dvl1 Nkd1 Wnt7a Ptk7 Fzd2 Celsr3 Sapcd2 Mks1 Spef1
0.040488774	5	10	4.869237589	GO:0034635 glutathione transport	http://amigo.geneontology.org/amigo/term/GO:0034635	Abcc1 Slc7a11 Mgst1 Abcc5 Abcc4
0.040488774	5	10	4.869237589	GO:0042939 tripeptide transport	http://amigo.geneontology.org/amigo/term/GO:0042939	Abcc1 Slc7a11 Mgst1 Abcc5 Abcc4
0.04114527	51	329	1.509611654	GO:0022604 regulation of cell morphogenesis	http://amigo.geneontology.org/amigo/term/GO:0022604	Rhobtb3 Rhobtb2 Fmnl3 Rhoh Plxnd1 Plxna3 Rhod Fam171a1 Rnd1 Gm14137 Ccl3 Fyn Gna13 Rhoq Cfdp1 Rhoj Ccl24 Sparc Ccl11 Dvl2 Coch Has2 Myh9 Meltf Diaph1 Dnmbp Parp6 Fn1 Anapc2 Slc23a2 Tesk1 Ephb2 Dvl1 Cspg5 Tbc1d24 Cul7 Smurf1 Sh3kbp1 S100a10 Cdc42se1 Efna5 Arhgap15 Ap1ar Cass4 Prex1 Lrp8 Dapk3 Ago4 Cntn2 Il6 Camk2b
0.04114527	51	329	1.509611654	GO:0046651 lymphocyte proliferation	http://amigo.geneontology.org/amigo/term/GO:0046651	Il12rb1 Il27ra Blk Hells Ptpn22 Vsig4 Cd80 Ccr7 Il12b Bcl2l1 Ifnar2 Xcl1 Tnfrsf9 Foxp3 Il7 Gpr183 Cebpb Lrrc32 Ahr Twsg1 Cd6 Ctla4 Nfatc2 Ephb2 Tnfrsf4 Btk Jak3 Tmem131l Il18 Tlr9 Sox11 Il4i1 Tspan32 Cd79a Cd244a Prdx2 Fyn Scrib Washc1 Sh2d2a Clec2i Casp3 Ripk2 Il20rb Dhps Itgad Cd4 Il6 Cd209a Ccl5 Cd27
0.041220819	23	118	1.898177365	GO:0046632 alpha-beta T cell differentiation	http://amigo.geneontology.org/amigo/term/GO:0046632	Ccr7 Tbx21 Il6 Il6ra Foxp3 Gpr18 Il12b Ly9 Rara Tcf7 Loxl3 Smad7 Cbfb Nlrp3 Batf Prr7 Prdm1 Il18 Ripk2 Tox Gpr183 Runx3 Gimap3
0.041265711	29	161	1.75413528	GO:0032635 interleukin-6 production	http://amigo.geneontology.org/amigo/term/GO:0032635	Tlr7 Tlr9 Il33 Tlr3 Spon2 Ticam2 Cebpb Nos2 F2rl1 Ifih1 Card9 Il6ra Gba Arhgef2 Btk C5ar2 Nlrp12 Il27ra Mmp8 Ptpn22 Il17rc Bank1 Foxp3 Ripk2 Sphk2 Cd200r1 Il6 Nlrp10 Lilra5
0.041265711	29	161	1.75413528	GO:0032675 regulation of interleukin-6 production	http://amigo.geneontology.org/amigo/term/GO:0032675	Tlr7 Tlr9 Il33 Tlr3 Spon2 Ticam2 Cebpb Nos2 F2rl1 Ifih1 Card9 Il6ra Gba Arhgef2 Btk C5ar2 Nlrp12 Il27ra Mmp8 Ptpn22 Il17rc Bank1 Foxp3 Ripk2 Sphk2 Cd200r1 Il6 Nlrp10 Lilra5
0.041265711	86	615	1.361803033	GO:0042330 taxis	http://amigo.geneontology.org/amigo/term/GO:0042330	Ccl3 Efnb2 Ccl24 Ephb3 Epha2 Ccl11 Akirin1 Cxcl13 Vegfb Ccr1 Ccl20 Cxcr2 Xcl1 Efna1 Ephb2 Rhoh Cxcl3 Cxcl9 Ccr9 Ephb4 Plxnd1 Sema4b Fgf16 Plxna3 F7 Vegfc Ccl22 Ccl17 Sema3f Ccl5 Ccr7 Notch3 Nexn Cmklr1 Trem1 Rnase2a Cxcr5 Cxcr6 Efna5 Cxcr3 Cntn2 S100a8 F2rl1 Artn Dvl1 Gpr183 Scrib Abcc1 Smoc2 Pla2g7 Pip5k1a Crmp1 Klrk1 Nectin1 Egr3 Serpine1 Cmtm8 Fpr1 Nlgn2 Fpr2 Hrh1 Cklf Adam10 Zfp580 Mospd2 C5a…
0.041265711	34	198	1.672263414	GO:1902107 positive regulation of leukocyte differentiation	http://amigo.geneontology.org/amigo/term/GO:1902107	Smarcb1 Smarcd1 Smarca4 Smarcc1 Ccr7 Smarcd2 Dcstamp Wnt10b Il6 Foxp3 Il7 Ccl3 Il12b Zfp36l1 Cd4 Rhoh Cd27 Lif Rara Il4i1 Zmiz1 Cbfb Trib1 Nlrp3 Egr3 Klf10 Il18 Ripk2 Tox Gpr68 Runx3 Ccr1 Ccl5 Gimap3
0.041265711	34	198	1.672263414	GO:1903708 positive regulation of hemopoiesis	http://amigo.geneontology.org/amigo/term/GO:1903708	Smarcb1 Smarcd1 Smarca4 Smarcc1 Ccr7 Smarcd2 Dcstamp Wnt10b Il6 Foxp3 Il7 Ccl3 Il12b Zfp36l1 Cd4 Rhoh Cd27 Lif Rara Il4i1 Zmiz1 Cbfb Trib1 Nlrp3 Egr3 Klf10 Il18 Ripk2 Tox Gpr68 Runx3 Ccr1 Ccl5 Gimap3
0.042399662	63	426	1.440197033	GO:0070997 neuron death	http://amigo.geneontology.org/amigo/term/GO:0070997	Bcl2l1 Akt1s1 Oxr1 Casp7 Slc7a11 Casp3 Mt1 Tbc1d24 Tigar Btbd10 Gpr75 Cebpb Efnb2 Daxx Map2k7 Il27ra Trpm2 Mybl2 Adora2a Tert Abcc1 Agap2 Slc23a2 Gba Fbxw7 Slc9a1 Nenf Egr1 Mcl1 Wfs1 Atf4 Dnajc5 Ccl3 Fyn Apaf1 Pcdhgc3 Birc5 Map3k12 Pmaip1 Stxbp1 Nr4a2 Kdm2b Plxnd1 Aars Arl6ip5 Musk Nrbp2 Dio3 Prdx2 Epor Cd200r1 Slc25a27 Ralbp1 Vegfb Il6 Optn Atg7 Ccl5 Siah1a Il18 Set Npm1 Nlrp1b
0.042622048	8	24	3.246158392	GO:0043369 CD4-positive or CD8-positive alpha-beta T cell lineage commitment	http://amigo.geneontology.org/amigo/term/GO:0043369	Tbx21 Il6 Il6ra Ly9 Loxl3 Batf Tox Foxp3
0.042789417	147	1139	1.256853249	GO:0001932 regulation of protein phosphorylation	http://amigo.geneontology.org/amigo/term/GO:0001932	Ccne1 Prkar2b Akt1s1 Gdf9 Trib2 Mnat1 Vegfb Ccnj Rassf2 Bmp2 Ccna2 Il6ra Areg Ccng2 Gdf3 Lat Fgf16 Vegfc Arl2bp Ccnb2 Trib1 Spry1 Prkrip1 Cblc Inhba Ccnb1 Clspn Camk2n2 Ccnf Birc5 Aurkb Cdca8 Ccr7 Map2k7 Fam20a Dvl2 Ajuba Adipoq Cd4 Traf2 Efna1 Ephb2 Dvl1 Il7 Aida Tlr9 Efna5 Rap2a Gper1 Tmem119 Npm1 Osm Chil1 Axin2 Itga5 Daxx Il12b Il11 Ralb Hfe Rplp1 Sqstm1 Mmp9 Adora2a Wars Trim27 Xdh Ralbp1 Tw…
0.043522254	38	229	1.615991514	GO:0070374 positive regulation of ERK1 and ERK2 cascade	http://amigo.geneontology.org/amigo/term/GO:0070374	Ccl3 Ccl24 Ccl11 Cd4 Ccl20 Xcl1 Ptpn22 Ccl22 Ccl17 Ccl5 Dnajc27 F2rl1 Ripk2 Gper1 Map2k7 Map3k12 Nelfe Htr2b Marco Bmp2 Fbxw7 Ramp3 Npsr1 Gpr183 Camk2d Chil1 C5ar2 Arhgap8 Rap1b Card9 Abca7 Cavin3 Epor C3 Vegfb Il6 Ccr1 Rara
0.043808378	15	65	2.247340426	GO:0042093 T-helper cell differentiation	http://amigo.geneontology.org/amigo/term/GO:0042093	Ccr7 Tbx21 Il6 Il6ra Il12b Ly9 Rara Foxp3 Loxl3 Smad7 Nlrp3 Batf Il18 Ripk2 Gpr183
0.044584071	22	112	1.912914767	GO:0000077 DNA damage checkpoint signaling	http://amigo.geneontology.org/amigo/term/GO:0000077	Cdk1 Rad9a Usp28 Topbp1 Dtl Eme1 Clspn Ticrr Bard1 Rad51 Chek1 Fzr1 Donson Atrip Rpa2 Plk1 Tipin Thoc5 Ints7 Nop53 Xpc Prap1
0.044584071	73	509	1.396677187	GO:0009896 positive regulation of catabolic process	http://amigo.geneontology.org/amigo/term/GO:0009896	Apoc2 Fzr1 Trib2 Trim27 Exosc8 Sesn3 Trib1 Rnf144b Smurf1 Dcp1b Arel1 Trim30b Trim12c Sh3rf2 Arih2 Trim6 Hspa1b Hspa1a Mlst8 Plin5 Chfr Zfp36l1 Lpcat1 Il33 Pnpla2 Vgll4 Trim67 Atg101 Daglb Rgma Ralb Pip4k2b Dcn Eif4enif1 Sptlc2 Tfeb Smad7 Optn Pip4k2a Lrsam1 Gba Fbxw7 Trp53inp1 C9orf72 Dvl1 Bag3 Plk1 Trim21 Nkd1 Rnft2 Becn1 Sh3bp4 Dtl Ormdl3 Trp53inp2 Hspb8 Nop53 Tlr9 Rnf31 Prkaa1 Nanos1 Moap1 Gg…
0.044584071	10	35	2.782421479	GO:0036297 interstrand cross-link repair	http://amigo.geneontology.org/amigo/term/GO:0036297	Exo5 Fance Rad51 Fancg Rad51ap1 Mcm9 Faap20 Cenps Ercc1 Neil3
0.044584071	10	35	2.782421479	GO:0060071 Wnt signaling pathway planar cell polarity pathway	http://amigo.geneontology.org/amigo/term/GO:0060071	Dvl2 Vangl2 Dvl1 Nkd1 Wnt7a Ptk7 Fzd2 Celsr3 Mks1 Spef1
0.046870358	85	610	1.357000639	GO:0006935 chemotaxis	http://amigo.geneontology.org/amigo/term/GO:0006935	Ccl3 Efnb2 Ccl24 Ephb3 Epha2 Ccl11 Akirin1 Cxcl13 Vegfb Ccr1 Ccl20 Cxcr2 Xcl1 Efna1 Ephb2 Rhoh Cxcl3 Cxcl9 Ccr9 Ephb4 Plxnd1 Sema4b Fgf16 Plxna3 F7 Vegfc Ccl22 Ccl17 Sema3f Ccl5 Ccr7 Notch3 Nexn Cmklr1 Trem1 Rnase2a Cxcr5 Cxcr6 Efna5 Cxcr3 Cntn2 S100a8 F2rl1 Artn Dvl1 Gpr183 Scrib Abcc1 Smoc2 Pla2g7 Pip5k1a Crmp1 Klrk1 Nectin1 Egr3 Serpine1 Cmtm8 Fpr1 Fpr2 Hrh1 Cklf Adam10 Zfp580 Mospd2 C5ar2 Apb…
0.047075245	141	1090	1.259747706	GO:0051270 regulation of cellular component movement	http://amigo.geneontology.org/amigo/term/GO:0051270	Abi3 Akirin1 Vegfb Xcl1 Tacr3 Rhoh Plxnd1 Sema4b Fgf16 Plxna3 F7 Vegfc Cfap20 Sema3f Ccl5 Cmklr1 Fam83h Rap2a Lrch1 Tmsb15b1 Tnc Hdac1 Emilin1 Sin3b Epha2 F2rl1 Ajuba Adipoq Ldb1 Dll4 Efna1 Wnt7a Spns2 Itga5 Ccl24 Fut1 Rab25 Sulf1 Mmp9 Sparc Akt3 Dcn Stk10 Gna13 Ccl11 Vash1 Tert Kif2a Ccdc25 Has2 Adamts1 Abcc1 Smoc2 Pla2g7 Cyp1b1 Diaph1 Ccr1 Itgb1 Ccl20 Cxcr2 Fn1 Tnnt2 Acvr1 Itga4 Jag1 Mylk2 S100…
0.047597237	55	364	1.471472898	GO:0007204 positive regulation of cytosolic calcium ion concentration	http://amigo.geneontology.org/amigo/term/GO:0007204	Calm1 Casq1 Trpm2 Cacna1d F2rl1 Ccr1 Cxcr2 Htr2b Gpr35 Ccr9 Lpar6 Ccr7 Cmklr1 Ptgir Npsr1 Fpr1 Cxcr5 Cxcr6 Cxcr3 Gpr18 P2ry10 Fpr2 Ptgdr Gpr174 C5ar2 Ms4a1 Xcl1 Sppl3 Clec4b1 Trpc6 Gper1 Ccl3 Grin2d Mcoln1 Gna13 Diaph1 Ntsr1 Cxcl9 Rasa3 Jak3 Ramp3 Cemip Camk2d Fyn Hap1 Swap70 Gpr157 Epor Plcd1 Cxcl13 Cd4 Cxcl3 Itpr2 Gimap3 Fzd2
0.047597237	56	372	1.466007016	GO:0032496 response to lipopolysaccharide	http://amigo.geneontology.org/amigo/term/GO:0032496	Nos2 Cxcl13 Ly96 Cxcl3 Cxcl9 Nfkbib Tnip3 S100a8 Cd80 Il12b Abca1 Cmpk2 Nfkbia Il6 Nfkb1 Stap1 Klrk1 Nlrp3 Spon2 Ccr7 Rara Gbp6 Efnb2 Dio2 Lta Cd6 Bcl10 Ephb2 Gfi1 Btk Casp3 Ltf Trib1 Smad6 Serpine1 Il18 Foxp3 Tlr9 Cebpb Trim6 Tlr5 Map2k7 Prdx2 Abr Cd96 Pdcd4 Ripk2 Ptgir Mgst1 Eif2ak2 Ptpn22 Ccl5 Trim12c Igtp Ccl3 Ticam2
0.047597237	12	47	2.486419194	GO:0035987 endodermal cell differentiation	http://amigo.geneontology.org/amigo/term/GO:0035987	Mesp1 Itga5 Mmp8 Mmp9 Fn1 Lamb3 Col5a1 Itga4 Col11a1 Col4a2 Inhba Leo1
0.047597237	52	340	1.489413851	GO:0048872 homeostasis of number of cells	http://amigo.geneontology.org/amigo/term/GO:0048872	Alas2 Casp3 Dyrk3 Il6 Rbfox2 Ncapg2 Zfp36l1 Rps24 Stat1 Cxcr2 Card9 Bcl10 Sit1 Btk Inhba Maea Slc46a2 Hba-a2 Dnase2a Sh2b2 Prdx2 Tex15 Akt3 Caml Fstl1 Pmaip1 Ldb1 Rassf2 Mecom Slc7a11 Adar Gba Slc15a4 Lat Dock11 Ank1 Smarca4 Ccnb2 Uba5 Lmo2 Vhl Ccr7 Foxp3 Il7 Spns2 Foxa3 Il20rb Gpr183 Gpr174 Il18 Gimap3 Siva1
0.048008151	25	134	1.816879697	GO:0019724 B cell mediated immunity	http://amigo.geneontology.org/amigo/term/GO:0019724	Csf2rb2 Xcl1 Hmces Swap70 C6 C3 Card9 Btk C1ra C7 C1s2 Lta Tbx21 Ercc1 Il27ra Fcer2a Parp3 Bcl10 Slc15a4 Batf Foxp3 Exo1 Rnf8 Exosc6 Gimap3
0.048455235	76	536	1.38082857	GO:0034660 ncRNA metabolic process	http://amigo.geneontology.org/amigo/term/GO:0034660	Qtrt1 Cars Tsr3 Nop9 Wars Riok1 Ngdn Bysl Wdr46 Tcof1 Rpp30 Wdr75 Exosc8 Gar1 Snapc3 Toe1 Gars Pop4 Thumpd1 Mak16 Mphosph6 Aars Pwp2 Wdr3 Eri3 Rrp12 Tsen34 Fdxacb1 Zc3h7a Ctu1 Trmt9b Tbl3 Rpusd1 Nop53 Ddx10 Ddx49 Rpp25 Sars Znhit6 Exosc6 Ankrd16 Smarcb1 Pwp1 Ppan Osgep Dus3l Tsen15 Ddx27 Mrm1 Mettl2 Fcf1 Tert Wdr4 Sirt7 Rps24 Adar Nfkb1 Yrdc Frg1 Smarca4 Shq1 Ddx11 Trmt6 Ints7 Polr3k Suv39h1 Zc3h…
0.048460508	24	127	1.840341766	GO:0071621 granulocyte chemotaxis	http://amigo.geneontology.org/amigo/term/GO:0071621	Ccl3 Ccl24 Ccl11 Akirin1 Cxcl13 Ccl20 Cxcr2 Xcl1 Cxcl3 Cxcl9 Ccl22 Ccl17 Ccl5 Cmklr1 Trem1 S100a8 Ccr7 Hrh1 Cklf Mospd2 C5ar2 Prex1 Il17rc Sell
0.048939751	116	875	1.291043566	GO:0051338 regulation of transferase activity	http://amigo.geneontology.org/amigo/term/GO:0051338	Ccne1 Prkar2b Ddr1 Ephb3 Epha2 Akt1s1 Trib2 Mnat1 Pot1b Ccnj Rassf2 Ccna2 Il6ra Ephb2 Areg Ccng2 Ephb4 Lat Ccnb2 Trib1 Spry1 Acd Prkrip1 Cblc Ccnb1 Clspn Camk2n2 Musk Ccnf Ccr7 Tigar Map2k7 Dvl2 Ajuba Adipoq Washc1 Ldb1 Vegfc Aida Npm1 Chil1 Axin2 Daxx Il12b Ralb Rplp1 Pip4k2b Chtf18 Adora2a Fzr1 Fam20a Aurkb Wars Trim27 Grhl2 Parp3 Cd4 Mlst8 Telo2 Lrp5 Pfkfb1 Agap2 Smad7 Htr2b Pfkfb2 Pip4k2a Tra…
0.04896264	38	231	1.602000246	GO:0050920 regulation of chemotaxis	http://amigo.geneontology.org/amigo/term/GO:0050920	Akirin1 Vegfb Xcl1 Sema4b Fgf16 F7 Vegfc Sema3f Ccl5 Cmklr1 F2rl1 Artn Efnb2 Smoc2 Pla2g7 Ccr1 Cxcr2 Klrk1 Serpine1 Ccr7 Gpr183 Adam10 Zfp580 Mospd2 C5ar2 Plxna3 Mmp28 Stap1 Swap70 Megf8 Gpr18 Dusp3 Cxcl13 Fn1 Sell Trem1 Cxcr3 Ccl3
0.049327412	15	66	2.213289813	GO:0002294 CD4-positive alpha-beta T cell differentiation involved in immune response	http://amigo.geneontology.org/amigo/term/GO:0002294	Ccr7 Tbx21 Il6 Il6ra Il12b Ly9 Rara Foxp3 Loxl3 Smad7 Nlrp3 Batf Il18 Ripk2 Gpr183
0.049327412	15	66	2.213289813	GO:0072678 T cell migration	http://amigo.geneontology.org/amigo/term/GO:0072678	Xcl1 Ccl5 Lrch1 Ccl20 Spns2 Itga4 Adam10 Il27ra Itgb7 Gpr183 Cd200r1 Cxcl13 Cxcr3 Ccl3 Ccr7
0.049597537	51	333	1.49147818	GO:0032943 mononuclear cell proliferation	http://amigo.geneontology.org/amigo/term/GO:0032943	Il12rb1 Il27ra Blk Hells Ptpn22 Vsig4 Cd80 Ccr7 Il12b Bcl2l1 Ifnar2 Xcl1 Tnfrsf9 Foxp3 Il7 Gpr183 Cebpb Lrrc32 Ahr Twsg1 Cd6 Ctla4 Nfatc2 Ephb2 Tnfrsf4 Btk Jak3 Tmem131l Il18 Tlr9 Sox11 Il4i1 Tspan32 Cd79a Cd244a Prdx2 Fyn Scrib Washc1 Sh2d2a Clec2i Casp3 Ripk2 Il20rb Dhps Itgad Cd4 Il6 Cd209a Ccl5 Cd27
0.04988879	156	1224	1.241178209	GO:0009790 embryo development	http://amigo.geneontology.org/amigo/term/GO:0009790	Dvl2 Grhl2 Lrp5 Dvl1 Mfap5 Mesp1 Dusp4 Hoxc9 Pbx3 Wnt9a Axin2 Sulf1 Mbip Sgf29 Hoxa11 Inhba Snai1 Itga5 Ercc1 Mmp8 Aldh1a2 Mmp9 Scrib Adipoq Ppil1 Fbn2 Tcof1 Itgb1 Fn1 Lamb3 Acvr1 Col5a1 Itga4 Fbn1 Col11a1 Wnt7a Atp6ap2 Col4a2 Stra6 Nradd Smad6 Stox2 Hoxb7 Gjb3 Megf8 Npm2 Tcf7 Hoxa10 Epn2 Rarg Dnmt1 Epha2 Plcd1 Abr Gna13 Plcd3 C6 Ptk7 Twsg1 Sox8 Gnaq Tcf7l2 Vangl2 Pax8 Efna1 Hdac1 Gdf3 Ybx3 Lmo2 …
0.050801001	61	414	1.434896101	GO:0016055 Wnt signaling pathway	http://amigo.geneontology.org/amigo/term/GO:0016055	Wnt9a Tcf7 Sulf1 Dvl2 Wnt10b Ptk7 Tcf7l2 Wnt10a Vangl2 Dvl1 Wnt7a Dkkl1 Atp6ap2 Nkd1 Csnk1g1 Tmem131l Rnf43 Lzts2 Shisa2 Gskip Fzd2 Tmem198 Rnf213 Nrarp Dact3 Lmx1a Frat2 Axin2 Ccne1 Lrp5 Bmp2 Mesp1 Hesx1 Grk5 Sfrp5 Nxn Tert Mark1 Nfkb1 Hdac1 Bcl7b Tgfb1i1 Smarca4 Alpk2 Dapk3 Mdfic Leo1 Tmem198b Prkaa1 Grk6 Pygo2 Dlx3 Celsr3 Ldb1 Mks1 Siah1a Egr1 Arntl Gnaq Vgll4 Spef1
0.050801001	37	224	1.608587418	GO:0033673 negative regulation of kinase activity	http://amigo.geneontology.org/amigo/term/GO:0033673	Prkar2b Akt1s1 Spry1 Prkrip1 Cblc Camk2n2 Tigar Ajuba Adipoq Washc1 Ephb2 Aida Pip4k2b Adora2a Wars Trim27 Lrp5 Pip4k2a Bmp2 Adar Gba Tesk1 Dvl1 Plk1 Trib1 Ncapg2 Gskip Lax1 Npm1 Cdkn2d Dusp3 Casp3 Gnaq Il6 Ptpn22 Fam72a Pdcd4
0.051792562	6	15	3.895390071	GO:1901836 regulation of transcription of nucleolar large rRNA by RNA polymerase I	http://amigo.geneontology.org/amigo/term/GO:1901836	Smarcb1 Pwp1 Sirt7 Smarca4 Ddx11 Nop53
0.051792562	6	15	3.895390071	GO:2000811 negative regulation of anoikis	http://amigo.geneontology.org/amigo/term/GO:2000811	Ptrh2 Itga5 Pdk4 Itgb1 Mcl1 Bcl2l1
0.052367601	16	73	2.134460313	GO:0016239 positive regulation of macroautophagy	http://amigo.geneontology.org/amigo/term/GO:0016239	Sesn3 Ralb Pip4k2b Dcn Sptlc2 Optn Pip4k2a Lrsam1 C9orf72 Bag3 Becn1 Hspb8 Rnf31 Moap1 Ripk2 Igtp
0.052367601	16	73	2.134460313	GO:0046635 positive regulation of alpha-beta T cell activation	http://amigo.geneontology.org/amigo/term/GO:0046635	Ptpn22 Ccr7 Il6 Xcl1 Foxp3 Cd80 Il12b Rara Il18 Cd244a Cbfb Nlrp3 Ripk2 Runx3 Il12rb1 Gimap3
0.052502535	28	157	1.736798121	GO:0008360 regulation of cell shape	http://amigo.geneontology.org/amigo/term/GO:0008360	Rhobtb3 Rhobtb2 Fmnl3 Rhoh Plxnd1 Plxna3 Rhod Fam171a1 Rnd1 Gm14137 Ccl3 Fyn Gna13 Rhoq Cfdp1 Rhoj Ccl24 Ccl11 Coch Myh9 Diaph1 Dnmbp Fn1 Sh3kbp1 Cdc42se1 Arhgap15 Dapk3 Il6
0.052847349	23	121	1.851115116	GO:0002821 positive regulation of adaptive immune response	http://amigo.geneontology.org/amigo/term/GO:0002821	Tbx21 Il12b Xcl1 Hmces H2-T23 Card9 Traf2 Btk Il18 Lta Il27ra Fcer2a Cd4 C3 Il6 Nlrp3 Foxp3 Ripk2 Nlrp10 Pla2g4a Exosc6 Il12rb1 Gimap3
0.0529947	8	25	3.116312057	GO:0010818 T cell chemotaxis	http://amigo.geneontology.org/amigo/term/GO:0010818	Xcl1 Ccl5 Adam10 Gpr183 Cxcl13 Cxcr3 Ccl3 Ccr7
0.054659048	11	42	2.550553023	GO:0032620 interleukin-17 production	http://amigo.geneontology.org/amigo/term/GO:0032620	Il6 Il12b Ly9 Card9 Btk Il18 Foxp3 Il27ra Rftn1 Osm Sphk1
0.054659048	11	42	2.550553023	GO:0032660 regulation of interleukin-17 production	http://amigo.geneontology.org/amigo/term/GO:0032660	Il6 Il12b Ly9 Card9 Btk Il18 Foxp3 Il27ra Rftn1 Osm Sphk1
0.054730142	7	20	3.408466312	GO:0010804 negative regulation of tumor necrosis factor-mediated signaling pathway	http://amigo.geneontology.org/amigo/term/GO:0010804	F2rl1 Adipoq Peli3 Traip Naip1 Naip5 Naip6
0.055306971	61	416	1.427997562	GO:0198738 cell-cell signaling by wnt	http://amigo.geneontology.org/amigo/term/GO:0198738	Wnt9a Tcf7 Sulf1 Dvl2 Wnt10b Ptk7 Tcf7l2 Wnt10a Vangl2 Dvl1 Wnt7a Dkkl1 Atp6ap2 Nkd1 Csnk1g1 Tmem131l Rnf43 Lzts2 Shisa2 Gskip Fzd2 Tmem198 Rnf213 Nrarp Dact3 Lmx1a Frat2 Axin2 Ccne1 Lrp5 Bmp2 Mesp1 Hesx1 Grk5 Sfrp5 Nxn Tert Mark1 Nfkb1 Hdac1 Bcl7b Tgfb1i1 Smarca4 Alpk2 Dapk3 Mdfic Leo1 Tmem198b Prkaa1 Grk6 Pygo2 Dlx3 Celsr3 Ldb1 Mks1 Siah1a Egr1 Arntl Gnaq Vgll4 Spef1
0.055393869	15	67	2.180255637	GO:0002293 alpha-beta T cell differentiation involved in immune response	http://amigo.geneontology.org/amigo/term/GO:0002293	Ccr7 Tbx21 Il6 Il6ra Il12b Ly9 Rara Foxp3 Loxl3 Smad7 Nlrp3 Batf Il18 Ripk2 Gpr183
0.055393869	15	67	2.180255637	GO:2000401 regulation of lymphocyte migration	http://amigo.geneontology.org/amigo/term/GO:2000401	Xcl1 Ccl5 Lrch1 Spns2 Stk10 Ccl20 Itga4 Klrk1 Jam2 Adam10 Il27ra Cd200r1 Cxcl13 Ccl3 Ccr7
0.055801558	101	751	1.309701722	GO:0043549 regulation of kinase activity	http://amigo.geneontology.org/amigo/term/GO:0043549	Ccne1 Prkar2b Ddr1 Ephb3 Epha2 Akt1s1 Trib2 Mnat1 Ccnj Rassf2 Ccna2 Il6ra Ephb2 Areg Ccng2 Ephb4 Lat Ccnb2 Trib1 Spry1 Prkrip1 Cblc Ccnb1 Clspn Camk2n2 Musk Ccnf Ccr7 Tigar Map2k7 Dvl2 Ajuba Adipoq Washc1 Ldb1 Vegfc Aida Npm1 Chil1 Axin2 Daxx Il12b Ralb Rplp1 Pip4k2b Adora2a Fam20a Wars Trim27 Cd4 Mlst8 Telo2 Lrp5 Pfkfb1 Agap2 Htr2b Pfkfb2 Pip4k2a Traf2 Bmp2 Tpx2 Adar Efna1 Gba Fbxw7 Bcl10 Tesk1 …
0.057151249	107	803	1.297654849	GO:0030029 actin filament-based process	http://amigo.geneontology.org/amigo/term/GO:0030029	Hip1r Mprip Actn3 Fhod1 Wasf1 Washc3 Llgl1 Rflnb Rhobtb3 Diaph3 Rhobtb2 Fmnl3 Lima1 Washc1 Mlst8 Rhoq Epb41l4a Diaph1 Tnnt2 Neb Smtnl1 Arhgef2 Iqgap3 Tesk1 Tpm2 Arhgef19 Rhoh Limk1 Cald1 Arhgap17 Ophn1 Fhl3 Arhgap44 Tesk2 Myo1d Anln Alkbh4 Hip1 Sh3kbp1 Elmo1 Pgm5 Rhod Kank3 Specc1 Frmd6 Efna5 Fam171a1 Actn2 Rnd1 Gm14137 Cd2ap Myo1h Cass4 Wipf1 Tmsb15b1 Swap70 Mical2 Rhoj Actg1 Cnn2 Ccl24 Trpm2 Ca…
0.057174501	37	226	1.594352131	GO:0002440 production of molecular mediator of immune response	http://amigo.geneontology.org/amigo/term/GO:0002440	Ptpn22 Tbx21 Xcl1 Hmces Swap70 Tlr3 Spon2 Tlr7 Tlr9 Hfe F2rl1 Traf2 Ctnnbl1 Ephb2 Btk Il18 Foxp3 Trim6 Il33 Ercc1 Il27ra Cd96 Parp3 Il6 Smad7 Card9 Slc15a4 Nlrp3 Batf Exo1 Ripk2 Sphk2 Rnf8 Exosc6 Cd244a Gimap3 Cd27
0.057353713	22	115	1.863012643	GO:0002062 chondrocyte differentiation	http://amigo.geneontology.org/amigo/term/GO:0002062	Anxa6 Rflnb Runx3 Smad7 Mustn1 Wnt10b Bmp2 Wnt7a Pthlh Mkx Wnt9a Mef2d Hoxa11 Axin2 Rarg Sulf1 Poc1a Twsg1 Col11a2 Ltbp3 Col3a1 Col11a1
0.057353713	16	74	2.105616255	GO:0002292 T cell differentiation involved in immune response	http://amigo.geneontology.org/amigo/term/GO:0002292	Ccr7 Tbx21 Il6 Il6ra Il12b Ly9 Rara Foxp3 Loxl3 Smad7 Clec4e Nlrp3 Batf Il18 Ripk2 Gpr183
0.057353713	136	1055	1.255386374	GO:0008284 positive regulation of cell population proliferation	http://amigo.geneontology.org/amigo/term/GO:0008284	Il12rb1 Il11 Il27ra Epor Vegfb Cdk2 Il6 Ptpn22 Il6ra Areg Fgf16 Vegfc Lif Tmem119 Cd80 Nrarp Smarcd1 Bcl7b Bcl7c Smarca4 Smarcc1 Ccr7 Brd9 Il12b Bcl2l1 E2f3 Wnt10b Xcl1 Tnc Notch3 Il7 Fbrs Mustn1 Gpr183 Npm1 Rarg Efnb2 Mef2d Foxm1 Ccne1 Grk5 Dnmt1 Ccl24 Klf5 Rab25 Mmp9 Akt3 Cdk1 Ccl11 Mnat1 Prkch Tert Has2 Adamts1 Lta Megf10 Cd6 Lrp5 Ltbp3 Tcf7l2 Cxcr2 Fn1 Ptprn Htr2b Sapcd2 Itga4 Bmp2 Nfatc2 Ccn…
0.057353713	21	108	1.893592396	GO:0032760 positive regulation of tumor necrosis factor production	http://amigo.geneontology.org/amigo/term/GO:0032760	Ccr7 Il33 Tlr3 Spon2 Tlr9 Il12b Ifih1 Cd2 Arhgef2 Ephb2 Btk Ccl3 Mmp8 Ly96 Card9 Ripk2 Sphk2 Oas1c Il6 Il18 Lilra5
0.057353713	4	7	5.564842958	GO:0034775 glutathione transmembrane transport	http://amigo.geneontology.org/amigo/term/GO:0034775	Abcc1 Slc7a11 Abcc5 Abcc4
0.057353713	4	7	5.564842958	GO:0035443 tripeptide transmembrane transport	http://amigo.geneontology.org/amigo/term/GO:0035443	Abcc1 Slc7a11 Abcc5 Abcc4
0.057353713	4	7	5.564842958	GO:0045630 positive regulation of T-helper 2 cell differentiation	http://amigo.geneontology.org/amigo/term/GO:0045630	Il6 Rara Nlrp3 Il18
0.057353713	4	7	5.564842958	GO:0060029 convergent extension involved in organogenesis	http://amigo.geneontology.org/amigo/term/GO:0060029	Dvl2 Vangl2 Dvl1 Mesp1
0.057353713	4	7	5.564842958	GO:0060754 positive regulation of mast cell chemotaxis	http://amigo.geneontology.org/amigo/term/GO:0060754	Vegfb Vegfc Swap70 Ccl5
0.057353713	4	7	5.564842958	GO:0062033 positive regulation of mitotic sister chromatid segregation	http://amigo.geneontology.org/amigo/term/GO:0062033	Cdt1 Aurkb Mad2l1bp Prap1
0.057353713	4	7	5.564842958	GO:1905064 negative regulation of vascular associated smooth muscle cell differentiation	http://amigo.geneontology.org/amigo/term/GO:1905064	Dnmt1 Pdcd4 Nfatc2 Nfatc1
0.057353713	14	61	2.235059877	GO:1905517 macrophage migration	http://amigo.geneontology.org/amigo/term/GO:1905517	Akirin1 Cmklr1 Cklf Ccl3 Abr Cnn2 Mmp28 Emilin1 Stap1 Cd200r1 Gpr35 Ccl5 Trem1 Ccr7
0.057849224	33	196	1.639641229	GO:0019722 calcium-mediated signaling	http://amigo.geneontology.org/amigo/term/GO:0019722	Casq1 Ccr1 Cxcr2 Nfatc2 Ccr9 Ccr7 Cmklr1 Cxcr5 Cxcr6 Cxcr3 Ncald Cd4 Sppl3 Cd8a Grin2d Mcoln1 Efhb Jpt2 Ccl20 Htr2b Slc9a1 Lat Nfatc1 Tnni3 Prkaa1 Sphk1 Calm1 Actn3 Trpm2 Cacna1d Defb1 Igtp Ccl3
0.057938874	31	181	1.667915638	GO:0032640 tumor necrosis factor production	http://amigo.geneontology.org/amigo/term/GO:0032640	Ptpn22 Ccr7 Il33 Tlr3 Spon2 Tlr9 Il12b Trim27 Adipoq Ifih1 Cd2 Arhgef2 Ephb2 Btk Ltf Rara C5ar2 Ccl3 Il27ra Mmp8 Ly96 Card9 Foxp3 Ripk2 Gpr18 Sphk2 Oas1c Il6 Clec4b1 Il18 Lilra5
0.057938874	31	181	1.667915638	GO:0032680 regulation of tumor necrosis factor production	http://amigo.geneontology.org/amigo/term/GO:0032680	Ptpn22 Ccr7 Il33 Tlr3 Spon2 Tlr9 Il12b Trim27 Adipoq Ifih1 Cd2 Arhgef2 Ephb2 Btk Ltf Rara C5ar2 Ccl3 Il27ra Mmp8 Ly96 Card9 Foxp3 Ripk2 Gpr18 Sphk2 Oas1c Il6 Clec4b1 Il18 Lilra5
0.058075233	9	31	2.827299245	GO:0002360 T cell lineage commitment	http://amigo.geneontology.org/amigo/term/GO:0002360	Tbx21 Il6 Il6ra Ly9 Loxl3 Batf Il7 Tox Foxp3
0.058075233	5	11	4.426579626	GO:0051987 positive regulation of attachment of spindle microtubules to kinetochore	http://amigo.geneontology.org/amigo/term/GO:0051987	Birc5 Aurkb Cdca8 Becn1 Ccnb1
0.058098488	82	592	1.348910413	GO:0006325 chromatin organization	http://amigo.geneontology.org/amigo/term/GO:0006325	Chaf1a Asf1b Dmap1 Cenpv Yeats4 Mis18a Kdm4b Hells Lrwd1 Cfdp1 Resf1 Npm2 Npm1 Hmgn3 Oip5 Smarcb1 Smarcd1 Bcl7b Bcl7c Smarca4 Smarcc1 Brd9 Smarcd2 Mcm2 Dnmt1 Kansl2 Phf20 Alkbh4 Pabpc1l Cdyl Prmt7 Daxx Ipo4 Tfpt Ehmt2 Hmg20b Trim27 Dnajc9 Sirt7 Padi4 Cdk2 Cbx2 Hdac1 Meaf6 Kdm2b Ino80b Ino80e Sgf29 Morf4l2 Ttf2 Dapk3 Baz1a Ddx11 Gatad2a Apbb1 Suv39h1 Bcor Foxa3 Tspyl2 Tox Lsm11 Riox1 Phf13 Prkaa1 …
0.058499468	104	779	1.300130191	GO:0043086 negative regulation of catalytic activity	http://amigo.geneontology.org/amigo/term/GO:0043086	Prkar2b Akt1s1 Cast Naip1 Anxa8 Gzma Pot1b Uri1 Spry1 Prkrip1 Cblc Serpinb1a Camk2n2 Serpina10 Naip5 Naip6 Serpina3i Tigar Wnt9a Ajuba Adipoq Washc1 Ephb2 Il7 Aida Lrch1 Hspa1b Wfdc18 Mcm2 Apoc2 Nosip Bcl2l1 Ube2z Anxa9 Birc5 Wfdc2 Mmp9 Pip4k2b 2810408A11Rik Adora2a Trib2 Ube2o Mbip Mnat1 Wars Trim27 Ctsb Scg5 Parp3 C3 Lrp5 Smad7 Pde6d Pip4k2a Smtnl1 Bmp2 Adar Gba Nfkb1 Tesk1 Dffa Dvl1 Rhoh Gfi1 …
0.059110683	17	81	2.043877506	GO:0044774 mitotic DNA integrity checkpoint signaling	http://amigo.geneontology.org/amigo/term/GO:0044774	Cdk1 Rad9a Orc1 Topbp1 Dtl Eme1 Clspn Ticrr Fzr1 Donson Rpa2 Plk1 Chek1 Tipin Nop53 Xpc Prap1
0.059372922	13	55	2.301821406	GO:0030199 collagen fibril organization	http://amigo.geneontology.org/amigo/term/GO:0030199	Loxl3 Col11a2 Col5a1 Col1a2 Aebp1 Col3a1 Colgalt1 Col11a1 Fkbp10 Plod3 Cyp1b1 Emilin1 Vps33b
0.059895994	149	1171	1.239139882	GO:0060548 negative regulation of cell death	http://amigo.geneontology.org/amigo/term/GO:0060548	Bcl2l1 Ube2z Birc5 Ube2o Naip1 Dffa Cd27 Bag3 Faim Tigar Mcl1 Arel1 Sh3rf2 Sphk1 Naip5 Ptrh2 Naip6 Mlst8 Wnt9a Tcf7 Prdx2 Oxr1 Slc7a11 Efna1 Mt1 Cfdp1 Tbc1d24 Btbd10 Il7 Cebpb Hsh2d Hspa1b Itga5 Grk5 Dnmt1 Chmp2b Il27ra Mmp9 Pdk4 Cdk1 Adora2a Aurkb Mnat1 Prkch Cast Tert Abcc1 Npc1 Peli3 Pdcd4 Pycr1 Agap2 Wdr73 Itgb1 Cops5 Npas2 Cxcr2 Bard1 Htr2b Opn3 Nr4a2 Acvr1 Traf2 Spef1 Slc23a2 Ntsr1 Mecom Gb…
0.059895994	38	235	1.574732156	GO:0090305 nucleic acid phosphodiester bond hydrolysis	http://amigo.geneontology.org/amigo/term/GO:0090305	Ercc1 Nop9 Rpp30 Exosc8 Eri3 Tbl3 Dcp1b Dnase2a Dnase1l1 Rnaseh1 Angel1 Rnase4 Rnase6 Rad9a Exo5 Toe1 Ogg1 Pop4 Tsen34 Rnase1 Polr3k Pold1 Eme1 Exo1 Endov Exog Rnase2a Mblac1 Pgbd5 Rexo4 Rnaseh2a Slx1b Rpp25 Rnasel Ang Rnasek Fcf1 Npm1
0.060705089	15	68	2.148193054	GO:0002287 alpha-beta T cell activation involved in immune response	http://amigo.geneontology.org/amigo/term/GO:0002287	Ccr7 Tbx21 Il6 Il6ra Il12b Ly9 Rara Foxp3 Loxl3 Smad7 Nlrp3 Batf Il18 Ripk2 Gpr183
0.060757049	10	37	2.632020318	GO:0001881 receptor recycling	http://amigo.geneontology.org/amigo/term/GO:0001881	Lamtor1 Plekhj1 Pheta1 Scrib Rab29 Optn Ramp3 Pheta2 Ap1ar Caml
0.060757049	12	49	2.384932696	GO:0002686 negative regulation of leukocyte migration	http://amigo.geneontology.org/amigo/term/GO:0002686	Lrch1 Klrk1 C5ar2 Il27ra Abr Il33 Cnn2 Mmp28 Emilin1 Stap1 Gpr18 Cd200r1
0.060757049	10	37	2.632020318	GO:0007095 mitotic G2 DNA damage checkpoint signaling	http://amigo.geneontology.org/amigo/term/GO:0007095	Cdk1 Topbp1 Dtl Clspn Ticrr Fzr1 Donson Plk1 Chek1 Nop53
0.060757049	48	314	1.488684104	GO:0016050 vesicle organization	http://amigo.geneontology.org/amigo/term/GO:0016050	Trappc6a Stx1a Sqstm1 Rab32 Srgn Stx8 Anxa8 Stx6 Tmcc1 Vps11 Zdhhc15 Vps18 Plekhj1 Uvrag Atp13a2 Pheta1 Stx19 Arfgap3 Sort1 Chmp2b Ap3m2 Trappc4 Bloc1s3 Chmp1b Abca1 Snx11 Laptm4b Hps1 Ptprn Stxbp1 Vps33b Rubcnl S100a10 Pheta2 Rab39 Cd2ap Pip4k2b Washc1 Rfx2 Pip4k2a Fam209 Lamtor1 Nbeal2 Sphk1 Snph Pla2g4a Rnasek Trim72
0.060757049	10	37	2.632020318	GO:0045622 regulation of T-helper cell differentiation	http://amigo.geneontology.org/amigo/term/GO:0045622	Ccr7 Tbx21 Il6 Rara Foxp3 Loxl3 Smad7 Nlrp3 Il18 Ripk2
0.0608357	83	602	1.342680132	GO:0040017 positive regulation of locomotion	http://amigo.geneontology.org/amigo/term/GO:0040017	Akirin1 Vegfb Xcl1 Tacr3 Sema4b Fgf16 F7 Vegfc Cfap20 Sema3f Ccl5 Cmklr1 Fam83h F2rl1 Artn Wnt7a Itga5 Ccl24 Epha2 Fut1 Rab25 Mmp9 Sparc Akt3 Ccl11 Tert Ccdc25 Has2 Adamts1 Abcc1 Smoc2 Pla2g7 Cyp1b1 Diaph1 Ccr1 Itgb1 Ccl20 Cxcr2 Fn1 Acvr1 Itga4 S100a11 Ephb2 Maz Lyve1 Tbc1d24 Wdr62 Serpine1 Ccr7 Rhod Snai1 Rhoj Cemip Jam2 Gper1 Camk2d Adam10 Zfp580 Sh3rf2 Mospd2 Sphk1 Actg1 Cass4 Insl3 Bmp2 Arhge…
0.06106091	21	109	1.876219988	GO:1905037 autophagosome organization	http://amigo.geneontology.org/amigo/term/GO:1905037	Phf23 Trp53inp1 Atg7 Ulk3 Becn1 Atp13a2 Atg101 Atg9b Trp53inp2 Ralb Vmp1 Pip4k2b Pip4k2a Lrsam1 C9orf72 Bag3 Smurf1 Moap1 Ehmt2 Gba Igtp
0.06106091	20	102	1.909504937	GO:2000060 positive regulation of ubiquitin-dependent protein catabolic process	http://amigo.geneontology.org/amigo/term/GO:2000060	Fzr1 Trib2 Trib1 Rnf144b Sh3rf2 Arih2 Hspa1b Hspa1a Chfr Il33 Trim67 Smad7 Fbxw7 Dvl1 Plk1 Smurf1 Nop53 Aurka Gba Atg7
0.063553858	8	26	2.996453901	GO:1905820 positive regulation of chromosome separation	http://amigo.geneontology.org/amigo/term/GO:1905820	Birc5 Aurkb Cdca8 Cdt1 Mad2l1bp Ncaph Ncapg2 Prap1
0.064036535	14	62	2.199010524	GO:0002381 immunoglobulin production involved in immunoglobulin-mediated immune response	http://amigo.geneontology.org/amigo/term/GO:0002381	Xcl1 Hmces Swap70 Tbx21 Ercc1 Il27ra Parp3 Slc15a4 Btk Batf Foxp3 Exo1 Rnf8 Exosc6
0.064577272	24	131	1.784148124	GO:0045739 positive regulation of DNA repair	http://amigo.geneontology.org/amigo/term/GO:0045739	Tigar Smarcb1 Smarcd1 Bcl7b Bcl7c Smarca4 Smarcc1 Smarcd2 Tfpt Ino80e Foxm1 Dmap1 Yeats4 Parp3 Npas2 Meaf6 Rad51ap1 Fus Morf4l2 Ddx11 Timeless Xrcc1 Rnf8 Apbb1
0.065313509	17	82	2.018952171	GO:0002260 lymphocyte homeostasis	http://amigo.geneontology.org/amigo/term/GO:0002260	Bcl10 Sit1 Slc46a2 Sh2b2 Prdx2 Caml Pmaip1 Lat Dock11 Casp3 Ccnb2 Foxp3 Spns2 Il20rb Gpr174 Gimap3 Siva1
0.067477951	13	56	2.260717452	GO:0001706 endoderm formation	http://amigo.geneontology.org/amigo/term/GO:0001706	Dusp4 Mesp1 Itga5 Mmp8 Mmp9 Fn1 Lamb3 Col5a1 Itga4 Col11a1 Col4a2 Inhba Leo1
0.067477951	20	103	1.890966054	GO:0030593 neutrophil chemotaxis	http://amigo.geneontology.org/amigo/term/GO:0030593	Ccl3 Ccl24 Ccl11 Cxcl13 Ccl20 Cxcr2 Xcl1 Cxcl3 Cxcl9 Ccl22 Ccl17 Ccl5 Trem1 S100a8 Ccr7 Cklf Mospd2 C5ar2 Prex1 Sell
0.067477951	6	16	3.651928191	GO:0070423 nucleotide-binding oligomerization domain containing signaling pathway	http://amigo.geneontology.org/amigo/term/GO:0070423	Ptpn22 Nfkbia Slc15a4 Slc46a2 Ripk2 Igtp
0.067477951	21	110	1.859163443	GO:1903557 positive regulation of tumor necrosis factor superfamily cytokine production	http://amigo.geneontology.org/amigo/term/GO:1903557	Ccr7 Il33 Tlr3 Spon2 Tlr9 Il12b Ifih1 Cd2 Arhgef2 Ephb2 Btk Ccl3 Mmp8 Ly96 Card9 Ripk2 Sphk2 Oas1c Il6 Il18 Lilra5
0.069597955	16	76	2.0502053	GO:0000281 mitotic cytokinesis	http://amigo.geneontology.org/amigo/term/GO:0000281	Cep55 Mitd1 Anln Birc5 Aurkb Cdca8 Exoc1 Kif20a Chmp2b Stmn1 Cenpa Plk1 Kif4 Lzts2 Cul7 Chmp1b
0.069597955	3	4	7.303856383	GO:0006598 polyamine catabolic process	http://amigo.geneontology.org/amigo/term/GO:0006598	Paox Sat1 Dhps
0.069597955	12	50	2.337234043	GO:0007019 microtubule depolymerization	http://amigo.geneontology.org/amigo/term/GO:0007019	Stmn4 Nckap5l Stmn1 Nckap5 Kif18b Map1b Spef1 Tpx2 Arhgef2 Kif2c Mid1ip1 Smn1
0.069597955	3	4	7.303856383	GO:0014022 neural plate elongation	http://amigo.geneontology.org/amigo/term/GO:0014022	Dvl2 Vangl2 Dvl1
0.069597955	3	4	7.303856383	GO:0022007 convergent extension involved in neural plate elongation	http://amigo.geneontology.org/amigo/term/GO:0022007	Dvl2 Vangl2 Dvl1
0.069597955	3	4	7.303856383	GO:0070342 brown fat cell proliferation	http://amigo.geneontology.org/amigo/term/GO:0070342	Dio3 Sqstm1 Fgf16
0.069597955	52	349	1.451004897	GO:0070371 ERK1 and ERK2 cascade	http://amigo.geneontology.org/amigo/term/GO:0070371	Ccl3 Dusp3 Ccl24 Ccl11 Cd4 Ccl20 Xcl1 Ptpn22 Ccl22 Ccl17 Ccl5 Dnajc27 F2rl1 Ephb2 Spry1 Ripk2 Gper1 Map2k7 Epha2 Zfp36l1 Adipoq Map3k12 Nelfe Fn1 Htr2b Marco Bmp2 Fbxw7 Dusp4 Ramp3 Npsr1 Gpr183 Camk2d Chil1 C5ar2 Arhgap8 Lif Tlr9 Rap1b Card9 Iqgap3 Emilin1 Abca7 Cavin3 Hesx1 Nlrp12 Epor C3 Vegfb Il6 Ccr1 Rara
0.069597955	31	184	1.640721361	GO:0071706 tumor necrosis factor superfamily cytokine production	http://amigo.geneontology.org/amigo/term/GO:0071706	Ptpn22 Ccr7 Il33 Tlr3 Spon2 Tlr9 Il12b Trim27 Adipoq Ifih1 Cd2 Arhgef2 Ephb2 Btk Ltf Rara C5ar2 Ccl3 Il27ra Mmp8 Ly96 Card9 Foxp3 Ripk2 Gpr18 Sphk2 Oas1c Il6 Clec4b1 Il18 Lilra5
0.069597955	3	4	7.303856383	GO:0090233 negative regulation of spindle checkpoint	http://amigo.geneontology.org/amigo/term/GO:0090233	Cdt1 Mad2l1bp Prap1
0.069597955	3	4	7.303856383	GO:0097029 mature conventional dendritic cell differentiation	http://amigo.geneontology.org/amigo/term/GO:0097029	F2rl1 Prtn3 Ccr7
0.069597955	3	4	7.303856383	GO:0140499 negative regulation of mitotic spindle assembly checkpoint signaling	http://amigo.geneontology.org/amigo/term/GO:0140499	Cdt1 Mad2l1bp Prap1
0.069597955	3	4	7.303856383	GO:1902426 deactivation of mitotic spindle assembly checkpoint	http://amigo.geneontology.org/amigo/term/GO:1902426	Cdt1 Mad2l1bp Prap1
0.069597955	31	184	1.640721361	GO:1903555 regulation of tumor necrosis factor superfamily cytokine production	http://amigo.geneontology.org/amigo/term/GO:1903555	Ptpn22 Ccr7 Il33 Tlr3 Spon2 Tlr9 Il12b Trim27 Adipoq Ifih1 Cd2 Arhgef2 Ephb2 Btk Ltf Rara C5ar2 Ccl3 Il27ra Mmp8 Ly96 Card9 Foxp3 Ripk2 Gpr18 Sphk2 Oas1c Il6 Clec4b1 Il18 Lilra5
0.070224635	10	38	2.562756626	GO:0001835 blastocyst hatching	http://amigo.geneontology.org/amigo/term/GO:0001835	Pemt Smarcb1 Asf1b Smarca4 Lpar6 Smim14 Suv39h1 Hs3st6 Bcor Ccdc24
0.070224635	26	147	1.722451392	GO:0009411 response to UV	http://amigo.geneontology.org/amigo/term/GO:0009411	Ddb2 Ercc1 Trp53inp1 Xpc Casp3 Map2k7 Il12b Mmp9 Aurkb Opn3 Dtl Pold1 Pclaf Mmp3 Trp53i13 Npm1 Cdkn2d Casp7 Pmaip1 Usf1 Rad18 Chek1 Tipin Prkaa1 Fbxw7 Usp28
0.070224635	10	38	2.562756626	GO:0035188 hatching	http://amigo.geneontology.org/amigo/term/GO:0035188	Pemt Smarcb1 Asf1b Smarca4 Lpar6 Smim14 Suv39h1 Hs3st6 Bcor Ccdc24
0.070224635	10	38	2.562756626	GO:0036475 neuron death in response to oxidative stress	http://amigo.geneontology.org/amigo/term/GO:0036475	Oxr1 Slc7a11 Tbc1d24 Trpm2 Fbxw7 Mcl1 Atf4 Arl6ip5 Ralbp1 Atg7
0.070224635	11	44	2.434618794	GO:0051281 positive regulation of release of sequestered calcium ion into cytosol	http://amigo.geneontology.org/amigo/term/GO:0051281	Calm1 Npsr1 Clec4b1 Casq1 Ntsr1 Cxcl9 Cemip Gper1 Hap1 Cxcr3 Xcl1
0.070224635	10	38	2.562756626	GO:0071684 organism emergence from protective structure	http://amigo.geneontology.org/amigo/term/GO:0071684	Pemt Smarcb1 Asf1b Smarca4 Lpar6 Smim14 Suv39h1 Hs3st6 Bcor Ccdc24
0.070224635	35	215	1.585333168	GO:1902115 regulation of organelle assembly	http://amigo.geneontology.org/amigo/term/GO:1902115	Phf23 Odf2 Hspa1b Hspa1a Ralb Chmp2b Evi5l Pip4k2b Nptx1 Pip4k2a Lrsam1 C9orf72 Tesk1 Stil Rnf4 Ppp1r35 Plk1 Becn1 Kif15 Adamts16 Npm1 Nbdy Moap1 Chmp1b Prkaa1 Hap1 Ehmt2 Mak Arhgef2 Dzip1 Ift46 Tchp Vps11 Map4 Abi3
0.070224635	72	514	1.364144383	GO:1902532 negative regulation of intracellular signal transduction	http://amigo.geneontology.org/amigo/term/GO:1902532	Dusp3 Bcl2l1 Akt1s1 Ajuba Ptpn22 Gpatch3 Kctd13 Dusp4 Sesn3 Nlrp3 Arhgap44 Trim59 Spry1 Dusp8 Bank1 Mcl1 Nlrp12 Adipoq Efna1 Ephb2 Vgll4 Aida Foxm1 Epha2 Cdt1 Mmp9 Sfrp5 F2rl1 Xdh Stat1 Bmp2 Mecom Gba Stmn1 Rhoh Ybx3 Uri1 Ddias Rasa3 Thoc5 Mad2l1bp Sh3bp4 Spred3 Cblc Nop53 Snai1 Tnip3 Lax1 Gper1 Sh3rf2 Cd2ap Tank Cdkn2d Itgb1 Hdac1 Lif Tlr9 Actn3 Dyrk3 Hells Optn Rassf2 Emilin1 Abca7 Trim67 Cavin…
0.070372101	17	83	1.994627446	GO:0022406 membrane docking	http://amigo.geneontology.org/amigo/term/GO:0022406	Rab3b Stxbp2 Stx1a Stx8 Stx6 Stxbp1 Stxbp3 Vps11 Vps18 Stx19 Gramd2 Exoc1 Ppfia3 Calm1 Vmp1 Cep83 Ralb
0.070372101	14	63	2.164105595	GO:0032731 positive regulation of interleukin-1 beta production	http://amigo.geneontology.org/amigo/term/GO:0032731	Ifi205 Ccr7 Nlrp1b Mefv Nlrp3 Naip5 F2rl1 Nlrc4 Ripk2 Gbp5 Ccl3 Egr1 Il6 Lilra5
0.070372101	22	118	1.815647914	GO:0045582 positive regulation of T cell differentiation	http://amigo.geneontology.org/amigo/term/GO:0045582	Smarcb1 Smarcd1 Smarca4 Smarcc1 Ccr7 Smarcd2 Wnt10b Il6 Foxp3 Il7 Rhoh Cd27 Rara Il4i1 Zmiz1 Cbfb Nlrp3 Egr3 Il18 Ripk2 Runx3 Gimap3
0.071113922	36	223	1.572130522	GO:0002768 immune response-regulating cell surface receptor signaling pathway	http://amigo.geneontology.org/amigo/term/GO:0002768	Cd79a Dusp3 Sh2b2 Cd247 Blk Fyn Themis3 Ptpn22 Stap1 Cd79b Cmklr1 Fpr1 Lax1 Fpr2 C5ar2 Cd8a Sppl3 Clec4e Prkch Ms4a1 Ctla4 Rab29 Nfatc2 Bcl10 Btk Rftn1 Rnf31 Btla Fcho1 Elf1 Klrk1 Clec2i Ccr7 Foxp3 Ripk2 Fcna
0.071991314	44	286	1.49822695	GO:0051924 regulation of calcium ion transport	http://amigo.geneontology.org/amigo/term/GO:0051924	Calm1 Casq1 Stac2 Cacnb1 Stim1 Npsr1 Gramd2 Ms4a1 Clec4b1 Cacna1d Vmp1 Adora2a Rgs9 Trim27 Cd4 Efhb Diaph1 Gpr35 Ntsr1 Ptpn22 Gem Slc9a1 Cxcl9 Jak3 Trpc6 Wfs1 Ramp3 Tlr9 Cemip Gper1 Camk2d Fyn Cracr2b Hap1 Atp2c2 Sphk2 Ccr1 Ccl5 Gimap3 Cxcr3 Ahnak Lilra5 Ccl3 Xcl1
0.072158541	46	302	1.483343901	GO:0007162 negative regulation of cell adhesion	http://amigo.geneontology.org/amigo/term/GO:0007162	Dusp3 Ptpn22 Plxnd1 Plxna3 Vsig4 Lax1 Cd80 Tbx21 Adora2a Lag3 Foxp3 Cebpb Nrarp Lrrc32 Hfe B4galnt2 Meltf Adipoq Twsg1 Ctla4 Jag1 Bmp2 Ephb2 Tmem131l Serpine1 Efna5 Adam10 Rnd1 Il4i1 Ap1ar Tspan32 Jam2 Loxl3 Prdx2 Scrib Cyp1b1 Smad7 Swap70 Casp3 Cbfb Il20rb Dact2 Runx3 Tnc Gimap3 Xcl1
0.072653418	31	185	1.631852597	GO:0042129 regulation of T cell proliferation	http://amigo.geneontology.org/amigo/term/GO:0042129	Il12rb1 Il27ra Ptpn22 Vsig4 Cd80 Ccr7 Il12b Xcl1 Tnfrsf9 Foxp3 Cebpb Lrrc32 Twsg1 Cd6 Ctla4 Jak3 Tmem131l Il18 Il4i1 Tspan32 Cd244a Scrib Clec2i Casp3 Ripk2 Il20rb Dhps Cd4 Il6 Cd209a Ccl5
0.07289993	27	155	1.696379547	GO:0050921 positive regulation of chemotaxis	http://amigo.geneontology.org/amigo/term/GO:0050921	Akirin1 Vegfb Xcl1 Fgf16 F7 Vegfc Ccl5 Cmklr1 F2rl1 Artn Smoc2 Pla2g7 Ccr1 Cxcr2 Serpine1 Ccr7 Adam10 Zfp580 Mospd2 Swap70 Megf8 Cxcl13 Fn1 Sell Trem1 Cxcr3 Ccl3
0.073892042	15	70	2.086816109	GO:0051310 metaphase plate congression	http://amigo.geneontology.org/amigo/term/GO:0051310	Nuf2 Ccnb1 Spdl1 Birc5 Aurkb Cdca8 Chmp2b Cdt1 Dctn2 Gem Kif2c Kif22 Becn1 Cenpe Chmp1b
0.074524185	32	193	1.614669459	GO:0140013 meiotic nuclear division	http://amigo.geneontology.org/amigo/term/GO:0140013	Tex15 Trip13 Sgo2a Nuf2 Rad51 Ttk Eme1 Bub1b Espl1 Cenps Syce2 Syce1 Birc5 Fzr1 Ccnb2 Lif Osm Chfr Rad51ap1 Npm2 Ccne1 Ncaph Ehmt2 Washc1 Sirt7 Aurka Plk1 Siah1a Zscan21 Ago4 Camk2b Topbp1
0.074746018	221	1825	1.179289323	GO:1901700 response to oxygen-containing compound	http://amigo.geneontology.org/amigo/term/GO:1901700	Prdx2 Nos2 Ly6c2 Cxcl13 Lrp5 Scd3 Scd2 Ly96 Nr4a2 Lpin3 Hsd3b1 Slc2a1 Rragc Cxcl3 Cxcl9 Nfkbib Lamtor1 Leprotl1 Sesn3 Cyp11a1 Ovca2 Edem2 Tnip3 Erfe Rap1b Gper1 S100a8 Htr1d Ly6g6d Cd80 Cyp11b1 Fbxo6 Dnmt1 Il12b Sh2b2 Bcl2l1 Trpm2 Ehmt2 Abca1 Mmp9 Hcn2 Cmpk2 Nfkbia Zfp36l1 Adipoq Wnt10b Il6 Col3a1 Sell Jag1 Ptpn22 Stxbp3 Nfkb1 Trp53inp1 Stap1 Areg Col1a2 Klrk1 Itpr2 Mt1 Smarcc1 Nlrp3 Nudt15 Gramd…
0.074892472	127	988	1.251808044	GO:0044087 regulation of cellular component biogenesis	http://amigo.geneontology.org/amigo/term/GO:0044087	Ephb2 Napa Phf23 Akirin1 Odf2 Gpatch4 Tesk1 Limk1 Dock11 Resf1 Ormdl3 Kank3 Gm14137 Syndig1 Tmsb15b1 Hspa1b Hspa1a Ccr7 Hip1r Stxbp5 F2rl1 Wnt10b Cxcl13 Ldb1 Stmn1 Wnt7a Rhod Efna5 Sphk2 Nr1h2 Dnmt1 Ralb Ccl24 Chmp2b Epha2 Cdt1 Trpm2 Evi5l Fhod1 Prune1 Pip4k2b Ccl11 Sptb Prkch Wars Ajuba Has2 Rhoq Cdk2 Nptx1 Pip4k2a Lrsam1 Stxbp1 Traf2 Gba C9orf72 Stil Rnf4 Mapre3 Ppp1r35 Lcmt1 Plk1 Nectin1 Arhga…
0.07536288	49	327	1.459282213	GO:0070372 regulation of ERK1 and ERK2 cascade	http://amigo.geneontology.org/amigo/term/GO:0070372	Ccl3 Dusp3 Ccl24 Ccl11 Cd4 Ccl20 Xcl1 Ptpn22 Ccl22 Ccl17 Ccl5 Dnajc27 F2rl1 Ephb2 Spry1 Ripk2 Gper1 Map2k7 Epha2 Adipoq Map3k12 Nelfe Fn1 Htr2b Marco Bmp2 Fbxw7 Dusp4 Ramp3 Npsr1 Gpr183 Camk2d Chil1 C5ar2 Arhgap8 Lif Tlr9 Rap1b Card9 Emilin1 Abca7 Cavin3 Nlrp12 Epor C3 Vegfb Il6 Ccr1 Rara
0.07544411	8	27	2.885474127	GO:0001956 positive regulation of neurotransmitter secretion	http://amigo.geneontology.org/amigo/term/GO:0001956	Cacna1d Adora2a Stxbp1 Stx1a Slc4a8 Bcl2l1 Sphk1 Gper1
0.07544411	8	27	2.885474127	GO:0090077 foam cell differentiation	http://amigo.geneontology.org/amigo/term/GO:0090077	Samd1 Alox8 Nfkbia Adipoq Stat1 Soat1 Prkch Il18
0.075690336	33	201	1.598854134	GO:0022408 negative regulation of cell-cell adhesion	http://amigo.geneontology.org/amigo/term/GO:0022408	Dusp3 Ptpn22 Vsig4 Lax1 Cd80 Tbx21 Adora2a Lag3 Foxp3 Cebpb Nrarp Lrrc32 Hfe B4galnt2 Adipoq Twsg1 Ctla4 Jag1 Bmp2 Tmem131l Il4i1 Tspan32 Loxl3 Prdx2 Scrib Smad7 Swap70 Casp3 Cbfb Il20rb Runx3 Gimap3 Xcl1
0.075815387	16	77	2.023579258	GO:0044773 mitotic DNA damage checkpoint signaling	http://amigo.geneontology.org/amigo/term/GO:0044773	Cdk1 Rad9a Topbp1 Dtl Eme1 Clspn Ticrr Fzr1 Donson Rpa2 Plk1 Chek1 Tipin Nop53 Xpc Prap1
0.076242126	80	584	1.334037696	GO:2000147 positive regulation of cell motility	http://amigo.geneontology.org/amigo/term/GO:2000147	Akirin1 Vegfb Xcl1 Tacr3 Sema4b Fgf16 F7 Vegfc Cfap20 Sema3f Ccl5 Cmklr1 Fam83h F2rl1 Wnt7a Itga5 Ccl24 Epha2 Fut1 Rab25 Mmp9 Sparc Akt3 Ccl11 Tert Ccdc25 Has2 Adamts1 Abcc1 Smoc2 Pla2g7 Cyp1b1 Diaph1 Ccr1 Itgb1 Ccl20 Cxcr2 Fn1 Acvr1 Itga4 S100a11 Ephb2 Maz Lyve1 Tbc1d24 Wdr62 Serpine1 Ccr7 Rhod Snai1 Rhoj Cemip Jam2 Gper1 Camk2d Adam10 Zfp580 Sh3rf2 Mospd2 Sphk1 Actg1 Cass4 Insl3 Bmp2 Arhgef2 Sw…
0.077045046	34	209	1.58424955	GO:0043122 regulation of I-kappaB kinase/NF-kappaB signaling	http://amigo.geneontology.org/amigo/term/GO:0043122	Traf3 Trim27 Optn Card9 Traf2 Ltbr Trim59 Ripk2 Trim30b Trim12c Trim6 Nlrp12 Adipoq Tlr3 Sqstm1 F2rl1 Cd4 Stat1 Htr2b Bcl10 Rhoh Ltf Tnip3 Tlr9 Rnf31 Tank Nkiras2 Fyn Hdac1 Nfkbib Ajuba Sphk2 Card6 Ticam2
0.077840704	20	105	1.854947653	GO:0032602 chemokine production	http://amigo.geneontology.org/amigo/term/GO:0032602	F2rl1 Il33 Il6 Ticam2 Alox8 Adipoq Il6ra Tlr3 Il7 Tlr7 Tlr9 Epha2 Eif2ak2 Card9 Egr1 Ripk2 Oas1c Mefv Il18 Ccl5
0.077840704	20	105	1.854947653	GO:0032642 regulation of chemokine production	http://amigo.geneontology.org/amigo/term/GO:0032642	F2rl1 Il33 Il6 Ticam2 Alox8 Adipoq Il6ra Tlr3 Il7 Tlr7 Tlr9 Epha2 Eif2ak2 Card9 Egr1 Ripk2 Oas1c Mefv Il18 Ccl5
0.077969403	18	91	1.926291793	GO:0007492 endoderm development	http://amigo.geneontology.org/amigo/term/GO:0007492	Dusp4 Zfp36l1 Hdac1 Mesp1 Itga5 Mmp8 Mmp9 Fn1 Lamb3 Col5a1 Itga4 Col11a1 Col4a2 Inhba Gdf3 Ldb1 Leo1 Ssbp3
0.078499009	14	64	2.130291445	GO:2000107 negative regulation of leukocyte apoptotic process	http://amigo.geneontology.org/amigo/term/GO:2000107	Bcl2l1 Efna1 Hsh2d Aurkb Cxcr2 Bcl10 Ormdl3 Slc46a2 Pdcd1 Vhl Ccl5 Cd27 Il18 Ccr7
0.07869594	5	12	4.057697991	GO:0002182 cytoplasmic translational elongation	http://amigo.geneontology.org/amigo/term/GO:0002182	Rplp2 Dph7 Dph5 Rplp2-ps1 Aars
0.07869594	43	280	1.495551545	GO:0006338 chromatin remodeling	http://amigo.geneontology.org/amigo/term/GO:0006338	Chaf1a Dmap1 Cenpv Yeats4 Mis18a Kdm4b Hells Cfdp1 Npm2 Npm1 Oip5 Smarcb1 Smarcd1 Bcl7b Bcl7c Smarca4 Smarcc1 Brd9 Smarcd2 Mcm2 Asf1b Pabpc1l Daxx Tfpt Dnajc9 Hdac1 Ino80b Ino80e Ttf2 Baz1a Gatad2a Tspyl2 Ercc6l Grwd1 Set Mta2 Tspyl3 Scmh1 Padi4 Rnf8 Morc2a Hmg20b Riox1
0.07869594	36	225	1.558156028	GO:0007160 cell-matrix adhesion	http://amigo.geneontology.org/amigo/term/GO:0007160	Itga5 Itgb7 Cd96 Itgb1 Fn1 Itgbl1 Msln Itgad Col5a3 Ldb1 Rhod Bcam Ddr1 Actn3 Fut1 Col3a1 Itga4 Jag1 Pip5k1a Emilin1 Thsd1 Itga11 Tesk2 Dapk3 Serpine1 Tecta S100a10 Efna5 Actn2 Actg1 Dusp3 Ajuba Zyx Plekha2 Trem1 Cntn2
0.07869594	5	12	4.057697991	GO:0090179 planar cell polarity pathway involved in neural tube closure	http://amigo.geneontology.org/amigo/term/GO:0090179	Dvl2 Dvl1 Ptk7 Vangl2 Fzd2
0.07869594	5	12	4.057697991	GO:2000317 negative regulation of T-helper 17 type immune response	http://amigo.geneontology.org/amigo/term/GO:2000317	Tbx21 Foxp3 Il27ra Loxl3 Smad7
0.079200361	9	33	2.655947776	GO:0002063 chondrocyte development	http://amigo.geneontology.org/amigo/term/GO:0002063	Rflnb Smad7 Pthlh Hoxa11 Axin2 Rarg Sulf1 Poc1a Col11a1
0.079200361	9	33	2.655947776	GO:0009303 rRNA transcription	http://amigo.geneontology.org/amigo/term/GO:0009303	Tcof1 Smarcb1 Pwp1 Sirt7 Smarca4 Ddx11 Nop53 Npm1 Ang
0.079200361	11	45	2.380516154	GO:1905521 regulation of macrophage migration	http://amigo.geneontology.org/amigo/term/GO:1905521	Akirin1 Cmklr1 Abr Cnn2 Mmp28 Emilin1 Stap1 Cd200r1 Ccl5 Trem1 Ccr7
0.080062209	58	402	1.405053633	GO:0042060 wound healing	http://amigo.geneontology.org/amigo/term/GO:0042060	Blk Anxa6 Fn1 F7 Myof Dsp Emilin1 S100a10 Ahnak Entpd1 Itga5 Vwf Ddr1 Chmp2b F2rl1 Anxa8 Myh9 Smoc2 Il33 Habp2 Itgb1 Col3a1 Stxbp1 Col5a1 Stxbp3 Ephb2 Wnt7a Casp3 Tspan8 Serpine1 Trim72 Cd109 Pla2g4a Bloc1s3 Serpina10 Actg1 Insl3 Chmp1b Scrib Ptk7 Vangl2 Tspan32 Clec10a Fkbp10 Cnn2 Prdx2 Gna13 Ajuba Gnaq Slc7a11 Arhgef19 Vps33b Nbeal2 C3 Vegfb Il6 Il6ra Mustn1
0.080162492	10	39	2.497044917	GO:0001773 myeloid dendritic cell activation	http://amigo.geneontology.org/amigo/term/GO:0001773	Dcstamp Pilrb1 Tspan32 Cd244a Batf3 Ltbr Batf Batf2 Klrk1 Gimap3
0.080162492	10	39	2.497044917	GO:0043368 positive T cell selection	http://amigo.geneontology.org/amigo/term/GO:0043368	Cd3g Cd3d Tbx21 Il6 Il6ra Ly9 Loxl3 Batf Tox Foxp3
0.080343038	34	210	1.576705505	GO:0002429 immune response-activating cell surface receptor signaling pathway	http://amigo.geneontology.org/amigo/term/GO:0002429	Cd79a Dusp3 Sh2b2 Cd247 Blk Fyn Themis3 Ptpn22 Stap1 Cd79b Cmklr1 Fpr1 Lax1 Fpr2 C5ar2 Cd8a Sppl3 Prkch Ms4a1 Ctla4 Rab29 Nfatc2 Bcl10 Btk Rftn1 Rnf31 Fcho1 Elf1 Klrk1 Clec2i Ccr7 Foxp3 Ripk2 Fcna
0.080343038	39	249	1.525303341	GO:0002703 regulation of leukocyte mediated immunity	http://amigo.geneontology.org/amigo/term/GO:0002703	Blk Klrk1 Tbx21 Il12b Xcl1 Stap1 Hmces Lag3 Clec2d Klrb1c Tlr3 Tlr9 H2-T23 Klrb1b Hfe Ahr F2rl1 Stxbp1 Traf2 Btk Il18 Foxp3 Il4i1 Abr Lta Il27ra Fcer2a Cd96 Parp3 C3 Il6 Smad7 Slc15a4 Nlrp3 Il20rb Sphk2 Exosc6 Stxbp2 Gimap3
0.080343038	50	337	1.444877623	GO:0042742 defense response to bacterium	http://amigo.geneontology.org/amigo/term/GO:0042742	Wfdc18 Gsdma Wfdc2 Nos2 Naip1 Gbp9 Ltf Nlrc4 Trem1 Wfdc12 Defb1 Naip5 Ang Naip6 Pglyrp2 Gbp6 Klrk1 Ssc5d Spon2 Il18 Il12b Coch F2rl1 Rnase6 Optn Emilin1 Serpine1 Vgf Stab1 Defb36 Tlr9 Rnf31 Tlr5 Adamts4 Lta Il27ra Epha2 Cd4 Tfeb Card9 Clec4e Nlrp3 Ripk2 Cebpb Irgm2 Rnf213 Oas1c Cxcl13 Nlrp10 Igtp
0.080343038	15	71	2.057424333	GO:0090307 mitotic spindle assembly	http://amigo.geneontology.org/amigo/term/GO:0090307	Tpx2 Togaram2 Hspa1b Hspa1a Birc5 Aurkb Cdca8 Mybl2 Chmp2b Kif2a Plk1 Kif4 Aaas Kif15 Chmp1b
0.080343038	15	71	2.057424333	GO:2000514 regulation of CD4-positive alpha-beta T cell activation	http://amigo.geneontology.org/amigo/term/GO:2000514	Ccr7 Tbx21 Il6 Xcl1 Foxp3 Twsg1 Rara Loxl3 Smad7 Cbfb Nlrp3 Il18 Ripk2 Runx3 Gimap3
0.081877817	21	113	1.809805121	GO:0002377 immunoglobulin production	http://amigo.geneontology.org/amigo/term/GO:0002377	Xcl1 Hmces Swap70 Ctnnbl1 Ephb2 Btk Tlr9 Il33 Tbx21 Ercc1 Il27ra Parp3 Il6 Traf2 Slc15a4 Batf Foxp3 Exo1 Rnf8 Exosc6 Cd27
0.081877817	21	113	1.809805121	GO:0035710 CD4-positive alpha-beta T cell activation	http://amigo.geneontology.org/amigo/term/GO:0035710	Ccr7 Tbx21 Il6 Xcl1 Il6ra Foxp3 Il12b Ly9 Twsg1 Rara Loxl3 Smad7 Cbfb Nlrp3 Batf Il18 Ripk2 Tox Gpr183 Runx3 Gimap3
0.081877817	13	58	2.182761678	GO:0045620 negative regulation of lymphocyte differentiation	http://amigo.geneontology.org/amigo/term/GO:0045620	Tbx21 Hmgb3 Nrarp Ctla4 Tmem131l Foxp3 Loxl3 Prdx2 Smad7 Lag3 Cbfb Runx3 Pglyrp2
0.081877817	27	157	1.674769616	GO:0097530 granulocyte migration	http://amigo.geneontology.org/amigo/term/GO:0097530	Ccl3 Ccl24 Ccl11 Akirin1 Cxcl13 Ccl20 Cxcr2 Xcl1 Rhoh Cxcl3 Cxcl9 Ccl22 Ccl17 Ccl5 Cmklr1 Trem1 S100a8 Ccr7 Hrh1 Cklf Prtn3 Mospd2 C5ar2 Prex1 Il17rc Fut4 Sell
0.081877817	21	113	1.809805121	GO:2000027 regulation of animal organ morphogenesis	http://amigo.geneontology.org/amigo/term/GO:2000027	Dvl2 Vangl2 Dvl1 Sulf1 Wnt10a Bmp2 Mesp1 Nkd1 Tnfrsf11b Wnt7a Spry1 Ptk7 Hoxa11 Fzd2 Celsr3 Sox8 Sapcd2 Pax8 Mks1 Hoxb7 Spef1
0.082262661	6	17	3.437108886	GO:0000212 meiotic spindle organization	http://amigo.geneontology.org/amigo/term/GO:0000212	Tubg1 Myh9 Ccnb2 Aurka Washc1 Espl1
0.082262661	6	17	3.437108886	GO:0002295 T-helper cell lineage commitment	http://amigo.geneontology.org/amigo/term/GO:0002295	Tbx21 Il6 Il6ra Ly9 Loxl3 Batf
0.082262661	6	17	3.437108886	GO:0006337 nucleosome disassembly	http://amigo.geneontology.org/amigo/term/GO:0006337	Smarcb1 Smarcd1 Smarca4 Smarcc1 Grwd1 Smarcd2
0.082262661	6	17	3.437108886	GO:0016045 detection of bacterium	http://amigo.geneontology.org/amigo/term/GO:0016045	Naip1 Ssc5d Nlrc4 Naip5 Naip6 Pglyrp2
0.082262661	20	106	1.837448147	GO:0032755 positive regulation of interleukin-6 production	http://amigo.geneontology.org/amigo/term/GO:0032755	Tlr7 Tlr9 Il33 Tlr3 Spon2 Ticam2 Nos2 F2rl1 Ifih1 Card9 Il6ra Arhgef2 Btk Mmp8 Il17rc Ripk2 Sphk2 Il6 Nlrp10 Lilra5
0.082262661	6	17	3.437108886	GO:0035872 nucleotide-binding domain leucine rich repeat containing receptor signaling pathway	http://amigo.geneontology.org/amigo/term/GO:0035872	Ptpn22 Nfkbia Slc15a4 Slc46a2 Ripk2 Igtp
0.082262661	6	17	3.437108886	GO:0060026 convergent extension	http://amigo.geneontology.org/amigo/term/GO:0060026	Dvl2 Vangl2 Dvl1 Ptk7 Mesp1 Nkd1
0.082262661	6	17	3.437108886	GO:1901970 positive regulation of mitotic sister chromatid separation	http://amigo.geneontology.org/amigo/term/GO:1901970	Birc5 Aurkb Cdca8 Cdt1 Mad2l1bp Prap1
0.082262661	6	17	3.437108886	GO:2001185 regulation of CD8-positive alpha-beta T cell activation	http://amigo.geneontology.org/amigo/term/GO:2001185	Ptpn22 Hfe Cd244a Cbfb Runx3 Xcl1
0.082568957	19	99	1.869000287	GO:0048525 negative regulation of viral process	http://amigo.geneontology.org/amigo/term/GO:0048525	Oas1c Trim27 Ifitm3 Ifitm2 Rnasel Trim59 Eif2ak2 Stat1 Ifih1 Trim21 Ltf Trim6 Resf1 Morc2a Ciita Fam111a Ccl5 Trim15 Trim12c
0.083428288	34	211	1.569232967	GO:0002757 immune response-activating signal transduction	http://amigo.geneontology.org/amigo/term/GO:0002757	Cd79a Dusp3 Sh2b2 Cd247 Blk Fyn Themis3 Ptpn22 Stap1 Cd79b Cmklr1 Fpr1 Lax1 Fpr2 C5ar2 Cd8a Sppl3 Prkch Ms4a1 Ctla4 Rab29 Nfatc2 Bcl10 Btk Rftn1 Rnf31 Fcho1 Elf1 Klrk1 Clec2i Ccr7 Foxp3 Ripk2 Fcna
0.083428288	40	258	1.509841113	GO:0051091 positive regulation of DNA-binding transcription factor activity	http://amigo.geneontology.org/amigo/term/GO:0051091	Trim27 Traf2 Crtc2 Crtc3 Tlr9 Trim15 Trim30b Pprc1 Trim12c Trim6 Wnt10b Lrp5 Card9 Bcl10 Hmgn3 Smarcb1 Dvl2 Prkch Eif2ak2 Fosl1 Cops5 Bmp2 Ntsr1 Arhgef2 Trim21 Smarca4 Ltf Zc4h2 Nlrc4 Il18 Ripk2 Rnf31 Fzd2 Npm1 Sphk1 Lrp8 Tlr3 Cacna1d Il6 Nlrp3
0.083428288	55	379	1.413235184	GO:1901214 regulation of neuron death	http://amigo.geneontology.org/amigo/term/GO:1901214	Bcl2l1 Akt1s1 Oxr1 Slc7a11 Mt1 Tbc1d24 Tigar Btbd10 Gpr75 Cebpb Efnb2 Daxx Map2k7 Il27ra Trpm2 Mybl2 Adora2a Tert Abcc1 Agap2 Slc23a2 Gba Fbxw7 Casp3 Nenf Egr1 Mcl1 Wfs1 Atf4 Dnajc5 Ccl3 Fyn Pcdhgc3 Birc5 Map3k12 Pmaip1 Stxbp1 Nr4a2 Kdm2b Plxnd1 Aars Musk Nrbp2 Prdx2 Epor Cd200r1 Ralbp1 Vegfb Il6 Optn Atg7 Ccl5 Il18 Set Npm1
0.083540541	4	8	4.869237589	GO:0031848 protection from non-homologous end joining at telomere	http://amigo.geneontology.org/amigo/term/GO:0031848	Pot1b Ercc1 Acd Xrcc1
0.083540541	4	8	4.869237589	GO:0034165 positive regulation of toll-like receptor 9 signaling pathway	http://amigo.geneontology.org/amigo/term/GO:0034165	Ptpn22 Slc15a4 Tlr9 Treml4
0.083540541	4	8	4.869237589	GO:0035747 natural killer cell chemotaxis	http://amigo.geneontology.org/amigo/term/GO:0035747	Xcl1 Klrk1 Ccl5 Ccl3
0.083540541	4	8	4.869237589	GO:0061909 autophagosome-lysosome fusion	http://amigo.geneontology.org/amigo/term/GO:0061909	Atp13a2 Rubcnl Pip4k2b Pip4k2a
0.083540541	4	8	4.869237589	GO:0072197 ureter morphogenesis	http://amigo.geneontology.org/amigo/term/GO:0072197	Sox8 Mecom Emx2 Lzts2
0.083540541	4	8	4.869237589	GO:1902423 regulation of attachment of mitotic spindle microtubules to kinetochore	http://amigo.geneontology.org/amigo/term/GO:1902423	Birc5 Aurkb Cdca8 Becn1
0.083540541	4	8	4.869237589	GO:1902425 positive regulation of attachment of mitotic spindle microtubules to kinetochore	http://amigo.geneontology.org/amigo/term/GO:1902425	Birc5 Aurkb Cdca8 Becn1
0.083540541	4	8	4.869237589	GO:1904415 regulation of xenophagy	http://amigo.geneontology.org/amigo/term/GO:1904415	Optn Lrsam1 Rnf31 Ripk2
0.083540541	4	8	4.869237589	GO:1904417 positive regulation of xenophagy	http://amigo.geneontology.org/amigo/term/GO:1904417	Optn Lrsam1 Rnf31 Ripk2
0.083540541	4	8	4.869237589	GO:2000501 regulation of natural killer cell chemotaxis	http://amigo.geneontology.org/amigo/term/GO:2000501	Xcl1 Klrk1 Ccl5 Ccl3
0.08383391	12	52	2.247340426	GO:0019083 viral transcription	http://amigo.geneontology.org/amigo/term/GO:0019083	Trim27 Mdfic Smarcb1 Cdk9 Usf1 Gtf2b Hdac1 Trim21 Smarca4 Ctdp1 Ccl5 Ccl3
0.084872993	27	158	1.664169809	GO:0030856 regulation of epithelial cell differentiation	http://amigo.geneontology.org/amigo/term/GO:0030856	Mmp9 Wnt10b Jag1 Bmp2 Mesp1 Spry1 Sult2b1 Zfp36l1 Grhl2 Xdh Gdf3 Lif Serpine1 Cldn5 Cebpb Ptch2 Wnt9a Keap1 Grhl1 Alox8 Prkch Pax8 Vhl Esrp1 Cd109 Foxa3 Cul7
0.086541303	8	28	2.782421479	GO:0000737 DNA catabolic process endonucleolytic	http://amigo.geneontology.org/amigo/term/GO:0000737	Dnase2a Dnase1l1 Exog Rexo4 Dffa Apaf1 Il6 Casp3
0.086541303	8	28	2.782421479	GO:0010800 positive regulation of peptidyl-threonine phosphorylation	http://amigo.geneontology.org/amigo/term/GO:0010800	Chil1 Plk1 Ripk2 Cemip Sphk1 Trim6 Trpc6 Igtp
0.086541303	8	28	2.782421479	GO:0046641 positive regulation of alpha-beta T cell proliferation	http://amigo.geneontology.org/amigo/term/GO:0046641	Ptpn22 Xcl1 Cd80 Il12b Il18 Cd244a Ripk2 Il12rb1
0.086541303	62	438	1.378505619	GO:0051656 establishment of organelle localization	http://amigo.geneontology.org/amigo/term/GO:0051656	Hap1 Blk Nop9 Cep83 Llgl1 Lsg1 Nuf2 Myo1d Ccnb1 Pard3b Arfgap3 Npm1 Myo1h Spdl1 Ap1ar Trappc6a Birc5 Aurkb Cdca8 Ap3m2 Trappc4 Exoc1 Borcs6 Myh9 Map4 Armcx3 Chmp2b Cdt1 Wasf1 Dctn2 Itgb1 Cops5 Stxbp1 Itga4 Gem Tesk1 Kif2c Cenpa Kif22 Lat Plk1 Btk Becn1 Atp13a2 Cenpe Bloc1s3 Ptgdr Chmp1b Spry1 Fhod1 Scrib Mark1 Sapcd2 Arhgef2 Mgarp Mcph1 Map1b Sphk2 Tacc1 Stxbp2 Mylk2 Map6
0.086875006	24	136	1.718554443	GO:0032874 positive regulation of stress-activated MAPK cascade	http://amigo.geneontology.org/amigo/term/GO:0032874	Traf3 Traf2 Rassf2 Wnt7a Sh3rf2 Map2k7 Cd27 Tlr3 Mbip F2rl1 Igfbp6 Xdh Card9 Bmp2 Ltbr Arl6ip5 Sphk1 Mmp8 Eif2ak2 Ripk2 Naip1 Naip5 Naip6 Lmnb1
0.087246866	28	166	1.642634367	GO:0031214 biomineral tissue development	http://amigo.geneontology.org/amigo/term/GO:0031214	Srgn Fam20a Rflnb Fam20c Phospho1 Tmem119 Wnt10b Bmp2 Acvr1 Bcor Asgr2 Fam83h Pthlh Cebpb Tspear Tcf7l2 Suv39h1 Axin2 Actn3 Fbn2 Ltbp3 Col1a2 Nectin1 Klf10 Atf4 Ccr1 Stim1 Ltf
0.087246866	11	46	2.328765803	GO:0042088 T-helper 1 type immune response	http://amigo.geneontology.org/amigo/term/GO:0042088	Ccr7 Tbx21 Il12b Xcl1 Il18 Il33 Il27ra Ripk2 Nlrp10 Pla2g4a Il12rb1
0.087431787	20	107	1.820275734	GO:2001252 positive regulation of chromosome organization	http://amigo.geneontology.org/amigo/term/GO:2001252	Resf1 Acd Ncapg2 Map2k7 Dnmt1 Cdt1 Aurkb Cdk2 Nabp2 Mad2l1bp Ncaph Ddx11 Ercc1 Tfpt Sgo2a Ino80e Morc2a Slx1b Pot1b Prap1
0.088864426	23	129	1.73631728	GO:0007266 Rho protein signal transduction	http://amigo.geneontology.org/amigo/term/GO:0007266	Gna13 F2rl1 Gpr35 Arhgef2 Kctd13 Nradd Lpar6 Rhoj Gpr18 P2ry10 Gm14137 Gpr174 Col3a1 Abca1 Cavin4 Stmn1 Col1a2 Ophn1 Ctnnal1 Cdc42se1 Itgb1 Vangl2 Ralbp1
0.088864426	17	86	1.925047419	GO:0033627 cell adhesion mediated by integrin	http://amigo.geneontology.org/amigo/term/GO:0033627	Itga5 Itgb7 Itgb1 Itgbl1 Itgad Cxcl13 Emilin1 Epha2 Itga4 Fbn1 Efna1 Itga11 Lif Serpine1 Cyp1b1 Swap70 Ccl5
0.088864426	23	129	1.73631728	GO:1990266 neutrophil migration	http://amigo.geneontology.org/amigo/term/GO:1990266	Ccl3 Ccl24 Ccl11 Cxcl13 Ccl20 Cxcr2 Xcl1 Rhoh Cxcl3 Cxcl9 Ccl22 Ccl17 Ccl5 Trem1 S100a8 Ccr7 Cklf Prtn3 Mospd2 C5ar2 Prex1 Fut4 Sell
0.088864426	17	86	1.925047419	GO:2000781 positive regulation of double-strand break repair	http://amigo.geneontology.org/amigo/term/GO:2000781	Smarcb1 Smarcd1 Bcl7b Bcl7c Smarca4 Smarcc1 Smarcd2 Foxm1 Dmap1 Yeats4 Parp3 Meaf6 Rad51ap1 Fus Morf4l2 Ddx11 Timeless
0.088914874	10	40	2.434618794	GO:0010803 regulation of tumor necrosis factor-mediated signaling pathway	http://amigo.geneontology.org/amigo/term/GO:0010803	Traf2 F2rl1 Adipoq Peli3 Traip Sphk1 Nkiras2 Naip1 Naip5 Naip6
0.088914874	49	332	1.437305071	GO:0050727 regulation of inflammatory response	http://amigo.geneontology.org/amigo/term/GO:0050727	Il33 Xcl1 Nlrp3 Nlrp1b Mefv Adipoq Foxp3 Ctla2a Nfkbia Cd200r1 Zyx Btk Tlr3 Serpine1 Tlr9 Gper1 S100a8 Cd200r4 Nlrp12 Ccl3 Adora2a Lta Cebpb Il12b Ccl24 Mmp8 Abr Abcc1 C3 Pdcd4 Nfkb1 Tnc Stap1 Slc7a2 Ccr7 Daglb Il18 Mcph1 Arel1 Il20rb Nlrp10 Sphk1 Gpr31b Pglyrp2 Il6 Ccl5 Pla2g4a Osm Lilra5
0.088914874	10	40	2.434618794	GO:0070229 negative regulation of lymphocyte apoptotic process	http://amigo.geneontology.org/amigo/term/GO:0070229	Efna1 Hsh2d Aurkb Bcl10 Ormdl3 Slc46a2 Pdcd1 Vhl Cd27 Ccl5
0.088914874	9	34	2.577831665	GO:0070316 regulation of G0 to G1 transition	http://amigo.geneontology.org/amigo/term/GO:0070316	Smarcb1 Smarcd1 Bcl7b Bcl7c Smarca4 Smarcc1 Smarcd2 Rrm1 Orc1
0.090172373	33	205	1.56765698	GO:0001649 osteoblast differentiation	http://amigo.geneontology.org/amigo/term/GO:0001649	Lrp5 Tmem119 Wnt10b Twsg1 Fam20c Jag1 Bmp2 Vegfc Cebpb Cebpd Col11a2 Acvr1 Areg Ltf Smad6 Atf4 Snai1 Sox11 Mef2d Axin2 Epha2 Id4 Sox8 Fbn2 Sirt7 Rassf2 Adar Cbfb Trp53inp2 Riox1 Ifitm3 Il6 Ccl3
0.090172373	142	1130	1.223772987	GO:0043085 positive regulation of catalytic activity	http://amigo.geneontology.org/amigo/term/GO:0043085	Hip1r Ccl3 Apoc2 Tbc1d8 Ddr1 Ccl24 Ephb3 Epha2 Evi5l Gna13 Ccl11 Nos2 Gpihbp1 Ralbp1 Ccl20 Xcl1 Rassf2 Il6ra Ephb2 Arhgef19 Areg Ephb4 Sipa1l3 Rasgrp4 Lat Dock11 Ccl22 Ccl17 Nlrp3 Ccl5 Acd Hip1 Clspn Rapgef4 Tbc1d22a Musk Nlrp1b Psme2b Trib2 Trib1 Ccr7 Map2k7 Mid1ip1 Cacna1d Dvl2 Ajuba Cxcl13 Pmaip1 Rgs16 Bcl10 Vegfc Npm1 Chil1 Rgma Axin2 Calm1 Daxx Il12b Ralb Fcer2a Rplp1 Plin5 Abr Chtf18 Rcn3 A…
0.090930429	30	182	1.605243161	GO:0000910 cytokinesis	http://amigo.geneontology.org/amigo/term/GO:0000910	Cenpv Aurkb Cep55 Mitd1 Aurka Dctn3 Plk1 Anln Birc5 Cdca8 Exoc1 Calm1 Kif20a Chmp2b Bcl2l1 Myh9 Stmn1 Cenpa Kif4 Becn1 Lzts2 Uvrag Cul7 Alkbh4 Cxcr5 Klhl21 Chmp1b Pdxp Washc1 E2f8
0.092436628	24	137	1.70601025	GO:0002702 positive regulation of production of molecular mediator of immune response	http://amigo.geneontology.org/amigo/term/GO:0002702	Ptpn22 Tbx21 Xcl1 Hmces Tlr3 Spon2 Tlr7 F2rl1 Traf2 Ephb2 Btk Il18 Tlr9 Trim6 Il33 Il6 Card9 Nlrp3 Ripk2 Sphk2 Exosc6 Cd244a Gimap3 Cd27
0.092436628	24	137	1.70601025	GO:0044409 entry into host	http://amigo.geneontology.org/amigo/term/GO:0044409	Trim27 Ifitm3 Trim30b Trim12c Ifitm2 Trim6 Trim21 Trim59 Naip5 Tmprss2 Cd4 Cldn6 Jpt2 Npc1 Cd209a Nectin1 Cd209c Dppa1 Siva1 Ctsb Vps18 Uvrag Ciita Rnasek
0.092436628	28	167	1.632798233	GO:0050851 antigen receptor-mediated signaling pathway	http://amigo.geneontology.org/amigo/term/GO:0050851	Cd79a Dusp3 Sh2b2 Cd247 Blk Fyn Themis3 Ptpn22 Stap1 Cd79b Lax1 Cd8a Sppl3 Prkch Ms4a1 Ctla4 Rab29 Nfatc2 Bcl10 Btk Rftn1 Rnf31 Fcho1 Elf1 Clec2i Ccr7 Foxp3 Ripk2
0.092436628	14	66	2.065737159	GO:0070897 transcription preinitiation complex assembly	http://amigo.geneontology.org/amigo/term/GO:0070897	Taf6l Gtf2b Med8 Med22 Med11 Med10 Med4 Med19 Med30 Taf13 Wnt10b Smarcb1 Taf1c Smarca4
0.093814405	76	558	1.3263873	GO:0030335 positive regulation of cell migration	http://amigo.geneontology.org/amigo/term/GO:0030335	Akirin1 Vegfb Xcl1 Sema4b Fgf16 F7 Vegfc Sema3f Ccl5 Cmklr1 Fam83h F2rl1 Wnt7a Itga5 Ccl24 Epha2 Fut1 Rab25 Mmp9 Sparc Akt3 Ccl11 Tert Has2 Adamts1 Abcc1 Smoc2 Pla2g7 Cyp1b1 Diaph1 Ccr1 Itgb1 Ccl20 Cxcr2 Fn1 Acvr1 Itga4 S100a11 Ephb2 Maz Lyve1 Tbc1d24 Wdr62 Serpine1 Ccr7 Rhod Snai1 Rhoj Cemip Jam2 Gper1 Camk2d Adam10 Zfp580 Sh3rf2 Mospd2 Sphk1 Actg1 Cass4 Insl3 Bmp2 Arhgef2 Swap70 Dapk3 Arf6 Fut4…
0.094795425	29	175	1.613804458	GO:0110148 biomineralization	http://amigo.geneontology.org/amigo/term/GO:0110148	Srgn Fam20a Rflnb Fam20c Phospho1 Tmem119 Wnt10b Bmp2 Adora2a Acvr1 Bcor Asgr2 Fam83h Pthlh Cebpb Tspear Tcf7l2 Suv39h1 Axin2 Actn3 Fbn2 Ltbp3 Col1a2 Nectin1 Klf10 Atf4 Ccr1 Stim1 Ltf
0.095775832	7	23	2.96388375	GO:0002115 store-operated calcium entry	http://amigo.geneontology.org/amigo/term/GO:0002115	Stim1 Orai3 Cracr2b Gramd2 Casq1 Efhb Ms4a1
0.096506653	25	145	1.679047444	GO:0031023 microtubule organizing center organization	http://amigo.geneontology.org/amigo/term/GO:0031023	Haus4 Haus8 Cep131 Haus1 Npm1 Haus5 Chmp2b Poc1b Cdk2 Odf2 Aurka Stil Ppp1r35 Plk1 Chek1 Uvrag Wdr62 Pclaf Dzip1 Ccnf Chmp1b Poc1a Mcph1 Ulk4 E2f4
0.096550405	30	183	1.596471341	GO:0002706 regulation of lymphocyte mediated immunity	http://amigo.geneontology.org/amigo/term/GO:0002706	Klrk1 Tbx21 Il12b Xcl1 Hmces Lag3 Clec2d Klrb1c H2-T23 Klrb1b Hfe Ahr Traf2 Btk Il18 Foxp3 Il4i1 Lta Il27ra Fcer2a Cd96 Parp3 C3 Il6 Smad7 Slc15a4 Nlrp3 Il20rb Exosc6 Gimap3
0.096550405	30	183	1.596471341	GO:0048660 regulation of smooth muscle cell proliferation	http://amigo.geneontology.org/amigo/term/GO:0048660	Ptgir Notch3 Mef2d Dnmt1 Il12b Mmp9 Gna13 Mnat1 Tert Adipoq Adamts1 Pdcd4 Tcf7l2 Bmp2 Il6ra Trib1 Ldlrap1 Il18 Gper1 Camk2d Retn Ralbp1 Gnaq Il6 Orc1 Nppb Ccl5 Egr1 Ang Sulf1
0.096550405	18	94	1.864814396	GO:1901992 positive regulation of mitotic cell cycle phase transition	http://amigo.geneontology.org/amigo/term/GO:1901992	Cdc25c Wnt10b Cdt1 Cdk1 Tert Adamts1 Stil Rrm1 Mad2l1bp Dtl Ccnb1 Lsm11 Mblac1 Lsm10 Camk2d Birc5 Prap1 Lmnb1
0.09793633	22	123	1.741841089	GO:0071675 regulation of mononuclear cell migration	http://amigo.geneontology.org/amigo/term/GO:0071675	Akirin1 Xcl1 Ccl5 Cmklr1 Lrch1 Spns2 Stk10 Pla2g7 Ccr1 Ccl20 Itga4 Klrk1 Serpine1 Jam2 Adam10 Mospd2 Il27ra Ccr7 Cd200r1 Cxcl13 Trem1 Ccl3
0.0980969	47	318	1.439334382	GO:0009416 response to light stimulus	http://amigo.geneontology.org/amigo/term/GO:0009416	Ddb2 Ercc1 Fbxl6 Opn3 Fbxl8 Fbxl22 Rgs9 Trp53inp1 Xpc Casp3 Map2k7 Il12b Mmp9 Aurkb Ogg1 Dtl Pold1 Pclaf Mmp3 Trp53i13 Npm1 Cdkn2d Bhlhe40 Pde1b Casp7 Itgb1 Rom1 Ctns Pde8b Pmaip1 Cabp4 Usf1 Slc7a11 B4galt2 Rad18 Nlgn3 Chek1 Tipin Hrh2 Abca7 Prkaa1 Hrh1 Ddhd2 Rdh11 Fbxw7 Usp28 Pde6d
0.098287154	157	1267	1.206740807	GO:1901701 cellular response to oxygen-containing compound	http://amigo.geneontology.org/amigo/term/GO:1901701	Prdx2 Ly6c2 Cxcl13 Lrp5 Ly96 Nr4a2 Lpin3 Rragc Cxcl3 Cxcl9 Nfkbib Lamtor1 Leprotl1 Sesn3 Cyp11a1 Tnip3 Erfe Rap1b Gper1 Htr1d Ly6g6d Cd80 Cyp11b1 Dnmt1 Il12b Sh2b2 Ehmt2 Abca1 Hcn2 Cmpk2 Nos2 Nfkbia Zfp36l1 Wnt10b Il6 Col3a1 Ptpn22 Nfkb1 Trp53inp1 Stap1 Col1a2 Klrk1 Itpr2 Mt1 Smarcc1 Nlrp3 Gramd1c Mgarp Spon2 Rara Ramp3 Trim72 Pid1 Efna5 Fpr2 Cebpb Sphk1 Rdh11 Gbp6 Axin2 Slc5a5 Smarcb1 Rarg Efnb2…
0.098405295	200	1653	1.178278908	GO:0045184 establishment of protein localization	http://amigo.geneontology.org/amigo/term/GO:0045184	Zdhhc4 Ipo4 Rab3b Stxbp2 Chmp2b Napa Zdhhc24 Hap1 Stx1a Srp14 Zdhhc12 Stxbp5 Rab32 Arf5 Llgl1 Dnajc27 Stx8 Caml Zdhhc20 Scrib Lrp5 Cep55 Get4 Stx6 Stxbp1 Arrdc1 Stxbp3 Scarb2 Lrwd1 Sec61a1 Vps33b Sergef Ipo13 Arhgap44 Zdhhc15 Nxt1 Fam53a Arl5c Txnip Ranbp17 Ramp3 Arf6 Stx19 Pom121 Sec61b Ticam2 AU015836 Chmp1b Becn1 Frat2 Sqstm1 Nfkbia F2rl1 Gpihbp1 Scg5 Washc1 Pola2 Il6 Vhl Mgarp Edem2 Mdfic Rap…
0.098868277	26	153	1.654904278	GO:0000724 double-strand break repair via homologous recombination	http://amigo.geneontology.org/amigo/term/GO:0000724	Mcm2 Mcm5 Tex15 Mcm4 Sfr1 Nabp2 Rad51 Sem1 Palb2 Mms22l Mcm9 Slx1b Top3a Dmap1 Yeats4 Meaf6 Rpa2 Rad51ap1 Fus Morf4l2 Chek1 Inip Ap5z1 Timeless Xrcc1 Aunip
0.098868277	39	254	1.495277685	GO:0002274 myeloid leukocyte activation	http://amigo.geneontology.org/amigo/term/GO:0002274	Blk Dppa1 Dcstamp Il33 Fn1 Rhoh Il18 Pilrb1 Stxbp2 F2rl1 Cxcr2 Stxbp1 Stxbp3 Crtc3 Lat Btk Tlr3 Vsig4 Tlr9 Adam10 Ptgdr Tspan32 Abr Cd244a Mmp8 Batf3 Stap1 Ltbr Slc7a2 Batf Batf2 Pla2g4a Sphk2 Sphk1 Klrk1 Ccl5 Gimap3 Ccl3 Bcl10
0.098868277	38	246	1.504317304	GO:0007249 I-kappaB kinase/NF-kappaB signaling	http://amigo.geneontology.org/amigo/term/GO:0007249	Traf3 Trim27 Optn Card9 Traf2 Bcl10 Ltbr Faim Trim59 Ripk2 Tlr7 Tlr9 Trim30b Trim12c Tank Trim6 Nlrp12 Adipoq Tlr3 Sqstm1 Nkiras2 Nfkbia F2rl1 Cd4 Stat1 Htr2b Rhoh Ltf Tnip3 Rnf31 Fyn Hdac1 Nfkbib Ajuba Btk Sphk2 Card6 Ticam2
0.098868277	24	138	1.693647857	GO:0070304 positive regulation of stress-activated protein kinase signaling cascade	http://amigo.geneontology.org/amigo/term/GO:0070304	Traf3 Traf2 Rassf2 Wnt7a Sh3rf2 Map2k7 Cd27 Tlr3 Mbip F2rl1 Igfbp6 Xdh Card9 Bmp2 Ltbr Arl6ip5 Sphk1 Mmp8 Eif2ak2 Ripk2 Naip1 Naip5 Naip6 Lmnb1
0.098868277	24	138	1.693647857	GO:1904375 regulation of protein localization to cell periphery	http://amigo.geneontology.org/amigo/term/GO:1904375	Adam10 Stac2 Rhoq Arhgap44 Arf6 Epha2 Bcl2l1 Stx8 Itgb1 Sapcd2 Plk1 Cnpy4 Ldlrap1 Ramp3 Pid1 Gper1 Camk2d Sqstm1 Abi3 Efcab7 Camk2g Ephb2 Rapgef4 Camk2b
0.098973369	41	270	1.47880549	GO:0002699 positive regulation of immune effector process	http://amigo.geneontology.org/amigo/term/GO:0002699	Blk Ptpn22 Klrk1 Ccr7 Tbx21 Il12b Il6 Xcl1 Stap1 Hmces Lag3 Klrb1c Tlr3 Spon2 Tlr7 H2-T23 F2rl1 Stxbp1 Traf2 Ephb2 Btk Colec11 Rara Il18 Tlr9 Trim6 Lta Il33 Fcer2a C6 C3 Card9 Nlrp3 Foxp3 Ripk2 Sphk2 Exosc6 Stxbp2 Cd244a Gimap3 Cd27
0.099337203	21	116	1.762999817	GO:1901989 positive regulation of cell cycle phase transition	http://amigo.geneontology.org/amigo/term/GO:1901989	Dyrk3 Cdc25c Wnt10b Cdt1 Cdk1 Tert Adamts1 Stil Rrm1 Thoc5 Mad2l1bp Dtl Ccnb1 Lsm11 Mblac1 Lsm10 Camk2d Npm1 Birc5 Prap1 Lmnb1
0.100162393	6	18	3.246158392	GO:0002830 positive regulation of type 2 immune response	http://amigo.geneontology.org/amigo/term/GO:0002830	Il33 Il6 Xcl1 Rara Nlrp3 Il18
0.100162393	8	29	2.686475911	GO:0010971 positive regulation of G2/M transition of mitotic cell cycle	http://amigo.geneontology.org/amigo/term/GO:0010971	Cdc25c Wnt10b Cdk1 Rrm1 Dtl Ccnb1 Camk2d Lmnb1
0.100162393	5	13	3.745567376	GO:0032817 regulation of natural killer cell proliferation	http://amigo.geneontology.org/amigo/term/GO:0032817	Il12b Il18 Cd244a Il12rb1 Ptpn22
0.100162393	5	13	3.745567376	GO:0032905 transforming growth factor beta1 production	http://amigo.geneontology.org/amigo/term/GO:0032905	Foxp3 Laptm4b Atp6ap2 Cd2ap Col3a1
0.100162393	6	18	3.246158392	GO:0033631 cell-cell adhesion mediated by integrin	http://amigo.geneontology.org/amigo/term/GO:0033631	Cxcl13 Itgb1 Itga4 Itga5 Swap70 Ccl5
0.100162393	86	646	1.296453352	GO:0045859 regulation of protein kinase activity	http://amigo.geneontology.org/amigo/term/GO:0045859	Ccne1 Prkar2b Akt1s1 Trib2 Mnat1 Ccnj Rassf2 Ccna2 Il6ra Areg Ccng2 Lat Ccnb2 Trib1 Spry1 Prkrip1 Cblc Ccnb1 Clspn Camk2n2 Ccnf Ccr7 Map2k7 Dvl2 Ajuba Adipoq Ephb2 Vegfc Aida Npm1 Chil1 Axin2 Daxx Il12b Ralb Rplp1 Adora2a Fam20a Wars Trim27 Cd4 Mlst8 Telo2 Lrp5 Agap2 Htr2b Traf2 Bmp2 Tpx2 Adar Efna1 Gba Fbxw7 Tesk1 Dvl1 Mapre3 Plk1 Ltf Ccl5 Uvrag Egr1 Il18 Tspyl2 Ncapg2 Gskip Tlr9 Cenpe Lax1 Cemi…
0.100162393	10	41	2.375237848	GO:0046636 negative regulation of alpha-beta T cell activation	http://amigo.geneontology.org/amigo/term/GO:0046636	Tbx21 Adora2a Foxp3 Hfe Twsg1 Loxl3 Smad7 Cbfb Runx3 Xcl1
0.100162393	10	41	2.375237848	GO:0051294 establishment of spindle orientation	http://amigo.geneontology.org/amigo/term/GO:0051294	Llgl1 Spdl1 Map4 Itgb1 Cenpa Plk1 Spry1 Sapcd2 Arhgef2 Mcph1
0.100162393	6	18	3.246158392	GO:0051988 regulation of attachment of spindle microtubules to kinetochore	http://amigo.geneontology.org/amigo/term/GO:0051988	Knstrn Birc5 Aurkb Cdca8 Becn1 Ccnb1
0.100162393	23	131	1.709808619	GO:0061982 meiosis I cell cycle process	http://amigo.geneontology.org/amigo/term/GO:0061982	Ercc1 Tex15 Trip13 Sgo2a Rad51 Eme1 Cdc25c Cenps Syce2 Syce1 Birc5 Ccnb2 Rad51ap1 Ccne1 Ehmt2 Sirt7 Aurka Plk1 Siah1a Zscan21 Ago4 Espl1 Topbp1
0.100162393	5	13	3.745567376	GO:0090178 regulation of establishment of planar polarity involved in neural tube closure	http://amigo.geneontology.org/amigo/term/GO:0090178	Dvl2 Dvl1 Ptk7 Vangl2 Fzd2
0.100162393	102	784	1.266995495	GO:0097435 supramolecular fiber organization	http://amigo.geneontology.org/amigo/term/GO:0097435	Loxl3 Hip1r Mprip Krt23 Fhod1 Wasf1 Washc3 Rflnb Rhobtb3 Diaph3 Stmn4 Rhobtb2 Nckap5l Lima1 Washc1 Col11a2 Diaph1 Ltbp3 Wdr73 Tnnt2 Col5a1 Neb Arhgef2 Tesk1 Tpm2 Stmn1 Rhoh Limk1 Cald1 Tubg1 Myo1d Krt17 Hip1 Sh3kbp1 Elmo1 Pgm5 Rhod Pkp2 Kank3 Nckap5 Fam171a1 Kif18b Map1b Krt16 Rnd1 Gm14137 Cd2ap Myo1h Krt83 Cass4 Tmsb15b1 Col1a2 Spef1 Dvl1 Mfap5 Swap70 Mical2 Actg1 Ccl24 Prune1 Aebp1 Ccl11 Sptb T…
0.100162393	5	13	3.745567376	GO:0098792 xenophagy	http://amigo.geneontology.org/amigo/term/GO:0098792	Optn Lrsam1 Rnf31 Ripk2 Rnf213
0.100162393	5	13	3.745567376	GO:2000104 negative regulation of DNA-templated DNA replication	http://amigo.geneontology.org/amigo/term/GO:2000104	Tipin Timeless Cdt1 Donson Atg7
0.100470206	14	67	2.034905261	GO:0046637 regulation of alpha-beta T cell differentiation	http://amigo.geneontology.org/amigo/term/GO:0046637	Ccr7 Tbx21 Il6 Foxp3 Rara Loxl3 Smad7 Cbfb Nlrp3 Prdm1 Il18 Ripk2 Runx3 Gimap3
0.10138752	9	35	2.504179331	GO:0035455 response to interferon-alpha	http://amigo.geneontology.org/amigo/term/GO:0035455	Ifitm3 Ifitm2 Tgtp2 Eif2ak2 Adar Ifit2 Ifit3 Oas1c Ifnar2
0.10138752	19	102	1.81402969	GO:0061640 cytoskeleton-dependent cytokinesis	http://amigo.geneontology.org/amigo/term/GO:0061640	Cep55 Mitd1 Dctn3 Anln Birc5 Aurkb Cdca8 Exoc1 Kif20a Chmp2b Stmn1 Cenpa Plk1 Kif4 Lzts2 Cul7 Alkbh4 Chmp1b Washc1
0.10138752	9	35	2.504179331	GO:0070670 response to interleukin-4	http://amigo.geneontology.org/amigo/term/GO:0070670	Mcm2 Keap1 Tuba1b Xcl1 Nfil3 Tcf7 Ccl11 Dcstamp Jak3
0.10138752	9	35	2.504179331	GO:1903203 regulation of oxidative stress-induced neuron death	http://amigo.geneontology.org/amigo/term/GO:1903203	Oxr1 Slc7a11 Tbc1d24 Trpm2 Fbxw7 Mcl1 Atf4 Ralbp1 Atg7
0.102287574	15	74	1.974015239	GO:0010524 positive regulation of calcium ion transport into cytosol	http://amigo.geneontology.org/amigo/term/GO:0010524	Calm1 Npsr1 Ms4a1 Clec4b1 Casq1 Ntsr1 Cxcl9 Ramp3 Cemip Gper1 Hap1 Cd4 Gimap3 Cxcr3 Xcl1
0.102361444	22	124	1.727793983	GO:0002224 toll-like receptor signaling pathway	http://amigo.geneontology.org/amigo/term/GO:0002224	Ly96 Ptpn22 Tlr3 Tlr7 Tlr9 Treml4 Nfkbia F2rl1 Bcl10 Gfi1 Slc15a4 Ltf Lrrc14 Rftn1 Ripk2 Gm6377 Tlr5 Traf3 Oas1c Tnip3 Ticam2 Arf6
0.102361444	18	95	1.84518477	GO:1904427 positive regulation of calcium ion transmembrane transport	http://amigo.geneontology.org/amigo/term/GO:1904427	Calm1 Stac2 Stim1 Npsr1 Ms4a1 Clec4b1 Casq1 Vmp1 Ntsr1 Slc9a1 Cxcl9 Ramp3 Cemip Gper1 Hap1 Cacna1d Cxcr3 Xcl1
0.102667245	17	88	1.881296341	GO:0032436 positive regulation of proteasomal ubiquitin-dependent protein catabolic process	http://amigo.geneontology.org/amigo/term/GO:0032436	Fzr1 Trib2 Trib1 Rnf144b Sh3rf2 Arih2 Hspa1b Hspa1a Chfr Il33 Smad7 Dvl1 Plk1 Nop53 Aurka Gba Atg7
0.102667245	16	81	1.923649418	GO:0045670 regulation of osteoclast differentiation	http://amigo.geneontology.org/amigo/term/GO:0045670	Fbn1 Clec2d Cebpb Tnfrsf11b Tfe3 Ccl3 Il12b Fbxw7 Rassf2 Klf10 Gpr68 Pilrb1 Ccr1 Ccl5 Ltf Clec2i
0.102667245	16	81	1.923649418	GO:0046323 glucose import	http://amigo.geneontology.org/amigo/term/GO:0046323	Slc2a3 Slc2a1 Pid1 Erfe Rhoq Adipoq Stxbp3 Rab4b Sort1 Hk2 Tert Opn3 Rtn2 Rnasel Sh2b2 Slc25a27
0.102751973	12	54	2.164105595	GO:0002820 negative regulation of adaptive immune response	http://amigo.geneontology.org/amigo/term/GO:0002820	Tbx21 Hfe Ahr Trim27 Foxp3 Il4i1 Il27ra Il33 Loxl3 Parp3 Smad7 Il20rb
0.106409733	130	1032	1.226745904	GO:0040007 growth	http://amigo.geneontology.org/amigo/term/GO:0040007	Anxa6 Zfyve27 Llph Akirin1 Sema4b Sema3f Islr2 Jade2 Mlst8 Meaf6 Large1 Crabp2 Klf5 Dcstamp Pot1b Smad7 Fn1 Dvl1 Kdm2b Wnt7a Efna5 Npm1 Sphk2 Dmap1 Sp2 Cdk1 Yeats4 Alox8 Gng4 Anapc2 Itga4 Slc23a2 Bnipl C9orf72 Tnc Ptch2 Ptpn12 Slc9a1 Uri1 Lamtor1 Morf4l2 Smarca4 Stra6 Cspg5 Ctdp1 Sh3bp4 Smurf1 Rftn1 Creg1 Tspyl2 Inhba Mustn1 Kctd11 Ogfr Map1b Camk2d Adam10 Ddx49 Osm Sphk1 Arih2 Dact3 Cdkn2d Rarg …
0.107181047	23	132	1.696855523	GO:0045621 positive regulation of lymphocyte differentiation	http://amigo.geneontology.org/amigo/term/GO:0045621	Smarcb1 Smarcd1 Smarca4 Smarcc1 Ccr7 Smarcd2 Wnt10b Il6 Foxp3 Il7 Rhoh Cd27 Rara Il4i1 Zmiz1 Cbfb Nlrp3 Egr3 Il18 Ripk2 Tox Runx3 Gimap3
0.107895078	53	370	1.394970769	GO:0010639 negative regulation of organelle organization	http://amigo.geneontology.org/amigo/term/GO:0010639	Phf23 Trip13 Anapc15 Acd Ttk Bub1b Kank3 Tmsb15b1 Birc5 Aurkb Nuf2 Cdca8 Hip1r Spef1 Stmn1 Swap70 Lif Osm Mcm2 Ercc1 Cdt1 Evi5l Sptb Mnat1 Lima1 Bub1 Tpx2 Arhgef2 Tesk1 Lcmt1 Plk1 Chek1 Zwilch Mad2l1bp Becn1 Pif1 Ccnb1 Map1b Capg Npm1 Spdl1 Ccnf Nbdy Mid1ip1 Ehmt2 Mak Tigar Xrcc1 Tchp Bcl2l1 Pot1b Prap1 Map4
0.107895078	226	1895	1.161422369	GO:0051049 regulation of transport	http://amigo.geneontology.org/amigo/term/GO:0051049	Wnt7a Dnajc5 Calm1 Rab3b Syt5 Hfe Casq1 Blk Stac2 Stxbp5 Llgl1 Cacnb1 Scg5 Lrp5 Arhgap1 Kcnab1 Sergef Stim1 Syt8 Ophn1 Arl6ip5 Npsr1 Pid1 Erfe Rap1b Rab4b Gramd2 Gm9733 Arhgap8 Sirpb1b Hip1r Hcn2 Rhoq C9orf72 Ccr7 S100a10 Frat2 Efnb2 Dnajc27 F2rl1 Adipoq Ildr1 Ms4a1 Il6 Stxbp1 Stxbp3 Aimp1 Dvl1 Stap1 Clec4b1 Mfge8 Arhgap44 Abca7 Edem2 Mdfic Rapgef4 Nlgn2 Gper1 Camk2d S100a8 Nr1h2 Grin2d Apoc2 Il1…
0.108702311	56	395	1.380644582	GO:0002697 regulation of immune effector process	http://amigo.geneontology.org/amigo/term/GO:0002697	Blk Ptpn22 Klrk1 Vsig4 Ccr7 Tbx21 Il12b Il6 Xcl1 Stap1 Hmces Lag3 Clec2d Klrb1c Tlr3 Spon2 Tlr7 Tlr9 H2-T23 Klrb1b Hfe Ahr F2rl1 Stxbp1 Traf2 Ephb2 Btk Colec11 Rara Il18 Foxp3 Trim6 Il4i1 Abr Lta Il33 Loxl3 Il27ra Fcer2a C6 Cd96 Parp3 C3 Smad7 Card9 Slc15a4 Nlrp3 Ripk2 Il20rb Sphk2 Pglyrp2 Exosc6 Stxbp2 Cd244a Gimap3 Cd27
0.108747533	32	201	1.550404008	GO:0006469 negative regulation of protein kinase activity	http://amigo.geneontology.org/amigo/term/GO:0006469	Prkar2b Akt1s1 Spry1 Prkrip1 Cblc Camk2n2 Adipoq Ephb2 Aida Adora2a Wars Trim27 Lrp5 Bmp2 Adar Gba Tesk1 Dvl1 Plk1 Trib1 Ncapg2 Gskip Lax1 Npm1 Cdkn2d Dusp3 Casp3 Gnaq Il6 Ptpn22 Fam72a Pdcd4
0.109112142	11	48	2.231733895	GO:0002753 cytoplasmic pattern recognition receptor signaling pathway	http://amigo.geneontology.org/amigo/term/GO:0002753	Ptpn22 Gpatch3 Nfkbia Slc15a4 Ifih1 Slc46a2 Ripk2 Nop53 Rnf135 Trim15 Igtp
0.109112142	11	48	2.231733895	GO:0043029 T cell homeostasis	http://amigo.geneontology.org/amigo/term/GO:0043029	Sit1 Slc46a2 Prdx2 Pmaip1 Casp3 Ccnb2 Spns2 Il20rb Gpr174 Gimap3 Siva1
0.109112142	11	48	2.231733895	GO:0050853 B cell receptor signaling pathway	http://amigo.geneontology.org/amigo/term/GO:0050853	Cd79a Blk Stap1 Cd79b Sh2b2 Prkch Ms4a1 Ctla4 Nfatc2 Btk Rftn1
0.10989081	22	125	1.713971631	GO:0030282 bone mineralization	http://amigo.geneontology.org/amigo/term/GO:0030282	Srgn Rflnb Phospho1 Tmem119 Wnt10b Fam20c Bmp2 Acvr1 Bcor Asgr2 Pthlh Tcf7l2 Suv39h1 Axin2 Actn3 Fbn2 Ltbp3 Col1a2 Klf10 Atf4 Ccr1 Ltf
0.10989081	45	305	1.436824206	GO:1901342 regulation of vasculature development	http://amigo.geneontology.org/amigo/term/GO:1901342	Vash1 Cnmd Vegfb Vegfc Epha2 Efna1 Emilin1 Itga5 Hk2 Epn2 Fut1 Sulf1 Sparc E2f2 Dcn Wars Tert Adamts1 Smoc2 Itgb1 Stat1 Cxcr2 Pak4 Col4a2 Serpine1 Cldn5 Stab1 Rhoj Sphk1 Chil1 Sars Tlr3 Ccl24 Akt3 Ccl11 C6 Cyp1b1 C3 Plxnd1 Adam10 Mmp9 Stim1 Lif Ccl5 Cxcr3
0.110074213	80	598	1.302806044	GO:0051272 positive regulation of cellular component movement	http://amigo.geneontology.org/amigo/term/GO:0051272	Akirin1 Vegfb Xcl1 Tacr3 Sema4b Fgf16 F7 Vegfc Cfap20 Sema3f Ccl5 Cmklr1 Fam83h F2rl1 Wnt7a Itga5 Ccl24 Epha2 Fut1 Rab25 Mmp9 Sparc Akt3 Ccl11 Tert Ccdc25 Has2 Adamts1 Abcc1 Smoc2 Pla2g7 Cyp1b1 Diaph1 Ccr1 Itgb1 Ccl20 Cxcr2 Fn1 Acvr1 Itga4 S100a11 Ephb2 Maz Lyve1 Tbc1d24 Wdr62 Serpine1 Ccr7 Rhod Snai1 Rhoj Cemip Jam2 Gper1 Camk2d Adam10 Zfp580 Sh3rf2 Mospd2 Sphk1 Actg1 Cass4 Insl3 Bmp2 Arhgef2 Sw…
0.111418392	42	281	1.455572802	GO:0019058 viral life cycle	http://amigo.geneontology.org/amigo/term/GO:0019058	Oas1c Trim27 Ifitm3 Trim30b Trim12c Ifitm2 Rnasel Trim6 Trim21 Trim59 Tmprss2 Smarcb1 Chmp2b Vta1 Cd4 Cldn6 Eif2ak2 Jpt2 Npc1 Lrsam1 Ifih1 Adar Ppie Cd209a Nectin1 Ltf Cd209c Dppa1 Siva1 Chmp1b Ctsb Atg7 Resf1 Vps18 Morc2a Uvrag Pabpc1 Ciita Fam111a Ccl5 Trim15 Rnasek
0.112659739	56	396	1.377158106	GO:0001503 ossification	http://amigo.geneontology.org/amigo/term/GO:0001503	Srgn Rflnb Lrp5 Phospho1 Tmem119 Runx3 Wnt10b Twsg1 Fam20c Smad7 Jag1 Bmp2 Vegfc Cebpb Cebpd Mmp9 Bmp1 Col11a2 Acvr1 Col11a1 Areg Eif2ak3 Ltf Smad6 Bcor Asgr2 Atf4 Snai1 Pthlh Mkx Sox11 Sort1 Mef2d Tcf7l2 Suv39h1 Axin2 Epha2 Actn3 Id4 Sox8 Fbn2 Ltbp3 Sirt7 Gfra4 Rassf2 Adar Col1a2 Cbfb Klf10 Trp53inp2 Smurf1 Riox1 Ifitm3 Il6 Ccr1 Ccl3
0.112659739	7	24	2.840388593	GO:0002710 negative regulation of T cell mediated immunity	http://amigo.geneontology.org/amigo/term/GO:0002710	Tbx21 Hfe Ahr Foxp3 Il4i1 Smad7 Il20rb
0.112659739	7	24	2.840388593	GO:0006346 DNA methylation-dependent heterochromatin assembly	http://amigo.geneontology.org/amigo/term/GO:0006346	Hells Resf1 Dnmt1 Smarca4 Hdac1 Morc2a Samd1
0.112702509	143	1150	1.210958218	GO:0051130 positive regulation of cellular component organization	http://amigo.geneontology.org/amigo/term/GO:0051130	Zfyve27 Wasf1 Akirin1 Tesk1 Limk1 Plxnd1 Dock11 Plxna3 Resf1 Islr2 Map6 Gm14137 Syndig1 Hip1r Gpihbp1 Ccr7 Acd S100a10 Ncapg2 Ahnak Crabp2 F2rl1 Dcstamp Wnt10b Cxcl13 Fn1 Anapc2 Ephb2 Stap1 Wnt7a Trim67 Efna5 Nr1h2 Map2k7 Dnmt1 Ralb Ccl24 Epha2 Cdt1 Hfe Fhod1 Mmp9 Pip4k2b Dcn Ccl11 Dvl2 Aurkb Wars Ajuba Meltf Ptk7 Ralbp1 Rhoq Lrp5 Parp6 Cdk2 Nabp2 Pip4k2a Lrsam1 Aurka Gba Stil Dvl1 Ppp1r35 Rad51a…
0.112702509	203	1689	1.170462085	GO:0070727 cellular macromolecule localization	http://amigo.geneontology.org/amigo/term/GO:0070727	Adam10 Tspan32 Zdhhc4 Ipo4 Rab3b Stxbp2 Napa Zdhhc24 Hap1 Stx1a Srp14 Kdelr3 Zdhhc12 Stac2 Zfyve27 Rab32 Arf5 Dnajc27 Efr3b Stx8 Spata7 Caml Zdhhc20 Scrib Get4 Stx6 Optn Stxbp1 Tor1b Stxbp3 Mapre3 Scarb2 Lrwd1 Sec61a1 Vps33b Arl2bp Ipo13 Arhgap44 Zdhhc15 Nxt1 Fam53a Acd Atg9b Arl5c Ttk Pigu Ranbp17 Ramp3 Pkp2 Arf6 Fam83h Stx19 Dlg2 Pom121 Sec61b Ticam2 Spdl1 Ankrd39 AU015836 Tmsb15b1 Cenpa Becn1 …
0.112957256	31	194	1.556148095	GO:0002700 regulation of production of molecular mediator of immune response	http://amigo.geneontology.org/amigo/term/GO:0002700	Ptpn22 Tbx21 Xcl1 Hmces Tlr3 Spon2 Tlr7 Tlr9 Hfe F2rl1 Traf2 Ephb2 Btk Il18 Foxp3 Trim6 Il33 Il27ra Cd96 Parp3 Il6 Smad7 Card9 Slc15a4 Nlrp3 Ripk2 Sphk2 Exosc6 Cd244a Gimap3 Cd27
0.113279274	26	156	1.623079196	GO:0000725 recombinational repair	http://amigo.geneontology.org/amigo/term/GO:0000725	Mcm2 Mcm5 Tex15 Mcm4 Sfr1 Nabp2 Rad51 Sem1 Palb2 Mms22l Mcm9 Slx1b Top3a Dmap1 Yeats4 Meaf6 Rpa2 Rad51ap1 Fus Morf4l2 Chek1 Inip Ap5z1 Timeless Xrcc1 Aunip
0.113279274	8	30	2.596926714	GO:0001778 plasma membrane repair	http://amigo.geneontology.org/amigo/term/GO:0001778	Anxa6 Myof S100a10 Ahnak Chmp2b Myh9 Trim72 Chmp1b
0.113279274	10	42	2.318684566	GO:0008608 attachment of spindle microtubules to kinetochore	http://amigo.geneontology.org/amigo/term/GO:0008608	Nuf2 Knstrn Birc5 Aurkb Cdca8 Cdt1 Kif2c Becn1 Ccnb1 Cenpe
0.113279274	3	5	5.843085106	GO:0009186 deoxyribonucleoside diphosphate metabolic process	http://amigo.geneontology.org/amigo/term/GO:0009186	Cmpk2 Dtymk Guk1
0.113279274	3	5	5.843085106	GO:0010641 positive regulation of platelet-derived growth factor receptor signaling pathway	http://amigo.geneontology.org/amigo/term/GO:0010641	Hip1r F7 Hip1
0.113279274	3	5	5.843085106	GO:0010957 negative regulation of vitamin D biosynthetic process	http://amigo.geneontology.org/amigo/term/GO:0010957	Nfkb1 Gfi1 Snai1
0.113279274	3	5	5.843085106	GO:0018120 peptidyl-arginine ADP-ribosylation	http://amigo.geneontology.org/amigo/term/GO:0018120	Art4 Art2b Art5
0.113279274	26	156	1.623079196	GO:0030010 establishment of cell polarity	http://amigo.geneontology.org/amigo/term/GO:0030010	Llgl1 Sipa1l3 Pard3b Spdl1 Scrib Wnt7a Map4 Itgb1 Cenpa Plk1 Ophn1 Alpk2 Rap1b Spry1 Myh9 Ptk7 Kif26b Sapcd2 Arhgef2 Mcph1 Arf6 Ust Map1b Crb3 Vangl2 Ccr7
0.113279274	3	5	5.843085106	GO:0030205 dermatan sulfate metabolic process	http://amigo.geneontology.org/amigo/term/GO:0030205	Dsel Chst12 Chst14
0.113279274	10	42	2.318684566	GO:0030279 negative regulation of ossification	http://amigo.geneontology.org/amigo/term/GO:0030279	Srgn Rflnb Smad7 Bcor Mkx Ltbp3 Gfra4 Smad6 Smurf1 Ccr1
0.113279274	3	5	5.843085106	GO:0031133 regulation of axon diameter	http://amigo.geneontology.org/amigo/term/GO:0031133	Wnt7a Kel Cntn2
0.113279274	52	364	1.39121074	GO:0031589 cell-substrate adhesion	http://amigo.geneontology.org/amigo/term/GO:0031589	Itga5 Itgb7 Cd96 Itgb1 Fn1 Lamb3 Itgbl1 Msln Itgad Col5a3 Ccdc80 Smoc2 Ldb1 Hsd17b12 Emilin1 Rhod Vwf Bcam Ddr1 Ephb3 Actn3 Fut1 Has2 Meltf Col3a1 Rsu1 Itga4 Jag1 Efna1 Pip5k1a Tesk1 Thsd1 Itga11 Cspg5 Tesk2 Dapk3 Smad6 Serpine1 Tecta S100a10 Efna5 Actn2 Actg1 Ap1ar Cass4 Prex1 Dusp3 Ajuba Zyx Plekha2 Trem1 Cntn2
0.113279274	8	30	2.596926714	GO:0034123 positive regulation of toll-like receptor signaling pathway	http://amigo.geneontology.org/amigo/term/GO:0034123	Ptpn22 Treml4 F2rl1 Slc15a4 Tlr3 Ltf Tlr9 Ticam2
0.113279274	202	1681	1.170239135	GO:0034613 cellular protein localization	http://amigo.geneontology.org/amigo/term/GO:0034613	Adam10 Tspan32 Zdhhc4 Ipo4 Rab3b Stxbp2 Napa Zdhhc24 Hap1 Stx1a Srp14 Kdelr3 Zdhhc12 Stac2 Zfyve27 Rab32 Arf5 Dnajc27 Efr3b Stx8 Spata7 Caml Zdhhc20 Scrib Get4 Stx6 Optn Stxbp1 Tor1b Stxbp3 Mapre3 Scarb2 Lrwd1 Sec61a1 Vps33b Arl2bp Ipo13 Arhgap44 Zdhhc15 Nxt1 Fam53a Acd Atg9b Arl5c Ttk Pigu Ranbp17 Ramp3 Pkp2 Arf6 Fam83h Stx19 Dlg2 Pom121 Sec61b Ticam2 Spdl1 Ankrd39 AU015836 Tmsb15b1 Cenpa Becn1 …
0.113279274	3	5	5.843085106	GO:0042701 progesterone secretion	http://amigo.geneontology.org/amigo/term/GO:0042701	Inhba Retn Gdf9
0.113279274	28	171	1.594604123	GO:0042770 signal transduction in response to DNA damage	http://amigo.geneontology.org/amigo/term/GO:0042770	Cdk1 Rad9a Usp28 Topbp1 Dtl Eme1 Clspn Ticrr Bard1 Rad51 Chek1 Foxm1 Fzr1 Donson Atrip Rpa2 Plk1 Tipin Thoc5 Ints7 Nop53 Snai1 Xpc Npm1 Dyrk3 Pmaip1 Batf Prap1
0.113279274	3	5	5.843085106	GO:0043465 regulation of fermentation	http://amigo.geneontology.org/amigo/term/GO:0043465	Actn3 Cavin3 Tigar
0.113279274	12	55	2.124758221	GO:0045058 T cell selection	http://amigo.geneontology.org/amigo/term/GO:0045058	Cd3g Cd3d Tbx21 Il6 Il6ra Ly9 Cd4 Loxl3 Batf Ccr7 Tox Foxp3
0.113279274	3	5	5.843085106	GO:0045345 positive regulation of MHC class I biosynthetic process	http://amigo.geneontology.org/amigo/term/GO:0045345	Ciita Nlrp12 Il33
0.113279274	19	104	1.779144504	GO:0045638 negative regulation of myeloid cell differentiation	http://amigo.geneontology.org/amigo/term/GO:0045638	Hmgb3 Fbn1 Clec2d Gpr171 Tnfrsf11b Zfp36l1 Adipoq Fbxw7 Rara Leo1 Nfkbia Ldb1 Trib1 Lmo2 Gpr68 Pilrb1 Ccl3 Ltf Clec2i
0.113279274	3	5	5.843085106	GO:0046125 pyrimidine deoxyribonucleoside metabolic process	http://amigo.geneontology.org/amigo/term/GO:0046125	Dtymk Tk2 Dck
0.113279274	23	133	1.684097211	GO:0046718 viral entry into host cell	http://amigo.geneontology.org/amigo/term/GO:0046718	Trim27 Ifitm3 Trim30b Trim12c Ifitm2 Trim6 Trim21 Trim59 Tmprss2 Cd4 Cldn6 Jpt2 Npc1 Cd209a Nectin1 Cd209c Dppa1 Siva1 Ctsb Vps18 Uvrag Ciita Rnasek
0.113279274	3	5	5.843085106	GO:0048069 eye pigmentation	http://amigo.geneontology.org/amigo/term/GO:0048069	Atp6ap2 Vhl Spns2
0.113279274	23	133	1.684097211	GO:0050864 regulation of B cell activation	http://amigo.geneontology.org/amigo/term/GO:0050864	Blk Bank1 Hmgb3 Hmces Il7 Gpr183 Ahr Ctla4 Nfatc2 Ephb2 Cd27 Btk Sh3kbp1 Tlr9 Tbx21 Il27ra Zfp36l1 Parp3 Slc15a4 Casp3 Foxp3 Exosc6 Il6
0.113279274	3	5	5.843085106	GO:0051105 regulation of DNA ligation	http://amigo.geneontology.org/amigo/term/GO:0051105	Parp3 Rad51 Xrcc1
0.113279274	3	5	5.843085106	GO:0051106 positive regulation of DNA ligation	http://amigo.geneontology.org/amigo/term/GO:0051106	Parp3 Rad51 Xrcc1
0.113279274	4	9	4.32821119	GO:0051256 mitotic spindle midzone assembly	http://amigo.geneontology.org/amigo/term/GO:0051256	Birc5 Aurkb Cdca8 Kif4
0.113279274	9	36	2.434618794	GO:0060563 neuroepithelial cell differentiation	http://amigo.geneontology.org/amigo/term/GO:0060563	Fam20c Bmp2 Serpine1 Map1b Cebpb B9d1 Dlx3 Jag1 Sox11
0.113279274	4	9	4.32821119	GO:0060753 regulation of mast cell chemotaxis	http://amigo.geneontology.org/amigo/term/GO:0060753	Vegfb Vegfc Swap70 Ccl5
0.113279274	19	104	1.779144504	GO:0071347 cellular response to interleukin-1	http://amigo.geneontology.org/amigo/term/GO:0071347	Ccl3 Ccl24 Ccl11 Ccl20 Xcl1 Ccl22 Ccl17 Ccl5 Il6 Has2 Nfkb1 Egr1 Cebpb Tank Rps6ka4 Map2k7 Il1r2 Fn1 Rbmxl1
0.113279274	3	5	5.843085106	GO:0072719 cellular response to cisplatin	http://amigo.geneontology.org/amigo/term/GO:0072719	Rad51 Ddx11 Timeless
0.113279274	12	55	2.124758221	GO:0097352 autophagosome maturation	http://amigo.geneontology.org/amigo/term/GO:0097352	Phf23 Lix1 Tecpr1 Calm1 Chmp2b Vmp1 Rubcnl Becn1 Uvrag Chmp1b Mcoln1 Igtp
0.113279274	3	5	5.843085106	GO:1902292 cell cycle DNA replication initiation	http://amigo.geneontology.org/amigo/term/GO:1902292	Mcm2 Mcm4 Gins3
0.113279274	3	5	5.843085106	GO:1902315 nuclear cell cycle DNA replication initiation	http://amigo.geneontology.org/amigo/term/GO:1902315	Mcm2 Mcm4 Gins3
0.113279274	3	5	5.843085106	GO:1902460 regulation of mesenchymal stem cell proliferation	http://amigo.geneontology.org/amigo/term/GO:1902460	Vegfc Ccne1 Ltbp3
0.113279274	3	5	5.843085106	GO:1902462 positive regulation of mesenchymal stem cell proliferation	http://amigo.geneontology.org/amigo/term/GO:1902462	Vegfc Ccne1 Ltbp3
0.113279274	3	5	5.843085106	GO:1902975 mitotic DNA replication initiation	http://amigo.geneontology.org/amigo/term/GO:1902975	Mcm2 Mcm4 Gins3
0.113279274	4	9	4.32821119	GO:1903223 positive regulation of oxidative stress-induced neuron death	http://amigo.geneontology.org/amigo/term/GO:1903223	Trpm2 Fbxw7 Mcl1 Ralbp1
0.113279274	72	531	1.32047121	GO:1905114 cell surface receptor signaling pathway involved in cell-cell signaling	http://amigo.geneontology.org/amigo/term/GO:1905114	Wnt9a Tcf7 Sulf1 Dvl2 Wnt10b Ptk7 Tcf7l2 Wnt10a Vangl2 Dvl1 Wnt7a Dkkl1 Atp6ap2 Nkd1 Csnk1g1 Tmem131l Rnf43 Lzts2 Shisa2 Gskip Fzd2 Tmem198 Rnf213 Nrarp Dact3 Lmx1a Frat2 Axin2 Ccne1 Lrp5 Bmp2 Mesp1 Hesx1 Grin2d Grk5 Sfrp5 Adora2a Nxn Tert P2rx6 Mark1 Ntsr1 Nfkb1 Hdac1 Bcl7b Tgfb1i1 Smarca4 Alpk2 Dapk3 Tbc1d24 Mdfic Leo1 Tmem198b Prkaa1 Nlgn2 Grk6 Stx1a Pygo2 Dlx3 Mpp2 Celsr3 C3 Ldb1 Nlgn3 Mks1 S…
0.113279274	3	5	5.843085106	GO:1905774 regulation of DNA helicase activity	http://amigo.geneontology.org/amigo/term/GO:1905774	Mcm2 Mnat1 Pot1b
0.113279274	3	5	5.843085106	GO:2000405 negative regulation of T cell migration	http://amigo.geneontology.org/amigo/term/GO:2000405	Lrch1 Il27ra Cd200r1
0.113279274	3	5	5.843085106	GO:2000503 positive regulation of natural killer cell chemotaxis	http://amigo.geneontology.org/amigo/term/GO:2000503	Xcl1 Ccl5 Ccl3
0.113279274	3	5	5.843085106	GO:2001205 negative regulation of osteoclast development	http://amigo.geneontology.org/amigo/term/GO:2001205	Fbn1 Fbxw7 Ltf
0.113615077	27	164	1.603285547	GO:0043433 negative regulation of DNA-binding transcription factor activity	http://amigo.geneontology.org/amigo/term/GO:0043433	Keap1 Traf3 Nfkbib Lrrc14 Nr0b2 E2f2 Trib2 Trib1 Traip Sfrp5 Nfkbia Tcf7l2 Smad7 Bhlhe40 Trim21 Wfs1 Foxp3 Cmklr1 Tlr9 Nlrp12 Tceal7 Prdx2 Cyp1b1 Hr Nlrp3 Siva1 Xcl1
0.113621408	13	62	2.041938344	GO:0002011 morphogenesis of an epithelial sheet	http://amigo.geneontology.org/amigo/term/GO:0002011	Itga5 Ddr1 Col5a1 Wnt7a Megf8 Dvl2 Vangl2 Dvl1 Hoxb2 Ajuba Jag1 Dll4 Sox11
0.113621408	13	62	2.041938344	GO:0031663 lipopolysaccharide-mediated signaling pathway	http://amigo.geneontology.org/amigo/term/GO:0031663	Ly96 Nfkbia Cd6 Bcl10 Ltf Trib1 Il18 Prdx2 Ripk2 Ptpn22 Ccl5 Trim12c Ccl3
0.114237299	156	1269	1.197164797	GO:0048878 chemical homeostasis	http://amigo.geneontology.org/amigo/term/GO:0048878	Hk2 Calm1 Casq1 Trpm2 Cacna1d Anxa6 F2rl1 Gpihbp1 Slc4a8 Lrp5 Pnpla2 Ccr1 Cxcr2 Htr2b Gpr35 Prnd Acoxl Slc9a1 Ccr9 Stim1 Mt1 Trpc6 Lpar6 Atp2c2 Atp13a2 Slc12a9 Vgf Ccr7 Ormdl3 Wfs1 Abhd4 Cmklr1 Ptgir Npsr1 Fpr1 Bola2 Cxcr5 Cxcr6 Gm6377 Cxcr3 Gpr18 P2ry10 Fpr2 Slc39a4 Xntrpc Ptgdr Gpr174 C5ar2 Rhbg Lpcat1 Adipoq Ms4a1 Il6 Xcl1 Stxbp3 Sppl3 Clec4b1 Tnni3 Gper1 Nr1h2 Smarcb1 Ccl3 Grin2d Apoc2 Mcoln1…
0.115184078	21	119	1.718554443	GO:0032612 interleukin-1 production	http://amigo.geneontology.org/amigo/term/GO:0032612	Serpinb1a Ifi205 Ccr7 Nlrp1b Mefv Nlrp3 Naip5 F2rl1 Nlrc4 Ripk2 Panx2 Nlrp12 Gbp5 Ccl3 Il1r2 Egr1 Sphk1 Il6 Ccl20 Nlrp10 Lilra5
0.115184078	21	119	1.718554443	GO:0032652 regulation of interleukin-1 production	http://amigo.geneontology.org/amigo/term/GO:0032652	Serpinb1a Ifi205 Ccr7 Nlrp1b Mefv Nlrp3 Naip5 F2rl1 Nlrc4 Ripk2 Panx2 Nlrp12 Gbp5 Ccl3 Il1r2 Egr1 Sphk1 Il6 Ccl20 Nlrp10 Lilra5
0.115900663	17	90	1.839489756	GO:0050672 negative regulation of lymphocyte proliferation	http://amigo.geneontology.org/amigo/term/GO:0050672	Blk Vsig4 Cd80 Foxp3 Cebpb Lrrc32 Twsg1 Ctla4 Tmem131l Sox11 Il4i1 Tspan32 Scrib Btk Casp3 Il20rb Xcl1
0.115920302	23	134	1.671529321	GO:0002761 regulation of myeloid leukocyte differentiation	http://amigo.geneontology.org/amigo/term/GO:0002761	Dcstamp Fbn1 Clec2d Cebpb Tnfrsf11b Tfe3 Ccl3 Il12b Zfp36l1 Adipoq Cd4 Fbxw7 Lif Rara Rassf2 Trib1 Klf10 Gpr68 Pilrb1 Ccr1 Ccl5 Ltf Clec2i
0.116415077	11	49	2.186188305	GO:0002823 negative regulation of adaptive immune response based on somatic recombination of immune receptors built from immunoglobulin superfamily domains	http://amigo.geneontology.org/amigo/term/GO:0002823	Tbx21 Hfe Ahr Foxp3 Il4i1 Il27ra Il33 Loxl3 Parp3 Smad7 Il20rb
0.116415077	39	259	1.46641132	GO:0090068 positive regulation of cell cycle process	http://amigo.geneontology.org/amigo/term/GO:0090068	Dyrk3 Cenpv Cdc25c Birc5 Aurkb Cdca8 Wnt10b Rrm1 Cdt1 Cdk1 Tert Adamts1 Lrp5 Stil Ppp1r35 Rad51ap1 Thoc5 Mad2l1bp Becn1 Ddx11 Dtl Ccnb1 Lsm11 Cxcr5 Npm2 Mblac1 Lsm10 Camk2d Npm1 Sphk1 Poc1a Sgo2a Ncaph Ncapg2 E2f8 Camk2b Prap1 Orc1 Lmnb1
0.116415077	11	49	2.186188305	GO:2000404 regulation of T cell migration	http://amigo.geneontology.org/amigo/term/GO:2000404	Xcl1 Ccl5 Lrch1 Spns2 Ccl20 Itga4 Adam10 Il27ra Cd200r1 Cxcl13 Ccr7
0.116656354	186	1540	1.176205443	GO:0015031 protein transport	http://amigo.geneontology.org/amigo/term/GO:0015031	Zdhhc4 Ipo4 Rab3b Stxbp2 Chmp2b Napa Zdhhc24 Hap1 Stx1a Srp14 Zdhhc12 Stxbp5 Rab32 Arf5 Llgl1 Dnajc27 Stx8 Zdhhc20 Scrib Lrp5 Stx6 Stxbp1 Arrdc1 Stxbp3 Scarb2 Sec61a1 Vps33b Sergef Ipo13 Arhgap44 Zdhhc15 Nxt1 Fam53a Arl5c Txnip Ranbp17 Ramp3 Arf6 Stx19 Pom121 Sec61b Ticam2 AU015836 Chmp1b Becn1 Frat2 Sqstm1 Nfkbia F2rl1 Gpihbp1 Scg5 Washc1 Pola2 Il6 Vhl Mgarp Edem2 Mdfic Rapgef4 Gper1 Arntl Syndi…
0.116831191	6	19	3.075307951	GO:0006857 oligopeptide transport	http://amigo.geneontology.org/amigo/term/GO:0006857	Abcc1 Slc7a11 Mgst1 Abcc5 Slc15a4 Abcc4
0.116831191	6	19	3.075307951	GO:0032986 protein-DNA complex disassembly	http://amigo.geneontology.org/amigo/term/GO:0032986	Smarcb1 Smarcd1 Smarca4 Smarcc1 Grwd1 Smarcd2
0.116831191	6	19	3.075307951	GO:0098543 detection of other organism	http://amigo.geneontology.org/amigo/term/GO:0098543	Naip1 Ssc5d Nlrc4 Naip5 Naip6 Pglyrp2
0.116831191	6	19	3.075307951	GO:2000786 positive regulation of autophagosome assembly	http://amigo.geneontology.org/amigo/term/GO:2000786	Ralb Pip4k2b Pip4k2a Lrsam1 Becn1 Moap1
0.11708104	26	157	1.612741112	GO:0052126 movement in host environment	http://amigo.geneontology.org/amigo/term/GO:0052126	Trim27 Ifitm3 Trim30b Trim12c Ifitm2 Trim6 Trim21 Trim59 Naip5 Tmprss2 Chmp2b Cd4 Cldn6 Jpt2 Npc1 Cd209a Nectin1 Cd209c Dppa1 Siva1 Chmp1b Ctsb Vps18 Uvrag Ciita Rnasek
0.117350075	20	112	1.739013425	GO:0045833 negative regulation of lipid metabolic process	http://amigo.geneontology.org/amigo/term/GO:0045833	Ormdl3 Plin5 Lpcat1 Washc1 Prkaa1 Gper1 Apoc2 Pip4k2b Pip4k2a Bmp2 Nfkb1 Gfi1 Snai1 Sphk1 Pde8b Atg7 Crtc3 Dkkl1 Gimap3 Hrh1
0.118576646	49	341	1.399370333	GO:0071214 cellular response to abiotic stimulus	http://amigo.geneontology.org/amigo/term/GO:0071214	Ercc1 Rad9a Opn3 Gpr68 Ddb2 Mlst8 Nlrp3 Rgs9 Zfp36l1 Trp53inp1 Xpc Casp3 Cnn2 Mmp9 Aurkb Slc38a2 Ciita Asic1 Il33 Bard1 Rad51 Nfkb1 Bcl10 Slc2a1 Slc9a1 Ybx3 Ltbr Rad51ap1 Tlr3 Chek1 Ints7 Pold1 Mmp3 Tlr7 Sipa1 Npm1 Mkx Hvcn1 Tank Mcoln1 Bcl2l1 Prap1 Bag3 Egr1 Rdh11 Fbxw7 Rnf4 Usp28 Rab11fip5
0.118576646	49	341	1.399370333	GO:0104004 cellular response to environmental stimulus	http://amigo.geneontology.org/amigo/term/GO:0104004	Ercc1 Rad9a Opn3 Gpr68 Ddb2 Mlst8 Nlrp3 Rgs9 Zfp36l1 Trp53inp1 Xpc Casp3 Cnn2 Mmp9 Aurkb Slc38a2 Ciita Asic1 Il33 Bard1 Rad51 Nfkb1 Bcl10 Slc2a1 Slc9a1 Ybx3 Ltbr Rad51ap1 Tlr3 Chek1 Ints7 Pold1 Mmp3 Tlr7 Sipa1 Npm1 Mkx Hvcn1 Tank Mcoln1 Bcl2l1 Prap1 Bag3 Egr1 Rdh11 Fbxw7 Rnf4 Usp28 Rab11fip5
0.120166475	130	1040	1.217309397	GO:0043069 negative regulation of programmed cell death	http://amigo.geneontology.org/amigo/term/GO:0043069	Bcl2l1 Ube2z Birc5 Ube2o Naip1 Dffa Cd27 Bag3 Faim Tigar Mcl1 Arel1 Sh3rf2 Sphk1 Naip5 Ptrh2 Naip6 Mlst8 Wnt9a Tcf7 Prdx2 Efna1 Mt1 Cfdp1 Il7 Cebpb Hsh2d Hspa1b Itga5 Grk5 Dnmt1 Il27ra Mmp9 Pdk4 Cdk1 Adora2a Aurkb Mnat1 Prkch Cast Tert Peli3 Pdcd4 Agap2 Wdr73 Itgb1 Cops5 Cxcr2 Bard1 Opn3 Nr4a2 Acvr1 Traf2 Ntsr1 Mecom Bcl10 Slc9a1 Ybx3 Ogg1 Uri1 Pak4 Ddias Maz Plk1 Casp3 Egr3 Becn1 Smad6 Serpine1 …
0.120472814	19	105	1.76220027	GO:0002456 T cell mediated immunity	http://amigo.geneontology.org/amigo/term/GO:0002456	Cd8a Tbx21 Il12b Xcl1 H2-T23 Hfe Ahr Traf2 Jag1 Il18 Foxp3 Il4i1 Gzmb Il6 Smad7 Nlrp3 Rftn1 Il20rb Treml4
0.12063604	5	14	3.478026849	GO:0002551 mast cell chemotaxis	http://amigo.geneontology.org/amigo/term/GO:0002551	Vegfb Vegfc Ccl11 Swap70 Ccl5
0.12063604	12	56	2.086816109	GO:0002762 negative regulation of myeloid leukocyte differentiation	http://amigo.geneontology.org/amigo/term/GO:0002762	Fbn1 Clec2d Tnfrsf11b Adipoq Fbxw7 Rara Trib1 Gpr68 Pilrb1 Ccl3 Ltf Clec2i
0.12063604	10	43	2.264761669	GO:0003382 epithelial cell morphogenesis	http://amigo.geneontology.org/amigo/term/GO:0003382	Col15a1 Sipa1l3 Cnmd Grhl2 Frmd6 Plod3 Rab25 Hrh2 Dact2 Scrib
0.12063604	51	358	1.387324676	GO:0010720 positive regulation of cell development	http://amigo.geneontology.org/amigo/term/GO:0010720	Zfyve27 Plxnd1 Plxna3 Faim Islr2 Map6 Crabp2 Jade2 Smad7 Fn1 Bmp2 Lif Gper1 Sox11 Prkch Has2 Lta Il33 Parp6 Anapc2 Tesk1 Ephb2 Vegfc Cspg5 Tbc1d24 Wdr62 Cul7 Cldn5 S100a10 Map1b Cass4 Hdac1 Limk1 Hoxa11 Prex1 Actn3 Hap1 Id4 Adipoq Sox8 Il6 Itgb1 Aurka Lrp8 Trib1 Cip2a Megf8 Gpr68 Efna5 Rassf10 Camk2b
0.12063604	10	43	2.264761669	GO:0016572 histone phosphorylation	http://amigo.geneontology.org/amigo/term/GO:0016572	Rps6ka4 Cdk1 Aurkb Cdk2 Aurka Ccna2 Chek1 Prkaa1 Cdk9 Ccnb1
0.12063604	10	43	2.264761669	GO:0031297 replication fork processing	http://amigo.geneontology.org/amigo/term/GO:0031297	Eme1 Mms22l Cenps Bard1 Cdk9 Rad51 Traip Ddx11 Fam111a Alyref
0.12063604	5	14	3.478026849	GO:0035630 bone mineralization involved in bone maturation	http://amigo.geneontology.org/amigo/term/GO:0035630	Rflnb Phospho1 Bmp2 Actn3 Ltf
0.12063604	35	228	1.494941365	GO:0045637 regulation of myeloid cell differentiation	http://amigo.geneontology.org/amigo/term/GO:0045637	Hmgb3 Dcstamp Fbn1 Jag1 Clec2d Rbfox2 Gpr171 Cebpb Tnfrsf11b Tfe3 Ccl3 Il12b Zfp36l1 Adipoq Cd4 Stat1 Fbxw7 Pithd1 Lif Rara Inhba Leo1 Rarg Nfkbia Ldb1 Rassf2 Trib1 Lmo2 Klf10 Gpr68 Pilrb1 Ccr1 Ccl5 Ltf Clec2i
0.12063604	5	14	3.478026849	GO:0046512 sphingosine biosynthetic process	http://amigo.geneontology.org/amigo/term/GO:0046512	Sptlc2 Sphk2 Sphk1 Asah1 Gba
0.12063604	5	14	3.478026849	GO:0046520 sphingoid biosynthetic process	http://amigo.geneontology.org/amigo/term/GO:0046520	Sptlc2 Sphk2 Sphk1 Asah1 Gba
0.12063604	10	43	2.264761669	GO:0048246 macrophage chemotaxis	http://amigo.geneontology.org/amigo/term/GO:0048246	Akirin1 Cmklr1 Cklf Ccl3 Mmp28 Stap1 Gpr35 Ccl5 Trem1 Ccr7
0.12063604	5	14	3.478026849	GO:0090177 establishment of planar polarity involved in neural tube closure	http://amigo.geneontology.org/amigo/term/GO:0090177	Dvl2 Dvl1 Ptk7 Vangl2 Fzd2
0.12063604	10	43	2.264761669	GO:1902116 negative regulation of organelle assembly	http://amigo.geneontology.org/amigo/term/GO:1902116	Phf23 Evi5l Tesk1 Nbdy Ehmt2 Mak Arhgef2 Becn1 Tchp Map4
0.12063604	5	14	3.478026849	GO:1905063 regulation of vascular associated smooth muscle cell differentiation	http://amigo.geneontology.org/amigo/term/GO:1905063	Dnmt1 Pdcd4 Nfatc2 Nfatc1 Gper1
0.121294279	18	98	1.788699522	GO:0070664 negative regulation of leukocyte proliferation	http://amigo.geneontology.org/amigo/term/GO:0070664	Blk Vsig4 Cd80 Il33 Foxp3 Cebpb Lrrc32 Twsg1 Ctla4 Btk Tmem131l Sox11 Il4i1 Tspan32 Scrib Casp3 Il20rb Xcl1
0.12225681	44	301	1.423564478	GO:0045765 regulation of angiogenesis	http://amigo.geneontology.org/amigo/term/GO:0045765	Vash1 Cnmd Vegfb Vegfc Epha2 Efna1 Emilin1 Itga5 Hk2 Epn2 Fut1 Sulf1 Sparc E2f2 Dcn Wars Tert Adamts1 Smoc2 Itgb1 Stat1 Cxcr2 Pak4 Col4a2 Serpine1 Cldn5 Stab1 Rhoj Sphk1 Chil1 Sars Tlr3 Ccl24 Akt3 Ccl11 C6 Cyp1b1 C3 Plxnd1 Mmp9 Stim1 Lif Ccl5 Cxcr3
0.122297592	114	900	1.233540189	GO:0032940 secretion by cell	http://amigo.geneontology.org/amigo/term/GO:0032940	Wnt7a Rab3b Stxbp2 Syt5 Napa Stx1a Rab25 Blk Stxbp5 Washc3 Llgl1 Scg5 Washc1 Lrp5 Stxbp1 Stxbp3 Sergef Syt8 Vps11 Rims3 Vps18 Exoc1 Stx19 Rab11fip5 Rap1b C9orf72 S100a10 Ppfia3 F2rl1 Ildr1 Il6 Aimp1 Dvl1 Rapgef4 Gper1 Slc1a5 Il12b Il11 Hfe Hap1 Trpm2 Abca1 Cacna1d Slc25a22 Rcn3 Adora2a Nos2 Myh9 Adipoq Slc17a9 Tcf7l2 Cops5 Ptprn Pfkfb2 Pax8 Ntsr1 Sytl1 Lat Arhgap17 Ano1 Btk Vegfc Abcc4 Lif Atp13a…
0.123485499	17	91	1.819275583	GO:0032945 negative regulation of mononuclear cell proliferation	http://amigo.geneontology.org/amigo/term/GO:0032945	Blk Vsig4 Cd80 Foxp3 Cebpb Lrrc32 Twsg1 Ctla4 Tmem131l Sox11 Il4i1 Tspan32 Scrib Btk Casp3 Il20rb Xcl1
0.124662294	9	37	2.368818286	GO:0002369 T cell cytokine production	http://amigo.geneontology.org/amigo/term/GO:0002369	Tbx21 Xcl1 Hfe Traf2 Il18 Foxp3 Il6 Smad7 Nlrp3
0.124662294	9	37	2.368818286	GO:0002724 regulation of T cell cytokine production	http://amigo.geneontology.org/amigo/term/GO:0002724	Tbx21 Xcl1 Hfe Traf2 Il18 Foxp3 Il6 Smad7 Nlrp3
0.124662294	9	37	2.368818286	GO:0010661 positive regulation of muscle cell apoptotic process	http://amigo.geneontology.org/amigo/term/GO:0010661	Il12b E2f3 Pdcd4 Cxcr2 Camk2d Tigar Atf4 Trem1 Fndc1
0.124662294	54	384	1.369473072	GO:0018108 peptidyl-tyrosine phosphorylation	http://amigo.geneontology.org/amigo/term/GO:0018108	Il6ra Areg Arl2bp Cblc Ddr1 Fyn Cd4 Efna1 Ephb2 Btk Clk3 Lif Ttk Il7 Efna5 Osm Itga5 Map2k7 Il12b Il11 Matk Ephb3 Epha2 Blk Adipoq Eif2ak2 Acvr1 Ptpn22 Arhgef2 Fbxw7 Tesk1 Ephb4 Jak3 Tesk2 Ccl5 Melk Bank1 Il18 Ripk2 Ncapg2 Musk Cass4 Dvl2 Il12rb1 Mlst8 Lrp8 Dyrk3 Vegfb Il6 Itgb1 Tnfrsf18 Fam72a Lilra5 Cd80
0.124662294	24	143	1.6344294	GO:0032946 positive regulation of mononuclear cell proliferation	http://amigo.geneontology.org/amigo/term/GO:0032946	Il12rb1 Il27ra Ptpn22 Cd80 Ccr7 Il12b Bcl2l1 Xcl1 Il7 Gpr183 Cd6 Nfatc2 Ephb2 Btk Jak3 Il18 Tlr9 Cd244a Foxp3 Ripk2 Dhps Cd4 Il6 Ccl5
0.124662294	16	84	1.854947653	GO:0035023 regulation of Rho protein signal transduction	http://amigo.geneontology.org/amigo/term/GO:0035023	F2rl1 Gpr35 Arhgef2 Kctd13 Lpar6 Gpr18 P2ry10 Gpr174 Col3a1 Abca1 Cavin4 Stmn1 Ophn1 Cdc42se1 Itgb1 Ralbp1
0.124662294	16	84	1.854947653	GO:0042147 retrograde transport endosome to Golgi	http://amigo.geneontology.org/amigo/term/GO:0042147	Washc1 Vps51 Stx6 Plekhj1 Dennd2a Pheta1 Snx32 Ube2o Trim27 Rhobtb3 Rab29 Golt1b Gga1 Rnf126 Pheta2 Golt1a
0.124662294	9	37	2.368818286	GO:0045023 G0 to G1 transition	http://amigo.geneontology.org/amigo/term/GO:0045023	Smarcb1 Smarcd1 Bcl7b Bcl7c Smarca4 Smarcc1 Smarcd2 Rrm1 Orc1
0.124662294	7	25	2.72677305	GO:0098581 detection of external biotic stimulus	http://amigo.geneontology.org/amigo/term/GO:0098581	Naip1 Ly96 Ssc5d Nlrc4 Naip5 Naip6 Pglyrp2
0.124662294	39	261	1.455174452	GO:1901215 negative regulation of neuron death	http://amigo.geneontology.org/amigo/term/GO:1901215	Bcl2l1 Oxr1 Slc7a11 Mt1 Tbc1d24 Tigar Btbd10 Cebpb Il27ra Adora2a Tert Abcc1 Agap2 Slc23a2 Gba Nenf Wfs1 Atf4 Dnajc5 Pcdhgc3 Birc5 Map3k12 Stxbp1 Nr4a2 Kdm2b Plxnd1 Aars Nrbp2 Prdx2 Epor Fyn Cd200r1 Vegfb Il6 Optn Atg7 Ccl5 Set Npm1
0.127413662	8	31	2.513154884	GO:0140718 facultative heterochromatin assembly	http://amigo.geneontology.org/amigo/term/GO:0140718	Hells Resf1 Dnmt1 Smarca4 Hdac1 Suv39h1 Morc2a Samd1
0.127504691	25	151	1.612330327	GO:0090501 RNA phosphodiester bond hydrolysis	http://amigo.geneontology.org/amigo/term/GO:0090501	Nop9 Rpp30 Exosc8 Eri3 Tbl3 Rnaseh1 Angel1 Rnase4 Rnase6 Toe1 Pop4 Tsen34 Rnase1 Polr3k Endov Exog Rnase2a Mblac1 Rnaseh2a Rpp25 Rnasel Ang Rnasek Fcf1 Npm1
0.127652061	11	50	2.142464539	GO:0035567 non-canonical Wnt signaling pathway	http://amigo.geneontology.org/amigo/term/GO:0035567	Dvl2 Vangl2 Dvl1 Rnf213 Nkd1 Wnt7a Ptk7 Fzd2 Celsr3 Mks1 Spef1
0.127652061	127	1017	1.216112436	GO:0043066 negative regulation of apoptotic process	http://amigo.geneontology.org/amigo/term/GO:0043066	Bcl2l1 Ube2z Birc5 Ube2o Naip1 Dffa Cd27 Bag3 Faim Mcl1 Arel1 Sh3rf2 Sphk1 Naip5 Ptrh2 Naip6 Mlst8 Wnt9a Tcf7 Prdx2 Efna1 Mt1 Cfdp1 Il7 Cebpb Hsh2d Hspa1b Itga5 Grk5 Dnmt1 Il27ra Mmp9 Pdk4 Cdk1 Adora2a Aurkb Mnat1 Prkch Cast Tert Peli3 Pdcd4 Agap2 Wdr73 Itgb1 Cops5 Cxcr2 Bard1 Opn3 Nr4a2 Acvr1 Traf2 Ntsr1 Bcl10 Slc9a1 Ybx3 Ogg1 Uri1 Pak4 Ddias Maz Plk1 Casp3 Egr3 Becn1 Smad6 Serpine1 Rnf144b Ormd…
0.127652061	11	50	2.142464539	GO:0045581 negative regulation of T cell differentiation	http://amigo.geneontology.org/amigo/term/GO:0045581	Tbx21 Nrarp Ctla4 Tmem131l Foxp3 Loxl3 Prdx2 Smad7 Lag3 Cbfb Runx3
0.127652061	11	50	2.142464539	GO:0046596 regulation of viral entry into host cell	http://amigo.geneontology.org/amigo/term/GO:0046596	Trim27 Ifitm3 Trim30b Trim12c Ifitm2 Trim6 Trim21 Trim59 Tmprss2 Cd4 Ciita
0.12773134	57	410	1.353885573	GO:0150063 visual system development	http://amigo.geneontology.org/amigo/term/GO:0150063	Lrp5 Crybb3 Mfap5 Pbx3 Epha2 Casz1 Spry1 Tgif2 Krt12 Crybg3 Fbn2 Col5a1 Fbn1 Slc7a11 Gdf3 Smarca4 Stra6 Zfp513 Bloc1s3 Rarg Aldh1a2 Twsg1 Sox8 Hdac1 Vhl Rara Inhba Aldh1a1 Rom1 B9d1 Smg9 Ctns Fzr1 Lpcat1 Grhl2 Cyp1b1 C3 Cabp4 Zdhhc16 Jag1 Dll4 Ephb2 Kdm2b Sipa1l3 Nectin1 Hsf4 Megf11 Prdm1 Hesx1 Atf4 Rhoj Pygo2 Sox11 Abcb5 Dio3 Lif Scrib
0.127867195	70	520	1.310948582	GO:0031400 negative regulation of protein modification process	http://amigo.geneontology.org/amigo/term/GO:0031400	Prkar2b Akt1s1 Otub1 Spry1 Prkrip1 Cblc Camk2n2 Sqstm1 Fyn Hmg20b Oxr1 Adipoq Kdm4b Ephb2 Tbc1d24 Foxp3 Aida Cdyl Smarcb1 Dnmt1 Adora2a Wars Trim27 Caml Xdh Lrp5 Sirt7 Smad7 Rassf2 Bmp2 Adar Gba C9orf72 Tesk1 Dvl1 Limk1 Plk1 Trim21 Trib1 Prr7 Smad6 Bub1b Bcor Ncapg2 Gskip Pid1 Xrcc1 Lax1 Npm1 Sphk2 Sh3rf2 Nlrp12 Cdkn2d Prkaa1 Pwp1 Dusp3 Nxn Emilin1 Atg7 Swap70 Casp3 Cd109 Mprip Gnaq Il6 Ptpn22 Il…
0.128707229	30	190	1.537653975	GO:0048659 smooth muscle cell proliferation	http://amigo.geneontology.org/amigo/term/GO:0048659	Ptgir Notch3 Mef2d Dnmt1 Il12b Mmp9 Gna13 Mnat1 Tert Adipoq Adamts1 Pdcd4 Tcf7l2 Bmp2 Il6ra Trib1 Ldlrap1 Il18 Gper1 Camk2d Retn Ralbp1 Gnaq Il6 Orc1 Nppb Ccl5 Egr1 Ang Sulf1
0.129530908	73	546	1.302030564	GO:0051345 positive regulation of hydrolase activity	http://amigo.geneontology.org/amigo/term/GO:0051345	Hip1r Ccl3 Apoc2 Tbc1d8 Ccl24 Evi5l Gna13 Ccl11 Gpihbp1 Ralbp1 Ccl20 Xcl1 Arhgef19 Sipa1l3 Rasgrp4 Dock11 Ccl22 Ccl17 Nlrp3 Ccl5 Hip1 Rapgef4 Tbc1d22a Nlrp1b Psme2b Ccr7 Dvl2 Cxcl13 Pmaip1 Rgs16 Bcl10 Rgma Calm1 Epha2 Plin5 Abr Rcn3 Apaf1 F2rl1 Scrib Mmp25 Xdh Itgb1 Fn1 Htr2b Rsu1 Card9 Bmp2 Efna1 Pip5k1a C9orf72 Prr7 Egln3 Arl6ip5 Ddx11 Nlrc4 Ripk2 S100a10 Prss22 Asap2 S100a8 Prtn3 Nr1h2 Tank Pr…
0.129632568	31	198	1.52471076	GO:0050731 positive regulation of peptidyl-tyrosine phosphorylation	http://amigo.geneontology.org/amigo/term/GO:0050731	Il6ra Areg Arl2bp Cd4 Efna5 Osm Itga5 Il12b Il11 Adipoq Acvr1 Efna1 Arhgef2 Fbxw7 Lif Ccl5 Bank1 Il18 Ripk2 Cass4 Dvl2 Fyn Mlst8 Lrp8 Vegfb Il6 Itgb1 Tnfrsf18 Musk Lilra5 Cd80
0.129996633	18	99	1.77063185	GO:0007200 phospholipase C-activating G protein-coupled receptor signaling pathway	http://amigo.geneontology.org/amigo/term/GO:0007200	F2rl1 Htr2b Gpr35 Lpar6 Cmklr1 Fpr1 Gpr18 P2ry10 Fpr2 Gpr174 C5ar2 Ano1 Cxcr2 Plcb2 Actn2 Gnaq Gpr157 Plcd1
0.130702455	45	311	1.409104125	GO:0051402 neuron apoptotic process	http://amigo.geneontology.org/amigo/term/GO:0051402	Bcl2l1 Akt1s1 Casp7 Casp3 Mt1 Cebpb Map2k7 Il27ra Mybl2 Adora2a Tert Agap2 Fbxw7 Mcl1 Wfs1 Dnajc5 Ccl3 Apaf1 Pcdhgc3 Birc5 Oxr1 Map3k12 Pmaip1 Stxbp1 Nr4a2 Gba Kdm2b Plxnd1 Aars Atf4 Musk Nrbp2 Dio3 Prdx2 Epor Fyn Ralbp1 Vegfb Optn Siah1a Egr1 Il18 Set Npm1 Nlrp1b
0.131555193	27	167	1.574484011	GO:2001022 positive regulation of response to DNA damage stimulus	http://amigo.geneontology.org/amigo/term/GO:2001022	Tigar Smarcb1 Smarcd1 Bcl7b Bcl7c Smarca4 Smarcc1 Smarcd2 Tfpt Ino80e Foxm1 Dmap1 Yeats4 Parp3 Npas2 Meaf6 Rad51ap1 Nsmce1 Fus Morf4l2 Ddx11 Timeless Xrcc1 Rnf8 Rad9a Pmaip1 Apbb1
0.131841924	102	798	1.244767504	GO:0009792 embryo development ending in birth or egg hatching	http://amigo.geneontology.org/amigo/term/GO:0009792	Dvl2 Grhl2 Dvl1 Mesp1 Hoxc9 Axin2 Snai1 Aldh1a2 Scrib Tcof1 Atp6ap2 Nradd Stox2 Gjb3 Npm2 Tcf7 Epn2 Rarg Plcd1 Sulf1 Gna13 Plcd3 C6 Ptk7 Sox8 Tcf7l2 Vangl2 Gdf3 Ybx3 Lif Rara Hoxa11 Hoxb7 Fzd2 Cebpb Hba-a2 Hoxb2 Wnt9a Pemt Smarcb1 B9d1 Fkbp10 Smg9 Keap1 Spic Plod3 Asf1b Epha2 Bcl2l1 Zmiz1 Mfng Apaf1 Nxn Zfp36l1 Vash1 Myh9 Bysl Tfeb Fosl1 Itgb1 Col3a1 Ptpn18 Acvr1 Bmp2 Mecom Col11a1 Bcl10 Cdk2ap1 …
0.131841924	24	144	1.623079196	GO:1903900 regulation of viral life cycle	http://amigo.geneontology.org/amigo/term/GO:1903900	Oas1c Trim27 Ifitm3 Trim30b Trim12c Ifitm2 Rnasel Trim6 Trim21 Trim59 Tmprss2 Cd4 Eif2ak2 Ifih1 Adar Ppie Ltf Resf1 Morc2a Pabpc1 Ciita Fam111a Ccl5 Trim15
0.131932567	12	57	2.0502053	GO:0002204 somatic recombination of immunoglobulin genes involved in immune response	http://amigo.geneontology.org/amigo/term/GO:0002204	Hmces Swap70 Tbx21 Ercc1 Il27ra Parp3 Slc15a4 Batf Foxp3 Exo1 Rnf8 Exosc6
0.131932567	12	57	2.0502053	GO:0002208 somatic diversification of immunoglobulins involved in immune response	http://amigo.geneontology.org/amigo/term/GO:0002208	Hmces Swap70 Tbx21 Ercc1 Il27ra Parp3 Slc15a4 Batf Foxp3 Exo1 Rnf8 Exosc6
0.131932567	12	57	2.0502053	GO:0045190 isotype switching	http://amigo.geneontology.org/amigo/term/GO:0045190	Hmces Swap70 Tbx21 Ercc1 Il27ra Parp3 Slc15a4 Batf Foxp3 Exo1 Rnf8 Exosc6
0.132395983	54	386	1.362377356	GO:0018212 peptidyl-tyrosine modification	http://amigo.geneontology.org/amigo/term/GO:0018212	Il6ra Areg Arl2bp Cblc Ddr1 Fyn Cd4 Efna1 Ephb2 Btk Clk3 Lif Ttk Il7 Efna5 Osm Itga5 Map2k7 Il12b Il11 Matk Ephb3 Epha2 Blk Adipoq Eif2ak2 Acvr1 Ptpn22 Arhgef2 Fbxw7 Tesk1 Ephb4 Jak3 Tesk2 Ccl5 Melk Bank1 Il18 Ripk2 Ncapg2 Musk Cass4 Dvl2 Il12rb1 Mlst8 Lrp8 Dyrk3 Vegfb Il6 Itgb1 Tnfrsf18 Fam72a Lilra5 Cd80
0.132884494	120	957	1.221125414	GO:0140352 export from cell	http://amigo.geneontology.org/amigo/term/GO:0140352	Wnt7a Rab3b Stxbp2 Syt5 Napa Stx1a Rab25 Blk Stxbp5 Washc3 Llgl1 Scg5 Washc1 Lrp5 Stxbp1 Stxbp3 Sergef Syt8 Vps11 Rims3 Vps18 Exoc1 Stx19 Rab11fip5 Rap1b C9orf72 S100a10 Calm1 Ppfia3 F2rl1 Ildr1 Il6 Aimp1 Dvl1 Rapgef4 Gper1 Slc1a5 Il12b Il11 Hfe Hap1 Trpm2 Abca1 Cacna1d Slc25a22 Rcn3 Adora2a Rgs9 Nos2 Myh9 Abcc5 Adipoq Abcc1 Slc17a9 Ralbp1 Tcf7l2 Cops5 Ptprn Pfkfb2 Pax8 Ntsr1 Sytl1 Lat Arhgap17 A…
0.132980375	100	781	1.246923838	GO:0043009 chordate embryonic development	http://amigo.geneontology.org/amigo/term/GO:0043009	Dvl2 Grhl2 Dvl1 Mesp1 Hoxc9 Axin2 Snai1 Aldh1a2 Scrib Tcof1 Atp6ap2 Nradd Gjb3 Npm2 Tcf7 Epn2 Rarg Plcd1 Sulf1 Gna13 Plcd3 C6 Ptk7 Sox8 Tcf7l2 Vangl2 Gdf3 Ybx3 Lif Rara Hoxa11 Hoxb7 Fzd2 Cebpb Hba-a2 Hoxb2 Wnt9a Pemt Smarcb1 B9d1 Fkbp10 Smg9 Keap1 Spic Plod3 Asf1b Epha2 Bcl2l1 Zmiz1 Mfng Apaf1 Nxn Zfp36l1 Vash1 Myh9 Bysl Tfeb Fosl1 Itgb1 Col3a1 Ptpn18 Acvr1 Bmp2 Mecom Col11a1 Bcl10 Cdk2ap1 Kdm2b …
0.135116666	10	44	2.213289813	GO:0062208 positive regulation of pattern recognition receptor signaling pathway	http://amigo.geneontology.org/amigo/term/GO:0062208	Ptpn22 Treml4 Slc15a4 F2rl1 Slc46a2 Tlr3 Ltf Tlr9 Trim15 Ticam2
0.135116666	10	44	2.213289813	GO:1902459 positive regulation of stem cell population maintenance	http://amigo.geneontology.org/amigo/term/GO:1902459	Smarcb1 Smarcd1 Hdac1 Bcl7b Bcl7c Smarca4 Smarcc1 Brd9 Kdm2b Lbh
0.13581788	14	71	1.920262711	GO:0043112 receptor metabolic process	http://amigo.geneontology.org/amigo/term/GO:0043112	Lamtor1 Rnf43 Plekhj1 Pheta1 Scrib Rab29 Optn Becn1 Uvrag Smurf1 Ramp3 Pheta2 Ap1ar Caml
0.135874451	52	370	1.368650565	GO:0045862 positive regulation of proteolysis	http://amigo.geneontology.org/amigo/term/GO:0045862	Hip1r Fzr1 Trib2 Trib1 Nlrp3 Rnf144b Hip1 Sh3rf2 Arih2 Nlrp1b Psme2b Hspa1b Hspa1a Chfr Pmaip1 Il33 Bcl10 Trim67 Cntn2 Rgma Rcn3 Apaf1 Meltf Mmp25 Xdh Smad7 Fn1 Card9 Efna1 Gba Fbxw7 Dvl1 Plk1 Rnft2 Prr7 Egln3 Arl6ip5 Smurf1 Nlrc4 Ripk2 Nop53 S100a10 Prss22 S100a8 Tank Myh9 Aurka Atg7 Nek5 Fyn Mefv Gper1
0.137847463	21	122	1.676294908	GO:0051261 protein depolymerization	http://amigo.geneontology.org/amigo/term/GO:0051261	Sh3gl1 Stmn4 Nckap5l Stmn1 Nckap5 Kif18b Map1b Spef1 Swap70 Mical2 Sptb F2rl1 Lima1 Tpx2 Arhgef2 Kif2c Actn2 Capg Pdxp Mid1ip1 Smn1
0.139406015	6	20	2.921542553	GO:0006309 apoptotic DNA fragmentation	http://amigo.geneontology.org/amigo/term/GO:0006309	Dnase2a Exog Dffa Apaf1 Il6 Casp3
0.139406015	6	20	2.921542553	GO:0006670 sphingosine metabolic process	http://amigo.geneontology.org/amigo/term/GO:0006670	Sptlc2 Sphk2 Sphk1 Asah1 Gba Naaa
0.139406015	6	20	2.921542553	GO:0032495 response to muramyl dipeptide	http://amigo.geneontology.org/amigo/term/GO:0032495	Nfkbia Jag1 Ptpn22 Arhgef2 Ripk2 Card9
0.139406015	6	20	2.921542553	GO:0032616 interleukin-13 production	http://amigo.geneontology.org/amigo/term/GO:0032616	Rara Il33 Nlrp3 Sphk2 Lilra5 Il18
0.139406015	6	20	2.921542553	GO:0032656 regulation of interleukin-13 production	http://amigo.geneontology.org/amigo/term/GO:0032656	Rara Il33 Nlrp3 Sphk2 Lilra5 Il18
0.139406015	6	20	2.921542553	GO:0034501 protein localization to kinetochore	http://amigo.geneontology.org/amigo/term/GO:0034501	Ttk Spdl1 Cdt1 Cdk1 Aurkb Zwilch
0.139406015	6	20	2.921542553	GO:1903083 protein localization to condensed chromosome	http://amigo.geneontology.org/amigo/term/GO:1903083	Ttk Spdl1 Cdt1 Cdk1 Aurkb Zwilch
0.141818578	9	38	2.306480963	GO:0006356 regulation of transcription by RNA polymerase I	http://amigo.geneontology.org/amigo/term/GO:0006356	Wdr75 Smarcb1 Pwp1 Sirt7 Eif2ak3 Smarca4 Ddx11 Nop53 Atf4
0.141818578	9	38	2.306480963	GO:0032506 cytokinetic process	http://amigo.geneontology.org/amigo/term/GO:0032506	Mitd1 Anln Kif20a Chmp2b Aurkb Myh9 Cep55 Alkbh4 Chmp1b
0.141818578	9	38	2.306480963	GO:0035886 vascular associated smooth muscle cell differentiation	http://amigo.geneontology.org/amigo/term/GO:0035886	Dnmt1 Pdcd4 Nfatc2 Mesp1 Nfatc1 Gper1 Smarca4 Vangl2 Smad6
0.14191627	20	115	1.693647857	GO:0032963 collagen metabolic process	http://amigo.geneontology.org/amigo/term/GO:0032963	Mmp8 Mmp9 Mmp28 Mmp25 Mmp23 Mmp27 Rcn3 Mrc2 Ctsb Itgb1 Col5a1 Vps33b Plod3 Emilin1 Col1a2 Retn Il6 Fn1 Il6ra Il18
0.142269212	38	256	1.445554909	GO:0003007 heart morphogenesis	http://amigo.geneontology.org/amigo/term/GO:0003007	Mylk2 Mesp1 Mybpc3 Pdcd4 Tnnt2 Acvr1 Bmp2 Alpk2 Tnni3 Spry1 Pkp2 Axin2 Dvl2 Vangl2 Col5a1 Col11a1 Smarca4 Snai1 Fzd2 Zmiz1 Aldh1a2 Grhl2 Has2 Adamts1 Smad7 Htr2b Jag1 Dll4 Efna1 Ephb4 Plxnd1 Mks1 Smad6 Megf8 Dsp Sox11 Mical2 Epor
0.142269212	30	192	1.521636746	GO:0071897 DNA biosynthetic process	http://amigo.geneontology.org/amigo/term/GO:0071897	Tert Telo2 Pot1b Acd Pclaf Gar1 Rrm1 Pold1 Map2k7 Chtf18 Aurkb Grhl2 Adipoq Parp3 Smoc2 Cyp1b1 Pola2 Meaf6 Gins3 Chek1 Dtl Pif1 Camk2d Parp4 Lin9 Faap20 Cdkn2d Sphk1 Jade2 Npm1
0.143411258	36	240	1.460771277	GO:0001505 regulation of neurotransmitter levels	http://amigo.geneontology.org/amigo/term/GO:0001505	Wnt7a Stxbp2 Syt5 Napa Stx1a Moxd1 Stxbp1 Stxbp3 Syt8 Rims3 Daglb Stx19 Rap1b Ppfia3 Stxbp5 Dvl1 Rab3b Slc1a6 Cacna1d Adora2a Vps18 Tomt Pde1b Scrib Asic1 Slc4a8 Itgb1 Kcnc4 Slc6a9 Cspg5 Ptprn2 Syngr3 Bcl2l1 Arl6ip5 Sphk1 Gper1
0.143820276	34	224	1.478161411	GO:0045017 glycerolipid biosynthetic process	http://amigo.geneontology.org/amigo/term/GO:0045017	Pemt Itpkc Pigyl Pigl Pip4k2b Dgat1 Ip6k3 Pip5k1b Pip4k2a Lpin3 Pip5k1a Pigu Abhd4 Selenoi Plin5 Lpcat1 Pnpla2 Dgke Efr3b Pigx Agpat4 C3 Htr2b Tamm41 Pla2g4c Becn1 Uvrag Pla2g4a Nr1h2 Sh3yl1 Ajuba Tcf7l2 Acsl4 Ang
0.145919729	7	26	2.621897163	GO:0010742 macrophage derived foam cell differentiation	http://amigo.geneontology.org/amigo/term/GO:0010742	Alox8 Nfkbia Adipoq Stat1 Soat1 Prkch Il18
0.145919729	7	26	2.621897163	GO:0010894 negative regulation of steroid biosynthetic process	http://amigo.geneontology.org/amigo/term/GO:0010894	Bmp2 Nfkb1 Gfi1 Snai1 Pde8b Dkkl1 Hrh1
0.145919729	8	32	2.434618794	GO:0034389 lipid droplet organization	http://amigo.geneontology.org/amigo/term/GO:0034389	Pnpla2 Cidec Pla2g4c Zfyve1 Prkaa1 Plin5 Ddhd2 Rnf213
0.145919729	8	32	2.434618794	GO:0043372 positive regulation of CD4-positive alpha-beta T cell differentiation	http://amigo.geneontology.org/amigo/term/GO:0043372	Ccr7 Il6 Foxp3 Rara Nlrp3 Il18 Ripk2 Gimap3
0.145919729	12	58	2.014856933	GO:0045071 negative regulation of viral genome replication	http://amigo.geneontology.org/amigo/term/GO:0045071	Oas1c Ifitm3 Ifitm2 Rnasel Eif2ak2 Ifih1 Ltf Trim6 Resf1 Morc2a Fam111a Ccl5
0.145919729	7	26	2.621897163	GO:0045939 negative regulation of steroid metabolic process	http://amigo.geneontology.org/amigo/term/GO:0045939	Bmp2 Nfkb1 Gfi1 Snai1 Pde8b Dkkl1 Hrh1
0.145919729	8	32	2.434618794	GO:0060317 cardiac epithelial to mesenchymal transition	http://amigo.geneontology.org/amigo/term/GO:0060317	Pdcd4 Bmp2 Spry1 Snai1 Has2 Acvr1 Efna1 Jag1
0.145919729	8	32	2.434618794	GO:0071353 cellular response to interleukin-4	http://amigo.geneontology.org/amigo/term/GO:0071353	Mcm2 Keap1 Tuba1b Xcl1 Nfil3 Tcf7 Dcstamp Jak3
0.146740928	4	10	3.895390071	GO:0000022 mitotic spindle elongation	http://amigo.geneontology.org/amigo/term/GO:0000022	Birc5 Aurkb Cdca8 Kif4
0.146740928	4	10	3.895390071	GO:0001781 neutrophil apoptotic process	http://amigo.geneontology.org/amigo/term/GO:0001781	Il6 Cxcr2 Slc7a11 Il18
0.146740928	13	65	1.947695035	GO:0002712 regulation of B cell mediated immunity	http://amigo.geneontology.org/amigo/term/GO:0002712	Xcl1 Hmces Btk Lta Tbx21 Il27ra Fcer2a Parp3 C3 Slc15a4 Foxp3 Exosc6 Gimap3
0.146740928	4	10	3.895390071	GO:0002883 regulation of hypersensitivity	http://amigo.geneontology.org/amigo/term/GO:0002883	Btk C3 Ccr7 Il20rb
0.146740928	13	65	1.947695035	GO:0002889 regulation of immunoglobulin mediated immune response	http://amigo.geneontology.org/amigo/term/GO:0002889	Xcl1 Hmces Btk Lta Tbx21 Il27ra Fcer2a Parp3 C3 Slc15a4 Foxp3 Exosc6 Gimap3
0.146740928	4	10	3.895390071	GO:0002934 desmosome organization	http://amigo.geneontology.org/amigo/term/GO:0002934	Pkp2 Grhl1 Nectin1 Dsp
0.146740928	15	79	1.849077565	GO:0006029 proteoglycan metabolic process	http://amigo.geneontology.org/amigo/term/GO:0006029	Sulf1 B4galt7 Chst12 Chpf2 Dsel Chst14 Dcn Bgn Mustn1 Tcf7l2 Btk B3galt6 Bmp2 Vangl2 Col11a1
0.146740928	4	10	3.895390071	GO:0010807 regulation of synaptic vesicle priming	http://amigo.geneontology.org/amigo/term/GO:0010807	Napa Stxbp5 Stxbp1 Stx1a
0.146740928	4	10	3.895390071	GO:0014816 skeletal muscle satellite cell differentiation	http://amigo.geneontology.org/amigo/term/GO:0014816	Megf10 Klf5 Akirin1 Mylk2
0.146740928	4	10	3.895390071	GO:0019336 phenol-containing compound catabolic process	http://amigo.geneontology.org/amigo/term/GO:0019336	Moxd1 Tomt Dio3 Dio2
0.146740928	4	10	3.895390071	GO:0031055 chromatin remodeling at centromere	http://amigo.geneontology.org/amigo/term/GO:0031055	Cenpv Mis18a Hells Oip5
0.146740928	4	10	3.895390071	GO:0032070 regulation of deoxyribonuclease activity	http://amigo.geneontology.org/amigo/term/GO:0032070	Gzma Dffa Ddx11 Npm1
0.146740928	4	10	3.895390071	GO:0033314 mitotic DNA replication checkpoint signaling	http://amigo.geneontology.org/amigo/term/GO:0033314	Orc1 Topbp1 Clspn Ticrr
0.146740928	4	10	3.895390071	GO:0042439 ethanolamine-containing compound metabolic process	http://amigo.geneontology.org/amigo/term/GO:0042439	Moxd1 Abhd4 Naaa Gdpd3
0.146740928	13	65	1.947695035	GO:0043903 regulation of biological process involved in symbiotic interaction	http://amigo.geneontology.org/amigo/term/GO:0043903	Trim27 Ifitm3 Trim30b Trim12c Ifitm2 Trim6 Trim21 Trim59 Tmprss2 F2rl1 Cd4 Ltf Ciita
0.146740928	4	10	3.895390071	GO:0044771 meiotic cell cycle phase transition	http://amigo.geneontology.org/amigo/term/GO:0044771	Ttk Cdc25c Ccnb2 Chfr
0.146740928	75	568	1.285890208	GO:0060284 regulation of cell development	http://amigo.geneontology.org/amigo/term/GO:0060284	Zfyve27 Rflnb Bhlhe40 Plxnd1 Sema4b Plxna3 Faim Sema3f Islr2 Map6 Crabp2 Jade2 Ccl11 Smad7 Fn1 Fbn1 Bmp2 Ephb2 Lif S100a10 Kctd11 Gper1 Sox11 Prune1 Prkch Has2 Meltf Lta Il33 Parp6 Anapc2 Fbxw7 Tesk1 Wnt7a Vegfc Cspg5 Tbc1d24 Wdr62 Cul7 Cldn5 Pthlh Efna5 Map1b Ap1ar Cass4 Id4 Hdac1 Limk1 Hoxa11 Prex1 Axin2 Actn3 Hap1 Adipoq Dip2b Sox8 Il6 Itgb1 Dll4 Aurka Arhgef2 Lrp8 Casz1 Atg7 Trib1 Cip2a Megf8…
0.146740928	89	689	1.25794527	GO:0061061 muscle structure development	http://amigo.geneontology.org/amigo/term/GO:0061061	Actn3 Akirin1 Tnnt2 Neb Mylk2 Pgm5 Myof Actn2 Smarcb1 Smarcd1 Smarca4 Smarcc1 Smarcd2 Large1 Klf5 Sox8 Bmp2 Ybx3 Mesp1 Sin3b Mbnl3 Nek5 Trim72 Tmem119 Actg1 Flnc Srpk3 Mybpc3 Dnmt1 Casq1 Cdk9 Cdk1 Paxbp1 Megf10 Pdcd4 Tcf7l2 Itgb1 Acvr1 Nfatc2 Cavin4 Prr14 Morf4l2 Frg1 Casp3 Stra6 Alpk2 Nfatc1 Ctdp1 Tnni3 Pkp2 Gper1 Camk2d Sort1 Vangl2 Kel Fzd2 Efnb2 Mef2d Hmg20b Zfp36l1 Myh9 Wnt10b Smad7 Col3a1 S…
0.146740928	4	10	3.895390071	GO:1901838 positive regulation of transcription of nucleolar large rRNA by RNA polymerase I	http://amigo.geneontology.org/amigo/term/GO:1901838	Smarcb1 Pwp1 Smarca4 Ddx11
0.146740928	4	10	3.895390071	GO:1901977 negative regulation of cell cycle checkpoint	http://amigo.geneontology.org/amigo/term/GO:1901977	Cdt1 Thoc5 Mad2l1bp Prap1
0.146740928	4	10	3.895390071	GO:1904672 regulation of somatic stem cell population maintenance	http://amigo.geneontology.org/amigo/term/GO:1904672	Taf6l Taf5l Lbh Pax8
0.146756553	10	45	2.164105595	GO:0030490 maturation of SSU-rRNA	http://amigo.geneontology.org/amigo/term/GO:0030490	Tsr3 Nop9 Riok1 Ngdn Wdr46 Pwp2 Wdr3 Tbl3 Fcf1 Bysl
0.146756553	5	15	3.246158392	GO:0032736 positive regulation of interleukin-13 production	http://amigo.geneontology.org/amigo/term/GO:0032736	Rara Il33 Nlrp3 Sphk2 Il18
0.146756553	117	936	1.217309397	GO:0032880 regulation of protein localization	http://amigo.geneontology.org/amigo/term/GO:0032880	Adam10 Stac2 Stxbp5 Llgl1 Trim27 Lrp5 Sergef Trim30b Trim12c Trim6 Frat2 Cd247 Fyn Dnajc27 F2rl1 Washc1 Rhoq Il6 Trim29 Arhgap44 Edem2 Trp53inp2 Gas8 Mdfic Arf6 Gper1 Il12b Epha2 Cdt1 Hfe Bcl2l1 Trpm2 Ube2g2 Cdk9 Dmap1 Blk Slc25a22 Cdk1 Adora2a Nos2 Stx8 Tert Adipoq Rbm22 Tcf7l2 Itgb1 Bard1 Pfkfb2 Rab29 Stx6 Sapcd2 Fbxw7 Tesk1 Dvl1 Bag3 Plk1 Ano1 Vegfc Lif Exoc1 Atp13a2 Cnpy4 Ldlrap1 Nr0b2 Ormdl3…
0.146756553	5	15	3.246158392	GO:0033690 positive regulation of osteoblast proliferation	http://amigo.geneontology.org/amigo/term/GO:0033690	Tmem119 Ltf Sox8 Lrp5 Bmp2
0.146756553	10	45	2.164105595	GO:0034142 toll-like receptor 4 signaling pathway	http://amigo.geneontology.org/amigo/term/GO:0034142	Ly96 Ptpn22 Nfkbia F2rl1 Ltf Ripk2 Oas1c Tnip3 Ticam2 Arf6
0.146756553	33	217	1.480966271	GO:0043393 regulation of protein binding	http://amigo.geneontology.org/amigo/term/GO:0043393	Mfng Lrrc6 Sppl3 Plxnd1 Gas8 Wfikkn1 Hip1r Ralb Hfe Blk Mmp9 Aurkb Tert Adipoq Efhb Tcf7l2 Mitd1 Itga4 Bmp2 Aurka Dvl1 Crmp1 Plk1 Trim21 Ddx11 Ldlrap1 Ripk2 Cldn5 Ifit2 Mapre3 Dzip1 Rgma Gper1
0.146756553	10	45	2.164105595	GO:0044088 regulation of vacuole organization	http://amigo.geneontology.org/amigo/term/GO:0044088	Phf23 Ralb Pip4k2b Laptm4b Pip4k2a Lrsam1 C9orf72 Becn1 Moap1 Ehmt2
0.146756553	18	101	1.735569834	GO:0045132 meiotic chromosome segregation	http://amigo.geneontology.org/amigo/term/GO:0045132	Tex15 Sgo2a Nuf2 Ttk Eme1 Bub1b Espl1 Cenps Syce2 Syce1 Chfr Ccne1 Ncaph Ehmt2 Trip13 Sirt7 Plk1 Ago4
0.146756553	10	45	2.164105595	GO:0046640 regulation of alpha-beta T cell proliferation	http://amigo.geneontology.org/amigo/term/GO:0046640	Ptpn22 Xcl1 Foxp3 Cd80 Il12b Twsg1 Il18 Cd244a Ripk2 Il12rb1
0.146756553	57	415	1.337573699	GO:0048880 sensory system development	http://amigo.geneontology.org/amigo/term/GO:0048880	Lrp5 Crybb3 Mfap5 Pbx3 Epha2 Casz1 Spry1 Tgif2 Krt12 Crybg3 Fbn2 Col5a1 Fbn1 Slc7a11 Gdf3 Smarca4 Stra6 Zfp513 Bloc1s3 Rarg Aldh1a2 Twsg1 Sox8 Hdac1 Vhl Rara Inhba Aldh1a1 Rom1 B9d1 Smg9 Ctns Fzr1 Lpcat1 Grhl2 Cyp1b1 C3 Cabp4 Zdhhc16 Jag1 Dll4 Ephb2 Kdm2b Sipa1l3 Nectin1 Hsf4 Megf11 Prdm1 Hesx1 Atf4 Rhoj Pygo2 Sox11 Abcb5 Dio3 Lif Scrib
0.146756553	5	15	3.246158392	GO:0070341 fat cell proliferation	http://amigo.geneontology.org/amigo/term/GO:0070341	Pid1 Dio3 Sqstm1 E2f3 Fgf16
0.146756553	5	15	3.246158392	GO:0070431 nucleotide-binding oligomerization domain containing 2 signaling pathway	http://amigo.geneontology.org/amigo/term/GO:0070431	Ptpn22 Nfkbia Slc15a4 Ripk2 Igtp
0.146756553	18	101	1.735569834	GO:0090288 negative regulation of cellular response to growth factor stimulus	http://amigo.geneontology.org/amigo/term/GO:0090288	Sulf1 Spry1 Smurf1 Shisa2 Twsg1 Smad7 Htra3 Epn2 Il12b Dcn Xdh Gdf3 Smad6 Cnmd Tcf7l2 Fbn1 Emilin1 Cxcl13
0.148844261	56	407	1.339937617	GO:0001654 eye development	http://amigo.geneontology.org/amigo/term/GO:0001654	Lrp5 Crybb3 Mfap5 Pbx3 Epha2 Casz1 Spry1 Tgif2 Krt12 Crybg3 Fbn2 Col5a1 Fbn1 Slc7a11 Gdf3 Smarca4 Stra6 Zfp513 Bloc1s3 Rarg Aldh1a2 Twsg1 Sox8 Hdac1 Vhl Rara Inhba Aldh1a1 Rom1 B9d1 Smg9 Ctns Fzr1 Lpcat1 Grhl2 Cyp1b1 Cabp4 Zdhhc16 Jag1 Dll4 Ephb2 Kdm2b Sipa1l3 Nectin1 Hsf4 Megf11 Prdm1 Hesx1 Atf4 Rhoj Pygo2 Sox11 Abcb5 Dio3 Lif Scrib
0.15009798	183	1530	1.164798011	GO:0051247 positive regulation of protein metabolic process	http://amigo.geneontology.org/amigo/term/GO:0051247	Hip1r Gdf9 Phf23 Fzr1 Trib2 Vegfb Rassf2 Bmp2 Ptpn22 Il6ra Areg Gdf3 Lat Fgf16 Vegfc Arl2bp Trib1 Nlrp3 Fbxo33 Upf3b Rnf144b Smurf1 Hip1 Inhba Arel1 Clspn Sh3rf2 Arih2 Nlrp1b Psme2b Hspa1b Hspa1a Birc5 Aurkb Cdca8 Ccr7 Map2k7 Chfr Fam20a Dvl2 Lpcat1 Ajuba Paxbp1 Cd4 Pmaip1 Il33 Traf2 Bcl10 Dvl1 Atg7 Vgll4 Trim67 Foxp3 Mustn1 Efna5 Rap2a Cntn2 Gper1 Tmem119 Npm1 Osm Chil1 Rgma Axin2 Itga5 Smarcb1 …
0.151753379	28	178	1.531894972	GO:1903169 regulation of calcium ion transmembrane transport	http://amigo.geneontology.org/amigo/term/GO:1903169	Calm1 Casq1 Stac2 Cacnb1 Stim1 Npsr1 Ms4a1 Clec4b1 Vmp1 Rgs9 Diaph1 Gpr35 Ntsr1 Ptpn22 Gem Slc9a1 Cxcl9 Ramp3 Tlr9 Cemip Gper1 Camk2d Fyn Hap1 Cacna1d Cxcr3 Ahnak Xcl1
0.153375431	16	87	1.790983941	GO:0006513 protein monoubiquitination	http://amigo.geneontology.org/amigo/term/GO:0006513	Pcgf6 Rad18 Bard1 Rad51 Ddb2 Fance Ube2o Fancg Kdm2b Trim21 Zc4h2 Rnf126 Dtl Bcor Leo1 Faap20
0.154999788	45	316	1.386808174	GO:0015833 peptide transport	http://amigo.geneontology.org/amigo/term/GO:0015833	Abcc1 Lrp5 Ildr1 Il6 Slc7a11 Aimp1 Rapgef4 Gper1 S100a8 Hfe Mgst1 Trpm2 Blk Slc25a22 Nos2 Abcc5 Tcf7l2 Ptprn Pfkfb2 Pax8 Slc15a4 Ano1 Abcc4 Nr0b2 Nlgn2 Hmgn3 Vgf Stx1a Abca1 Birc5 Pask Stxbp3 Atg7 Gpr68 Efna5 Rab11fip5 Arntl Ptprn2 Cacna1d Pde8b Dgat1 Acsl4 Lif Ccl5 Dio2
0.156263281	15	80	1.825964096	GO:0002720 positive regulation of cytokine production involved in immune response	http://amigo.geneontology.org/amigo/term/GO:0002720	Tbx21 Xcl1 Tlr3 Spon2 Tlr7 F2rl1 Traf2 Il18 Trim6 Il6 Card9 Nlrp3 Ripk2 Sphk2 Gimap3
0.156263281	40	275	1.41650548	GO:0043523 regulation of neuron apoptotic process	http://amigo.geneontology.org/amigo/term/GO:0043523	Bcl2l1 Akt1s1 Mt1 Cebpb Map2k7 Il27ra Mybl2 Adora2a Tert Agap2 Fbxw7 Casp3 Mcl1 Wfs1 Dnajc5 Ccl3 Pcdhgc3 Birc5 Oxr1 Map3k12 Pmaip1 Stxbp1 Nr4a2 Gba Kdm2b Plxnd1 Aars Atf4 Musk Nrbp2 Prdx2 Epor Fyn Ralbp1 Vegfb Optn Egr1 Il18 Set Npm1
0.157607622	12	59	1.980706816	GO:0044380 protein localization to cytoskeleton	http://amigo.geneontology.org/amigo/term/GO:0044380	Mapre3 Fam83h Cep83 Diaph1 Dctn2 Stil Cep131 Klhl21 Dvl1 Aurka Ttk Mcph1
0.157677894	18	102	1.718554443	GO:0000045 autophagosome assembly	http://amigo.geneontology.org/amigo/term/GO:0000045	Phf23 Trp53inp1 Atg7 Becn1 Atg101 Atg9b Trp53inp2 Ralb Vmp1 Pip4k2b Pip4k2a Lrsam1 C9orf72 Bag3 Smurf1 Moap1 Ehmt2 Igtp
0.157677894	18	102	1.718554443	GO:0046330 positive regulation of JNK cascade	http://amigo.geneontology.org/amigo/term/GO:0046330	Traf3 Traf2 Rassf2 Wnt7a Sh3rf2 Map2k7 Cd27 Tlr3 Mbip F2rl1 Card9 Ltbr Mmp8 Ripk2 Naip1 Naip5 Naip6 Lmnb1
0.157786688	14	73	1.867652774	GO:0006289 nucleotide-excision repair	http://amigo.geneontology.org/amigo/term/GO:0006289	Ercc1 Xpc Pold1 Smarcb1 Smarcd1 Bcl7b Bcl7c Smarca4 Smarcc1 Smarcd2 Ddb2 Mnat1 Rpa2 Ogg1
0.160511003	23	140	1.599892351	GO:0050671 positive regulation of lymphocyte proliferation	http://amigo.geneontology.org/amigo/term/GO:0050671	Il12rb1 Il27ra Ptpn22 Cd80 Ccr7 Il12b Xcl1 Il7 Gpr183 Cd6 Nfatc2 Ephb2 Btk Jak3 Il18 Tlr9 Cd244a Foxp3 Ripk2 Dhps Cd4 Il6 Ccl5
0.164251702	8	33	2.360842467	GO:0002828 regulation of type 2 immune response	http://amigo.geneontology.org/amigo/term/GO:0002828	Tbx21 Il33 Il6 Xcl1 Rara Il27ra Nlrp3 Il18
0.164251702	6	21	2.782421479	GO:0002922 positive regulation of humoral immune response	http://amigo.geneontology.org/amigo/term/GO:0002922	Lta Fcer2a C6 C3 Ccr7 Gimap3
0.164251702	6	21	2.782421479	GO:0044090 positive regulation of vacuole organization	http://amigo.geneontology.org/amigo/term/GO:0044090	Ralb Pip4k2b Pip4k2a Lrsam1 Becn1 Moap1
0.164251702	6	21	2.782421479	GO:0045624 positive regulation of T-helper cell differentiation	http://amigo.geneontology.org/amigo/term/GO:0045624	Ccr7 Il6 Rara Nlrp3 Il18 Ripk2
0.164251702	6	21	2.782421479	GO:0140131 positive regulation of lymphocyte chemotaxis	http://amigo.geneontology.org/amigo/term/GO:0140131	Xcl1 Ccl5 Adam10 Cxcl13 Ccl3 Ccr7
0.164251702	19	110	1.682100258	GO:1901800 positive regulation of proteasomal protein catabolic process	http://amigo.geneontology.org/amigo/term/GO:1901800	Fzr1 Trib2 Trib1 Rnf144b Sh3rf2 Arih2 Hspa1b Hspa1a Chfr Il33 Smad7 Fbxw7 Dvl1 Plk1 Rnft2 Nop53 Aurka Gba Atg7
0.164251702	8	33	2.360842467	GO:2000515 negative regulation of CD4-positive alpha-beta T cell activation	http://amigo.geneontology.org/amigo/term/GO:2000515	Tbx21 Foxp3 Twsg1 Loxl3 Smad7 Cbfb Runx3 Xcl1
0.166931726	16	88	1.77063185	GO:0048644 muscle organ morphogenesis	http://amigo.geneontology.org/amigo/term/GO:0048644	Mylk2 Mybpc3 Tnnt2 Tnni3 Pkp2 Vangl2 Fzd2 Smad7 Col3a1 Smtnl1 Dll4 Bmp2 Col11a1 Lif Dsp Epor
0.167370325	22	133	1.610875593	GO:0007098 centrosome cycle	http://amigo.geneontology.org/amigo/term/GO:0007098	Haus4 Haus8 Cep131 Haus1 Npm1 Haus5 Chmp2b Poc1b Cdk2 Odf2 Aurka Stil Ppp1r35 Plk1 Chek1 Uvrag Wdr62 Pclaf Ccnf Chmp1b Poc1a Mcph1
0.167370325	7	27	2.524789861	GO:0051654 establishment of mitochondrion localization	http://amigo.geneontology.org/amigo/term/GO:0051654	Hap1 Armcx3 Wasf1 Mark1 Mgarp Map1b Map6
0.167370325	26	164	1.543904601	GO:0055088 lipid homeostasis	http://amigo.geneontology.org/amigo/term/GO:0055088	Gpihbp1 Lrp5 Pnpla2 Acoxl Ormdl3 Abhd4 Nr1h2 Apoc2 Abca1 Npc2 Npc1 Soat1 Lamtor1 Atp13a2 Ldlrap1 Pold1 Prkaa1 Dgat1 Rcn3 Lima1 Usf1 Ampd2 Atg7 Il18 Asgr2 Slc25a27
0.167370325	7	27	2.524789861	GO:0070193 synaptonemal complex organization	http://amigo.geneontology.org/amigo/term/GO:0070193	Tex15 Syce2 Syce1 Ehmt2 Trip13 Plk1 Ago4
0.167370325	7	27	2.524789861	GO:1901623 regulation of lymphocyte chemotaxis	http://amigo.geneontology.org/amigo/term/GO:1901623	Xcl1 Ccl5 Klrk1 Adam10 Cxcl13 Ccl3 Ccr7
0.167370325	7	27	2.524789861	GO:2000819 regulation of nucleotide-excision repair	http://amigo.geneontology.org/amigo/term/GO:2000819	Smarcb1 Smarcd1 Bcl7b Bcl7c Smarca4 Smarcc1 Smarcd2
0.167412329	3	6	4.869237589	GO:0000480 endonucleolytic cleavage in 5-prime-ETS of tricistronic rRNA transcript (SSU-rRNA 5.8S rRNA LSU-rRNA)	http://amigo.geneontology.org/amigo/term/GO:0000480	Nop9 Tbl3 Fcf1
0.167412329	20	118	1.650589013	GO:0006986 response to unfolded protein	http://amigo.geneontology.org/amigo/term/GO:0006986	Wfs1 Hspb8 Hspa1b Hspa1a Eif2ak2 Atf4 Daxx Atf6b Cops5 Optn Creb3l4 Bag3 Eif2ak3 Creb3l3 Dnajb5 Edem2 Ermp1 Fbxo6 Abca7 Upf3b
0.167412329	15	81	1.803421329	GO:0032088 negative regulation of NF-kappaB transcription factor activity	http://amigo.geneontology.org/amigo/term/GO:0032088	Traf3 Nfkbib Lrrc14 Traip Nfkbia Trim21 Foxp3 Cmklr1 Tlr9 Nlrp12 Tceal7 Prdx2 Cyp1b1 Nlrp3 Siva1
0.167412329	3	6	4.869237589	GO:0045341 MHC class I biosynthetic process	http://amigo.geneontology.org/amigo/term/GO:0045341	Ciita Nlrp12 Il33
0.167412329	3	6	4.869237589	GO:0045343 regulation of MHC class I biosynthetic process	http://amigo.geneontology.org/amigo/term/GO:0045343	Ciita Nlrp12 Il33
0.167412329	3	6	4.869237589	GO:0046137 negative regulation of vitamin metabolic process	http://amigo.geneontology.org/amigo/term/GO:0046137	Nfkb1 Gfi1 Snai1
0.167412329	3	6	4.869237589	GO:0070291 N-acylethanolamine metabolic process	http://amigo.geneontology.org/amigo/term/GO:0070291	Abhd4 Naaa Gdpd3
0.167412329	3	6	4.869237589	GO:0070671 response to interleukin-12	http://amigo.geneontology.org/amigo/term/GO:0070671	Il12rb1 Ripk2 Ticam2
0.167412329	3	6	4.869237589	GO:0071926 endocannabinoid signaling pathway	http://amigo.geneontology.org/amigo/term/GO:0071926	Daglb Alox8 Abhd6
0.167412329	3	6	4.869237589	GO:0072718 response to cisplatin	http://amigo.geneontology.org/amigo/term/GO:0072718	Rad51 Ddx11 Timeless
0.167412329	3	6	4.869237589	GO:0097151 positive regulation of inhibitory postsynaptic potential	http://amigo.geneontology.org/amigo/term/GO:0097151	Ntsr1 Nlgn2 Nlgn3
0.167412329	3	6	4.869237589	GO:1900157 regulation of bone mineralization involved in bone maturation	http://amigo.geneontology.org/amigo/term/GO:1900157	Rflnb Actn3 Ltf
0.167412329	3	6	4.869237589	GO:1905462 regulation of DNA duplex unwinding	http://amigo.geneontology.org/amigo/term/GO:1905462	Mcm2 Mnat1 Pot1b
0.167412329	3	6	4.869237589	GO:1905684 regulation of plasma membrane repair	http://amigo.geneontology.org/amigo/term/GO:1905684	S100a10 Ahnak Myh9
0.167412329	3	6	4.869237589	GO:2000564 regulation of CD8-positive alpha-beta T cell proliferation	http://amigo.geneontology.org/amigo/term/GO:2000564	Ptpn22 Cd244a Xcl1
0.168714777	101	801	1.227947557	GO:0030162 regulation of proteolysis	http://amigo.geneontology.org/amigo/term/GO:0030162	Hip1r Fzr1 Trib2 Cast Naip1 Anxa8 Ophn1 Trib1 Nlrp3 Rnf144b Hip1 Serpinb1a Sh3rf2 Serpina10 Arih2 Nlrp1b Naip5 Psme2b Nlrp12 Naip6 Serpina3i Hspa1b Hspa1a Hfe Wnt9a Chfr Traf3 Wnt10b Pmaip1 Il33 Bcl10 Smarcc1 Trim67 Cntn2 Spink12 Rgma Wfdc18 Bcl2l1 Ube2z Birc5 Wfdc2 Mmp9 Rcn3 Apaf1 Adora2a Ube2o Caml Ctsb Desi1 Meltf Mmp25 Xdh C3 Smad7 Fn1 Card9 Efna1 Gba Fbxw7 Hdac1 Dvl1 Cd27 Plk1 Trim21 Renbp L…
0.169026167	11	53	2.021192961	GO:0051293 establishment of spindle localization	http://amigo.geneontology.org/amigo/term/GO:0051293	Llgl1 Spdl1 Myh9 Map4 Itgb1 Cenpa Plk1 Spry1 Sapcd2 Arhgef2 Mcph1
0.16952873	117	943	1.208273166	GO:0007167 enzyme linked receptor protein signaling pathway	http://amigo.geneontology.org/amigo/term/GO:0007167	Efnb2 Ddr1 Ephb3 Epha2 Hap1 Blk Sulf1 Gdf9 Zfyve27 Fyn Shc2 Fstl1 Igfbp6 Twsg1 Vegfb Smad7 Acvr1 Bmp2 Efna1 Ephb2 Ptpn12 Nppb Stap1 Areg Ephb4 Zyx Gdf3 Fgf16 Col4a2 Leprotl1 Vegfc Fam83b Lif Smad6 Spry1 Smurf1 Cblc Inhba Fam83g Nrep Shisa2 Erfe Rgmb Dact2 Efna5 Musk Pde6h Rgma Wfikkn1 Cass4 Tgfbr3l Churc1 Hdac1 Sh2b2 Jade2 Caml Adipoq Htra3 Smarcc1 Egr1 Trim72 Gper1 Hip1r Epn2 Il12b Hfe Zmiz1 Akt…
0.16952873	14	74	1.842414223	GO:0019080 viral gene expression	http://amigo.geneontology.org/amigo/term/GO:0019080	Trim27 Mdfic Smarcb1 Cdk9 Usf1 Gtf2b Hdac1 Trim21 Eif3f Smarca4 Ctdp1 Eif3g Ccl5 Ccl3
0.16952873	72	548	1.279507688	GO:0051493 regulation of cytoskeleton organization	http://amigo.geneontology.org/amigo/term/GO:0051493	Wasf1 Rhobtb3 Stmn4 Rhobtb2 Mlst8 Spef1 Iqgap3 Tesk1 Stmn1 Arhgef19 Mapre3 Rhoh Limk1 Arhgap17 Arhgap44 Rhod Kank3 Efna5 Map1b Rnd1 Map6 Gm14137 Tmsb15b1 Hspa1b Hspa1a Washc3 Washc1 Hip1r Swap70 Ccl24 Chmp2b Trpm2 Rassf1 Fhod1 Prune1 Ccl11 Sptb F2rl1 Lima1 Parp3 Atat1 Diaph1 Tpx2 Arhgef2 C9orf72 Stil Rnf4 Ppp1r35 Plk1 Dapk3 Kif15 Nexn S100a10 Arf6 Actn2 Capg Npm1 Actg1 Ccnf Ap1ar Chmp1b Pdxp Mid1…
0.16952873	14	74	1.842414223	GO:0097194 execution phase of apoptosis	http://amigo.geneontology.org/amigo/term/GO:0097194	Dnase2a Casp7 Dffa Exog Casp3 Casp14 Bcl2l1 Cidec Madd Apaf1 Il6 Bcl10 Cxcr3 Gper1
0.169957662	38	261	1.417862286	GO:0060560 developmental growth involved in morphogenesis	http://amigo.geneontology.org/amigo/term/GO:0060560	Zfyve27 Llph Sema4b Sema3f Islr2 Crabp2 Fn1 Dvl1 Efna5 Anapc2 Itga4 Slc23a2 C9orf72 Smurf1 Map1b Jade2 Itgb1 Vangl2 Aurka Limk1 Plxna3 Spry1 Rarg Ddr1 Wasf1 Ccl11 Dip2b Ptk7 Raph1 Kif26b Areg Mesp1 Nkd1 Lzts2 Megf8 Tnc Nlgn3 Rgma
0.17079551	12	60	1.947695035	GO:0030858 positive regulation of epithelial cell differentiation	http://amigo.geneontology.org/amigo/term/GO:0030858	Wnt10b Bmp2 Mesp1 Sult2b1 Lif Serpine1 Ptch2 Wnt9a Alox8 Prkch Pax8 Foxa3
0.17079551	13	67	1.889554885	GO:2000036 regulation of stem cell population maintenance	http://amigo.geneontology.org/amigo/term/GO:2000036	Smarcb1 Smarcd1 Hdac1 Bcl7b Bcl7c Smarca4 Smarcc1 Brd9 Taf6l Kdm2b Taf5l Lbh Pax8
0.170818143	21	126	1.623079196	GO:1903052 positive regulation of proteolysis involved in cellular protein catabolic process	http://amigo.geneontology.org/amigo/term/GO:1903052	Fzr1 Trib2 Trib1 Rnf144b Sh3rf2 Arih2 Hspa1b Hspa1a Chfr Il33 Trim67 Smad7 Gba Fbxw7 Dvl1 Plk1 Rnft2 Smurf1 Nop53 Aurka Atg7
0.174860859	9	40	2.191156915	GO:0006904 vesicle docking involved in exocytosis	http://amigo.geneontology.org/amigo/term/GO:0006904	Rab3b Stxbp2 Stxbp1 Stxbp3 Vps11 Vps18 Exoc1 Ppfia3 Ralb
0.174860859	34	229	1.445887144	GO:0007163 establishment or maintenance of cell polarity	http://amigo.geneontology.org/amigo/term/GO:0007163	Llgl1 Rhobtb3 Rhobtb2 Scrib Rhoh Sipa1l3 Rhod Pard3b Dlg2 Rnd1 Spdl1 Wnt7a Map4 Cd3g Itgb1 Kif2c Cenpa Plk1 Ophn1 Alpk2 Rap1b Spry1 Myh9 Ptk7 Kif26b Vangl2 Sapcd2 Arhgef2 Mcph1 Arf6 Ust Map1b Crb3 Ccr7
0.174860859	9	40	2.191156915	GO:0042092 type 2 immune response	http://amigo.geneontology.org/amigo/term/GO:0042092	Tbx21 Il33 Il6 Xcl1 Rara Il27ra Nlrp3 Batf Il18
0.174860859	9	40	2.191156915	GO:2000785 regulation of autophagosome assembly	http://amigo.geneontology.org/amigo/term/GO:2000785	Phf23 Ralb Pip4k2b Pip4k2a Lrsam1 C9orf72 Becn1 Moap1 Ehmt2
0.177012222	117	945	1.205715974	GO:0010562 positive regulation of phosphorus metabolic process	http://amigo.geneontology.org/amigo/term/GO:0010562	Apoc2 Ddr1 Ephb3 Epha2 Gdf9 Nos2 Vegfb Rassf2 Bmp2 Il6ra Ephb2 Areg Ephb4 Gdf3 Lat Fgf16 Vegfc Arl2bp Btbd10 Inhba Clspn Musk Birc5 Aurkb Mlst8 Cdca8 Ccr7 Map2k7 Fam20a Dvl2 Ajuba Cd4 Traf2 Dvl1 Efna5 Rap2a Gper1 Tmem119 Npm1 Osm Chil1 Axin2 Itga5 Calm1 Daxx Il12b Il11 Ralb Hfe Rplp1 Sqstm1 Mmp9 Mnat1 Adipoq Ralbp1 Twsg1 C3 Telo2 Cd6 Pfkfb1 Agap2 Htr2b Marco Pfkfb2 Acvr1 Tpx2 Ntsr1 Efna1 Gba Arhg…
0.177012222	117	945	1.205715974	GO:0045937 positive regulation of phosphate metabolic process	http://amigo.geneontology.org/amigo/term/GO:0045937	Apoc2 Ddr1 Ephb3 Epha2 Gdf9 Nos2 Vegfb Rassf2 Bmp2 Il6ra Ephb2 Areg Ephb4 Gdf3 Lat Fgf16 Vegfc Arl2bp Btbd10 Inhba Clspn Musk Birc5 Aurkb Mlst8 Cdca8 Ccr7 Map2k7 Fam20a Dvl2 Ajuba Cd4 Traf2 Dvl1 Efna5 Rap2a Gper1 Tmem119 Npm1 Osm Chil1 Axin2 Itga5 Calm1 Daxx Il12b Il11 Ralb Hfe Rplp1 Sqstm1 Mmp9 Mnat1 Adipoq Ralbp1 Twsg1 C3 Telo2 Cd6 Pfkfb1 Agap2 Htr2b Marco Pfkfb2 Acvr1 Tpx2 Ntsr1 Efna1 Gba Arhg…
0.180253966	5	16	3.043273493	GO:0002903 negative regulation of B cell apoptotic process	http://amigo.geneontology.org/amigo/term/GO:0002903	Hsh2d Aurkb Bcl10 Ormdl3 Pdcd1
0.180253966	5	16	3.043273493	GO:0010820 positive regulation of T cell chemotaxis	http://amigo.geneontology.org/amigo/term/GO:0010820	Xcl1 Ccl5 Adam10 Cxcl13 Ccr7
0.180253966	5	16	3.043273493	GO:0033194 response to hydroperoxide	http://amigo.geneontology.org/amigo/term/GO:0033194	Trpm2 Trp53inp1 Mgst1 Xrcc1 Oxr1
0.180253966	5	16	3.043273493	GO:0035672 oligopeptide transmembrane transport	http://amigo.geneontology.org/amigo/term/GO:0035672	Abcc1 Slc7a11 Abcc5 Slc15a4 Abcc4
0.180253966	5	16	3.043273493	GO:0042249 establishment of planar polarity of embryonic epithelium	http://amigo.geneontology.org/amigo/term/GO:0042249	Dvl2 Dvl1 Ptk7 Vangl2 Fzd2
0.180253966	56	413	1.32047121	GO:0051480 regulation of cytosolic calcium ion concentration	http://amigo.geneontology.org/amigo/term/GO:0051480	Calm1 Casq1 Trpm2 Cacna1d F2rl1 Ccr1 Cxcr2 Htr2b Gpr35 Ccr9 Trpc6 Lpar6 Ccr7 Cmklr1 Ptgir Npsr1 Fpr1 Cxcr5 Cxcr6 Cxcr3 Gpr18 P2ry10 Fpr2 Xntrpc Ptgdr Gpr174 C5ar2 Ms4a1 Xcl1 Sppl3 Clec4b1 Gper1 Ccl3 Grin2d Mcoln1 Gna13 Diaph1 Ntsr1 Cxcl9 Rasa3 Jak3 Ramp3 Cemip Camk2d Fyn Hap1 Swap70 Gpr157 Epor Plcd1 Cxcl13 Cd4 Cxcl3 Itpr2 Gimap3 Fzd2
0.180253966	5	16	3.043273493	GO:0061952 midbody abscission	http://amigo.geneontology.org/amigo/term/GO:0061952	Mitd1 Kif20a Chmp2b Cep55 Chmp1b
0.180253966	5	16	3.043273493	GO:1902018 negative regulation of cilium assembly	http://amigo.geneontology.org/amigo/term/GO:1902018	Evi5l Tesk1 Mak Tchp Map4
0.180253966	5	16	3.043273493	GO:2000319 regulation of T-helper 17 cell differentiation	http://amigo.geneontology.org/amigo/term/GO:2000319	Tbx21 Foxp3 Loxl3 Smad7 Nlrp3
0.180253966	5	16	3.043273493	GO:2001256 regulation of store-operated calcium entry	http://amigo.geneontology.org/amigo/term/GO:2001256	Gramd2 Casq1 Efhb Cracr2b Stim1
0.180385901	15	82	1.781428386	GO:0002200 somatic diversification of immune receptors	http://amigo.geneontology.org/amigo/term/GO:0002200	Adar Hmces Swap70 Tcf7 Ctnnbl1 Tbx21 Ercc1 Il27ra Parp3 Slc15a4 Batf Foxp3 Exo1 Rnf8 Exosc6
0.181494002	21	127	1.610299045	GO:0007127 meiosis I	http://amigo.geneontology.org/amigo/term/GO:0007127	Tex15 Trip13 Sgo2a Rad51 Eme1 Cenps Syce2 Syce1 Birc5 Ccnb2 Rad51ap1 Ccne1 Ehmt2 Sirt7 Aurka Plk1 Siah1a Zscan21 Ago4 Espl1 Topbp1
0.181494002	21	127	1.610299045	GO:0045931 positive regulation of mitotic cell cycle	http://amigo.geneontology.org/amigo/term/GO:0045931	Dusp3 Cdc25c Wnt10b Cdt1 Cdk1 Tert Adamts1 Smoc2 Stil Rrm1 Mad2l1bp Dtl Ccnb1 Lsm11 Mblac1 Lsm10 Camk2d Sphk1 Birc5 Prap1 Lmnb1
0.181494002	162	1351	1.16775202	GO:0071495 cellular response to endogenous stimulus	http://amigo.geneontology.org/amigo/term/GO:0071495	Rarg Sulf1 Gdf9 Fstl1 Twsg1 Smad7 Nr4a2 Acvr1 Bmp2 Lpin3 Rragc Ptpn12 Zyx Gdf3 Lamtor1 Fgf16 Leprotl1 Sesn3 Cyp11a1 Smad6 Spry1 Rara Smurf1 Ramp3 Fam83g Nrep Shisa2 Erfe Rgmb Rap1b Gper1 Rgma Htr1d Wfikkn1 Cyp11b1 Tgfbr3l Churc1 Hdac1 Nr1h2 Dnmt1 Sh2b2 Bcl2l1 Ehmt2 Fyn Hcn2 Zfp36l1 Wnt10b Npc1 Col3a1 Xcl1 Ptpn22 Htra3 Col1a2 Itpr2 Smarcc1 Mgarp Egr1 Trim72 Tlr9 Pid1 Efna5 Fpr2 Cebpb Naip6 Axin2 S…
0.181608218	34	230	1.439600678	GO:0048762 mesenchymal cell differentiation	http://amigo.geneontology.org/amigo/term/GO:0048762	Anxa6 Sox8 Sema4b Sema3f Tgfbr3l Wnt10a Spry1 Snai1 Axin2 Loxl3 Tcof1 Pdcd4 Tcf7l2 Smad7 Fn1 Mark1 Bmp2 Zfp64 Tgfb1i1 Cul7 Mcrip1 Aldh1a2 Rflnb Has2 Htr2b Acvr1 Jag1 Efna1 Gbx2 Sox11 Dact3 Trip10 Il6 Vangl2
0.182096466	74	568	1.268745005	GO:0023061 signal release	http://amigo.geneontology.org/amigo/term/GO:0023061	Wnt7a Stxbp2 Syt5 Napa Stx1a Scg5 Lrp5 Stxbp1 Stxbp3 Syt8 Rims3 Stx19 Rap1b Ppfia3 Stxbp5 F2rl1 Ildr1 Il6 Aimp1 Dvl1 Rapgef4 Gper1 Il11 Hfe Trpm2 Blk Abca1 Cacna1d Slc25a22 Adora2a Nos2 Adipoq Tcf7l2 Ptprn Pfkfb2 Pax8 Ano1 Btk Abcc4 Vps18 Lif Nr0b2 Inhba Nlgn2 Hmgn3 Vgf Birc5 Scrib Asic1 Slc4a8 Pask Kcnc4 Slc6a9 Atg7 Cspg5 Gpr68 Efna5 Rab11fip5 Arntl Pla2g4a Ptprn2 Sox11 Bcl2l1 Plcd1 Retn Gdf9 Pd…
0.182293899	53	388	1.33025563	GO:0001655 urogenital system development	http://amigo.geneontology.org/amigo/term/GO:0001655	Sulf1 Pygo2 Mmp9 Adipoq Hoxa10 Aldh1a2 Apaf1 Has2 Cyp26a1 Smad7 Stat1 Cxcr2 Pax8 Fbn1 Il6ra Stra6 Lif Smad6 Rara Hoxa11 Wfs1 Sox11 Jag1 Notch3 Sox8 Bmp2 Mecom Spry1 Emx2 Rarg Efnb2 Ephb3 Id4 Adamts1 Ptk7 Hells Kif26b Vangl2 Ampd2 Tnc Ephb2 Sec61a1 Plxnd1 Lzts2 Tmem59l Acd Prdm1 Hoxb7 Dact2 Adamts16 Acvr1 Egr1 Timeless
0.182865357	8	34	2.291405924	GO:0006308 DNA catabolic process	http://amigo.geneontology.org/amigo/term/GO:0006308	Dnase2a Dnase1l1 Exog Rexo4 Dffa Apaf1 Il6 Casp3
0.182865357	8	34	2.291405924	GO:0033522 histone H2A ubiquitination	http://amigo.geneontology.org/amigo/term/GO:0033522	Otub1 Pcgf6 Rnf8 Bard1 Rad51 Ddb2 Kdm2b Bcor
0.182865357	14	75	1.8178487	GO:0042130 negative regulation of T cell proliferation	http://amigo.geneontology.org/amigo/term/GO:0042130	Vsig4 Cd80 Foxp3 Cebpb Lrrc32 Twsg1 Ctla4 Tmem131l Il4i1 Tspan32 Scrib Casp3 Il20rb Xcl1
0.182865357	8	34	2.291405924	GO:0042832 defense response to protozoan	http://amigo.geneontology.org/amigo/term/GO:0042832	Gbp9 Gbp6 Il12b Irgm2 Tspan32 Il6 Batf Batf2
0.182865357	8	34	2.291405924	GO:0045742 positive regulation of epidermal growth factor receptor signaling pathway	http://amigo.geneontology.org/amigo/term/GO:0045742	Areg Pde6h Gper1 Hip1r Mmp9 Fbxw7 Hip1 Hap1
0.182865357	14	75	1.8178487	GO:0098586 cellular response to virus	http://amigo.geneontology.org/amigo/term/GO:0098586	Gpatch3 Adar Trim6 Ifih1 Nop53 Rnf135 Il6 Nfkb1 Tlr3 Tlr7 Wdfy4 Nlrp3 Trim15 Igtp
0.182906867	19	112	1.652062753	GO:1903076 regulation of protein localization to plasma membrane	http://amigo.geneontology.org/amigo/term/GO:1903076	Stac2 Rhoq Arhgap44 Arf6 Epha2 Bcl2l1 Stx8 Itgb1 Cnpy4 Ldlrap1 Ramp3 Pid1 Gper1 Camk2d Sqstm1 Abi3 Camk2g Ephb2 Camk2b
0.185207661	13	68	1.861767313	GO:0042274 ribosomal small subunit biogenesis	http://amigo.geneontology.org/amigo/term/GO:0042274	Tsr3 Nop9 Riok1 Ngdn Wdr46 Pwp2 Wdr3 Tbl3 Npm1 Rps27 Rps24 Fcf1 Bysl
0.185764981	12	61	1.915765609	GO:0002548 monocyte chemotaxis	http://amigo.geneontology.org/amigo/term/GO:0002548	Ccl3 Ccl24 Ccl11 Ccl20 Xcl1 Ccl22 Ccl17 Ccl5 Pla2g7 Ccr1 Serpine1 Mospd2
0.185764981	12	61	1.915765609	GO:0006023 aminoglycan biosynthetic process	http://amigo.geneontology.org/amigo/term/GO:0006023	Has2 Chst5 Chpf2 B3galt6 B3gnt8 B3gnt9 Hs3st1 B4galt7 Nfkb1 Chst12 Ap2a1 Chst14
0.185764981	93	735	1.232215227	GO:0008285 negative regulation of cell population proliferation	http://amigo.geneontology.org/amigo/term/GO:0008285	Blk Cnmd Akirin1 Ptgir Vsig4 Cd80 Wnt10b Il33 Ifitm3 Smad7 Becn1 Atg101 Spry1 Foxp3 Kctd11 Cebpb Lrrc32 Wnt9a Axin2 Sult2b1 Il12b Zbtb17 Aldh1a2 Sulf1 Sparc Sfrp5 Adora2a Gna13 Alox8 Vash1 B4galt7 Adipoq Xdh Eif2ak2 Twsg1 Lta Fosl1 Pdcd4 Ctla4 Stat1 Dll4 Bmp2 Aimp1 Bnipl Trp53inp1 Tnfrsf9 Btk Trib1 Tmem131l Sh3bp4 Smad6 Rara Morc3 Inhba Hmga1 Gper1 Npm1 Sox11 Zfp777 Il4i1 Insl3 Cdkn2d Tspan32 Rar…
0.185764981	178	1498	1.157175288	GO:0030182 neuron differentiation	http://amigo.geneontology.org/amigo/term/GO:0030182	Wnt9a Efnb2 Ephb3 Epha2 Blk Atxn10 Zfyve27 Llph Stmn4 Wnt10b Nptx1 Wnt10a Lmx1a Nr4a2 Snph Efna1 Arhgef2 Ephb2 Stmn1 Casz1 Rhoh Ephb4 Wnt7a Plxnd1 Sema4b Acsl4 Plxna3 Casp3 Map4 Arhgap44 Sema3f Zc4h2 Notch3 Pbx3 Nexn Nrep Emx2 Arf6 Kctd11 Efna5 Islr2 Map1b Cntn2 Map6 Sox11 Vxn Runx3 Fryl Crabp2 Diaph1 Fn1 Bmp2 Artn Dvl1 Trappc4 Trim67 Dlg2 Cebpb Tgif2 Zmiz1 Adora2a Dvl2 Ptk7 Atat1 Parp6 Rab29 Ana…
0.186398432	107	859	1.213058026	GO:0042327 positive regulation of phosphorylation	http://amigo.geneontology.org/amigo/term/GO:0042327	Ddr1 Ephb3 Epha2 Gdf9 Vegfb Rassf2 Bmp2 Il6ra Ephb2 Areg Ephb4 Gdf3 Lat Fgf16 Vegfc Arl2bp Btbd10 Inhba Clspn Musk Birc5 Aurkb Mlst8 Cdca8 Ccr7 Map2k7 Fam20a Dvl2 Ajuba Cd4 Traf2 Dvl1 Efna5 Rap2a Gper1 Tmem119 Npm1 Osm Chil1 Axin2 Itga5 Daxx Il12b Il11 Ralb Hfe Rplp1 Sqstm1 Mmp9 Mnat1 Adipoq Ralbp1 Twsg1 C3 Telo2 Cd6 Pfkfb1 Agap2 Htr2b Marco Pfkfb2 Acvr1 Tpx2 Efna1 Arhgef2 Fbxw7 Bcl10 Tesk1 Mapre…
0.186427744	20	120	1.623079196	GO:0002367 cytokine production involved in immune response	http://amigo.geneontology.org/amigo/term/GO:0002367	Tbx21 Xcl1 Tlr3 Spon2 Tlr7 Tlr9 Hfe F2rl1 Traf2 Il18 Foxp3 Trim6 Cd96 Il6 Smad7 Card9 Nlrp3 Ripk2 Sphk2 Gimap3
0.186427744	20	120	1.623079196	GO:0002718 regulation of cytokine production involved in immune response	http://amigo.geneontology.org/amigo/term/GO:0002718	Tbx21 Xcl1 Tlr3 Spon2 Tlr7 Tlr9 Hfe F2rl1 Traf2 Il18 Foxp3 Trim6 Cd96 Il6 Smad7 Card9 Nlrp3 Ripk2 Sphk2 Gimap3
0.186427744	4	11	3.541263701	GO:0002725 negative regulation of T cell cytokine production	http://amigo.geneontology.org/amigo/term/GO:0002725	Tbx21 Hfe Foxp3 Smad7
0.186427744	4	11	3.541263701	GO:0003306 Wnt signaling pathway involved in heart development	http://amigo.geneontology.org/amigo/term/GO:0003306	Mesp1 Bmp2 Alpk2 Vangl2
0.186427744	4	11	3.541263701	GO:0032353 negative regulation of hormone biosynthetic process	http://amigo.geneontology.org/amigo/term/GO:0032353	Bmp2 Nfkb1 Gfi1 Pde8b
0.186427744	4	11	3.541263701	GO:0032819 positive regulation of natural killer cell proliferation	http://amigo.geneontology.org/amigo/term/GO:0032819	Il12b Il18 Cd244a Il12rb1
0.186427744	4	11	3.541263701	GO:0032908 regulation of transforming growth factor beta1 production	http://amigo.geneontology.org/amigo/term/GO:0032908	Foxp3 Laptm4b Atp6ap2 Cd2ap
0.186427744	4	11	3.541263701	GO:0034163 regulation of toll-like receptor 9 signaling pathway	http://amigo.geneontology.org/amigo/term/GO:0034163	Ptpn22 Slc15a4 Tlr9 Treml4
0.186427744	4	11	3.541263701	GO:0035404 histone-serine phosphorylation	http://amigo.geneontology.org/amigo/term/GO:0035404	Aurkb Aurka Prkaa1 Rps6ka4
0.186427744	4	11	3.541263701	GO:0051231 spindle elongation	http://amigo.geneontology.org/amigo/term/GO:0051231	Birc5 Aurkb Cdca8 Kif4
0.186427744	4	11	3.541263701	GO:0061029 eyelid development in camera-type eye	http://amigo.geneontology.org/amigo/term/GO:0061029	Stra6 Hdac1 Inhba Sox11
0.186427744	4	11	3.541263701	GO:1990440 positive regulation of transcription from RNA polymerase II promoter in response to endoplasmic reticulum stress	http://amigo.geneontology.org/amigo/term/GO:1990440	Atf6b Creb3l3 Atf4 Cebpb
0.186427744	4	11	3.541263701	GO:2000320 negative regulation of T-helper 17 cell differentiation	http://amigo.geneontology.org/amigo/term/GO:2000320	Tbx21 Foxp3 Loxl3 Smad7
0.186563231	7	28	2.434618794	GO:0006298 mismatch repair	http://amigo.geneontology.org/amigo/term/GO:0006298	Ercc1 Xpc Exo1 Rnaseh2a Axin2 Rpa2 Mcm9
0.186563231	6	22	2.655947776	GO:0007413 axonal fasciculation	http://amigo.geneontology.org/amigo/term/GO:0007413	Casp3 Ephb3 Celsr3 Ephb2 Megf8 Cntn2
0.186563231	7	28	2.434618794	GO:0032703 negative regulation of interleukin-2 production	http://amigo.geneontology.org/amigo/term/GO:0032703	Vsig4 Lag3 Foxp3 Trim27 Tbx21 Il20rb Xcl1
0.186563231	6	22	2.655947776	GO:0042402 cellular biogenic amine catabolic process	http://amigo.geneontology.org/amigo/term/GO:0042402	Moxd1 Tomt Paox Sat1 Dhps Il4i1
0.186563231	6	22	2.655947776	GO:0043371 negative regulation of CD4-positive alpha-beta T cell differentiation	http://amigo.geneontology.org/amigo/term/GO:0043371	Tbx21 Foxp3 Loxl3 Smad7 Cbfb Runx3
0.186563231	6	22	2.655947776	GO:0046519 sphingoid metabolic process	http://amigo.geneontology.org/amigo/term/GO:0046519	Sptlc2 Sphk2 Sphk1 Asah1 Gba Naaa
0.186563231	6	22	2.655947776	GO:0098780 response to mitochondrial depolarisation	http://amigo.geneontology.org/amigo/term/GO:0098780	Hk2 Sqstm1 Optn Becn1 Gba Smurf1
0.186563231	6	22	2.655947776	GO:0106030 neuron projection fasciculation	http://amigo.geneontology.org/amigo/term/GO:0106030	Casp3 Ephb3 Celsr3 Ephb2 Megf8 Cntn2
0.186563231	6	22	2.655947776	GO:1901673 regulation of mitotic spindle assembly	http://amigo.geneontology.org/amigo/term/GO:1901673	Hspa1b Hspa1a Chmp2b Plk1 Kif15 Chmp1b
0.186563231	6	22	2.655947776	GO:2000209 regulation of anoikis	http://amigo.geneontology.org/amigo/term/GO:2000209	Ptrh2 Itga5 Pdk4 Itgb1 Mcl1 Bcl2l1
0.187919164	21	128	1.597718584	GO:0000018 regulation of DNA recombination	http://amigo.geneontology.org/amigo/term/GO:0000018	Tex15 Pot1b Hmces Dmap1 Yeats4 Rad51 Meaf6 Rpa2 Rad51ap1 Fus Morf4l2 Chek1 Timeless Tbx21 Il27ra Parp3 Slc15a4 Rad18 Foxp3 Exosc6 Alyref
0.187919164	85	666	1.242898484	GO:0051668 localization within membrane	http://amigo.geneontology.org/amigo/term/GO:0051668	Adam10 Tspan32 Zdhhc4 Rab3b Zdhhc24 Zdhhc12 Stac2 Zfyve27 Efr3b Caml Zdhhc20 Scrib Washc1 Vps51 Get4 Arhgap1 Sec61a1 Arhgap44 Zdhhc15 Exoc1 Arl5c Ramp3 Pkp2 Dlg2 Sec61b Arhgap8 Ankrd39 Rhoq Arf6 Nlgn2 Itgb7 Epha2 Bcl2l1 Srp14 Srp19 Stx8 Ppil2 Adipoq Npc1 Nptx1 Itgb1 Rab29 Stx6 Optn Stxbp1 Itga4 Pip5k1a Ano1 Ank1 Gga1 Cnpy4 Ldlrap1 S100a10 Crb3 Ankrd50 Pid1 Rap2a Cemip Actn2 Gper1 Camk2d Emc1 Moap…
0.187919164	21	128	1.597718584	GO:0071887 leukocyte apoptotic process	http://amigo.geneontology.org/amigo/term/GO:0071887	Blk Pdcd1 Bcl2l1 Il6 Efna1 Bcl10 Hsh2d Cd3g Aurkb Cxcr2 Casp3 Ormdl3 Slc46a2 Vhl Slc7a11 Dffa Ccl5 Cd27 Il18 Siva1 Ccr7
0.18856422	29	191	1.47861665	GO:0061136 regulation of proteasomal protein catabolic process	http://amigo.geneontology.org/amigo/term/GO:0061136	Fzr1 Trib2 Ophn1 Trib1 Rnf144b Sh3rf2 Arih2 Psme2b Hspa1b Hspa1a Hfe Chfr Wnt10b Il33 Smarcc1 Caml Desi1 Smad7 Fbxw7 Dvl1 Plk1 Rnft2 Nudt15 Nop53 Aurka Gba Pithd1 Atg7 Dlgap1
0.189821609	15	83	1.759965393	GO:0002637 regulation of immunoglobulin production	http://amigo.geneontology.org/amigo/term/GO:0002637	Xcl1 Hmces Ephb2 Btk Tlr9 Il33 Tbx21 Il27ra Parp3 Il6 Traf2 Slc15a4 Foxp3 Exosc6 Cd27
0.189821609	15	83	1.759965393	GO:0034109 homotypic cell-cell adhesion	http://amigo.geneontology.org/amigo/term/GO:0034109	Blk Fn1 Emilin1 Megf11 Megf10 Stxbp1 Stxbp3 Pkp2 Dsp Tspan32 Slc7a11 Vps33b Il6 Il6ra Ccl5
0.190400489	22	136	1.575341573	GO:0003231 cardiac ventricle development	http://amigo.geneontology.org/amigo/term/GO:0003231	Mybpc3 Tnnt2 Mesp1 Stra6 Tnni3 Pkp2 Vangl2 Fzd2 Grhl2 Ptk7 Smad7 Acvr1 Pax8 Jag1 Dll4 Col11a1 Smarca4 Smad6 Prdm1 Dsp Sox11 Epor
0.190400489	9	41	2.137714063	GO:0010453 regulation of cell fate commitment	http://amigo.geneontology.org/amigo/term/GO:0010453	Hdac1 Gatad2a Mta2 Mesp1 Gdf3 Loxl3 Tbx21 Casz1 Esrp1
0.190400489	36	248	1.413649623	GO:0044843 cell cycle G1/S phase transition	http://amigo.geneontology.org/amigo/term/GO:0044843	Ccne1 Cdk2 Psme2b Smarcb1 E2f2 Smarcd1 Bcl7b Bcl7c Smarca4 Smarcc1 Smarcd2 E2f4 Cdkn2d E2f3 Mnat1 Tert Adamts1 Acvr1 Ccna2 Stil Rpa2 Rrm1 Inhba Lsm11 Mblac1 Lsm10 Id4 Camk2g Itgb1 Iqgap3 Camk2d Camk2b Rassf1 Prap1 Apbb1 Mlf1
0.190400489	22	136	1.575341573	GO:0045667 regulation of osteoblast differentiation	http://amigo.geneontology.org/amigo/term/GO:0045667	Tmem119 Wnt10b Twsg1 Fam20c Jag1 Bmp2 Vegfc Cebpb Cebpd Lrp5 Acvr1 Areg Ltf Smad6 Atf4 Sox11 Axin2 Fbn2 Rassf2 Riox1 Ifitm3 Il6
0.190400489	9	41	2.137714063	GO:0051569 regulation of histone H3-K4 methylation	http://amigo.geneontology.org/amigo/term/GO:0051569	Pygo2 Dnmt1 Ehmt2 Kansl2 Nelfe Gfi1 Phf20 Bcor Nnmt
0.192238109	17	98	1.689327327	GO:0045185 maintenance of protein location	http://amigo.geneontology.org/amigo/term/GO:0045185	Keap1 Kdelr3 Nfkbib Arl2bp Tmsb15b1 Hk2 Nfkbia Cd4 Get4 Bard1 Morc3 Srgn Fbn2 Fbn1 Ciz1 Dzip1 Mprip
0.193198232	23	144	1.555450896	GO:0045598 regulation of fat cell differentiation	http://amigo.geneontology.org/amigo/term/GO:0045598	Zfp36l1 Adipoq Wnt10b Jag1 Bmp2 Dkkl1 Gper1 Sort1 Axin2 Lrp5 Mkx Tgfb1i1 Tfe3 Klf5 Trib2 Id4 Atat1 Tcf7l2 Mecom Gdf3 Cmklr1 Arntl Cebpb
0.193892722	14	76	1.793929638	GO:0045669 positive regulation of osteoblast differentiation	http://amigo.geneontology.org/amigo/term/GO:0045669	Tmem119 Wnt10b Fam20c Jag1 Bmp2 Cebpb Cebpd Acvr1 Ltf Sox11 Fbn2 Lrp5 Ifitm3 Il6
0.197665189	131	1077	1.184531335	GO:0000902 cell morphogenesis	http://amigo.geneontology.org/amigo/term/GO:0000902	Efnb2 Ephb3 Epha2 Zfyve27 Llph Rhobtb3 Rhobtb2 Fmnl3 Nptx1 Lamb3 Efna1 Arhgef2 Col15a1 Ephb2 Rhoh Ephb4 Plxnd1 Sema4b Sipa1l3 Plxna3 Cdh11 Cspg5 Arhgap44 Sema3f Notch3 Nexn Rhod Efna5 Fam171a1 Islr2 Map1b Cntn2 Rnd1 Map6 Gm14137 Fryl Ccl3 Crabp2 Fyn Gna13 Cnmd Rhoq Fn1 Artn Dvl1 Wnt7a Cfdp1 Rhoj Itgb7 Ccl24 Sparc Wasf1 Adora2a Ccl11 Dvl2 Coch Grhl2 Has2 Myh9 Meltf Diaph1 Dnmbp Parp6 Anapc2 Itga4 …
0.197703133	13	69	1.834785178	GO:0006611 protein export from nucleus	http://amigo.geneontology.org/amigo/term/GO:0006611	Ranbp17 Frat2 Dnajc27 Nxt1 Desi1 Rbm22 Tcf7l2 Bard1 Bag3 Smurf1 Sirt7 Adar Wipf1
0.197703133	13	69	1.834785178	GO:0042058 regulation of epidermal growth factor receptor signaling pathway	http://amigo.geneontology.org/amigo/term/GO:0042058	Ptpn12 Areg Cblc Pde6h Gper1 Hip1r Mmp9 Fbxw7 Wdr54 Rnf126 Hip1 Dusp3 Hap1
0.197963274	27	176	1.493970624	GO:0007269 neurotransmitter secretion	http://amigo.geneontology.org/amigo/term/GO:0007269	Wnt7a Stxbp2 Syt5 Napa Stx1a Stxbp1 Stxbp3 Syt8 Rims3 Stx19 Rap1b Ppfia3 Stxbp5 Dvl1 Cacna1d Adora2a Vps18 Scrib Asic1 Slc4a8 Kcnc4 Slc6a9 Cspg5 Ptprn2 Bcl2l1 Sphk1 Gper1
0.197963274	27	176	1.493970624	GO:0099643 signal release from synapse	http://amigo.geneontology.org/amigo/term/GO:0099643	Wnt7a Stxbp2 Syt5 Napa Stx1a Stxbp1 Stxbp3 Syt8 Rims3 Stx19 Rap1b Ppfia3 Stxbp5 Dvl1 Cacna1d Adora2a Vps18 Scrib Asic1 Slc4a8 Kcnc4 Slc6a9 Cspg5 Ptprn2 Bcl2l1 Sphk1 Gper1
0.199668829	11	55	1.947695035	GO:0051123 RNA polymerase II preinitiation complex assembly	http://amigo.geneontology.org/amigo/term/GO:0051123	Taf6l Gtf2b Med8 Med22 Med11 Med10 Med4 Med19 Med30 Taf13 Wnt10b
0.199668829	11	55	1.947695035	GO:0052372 modulation by symbiont of entry into host	http://amigo.geneontology.org/amigo/term/GO:0052372	Trim27 Ifitm3 Trim30b Trim12c Ifitm2 Trim6 Trim21 Trim59 Tmprss2 Cd4 Ciita
