# Supplementary material for: Carbonic Anhydrase 2 Deletion Delays the Growth of Kidney Cysts Whereas Foxi1 Deletion Completely Abrogates Cystogenesis in TSC
Source: Int J Mol Sci. 2024 Apr 27;25(9):4772. doi: 10.3390/ijms25094772 (PMC11084925; doi:10.3390/ijms25094772)
Supplement: Supplementary file 1 [file ijms-25-04772-s001.zip › Dataset 12.csv]

Enrichment FDR	nGenes	Pathway Genes	Fold Enrichment	Pathway	URL	Genes
5.36E-11	134	1006	1.956164085	GO:0008092 cytoskeletal protein binding	http://amigo.geneontology.org/amigo/term/GO:0008092	Aif1l Scin Eps8l1 Map2 Pls3 Anxa6 Myo1b Ccdc170 Utrn Ska2 Llgl1 Ccdc88c Diaph3 Stmn4 Haus4 Nde1 Svil Diaph1 Csrp1 Kif26b Gsn Tpx2 Iqgap3 Tmod1 Arpc1b Iqgap1 Myom2 Pdlim3 Tpm4 Ccsap Ablim3 Ccdc88a Ppp1r9a Myo5c Fhod3 Haus8 Myo1d Fmnl2 Limch1 Prc1 Hip1 Klc3 Rcsd1 Kif14 Dmd Tmsb4x Ncald Tmod3 Kif13b Sptbn2 Shroom4 Tmsb10 Fyn Epb41l2 Pknox2 Mical2 Rusc1 Mtcl1 Cacnb2 Capn6 Fer Spag5 Apoe Slc4a1 Rab25 …
8.78E-08	69	449	2.2568423	GO:0003779 actin binding	http://amigo.geneontology.org/amigo/term/GO:0003779	Aif1l Scin Eps8l1 Pls3 Anxa6 Myo1b Utrn Diaph3 Svil Diaph1 Gsn Iqgap3 Arpc1b Iqgap1 Myom2 Pdlim3 Tpm4 Ablim3 Ppp1r9a Myo5c Fhod3 Myo1d Fmnl2 Hip1 Rcsd1 Dmd Tmsb4x Ncald Sptbn2 Shroom4 Tmsb10 Pknox2 Mical2 Rusc1 Cacnb2 Fer Spire2 Klhl3 Epb41l2 Myh10 Sptb Enah Epb41l1 Tmod1 Shroom3 Flna Dixdc1 Ccdc88a Gc Misp Anln Limch1 Ctnnal1 Myo9a Myo3b Plekhg3 Cnn3 Myh1 Capg Tmod3 Sntb1 Gipc1 Slc4a1 Adssl1 Map…
8.78E-08	203	1932	1.543076223	GO:0017076 purine nucleotide binding	http://amigo.geneontology.org/amigo/term/GO:0017076	Tubb5 Pola1 Anxa6 Pfkp Rhoq Prps2 Prkar1b Gem Gbp3 Acot7 Rrm1 Pfkm Arl4d Rap2b Bag4 Rras Rhou Rasef Tubb2b Diras2 Rhob Tubb2a Hspa2 Tuba1a Rps6ka5 Itm2c Rab27a Trpm4 Kif14 Rapgef4 Fer Ckmt1 Ckb Ube2c Mcm2 Grk5 Rps6ka1 Clcn5 Abca13 Ripk4 Mcm5 Kit Atp6v1b1 Tep1 Pdk1 Rab25 Syn2 Adssl1 Lrrk1 Abca1 Camk1g Eef1a2 Cdc6 Dhx58 Ksr1 Myo1b Rab3d Akt3 Frk Fyn Cdk1 Sgk1 Nav3 Adcy1 Tlk2 Helz Atp2a3 Abcc3 Aurkb…
8.79E-08	201	1917	1.539828693	GO:0032555 purine ribonucleotide binding	http://amigo.geneontology.org/amigo/term/GO:0032555	Tubb5 Anxa6 Pfkp Rhoq Prps2 Prkar1b Gem Gbp3 Acot7 Rrm1 Pfkm Arl4d Rap2b Rras Rhou Rasef Tubb2b Diras2 Rhob Tubb2a Hspa2 Tuba1a Rps6ka5 Itm2c Rab27a Trpm4 Kif14 Rapgef4 Fer Ckmt1 Ckb Ube2c Mcm2 Grk5 Rps6ka1 Clcn5 Abca13 Ripk4 Mcm5 Kit Atp6v1b1 Tep1 Pdk1 Rab25 Syn2 Adssl1 Lrrk1 Abca1 Camk1g Eef1a2 Cdc6 Dhx58 Ksr1 Myo1b Rab3d Akt3 Frk Fyn Cdk1 Sgk1 Nav3 Adcy1 Tlk2 Helz Atp2a3 Abcc3 Aurkb Myh10 Top2…
1.11E-07	140	1212	1.696382874	GO:0030234 enzyme regulator activity	http://amigo.geneontology.org/amigo/term/GO:0030234	Sipa1l2 Gprc5b Nol3 Pcolce2 Wfdc2 Wfdc15b Llgl1 Fetub Serping1 Guca2a Arhgap28 Ppp2r2b Anxa1 Incenp Rin1 Arhgap19 Rabgef1 Prkar1b Tfpi Tpx2 Ccna2 Serpini1 Cks1b Iqgap3 Pik3r3 Ccng2 Arhgdib Iqgap1 Tbc1d9 Dock6 Anxa2 Tagap Vav3 Rtkn Calm2 Tbc1d24 Socs5 Ralgapa2 Depdc5 Rap1gap2 Rcan2 Rgl3 Ppp1r15a Sh3pxd2b Rap1gap Rapgef5 Sgsm1 Serpinb6b Mob1a Serpinb1a Serpinb9 Bst2 Inka2 Rapgef4 Asap2 Sh3pxd2a Ser…
1.36E-07	201	1936	1.524716738	GO:0032553 ribonucleotide binding	http://amigo.geneontology.org/amigo/term/GO:0032553	Tubb5 Anxa6 Pfkp Rhoq Prps2 Prkar1b Gem Gbp3 Acot7 Rrm1 Pfkm Arl4d Rap2b Rras Rhou Rasef Tubb2b Diras2 Rhob Tubb2a Hspa2 Tuba1a Rps6ka5 Itm2c Rab27a Trpm4 Kif14 Rapgef4 Fer Ckmt1 Ckb Ube2c Mcm2 Grk5 Rps6ka1 Clcn5 Abca13 Ripk4 Mcm5 Kit Atp6v1b1 Tep1 Pdk1 Rab25 Syn2 Adssl1 Lrrk1 Abca1 Camk1g Eef1a2 Cdc6 Dhx58 Ksr1 Myo1b Rab3d Akt3 Frk Fyn Cdk1 Sgk1 Nav3 Adcy1 Tlk2 Helz Atp2a3 Abcc3 Aurkb Myh10 Top2…
1.77E-07	192	1837	1.534936932	GO:0035639 purine ribonucleoside triphosphate binding	http://amigo.geneontology.org/amigo/term/GO:0035639	Tubb5 Anxa6 Pfkp Rhoq Prps2 Gem Gbp3 Rrm1 Pfkm Arl4d Rap2b Rras Rhou Rasef Tubb2b Diras2 Rhob Tubb2a Hspa2 Tuba1a Rps6ka5 Itm2c Rab27a Trpm4 Kif14 Fer Ckmt1 Ckb Ube2c Mcm2 Grk5 Rps6ka1 Clcn5 Abca13 Ripk4 Mcm5 Kit Atp6v1b1 Tep1 Pdk1 Rab25 Syn2 Adssl1 Lrrk1 Abca1 Camk1g Eef1a2 Cdc6 Dhx58 Ksr1 Myo1b Rab3d Akt3 Frk Fyn Cdk1 Sgk1 Nav3 Adcy1 Tlk2 Helz Atp2a3 Abcc3 Aurkb Myh10 Top2a Rab15 Pygl Ror2 Hacl…
9.00E-07	67	466	2.111481834	GO:0005543 phospholipid binding	http://amigo.geneontology.org/amigo/term/GO:0005543	Epn2 Scin Epn3 Anxa6 Svil Anxa1 Pitpnm1 Esyt1 Gsn C2cd5 Itpr2 Anxa2 Snx33 Snx2 Hip1 Itpr3 Myof Frmpd4 Pard3b Gsdmc3 Pla2g4a Gsdmc2 Rufy4 Cyth3 Vamp2 Mreg Atp8b1 Sh3pxd2b Sytl3 Apoe Rasa4 Kcnq1 Abca1 Myo1b Sgk1 Appl2 Pld2 Sptb Pxdc1 Laptm4b Racgap1 Pla2g7 Sdcbp2 Anxa5 Mme F3 Sdcbp Unc13b Anxa3 Rasal1 Anxa4 Psd3 Iqgap1 Sytl2 Mcf2l Gas6 Ccdc88a Osbpl5 Snx10 Lpar1 Thbs1 Sh3pxd2a Sytl5 Pclo Sptbn2 Sca…
9.00E-07	166	1570	1.552769168	GO:0030554 adenyl nucleotide binding	http://amigo.geneontology.org/amigo/term/GO:0030554	Pfkp Prps2 Prkar1b Acot7 Rrm1 Pfkm Bag4 Hspa2 Rps6ka5 Itm2c Trpm4 Kif14 Rapgef4 Fer Ckmt1 Ckb Ube2c Mcm2 Grk5 Rps6ka1 Clcn5 Abca13 Ripk4 Mcm5 Kit Atp6v1b1 Tep1 Pdk1 Syn2 Lrrk1 Abca1 Camk1g Cdc6 Dhx58 Ksr1 Myo1b Akt3 Frk Fyn Cdk1 Sgk1 Nav3 Adcy1 Tlk2 Helz Atp2a3 Abcc3 Aurkb Myh10 Top2a Pygl Ror2 Hacl1 Pbk Atp12a Csnk1e Mcm4 Adcy5 Adcy6 Amhr2 Abcc1 Ehd3 Eif2ak2 Map3k8 Pkdcc Jak2 Chka Pip5k1b Hells …
9.00E-07	165	1556	1.557301905	GO:0032559 adenyl ribonucleotide binding	http://amigo.geneontology.org/amigo/term/GO:0032559	Pfkp Prps2 Prkar1b Acot7 Rrm1 Pfkm Hspa2 Rps6ka5 Itm2c Trpm4 Kif14 Rapgef4 Fer Ckmt1 Ckb Ube2c Mcm2 Grk5 Rps6ka1 Clcn5 Abca13 Ripk4 Mcm5 Kit Atp6v1b1 Tep1 Pdk1 Syn2 Lrrk1 Abca1 Camk1g Cdc6 Dhx58 Ksr1 Myo1b Akt3 Frk Fyn Cdk1 Sgk1 Nav3 Adcy1 Tlk2 Helz Atp2a3 Abcc3 Aurkb Myh10 Top2a Pygl Ror2 Hacl1 Pbk Atp12a Csnk1e Mcm4 Adcy5 Adcy6 Amhr2 Abcc1 Ehd3 Eif2ak2 Map3k8 Pkdcc Jak2 Chka Pip5k1b Hells Aldh1…
9.43E-07	64	440	2.136120564	GO:0030695 GTPase regulator activity	http://amigo.geneontology.org/amigo/term/GO:0030695	Sipa1l2 Llgl1 Arhgap28 Rin1 Arhgap19 Rabgef1 Iqgap3 Arhgdib Iqgap1 Tbc1d9 Dock6 Tagap Vav3 Rtkn Tbc1d24 Ralgapa2 Depdc5 Rap1gap2 Rgl3 Rap1gap Rapgef5 Sgsm1 Rapgef4 Asap2 Arhgdig Rasgef1b Sesn2 Psd3 Mcf2 Tiam1 Rasa4 Eps8l1 Wnt11 Cyth3 Arfgef3 Ccdc88c Arhgef28 Arhgef3 Racgap1 Plce1 Arhgef9 Rgs2 Gpsm1 Dennd2d Depdc1a Dock7 Rasal1 Rabep2 Arhgef6 Mcf2l Gnb5 Flcn Ccdc88a Arhgef17 Sh3bp4 Myo9a Cpeb2 Arh…
9.43E-07	64	440	2.136120564	GO:0060589 nucleoside-triphosphatase regulator activity	http://amigo.geneontology.org/amigo/term/GO:0060589	Sipa1l2 Llgl1 Arhgap28 Rin1 Arhgap19 Rabgef1 Iqgap3 Arhgdib Iqgap1 Tbc1d9 Dock6 Tagap Vav3 Rtkn Tbc1d24 Ralgapa2 Depdc5 Rap1gap2 Rgl3 Rap1gap Rapgef5 Sgsm1 Rapgef4 Asap2 Arhgdig Rasgef1b Sesn2 Psd3 Mcf2 Tiam1 Rasa4 Eps8l1 Wnt11 Cyth3 Arfgef3 Ccdc88c Arhgef28 Arhgef3 Racgap1 Plce1 Arhgef9 Rgs2 Gpsm1 Dennd2d Depdc1a Dock7 Rasal1 Rabep2 Arhgef6 Mcf2l Gnb5 Flcn Ccdc88a Arhgef17 Sh3bp4 Myo9a Cpeb2 Arh…
3.37E-06	156	1486	1.541715548	GO:0005524 ATP binding	http://amigo.geneontology.org/amigo/term/GO:0005524	Pfkp Prps2 Rrm1 Pfkm Hspa2 Rps6ka5 Itm2c Trpm4 Kif14 Fer Ckmt1 Ckb Ube2c Mcm2 Grk5 Rps6ka1 Clcn5 Abca13 Ripk4 Mcm5 Kit Atp6v1b1 Tep1 Pdk1 Syn2 Lrrk1 Abca1 Camk1g Cdc6 Dhx58 Ksr1 Myo1b Akt3 Frk Fyn Cdk1 Sgk1 Nav3 Adcy1 Tlk2 Helz Atp2a3 Abcc3 Aurkb Myh10 Top2a Pygl Ror2 Hacl1 Pbk Atp12a Csnk1e Mcm4 Adcy5 Adcy6 Amhr2 Abcc1 Ehd3 Eif2ak2 Map3k8 Pkdcc Jak2 Chka Pip5k1b Hells Aldh18a1 Phkg1 Clk1 Stk17b …
6.27E-06	38	215	2.595634871	GO:0051015 actin filament binding	http://amigo.geneontology.org/amigo/term/GO:0051015	Aif1l Scin Pls3 Anxa6 Myo1b Utrn Svil Gsn Iqgap3 Arpc1b Iqgap1 Myom2 Tpm4 Ablim3 Ppp1r9a Myo5c Fhod3 Myo1d Fmnl2 Hip1 Rcsd1 Dmd Sptbn2 Shroom4 Pknox2 Cacnb2 Myh10 Sptb Tmod1 Shroom3 Flna Misp Ctnnal1 Myh1 Capg Eps8l1 Adssl1 Ttn
1.69E-05	28	138	2.979733395	GO:0005201 extracellular matrix structural constituent	http://amigo.geneontology.org/amigo/term/GO:0005201	Col18a1 Lama2 Col3a1 Col5a1 Fbn1 Col24a1 Col1a2 Col4a6 Col4a5 Col4a1 Col16a1 Lamc1 Matn1 Comp Col6a1 Nid1 Pcolce2 Efemp1 Papln Ogn Nid2 Vwa5a Sspo Col12a1 Emid1 Spon1 Npnt Col6a3
1.69E-05	28	139	2.958296464	GO:0019838 growth factor binding	http://amigo.geneontology.org/amigo/term/GO:0019838	Igfbp1 Il1r1 Il6ra Pdgfra Igfbp2 Vasn Fgfbp1 Col6a1 Itgb4 Tgfb3 Osmr Twsg1 Ltbp3 Col3a1 Col5a1 Sdcbp Tgfbr3 Col1a2 Fgfr2 Col4a1 Scn5a Thbs1 S100a13 Trim16 Erbb2 Sort1 Ptn Erbb4
1.69E-05	156	1530	1.497378631	GO:0044877 protein-containing complex binding	http://amigo.geneontology.org/amigo/term/GO:0044877	Aif1l Scin P3h4 Pcolce2 Itga2 Pls3 Anxa6 Myo1b Utrn Fstl3 Itgb4 Amhr2 Svil Lgals12 Itgb8 Ddr2 Itga8 Gsn Vcam1 Iqgap3 Arpc1b Gpnmb Iqgap1 Myom2 Tpm4 Ablim3 Ppp1r9a Myo5c Fhod3 Myo1d Stab2 Fmnl2 Scarb1 Sema7a Hip1 Gnaz Rcsd1 Itga1 Clspn Dmd B2m Sptbn2 Shroom4 Apoe Nid1 Epb41l2 Pdgfra Pknox2 Nfe2l1 Npnt Dzip1 Pcsk9 Mta3 Cacnb2 Rnasel Col6a1 Tubb5 Pafah1b3 Eps8l1 Atp6v1b1 Appl2 Aebp1 Myh10 Sptb Pfkp …
1.69E-05	189	1937	1.432948713	GO:0098772 molecular function regulator activity	http://amigo.geneontology.org/amigo/term/GO:0098772	Sema6b Sipa1l2 Gprc5b Ly6g6e Nol3 Pcolce2 Wnt11 Wfdc2 Wfdc15b Wnt9b Cxcl16 Scn1b Sgk1 Llgl1 Sema3g Fgf12 Ly6f Ly6e Lynx1 Fetub Serping1 Guca2a Arhgap28 Ppp2r2b Anxa1 Incenp Rin1 Arhgap19 Kcnip2 Rabgef1 Prkar1b Lypd6b Tfpi Bmp2 Tpx2 Edn3 Ccna2 Serpini1 Cks1b Iqgap3 Gem Pik3r3 Ccng2 Ptn Tgfa Arhgdib Iqgap1 Dkk3 Stim1 Gas6 Tbc1d9 Bmp5 Dock6 Anxa2 Mif Tagap Vav3 Rtkn Calm2 Tbc1d24 Wnt4 Socs5 Ralgapa2…
2.48E-05	96	835	1.688430625	GO:0008289 lipid binding	http://amigo.geneontology.org/amigo/term/GO:0008289	Epn2 Scin Epn3 Anxa6 Svil Anxa1 Pitpnm1 Esyt1 Gsn Afm C2cd5 Itpr2 Anxa2 Snx33 Snx2 Gc Gramd1c Osbpl5 Scarb1 Tlr4 Hip1 Itpr3 Myof Frmpd4 Pard3b Gsdmc3 Pla2g4a Gsdmc2 Rufy4 Cyth3 Vamp2 P2rx7 Nfe2l1 Mreg Atp8b1 Sh3pxd2b Sytl3 Hspa2 Fer Apoe Grk5 Rasa4 Kcnq1 Aldh1a2 Abca1 Myo1b Sgk1 Appl2 Pld2 Sptb Esrrb Pxdc1 Laptm4b Racgap1 Pla2g7 Ehd3 Pdia2 Stard4 Sdcbp2 Anxa5 Mme F3 Sdcbp Unc13b Anxa3 Rasal1 Anxa…
4.75E-05	96	848	1.662546665	GO:0019900 kinase binding	http://amigo.geneontology.org/amigo/term/GO:0019900	Cav2 Gprc5b Angpt1 Emp2 Prkar1b Nbea Cks1b Pik3ip1 Inka2 Rhob Ceacam2 Nbeal2 Trim12c Trim6 Nbeal1 Trim34b Flna Akap7 Fer Axin2 Tiam1 Prlr Bcl2l1 Kcnq1 Eef1a2 Cdc6 Utrn Llgl1 Per1 Aurkb Top2a Ror2 Rb1 Laptm4b Adcy6 Racgap1 Cdkn1a Jak2 Pitpnm1 Epha4 Pfkfb2 Ptpn14 Gsn Grb14 Stk39 Cdc25b Tpx2 Ccna2 Sike1 Ptn Iqgap1 Mvp Ctbp2 Gas6 Myom2 Dixdc1 Scn5a Ccdc88a Pfkm Plcg2 Calm2 Socs5 Atf5 Prc1 Dusp10 Kif1…
6.17E-05	88	763	1.693778429	GO:0042803 protein homodimerization activity	http://amigo.geneontology.org/amigo/term/GO:0042803	Bcl2l1 Mcl1 Tenm4 Trim12c Trim6 Trim34b Rrm2 Ldb1 Tesc Gdf15 Mtcl1 Nectin2 Bhlhb9 Cav2 Tpd52l1 Kmt2a Prkra Apoe Pafah1b3 Kit Slc4a1 Aldh1a3 Appl2 Stc2 Grhl1 Top2a Naga St6gal1 Masp1 Amhr2 Ache Impa2 Chka Atf3 Kynu Knstrn Sdcbp2 Chmp4c Mme Dclre1b Il6ra Padi2 Acot7 Pdgfra Hpd Pon3 Fgfr2 Lhpp Flna St3gal2 Tpm4 Cryab Acpp Ccdc88a Slc8b1 Pdxk Snx2 Dpp4 Tgfb2 Hip1 Rap1gap S100a10 S100a13 S100a1 Pou3f3…
8.26E-05	122	1165	1.537915127	GO:0005215 transporter activity	http://amigo.geneontology.org/amigo/term/GO:0005215	Abcb1a Clcn5 Abca13 Clcnkb Slc4a1 Kcnq1 Slc38a3 Mcoln2 Abca1 Cacna1d Anxa6 Slc16a7 Atp6v1c2 Atp2a3 Abcc3 Cacnb1 Atp12a Slc4a8 Abcc1 Slc38a1 Slc37a1 Pitpnm1 Sfxn3 Slc15a1 Slc9a4 Tmem63a Slc20a1 Kcnc4 Slc2a5 Slc25a33 Tmem165 Slc10a6 P2rx7 Trpv6 Itpr2 Rhcg Scnn1b Slc9a9 Slc7a6 Anxa2 Scn5a Slc8b1 Abcc4 Ucp2 Kcnk1 Scn7a Kcnc2 Abca7 Slc17a2 Gramd1c Slc6a20a Mcoln3 Trpv5 Osbpl5 Atp8a1 Trpm4 Atp8b1 Slc7a…
9.35E-05	43	291	2.170070934	GO:0050839 cell adhesion molecule binding	http://amigo.geneontology.org/amigo/term/GO:0050839	Bcam Itga2 Itgb4 Emb Lgals12 Itgb8 Itga8 Vcam1 Gpnmb Tjp1 Cdh11 Sema7a Cdh6 Kirrel Itga1 Ccdc141 Epcam Tenm4 Nectin2 Npnt Fer Cldn7 Utrn Emp2 Col3a1 Fbn1 Sdcbp Angptl3 Prom1 Spp1 Ptn Cd9 Tspan8 Ptprh Ctnnal1 Thbs1 Col16a1 Dsg2 Dmd Dsp Comp Nlgn2 Sirpa
0.000114825	100	915	1.60500862	GO:0016772 transferase activity transferring phosphorus-containing groups	http://amigo.geneontology.org/amigo/term/GO:0016772	Fyn Jak2 Fer Ckmt1 Ckb Grk5 Rps6ka1 Kit Tep1 Pdk1 Pola1 Pole Lrrk1 Camk1g Ksr1 Akt3 Frk Rev3l Cdk1 Sgk1 Tlk2 Aurkb Rps6ka5 Pfkp Csnk1e Amhr2 Eif2ak2 Chka Pip5k1b Prps2 Clk1 Stk17b Epha4 Ddr2 Pfkfb3 Prkcq Mastl Pmvk Pdgfra Oasl2 Etnk1 Pkm Ip6k2 Oas2 Pdxk Pfkm Cdkl4 Tut4 Gnptab Pim3 Cerk Hk1 Nek5 Bub1b Grk3 Ikbke Map3k9 Tent5c Tent5b Bmpr1b Oas1a Mok Taok3 Hipk2 Sphk1 Erbb4 Erbb2 Oas1g Pak6 Nrbp2 P…
0.00011851	88	779	1.658989655	GO:0016301 kinase activity	http://amigo.geneontology.org/amigo/term/GO:0016301	Fyn Jak2 Fer Ckmt1 Ckb Grk5 Rps6ka1 Kit Pdk1 Lrrk1 Camk1g Ksr1 Akt3 Frk Cdk1 Sgk1 Tlk2 Aurkb Rps6ka5 Pfkp Csnk1e Amhr2 Eif2ak2 Chka Pip5k1b Clk1 Stk17b Epha4 Ddr2 Pfkfb3 Prkcq Mastl Pmvk Pdgfra Etnk1 Ip6k2 Pdxk Pfkm Cdkl4 Pim3 Cerk Hk1 Nek5 Bub1b Grk3 Ikbke Map3k9 Bmpr1b Mok Taok3 Hipk2 Sphk1 Erbb4 Erbb2 Pak6 Nrbp2 Pbk Pkdcc Aldh18a1 Dclk1 Myo3b Mmd Ripk4 Ly6g6e Efemp1 Ror2 Plau Cdkn1a Map3k8 Phk…
0.00011851	12	35	5.035141329	GO:0030020 extracellular matrix structural constituent conferring tensile strength	http://amigo.geneontology.org/amigo/term/GO:0030020	Col4a1 Col6a1 Col18a1 Col3a1 Col5a1 Col24a1 Col1a2 Col4a6 Col4a5 Col12a1 Col16a1 Col6a3
0.000200964	112	1071	1.535772954	GO:0022857 transmembrane transporter activity	http://amigo.geneontology.org/amigo/term/GO:0022857	Abcb1a Clcn5 Abca13 Clcnkb Slc4a1 Kcnq1 Slc38a3 Mcoln2 Abca1 Cacna1d Anxa6 Slc16a7 Atp6v1c2 Atp2a3 Abcc3 Cacnb1 Atp12a Slc4a8 Abcc1 Slc38a1 Slc37a1 Sfxn3 Slc15a1 Slc9a4 Tmem63a Slc20a1 Kcnc4 Slc2a5 Slc25a33 Tmem165 Slc10a6 P2rx7 Trpv6 Itpr2 Rhcg Scnn1b Slc9a9 Slc7a6 Anxa2 Scn5a Slc8b1 Abcc4 Ucp2 Kcnk1 Scn7a Kcnc2 Abca7 Slc17a2 Slc6a20a Mcoln3 Trpv5 Trpm4 Slc7a12 Slc44a3 Slc25a24 Slc7a1 Itpr3 Aqp6…
0.000219813	80	701	1.675986177	GO:0016773 phosphotransferase activity alcohol group as acceptor	http://amigo.geneontology.org/amigo/term/GO:0016773	Fyn Jak2 Fer Grk5 Rps6ka1 Kit Pdk1 Lrrk1 Camk1g Ksr1 Akt3 Frk Cdk1 Sgk1 Tlk2 Aurkb Rps6ka5 Pfkp Csnk1e Amhr2 Eif2ak2 Chka Pip5k1b Clk1 Stk17b Epha4 Ddr2 Pfkfb3 Prkcq Mastl Pdgfra Etnk1 Pkm Pdxk Pfkm Cdkl4 Pim3 Hk1 Nek5 Bub1b Grk3 Ikbke Map3k9 Bmpr1b Mok Taok3 Hipk2 Erbb4 Erbb2 Pak6 Nrbp2 Pbk Pkdcc Dclk1 Myo3b Sphk1 Mmd Ripk4 Ly6g6e Efemp1 Ror2 Cdkn1a Map3k8 Phkg1 Pfkfb2 Stk39 Alpk1 Plk3 Map3k6 Tg…
0.000321359	70	596	1.724845673	GO:0004672 protein kinase activity	http://amigo.geneontology.org/amigo/term/GO:0004672	Fyn Jak2 Fer Grk5 Rps6ka1 Kit Pdk1 Lrrk1 Camk1g Ksr1 Akt3 Frk Cdk1 Sgk1 Tlk2 Aurkb Rps6ka5 Csnk1e Amhr2 Eif2ak2 Clk1 Stk17b Epha4 Ddr2 Prkcq Mastl Pdgfra Cdkl4 Pim3 Nek5 Bub1b Grk3 Ikbke Map3k9 Bmpr1b Mok Taok3 Hipk2 Erbb4 Erbb2 Pak6 Nrbp2 Pbk Pkdcc Dclk1 Myo3b Mmd Ripk4 Ly6g6e Efemp1 Ror2 Cdkn1a Map3k8 Chka Phkg1 Stk39 Alpk1 Plk3 Map3k6 Tgfbr3 Fgfr2 Jak3 Sostdc1 Gucy2f Haspin Ttn Gucy2g Rnasel P…
0.000324097	81	721	1.649864271	GO:0005509 calcium ion binding	http://amigo.geneontology.org/amigo/term/GO:0005509	Aif1l Rcn1 Anxa6 Dsc2 Anxa1 Esyt1 Efhd1 Anxa5 Anxa3 Anxa4 C2cd5 Itpr2 Stim1 Cdh11 Anxa2 Calm2 Cdh6 S100a10 S100a14 S100a13 Itpr3 Dsg2 Pla2g4a Calml3 S100a16 Bglap3 Tesc Scin Nid1 Man1a2 Nol3 Pls3 Scube1 Plcg1 Efemp1 Nid2 Bmp1 Fstl1 Masp1 Pros1 Pcdhgc4 Ehd3 Pitpnm1 Ltbp3 Capn1 Kcnip2 Plcd4 Gsn Pamr1 Fbn1 Tchhl1 Unc13b Lrp8 Padi2 Mgp Iqgap1 Gas6 Tbc1d9 Comp Loxl2 Gnptab Stab2 Plch1 Trpm4 Susd1 Plcb…
0.000515453	19	91	3.066271963	GO:0048306 calcium-dependent protein binding	http://amigo.geneontology.org/amigo/term/GO:0048306	S100a10 S100a14 S100a13 S100a16 Anxa6 Masp1 Anxa1 Anxa3 Anxa4 Anxa2 Vps37c Lrp8 Cln3 Calm2 Nsmf Syn2 Vamp2 Mgp Myo1d
0.000645722	83	759	1.605960207	GO:0019901 protein kinase binding	http://amigo.geneontology.org/amigo/term/GO:0019901	Cav2 Gprc5b Angpt1 Emp2 Prkar1b Nbea Cks1b Inka2 Rhob Ceacam2 Nbeal2 Trim12c Trim6 Nbeal1 Trim34b Flna Akap7 Fer Axin2 Prlr Bcl2l1 Kcnq1 Eef1a2 Utrn Llgl1 Top2a Ror2 Adcy6 Racgap1 Cdkn1a Jak2 Pitpnm1 Epha4 Pfkfb2 Ptpn14 Grb14 Stk39 Cdc25b Tpx2 Ccna2 Sike1 Ptn Iqgap1 Mvp Ctbp2 Gas6 Dixdc1 Scn5a Ccdc88a Plcg2 Calm2 Socs5 Prc1 Dusp10 Kif14 Zfp36 Foxo3 Dsp Kif13b Blnk Plcg1 Ksr1 Nox4 Mical2 Sv2a Cadm…
0.001479722	147	1561	1.382970432	GO:0005102 signaling receptor binding	http://amigo.geneontology.org/amigo/term/GO:0005102	Fer Sema6b Apoe Homer3 Angptl2 Prlr Hfe Ly6g6e Nol3 Itga2 Wnt11 Wnt9b Cxcl16 Frk Fyn Itgb4 Sec14l1 Sema3g Angpt1 Ly6f Clic6 Bambi Jak2 Lgals12 Itgb8 Itga8 Bmp2 Edn3 Vcam1 Angptl3 Pdpn Gpnmb Ptn Tgfa Caprin2 Sytl2 Dkk3 Gas6 Bmp5 Mif Rtp4 Tspoap1 Rnf43 Wnt4 Sema7a Gdf15 Shank1 Tgfb2 Gnaz Sema3d Nbl1 Sytl3 Grk3 Itga1 S100a14 S100a13 Defb1 Bex3 Bex1 Vtcn1 Nlgn2 Sytl5 Cadm4 Eda Erbb4 Ly6e Chac1 Sfrp2 …
0.001479722	87	825	1.548687409	GO:0015075 ion transmembrane transporter activity	http://amigo.geneontology.org/amigo/term/GO:0015075	Clcn5 Clcnkb Slc4a1 Kcnq1 Slc38a3 Mcoln2 Cacna1d Anxa6 Atp6v1c2 Atp2a3 Cacnb1 Atp12a Slc4a8 Abcc1 Slc38a1 Slc37a1 Sfxn3 Slc9a4 Tmem63a Kcnc4 Tmem165 Slc10a6 P2rx7 Trpv6 Itpr2 Rhcg Scnn1b Slc9a9 Anxa2 Scn5a Slc8b1 Kcnk1 Scn7a Kcnc2 Slc6a20a Mcoln3 Trpv5 Trpm4 Slc25a24 Slc7a1 Itpr3 Aqp6 Kcns3 Kcne4 Mmgt2 Kcnk3 Trpm3 Kcnt2 Ano9 Clca3a1 Cacnb2 Kcnt1 Kcnc3 Slc5a3 Rhbg Slc15a1 Atp6v1g3 Slc23a2 Tspoap1 …
0.002067598	38	282	1.97894148	GO:0035091 phosphatidylinositol binding	http://amigo.geneontology.org/amigo/term/GO:0035091	Scin Svil Pitpnm1 Esyt1 Gsn Itpr2 Anxa2 Snx33 Snx2 Hip1 Itpr3 Frmpd4 Pard3b Gsdmc3 Gsdmc2 Rufy4 Cyth3 Mreg Sh3pxd2b Kcnq1 Myo1b Sgk1 Appl2 Pld2 Pxdc1 Laptm4b Racgap1 Sdcbp2 Sdcbp Iqgap1 Sytl2 Mcf2l Ccdc88a Osbpl5 Snx10 Sh3pxd2a Pla2g4a Ceacam2
0.002131643	59	510	1.698948831	GO:0008047 enzyme activator activity	http://amigo.geneontology.org/amigo/term/GO:0008047	Sipa1l2 Gprc5b Pcolce2 Llgl1 Guca2a Arhgap28 Incenp Arhgap19 Tpx2 Cks1b Iqgap3 Iqgap1 Tbc1d9 Tagap Tbc1d24 Ralgapa2 Depdc5 Rap1gap2 Sh3pxd2b Rap1gap Sgsm1 Mob1a Asap2 Sh3pxd2a Lgals9 Bmp2 Sfrp2 Tgfa Ncapg2 Bmpr1b Erbb4 Prkra Apoe Rasa4 Wnt11 Fyn Atp2a3 Racgap1 Cdkn1a Rin1 Rgs2 Depdc1a Rasal1 Arhgdib Rabep2 Gas6 Casp3 Gnb5 Flcn Calm2 Myo9a Arhgap11a Jun Arhgdig Ctsc Nupr1 P2rx7 Cd24a Gipc1
0.002833516	6	12	7.342914439	GO:0048407 platelet-derived growth factor binding	http://amigo.geneontology.org/amigo/term/GO:0048407	Pdgfra Col6a1 Col3a1 Col5a1 Col1a2 Col4a1
0.003209376	67	610	1.613033664	GO:0008324 cation transmembrane transporter activity	http://amigo.geneontology.org/amigo/term/GO:0008324	Kcnq1 Slc38a3 Mcoln2 Cacna1d Anxa6 Atp6v1c2 Atp2a3 Cacnb1 Atp12a Slc4a8 Slc38a1 Sfxn3 Slc9a4 Tmem63a Kcnc4 Tmem165 Slc10a6 P2rx7 Trpv6 Itpr2 Rhcg Scnn1b Slc9a9 Anxa2 Scn5a Slc8b1 Kcnk1 Scn7a Kcnc2 Slc6a20a Mcoln3 Trpv5 Trpm4 Slc7a1 Itpr3 Kcns3 Kcne4 Mmgt2 Kcnk3 Trpm3 Kcnt2 Cacnb2 Kcnt1 Kcnc3 Slc5a3 Rhbg Slc15a1 Atp6v1g3 Tspoap1 Slc1a5 Atp6v1b1 Scn1b Kcnip2 Slc12a1 Slc23a2 Slc20a1 Atp6v0d2 Slc6a12…
0.003501901	16	80	2.937165775	GO:0005518 collagen binding	http://amigo.geneontology.org/amigo/term/GO:0005518	P3h4 Pcolce2 Ddr2 Nid1 Col6a1 Itga2 Aebp1 Ache Lox Ctsk Comp Thbs1 Itga1 Ccbe1 Dpp4 Adgrg6
0.003624319	8	23	5.108114392	GO:0030506 ankyrin binding	http://amigo.geneontology.org/amigo/term/GO:0030506	Slc4a1 Sptb Kctd6 Rhcg Scn5a Rhbg Cacna1d Ttn
0.005002118	74	703	1.545876724	GO:0015318 inorganic molecular entity transmembrane transporter activity	http://amigo.geneontology.org/amigo/term/GO:0015318	Clcn5 Clcnkb Kcnq1 Mcoln2 Cacna1d Anxa6 Atp6v1c2 Atp2a3 Cacnb1 Atp12a Slc4a8 Slc37a1 Slc9a4 Tmem63a Slc20a1 Kcnc4 Tmem165 Slc10a6 P2rx7 Trpv6 Itpr2 Rhcg Scnn1b Slc9a9 Anxa2 Scn5a Slc8b1 Kcnk1 Scn7a Kcnc2 Mcoln3 Trpv5 Trpm4 Itpr3 Aqp6 Kcns3 Kcne4 Mmgt2 Kcnk3 Trpm3 Kcnt2 Ano9 Clca3a1 Cacnb2 Kcnt1 Kcnc3 Slc5a3 Rhbg Slc4a1 Slc15a1 Atp6v1g3 Tspoap1 Slc14a1 Atp6v1b1 Scn1b Clic6 Slc38a1 Kcnip2 Slc12a1 S…
0.005259388	23	146	2.313520987	GO:0005178 integrin binding	http://amigo.geneontology.org/amigo/term/GO:0005178	Itga2 Itgb4 Lgals12 Itgb8 Itga8 Vcam1 Gpnmb Sema7a Itga1 Npnt Utrn Emp2 Col3a1 Fbn1 Angptl3 Spp1 Ptn Cd9 Tspan8 Thbs1 Col16a1 Dmd Comp
0.005259388	15	75	2.937165775	GO:0017022 myosin binding	http://amigo.geneontology.org/amigo/term/GO:0017022	Llgl1 Limch1 Shroom4 Rab25 Rab3d Mlph Gsn Iqgap3 Rab39b Kirrel Gipc1 Rab27a Vamp2 Dmd Trim2
0.005614841	27	186	2.131813869	GO:0005516 calmodulin binding	http://amigo.geneontology.org/amigo/term/GO:0005516	Kcnq1 Camk1g Iqgap3 Unc13b Iqgap1 Vamp2 Pde1c Map2 Myo1b Adcy1 Aebp1 Myh10 Phkg1 Trpv6 Tjp1 Scn5a Myo1d Trpv5 Trpm4 Akap12 Mbp Ttn Cnn3 Myh1 Sntb1 Sphk1 Ceacam2
0.005614841	9	31	4.263627738	GO:0071813 lipoprotein particle binding	http://amigo.geneontology.org/amigo/term/GO:0071813	Stab2 Scarb1 Apoe Pcsk9 Lrp8 Colec12 Thbs1 Sorl1 Abca1
0.005614841	9	31	4.263627738	GO:0071814 protein-lipid complex binding	http://amigo.geneontology.org/amigo/term/GO:0071814	Stab2 Scarb1 Apoe Pcsk9 Lrp8 Colec12 Thbs1 Sorl1 Abca1
0.005691819	7	19	5.410568534	GO:0016208 AMP binding	http://amigo.geneontology.org/amigo/term/GO:0016208	Pfkp Pfkm Pygl Prps2 Acss1 Akap7 Oxgr1
0.006903458	61	561	1.596854833	GO:0022890 inorganic cation transmembrane transporter activity	http://amigo.geneontology.org/amigo/term/GO:0022890	Kcnq1 Mcoln2 Cacna1d Anxa6 Atp6v1c2 Atp2a3 Cacnb1 Atp12a Slc4a8 Slc9a4 Tmem63a Kcnc4 Tmem165 Slc10a6 P2rx7 Trpv6 Itpr2 Rhcg Scnn1b Slc9a9 Anxa2 Scn5a Slc8b1 Kcnk1 Scn7a Kcnc2 Mcoln3 Trpv5 Trpm4 Itpr3 Kcns3 Kcne4 Mmgt2 Kcnk3 Trpm3 Kcnt2 Cacnb2 Kcnt1 Kcnc3 Slc5a3 Rhbg Slc15a1 Atp6v1g3 Tspoap1 Atp6v1b1 Scn1b Slc38a1 Kcnip2 Slc12a1 Slc23a2 Slc20a1 Atp6v0d2 Slc6a12 Scnn1a Atp13a4 Atp6v0a4 Chrnb1 Slc31…
0.007353989	22	141	2.291405924	GO:0004713 protein tyrosine kinase activity	http://amigo.geneontology.org/amigo/term/GO:0004713	Fyn Jak2 Fer Kit Frk Clk1 Epha4 Ddr2 Pdgfra Hipk2 Erbb4 Erbb2 Pkdcc Efemp1 Rps6ka5 Pbk Eif2ak2 Chka Fgfr2 Jak3 Pkm Ttn
0.00978266	22	144	2.243668301	GO:0019955 cytokine binding	http://amigo.geneontology.org/amigo/term/GO:0019955	Prlr Il18r1 Il1r1 Il6ra Pdpn Sostdc1 Vasn Nbl1 Lepr Il18bp Bmpr1b Kit Tgfb3 Twsg1 Ltbp3 Tgfbr3 Thbs1 Zfp36 Trim16 Fzd4 Comp Plp2
0.010062019	31	235	1.937279554	GO:0005096 GTPase activator activity	http://amigo.geneontology.org/amigo/term/GO:0005096	Sipa1l2 Llgl1 Arhgap28 Arhgap19 Iqgap3 Iqgap1 Tbc1d9 Tagap Tbc1d24 Ralgapa2 Depdc5 Rap1gap2 Rap1gap Sgsm1 Asap2 Rasa4 Wnt11 Racgap1 Rin1 Rgs2 Depdc1a Rasal1 Arhgdib Rabep2 Gnb5 Flcn Myo9a Arhgap11a Jun Arhgdig Gipc1
0.01013816	13	64	2.983058991	GO:0001540 amyloid-beta binding	http://amigo.geneontology.org/amigo/term/GO:0001540	Apoe Itm2c Itm2a Apbb1 Itga2 Clu Cryab Bace1 Tgfb2 Sorl1 Fzd4 Scarb1 Lrp8
0.010323713	7	21	4.895276292	GO:0033130 acetylcholine receptor binding	http://amigo.geneontology.org/amigo/term/GO:0033130	Ly6g6e Ly6f Ly6e Rapsn Psca Jak2 Lynx1
0.010481947	47	411	1.679401356	GO:0004712 protein serine/threonine/tyrosine kinase activity	http://amigo.geneontology.org/amigo/term/GO:0004712	Fer Rps6ka1 Ripk4 Kit Lrrk1 Camk1g Ksr1 Akt3 Frk Fyn Cdk1 Sgk1 Tlk2 Aurkb Rps6ka5 Pbk Csnk1e Eif2ak2 Map3k8 Pkdcc Jak2 Chka Phkg1 Clk1 Stk17b Epha4 Ddr2 Prkcq Mastl Stk39 Dclk1 Plk3 Pdgfra Fgfr2 Cdkl4 Pim3 Nek5 Bub1b Myo3b Map3k9 Ttn Mok Taok3 Hipk2 Erbb4 Erbb2 Pak6
0.012111926	47	414	1.667231781	GO:0004857 enzyme inhibitor activity	http://amigo.geneontology.org/amigo/term/GO:0004857	Nol3 Wfdc2 Wfdc15b Fetub Serping1 Anxa1 Prkar1b Tfpi Serpini1 Anxa2 Rtkn Serpinb6b Serpinb1a Serpinb9 Bst2 Inka2 Serpinb6a Kng2 Wfdc16 Itprip Cdkn1a Angptl3 Tesc Ncapg2 Fry Rps6ka1 Timp2 Pkib Serpina1f Papln Pi16 C3 Anxa3 Sspo Ptn Gas6 Flcn Ppp1r26 Cpeb2 Col6a3 Spink8 Gpc3 Ugt1a1 Rgs2 Casp3 Bcl2l1 Socs5
0.012134164	38	314	1.777265915	GO:0051020 GTPase binding	http://amigo.geneontology.org/amigo/term/GO:0051020	Rin1 Rabgef1 Kntc1 Diaph1 Rtkn Rgl3 Fer Abca1 Diaph3 Plce1 Mlph Optn Sike1 Rragd Dock7 Sytl1 Arhgdib Iqgap1 Sytl2 Flna Exph5 Rusc2 Fmnl2 Sh3bp4 Rap1gap Rragb Sytl3 Sgsm1 Sorl1 Cdc42se2 Sytl5 Iqgap3 Rapgef4 Bcl2l1 Appl2 Llgl1 Anxa2 Ppp1r9a
0.01257419	6	16	5.507185829	GO:0005092 GDP-dissociation inhibitor activity	http://amigo.geneontology.org/amigo/term/GO:0005092	Arhgdib Arhgdig Sesn2 Ccdc88a Sh3bp4 Gpsm1
0.014477618	29	221	1.927099717	GO:0005085 guanyl-nucleotide exchange factor activity	http://amigo.geneontology.org/amigo/term/GO:0005085	Rin1 Rabgef1 Dock6 Vav3 Rgl3 Rapgef5 Rapgef4 Rasgef1b Psd3 Mcf2 Tiam1 Eps8l1 Cyth3 Arfgef3 Ccdc88c Arhgef28 Arhgef3 Plce1 Arhgef9 Dennd2d Dock7 Arhgef6 Mcf2l Ccdc88a Arhgef17 Tagap Arhgef37 Plekhg3 Plcd4
0.014477618	27	200	1.982586898	GO:0016829 lyase activity	http://amigo.geneontology.org/amigo/term/GO:0016829	Car11 Aldoc Sgpl1 Adcy1 Adcy5 Car5a Chac1 Hdc Hacd4 Uroc1 Car8 Gucy1a2 Gucy2f Npl Gucy2g Car15 Hacl1 Adcy6 Me2 Mgst3 Me3 Apmap Neil3 Kyat3 Pck2 Cyp2s1 Rnaset2a
0.014477618	47	419	1.647336413	GO:0046873 metal ion transmembrane transporter activity	http://amigo.geneontology.org/amigo/term/GO:0046873	Kcnq1 Mcoln2 Cacna1d Anxa6 Atp2a3 Cacnb1 Atp12a Slc4a8 Slc9a4 Kcnc4 Tmem165 Slc10a6 Trpv6 Itpr2 Scnn1b Slc9a9 Anxa2 Scn5a Slc8b1 Kcnk1 Scn7a Kcnc2 Mcoln3 Trpv5 Trpm4 Itpr3 Kcns3 Kcne4 Kcnk3 Kcnt2 Cacnb2 Kcnt1 Kcnc3 Slc5a3 Tspoap1 Mmgt2 Scn1b Slc38a1 Kcnip2 Slc23a2 Slc20a1 Slc6a12 Scnn1a Slc31a2 Anxa5 Stim1 Slc6a20a
0.014839667	14	76	2.705284267	GO:0038024 cargo receptor activity	http://amigo.geneontology.org/amigo/term/GO:0038024	Cxcl16 Ildr1 Stab2 Abca7 Scarb1 Tmprss2 Abca1 Fcrls Mrc1 Lrp8 Tmprss4 Lgals3bp Loxl2 Colec12
0.015616374	106	1138	1.367924307	GO:0046983 protein dimerization activity	http://amigo.geneontology.org/amigo/term/GO:0046983	Bcl2l1 Mcl1 Tenm4 Trim12c Trim6 Trim34b Rrm2 Ldb1 Tesc Gdf15 Mtcl1 Nectin2 Bhlhb9 Cav2 Tpd52l1 Kmt2a Prkra Apoe Hif3a Pafah1b3 Kit Slc4a1 Aldh1a3 Appl2 Stc2 Grhl1 Top2a Bdkrb2 Id4 Naga St6gal1 Masp1 Nr4a1 Amhr2 Ache Impa2 Chka Hexa Atf3 Kynu Knstrn Sdcbp2 Chmp4c Mme Dclre1b Il6ra Sdcbp Rragd Padi2 Acot7 Pdgfra Rilpl1 Hpd Pon3 Bhlhe41 Fgfr2 Lhpp Flna St3gal2 Tpm4 Cryab Acpp Ccdc88a Slc8b1 Pdxk Scx…
0.018987173	54	507	1.564171123	GO:0001228 DNA-binding transcription activator activity RNA polymerase II-specific	http://amigo.geneontology.org/amigo/term/GO:0001228	Grhl1 Zfp729a Grhl2 Mecom Atf5 Prdm16 Zfp553 Zfp62 Zfp52 Zfp595 Zfp788 Sox4 Zfp748 Gm2004 Hoxb9 Dmrt2 Elf3 Gata2 Gata3 Esrrb Nr4a1 Prrx1 Elf5 Nfatc2 Scx Six4 Mitf Nfe2l1 Foxi1 Foxo3 Klf13 Cebpd Klf6 Nfat5 Ehf Litaf Nr1i2 Gcm1 Atf3 Hoxd8 Fosl2 Klf15 Elf4 Pgr Pou2f3 Mlxip Egr1 Jun Hoxd4 Junb Plagl1 Casz1 Zfp983 Zfp53
0.018987173	11	53	3.04800222	GO:0005544 calcium-dependent phospholipid binding	http://amigo.geneontology.org/amigo/term/GO:0005544	Anxa6 Anxa1 Esyt1 C2cd5 Anxa2 Pla2g4a Sytl3 Anxa5 Anxa3 Anxa4 Pclo
0.018987173	34	280	1.783279221	GO:0031267 small GTPase binding	http://amigo.geneontology.org/amigo/term/GO:0031267	Rin1 Rabgef1 Kntc1 Diaph1 Rtkn Rgl3 Fer Abca1 Diaph3 Plce1 Mlph Optn Sike1 Dock7 Sytl1 Arhgdib Iqgap1 Sytl2 Flna Exph5 Rusc2 Fmnl2 Sh3bp4 Rap1gap Sytl3 Sgsm1 Sorl1 Cdc42se2 Sytl5 Iqgap3 Rapgef4 Appl2 Llgl1 Anxa2
0.018987173	41	357	1.686607798	GO:0042578 phosphoric ester hydrolase activity	http://amigo.geneontology.org/amigo/term/GO:0042578	Plcg1 Plcg2 Pde1c Cnp Eya2 Fbp2 Pde8b Synj2 Impa2 Plce1 Ptpn18 Plcd4 Ptpn14 Pfkfb3 Cdc25b Samhd1 Lrrc39 Hddc3 Lhpp Pde4a Acpp Sgpp2 Ptprh Plch1 Dusp8 Dusp10 Plcb4 Pde3a Pxylp1 Plppr4 Nt5dc3 Gdpd1 Pde7a Pld2 Nt5c3b Noct Pfkfb2 Pon3 Ptpn5 Dusp18 Ppp1r3c
0.019005413	48	438	1.609405904	GO:0004674 protein serine/threonine kinase activity	http://amigo.geneontology.org/amigo/term/GO:0004674	Rps6ka1 Camk1g Akt3 Cdk1 Sgk1 Tlk2 Aurkb Rps6ka5 Csnk1e Amhr2 Eif2ak2 Stk17b Prkcq Mastl Cdkl4 Pim3 Grk3 Ikbke Map3k9 Bmpr1b Mok Taok3 Hipk2 Pak6 Nrbp2 Pbk Clk1 Myo3b Grk5 Ripk4 Ly6g6e Lrrk1 Ksr1 Map3k8 Phkg1 Stk39 Dclk1 Alpk1 Plk3 Map3k6 Tgfbr3 Sostdc1 Nek5 Bub1b Haspin Ttn Pdk1 Pkm
0.021712115	6	18	4.895276292	GO:0001758 retinal dehydrogenase activity	http://amigo.geneontology.org/amigo/term/GO:0001758	Aldh1a2 Aldh1a3 Akr1c12 Akr1b7 Akr1c20 Akr1c19
0.022599404	79	815	1.423534333	GO:0019904 protein domain specific binding	http://amigo.geneontology.org/amigo/term/GO:0019904	Nol3 Enah Synj2 Ldb1 Pag1 Dap Tceal9 Tceal5 Epn3 Epb41l2 Lnx1 Sh3pxd2b Cttnbp2 Tubb5 Bcl2l1 Gata2 Gata3 Cldn7 Fyn Ocln Rb1 Litaf Nde1 Rhoq Dpysl3 Jak2 Epha4 Ccna2 Scnn1a Iqgap1 Tead2 Scnn1b Atrx Sh3bgrl L1cam Rab27a Sh3bgrl2 Scn5a Ccdc88a Myo1d Calm2 Sirpa Mcl1 Shank1 Kif14 Dmd Hpcal4 Trim16 Fzd4 Jun Capg Gja5 Hspa2 Sntb1 Blnk Homer3 Kit Ccdc88c Prrx1 Tjp1 Rrm1 Sorbs2 Dixdc1 Rap2b Spon1 Nfe2l1 Lp…
0.022663122	54	513	1.545876724	GO:0001216 DNA-binding transcription activator activity	http://amigo.geneontology.org/amigo/term/GO:0001216	Grhl1 Zfp729a Grhl2 Mecom Atf5 Prdm16 Zfp553 Zfp62 Zfp52 Zfp595 Zfp788 Sox4 Zfp748 Gm2004 Hoxb9 Dmrt2 Elf3 Gata2 Gata3 Esrrb Nr4a1 Prrx1 Elf5 Nfatc2 Scx Six4 Mitf Nfe2l1 Foxi1 Foxo3 Klf13 Cebpd Klf6 Nfat5 Ehf Litaf Nr1i2 Gcm1 Atf3 Hoxd8 Fosl2 Klf15 Elf4 Pgr Pou2f3 Mlxip Egr1 Jun Hoxd4 Junb Plagl1 Casz1 Zfp983 Zfp53
0.022663122	23	167	2.022599187	GO:0046943 carboxylic acid transmembrane transporter activity	http://amigo.geneontology.org/amigo/term/GO:0046943	Slc38a3 Slc16a7 Slc38a1 Sfxn3 Slc10a6 Slc7a6 Slc6a20a Slc7a12 Slc7a1 Slc16a5 Slc23a2 Slc1a5 Abcc1 Slc6a12 Abcc4 Mfsd12 Slc6a18 Abcc3 Abcb1a Ceacam2 Slc22a27 Slc22a13 Slc22a29
0.024261897	23	168	2.010559906	GO:0005342 organic acid transmembrane transporter activity	http://amigo.geneontology.org/amigo/term/GO:0005342	Slc38a3 Slc16a7 Slc38a1 Sfxn3 Slc10a6 Slc7a6 Slc6a20a Slc7a12 Slc7a1 Slc16a5 Slc23a2 Slc1a5 Abcc1 Slc6a12 Abcc4 Mfsd12 Slc6a18 Abcc3 Abcb1a Ceacam2 Slc22a27 Slc22a13 Slc22a29
0.024659825	3	4	11.01437166	GO:0003987 acetate-CoA ligase activity	http://amigo.geneontology.org/amigo/term/GO:0003987	Acss1 Dip2a Acss3
0.024659825	4	8	7.342914439	GO:0004859 phospholipase inhibitor activity	http://amigo.geneontology.org/amigo/term/GO:0004859	Anxa1 Anxa2 Angptl3 Anxa3
0.024659825	4	8	7.342914439	GO:0008443 phosphofructokinase activity	http://amigo.geneontology.org/amigo/term/GO:0008443	Pfkp Pfkfb3 Pfkm Pfkfb2
0.024659825	43	388	1.6275532	GO:0022804 active transmembrane transporter activity	http://amigo.geneontology.org/amigo/term/GO:0022804	Abcb1a Clcn5 Abca13 Slc4a1 Abca1 Atp6v1c2 Atp2a3 Abcc3 Atp12a Slc4a8 Abcc1 Slc37a1 Slc9a4 Slc20a1 Slc10a6 Slc9a9 Slc8b1 Abcc4 Abca7 Slc5a3 Slc15a1 Atp6v1g3 Slc1a5 Atp6v1b1 Slc38a3 Slc16a7 Slc6a18 Slc38a1 Slc12a1 Slc23a2 Slc6a17 Atp6v0d2 Slc6a12 Slc7a6 Mfsd12 Slc17a2 Slc6a20a Atp13a4 Atp6v0a4 Slc16a5 Anxa5 Slc22a27 Slc22a29
0.024659825	5	13	5.648395722	GO:0042043 neurexin family protein binding	http://amigo.geneontology.org/amigo/term/GO:0042043	Sytl2 Sytl3 Nlgn2 Sytl5 Sdcbp
0.024659825	4	8	7.342914439	GO:0090556 phosphatidylserine floppase activity	http://amigo.geneontology.org/amigo/term/GO:0090556	Abca1 Abca7 Atp8a1 Atp8b1
0.024659825	3	4	11.01437166	GO:0106262 1-acylglycerophosphoethanolamine O-acyltransferase activity	http://amigo.geneontology.org/amigo/term/GO:0106262	Mboat2 Mboat1 Lpcat4
0.024659825	3	4	11.01437166	GO:0106263 1-acylglycerophosphoserine O-acyltransferase activity	http://amigo.geneontology.org/amigo/term/GO:0106263	Mboat2 Lpcat4 Mboat1
0.024809531	6	19	4.637630172	GO:0004435 phosphatidylinositol phospholipase C activity	http://amigo.geneontology.org/amigo/term/GO:0004435	Plcg1 Plcg2 Plce1 Plcd4 Plch1 Plcb4
0.024809531	6	19	4.637630172	GO:0004629 phospholipase C activity	http://amigo.geneontology.org/amigo/term/GO:0004629	Plcg1 Plcg2 Plce1 Plcd4 Plch1 Plcb4
0.026857807	8	33	3.56020094	GO:0005154 epidermal growth factor receptor binding	http://amigo.geneontology.org/amigo/term/GO:0005154	Tgfa Erbb4 Fer Efemp1 Ccdc88a Snx2 Vav3 Socs5
0.027284917	7	26	3.953877005	GO:0016405 CoA-ligase activity	http://amigo.geneontology.org/amigo/term/GO:0016405	Acss1 Acsl4 Acsf2 Dip2a Acsm1 Slc27a3 Acss3
0.02764116	37	324	1.677085396	GO:0022836 gated channel activity	http://amigo.geneontology.org/amigo/term/GO:0022836	Clcn5 Clcnkb Kcnq1 Mcoln2 Cacna1d Anxa6 Cacnb1 Tmem63a Kcnc4 P2rx7 Itpr2 Scnn1b Kcnc2 Mcoln3 Trpm4 Itpr3 Kcns3 Kcne4 Kcnt2 Clca3a1 Cacnb2 Kcnt1 Kcnc3 Kcnk1 Tspoap1 Scn1b Clic6 Kcnip2 Scnn1a Scn5a Scn7a Ano8 Chrnb1 Kcnk3 Trpm3 Ano9 Tmem150c
0.031138754	6	20	4.405748663	GO:0008525 phosphatidylcholine transporter activity	http://amigo.geneontology.org/amigo/term/GO:0008525	Abca1 Pitpnm1 Abca7 Abcb1a Atp8b1 Atp10b
0.031138754	6	20	4.405748663	GO:0030169 low-density lipoprotein particle binding	http://amigo.geneontology.org/amigo/term/GO:0030169	Stab2 Scarb1 Pcsk9 Colec12 Thbs1 Sorl1
0.031138754	6	20	4.405748663	GO:0035173 histone kinase activity	http://amigo.geneontology.org/amigo/term/GO:0035173	Aurkb Cdk1 Rps6ka5 Jak2 Haspin Pkm
0.031773352	42	385	1.602090423	GO:0005525 GTP binding	http://amigo.geneontology.org/amigo/term/GO:0005525	Tubb5 Anxa6 Rhoq Gem Gbp3 Arl4d Rap2b Rras Rhou Rasef Tubb2b Diras2 Rhob Tubb2a Tuba1a Rab27a Rab25 Adssl1 Lrrk1 Eef1a2 Rab3d Rab15 Ehd3 Samhd1 Rragd Rab19 Rab39b Rab20 Rrad Acsm1 Rasd2 Rtkn Gnaz Ddx58 Pck2 Gucy1a2 Rragb Gucy2f Gucy2g Rab31 Gimap8 9930111J21Rik1
0.031773352	5	14	5.244938885	GO:0044548 S100 protein binding	http://amigo.geneontology.org/amigo/term/GO:0044548	Iqgap1 Anxa2 S100a1 Kcnk3 Ahnak
0.031776034	22	164	1.970050215	GO:0005319 lipid transporter activity	http://amigo.geneontology.org/amigo/term/GO:0005319	Abca13 Abca1 Pitpnm1 Slc10a6 Abca7 Gramd1c Osbpl5 Atp8a1 Atp8b1 Abcb1a Atp10b Apoe Ano9 Abcc1 Stard4 Esyt1 Abcc4 Tmem30b Abcc3 Ceacam2 Slc22a27 Slc22a29
0.033592877	41	375	1.605650624	GO:0015631 tubulin binding	http://amigo.geneontology.org/amigo/term/GO:0015631	Map2 Ccdc170 Ska2 Ccdc88c Diaph3 Stmn4 Haus4 Nde1 Diaph1 Kif26b Tpx2 Ccsap Ccdc88a Haus8 Prc1 Kif14 Ncald Kif13b Fyn Klc3 Mtcl1 Capn6 Spag5 Nav3 Racgap1 Rgs2 Knstrn Dclk1 Cryab Dixdc1 Eml4 Kif4 Atf5 Katnal1 Adnp Cnn3 Cep70 Ppargc1a Stim1 Bex4 Tmod3
0.035743734	4	9	6.527035056	GO:0008131 primary amine oxidase activity	http://amigo.geneontology.org/amigo/term/GO:0008131	Maoa Maob Vcam1 Aoc1
0.035743734	4	9	6.527035056	GO:0090554 phosphatidylcholine floppase activity	http://amigo.geneontology.org/amigo/term/GO:0090554	Abca1 Abca7 Abcb1a Atp8b1
0.035884354	72	751	1.407962289	GO:0016788 hydrolase activity acting on ester bonds	http://amigo.geneontology.org/amigo/term/GO:0016788	Plcg1 Plcg2 Pnpla7 Gdpd1 Pde1c Cnp Pole Eya2 Dnase1l1 Acot3 Fbp2 Pde8b Noct Ache Synj2 Pla2g7 Dnase1l2 Impa2 Plce1 Ptpn18 Plcd4 Ptpn14 Pfkfb3 Cdc25b Samhd1 Dclre1b Lrrc39 Acot7 Pon3 Hddc3 Lhpp Pde4a Acpp Sgpp2 Mgll Zc3h12b Ptprh Plch1 Dusp8 Dusp10 Baat Plcb4 Abhd4 Pde3a Pxylp1 Liph Plppr4 Lipg Nt5dc3 Pla2g4a Slx1b Rnasel Pde7a Acnat1 Ang Pgap1 Nynrin Rnaset2a Pld2 Chka Pafah1b3 Nt5c3b Rnase4 Pfkf…
0.037348376	6	21	4.195951108	GO:0016641 oxidoreductase activity acting on the CH-NH2 group of donors oxygen as acceptor	http://amigo.geneontology.org/amigo/term/GO:0016641	Lox Maoa Loxl2 Maob Vcam1 Aoc1
0.037348376	7	28	3.671457219	GO:0016849 phosphorus-oxygen lyase activity	http://amigo.geneontology.org/amigo/term/GO:0016849	Adcy1 Adcy5 Gucy1a2 Gucy2f Gucy2g Adcy6 Rnaset2a
0.037348376	7	28	3.671457219	GO:0140326 ATPase-coupled intramembrane lipid transporter activity	http://amigo.geneontology.org/amigo/term/GO:0140326	Abca1 Abca7 Atp8a1 Atp8b1 Abcb1a Atp10b Tmem30b
0.037832326	23	178	1.897607102	GO:0002020 protease binding	http://amigo.geneontology.org/amigo/term/GO:0002020	Nol3 Anxa2 Timp2 Bdkrb2 Col3a1 F3 Col1a2 Casp3 Comp Dpp4 Ccbe1 Kit Il1r1 Mif Mbp Sh3pxd2a Lcn2 Stim1 Serpinb6b Serpinb9 Ttn Serpinb6a Kng2
0.037832326	26	210	1.81824548	GO:0019887 protein kinase regulator activity	http://amigo.geneontology.org/amigo/term/GO:0019887	Gprc5b Incenp Prkar1b Tpx2 Ccna2 Cks1b Ccng2 Mob1a Inka2 Ccnf Itprip Lgals9 Cdkn1a Bmp2 Tgfa Ncapg2 Bmpr1b Erbb4 Wnt11 Pkib Tesc Iqgap1 Gas6 Casp3 P2rx7 Cd24a
0.038757833	14	88	2.336381867	GO:0008081 phosphoric diester hydrolase activity	http://amigo.geneontology.org/amigo/term/GO:0008081	Plcg1 Plcg2 Pde1c Cnp Pde8b Plce1 Plcd4 Pde4a Plch1 Plcb4 Pde3a Gdpd1 Pde7a Pld2
0.038757833	5	15	4.895276292	GO:0030228 lipoprotein particle receptor activity	http://amigo.geneontology.org/amigo/term/GO:0030228	Cxcl16 Ildr1 Stab2 Lrp8 Scarb1
0.038757833	5	15	4.895276292	GO:0140328 floppase activity	http://amigo.geneontology.org/amigo/term/GO:0140328	Abca1 Abca7 Abcb1a Atp8a1 Atp8b1
0.038757833	55	547	1.476637273	GO:0140657 ATP-dependent activity	http://amigo.geneontology.org/amigo/term/GO:0140657	Abcb1a Mcm2 Abca13 Mcm5 Abca1 Myo1b Atp6v1c2 Atp2a3 Abcc3 Atp12a Mcm4 Abcc1 Acsl4 Abcc4 Acsm1 Myo5c Myo1d Fignl1 Abca7 Atp8a1 Atp8b1 Kif14 Mcm3 Ercc6l Atp10b Hspa2 Kif13b Acsf2 Top2a Atp6v1g3 Atf7ip Katnal1 Myo3b Atp6v1b1 Dhx58 Nav3 Helz Myh10 Hells Kif26b Ifih1 Slc27a3 Atp6v0d2 Smc2 Atrx Kif4 Tmem30b Atp13a4 Atp6v0a4 Ddx58 Tor3a Anxa1 Anxa5 Entpd1 Slfn9
0.040783552	16	108	2.175678352	GO:0042626 ATPase-coupled transmembrane transporter activity	http://amigo.geneontology.org/amigo/term/GO:0042626	Abcb1a Abca13 Abca1 Atp6v1c2 Atp2a3 Abcc3 Atp12a Abcc1 Abcc4 Abca7 Atp6v1g3 Atp6v1b1 Atp6v0d2 Atp13a4 Atp6v0a4 Anxa5
0.042257889	7	29	3.544855246	GO:0004745 NAD-retinol dehydrogenase activity	http://amigo.geneontology.org/amigo/term/GO:0004745	Adh7 Rdh12 Rdh16 Akr1c12 Akr1c20 Akr1c19 Rdh11
0.042257889	3	5	8.811497326	GO:0004957 prostaglandin E receptor activity	http://amigo.geneontology.org/amigo/term/GO:0004957	Ptger4 Hpgd Ptger3
0.042257889	13	80	2.386447193	GO:0019199 transmembrane receptor protein kinase activity	http://amigo.geneontology.org/amigo/term/GO:0019199	Kit Amhr2 Epha4 Ddr2 Pdgfra Bmpr1b Erbb4 Erbb2 Ly6g6e Efemp1 Tgfbr3 Fgfr2 Sostdc1
0.042257889	3	5	8.811497326	GO:0019834 phospholipase A2 inhibitor activity	http://amigo.geneontology.org/amigo/term/GO:0019834	Anxa1 Anxa2 Anxa3
0.042257889	3	5	8.811497326	GO:0033265 choline binding	http://amigo.geneontology.org/amigo/term/GO:0033265	Ache Chka Acpp
0.042257889	6	22	4.005226057	GO:0048156 tau protein binding	http://amigo.geneontology.org/amigo/term/GO:0048156	Apoe Clu Hspa2 Fyn Sgk1 Apbb1
0.043102999	43	408	1.547771181	GO:0019001 guanyl nucleotide binding	http://amigo.geneontology.org/amigo/term/GO:0019001	Tubb5 Anxa6 Rhoq Gem Gbp3 Arl4d Rap2b Rras Rhou Rasef Tubb2b Diras2 Rhob Tubb2a Tuba1a Rab27a Rab25 Adssl1 Lrrk1 Eef1a2 Rab3d Rab15 Ehd3 Prps2 Samhd1 Rragd Rab19 Rab39b Rab20 Rrad Acsm1 Rasd2 Rtkn Gnaz Ddx58 Pck2 Gucy1a2 Rragb Gucy2f Gucy2g Rab31 Gimap8 9930111J21Rik1
0.043102999	43	408	1.547771181	GO:0032561 guanyl ribonucleotide binding	http://amigo.geneontology.org/amigo/term/GO:0032561	Tubb5 Anxa6 Rhoq Gem Gbp3 Arl4d Rap2b Rras Rhou Rasef Tubb2b Diras2 Rhob Tubb2a Tuba1a Rab27a Rab25 Adssl1 Lrrk1 Eef1a2 Rab3d Rab15 Ehd3 Prps2 Samhd1 Rragd Rab19 Rab39b Rab20 Rrad Acsm1 Rasd2 Rtkn Gnaz Ddx58 Pck2 Gucy1a2 Rragb Gucy2f Gucy2g Rab31 Gimap8 9930111J21Rik1
0.045080829	27	226	1.75450168	GO:0030414 peptidase inhibitor activity	http://amigo.geneontology.org/amigo/term/GO:0030414	Nol3 Wfdc2 Wfdc15b Fetub Serping1 Tfpi Serpini1 Serpinb6b Serpinb1a Serpinb9 Bst2 Serpinb6a Kng2 Wfdc16 Rps6ka1 Timp2 Serpina1f Papln Pi16 C3 Sspo Gas6 Anxa2 Col6a3 Spink8 Gpc3 Bcl2l1
0.045080829	4	10	5.874331551	GO:0045159 myosin II binding	http://amigo.geneontology.org/amigo/term/GO:0045159	Llgl1 Limch1 Shroom4 Gsn
0.045080829	4	10	5.874331551	GO:0047020 15-hydroxyprostaglandin-D dehydrogenase (NADP+) activity	http://amigo.geneontology.org/amigo/term/GO:0047020	Cbr1 Akr1c12 Akr1c20 Akr1c19
0.045080829	31	271	1.679928765	GO:0061134 peptidase regulator activity	http://amigo.geneontology.org/amigo/term/GO:0061134	Nol3 Pcolce2 Wfdc2 Wfdc15b Fetub Serping1 Tfpi Serpini1 Serpinb6b Serpinb1a Serpinb9 Bst2 Serpinb6a Kng2 Wfdc16 Sfrp2 Rps6ka1 Timp2 Atp2a3 Serpina1f Papln Pi16 C3 Sspo Gas6 Anxa2 Col6a3 Spink8 Gpc3 Ctsc Bcl2l1
0.045080829	16	110	2.136120564	GO:1902936 phosphatidylinositol bisphosphate binding	http://amigo.geneontology.org/amigo/term/GO:1902936	Scin Svil Gsn Anxa2 Hip1 Frmpd4 Gsdmc3 Gsdmc2 Sh3pxd2b Kcnq1 Myo1b Laptm4b Sdcbp2 Sdcbp Sytl2 Sh3pxd2a
0.045523867	5	16	4.589321524	GO:0004115 3-prime,5-prime-cyclic-AMP phosphodiesterase activity	http://amigo.geneontology.org/amigo/term/GO:0004115	Pde8b Pde4a Pde3a Pde7a Pde1c
0.045523867	9	46	2.873314346	GO:0005044 scavenger receptor activity	http://amigo.geneontology.org/amigo/term/GO:0005044	Cxcl16 Scarb1 Tmprss2 Fcrls Tmprss4 Lgals3bp Loxl2 Stab2 Colec12
0.045523867	18	131	2.017900151	GO:0015085 calcium ion transmembrane transporter activity	http://amigo.geneontology.org/amigo/term/GO:0015085	Mcoln2 Cacna1d Anxa6 Atp2a3 Cacnb1 Tmem165 Trpv6 Itpr2 Anxa2 Slc8b1 Mcoln3 Trpv5 Trpm4 Itpr3 Cacnb2 Tspoap1 Anxa5 Stim1
0.045523867	49	483	1.489866698	GO:0015267 channel activity	http://amigo.geneontology.org/amigo/term/GO:0015267	Clcn5 Clcnkb Kcnq1 Mcoln2 Cacna1d Anxa6 Cacnb1 Tmem63a Kcnc4 P2rx7 Trpv6 Itpr2 Rhcg Scnn1b Anxa2 Scn5a Kcnk1 Scn7a Kcnc2 Mcoln3 Trpv5 Trpm4 Itpr3 Aqp6 Kcns3 Kcne4 Gja3 Kcnk3 Trpm3 Kcnt2 Ano9 Clca3a1 Gja5 Cacnb2 Kcnt1 Kcnc3 Rhbg Tspoap1 Scn1b Clic6 Kcnip2 Scnn1a Ano8 Chrnb1 Lrrc8e Cldn4 Slc14a1 Tmem150c Stim1
0.045523867	7	30	3.426693405	GO:0016878 acid-thiol ligase activity	http://amigo.geneontology.org/amigo/term/GO:0016878	Acss1 Acsl4 Acsm1 Acsf2 Dip2a Slc27a3 Acss3
0.045523867	49	483	1.489866698	GO:0022803 passive transmembrane transporter activity	http://amigo.geneontology.org/amigo/term/GO:0022803	Clcn5 Clcnkb Kcnq1 Mcoln2 Cacna1d Anxa6 Cacnb1 Tmem63a Kcnc4 P2rx7 Trpv6 Itpr2 Rhcg Scnn1b Anxa2 Scn5a Kcnk1 Scn7a Kcnc2 Mcoln3 Trpv5 Trpm4 Itpr3 Aqp6 Kcns3 Kcne4 Gja3 Kcnk3 Trpm3 Kcnt2 Ano9 Clca3a1 Gja5 Cacnb2 Kcnt1 Kcnc3 Rhbg Tspoap1 Scn1b Clic6 Kcnip2 Scnn1a Ano8 Chrnb1 Lrrc8e Cldn4 Slc14a1 Tmem150c Stim1
0.046395687	8	38	3.091753448	GO:0001965 G-protein alpha-subunit binding	http://amigo.geneontology.org/amigo/term/GO:0001965	F2rl1 F2r Ccdc88c Rgs2 Ccdc88a Lpar1 Plcd4 Gpsm1
0.047440599	10	55	2.670150705	GO:0016620 oxidoreductase activity acting on the aldehyde or oxo group of donors NAD or NADP as acceptor	http://amigo.geneontology.org/amigo/term/GO:0016620	Aldh1a2 Aldh1a3 Aldh1l2 Aldh18a1 Aldh1b1 Rdh11 Akr1c12 Akr1b7 Akr1c20 Akr1c19
0.047791415	11	64	2.524126838	GO:0001786 phosphatidylserine binding	http://amigo.geneontology.org/amigo/term/GO:0001786	Anxa6 Anxa2 Gsdmc3 Gsdmc2 Appl2 Mme Sytl2 Gas6 Osbpl5 Thbs1 Scarb1
0.047971205	36	331	1.597250271	GO:0005261 cation channel activity	http://amigo.geneontology.org/amigo/term/GO:0005261	Kcnq1 Mcoln2 Cacna1d Anxa6 Cacnb1 Tmem63a Kcnc4 P2rx7 Trpv6 Itpr2 Rhcg Scnn1b Anxa2 Scn5a Kcnk1 Scn7a Kcnc2 Mcoln3 Trpv5 Trpm4 Itpr3 Kcns3 Kcne4 Kcnk3 Trpm3 Kcnt2 Cacnb2 Kcnt1 Kcnc3 Rhbg Tspoap1 Scn1b Kcnip2 Scnn1a Chrnb1 Stim1
0.051257212	8	39	3.012477718	GO:0005109 frizzled binding	http://amigo.geneontology.org/amigo/term/GO:0005109	Wnt11 Wnt9b Bambi Rnf43 Wnt4 Ccdc88c Sdcbp Magi3
0.051257212	45	439	1.505381092	GO:0005216 ion channel activity	http://amigo.geneontology.org/amigo/term/GO:0005216	Clcn5 Clcnkb Kcnq1 Mcoln2 Cacna1d Anxa6 Cacnb1 Tmem63a Kcnc4 P2rx7 Trpv6 Itpr2 Rhcg Scnn1b Anxa2 Scn5a Kcnk1 Scn7a Kcnc2 Mcoln3 Trpv5 Trpm4 Itpr3 Kcns3 Kcne4 Kcnk3 Trpm3 Kcnt2 Ano9 Clca3a1 Cacnb2 Kcnt1 Kcnc3 Rhbg Tspoap1 Scn1b Clic6 Kcnip2 Scnn1a Ano8 Chrnb1 Lrrc8e Cldn4 Tmem150c Stim1
0.051257212	30	264	1.668844191	GO:0008017 microtubule binding	http://amigo.geneontology.org/amigo/term/GO:0008017	Map2 Ccdc170 Ska2 Ccdc88c Diaph3 Haus4 Nde1 Diaph1 Kif26b Tpx2 Ccsap Ccdc88a Haus8 Prc1 Kif14 Kif13b Klc3 Mtcl1 Capn6 Spag5 Nav3 Racgap1 Knstrn Dclk1 Cryab Kif4 Katnal1 Cnn3 Stim1 Tmod3
0.051257212	7	31	3.316154908	GO:0043236 laminin binding	http://amigo.geneontology.org/amigo/term/GO:0043236	Adgrg6 Nid1 Bcam Itga2 Ache Thbs1 Lgals3
0.051257212	8	39	3.012477718	GO:0043548 phosphatidylinositol 3-kinase binding	http://amigo.geneontology.org/amigo/term/GO:0043548	Pik3ip1 Jak2 Gsn Fyn Pdgfra Rasd2 Calm2 Tlr4
0.051257212	17	123	2.029748707	GO:1990782 protein tyrosine kinase binding	http://amigo.geneontology.org/amigo/term/GO:1990782	Angpt1 Ceacam2 Fer Pitpnm1 Epha4 Ptpn14 Grb14 Gas6 Plcg2 Socs5 Blnk Trim6 Plcg1 Nox4 Cadm4 Anxa5 Sirpa
0.052612119	13	84	2.27280685	GO:0005546 phosphatidylinositol-4,5-bisphosphate binding	http://amigo.geneontology.org/amigo/term/GO:0005546	Scin Svil Gsn Anxa2 Frmpd4 Gsdmc3 Gsdmc2 Kcnq1 Myo1b Sdcbp2 Sdcbp Sytl2 Sh3pxd2a
0.054244451	28	243	1.692194274	GO:0019207 kinase regulator activity	http://amigo.geneontology.org/amigo/term/GO:0019207	Gprc5b Incenp Prkar1b Tpx2 Ccna2 Cks1b Pik3r3 Ccng2 Socs5 Mob1a Inka2 Ccnf Itprip Lgals9 Cdkn1a Bmp2 Tgfa Ncapg2 Bmpr1b Erbb4 Wnt11 Pkib Tesc Iqgap1 Gas6 Casp3 P2rx7 Cd24a
0.054941827	6	24	3.671457219	GO:0016638 oxidoreductase activity acting on the CH-NH2 group of donors	http://amigo.geneontology.org/amigo/term/GO:0016638	Lox Maoa Loxl2 Maob Vcam1 Aoc1
0.056701283	4	11	5.34030141	GO:0001730 2-5-prime-oligoadenylate synthetase activity	http://amigo.geneontology.org/amigo/term/GO:0001730	Oasl2 Oas2 Oas1a Oas1g
0.056701283	4	11	5.34030141	GO:0004955 prostaglandin receptor activity	http://amigo.geneontology.org/amigo/term/GO:0004955	Ptgfr Ptger4 Hpgd Ptger3
0.057383919	19	146	1.911169511	GO:0044325 transmembrane transporter binding	http://amigo.geneontology.org/amigo/term/GO:0044325	Scn1b Tcaf2 Tcaf1 S100a10 Kcne4 Kcnq1 Atp2a3 Diaph1 Kcnip2 Itpr2 Flna Scn5a Kcnc2 Calm2 Slc5a3 Fyn Vamp2 Fgf12 Ppp1r9a
0.058136979	7	32	3.212525067	GO:0004190 aspartic-type endopeptidase activity	http://amigo.geneontology.org/amigo/term/GO:0004190	Pga5 Casp3 Bace1 Nrip2 Napsa Nrip3 Bace2
0.060816704	3	6	7.342914439	GO:0001609 G protein-coupled adenosine receptor activity	http://amigo.geneontology.org/amigo/term/GO:0001609	Adora1 Adora2b Oxgr1
0.060816704	14	96	2.141683378	GO:0004620 phospholipase activity	http://amigo.geneontology.org/amigo/term/GO:0004620	Plcg1 Plcg2 Pnpla7 Gdpd1 Plce1 Plcd4 Plch1 Plcb4 Abhd4 Liph Lipg Pla2g4a Pld2 Pla2g7
0.060816704	11	67	2.411106234	GO:0016903 oxidoreductase activity acting on the aldehyde or oxo group of donors	http://amigo.geneontology.org/amigo/term/GO:0016903	Aldh1a2 Aldh1a3 Aldh1l2 Aldh18a1 Aldh1b1 Rdh11 Akr1c12 Akr1b7 Akr1c20 Adh7 Akr1c19
0.060816704	3	6	7.342914439	GO:0034040 ATPase-coupled lipid transmembrane transporter activity	http://amigo.geneontology.org/amigo/term/GO:0034040	Abcc1 Abcc4 Abcc3
0.060816704	3	6	7.342914439	GO:0070728 leucine binding	http://amigo.geneontology.org/amigo/term/GO:0070728	Sesn2 Sesn3 Sesn1
0.062106189	22	180	1.794934641	GO:1901981 phosphatidylinositol phosphate binding	http://amigo.geneontology.org/amigo/term/GO:1901981	Scin Svil Gsn Anxa2 Hip1 Frmpd4 Gsdmc3 Gsdmc2 Rufy4 Cyth3 Sh3pxd2b Kcnq1 Myo1b Laptm4b Racgap1 Sdcbp2 Sdcbp Iqgap1 Sytl2 Osbpl5 Pla2g4a Sh3pxd2a
0.062700677	6	25	3.52459893	GO:0009975 cyclase activity	http://amigo.geneontology.org/amigo/term/GO:0009975	Adcy1 Adcy5 Gucy1a2 Gucy2f Gucy2g Adcy6
0.062700677	6	25	3.52459893	GO:0050431 transforming growth factor beta binding	http://amigo.geneontology.org/amigo/term/GO:0050431	Vasn Tgfb3 Twsg1 Ltbp3 Tgfbr3 Thbs1
0.062846887	5	18	4.07939691	GO:0004030 aldehyde dehydrogenase [NAD(P)+] activity	http://amigo.geneontology.org/amigo/term/GO:0004030	Aldh1a2 Aldh1a3 Aldh1l2 Aldh1b1 Rdh11
0.062846887	5	18	4.07939691	GO:0004675 transmembrane receptor protein serine/threonine kinase activity	http://amigo.geneontology.org/amigo/term/GO:0004675	Amhr2 Bmpr1b Ly6g6e Tgfbr3 Sostdc1
0.062846887	16	117	2.008318479	GO:0030295 protein kinase activator activity	http://amigo.geneontology.org/amigo/term/GO:0030295	Gprc5b Incenp Tpx2 Cks1b Mob1a Lgals9 Bmp2 Tgfa Bmpr1b Erbb4 Wnt11 Cdkn1a Iqgap1 Gas6 P2rx7 Cd24a
0.062846887	11	68	2.375648789	GO:0035591 signaling adaptor activity	http://amigo.geneontology.org/amigo/term/GO:0035591	Gnb4 Gnb5 Shank1 Ksr1 Iqgap1 Grip1 Stap2 Cdc42se2 Blnk Fcrls Akap12
0.062846887	5	18	4.07939691	GO:0047023 androsterone dehydrogenase activity	http://amigo.geneontology.org/amigo/term/GO:0047023	Akr1c20 Rdh16 Akr1c12 Akr1c19 Rdh16f2
0.062846887	7	33	3.115175822	GO:0070001 aspartic-type peptidase activity	http://amigo.geneontology.org/amigo/term/GO:0070001	Pga5 Casp3 Bace1 Nrip2 Napsa Nrip3 Bace2
0.062846887	5	18	4.07939691	GO:0140327 flippase activity	http://amigo.geneontology.org/amigo/term/GO:0140327	Abcb1a Atp8b1 Tmem30b Atp8a1 Atp10b
0.069942584	4	12	4.895276292	GO:0004954 prostanoid receptor activity	http://amigo.geneontology.org/amigo/term/GO:0004954	Ptgfr Ptger4 Hpgd Ptger3
0.069942584	4	12	4.895276292	GO:0005522 profilin binding	http://amigo.geneontology.org/amigo/term/GO:0005522	Enah Diaph1 Pclo Rhoq
0.069942584	4	12	4.895276292	GO:0039706 co-receptor binding	http://amigo.geneontology.org/amigo/term/GO:0039706	Dkk3 Hfe Bmp2 Wnt9b
0.069942584	4	12	4.895276292	GO:0045550 geranylgeranyl reductase activity	http://amigo.geneontology.org/amigo/term/GO:0045550	Akr1c12 Akr1b7 Akr1c20 Akr1c19
0.07089839	25	217	1.691915769	GO:0005539 glycosaminoglycan binding	http://amigo.geneontology.org/amigo/term/GO:0005539	Anxa6 Col5a1 Eva1c Layn Ccdc80 Twsg1 Cfh Gpnmb Hk1 Apoe Pcolce2 Fstl1 Dpysl3 Fbn1 Angptl3 Tgfbr3 Ptn Hapln3 Comp Stab2 Thbs1 Liph Lipg Fgf12 Ang
0.07089839	6	26	3.389037433	GO:0017134 fibroblast growth factor binding	http://amigo.geneontology.org/amigo/term/GO:0017134	Tgfbr3 Fgfr2 Scn5a Thbs1 S100a13 Fgfbp1
0.073449455	18	141	1.874786665	GO:0015081 sodium ion transmembrane transporter activity	http://amigo.geneontology.org/amigo/term/GO:0015081	Atp12a Slc4a8 Slc9a4 Slc10a6 Scnn1b Slc9a9 Scn5a Slc8b1 Scn7a Slc5a3 Scn1b Slc38a1 Slc23a2 Slc20a1 Slc6a12 Scnn1a Kcnk1 Slc6a20a
0.073449455	18	141	1.874786665	GO:0015293 symporter activity	http://amigo.geneontology.org/amigo/term/GO:0015293	Slc4a8 Slc10a6 Slc5a3 Slc15a1 Slc1a5 Slc38a3 Slc16a7 Slc6a18 Slc38a1 Slc12a1 Slc23a2 Slc20a1 Slc6a17 Slc6a12 Mfsd12 Slc17a2 Slc6a20a Slc16a5
0.073449455	18	141	1.874786665	GO:0019842 vitamin binding	http://amigo.geneontology.org/amigo/term/GO:0019842	Pygl Hacl1 Afm Oat Pygb Gc Aldh1a2 Sgpl1 Kynu Hdc Mmab Pdxk P3h2 Kyat3 Acacb Aadat Comp Adh7
0.080316077	26	231	1.652950436	GO:0000287 magnesium ion binding	http://amigo.geneontology.org/amigo/term/GO:0000287	Tesc Rps6ka1 Mthfd2 Adssl1 Nt5c3b Eya2 Top2a Rps6ka5 Hacl1 Map3k8 Prps2 Pgm1 Glul Gem Map3k6 Pkm Pdxk Cerk Atp8a1 Atp8b1 Pklr Pgm5 Atp10b Sphk1 P2rx7 Fignl1
0.081121088	11	71	2.275269263	GO:0005200 structural constituent of cytoskeleton	http://amigo.geneontology.org/amigo/term/GO:0005200	Tubb5 Des Tubb2b Tubb2a Tuba1a Pls3 Sptb Arpc1b Sptbn2 Myom2 Ttn
0.082729007	6	27	3.263517528	GO:0004112 cyclic-nucleotide phosphodiesterase activity	http://amigo.geneontology.org/amigo/term/GO:0004112	Pde1c Cnp Pde8b Pde4a Pde3a Pde7a
0.084146567	3	7	6.293926662	GO:0009922 fatty acid elongase activity	http://amigo.geneontology.org/amigo/term/GO:0009922	Elovl2 Elovl5 Elovl6
0.084146567	3	7	6.293926662	GO:0015186 L-glutamine transmembrane transporter activity	http://amigo.geneontology.org/amigo/term/GO:0015186	Slc38a3 Slc38a1 Slc1a5
0.084146567	3	7	6.293926662	GO:0015247 aminophospholipid flippase activity	http://amigo.geneontology.org/amigo/term/GO:0015247	Atp8b1 Tmem30b Atp8a1
0.084146567	27	244	1.625071228	GO:0015291 secondary active transmembrane transporter activity	http://amigo.geneontology.org/amigo/term/GO:0015291	Clcn5 Slc4a1 Slc4a8 Slc37a1 Slc9a4 Slc20a1 Slc10a6 Slc9a9 Slc8b1 Slc5a3 Slc15a1 Slc1a5 Slc38a3 Slc16a7 Slc6a18 Slc38a1 Slc12a1 Slc23a2 Slc6a17 Slc6a12 Slc7a6 Mfsd12 Slc17a2 Slc6a20a Slc16a5 Slc22a27 Slc22a29
0.084146567	3	7	6.293926662	GO:0015431 ABC-type glutathione S-conjugate transporter activity	http://amigo.geneontology.org/amigo/term/GO:0015431	Abcc3 Abcc1 Abcc4
0.084146567	3	7	6.293926662	GO:0032795 heterotrimeric G-protein binding	http://amigo.geneontology.org/amigo/term/GO:0032795	Adora1 F2rl1 F2r
0.084146567	3	7	6.293926662	GO:0102756 very-long-chain 3-ketoacyl-CoA synthase activity	http://amigo.geneontology.org/amigo/term/GO:0102756	Elovl2 Elovl5 Elovl6
0.086951384	4	13	4.518716578	GO:0055102 lipase inhibitor activity	http://amigo.geneontology.org/amigo/term/GO:0055102	Anxa1 Anxa2 Angptl3 Anxa3
0.089499717	33	316	1.533646687	GO:0008509 anion transmembrane transporter activity	http://amigo.geneontology.org/amigo/term/GO:0008509	Clcn5 Clcnkb Slc4a1 Slc38a3 Slc4a8 Abcc1 Slc38a1 Slc37a1 Sfxn3 Slc9a4 Slc9a9 Slc6a20a Slc25a24 Slc7a1 Aqp6 Ano9 Clca3a1 Slc23a2 Slc22a14 Slc1a5 Slc16a7 Clic6 Slc12a1 Slc10a6 Slc6a12 Abcc4 Mfsd12 Ano8 Lrrc8e Cldn4 Slc22a27 Slc22a13 Slc22a29
0.089595013	10	63	2.331083949	GO:0005548 phospholipid transporter activity	http://amigo.geneontology.org/amigo/term/GO:0005548	Abca1 Pitpnm1 Abca7 Abcb1a Atp8b1 Ano9 Esyt1 Tmem30b Atp8a1 Atp10b
0.089595013	7	36	2.855577837	GO:0097718 disordered domain specific binding	http://amigo.geneontology.org/amigo/term/GO:0097718	Fyn Rb1 Tead2 Calm2 Gja5 Hspa2 Rrm1
0.090899447	16	124	1.894945662	GO:0019209 kinase activator activity	http://amigo.geneontology.org/amigo/term/GO:0019209	Gprc5b Incenp Tpx2 Cks1b Mob1a Lgals9 Bmp2 Tgfa Bmpr1b Erbb4 Wnt11 Cdkn1a Iqgap1 Gas6 P2rx7 Cd24a
0.090899447	9	54	2.447638146	GO:0030170 pyridoxal phosphate binding	http://amigo.geneontology.org/amigo/term/GO:0030170	Pygl Oat Pygb Sgpl1 Kynu Hdc Pdxk Kyat3 Aadat
0.090899447	9	54	2.447638146	GO:0043394 proteoglycan binding	http://amigo.geneontology.org/amigo/term/GO:0043394	Sdcbp Apoe Nid1 Col5a1 Ctsk Gpnmb Comp Cfh Ptn
0.090899447	34	329	1.517684443	GO:0106310 protein serine kinase activity	http://amigo.geneontology.org/amigo/term/GO:0106310	Rps6ka1 Ripk4 Lrrk1 Camk1g Ksr1 Akt3 Cdk1 Sgk1 Tlk2 Aurkb Rps6ka5 Pbk Csnk1e Eif2ak2 Map3k8 Phkg1 Clk1 Stk17b Prkcq Mastl Stk39 Dclk1 Plk3 Cdkl4 Pim3 Nek5 Bub1b Myo3b Map3k9 Ttn Mok Taok3 Hipk2 Pak6
0.091157804	8	45	2.610814023	GO:0022839 ion gated channel activity	http://amigo.geneontology.org/amigo/term/GO:0022839	Tmem63a Trpm4 Kcnt2 Clca3a1 Kcnt1 Ano8 Trpm3 Ano9
0.096285931	10	64	2.294660762	GO:0008028 monocarboxylic acid transmembrane transporter activity	http://amigo.geneontology.org/amigo/term/GO:0008028	Slc16a7 Slc10a6 Slc16a5 Slc6a12 Abcc4 Abcc3 Ceacam2 Slc22a27 Slc22a13 Slc22a29
0.096537578	2	3	9.790552585	GO:0003872 6-phosphofructokinase activity	http://amigo.geneontology.org/amigo/term/GO:0003872	Pfkp Pfkm
0.096537578	2	3	9.790552585	GO:0004104 cholinesterase activity	http://amigo.geneontology.org/amigo/term/GO:0004104	Ache Chka
0.096537578	2	3	9.790552585	GO:0004470 malic enzyme activity	http://amigo.geneontology.org/amigo/term/GO:0004470	Me2 Me3
0.096537578	2	3	9.790552585	GO:0004471 malate dehydrogenase (decarboxylating) (NAD+) activity	http://amigo.geneontology.org/amigo/term/GO:0004471	Me2 Me3
0.096537578	2	3	9.790552585	GO:0004473 malate dehydrogenase (decarboxylating) (NADP+) activity	http://amigo.geneontology.org/amigo/term/GO:0004473	Me2 Me3
0.096537578	2	3	9.790552585	GO:0004748 ribonucleoside-diphosphate reductase activity thioredoxin disulfide as acceptor	http://amigo.geneontology.org/amigo/term/GO:0004748	Rrm2 Rrm1
0.096537578	24	217	1.624239138	GO:0004866 endopeptidase inhibitor activity	http://amigo.geneontology.org/amigo/term/GO:0004866	Nol3 Wfdc2 Wfdc15b Fetub Serping1 Tfpi Serpini1 Serpinb6b Serpinb1a Serpinb9 Bst2 Serpinb6a Kng2 Wfdc16 Rps6ka1 Timp2 Serpina1f Papln C3 Gas6 Anxa2 Col6a3 Spink8 Bcl2l1
0.096537578	2	3	9.790552585	GO:0005006 epidermal growth factor-activated receptor activity	http://amigo.geneontology.org/amigo/term/GO:0005006	Efemp1 Erbb4
0.096537578	2	3	9.790552585	GO:0005094 Rho GDP-dissociation inhibitor activity	http://amigo.geneontology.org/amigo/term/GO:0005094	Arhgdib Arhgdig
0.096537578	2	3	9.790552585	GO:0005220 inositol 1,4,5-trisphosphate-sensitive calcium-release channel activity	http://amigo.geneontology.org/amigo/term/GO:0005220	Itpr2 Itpr3
0.096537578	22	191	1.691561441	GO:0005244 voltage-gated ion channel activity	http://amigo.geneontology.org/amigo/term/GO:0005244	Clcn5 Clcnkb Kcnq1 Cacna1d Cacnb1 Kcnc4 Kcnc2 Kcns3 Kcne4 Kcnt2 Cacnb2 Kcnt1 Kcnc3 Kcnk1 Tspoap1 Scn1b Clic6 Kcnip2 Scn5a Scn7a Kcnk3 Trpm4
0.096537578	6	29	3.038447354	GO:0008106 alcohol dehydrogenase (NADP+) activity	http://amigo.geneontology.org/amigo/term/GO:0008106	Akr1c12 Akr1b7 Akr1c20 Akr1c19 Rdh12 Rdh11
0.096537578	2	3	9.790552585	GO:0008184 glycogen phosphorylase activity	http://amigo.geneontology.org/amigo/term/GO:0008184	Pygl Pygb
0.096537578	19	158	1.766017397	GO:0008201 heparin binding	http://amigo.geneontology.org/amigo/term/GO:0008201	Col5a1 Eva1c Ccdc80 Twsg1 Cfh Gpnmb Apoe Pcolce2 Fstl1 Fbn1 Angptl3 Tgfbr3 Ptn Comp Thbs1 Liph Lipg Fgf12 Ang
0.096537578	6	29	3.038447354	GO:0009678 pyrophosphate hydrolysis-driven proton transmembrane transporter activity	http://amigo.geneontology.org/amigo/term/GO:0009678	Atp6v1c2 Atp6v1g3 Atp6v1b1 Atp12a Atp6v0d2 Atp6v0a4
0.096537578	4	14	4.195951108	GO:0015271 outward rectifier potassium channel activity	http://amigo.geneontology.org/amigo/term/GO:0015271	Kcnq1 Kcnt2 Kcnt1 Kcnip2
0.096537578	2	3	9.790552585	GO:0015432 ABC-type bile acid transporter activity	http://amigo.geneontology.org/amigo/term/GO:0015432	Abcc4 Abcc3
0.096537578	70	787	1.306236368	GO:0016491 oxidoreductase activity	http://amigo.geneontology.org/amigo/term/GO:0016491	Alox12 Cyp51 Cp Mthfd2 Aldh1a2 Aldh1a3 Aldh1l2 Rrm2 Akr1c12 Gpx8 Cyp39a1 Lox Me2 Aldh18a1 Maoa Gsto1 Cyp2c23 Scd2 Mgst3 Gpx7 Cyb5rl Cyp4a14 Sesn2 Hpd Pcyox1 Nox4 Me3 Hsd17b14 Rrm1 Heph Msmo1 Hpgd Sesn3 Loxl2 Aldh1b1 Kdm6a P3h2 Sesn1 Maob Cyp2s1 Bbox1 Hsd3b7 Tet1 Ptgs1 Cbr1 Akr1b7 Phgdh Akr1c20 Adh7 Cyp2d22 Akr1c19 Rdh12 Mical2 Rdh11 Rdh16 Mgst1 Cyp2d26 Pdia2 Vcam1 Asph Cyp3a13 Aoc1 Ctbp2 Dio1 Jmj…
0.096537578	2	3	9.790552585	GO:0016728 oxidoreductase activity acting on CH or CH2 groups disulfide as acceptor	http://amigo.geneontology.org/amigo/term/GO:0016728	Rrm2 Rrm1
0.096537578	7	38	2.705284267	GO:0016799 hydrolase activity hydrolyzing N-glycosyl compounds	http://amigo.geneontology.org/amigo/term/GO:0016799	Mutyh Neil3 Man2a2 Il18r1 Il1r1 Tlr4 Il1rl2
0.096537578	22	192	1.682751225	GO:0022832 voltage-gated channel activity	http://amigo.geneontology.org/amigo/term/GO:0022832	Clcn5 Clcnkb Kcnq1 Cacna1d Cacnb1 Kcnc4 Kcnc2 Kcns3 Kcne4 Kcnt2 Cacnb2 Kcnt1 Kcnc3 Kcnk1 Tspoap1 Scn1b Clic6 Kcnip2 Scn5a Scn7a Kcnk3 Trpm4
0.096537578	7	38	2.705284267	GO:0030547 signaling receptor inhibitor activity	http://amigo.geneontology.org/amigo/term/GO:0030547	Ly6f Ly6e Lynx1 Dkk3 Ncapg2 Pcsk9 Adh7
0.096537578	33	319	1.519223677	GO:0030674 protein-macromolecule adaptor activity	http://amigo.geneontology.org/amigo/term/GO:0030674	Vamp2 Ston2 Arrdc1 Gnb4 Gnb5 Ston1 Dtl Shank1 Hip1 Cav2 Ksr1 Grb14 Rapsn Ndc80 Mlph Optn Col1a2 Iqgap1 Ap1s2 Gas6 Grip1 Stap2 Spsb1 Cdc42se2 Tonsl Blnk Trim6 Retreg1 Frmd4a Zfp748 Fcrls Trim12c Akap12
0.096537578	2	3	9.790552585	GO:0033283 ATPase-coupled organic acid transmembrane transporter activity	http://amigo.geneontology.org/amigo/term/GO:0033283	Abcc4 Abcc3
0.096537578	2	3	9.790552585	GO:0033284 ATPase-coupled carboxylic acid transmembrane transporter activity	http://amigo.geneontology.org/amigo/term/GO:0033284	Abcc4 Abcc3
0.096537578	2	3	9.790552585	GO:0033285 ATPase-coupled monocarboxylic acid transmembrane transporter activity	http://amigo.geneontology.org/amigo/term/GO:0033285	Abcc4 Abcc3
0.096537578	2	3	9.790552585	GO:0036313 phosphatidylinositol 3-kinase catalytic subunit binding	http://amigo.geneontology.org/amigo/term/GO:0036313	Pik3ip1 Gsn
0.096537578	2	3	9.790552585	GO:0044022 histone kinase activity (H3-S28 specific)	http://amigo.geneontology.org/amigo/term/GO:0044022	Aurkb Rps6ka5
0.096537578	2	3	9.790552585	GO:0044729 hemi-methylated DNA-binding	http://amigo.geneontology.org/amigo/term/GO:0044729	Uhrf1 Egr1
0.096537578	93	1085	1.258785332	GO:0046914 transition metal ion binding	http://amigo.geneontology.org/amigo/term/GO:0046914	Dhx58 Litaf Scd2 Ifih1 Afm Ddx58 Pck2 Adh7 Cp Rrm2 Gcm1 Lcn2 Mt1 Alox12 Uhrf1 Cyp51 Kmt2a Car11 Pole Apobec3 Gata2 Gata3 Timp2 Utrn Cpm Aebp1 Esrrb Bmp1 Cyp2d26 Nr1i2 Nr4a1 Cyp39a1 Dtna Lox Cyp2c23 Car5a Rabgef1 Glul Zfp385b Samhd1 Mme Tchhl1 Trim2 Cyp4a14 Hpd Tes Cyp3a13 Aoc1 Heph Msmo1 Nr3c2 Mmp15 Pgr Trim29 Pdxk Zswim6 Trim45 Loxl2 Trim59 Tut4 Adamts2 Trim3 P3h2 Egr1 Neil3 Cyp2s1 Car8 Bbox1 S1…
0.096537578	2	3	9.790552585	GO:0048030 disaccharide binding	http://amigo.geneontology.org/amigo/term/GO:0048030	Lgals12 Lgals9
0.096537578	2	3	9.790552585	GO:0061731 ribonucleoside-diphosphate reductase activity	http://amigo.geneontology.org/amigo/term/GO:0061731	Rrm2 Rrm1
0.096537578	2	3	9.790552585	GO:0062063 BBSome binding	http://amigo.geneontology.org/amigo/term/GO:0062063	Pdgfra Dzip1
0.096537578	9	55	2.403135634	GO:0070279 vitamin B6 binding	http://amigo.geneontology.org/amigo/term/GO:0070279	Pygl Oat Pygb Sgpl1 Kynu Hdc Pdxk Kyat3 Aadat
0.096537578	2	3	9.790552585	GO:0071714 icosanoid transmembrane transporter activity	http://amigo.geneontology.org/amigo/term/GO:0071714	Abcc3 Abcc4
0.096537578	14	106	1.939637776	GO:0072341 modified amino acid binding	http://amigo.geneontology.org/amigo/term/GO:0072341	Anxa6 Anxa2 Gsdmc3 Gsdmc2 Appl2 Mme Nox4 Sytl2 Gas6 Osbpl5 Thbs1 Mgst1 Scarb1 Gstm2
0.096537578	2	3	9.790552585	GO:0097621 monoamine oxidase activity	http://amigo.geneontology.org/amigo/term/GO:0097621	Maoa Maob
0.096537578	2	3	9.790552585	GO:0102250 linear malto-oligosaccharide phosphorylase activity	http://amigo.geneontology.org/amigo/term/GO:0102250	Pygl Pygb
0.096537578	2	3	9.790552585	GO:0102354 11-cis-retinol dehydrogenase activity	http://amigo.geneontology.org/amigo/term/GO:0102354	Rdh12 Rdh11
0.096537578	2	3	9.790552585	GO:0102499 SHG alpha-glucan phosphorylase activity	http://amigo.geneontology.org/amigo/term/GO:0102499	Pygl Pygb
0.096537578	8	46	2.554057196	GO:0140303 intramembrane lipid transporter activity	http://amigo.geneontology.org/amigo/term/GO:0140303	Abca1 Abca7 Atp8a1 Atp8b1 Abcb1a Atp10b Ano9 Tmem30b
0.098146347	3	8	5.507185829	GO:0005114 type II transforming growth factor beta receptor binding	http://amigo.geneontology.org/amigo/term/GO:0005114	Tgfb2 Tgfb3 Tgfbr3
0.098146347	3	8	5.507185829	GO:0047760 butyrate-CoA ligase activity	http://amigo.geneontology.org/amigo/term/GO:0047760	Acsm1 Acss3 Acsf2
0.099547544	58	635	1.341382795	GO:0017111 nucleoside-triphosphatase activity	http://amigo.geneontology.org/amigo/term/GO:0017111	Eef1a2 Rhoq Gbp3 Rab19 Rab20 Rap2b Rras Rhou Gnaz Kif14 Rragb Diras2 Rhob Hspa2 Kif13b 9930111J21Rik1 Atf7ip Rab27a Abcb1a Entpd1 Tubb5 Mcm2 Mcm5 Rab25 Dhx58 Rab3d Nav3 Atp2a3 Rab15 Atp12a Mcm4 Ifih1 Gem Rragd Smc2 Arhgdib Rab39b Atrx Rrad Rasd2 Arl4d Fignl1 Atp8a1 Atp13a4 Atp8b1 Ddx58 Katnal1 Mcm3 Rasef Tubb2b Ercc6l Atp10b Rab31 Tubb2a Tor3a Gnb4 Adssl1 Slfn9
0.100356969	15	118	1.866842654	GO:0016298 lipase activity	http://amigo.geneontology.org/amigo/term/GO:0016298	Plcg1 Plcg2 Pnpla7 Gdpd1 Plce1 Plcd4 Mgll Plch1 Plcb4 Abhd4 Liph Lipg Pla2g4a Pld2 Pla2g7
0.100356969	26	242	1.577816326	GO:0022853 active ion transmembrane transporter activity	http://amigo.geneontology.org/amigo/term/GO:0022853	Atp6v1c2 Atp2a3 Atp12a Slc4a8 Slc37a1 Slc9a4 Slc10a6 Slc9a9 Slc8b1 Slc5a3 Slc15a1 Atp6v1g3 Atp6v1b1 Slc4a1 Slc38a1 Slc12a1 Slc23a2 Slc20a1 Atp6v0d2 Slc6a12 Atp13a4 Atp6v0a4 Anxa5 Slc6a20a Slc22a27 Slc22a29
0.100356969	6	30	2.937165775	GO:0050699 WW domain binding	http://amigo.geneontology.org/amigo/term/GO:0050699	Tceal9 Tceal5 Litaf Scnn1a Scnn1b Enah
0.100356969	9	57	2.318815086	GO:0050840 extracellular matrix binding	http://amigo.geneontology.org/amigo/term/GO:0050840	Spp1 Adgrg6 Nid1 Bcam Itga2 Ache Thbs1 Lgals3 Anxa2
0.100356969	6	30	2.937165775	GO:0098918 structural constituent of synapse	http://amigo.geneontology.org/amigo/term/GO:0098918	Pclo Sptbn2 Shank1 Pls3 Ctbp2 Dlg2
0.100622364	5	22	3.337688381	GO:0019200 carbohydrate kinase activity	http://amigo.geneontology.org/amigo/term/GO:0019200	Pfkp Pfkfb3 Pfkm Hk1 Pfkfb2
0.100622364	5	22	3.337688381	GO:0030215 semaphorin receptor binding	http://amigo.geneontology.org/amigo/term/GO:0030215	Sema6b Sema3g Sema7a Sema3d Sema3b
0.104454659	7	39	2.635918004	GO:0015175 neutral amino acid transmembrane transporter activity	http://amigo.geneontology.org/amigo/term/GO:0015175	Slc38a3 Slc38a1 Sfxn3 Slc6a20a Slc1a5 Mfsd12 Slc6a18
0.106449648	18	152	1.739111314	GO:0016616 oxidoreductase activity acting on the CH-OH group of donors NAD or NADP as acceptor	http://amigo.geneontology.org/amigo/term/GO:0016616	Akr1c12 Me2 Me3 Hsd17b14 Hpgd Hsd3b7 Cbr1 Akr1b7 Phgdh Akr1c20 Adh7 Akr1c19 Rdh12 Rdh16 Ctbp2 Rdh11 Cyp4a14 Rdh16f2
0.108255172	4	15	3.916221034	GO:0003688 DNA replication origin binding	http://amigo.geneontology.org/amigo/term/GO:0003688	Pola1 Cdc6 Mcm2 Mcm5
0.108255172	4	15	3.916221034	GO:0004198 calcium-dependent cysteine-type endopeptidase activity	http://amigo.geneontology.org/amigo/term/GO:0004198	Capn1 Capn5 Capn15 Capn6
0.108255172	9	58	2.278835515	GO:0019829 ATPase-coupled cation transmembrane transporter activity	http://amigo.geneontology.org/amigo/term/GO:0019829	Atp6v1c2 Atp2a3 Atp12a Atp6v1g3 Atp6v1b1 Atp6v0d2 Atp13a4 Atp6v0a4 Anxa5
0.108255172	4	15	3.916221034	GO:0140333 glycerophospholipid flippase activity	http://amigo.geneontology.org/amigo/term/GO:0140333	Abcb1a Atp8a1 Atp8b1 Atp10b
0.116429695	7	40	2.570020053	GO:0098631 cell adhesion mediator activity	http://amigo.geneontology.org/amigo/term/GO:0098631	Bcam Emb Ccdc141 Epcam Itga2 Itga1 Sirpa
0.118367792	31	306	1.48778005	GO:0003924 GTPase activity	http://amigo.geneontology.org/amigo/term/GO:0003924	Eef1a2 Rhoq Gbp3 Rab19 Rab20 Rap2b Rras Rhou Gnaz Rragb Diras2 Rhob 9930111J21Rik1 Rab27a Tubb5 Rab25 Rab3d Rab15 Gem Rragd Arhgdib Rab39b Rrad Rasd2 Arl4d Rasef Tubb2b Rab31 Tubb2a Gnb4 Adssl1
0.118569676	9	59	2.240211185	GO:0016684 oxidoreductase activity acting on peroxide as acceptor	http://amigo.geneontology.org/amigo/term/GO:0016684	Gpx8 Mgst3 Gpx7 Sesn2 Sesn3 Sesn1 Mgst1 Ptgs1 Gsta4
0.119396802	10	69	2.128380997	GO:0005507 copper ion binding	http://amigo.geneontology.org/amigo/term/GO:0005507	Cp Mt1 Lox Aoc1 Heph Loxl2 S100a13 Adnp P2rx7 Ang
0.119396802	25	235	1.562322221	GO:0061135 endopeptidase regulator activity	http://amigo.geneontology.org/amigo/term/GO:0061135	Nol3 Wfdc2 Wfdc15b Fetub Serping1 Tfpi Serpini1 Serpinb6b Serpinb1a Serpinb9 Bst2 Serpinb6a Kng2 Wfdc16 Sfrp2 Rps6ka1 Timp2 Serpina1f Papln C3 Gas6 Anxa2 Col6a3 Spink8 Bcl2l1
0.124424516	93	1105	1.236001887	GO:0000978 RNA polymerase II cis-regulatory region sequence-specific DNA binding	http://amigo.geneontology.org/amigo/term/GO:0000978	Irx2 Zim1 Irf9 Nfat5 Zfp651 Gata2 Gata3 Plagl1 Grhl1 Hoxb9 Esrrb Zfp729a Grhl2 Nr1i2 Nr4a1 Gcm1 Zfp54 Irf7 Ikzf2 Lrrfip1 Prrx1 Atf3 Nfatc2 Mecom Snapc3 Fosl2 Nfe2l3 Klf15 Bhlhe41 Tead2 Zfp300 Pgr Zfp7 Six4 Mitf Zfp983 Pknox2 Kdm6a Zbtb42 Hoxa11 Foxq1 Egr1 Nfe2l1 Prdm16 Zfp704 Rfx3 Klf8 Zfp866 Zfp879 Pou3f3 Zfp553 Zfp62 Zfp286 Foxi1 Dmrt2 Foxo3 Zbtb26 Zfp366 Zfp52 Klf13 Jun Junb Zfp14 Zfp53 Zfp595…
0.124424516	6	32	2.753592914	GO:0004033 aldo-keto reductase (NADP) activity	http://amigo.geneontology.org/amigo/term/GO:0004033	Akr1c12 Akr1b7 Akr1c20 Akr1c19 Rdh12 Rdh11
0.124424516	3	9	4.895276292	GO:0005041 low-density lipoprotein particle receptor activity	http://amigo.geneontology.org/amigo/term/GO:0005041	Cxcl16 Stab2 Lrp8
0.124424516	3	9	4.895276292	GO:0008331 high voltage-gated calcium channel activity	http://amigo.geneontology.org/amigo/term/GO:0008331	Cacna1d Cacnb1 Cacnb2
0.124424516	3	9	4.895276292	GO:0018636 phenanthrene 9,10-monooxygenase activity	http://amigo.geneontology.org/amigo/term/GO:0018636	Akr1c12 Akr1c20 Akr1c19
0.124424516	3	9	4.895276292	GO:0045545 syndecan binding	http://amigo.geneontology.org/amigo/term/GO:0045545	Sdcbp Gpnmb Ptn
0.124424516	3	9	4.895276292	GO:0045703 ketoreductase activity	http://amigo.geneontology.org/amigo/term/GO:0045703	Akr1c12 Akr1c20 Akr1c19
0.124424516	3	9	4.895276292	GO:0047042 androsterone dehydrogenase (B-specific) activity	http://amigo.geneontology.org/amigo/term/GO:0047042	Akr1c12 Akr1c20 Akr1c19
0.124424516	3	9	4.895276292	GO:0047743 chlordecone reductase activity	http://amigo.geneontology.org/amigo/term/GO:0047743	Akr1c12 Akr1c20 Akr1c19
0.124424516	28	272	1.511776502	GO:1901681 sulfur compound binding	http://amigo.geneontology.org/amigo/term/GO:1901681	Anxa6 Hacl1 Col5a1 Acot7 Eva1c Apoe Ccdc80 Twsg1 Cfh Gpnmb Pcolce2 Fstl1 Dpysl3 Fbn1 Angptl3 Tgfbr3 Ptn Sult1a1 Chst15 Comp Thbs1 Acacb Liph Lipg Mgst1 Fgf12 Gstm2 Ang
0.124692584	7	41	2.507336638	GO:0016877 ligase activity forming carbon-sulfur bonds	http://amigo.geneontology.org/amigo/term/GO:0016877	Acss1 Acsl4 Acsm1 Acsf2 Dip2a Slc27a3 Acss3
0.124847534	4	16	3.671457219	GO:0004029 aldehyde dehydrogenase (NAD+) activity	http://amigo.geneontology.org/amigo/term/GO:0004029	Aldh1a2 Aldh1a3 Aldh1l2 Aldh1b1
0.124847534	4	16	3.671457219	GO:0004089 carbonate dehydratase activity	http://amigo.geneontology.org/amigo/term/GO:0004089	Car5a Car15 Car11 Car8
0.124847534	4	16	3.671457219	GO:0004953 icosanoid receptor activity	http://amigo.geneontology.org/amigo/term/GO:0004953	Ptgfr Ptger4 Hpgd Ptger3
0.124847534	4	16	3.671457219	GO:0015278 calcium-release channel activity	http://amigo.geneontology.org/amigo/term/GO:0015278	Mcoln2 Itpr2 Mcoln3 Itpr3
0.124847534	4	16	3.671457219	GO:0032052 bile acid binding	http://amigo.geneontology.org/amigo/term/GO:0032052	Akr1c20 Pygl Akr1c12 Akr1c19
0.124847534	4	16	3.671457219	GO:0050135 NAD(P)+ nucleosidase activity	http://amigo.geneontology.org/amigo/term/GO:0050135	Il18r1 Il1r1 Tlr4 Il1rl2
0.124847534	4	16	3.671457219	GO:0061809 NAD+ nucleotidase cyclic ADP-ribose generating	http://amigo.geneontology.org/amigo/term/GO:0061809	Il18r1 Il1r1 Tlr4 Il1rl2
0.127788931	5	24	3.059547683	GO:0042625 ATPase-coupled ion transmembrane transporter activity	http://amigo.geneontology.org/amigo/term/GO:0042625	Atp6v1c2 Atp6v1g3 Atp6v1b1 Atp6v0d2 Atp6v0a4
0.127788931	5	24	3.059547683	GO:0044769 ATPase activity coupled to transmembrane movement of ions rotational mechanism	http://amigo.geneontology.org/amigo/term/GO:0044769	Atp6v1c2 Atp6v1g3 Atp6v1b1 Atp6v0d2 Atp6v0a4
0.127788931	5	24	3.059547683	GO:0046961 proton-transporting ATPase activity rotational mechanism	http://amigo.geneontology.org/amigo/term/GO:0046961	Atp6v1c2 Atp6v1g3 Atp6v1b1 Atp6v0d2 Atp6v0a4
0.129146208	17	146	1.709993773	GO:0070851 growth factor receptor binding	http://amigo.geneontology.org/amigo/term/GO:0070851	Tgfa Cadm4 Erbb4 Fer Fyn Efemp1 Il1r1 Il6ra Pdgfra Ccdc88a Snx2 Sdcbp Gata3 Jak2 Vav3 Socs5 Angpt1
0.138996645	14	114	1.803522845	GO:0005262 calcium channel activity	http://amigo.geneontology.org/amigo/term/GO:0005262	Mcoln2 Cacna1d Anxa6 Cacnb1 Trpv6 Itpr2 Anxa2 Mcoln3 Trpv5 Trpm4 Itpr3 Cacnb2 Tspoap1 Stim1
0.138996645	11	82	1.970050215	GO:0097110 scaffold protein binding	http://amigo.geneontology.org/amigo/term/GO:0097110	Kcnq1 Fyn Krt18 Itpr2 Scn5a Plcg2 Shank1 Dsp Cav2 Adcy5 P2rx7
0.139826548	94	1129	1.222735088	GO:0000987 cis-regulatory region sequence-specific DNA binding	http://amigo.geneontology.org/amigo/term/GO:0000987	Irx2 Zim1 Irf9 Nfat5 Zfp651 Gata2 Gata3 Plagl1 Grhl1 Hoxb9 Esrrb Zfp729a Grhl2 Nr1i2 Nr4a1 Gcm1 Zfp54 Irf7 Ikzf2 Lrrfip1 Prrx1 Atf3 Nfatc2 Mecom Snapc3 Fosl2 Nfe2l3 Klf15 Bhlhe41 Tead2 Zfp300 Pgr Zfp7 Six4 Mitf Zfp983 Pknox2 Kdm6a Zbtb42 Hoxa11 Foxq1 Egr1 Nfe2l1 Prdm16 Zfp704 Rfx3 Klf8 Zfp866 Zfp879 Pou3f3 Zfp553 Zfp62 Zfp286 Foxi1 Dmrt2 Foxo3 Zbtb26 Zfp366 Zfp52 Klf13 Jun Junb Zfp14 Zfp53 Zfp595…
0.139826548	2	4	7.342914439	GO:0001875 lipopolysaccharide immune receptor activity	http://amigo.geneontology.org/amigo/term/GO:0001875	Tlr4 Scarb1
0.139826548	2	4	7.342914439	GO:0001883 purine nucleoside binding	http://amigo.geneontology.org/amigo/term/GO:0001883	Adora1 Oxgr1
0.139826548	11	83	1.94631467	GO:0003725 double-stranded RNA binding	http://amigo.geneontology.org/amigo/term/GO:0003725	Dhx58 Ifih1 Oasl2 Oas2 Ddx60 Ddx58 Oas1a Oas1g Eif2ak2 Prkra Ago1
0.139826548	4	17	3.455489148	GO:0003953 NAD+ nucleosidase activity	http://amigo.geneontology.org/amigo/term/GO:0003953	Il18r1 Il1r1 Tlr4 Il1rl2
0.139826548	2	4	7.342914439	GO:0004111 creatine kinase activity	http://amigo.geneontology.org/amigo/term/GO:0004111	Ckmt1 Ckb
0.139826548	5	25	2.937165775	GO:0004114 3-prime,5-prime-cyclic-nucleotide phosphodiesterase activity	http://amigo.geneontology.org/amigo/term/GO:0004114	Pde1c Pde8b Pde4a Pde3a Pde7a
0.139826548	2	4	7.342914439	GO:0004530 deoxyribonuclease I activity	http://amigo.geneontology.org/amigo/term/GO:0004530	Dnase1l1 Dnase1l2
0.139826548	2	4	7.342914439	GO:0004614 phosphoglucomutase activity	http://amigo.geneontology.org/amigo/term/GO:0004614	Pgm1 Pgm5
0.139826548	65	745	1.281313929	GO:0008270 zinc ion binding	http://amigo.geneontology.org/amigo/term/GO:0008270	Dhx58 Litaf Ifih1 Afm Ddx58 Adh7 Gcm1 Uhrf1 Kmt2a Car11 Pole Apobec3 Gata2 Gata3 Timp2 Utrn Cpm Aebp1 Esrrb Bmp1 Nr1i2 Nr4a1 Dtna Car5a Rabgef1 Zfp385b Samhd1 Mme Trim2 Tes Nr3c2 Mmp15 Pgr Trim29 Pdxk Zswim6 Trim45 Trim59 Tut4 Adamts2 Trim3 Egr1 Neil3 Car8 Bbox1 S100a13 Trim56 Rbm20 Dmd Tet1 Trim16 Trim12c Hhip Nr2f1 Trim6 Trim68 Bhmt Trim34b Car15 Pola1 P2rx7 Mt1 Slfn9 Zdhhc15 Sytl3
0.139826548	2	4	7.342914439	GO:0008294 calcium- and calmodulin-responsive adenylate cyclase activity	http://amigo.geneontology.org/amigo/term/GO:0008294	Adcy1 Adcy5
0.139826548	20	183	1.60500862	GO:0008514 organic anion transmembrane transporter activity	http://amigo.geneontology.org/amigo/term/GO:0008514	Slc4a1 Slc38a3 Slc4a8 Abcc1 Slc38a1 Sfxn3 Slc6a20a Slc25a24 Slc7a1 Slc23a2 Slc22a14 Slc1a5 Slc16a7 Slc10a6 Slc6a12 Abcc4 Mfsd12 Slc22a27 Slc22a13 Slc22a29
0.139826548	4	17	3.455489148	GO:0008559 ABC-type xenobiotic transporter activity	http://amigo.geneontology.org/amigo/term/GO:0008559	Abcc1 Abcc3 Abcc4 Abcb1a
0.139826548	2	4	7.342914439	GO:0008948 oxaloacetate decarboxylase activity	http://amigo.geneontology.org/amigo/term/GO:0008948	Me2 Me3
0.139826548	2	4	7.342914439	GO:0015057 thrombin-activated receptor activity	http://amigo.geneontology.org/amigo/term/GO:0015057	F2r F2rl1
0.139826548	11	83	1.94631467	GO:0015171 amino acid transmembrane transporter activity	http://amigo.geneontology.org/amigo/term/GO:0015171	Slc38a3 Slc38a1 Sfxn3 Slc7a6 Slc6a20a Slc7a12 Slc7a1 Slc1a5 Slc6a12 Mfsd12 Slc6a18
0.139826548	2	4	7.342914439	GO:0016212 kynurenine-oxoglutarate transaminase activity	http://amigo.geneontology.org/amigo/term/GO:0016212	Kyat3 Aadat
0.139826548	5	25	2.937165775	GO:0030548 acetylcholine receptor regulator activity	http://amigo.geneontology.org/amigo/term/GO:0030548	Ly6g6e Ly6f Ly6e Lynx1 Lypd6b
0.139826548	2	4	7.342914439	GO:0034714 type III transforming growth factor beta receptor binding	http://amigo.geneontology.org/amigo/term/GO:0034714	Tgfb2 Tgfb3
0.139826548	2	4	7.342914439	GO:0036137 kynurenine aminotransferase activity	http://amigo.geneontology.org/amigo/term/GO:0036137	Kyat3 Aadat
0.139826548	2	4	7.342914439	GO:0047696 beta-adrenergic receptor kinase activity	http://amigo.geneontology.org/amigo/term/GO:0047696	Grk5 Grk3
0.139826548	2	4	7.342914439	GO:0050218 propionate-CoA ligase activity	http://amigo.geneontology.org/amigo/term/GO:0050218	Acss1 Acss3
0.139826548	2	4	7.342914439	GO:0055077 gap junction hemi-channel activity	http://amigo.geneontology.org/amigo/term/GO:0055077	Gja3 Gja5
0.139826548	2	4	7.342914439	GO:0070326 very-low-density lipoprotein particle receptor binding	http://amigo.geneontology.org/amigo/term/GO:0070326	Apoe Pcsk9
0.139826548	5	25	2.937165775	GO:0099602 neurotransmitter receptor regulator activity	http://amigo.geneontology.org/amigo/term/GO:0099602	Ly6g6e Ly6f Ly6e Lynx1 Lypd6b
0.139826548	5	25	2.937165775	GO:0099604 ligand-gated calcium channel activity	http://amigo.geneontology.org/amigo/term/GO:0099604	Mcoln2 Itpr2 Mcoln3 Trpm4 Itpr3
0.139826548	2	4	7.342914439	GO:0120325 NuRD complex binding	http://amigo.geneontology.org/amigo/term/GO:0120325	Mta3 Pwwp2b
0.141439418	3	10	4.405748663	GO:0008242 omega peptidase activity	http://amigo.geneontology.org/amigo/term/GO:0008242	Asrgl1 Ggh Ggt6
0.141439418	3	10	4.405748663	GO:0019911 structural constituent of myelin sheath	http://amigo.geneontology.org/amigo/term/GO:0019911	Mal2 Mal Mbp
0.141439418	3	10	4.405748663	GO:0035374 chondroitin sulfate binding	http://amigo.geneontology.org/amigo/term/GO:0035374	Anxa6 Dpysl3 Ptn
0.141439418	3	10	4.405748663	GO:0047086 ketosteroid monooxygenase activity	http://amigo.geneontology.org/amigo/term/GO:0047086	Akr1c12 Akr1c20 Akr1c19
0.141439418	3	10	4.405748663	GO:0047115 trans-1,2-dihydrobenzene-1,2-diol dehydrogenase activity	http://amigo.geneontology.org/amigo/term/GO:0047115	Akr1c12 Akr1c20 Akr1c19
0.141439418	3	10	4.405748663	GO:0047184 1-acylglycerophosphocholine O-acyltransferase activity	http://amigo.geneontology.org/amigo/term/GO:0047184	Mboat2 Lpcat4 Mboat1
0.141439418	3	10	4.405748663	GO:0047787 delta4-3-oxosteroid 5beta-reductase activity	http://amigo.geneontology.org/amigo/term/GO:0047787	Akr1c12 Akr1c20 Akr1c19
0.141439418	13	105	1.81824548	GO:0051219 phosphoprotein binding	http://amigo.geneontology.org/amigo/term/GO:0051219	Shd Rb1 Pik3r3 Ptpn5 Plat Plcg2 Dpysl3 Sirpa Cav2 Plcg1 Cacnb1 Grb14 Cacnb2
0.144640111	24	232	1.519223677	GO:0008022 protein C-terminus binding	http://amigo.geneontology.org/amigo/term/GO:0008022	Bcam Sdc1 Top2a Jak2 Optn Sdcbp2 Sdcbp Tjp1 Pfkm Shank1 Tax1bp3 Hpcal4 Kcnk3 Erbb2 Homer3 Grip1 Slc4a1 Ksr1 Vamp2 Clic6 Mki67 Ppp1r9a Akap7 Dlg2
0.147537362	15	128	1.720995572	GO:0004867 serine-type endopeptidase inhibitor activity	http://amigo.geneontology.org/amigo/term/GO:0004867	Wfdc2 Wfdc15b Serping1 Tfpi Serpini1 Serpinb6b Serpinb1a Serpinb9 Serpinb6a Wfdc16 Serpina1f Papln Anxa2 Col6a3 Spink8
0.14886252	7	44	2.336381867	GO:0004715 non-membrane spanning protein tyrosine kinase activity	http://amigo.geneontology.org/amigo/term/GO:0004715	Fer Frk Fyn Jak2 Pkdcc Eif2ak2 Jak3
0.152846126	5	26	2.824197861	GO:0004602 glutathione peroxidase activity	http://amigo.geneontology.org/amigo/term/GO:0004602	Mgst3 Mgst1 Gpx8 Gpx7 Gsta4
0.15753919	60	689	1.27888205	GO:0016462 pyrophosphatase activity	http://amigo.geneontology.org/amigo/term/GO:0016462	Eef1a2 Rhoq Gbp3 Rab19 Lhpp Rab20 Rap2b Rras Rhou Gnaz Kif14 Rragb Diras2 Entpd1 Rhob Hspa2 Kif13b 9930111J21Rik1 Atf7ip Rab27a Abcb1a Tubb5 Mcm2 Mcm5 Rab25 Dhx58 Rab3d Nav3 Atp2a3 Rab15 Atp12a Mcm4 Ifih1 Gem Rragd Smc2 Arhgdib Rab39b Atrx Rrad Rasd2 Arl4d Fignl1 Atp8a1 Atp13a4 Prune2 Atp8b1 Ddx58 Katnal1 Mcm3 Rasef Tubb2b Ercc6l Atp10b Rab31 Tubb2a Tor3a Gnb4 Adssl1 Slfn9
0.158494145	4	18	3.263517528	GO:0004032 alditol:NADP+ 1-oxidoreductase activity	http://amigo.geneontology.org/amigo/term/GO:0004032	Akr1c12 Akr1b7 Akr1c20 Akr1c19
0.158494145	4	18	3.263517528	GO:0005123 death receptor binding	http://amigo.geneontology.org/amigo/term/GO:0005123	Nol3 Eda Casp3 Bex3
0.158494145	4	18	3.263517528	GO:0031489 myosin V binding	http://amigo.geneontology.org/amigo/term/GO:0031489	Rab25 Rab3d Rab39b Rab27a
0.158494145	4	18	3.263517528	GO:0035615 clathrin adaptor activity	http://amigo.geneontology.org/amigo/term/GO:0035615	Ston2 Ston1 Hip1 Ap1s2
0.159472881	18	164	1.611859267	GO:0016614 oxidoreductase activity acting on CH-OH group of donors	http://amigo.geneontology.org/amigo/term/GO:0016614	Akr1c12 Me2 Me3 Hsd17b14 Hpgd Hsd3b7 Cbr1 Akr1b7 Phgdh Akr1c20 Adh7 Akr1c19 Rdh12 Rdh16 Ctbp2 Rdh11 Cyp4a14 Rdh16f2
0.162542804	9	65	2.03342246	GO:0035254 glutamate receptor binding	http://amigo.geneontology.org/amigo/term/GO:0035254	Homer3 Shank1 Shisa7 Rapsn Plcg1 Fyn Il1r1 Ptpn5 Calm2
0.164204468	8	55	2.136120564	GO:0016830 carbon-carbon lyase activity	http://amigo.geneontology.org/amigo/term/GO:0016830	Aldoc Sgpl1 Hdc Npl Hacl1 Me2 Me3 Pck2
0.164889932	60	692	1.273337764	GO:0016817 hydrolase activity acting on acid anhydrides	http://amigo.geneontology.org/amigo/term/GO:0016817	Eef1a2 Rhoq Gbp3 Rab19 Lhpp Rab20 Rap2b Rras Rhou Gnaz Kif14 Rragb Diras2 Entpd1 Rhob Hspa2 Kif13b 9930111J21Rik1 Atf7ip Rab27a Abcb1a Tubb5 Mcm2 Mcm5 Rab25 Dhx58 Rab3d Nav3 Atp2a3 Rab15 Atp12a Mcm4 Ifih1 Gem Rragd Smc2 Arhgdib Rab39b Atrx Rrad Rasd2 Arl4d Fignl1 Atp8a1 Atp13a4 Prune2 Atp8b1 Ddx58 Katnal1 Mcm3 Rasef Tubb2b Ercc6l Atp10b Rab31 Tubb2a Tor3a Gnb4 Adssl1 Slfn9
0.164889932	60	692	1.273337764	GO:0016818 hydrolase activity acting on acid anhydrides in phosphorus-containing anhydrides	http://amigo.geneontology.org/amigo/term/GO:0016818	Eef1a2 Rhoq Gbp3 Rab19 Lhpp Rab20 Rap2b Rras Rhou Gnaz Kif14 Rragb Diras2 Entpd1 Rhob Hspa2 Kif13b 9930111J21Rik1 Atf7ip Rab27a Abcb1a Tubb5 Mcm2 Mcm5 Rab25 Dhx58 Rab3d Nav3 Atp2a3 Rab15 Atp12a Mcm4 Ifih1 Gem Rragd Smc2 Arhgdib Rab39b Atrx Rrad Rasd2 Arl4d Fignl1 Atp8a1 Atp13a4 Prune2 Atp8b1 Ddx58 Katnal1 Mcm3 Rasef Tubb2b Ercc6l Atp10b Rab31 Tubb2a Tor3a Gnb4 Adssl1 Slfn9
0.170254673	5	27	2.71959794	GO:0000146 microfilament motor activity	http://amigo.geneontology.org/amigo/term/GO:0000146	Myo1b Myo5c Myo1d Myo3b Myh10
0.170254673	5	27	2.71959794	GO:0017147 Wnt-protein binding	http://amigo.geneontology.org/amigo/term/GO:0017147	Fzd6 Sfrp2 Fzd4 Apcdd1 Ror2
0.170254673	5	27	2.71959794	GO:0045499 chemorepellent activity	http://amigo.geneontology.org/amigo/term/GO:0045499	Sema6b Sema3g Sema7a Sema3d Dpp4
0.170861271	3	11	4.005226057	GO:0004383 guanylate cyclase activity	http://amigo.geneontology.org/amigo/term/GO:0004383	Gucy1a2 Gucy2f Gucy2g
0.170861271	3	11	4.005226057	GO:0005024 transforming growth factor beta-activated receptor activity	http://amigo.geneontology.org/amigo/term/GO:0005024	Bmpr1b Amhr2 Tgfbr3
0.170861271	64	747	1.258223625	GO:0005198 structural molecule activity	http://amigo.geneontology.org/amigo/term/GO:0005198	Col18a1 Tubb5 Lama2 Krt7 Mal2 Col3a1 Des Csrp1 Col5a1 Fbn1 Mal Col24a1 Col1a2 Col4a6 Col4a5 Col4a1 Krt80 Mrps6 Col16a1 Mbp Tubb2b Dsp Tubb2a Pclo Sptbn2 Tuba1a Bglap3 Shank1 Pls3 Ctbp2 Pdlim3 Dlg2 Cldn7 Epb41l2 Sptb Cldn1 Krt18 Lamc1 Epb41l1 Arpc1b Cryab Matn1 Cldn4 Cldn8 Sntb1 Ahnak Comp Dmd Ttn Col6a1 Nid1 Pcolce2 Efemp1 Papln Ogn Nid2 Vwa5a Sspo Col12a1 Emid1 Spon1 Npnt Col6a3 Myom2
0.170861271	3	11	4.005226057	GO:0008035 high-density lipoprotein particle binding	http://amigo.geneontology.org/amigo/term/GO:0008035	Scarb1 Lrp8 Abca1
0.170861271	16	143	1.643169665	GO:0015399 primary active transmembrane transporter activity	http://amigo.geneontology.org/amigo/term/GO:0015399	Abcb1a Abca13 Abca1 Atp6v1c2 Atp2a3 Abcc3 Atp12a Abcc1 Abcc4 Abca7 Atp6v1g3 Atp6v1b1 Atp6v0d2 Atp13a4 Atp6v0a4 Anxa5
0.170861271	9	66	2.002613029	GO:0016765 transferase activity transferring alkyl or aryl (other than methyl) groups	http://amigo.geneontology.org/amigo/term/GO:0016765	Mgst1 Fdft1 Gsto1 Mgst3 Mmab Gsta4 Gstm2 Fdps Ptar1
0.170861271	3	11	4.005226057	GO:0035410 dihydrotestosterone 17-beta-dehydrogenase activity	http://amigo.geneontology.org/amigo/term/GO:0035410	Akr1c12 Akr1c20 Akr1c19
0.170861271	3	11	4.005226057	GO:0050308 sugar-phosphatase activity	http://amigo.geneontology.org/amigo/term/GO:0050308	Fbp2 Pfkfb3 Pfkfb2
0.170975715	36	386	1.369662797	GO:0060090 molecular adaptor activity	http://amigo.geneontology.org/amigo/term/GO:0060090	Cav2 Vamp2 Ston2 Arrdc1 Gnb4 Gnb5 Ston1 Dtl Shank1 Hip1 Ksr1 Grb14 Ppp1r3c Rapsn Ndc80 Mlph Optn Col1a2 Iqgap1 Ap1s2 Gas6 Grip1 Stap2 Spsb1 Dzip1 Cdc42se2 Magi3 Tonsl Blnk Trim6 Retreg1 Frmd4a Zfp748 Fcrls Trim12c Akap12
0.173026117	15	132	1.668844191	GO:0016247 channel regulator activity	http://amigo.geneontology.org/amigo/term/GO:0016247	Scn1b Sgk1 Fgf12 Kcnip2 Gem Stim1 Kcne4 Lynx1 Flna Calm2 Pcsk9 Hpcal4 Slc5a3 Slc15a1 Cacnb2
0.173026117	23	226	1.494575505	GO:0019902 phosphatase binding	http://amigo.geneontology.org/amigo/term/GO:0019902	Cttnbp2nl Ppp1r3c Ppp1r15a Kcnq1 Nfatc2 Iqgap1 Ctsc Sytl2 Mvp Jak3 Itga1 Lgals3 Sphk1 Erbb2 Fer Sirpa Cadm4 Nol3 Fcrls Ppp1r9a Dlg2 Ceacam2 Mastl
0.177069226	107	1326	1.185055573	GO:0000977 RNA polymerase II transcription regulatory region sequence-specific DNA binding	http://amigo.geneontology.org/amigo/term/GO:0000977	Irx2 Peg3 Zim1 Irf9 Nfat5 Hif3a Zfp651 Gata2 Gata3 Plagl1 Aebp1 Grhl1 Hoxb9 Esrrb Zfp729a Rb1 Grhl2 Nr1i2 Nr4a1 Gcm1 Zfp54 Irf7 Ikzf2 Lrrfip1 Prrx1 Atf3 Hoxd8 Nfatc2 Mecom Snapc3 Casz1 Fosl2 Nfe2l3 Klf15 Bhlhe41 Tead2 Zfp300 Pgr Zfp7 Scx Six4 Mitf Zfp983 Pknox2 Zfp146 Kdm6a Zbtb42 Hoxa11 Foxq1 Egr1 Atf5 Nfe2l1 Prdm16 Zfp704 Rfx3 Klf8 Zfp866 Zfp879 Pou3f3 Zfp553 Zfp62 Zfp286 Foxi1 Dmrt2 Foxo3 Zbtb…
0.177069226	11	88	1.83572861	GO:0005249 voltage-gated potassium channel activity	http://amigo.geneontology.org/amigo/term/GO:0005249	Kcnq1 Kcnc4 Kcnc2 Kcns3 Kcne4 Kcnt2 Kcnt1 Kcnc3 Kcnk1 Kcnip2 Kcnk3
0.177069226	19	179	1.558830998	GO:0019903 protein phosphatase binding	http://amigo.geneontology.org/amigo/term/GO:0019903	Cttnbp2nl Ppp1r3c Ppp1r15a Kcnq1 Iqgap1 Mvp Jak3 Itga1 Lgals3 Sphk1 Erbb2 Fer Sirpa Cadm4 Fcrls Ppp1r9a Dlg2 Ceacam2 Mastl
0.177069226	4	19	3.091753448	GO:0036122 BMP binding	http://amigo.geneontology.org/amigo/term/GO:0036122	Sostdc1 Nbl1 Bmpr1b Comp
0.177069226	4	19	3.091753448	GO:0140312 cargo adaptor activity	http://amigo.geneontology.org/amigo/term/GO:0140312	Ston2 Ston1 Hip1 Ap1s2
0.179359436	9	67	1.972723282	GO:0019210 kinase inhibitor activity	http://amigo.geneontology.org/amigo/term/GO:0019210	Prkar1b Inka2 Itprip Cdkn1a Ncapg2 Pkib Tesc Casp3 Socs5
0.179359436	6	37	2.381485764	GO:0070273 phosphatidylinositol-4-phosphate binding	http://amigo.geneontology.org/amigo/term/GO:0070273	Gsdmc3 Gsdmc2 Sh3pxd2b Osbpl5 Pla2g4a Sh3pxd2a
0.179359436	6	37	2.381485764	GO:0070566 adenylyltransferase activity	http://amigo.geneontology.org/amigo/term/GO:0070566	Oasl2 Oas2 Tent5c Tent5b Oas1a Oas1g
0.179772049	2	5	5.874331551	GO:0001537 N-acetylgalactosamine 4-O-sulfotransferase activity	http://amigo.geneontology.org/amigo/term/GO:0001537	Chst9 Chst8
0.179772049	2	5	5.874331551	GO:0003873 6-phosphofructo-2-kinase activity	http://amigo.geneontology.org/amigo/term/GO:0003873	Pfkfb3 Pfkfb2
0.179772049	2	5	5.874331551	GO:0004305 ethanolamine kinase activity	http://amigo.geneontology.org/amigo/term/GO:0004305	Chka Etnk1
0.179772049	2	5	5.874331551	GO:0004465 lipoprotein lipase activity	http://amigo.geneontology.org/amigo/term/GO:0004465	Liph Lipg
0.179772049	2	5	5.874331551	GO:0004645 1,4-alpha-oligoglucan phosphorylase activity	http://amigo.geneontology.org/amigo/term/GO:0004645	Pygl Pygb
0.179772049	2	5	5.874331551	GO:0004720 protein-lysine 6-oxidase activity	http://amigo.geneontology.org/amigo/term/GO:0004720	Lox Loxl2
0.179772049	2	5	5.874331551	GO:0004924 oncostatin-M receptor activity	http://amigo.geneontology.org/amigo/term/GO:0004924	Prlr Osmr
0.179772049	2	5	5.874331551	GO:0005095 GTPase inhibitor activity	http://amigo.geneontology.org/amigo/term/GO:0005095	Rtkn Cpeb2
0.179772049	2	5	5.874331551	GO:0005290 L-histidine transmembrane transporter activity	http://amigo.geneontology.org/amigo/term/GO:0005290	Slc38a3 Slc7a1
0.179772049	11	89	1.815102445	GO:0015297 antiporter activity	http://amigo.geneontology.org/amigo/term/GO:0015297	Clcn5 Slc4a1 Slc37a1 Slc9a4 Slc9a9 Slc8b1 Slc38a3 Slc4a8 Slc7a6 Slc22a27 Slc22a29
0.179772049	2	5	5.874331551	GO:0015616 DNA translocase activity	http://amigo.geneontology.org/amigo/term/GO:0015616	Ercc6l Atrx
0.179772049	10	78	1.882798574	GO:0019003 GDP binding	http://amigo.geneontology.org/amigo/term/GO:0019003	Rap2b Rras Rasef Diras2 Rhob Prps2 Gem Rragd Rab27a Rab31
0.179772049	7	47	2.187251109	GO:0033764 steroid dehydrogenase activity acting on the CH-OH group of donors NAD or NADP as acceptor	http://amigo.geneontology.org/amigo/term/GO:0033764	Hsd17b14 Akr1c20 Hsd3b7 Rdh16 Akr1c12 Akr1c19 Rdh16f2
0.179772049	2	5	5.874331551	GO:0034186 apolipoprotein A-I binding	http://amigo.geneontology.org/amigo/term/GO:0034186	Abca1 Scarb1
0.179772049	2	5	5.874331551	GO:0034634 glutathione transmembrane transporter activity	http://amigo.geneontology.org/amigo/term/GO:0034634	Abcc1 Abcc4
0.179772049	2	5	5.874331551	GO:0038085 vascular endothelial growth factor binding	http://amigo.geneontology.org/amigo/term/GO:0038085	Pdgfra Ptn
0.179772049	2	5	5.874331551	GO:0042731 PH domain binding	http://amigo.geneontology.org/amigo/term/GO:0042731	Epb41l2 Epha4
0.179772049	2	5	5.874331551	GO:0042937 tripeptide transmembrane transporter activity	http://amigo.geneontology.org/amigo/term/GO:0042937	Abcc1 Abcc4
0.179772049	2	5	5.874331551	GO:0046623 sphingolipid floppase activity	http://amigo.geneontology.org/amigo/term/GO:0046623	Abcb1a Abca1
0.179772049	2	5	5.874331551	GO:0052642 lysophosphatidic acid phosphatase activity	http://amigo.geneontology.org/amigo/term/GO:0052642	Acpp Plppr4
0.179772049	2	5	5.874331551	GO:0070095 fructose-6-phosphate binding	http://amigo.geneontology.org/amigo/term/GO:0070095	Pfkp Pfkm
0.179772049	2	5	5.874331551	GO:0072345 NAADP-sensitive calcium-release channel activity	http://amigo.geneontology.org/amigo/term/GO:0072345	Mcoln2 Mcoln3
0.179772049	2	5	5.874331551	GO:0086006 voltage-gated sodium channel activity involved in cardiac muscle cell action potential	http://amigo.geneontology.org/amigo/term/GO:0086006	Scn5a Scn1b
0.179772049	2	5	5.874331551	GO:0086007 voltage-gated calcium channel activity involved in cardiac muscle cell action potential	http://amigo.geneontology.org/amigo/term/GO:0086007	Cacna1d Cacnb2
0.179772049	2	5	5.874331551	GO:0098639 collagen binding involved in cell-matrix adhesion	http://amigo.geneontology.org/amigo/term/GO:0098639	Itga2 Itga1
0.179772049	2	5	5.874331551	GO:0099508 voltage-gated ion channel activity involved in regulation of presynaptic membrane potential	http://amigo.geneontology.org/amigo/term/GO:0099508	Kcnc2 Kcnc4
0.179772049	2	5	5.874331551	GO:0140346 phosphatidylserine flippase activity	http://amigo.geneontology.org/amigo/term/GO:0140346	Atp8a1 Atp8b1
0.187634825	3	12	3.671457219	GO:0004016 adenylate cyclase activity	http://amigo.geneontology.org/amigo/term/GO:0004016	Adcy1 Adcy5 Adcy6
0.187634825	3	12	3.671457219	GO:0004312 fatty acid synthase activity	http://amigo.geneontology.org/amigo/term/GO:0004312	Elovl2 Elovl5 Elovl6
0.187634825	4	20	2.937165775	GO:0004622 lysophospholipase activity	http://amigo.geneontology.org/amigo/term/GO:0004622	Pnpla7 Gdpd1 Abhd4 Pla2g4a
0.187634825	3	12	3.671457219	GO:0017154 semaphorin receptor activity	http://amigo.geneontology.org/amigo/term/GO:0017154	Plxna3 Plxnb1 Plxnc1
0.187634825	3	12	3.671457219	GO:0019203 carbohydrate phosphatase activity	http://amigo.geneontology.org/amigo/term/GO:0019203	Fbp2 Pfkfb3 Pfkfb2
0.187634825	3	12	3.671457219	GO:0030955 potassium ion binding	http://amigo.geneontology.org/amigo/term/GO:0030955	Pkm Pdxk Pklr
0.187634825	4	20	2.937165775	GO:0034185 apolipoprotein binding	http://amigo.geneontology.org/amigo/term/GO:0034185	Lrp8 Pcsk9 Abca1 Scarb1
0.187634825	3	12	3.671457219	GO:0035673 oligopeptide transmembrane transporter activity	http://amigo.geneontology.org/amigo/term/GO:0035673	Abcc1 Slc15a1 Abcc4
0.187634825	3	12	3.671457219	GO:0070513 death domain binding	http://amigo.geneontology.org/amigo/term/GO:0070513	Dap Bcl2l1 Mcl1
0.187634825	14	124	1.658077454	GO:0099106 ion channel regulator activity	http://amigo.geneontology.org/amigo/term/GO:0099106	Scn1b Sgk1 Fgf12 Kcnip2 Gem Stim1 Kcne4 Lynx1 Flna Calm2 Pcsk9 Hpcal4 Slc5a3 Cacnb2
0.187634825	3	12	3.671457219	GO:0099511 voltage-gated calcium channel activity involved in regulation of cytosolic calcium levels	http://amigo.geneontology.org/amigo/term/GO:0099511	Cacna1d Tspoap1 Cacnb2
0.187634825	3	12	3.671457219	GO:0099626 voltage-gated calcium channel activity involved in regulation of presynaptic cytosolic calcium levels	http://amigo.geneontology.org/amigo/term/GO:0099626	Cacna1d Tspoap1 Cacnb2
0.187634825	7	48	2.141683378	GO:0120013 lipid transfer activity	http://amigo.geneontology.org/amigo/term/GO:0120013	Pitpnm1 Gramd1c Apoe Abca1 Stard4 Esyt1 Osbpl5
0.188470658	5	29	2.532039462	GO:0005251 delayed rectifier potassium channel activity	http://amigo.geneontology.org/amigo/term/GO:0005251	Kcnq1 Kcnc4 Kcnc2 Kcne4 Kcnc3
0.188470658	5	29	2.532039462	GO:0005343 organic acid:sodium symporter activity	http://amigo.geneontology.org/amigo/term/GO:0005343	Slc10a6 Slc38a1 Slc23a2 Slc6a12 Slc6a20a
0.193768397	17	160	1.560369318	GO:0052689 carboxylic ester hydrolase activity	http://amigo.geneontology.org/amigo/term/GO:0052689	Pnpla7 Gdpd1 Ache Pla2g7 Pon3 Mgll Abhd4 Liph Lipg Pla2g4a Pgap1 Chka Pafah1b3 Acot3 Acot7 Apmap Baat
