# Supplementary material for: Carbonic Anhydrase 2 Deletion Delays the Growth of Kidney Cysts Whereas Foxi1 Deletion Completely Abrogates Cystogenesis in TSC
Source: Int J Mol Sci. 2024 Apr 27;25(9):4772. doi: 10.3390/ijms25094772 (PMC11084925; doi:10.3390/ijms25094772)
Supplement: Supplementary file 1 [file ijms-25-04772-s001.zip › Dataset 13.csv]

Enrichment FDR	nGenes	Pathway Genes	Fold Enrichment	Pathway	URL	Genes
6.38E-20	343	1006	1.627365937	GO:0008092 cytoskeletal protein binding	http://amigo.geneontology.org/amigo/term/GO:0008092	Mx1 Hip1r Aif1l Emd Scin Kif20a Wdr1 Mprip Eps8l1 Fblim1 Actn3 Hap1 Arpc5 Kif19a Clip3 Fhod1 Actn1 Pls3 Pfn1 Anxa6 Myo1b Map1s Tpgs1 Pdlim4 Myo1g Dbnl Myo19 Llgl1 Kif3c Pdlim7 Kif2a Lcp1 Diaph3 Stmn4 Haus4 Gtse1 Parvg Ttll1 Plec Nde1 Hcls1 Fmnl3 Lima1 Twf2 Washc1 Svil Kifc5b Aif1 Diaph1 Coro1b Csrp1 Kif26b Kif5c Tor1b Gsn Ttll11 Neb Smtnl1 Spef1 Tpx2 Mylk2 Tpm3 Arhgef2 Iqgap3 Tmod1 Ift74 Cap1 Kif…
1.58E-18	473	1530	1.475566517	GO:0044877 protein-containing complex binding	http://amigo.geneontology.org/amigo/term/GO:0044877	Itga5 Hip1r Itgb7 Itga3 Aif1l Scin Gtf2f1 Lamb1 Ddr1 Wdr1 Mprip Itgae Cdc20 Actn3 P3h4 Rplp1 Arpc5 Fhod1 Actn1 Itga2 Lama5 Pls3 Anxa6 Myo1b Sparc Fzr1 Fstl3 Rack1 Myo1g Dbnl Myo19 Itgb3 Itgb4 Lcp1 Bop1 Gpihbp1 Hcls1 Fmnl3 Lima1 Amhr2 Twf2 Svil Tapbp Aif1 Coro1b Fermt3 Msr1 Cpeb1 Itgb1 Fn1 Cenpf Ddr2 Nuf2 Gsn Neb Itga6 Eif6 Tpm3 Vcam1 Iqgap3 Ablim2 Sparcl1 Arpc3 Fscn1 Arpc1a Arpc1b Pcolce Gpnmb St…
6.20E-17	473	1561	1.446263146	GO:0005102 signaling receptor binding	http://amigo.geneontology.org/amigo/term/GO:0005102	Wnt9a Fer Lck Itga5 Icosl Il12rb1 Ccl3 S100a4 Sema6b Itgb7 Efnb2 Itga3 Tnk1 Il16 Tgfb1 Lamb1 Apoe Hck Homer3 Angptl2 Il11 Cd244a Pgf Ccl24 Sh2b2 Prlr Il27ra Itgae Hfe Aplp1 Hap1 Ccl8 Ly6g6e Csf1 Nol3 Itga2 Lama5 Wnt9b Tnfsfm13 Cxcl16 Ccl6 Ccl4 Ccl9 Frk Fyn Shc2 Ccl11 Itgb3 Itgb4 Sec14l1 Dvl2 Edn1 Syk Sla Wnt7b Ly6f Clic6 Wnt10b Cxcl13 Cd4 Tap2 Tnf Megf10 Cd74 Il33 Grk2 Vegfb Fermt3 Pik3ap1 Il6 It…
6.20E-17	289	848	1.626638595	GO:0019900 kinase binding	http://amigo.geneontology.org/amigo/term/GO:0019900	Cav2 Prkar2b Sh2b2 Mapkapk2 Rnd3 Rac3 Shc2 Rack1 Tnip1 Trim27 Rhobtb3 Bora Rhobtb2 Emp2 Cd4 Cep192 Prkar1b Stk11ip Fam83d Cks1b Bcl10 Prkag2 Rhoh Prkab1 Actb Sh2b1 Lat Trim30a Tradd Thy1 Fam83b Trib1 Mapkapk3 Trib3 Rac2 Pik3ip1 Cavin3 Bank1 Prkab2 Cdk5rap2 Prkrip1 Trim14 Rhod Pkp2 Fam83g Shc1 Camk2n1 Fam83h Sfn Inka2 Camk2n2 Ywhag Trim30b Rhob Rnd1 Nbeal2 Trim12c Trim30d Trim5 Trim12a Trim6 Cdkn2…
3.63E-16	562	1937	1.384827811	GO:0098772 molecular function regulator activity	http://amigo.geneontology.org/amigo/term/GO:0098772	Vav1 Wnt9a Serpinf1 Ccl3 Timp1 Calm1 Sema6b Il16 Sipa1l2 Ccne1 Dbf4 Tgfb1 Apoc2 Prkar2b Tbc1d8 Mob3a Il11 Pgf Ccl24 Cstb Ranbp1 Cdc20 Rplp1 Ccl8 Evi5l Ly6g6e Ube2z Csf1 Nol3 Anxa9 Ncf1 Stard13 Slpi Birc5 Wfdc2 Ppp2r5c Wnt9b Tnfsfm13 Cxcl16 Ccl6 Ccl4 Ccl9 Scn1b Ppp1r12c Noxo1 Dock2 Fzr1 Llgl1 Fam20a Ccl11 Ten1 Ube2o Pik3r5 Edn1 Serpinb9b Cast Naip1 Pinx1 Wnt7b Sh3bp1 Fgf12 Ly6f Ly6e Lynx1 Fetub Wn…
6.92E-16	261	759	1.64129941	GO:0019901 protein kinase binding	http://amigo.geneontology.org/amigo/term/GO:0019901	Cav2 Prkar2b Sh2b2 Mapkapk2 Rnd3 Rac3 Shc2 Rack1 Tnip1 Trim27 Rhobtb3 Bora Rhobtb2 Emp2 Cd4 Cep192 Prkar1b Stk11ip Fam83d Cks1b Bcl10 Prkag2 Rhoh Prkab1 Actb Sh2b1 Lat Trim30a Tradd Thy1 Fam83b Trib1 Mapkapk3 Trib3 Rac2 Cavin3 Bank1 Prkab2 Cdk5rap2 Prkrip1 Trim14 Rhod Pkp2 Fam83g Shc1 Camk2n1 Fam83h Sfn Inka2 Camk2n2 Ywhag Trim30b Rhob Rnd1 Nbeal2 Trim12c Trim30d Trim5 Trim12a Trim6 Cdkn2b Rhog F…
4.93E-14	372	1212	1.464972263	GO:0030234 enzyme regulator activity	http://amigo.geneontology.org/amigo/term/GO:0030234	Vav1 Serpinf1 Timp1 Calm1 Sipa1l2 Ccne1 Dbf4 Apoc2 Prkar2b Tbc1d8 Mob3a Cstb Ranbp1 Cdc20 Rplp1 Evi5l Ube2z Nol3 Anxa9 Ncf1 Stard13 Slpi Birc5 Wfdc2 Ppp2r5c Ppp1r12c Noxo1 Dock2 Fzr1 Llgl1 Fam20a Ten1 Ube2o Pik3r5 Serpinb9b Cast Naip1 Pinx1 Sh3bp1 Fetub Serping1 Scg5 Guca2a Arhgap28 Ralbp1 Ppp2r2b Anxa1 Incenp Ppp2r5b Rin1 Ccnj Arhgdia Mob2 Arhgap19 Rabgef1 Ric8a Prkar1b Serpine2 Ncf2 Dpm2 Ralgds…
1.68E-12	165	449	1.753988272	GO:0003779 actin binding	http://amigo.geneontology.org/amigo/term/GO:0003779	Hip1r Aif1l Emd Scin Wdr1 Mprip Eps8l1 Actn3 Arpc5 Fhod1 Actn1 Pls3 Pfn1 Anxa6 Myo1b Map1s Pdlim4 Myo1g Dbnl Myo19 Pdlim7 Lcp1 Diaph3 Parvg Hcls1 Fmnl3 Lima1 Twf2 Svil Aif1 Diaph1 Coro1b Gsn Neb Tpm3 Iqgap3 Cap1 Ablim2 Arpc3 Fscn1 Arpc1a Arpc1b Cald1 Iqgap1 Coro1a Cttn Frg1 Pdlim3 Tpm4 Myo1e Tpm1 Ablim3 Triobp Myo5c Gas2l1 Diaph2 Pof1b Ssh3 Dbn1 Myo1d Fmnl2 Ssh2 Ppp1r9b Alkbh4 Hip1 Fhdc1 Myo15 Dm…
2.92E-12	67	130	2.459917445	GO:0140375 immune receptor activity	http://amigo.geneontology.org/amigo/term/GO:0140375	Il12rb1 Ebi3 Il7r Prlr Il27ra Epor Crlf1 Ifngr1 Il9r Gfra2 Ifngr2 Ifnar1 Ifnar2 Cd74 Ccr1 Il18rap Il1rl1 Il18r1 Il1r1 Il1r2 Cxcr2 Il2ra Gfra4 Il6ra Csf3r Ccr9 Lilra6 Il21r Il4ra Il2rg Il10ra Ccr7 C3ar1 Cmklr1 Gpr75 Ackr2 Fpr1 Cxcr6 Ccr2 C5ar1 Cxcr3 Fpr2 Cx3cr1 Fcer1g Pirb Csf2ra Ifnlr1 Il2rb Il3ra Lilra5 Csf2rb Csf2rb2 C5ar2 Ccr5 Pira2 Fcgr4 Cd44 Fcgr1 Osmr Cd4 Gpr35 Pigr Cxcr4 Il1rl2 Klrk1 Mfsd6…
6.31E-12	180	510	1.684579111	GO:0008047 enzyme activator activity	http://amigo.geneontology.org/amigo/term/GO:0008047	Sipa1l2 Dbf4 Apoc2 Tbc1d8 Mob3a Ranbp1 Cdc20 Rplp1 Evi5l Ncf1 Stard13 Ppp2r5c Noxo1 Fzr1 Llgl1 Fam20a Sh3bp1 Guca2a Arhgap28 Ralbp1 Incenp Ppp2r5b Mob2 Arhgap19 Ncf2 Pcna Tpx2 Cks1b Iqgap3 Bcl10 Azin2 Pcolce Arhgap25 Iqgap1 Sipa1l3 Ophn1 Tbc1d9 Thy1 Arhgap44 Tagap Arhgap45 Gmip Tbc1d24 Noxa1 Arhgap33 Ralgapa2 Tbc1d2b Garnl3 Tbc1d2 Tbc1d10c Sh3pxd2b Elmod1 Sgsm1 Sgsm3 Tbc1d22a Tbc1d30 Asap2 Sh3pxd…
2.51E-11	116	291	1.90262887	GO:0050839 cell adhesion molecule binding	http://amigo.geneontology.org/amigo/term/GO:0050839	Itga5 Itgb7 Itga3 Lamb1 Bcam Itgae Ctnnb1 Itga2 Lama5 Nrcam Itgb3 Itgb4 Emb Cxadr Ptk7 Tjp2 Fermt3 Adam8 Itgb1 Fn1 Nfasc Itga6 Postn Vcam1 Cdh17 Gpnmb Itgax Itgal Cdh11 Cdh5 Thy1 Kirrel3 Dscaml1 Itgbl1 Tgfbi Icam1 Sema7a Nexn Cdh6 Kirrel Pkp2 Epcam Jaml Lamb2 Pkp3 Cntn1 Cdh24 Cdh3 Nectin2 Itgad Itga7 Mfge8 Igsf9 Ppia Lilrb4a Fer Itgb2 Cdh1 Mmp14 Vwf Fbln1 Actn1 Cldn7 Syk Lcp1 Myh9 Emp2 Ptpn2 Ptpr…
1.10E-09	502	1837	1.304318466	GO:0035639 purine ribonucleoside triphosphate binding	http://amigo.geneontology.org/amigo/term/GO:0035639	Tubb6 Tubb5 Ralb Rala Rnd3 Rac3 Anxa6 Tube1 Arf5 Pfkp Rhobtb3 Naip1 Rhobtb2 Tuba1b Rhoq Prps2 Rit1 Gem Gbp3 Gbp2 Rhoh Gbp9 Tuba8 Rerg Rrm1 Mras Rac2 Gbp8 Arl4d Rap2b Gch1 Tsr1 Arl5c Rras Rhou Gbp7 Rhod Rasef Tuba1c Arl11 Arf6 Tubg2 Tubb2b Rhoj Arl4a Diras2 Arl4c Rap2a Rhob Rnd1 Tubb2a Hspa2 Tubb3 Naip5 Tuba1a Rhog Naip6 Naip2 Gbp6 Gbp5 Map3k20 Mlkl Irak3 Guk1 Syk Pim1 Zap70 Itm2c Rab27a Map4k1 Tr…
1.18E-09	257	835	1.469047133	GO:0008289 lipid binding	http://amigo.geneontology.org/amigo/term/GO:0008289	Hip1r Epn2 Gramd1a Unc119 Scin Dennd1c Apoc2 Crabp2 Epn3 Apol7a Anxa9 Lbp Gsdma Pltp Pitpna Anxa6 Sh3yl1 Npc2 Bin3 Apod Gsdmd Soat2 Cpne5 Svil Snx24 Anxa1 Pitpnm1 Esyt1 Paqr8 Cln8 Soat1 Gsn Pacsin3 Acoxl Fabp5 Pla2g2e Itpr2 Syt8 Star Thy1 Anxa2 Snx33 Dysf Pla2g4c Cpne2 Snx2 Cpne7 Pcyt1b Gc Gramd1c Exoc1 Scarb1 Tlr4 Hip1 Osbpl10 Tspo Itpr3 Aida Tlr1 Myof Frmpd4 Snx21 Cd14 Tlr6 Pard3b Cpne8 Fabp1 P…
1.53E-09	50	95	2.512091656	GO:0004896 cytokine receptor activity	http://amigo.geneontology.org/amigo/term/GO:0004896	Il12rb1 Ebi3 Il7r Prlr Il27ra Epor Crlf1 Ifngr1 Il9r Gfra2 Ifngr2 Ifnar1 Ifnar2 Cd74 Ccr1 Il18rap Il1rl1 Il18r1 Il1r1 Il1r2 Cxcr2 Il2ra Gfra4 Il6ra Csf3r Ccr9 Il21r Il4ra Il2rg Il10ra Ccr7 Gpr75 Ackr2 Cxcr6 Ccr2 Cxcr3 Cx3cr1 Csf2ra Ifnlr1 Il2rb Il3ra Csf2rb Csf2rb2 Ccr5 Cd44 Osmr Cd4 Gpr35 Cxcr4 Il1rl2
2.12E-09	115	306	1.793764794	GO:0003924 GTPase activity	http://amigo.geneontology.org/amigo/term/GO:0003924	Rala Mx1 Ralb Eef1a2 Rnd3 Rac3 Dnajc27 Rhobtb3 Rhobtb2 Rhoq Rit1 Gbp3 Gbp2 Rragc Rhoh Gbp9 Rab19 Rab43 Rerg Mras Gnai2 Rac2 Gbp8 Gna15 Rap2b Tsr1 Rras Rhou Gnaz Gbp7 Rragb Rhod Rhoj Irgm1 Diras2 Gm12185 Rap2a Iigp1 Rhob Rnd1 Gm5431 Gm4841 Irgm2 9930111J21Rik2 9930111J21Rik1 Gm4951 Rhog Ifi47 Tgtp2 Tgtp1 F830016B08Rik Gbp6 Gbp5 Rab27a Tubb6 Tubb5 Rab3b Rab11a Rab25 Ift27 Nkiras2 Rab3d Arf5 Rab37 E…
2.12E-09	522	1932	1.289592394	GO:0017076 purine nucleotide binding	http://amigo.geneontology.org/amigo/term/GO:0017076	Tubb6 Tubb5 Prkar2b Ralb Rala Rnd3 Rac3 Anxa6 Tube1 Arf5 Pfkp Rhobtb3 Naip1 Rhobtb2 Tuba1b Soat2 Rhoq Prps2 Prkar1b Soat1 Rit1 Gem Gbp3 Gbp2 Acot7 Prkag2 Rhoh Gbp9 Tuba8 Rerg Rrm1 Mras Rac2 Gbp8 Arl4d Rap2b Bag4 Gch1 Tsr1 Arl5c Rras Rhou Gbp7 Rhod Bag2 Rasef Tuba1c Arl11 Arf6 Tubg2 Tubb2b Rhoj Arl4a Diras2 Arl4c Rap2a Rhob Rnd1 Tubb2a Hspa2 Tubb3 Naip5 Tuba1a Rhog Naip6 Naip2 Gbp6 Gbp5 Map3k20 Ml…
2.37E-09	518	1917	1.289723844	GO:0032555 purine ribonucleotide binding	http://amigo.geneontology.org/amigo/term/GO:0032555	Tubb6 Tubb5 Prkar2b Ralb Rala Rnd3 Rac3 Anxa6 Tube1 Arf5 Pfkp Rhobtb3 Naip1 Rhobtb2 Tuba1b Soat2 Rhoq Prps2 Prkar1b Soat1 Rit1 Gem Gbp3 Gbp2 Acot7 Prkag2 Rhoh Gbp9 Tuba8 Rerg Rrm1 Mras Rac2 Gbp8 Arl4d Rap2b Gch1 Tsr1 Arl5c Rras Rhou Gbp7 Rhod Rasef Tuba1c Arl11 Arf6 Tubg2 Tubb2b Rhoj Arl4a Diras2 Arl4c Rap2a Rhob Rnd1 Tubb2a Hspa2 Tubb3 Naip5 Tuba1a Rhog Naip6 Naip2 Gbp6 Gbp5 Map3k20 Mlkl Irak3 G…
2.56E-09	88	215	1.953589418	GO:0051015 actin filament binding	http://amigo.geneontology.org/amigo/term/GO:0051015	Hip1r Aif1l Scin Wdr1 Mprip Actn3 Arpc5 Fhod1 Actn1 Pls3 Anxa6 Myo1b Myo1g Dbnl Myo19 Lcp1 Hcls1 Fmnl3 Lima1 Twf2 Svil Aif1 Coro1b Gsn Neb Tpm3 Iqgap3 Ablim2 Arpc3 Fscn1 Arpc1a Arpc1b Iqgap1 Coro1a Cttn Frg1 Tpm4 Myo1e Tpm1 Ablim3 Triobp Myo5c Gas2l1 Pof1b Dbn1 Myo1d Fmnl2 Ppp1r9b Hip1 Myo15 Dmd Shroom2 Samd14 Marcksl1 Actn2 Cfl1 Sptbn2 Marcks Arpc4 Map1s Ajuba Panx1 Micall2 Cacnb2 Myo9b Mical1 S…
3.69E-09	521	1936	1.284462568	GO:0032553 ribonucleotide binding	http://amigo.geneontology.org/amigo/term/GO:0032553	Tubb6 Tubb5 Prkar2b Ralb Rala Rnd3 Rac3 Anxa6 Tube1 Arf5 Nos2 Pfkp Rhobtb3 Naip1 Rhobtb2 Tuba1b Soat2 Rhoq Prps2 Prkar1b Soat1 Rit1 Gem Gbp3 Gbp2 Acot7 Prkag2 Nos3 Rhoh Gbp9 Tuba8 Rerg Rrm1 Mras Rac2 Gbp8 Arl4d Rap2b Gch1 Tsr1 Arl5c Rras Rhou Gbp7 Rhod Rasef Tuba1c Arl11 Arf6 Tubg2 Tubb2b Rhoj Arl4a Diras2 Arl4c Rap2a Rhob Rnd1 Tubb2a Hspa2 Tubb3 Naip5 Tuba1a Rhog Naip6 Naip2 Gbp6 Gbp5 Map3k20 Ml…
1.01E-08	234	763	1.463795479	GO:0042803 protein homodimerization activity	http://amigo.geneontology.org/amigo/term/GO:0042803	Bax Bcl2l1 Trim27 Bok Trim30a Mcl1 Trim14 Trim30b Trim12c Trim30d Bak1 Trim5 Trim12a Trim6 Bcl2a1b Bcl2a1d Bcl2a1a Hip1r Stat3 Actn1 Rrm2 Nos2 Hes1 Map3k12 Ldb1 Tesc Ano1 Nectin1 Heyl Gdf15 Hesx1 Pirb Nectin2 Nr6a1 Syndig1 Pdxp Cav2 Tpd52l1 Pdgfb S100a6 Akt1 Prkra Qtrt1 Apoe Hspb1 Hmox1 Pafah1b3 Kit Cd247 Slc4a1 Csf1 Ikzf3 Stk4 Pip4k2b Plek Tcf3 Irak3 Prmt2 Appl2 Stk10 Stc2 Acsl6 Rack1 Pdlim4 Grh…
1.76E-08	246	815	1.440676859	GO:0019904 protein domain specific binding	http://amigo.geneontology.org/amigo/term/GO:0019904	Nol3 Abi3 Evl Enah Synj2 Afap1l2 Ldb1 Card9 Pag1 Strn4 Vasp Plekha2 Card11 Dap Tceal9 Tceal8 Tceal5 Tceal7 Hip1r Id3 Epn3 Ywhah Epb41l2 Dbnl Syk Hes1 Hcls1 Sh3pxd2b Trex1 Ywhag Ehd2 Ywhaq Samd11 Lck Calm1 Itga3 Tubb5 Gtf2f1 Chaf1a Prkar2b Grik5 Ercc1 Bax Chmp2b Trim28 Bcl2l1 Fzd3 Adam19 Ehmt2 Fhod1 Gata2 Ube2i Actn1 Gata3 Nfe2l2 Ncf1 Mpp2 Cldn7 Plscr3 Mical1 Fyn Rack1 Dlg4 Angel1 Wars Scamp1 Sh3b…
1.88E-08	222	721	1.469625882	GO:0005509 calcium ion binding	http://amigo.geneontology.org/amigo/term/GO:0005509	S100a4 S100a3 S100a6 Calm1 Aif1l Rcn1 Anxa9 Anxa6 Sparc Rcn3 Efcab11 Mctp1 Anxa8 Dsc2 Aif1 Anxa1 Esyt1 Efhd1 Anxa5 S100a11 Cdh17 Pla2g2e Sparcl1 Anxa3 Calu Anxa4 Itpr2 Nucb2 Stim1 Syt8 Cdh11 Cdh5 Anxa2 Mctp2 Dysf Pla2g4c Calm2 Cdh6 S100a10 S100a14 S100a13 Itpr3 Dsg2 S100a8 S100a9 Pla2g4a Cdh24 Cdh3 Calml3 Syt11 S100a16 Bglap3 Fkbp7 Smoc2 Adam8 Kcnip4 Tesc Capn3 Cdh1 Fkbp10 Capns1 Ltbp2 Scin Adgre…
3.35E-08	29	45	3.075916673	GO:0008009 chemokine activity	http://amigo.geneontology.org/amigo/term/GO:0008009	Ccl3 Ccl24 Ccl8 Cxcl16 Ccl6 Ccl4 Ccl9 Ccl11 Cxcl13 Ccl20 Xcl1 Cxcl5 Pf4 Cxcl3 Cxcl1 Cxcl9 Cx3cl1 Ccl22 Ccl17 Cxcl10 Ccl5 Ccl12 Ccl7 Ccl2 Cxcl2 Ccl19 Cklf Ccl27a Cxcl17
5.39E-08	63	144	2.088176189	GO:0019955 cytokine binding	http://amigo.geneontology.org/amigo/term/GO:0019955	Il12rb1 Ebi3 Prlr Il27ra Crlf1 Il9r Cd74 Ccr1 Itgb1 Il1rl1 Il18r1 Il1r1 Il1r2 Cxcr2 Tnfrsf11a Il2ra Il1rn Il6ra Pdpn Tnfrsf1b Csf3r Tnfrsf9 Ccr9 Tnfrsf1a Il2rg Tgfbr2 Ccr7 Nbl1 Ackr2 Cxcr6 Ccr2 Cxcr3 Cx3cr1 Nrros Csf2ra Il2rb Il3ra Wfikkn1 Grem1 Ccr5 Tgfbr3l Bmpr1b Acvrl1 Kit Ifngr1 Itgb3 Tgfb3 Cd4 Twsg1 Ltbp3 Traf2 Itga4 Il10ra Thbs1 Zfp36 Cxcr4 Cd109 Trim16 Ifnar1 Ager Ifnar2 Gbp2 Plp2
1.10E-07	33	57	2.763300822	GO:0050840 extracellular matrix binding	http://amigo.geneontology.org/amigo/term/GO:0050840	Sparc Smoc2 Itgb1 Spp1 Sparcl1 Ssc5d Adgrg6 Dag1 Cd248 Fbln2 Lgals1 Nid1 Dcn Itga7 Eln Bgn Adgrg1 Tgfbi Olfml2b Spock2 Itga3 Bcam Itga2 Pxdn Itgb3 Thsd1 Ctss Thbs1 Lgals3 Lypd3 Tinagl1 Plekha2 Anxa2
2.85E-07	62	146	2.026879432	GO:0005178 integrin binding	http://amigo.geneontology.org/amigo/term/GO:0005178	Itga5 Itgb7 Itga3 Lamb1 Itgae Itga2 Lama5 Itgb3 Itgb4 Fermt3 Itgb1 Fn1 Itga6 Vcam1 Gpnmb Itgax Itgal Thy1 Itgbl1 Icam1 Sema7a Lamb2 Itgad Mfge8 Ppia Lilrb4a Mmp14 Vwf Fbln1 Actn1 Syk Lcp1 Myh9 Emp2 Cxadr Ptpn2 Cd151 Col3a1 Fbn1 Il1b Src Cdh17 Angptl3 Emilin1 Spp1 Cd9 Cx3cl1 Cd226 Tspan8 Tgfbi Isg15 F11r Thbs1 Lyn S1pr2 Dmd Adam17 Jam2 Itga7 Jaml Cd177 Adam8
3.13E-07	151	466	1.546607503	GO:0005543 phospholipid binding	http://amigo.geneontology.org/amigo/term/GO:0005543	Hip1r Epn2 Scin Dennd1c Epn3 Anxa9 Gsdma Pltp Pitpna Anxa6 Sh3yl1 Gsdmd Cpne5 Svil Snx24 Anxa1 Pitpnm1 Esyt1 Gsn Pacsin3 Pla2g2e Itpr2 Syt8 Thy1 Anxa2 Snx33 Dysf Pla2g4c Cpne2 Snx2 Cpne7 Pcyt1b Exoc1 Hip1 Itpr3 Aida Myof Frmpd4 Snx21 Pard3b Cpne8 Pla2g4a Dppa1 Tecpr1 Zfyve19 Syt11 Gramd2 Plekhn1 Nup62 Cyth3 Myo1g Vamp2 Twf2 Fgd2 Scarb2 Mfge8 Mreg Atp8b1 Sh3pxd2b Trim72 Cd300lf Ticam2 Akt1 Axl Apo…
8.38E-07	128	385	1.586858937	GO:0005525 GTP binding	http://amigo.geneontology.org/amigo/term/GO:0005525	Tubb6 Tubb5 Ralb Rala Rnd3 Rac3 Anxa6 Tube1 Arf5 Rhobtb3 Rhobtb2 Tuba1b Rhoq Rit1 Gem Gbp3 Gbp2 Rhoh Gbp9 Tuba8 Rerg Mras Rac2 Gbp8 Arl4d Rap2b Gch1 Tsr1 Arl5c Rras Rhou Gbp7 Rhod Rasef Tuba1c Arl11 Arf6 Tubg2 Tubb2b Rhoj Arl4a Diras2 Arl4c Rap2a Rhob Rnd1 Tubb2a Tubb3 Tuba1a Rhog Gbp6 Gbp5 Rab27a Gimap3 Hcar2 Iigp1 Mx1 Rab3b Rab11a Rab25 Adssl1 Lrrk1 Eef1a2 Ift27 Nkiras2 Pip4k2b Rab3d Dnajc27 Ra…
1.02E-06	108	312	1.652183359	GO:0005126 cytokine receptor binding	http://amigo.geneontology.org/amigo/term/GO:0005126	Il12rb1 Ccl3 Tgfb1 Pgf Ccl24 Prlr Il27ra Ccl8 Nol3 Cxcl16 Ccl6 Ccl4 Ccl9 Ccl11 Cxcl13 Tnf Vegfb Ccl20 Xcl1 Traf5 Traf1 Traf2 Il1rn Ngf Cxcl5 Pf4 Cxcl3 Cxcl1 Cxcl9 Cx3cl1 Ccl22 Ccl17 Tyk2 Tgfbr2 Lif Cxcl10 Ccl5 Ccl12 Ccl7 Ccl2 Tgfb2 S100a14 Defb1 Cadm4 Cxcl2 Siva1 Ccl19 Ntf5 Tgfbr3l Ebi3 Il6 Myd88 Cd300lf Tmbim1 Crlf1 Tnfsfm13 Itgb3 Tgfb3 Syk Erap1 Pibf1 Trip6 Ltb Smad7 Stat1 Dab2ip Il1b Il1a Il6r…
1.02E-06	20	28	3.409267248	GO:0038187 pattern recognition receptor activity	http://amigo.geneontology.org/amigo/term/GO:0038187	Ly96 Pglyrp1 Tlr4 Tlr8 Tlr7 Tlr9 Pglyrp2 Clec4e Clec4n Tlr2 Clec4d Colec12 Scarb1 Ptafr Fcna Trim30a Trim12c Trim30d Trim5 Trim12a
1.08E-06	192	635	1.443166986	GO:0017111 nucleoside-triphosphatase activity	http://amigo.geneontology.org/amigo/term/GO:0017111	Rala Mx1 Kif20a Ralb Kif19a Eef1a2 Rnd3 Rac3 Dnajc27 Kif3c Rhobtb3 Kif2a Rhobtb2 Atad2 Rhoq Kifc5b Kif5c Rit1 Gbp3 Gbp2 Rragc Kif2c Rhoh Gbp9 Rab19 Rab43 Rerg Kif22 Kif23 Mras Gnai2 Rac2 Gbp8 Gna15 Kif15 Rap2b Tsr1 Rras Rhou Gnaz Gbp7 Chd7 Kif14 Rragb Rhod Rhoj Irgm1 Diras2 Gm12185 Kif18b Rap2a Iigp1 Rhob Rnd1 Gm5431 Hspa2 Gm4841 Irgm2 9930111J21Rik2 9930111J21Rik1 Gm4951 Rhog Ifi47 Tgtp2 Tgtp1 K…
1.82E-06	141	440	1.529521261	GO:0030695 GTPase regulator activity	http://amigo.geneontology.org/amigo/term/GO:0030695	Vav1 Sipa1l2 Tbc1d8 Ranbp1 Evi5l Stard13 Dock2 Llgl1 Sh3bp1 Arhgap28 Ralbp1 Rin1 Arhgdia Arhgap19 Rabgef1 Ric8a Ralgds Iqgap3 Arhgap25 Arhgdib Iqgap1 Sipa1l3 Rasgrp4 Dock11 Ophn1 Tbc1d9 Thy1 Arhgap44 Tagap Vav3 Rtkn Arhgap45 Gmip Tbc1d24 Arhgap33 Ralgapa2 Tbc1d2b Garnl3 Tbc1d2 Rgl3 Tbc1d10c Elmod1 Sgsm1 Sgsm3 Rapgef4 Rinl Tbc1d22a Tbc1d30 Asap2 Arhgdig Arhgap8 Cyth2 Cyth1 Abr Srgap1 Fgd2 Pde6d Rg…
1.82E-06	141	440	1.529521261	GO:0060589 nucleoside-triphosphatase regulator activity	http://amigo.geneontology.org/amigo/term/GO:0060589	Vav1 Sipa1l2 Tbc1d8 Ranbp1 Evi5l Stard13 Dock2 Llgl1 Sh3bp1 Arhgap28 Ralbp1 Rin1 Arhgdia Arhgap19 Rabgef1 Ric8a Ralgds Iqgap3 Arhgap25 Arhgdib Iqgap1 Sipa1l3 Rasgrp4 Dock11 Ophn1 Tbc1d9 Thy1 Arhgap44 Tagap Vav3 Rtkn Arhgap45 Gmip Tbc1d24 Arhgap33 Ralgapa2 Tbc1d2b Garnl3 Tbc1d2 Rgl3 Tbc1d10c Elmod1 Sgsm1 Sgsm3 Rapgef4 Rinl Tbc1d22a Tbc1d30 Asap2 Arhgdig Arhgap8 Cyth2 Cyth1 Abr Srgap1 Fgd2 Pde6d Rg…
3.27E-06	85	235	1.726394904	GO:0005096 GTPase activator activity	http://amigo.geneontology.org/amigo/term/GO:0005096	Sipa1l2 Tbc1d8 Ranbp1 Evi5l Stard13 Llgl1 Sh3bp1 Arhgap28 Ralbp1 Arhgap19 Iqgap3 Arhgap25 Iqgap1 Sipa1l3 Ophn1 Tbc1d9 Thy1 Arhgap44 Tagap Arhgap45 Gmip Tbc1d24 Arhgap33 Ralgapa2 Tbc1d2b Garnl3 Tbc1d2 Tbc1d10c Elmod1 Sgsm1 Sgsm3 Tbc1d22a Tbc1d30 Asap2 Arhgap8 Abr Srgap1 Rgs16 Acap1 Myo9b Rasa4 Git1 Rgs9 Nckap1l Racgap1 Lars Rin1 Arhgdia Agap2 Rgs1 Rgs2 Dab2ip Depdc1a Acap3 Rasal1 Agfg2 Arhgdib Rab…
3.39E-06	203	689	1.406260888	GO:0016462 pyrophosphatase activity	http://amigo.geneontology.org/amigo/term/GO:0016462	Rala Mx1 Kif20a Ralb Kif19a Eef1a2 Rnd3 Rac3 Ppa1 Dnajc27 Kif3c Rhobtb3 Kif2a Rhobtb2 Atad2 Rhoq Kifc5b Kif5c Rit1 Gbp3 Gbp2 Rragc Kif2c Rhoh Gbp9 Rab19 Rab43 Rerg Kif22 Lhpp Kif23 Mras Gnai2 Rac2 Nudt15 Gbp8 Gna15 Kif15 Rap2b Nudt22 Tsr1 Rras Rhou Gnaz Gbp7 Chd7 Kif14 Entpd3 Rragb Rhod Nudt18 Rhoj Irgm1 Diras2 Entpd1 Gm12185 Kif18b Rap2a Iigp1 Rhob Rnd1 Gm5431 Hspa2 Gm4841 Irgm2 9930111J21Rik2 9…
4.58E-06	203	692	1.400164381	GO:0016817 hydrolase activity acting on acid anhydrides	http://amigo.geneontology.org/amigo/term/GO:0016817	Rala Mx1 Kif20a Ralb Kif19a Eef1a2 Rnd3 Rac3 Ppa1 Dnajc27 Kif3c Rhobtb3 Kif2a Rhobtb2 Atad2 Rhoq Kifc5b Kif5c Rit1 Gbp3 Gbp2 Rragc Kif2c Rhoh Gbp9 Rab19 Rab43 Rerg Kif22 Lhpp Kif23 Mras Gnai2 Rac2 Nudt15 Gbp8 Gna15 Kif15 Rap2b Nudt22 Tsr1 Rras Rhou Gnaz Gbp7 Chd7 Kif14 Entpd3 Rragb Rhod Nudt18 Rhoj Irgm1 Diras2 Entpd1 Gm12185 Kif18b Rap2a Iigp1 Rhob Rnd1 Gm5431 Hspa2 Gm4841 Irgm2 9930111J21Rik2 9…
4.58E-06	203	692	1.400164381	GO:0016818 hydrolase activity acting on acid anhydrides in phosphorus-containing anhydrides	http://amigo.geneontology.org/amigo/term/GO:0016818	Rala Mx1 Kif20a Ralb Kif19a Eef1a2 Rnd3 Rac3 Ppa1 Dnajc27 Kif3c Rhobtb3 Kif2a Rhobtb2 Atad2 Rhoq Kifc5b Kif5c Rit1 Gbp3 Gbp2 Rragc Kif2c Rhoh Gbp9 Rab19 Rab43 Rerg Kif22 Lhpp Kif23 Mras Gnai2 Rac2 Nudt15 Gbp8 Gna15 Kif15 Rap2b Nudt22 Tsr1 Rras Rhou Gnaz Gbp7 Chd7 Kif14 Entpd3 Rragb Rhod Nudt18 Rhoj Irgm1 Diras2 Entpd1 Gm12185 Kif18b Rap2a Iigp1 Rhob Rnd1 Gm5431 Hspa2 Gm4841 Irgm2 9930111J21Rik2 9…
7.62E-06	130	408	1.520800586	GO:0019001 guanyl nucleotide binding	http://amigo.geneontology.org/amigo/term/GO:0019001	Tubb6 Tubb5 Ralb Rala Rnd3 Rac3 Anxa6 Tube1 Arf5 Rhobtb3 Rhobtb2 Tuba1b Rhoq Rit1 Gem Gbp3 Gbp2 Rhoh Gbp9 Tuba8 Rerg Mras Rac2 Gbp8 Arl4d Rap2b Gch1 Tsr1 Arl5c Rras Rhou Gbp7 Rhod Rasef Tuba1c Arl11 Arf6 Tubg2 Tubb2b Rhoj Arl4a Diras2 Arl4c Rap2a Rhob Rnd1 Tubb2a Tubb3 Tuba1a Rhog Gbp6 Gbp5 Rab27a Gimap3 Hcar2 Iigp1 Mx1 Rab3b Rab11a Rab25 Adssl1 Lrrk1 Eef1a2 Ift27 Nkiras2 Pip4k2b Rab3d Dnajc27 Ra…
7.62E-06	130	408	1.520800586	GO:0032561 guanyl ribonucleotide binding	http://amigo.geneontology.org/amigo/term/GO:0032561	Tubb6 Tubb5 Ralb Rala Rnd3 Rac3 Anxa6 Tube1 Arf5 Rhobtb3 Rhobtb2 Tuba1b Rhoq Rit1 Gem Gbp3 Gbp2 Rhoh Gbp9 Tuba8 Rerg Mras Rac2 Gbp8 Arl4d Rap2b Gch1 Tsr1 Arl5c Rras Rhou Gbp7 Rhod Rasef Tuba1c Arl11 Arf6 Tubg2 Tubb2b Rhoj Arl4a Diras2 Arl4c Rap2a Rhob Rnd1 Tubb2a Tubb3 Tuba1a Rhog Gbp6 Gbp5 Rab27a Gimap3 Hcar2 Iigp1 Mx1 Rab3b Rab11a Rab25 Adssl1 Lrrk1 Eef1a2 Ift27 Nkiras2 Pip4k2b Rab3d Dnajc27 Ra…
1.39E-05	36	76	2.260882491	GO:0038024 cargo receptor activity	http://amigo.geneontology.org/amigo/term/GO:0038024	Cxcl16 Ildr1 Scarb2 Olr1 Abca7 Scarb1 Apobr Scarf2 Ssc5d Siglech Tmprss2 Loxl3 Prg4 Cd163 Abca1 Fcrls Megf10 Cd5 Cd6 Msr1 Loxl4 Marco Mrc1 Lrp8 Ssc4d Tmprss4 Lgals3bp Loxl2 Colec12 Tmprss13 Lrp1 Stab1 Ackr2 Cfi Fpr2 Lsr
1.75E-05	55	138	1.902272305	GO:0005201 extracellular matrix structural constituent	http://amigo.geneontology.org/amigo/term/GO:0005201	Col18a1 Col1a1 Lamb1 Col5a3 Oit3 Lama5 Col11a2 Fbn2 Col17a1 Col3a1 Lamb3 Col5a1 Fbn1 Col11a1 Col24a1 Col15a1 Emilin1 Col1a2 Col4a1 Col4a2 Scara3 Col10a1 Lamb2 Col8a2 Col8a1 Fbln1 Dcn Pxdn Lamc1 Eln Matn1 Prelp Col6a1 Nid1 Sparc Col6a2 Papln Igfbp6 Vwa5a Emilin2 Efemp2 Fn1 Postn Tnc Tinagl1 Mfap5 Mfge8 Srpx2 Bgn Col12a1 Tgfbi Spon1 Mfap4 Spock2 Fbln2
3.51E-05	25	46	2.594007689	GO:0005044 scavenger receptor activity	http://amigo.geneontology.org/amigo/term/GO:0005044	Cxcl16 Scarb2 Scarb1 Scarf2 Ssc5d Tmprss2 Loxl3 Prg4 Cd163 Fcrls Megf10 Cd5 Cd6 Msr1 Loxl4 Marco Ssc4d Tmprss4 Lgals3bp Loxl2 Colec12 Tmprss13 Stab1 Ackr2 Cfi
4.00E-05	83	241	1.643804374	GO:0005125 cytokine activity	http://amigo.geneontology.org/amigo/term/GO:0005125	Wnt9a Ccl3 Il16 Tgfb1 Il11 Ccl24 Ccl8 Csf1 Wnt9b Cxcl16 Ccl6 Ccl4 Ccl9 Ccl11 Wnt7b Wnt10b Cxcl13 Tnf Il33 Il6 Ccl20 Wnt10a Xcl1 Bmp2 Il1b Il1a Bmp3 Cxcl5 Pf4 Cxcl3 Cxcl1 Cxcl9 Wnt7a Gdf3 Cx3cl1 Ccl22 Ccl17 Inha Mif Lif Cxcl10 Ccl5 Ccl12 Ccl7 Ccl2 Wnt4 Inhbb Gdf15 Tgfb2 Clcf1 Inhba Ctf1 Gdf6 Cxcl2 Osm Ccl19 Aimp1 Il18 Timp1 Ebi3 Crlf1 Tnfsfm13 Edn1 Bmp1 Fam3b Ltb Il1rn Tnfsf8 Spp1 Areg Pglyrp1 Tnf…
4.43E-05	23	41	2.677522083	GO:0042288 MHC class I protein binding	http://amigo.geneontology.org/amigo/term/GO:0042288	Cd244a Tap2 Pilra Pilrb2 Pilrb1 Tubb5 Cd8b1 Klrk1 Tap1 Mfsd6 H2-M3 H2-M2 H2-Q4 H2-T22 Pirb H2-K1 H2-T23 H2-Q10 H2-Q6 H2-D1 H2-Q1 Pira2 H2-Q2
4.44E-05	174	596	1.393452184	GO:0004672 protein kinase activity	http://amigo.geneontology.org/amigo/term/GO:0004672	Lck Akt1 Fyn Syk Src Btk Lyn Mapk11 Fer Acvrl1 Mapk7 Tnk1 Axl Grk5 Hck Ddr1 Rps6ka1 Map3k20 Kit Ephb3 Epha2 Pdk1 Cdk4 Cdk9 Lrrk1 Mapkapk2 Stk4 Ksr1 Akt3 Frk Cdk1 Irak3 Itk Limk2 Aurkb Prkch Vrk1 Cdc42bpb Mak Riok1 Plk2 Prkcd Ripk3 Csnk1e Amhr2 Map3k12 Rps6ka2 Pkmyt1 Stk38 Pim1 Eif2ak2 Pdgfrb Grk2 Cdk2 Plk4 Stk17b Zap70 Pask Mark1 Ddr2 Nek6 Prkcq Mastl Pkn3 Mylk2 Aurka Ephb2 Fgr Cdk5 Cdc7 Camkk2 C…
4.80E-05	24	44	2.603440444	GO:0004715 non-membrane spanning protein tyrosine kinase activity	http://amigo.geneontology.org/amigo/term/GO:0004715	Fer Lck Tnk1 Hck Frk Fyn Itk Syk Zap70 Src Fgr Tyk2 Csk Melk Lyn Fes Pkdcc Matk Prkcd Tnk2 Eif2ak2 Btk Jak3 Ripk2
4.80E-05	118	375	1.501895865	GO:0015631 tubulin binding	http://amigo.geneontology.org/amigo/term/GO:0015631	Mx1 Emd Kif20a Kif19a Clip3 Map1s Tpgs1 Kif3c Kif2a Diaph3 Stmn4 Haus4 Gtse1 Ttll1 Nde1 Washc1 Kifc5b Diaph1 Kif26b Kif5c Ttll11 Spef1 Tpx2 Arhgef2 Ift74 Kif2c Stmn1 Mtus2 Kif22 D7Ertd443e Ccsap Kif23 Map4 Ccdc88a Reep4 Gas2l1 Diaph2 Haus8 Fam110c Kif15 Haus6 Prc1 Tbce Cdk5rap2 Eml2 Kif14 Fhdc1 Dnal1 Togaram2 Ccdc88b Ccdc69 Ncald Kif18b Map1b Reep1 Map6 Bloc1s2 Psrc1 Eml3 Kifc1 Fyn Dip2b Rp1 Bcl2…
5.50E-05	36	80	2.147838366	GO:0005518 collagen binding	http://amigo.geneontology.org/amigo/term/GO:0005518	Ddr1 P3h4 Sparc Itgb1 Ddr2 Sparcl1 Pcolce Musk Nid1 Adgrg1 Rell2 Pdgfb Col6a1 Itga3 Vwf Itga2 Dcn Col6a2 Aebp1 Mrc2 Coch Ctsb Lox Pdgfa Ctsk Itga11 Antxr1 Tgfbi Ctss Thbs1 Ccbe1 Mmp12 Smad7 Srgn Ctsl Adgrg6
6.18E-05	404	1570	1.228204812	GO:0030554 adenyl nucleotide binding	http://amigo.geneontology.org/amigo/term/GO:0030554	Prkar2b Pfkp Naip1 Soat2 Prps2 Prkar1b Soat1 Acot7 Prkag2 Rrm1 Bag4 Bag2 Hspa2 Naip5 Naip6 Naip2 Map3k20 Mlkl Irak3 Guk1 Syk Pim1 Zap70 Itm2c Map4k1 Trpm4 Kif14 Rapgef4 Trex1 Fer Ckmt1 Lck Acvrl1 Hk2 Mapk7 Ckb Ube2c Tnk1 Akt1 Axl Mcm2 Grk5 Hck Atp8b3 Ddr1 Rps6ka1 Itpkc Kif20a Clcn5 Myo9b Matk Ripk4 Mcm5 Kit Ephb3 Atp6v1b1 Tep1 Epha2 Pdk1 Cdk4 Vars Msh5 Ube2g2 Syn2 Cdk9 Kif19a Kif11 Cad Ube2z Kif1…
7.24E-05	384	1486	1.23339305	GO:0005524 ATP binding	http://amigo.geneontology.org/amigo/term/GO:0005524	Pfkp Naip1 Prps2 Rrm1 Hspa2 Naip5 Naip6 Naip2 Map3k20 Mlkl Irak3 Guk1 Syk Pim1 Zap70 Itm2c Map4k1 Trpm4 Kif14 Fer Ckmt1 Lck Acvrl1 Hk2 Mapk7 Ckb Ube2c Tnk1 Akt1 Axl Mcm2 Grk5 Hck Atp8b3 Ddr1 Rps6ka1 Itpkc Kif20a Clcn5 Myo9b Matk Ripk4 Mcm5 Kit Ephb3 Atp6v1b1 Tep1 Epha2 Pdk1 Cdk4 Vars Msh5 Ube2g2 Syn2 Cdk9 Kif19a Kif11 Cad Ube2z Kif1a Ube2i Lrrk1 Abca1 Mapkapk2 Cdc6 Pgs1 Dhx58 Stk4 Ksr1 Myo1b Pip4…
7.48E-05	400	1556	1.226985642	GO:0032559 adenyl ribonucleotide binding	http://amigo.geneontology.org/amigo/term/GO:0032559	Prkar2b Pfkp Naip1 Soat2 Prps2 Prkar1b Soat1 Acot7 Prkag2 Rrm1 Hspa2 Naip5 Naip6 Naip2 Map3k20 Mlkl Irak3 Guk1 Syk Pim1 Zap70 Itm2c Map4k1 Trpm4 Kif14 Rapgef4 Fer Ckmt1 Lck Acvrl1 Hk2 Mapk7 Ckb Ube2c Tnk1 Akt1 Axl Mcm2 Grk5 Hck Atp8b3 Ddr1 Rps6ka1 Itpkc Kif20a Clcn5 Myo9b Matk Ripk4 Mcm5 Kit Ephb3 Atp6v1b1 Tep1 Epha2 Pdk1 Cdk4 Vars Msh5 Ube2g2 Syn2 Cdk9 Kif19a Kif11 Cad Ube2z Kif1a Ube2i Lrrk1 Ab…
8.09E-05	217	779	1.329570462	GO:0016301 kinase activity	http://amigo.geneontology.org/amigo/term/GO:0016301	Lck Akt1 Fyn Syk Src Btk Lyn Mapk11 Fer Ckmt1 Acvrl1 Hk2 Mapk7 Ckb Tnk1 Axl Grk5 Hck Ddr1 Rps6ka1 Itpkc Map3k20 Kit Ephb3 Epha2 Pdk1 Cdk4 Cdk9 Lrrk1 Mapkapk2 Stk4 Ksr1 Pip4k2b Akt3 Frk Cdk1 Hkdc1 Irak3 Itk Guk1 Limk2 Pik3cg Cmpk2 Aurkb Dcakd Prkch Vrk1 Pfkp Cdc42bpb Mak Riok1 Plk2 Prkcd Ripk3 Csnk1e Chkb Amhr2 Map3k12 Rps6ka2 Pkmyt1 Stk38 Pim1 Eif2ak2 Ip6k3 Pdgfrb Chka Grk2 Pip5k1b Cdk2 Pip4k2c P…
8.13E-05	198	701	1.34814391	GO:0016773 phosphotransferase activity alcohol group as acceptor	http://amigo.geneontology.org/amigo/term/GO:0016773	Lck Akt1 Fyn Syk Src Btk Lyn Mapk11 Fer Acvrl1 Hk2 Mapk7 Tnk1 Axl Grk5 Hck Ddr1 Rps6ka1 Map3k20 Kit Ephb3 Epha2 Pdk1 Cdk4 Cdk9 Lrrk1 Mapkapk2 Stk4 Ksr1 Pip4k2b Akt3 Frk Cdk1 Hkdc1 Irak3 Itk Limk2 Pik3cg Aurkb Dcakd Prkch Vrk1 Pfkp Cdc42bpb Mak Riok1 Plk2 Prkcd Ripk3 Csnk1e Chkb Amhr2 Map3k12 Rps6ka2 Pkmyt1 Stk38 Pim1 Eif2ak2 Pdgfrb Chka Grk2 Pip5k1b Cdk2 Pip4k2c Pfkfb4 Plk4 Hk3 Stk17b Zap70 Pask …
8.13E-05	39	91	2.045560349	GO:0048306 calcium-dependent protein binding	http://amigo.geneontology.org/amigo/term/GO:0048306	S100a4 S100a3 S100a6 S100a11 S100a10 S100a14 S100a13 S100a8 S100a9 S100a16 Selp Rac3 Anxa6 Plscr3 Masp1 Rbm22 Anxa1 Slc9a1 Anxa3 Anxa4 Anxa2 Tnni3 Wfs1 Vps37c Vps37b Calm1 Lrp8 Cln3 Syt8 Calm2 Nsmf Stx1a Syn2 Vamp2 Fcna Mgp Myo1d Cd177 Efcab1
0.000128083	26	52	2.386487074	GO:0004536 deoxyribonuclease activity	http://amigo.geneontology.org/amigo/term/GO:0004536	Dnase2a Pole Dnase1l1 Dnase1l2 Mus81 Dnase1l3 Dclre1b Apex1 Zranb3 Pold1 Exo1 Exog Trex1 Zgrf1 Slx1b Pld3 Endov Ercc1 Rad50 Fen1 Rad9a Aplf Rbbp8 Xrcc1 Pld4 Isg20
0.000128083	26	52	2.386487074	GO:0042287 MHC protein binding	http://amigo.geneontology.org/amigo/term/GO:0042287	Cd244a Cd4 Tap2 Cd74 Lag3 Pilra Pilrb2 Pilrb1 Tubb5 Tap1 Cd8b1 Klrk1 Mfsd6 H2-M3 H2-M2 H2-Q4 H2-T22 Pirb H2-K1 H2-T23 H2-Q10 H2-Q6 H2-D1 H2-Q1 Pira2 H2-Q2
0.000129199	28	58	2.304194416	GO:0003823 antigen binding	http://amigo.geneontology.org/amigo/term/GO:0003823	Cd40 Tapbp Fcna Tapbpl Mfap4 H2-M3 H2-Aa Spon2 H2-K1 H2-Ab1 Cd48 Tap2 Itga4 Tap1 Lck Tgfb1 H2-M2 Klrc1 H2-Q4 Sirpa H2-T22 H2-T23 H2-Q10 H2-Q6 H2-D1 H2-Q1 H2-Q2 Jchain
0.000143335	8	8	4.772974147	GO:0016176 superoxide-generating NADPH oxidase activator activity	http://amigo.geneontology.org/amigo/term/GO:0016176	Ncf1 Noxo1 Ncf2 Noxa1 Sh3pxd2b Sh3pxd2a Ncf4 Pdgfb
0.000189222	76	225	1.612204601	GO:0140097 catalytic activity acting on DNA	http://amigo.geneontology.org/amigo/term/GO:0140097	Top3a Mcm2 Dnase2a Mcm5 Tep1 Pole Dnase1l1 Polm Tert Mcm4 Dnase1l2 Pold4 Mus81 Dnase1l3 Mcm6 Rad51 Dnmt3b Dclre1b Mutyh Rad54l Ung Mcm7 Aplf Blm Smarca4 Rfc3 Polq Neil2 Ddx11 Apex1 Smug1 Zranb3 Pold1 Neil3 Exo1 Chd7 Mcm3 Exog Alkbh2 Trex1 Ercc6l Zgrf1 Rad51b Slx1b Pld3 Dnmt1 Top2a Alkbh4 Endov Ercc1 Msh5 Chtf18 Rad50 Sub1 Dscc1 Msh2 Fen1 Rad9a Ighmbp2 Hells Pcna Chd1l Ttf2 Recql4 Pif1 Rbbp8 Nav2 …
0.000220641	33	75	2.100108625	GO:0042379 chemokine receptor binding	http://amigo.geneontology.org/amigo/term/GO:0042379	Ccl3 Ccl24 Ccl8 Cxcl16 Ccl6 Ccl4 Ccl9 Ccl11 Cxcl13 Ccl20 Xcl1 Cxcl5 Pf4 Cxcl3 Cxcl1 Cxcl9 Cx3cl1 Ccl22 Ccl17 Cxcl10 Ccl5 Ccl12 Ccl7 Ccl2 S100a14 Defb1 Cxcl2 Ccl19 Cx3cr1 Cklf Ccl27a Stat3 Cxcl17
0.000238856	146	500	1.393708451	GO:0140297 DNA-binding transcription factor binding	http://amigo.geneontology.org/amigo/term/GO:0140297	Nr4a1 Ankrd1 Nr4a2 Crtc2 Bcl10 Crtc3 Grip1 Smarce1 Bcl3 Commd7 Fam220a Ctnnb1 Ddit3 Bhlhe40 Bhlhe41 Nlrp3 Gbx2 Ncapg2 Atf4 Asxl1 Zfpm1 Nr1h2 Tacc1 Sox9 Smarcb1 Spi1 Daxx Klf4 Stat3 Hspb1 Mef2c Gata6 Zbtb17 Gata2 Gata3 Nfe2l2 Cd34 Stk4 Ywhah Ahr Tcf3 Prmt2 Kat2a Nfkbia Fos Med4 Sub1 Hdac7 Hcls1 Ets2 Parp9 Kat5 Rela Ldb1 Stat1 Prrx1 Cenpf Usf1 Nek6 Pcna E2f1 Src Gtf2b Zbtb8a Padi2 Smarcd3 Mad2l2 Zb…
0.000360041	173	614	1.344828221	GO:0008134 transcription factor binding	http://amigo.geneontology.org/amigo/term/GO:0008134	Gtf2f1 Nr4a1 Ankrd1 Fam89b Nr4a2 Crtc2 Bcl10 Gtf2b Vgll4 Crtc3 Grip1 Smarce1 Bcl3 Commd7 Fam220a Ercc1 Ctnnb1 Ddit3 Bhlhe40 Bhlhe41 Cand2 Nlrp3 Gbx2 Ncapg2 Atf4 Asxl1 Dact2 Zfpm1 Nr1h2 Tacc1 Sox9 Smarcb1 Spi1 Daxx Klf4 Stat3 Hspb1 Mef2c Gata6 Zbtb17 Cdk9 Ehmt2 Gata2 Ube2i Gata3 Nfe2l2 Cd34 Stk4 Ywhah Ahr Tcf3 Prmt2 Kat2a Nfkbia Fos Tert Med4 Sub1 Hdac7 Hes1 Hcls1 Ets2 Parp9 Kat5 Rela Ldb1 Nop58 S…
0.000360041	245	915	1.278009471	GO:0016772 transferase activity transferring phosphorus-containing groups	http://amigo.geneontology.org/amigo/term/GO:0016772	Lck Akt1 Fyn Syk Src Btk Lyn Mapk11 Fer Ckmt1 Acvrl1 Hk2 Mapk7 Ckb Tnk1 Axl Grk5 Hck Ddr1 Rps6ka1 Itpkc Map3k20 Kit Ephb3 Tep1 Epha2 Pdk1 Cdk4 Pole Cdk9 Lrrk1 Mapkapk2 Pgs1 Stk4 Ksr1 Pip4k2b Akt3 Frk Cdk1 Hkdc1 Irak3 Itk Guk1 Limk2 Polm Pik3cg Cmpk2 Aurkb Dcakd Prkch Vrk1 Pfkp Cdc42bpb Mak Riok1 Tert Plk2 Prkcd Ripk3 Csnk1e Chkb Amhr2 Map3k12 Rps6ka2 Pkmyt1 Stk38 Pim1 Eif2ak2 Ip6k3 Pdgfrb Chka Po…
0.000415775	85	264	1.53675304	GO:0008017 microtubule binding	http://amigo.geneontology.org/amigo/term/GO:0008017	Mx1 Kif20a Kif19a Clip3 Map1s Tpgs1 Kif3c Kif2a Diaph3 Haus4 Gtse1 Nde1 Kifc5b Diaph1 Kif26b Kif5c Spef1 Tpx2 Arhgef2 Kif2c Mtus2 Kif22 D7Ertd443e Ccsap Kif23 Map4 Ccdc88a Reep4 Gas2l1 Diaph2 Haus8 Kif15 Haus6 Prc1 Cdk5rap2 Eml2 Kif14 Fhdc1 Togaram2 Ccdc88b Ccdc69 Kif18b Map1b Reep1 Map6 Psrc1 Eml3 Kifc1 Rp1 Bcl2l11 Dysf Neil2 Gas8 Klc3 Fes Spag5 Rab11a Kif11 Kif1a Dpysl2 Racgap1 Cenpf Katnbl1 Kn…
0.000482733	123	414	1.418057537	GO:0004857 enzyme inhibitor activity	http://amigo.geneontology.org/amigo/term/GO:0004857	Serpinf1 Timp1 Prkar2b Cstb Ube2z Nol3 Anxa9 Slpi Birc5 Wfdc2 Ppp1r12c Ten1 Ube2o Serpinb9b Cast Naip1 Pinx1 Fetub Serping1 Anxa1 Prkar1b Serpine2 Serpini1 Ppp1r8 Renbp Anxa2 Rtkn Ppp1r14a Rnh1 Prkrip1 Serpinb6b Wfdc12 Serpinb1a Serpinb9 Camk2n1 Bst2 Lxn Inka2 Camk2n2 Ppp1r14b Birc2 Stfa2l1 Serpinb6a Serpina10 Serpina3f Serpina1a Cst7 Wfdc17 Naip5 Cdkn2b Spint2 Naip6 Naip2 Serpinb1c Itprip Hspb1 …
0.000546531	79	243	1.551707645	GO:0019207 kinase regulator activity	http://amigo.geneontology.org/amigo/term/GO:0019207	Ccne1 Dbf4 Prkar2b Mob3a Rplp1 Fam20a Pik3r5 Incenp Ccnj Mob2 Prkar1b Tpx2 Sla2 Ccna2 Ccnl1 Cks1b Bcl10 Pik3r3 Prkag2 Ccng2 Ccnb2 Cnppd1 Socs1 Prkrip1 Ccnb1 Camk2n1 Inka2 Camk2n2 Socs3 Ccnf Cdkn2b Itprip Lgals9 Tgfb1 Hspb1 Tcf3 Cdkn1a Bmp2 Ngf Tgfa Ncapg2 Cdkn2a Bmpr1b Grem1 Daxx Pkib Rack1 Mbip Mnat1 Wars Nckap1l Trem2 Mlst8 Afap1l2 Agap2 Dab2ip Rhoh Tesc Areg Iqgap1 Gas6 Ltf Trib1 Trib3 Npm1 Cd…
0.000581872	72	217	1.583659625	GO:0005539 glycosaminoglycan binding	http://amigo.geneontology.org/amigo/term/GO:0005539	Sulf1 Anxa6 Smoc2 Col5a1 Pglyrp1 Lyve1 Adgrg1 Eva1c Prelp Slit3 Pglyrp2 Tgfbr3l Col5a3 Ptprs Dcn Ccdc80 Adamts1 Trem2 Twsg1 Cfh Ptprc Postn Gpnmb Bgn Hk1 Egflam Cemip Nav2 Spock2 Apoe Cd44 Aplp1 Ccl8 Hmmr Fstl1 Thbs2 Dpysl3 Efemp2 Vegfb Fn1 Serpine2 Selp Fbn1 Col11a1 Tlr2 Thbs3 Angptl3 Pf4 Pcolce Fgfr1 Aplp2 Lipc Tgfbr2 Ltf Cxcl10 Ccl7 Ccl2 Thbs1 Stab1 Liph Lxn Fgfbp3 Serpina10 Jchain Ppia Saa1 F…
0.000589457	89	282	1.506364181	GO:0035091 phosphatidylinositol binding	http://amigo.geneontology.org/amigo/term/GO:0035091	Hip1r Scin Dennd1c Anxa9 Gsdma Pitpna Sh3yl1 Gsdmd Svil Snx24 Pitpnm1 Esyt1 Gsn Itpr2 Thy1 Anxa2 Snx33 Snx2 Exoc1 Hip1 Itpr3 Aida Frmpd4 Snx21 Pard3b Tecpr1 Zfyve19 Gramd2 Plekhn1 Cyth3 Myo1g Twf2 Fgd2 Mreg Sh3pxd2b Akt1 Kcnq1 Plcd1 Ncf1 Pfn1 Myo1b Noxo1 Phlda1 Appl2 Hs1bp3 Pld2 Snx11 Pxdc1 Laptm4b Racgap1 Snx15 Mitd1 Pask Pik3c2b Mark1 Dab2ip Sdcbp2 Dapp1 Sdcbp Iqgap1 Sytl2 Btk Snx20 Myo1e Ccdc8…
0.000679031	295	1138	1.237282402	GO:0046983 protein dimerization activity	http://amigo.geneontology.org/amigo/term/GO:0046983	Bax Bcl2l1 Trim27 Ddit3 Bok Trim30a Mcl1 Trim14 Trim30b Trim12c Trim30d Bak1 Trim5 Trim12a Trim6 Bcl2a1b Bcl2a1d Bcl2a1a Hip1r Stat3 Actn1 Tcf3 Rrm2 Nos2 Hes1 Map3k12 Ldb1 Nr4a2 Tesc Ano1 Nectin1 Heyl Gdf15 Abcg5 Hesx1 Atf4 Pirb Nectin2 Nr6a1 Syndig1 Pdxp Cav2 Tfe3 Mnt Tpd52l1 Pdgfb S100a6 Itga3 Akt1 Prkra Qtrt1 Apoe Taf6l Hspb1 Hmox1 Pafah1b3 Mef2c Kit Cd247 Slc4a1 Id3 Csf1 Cybb H3f3b Ikzf3 Stk4…
0.000732794	18	33	2.603440444	GO:0004520 endodeoxyribonuclease activity	http://amigo.geneontology.org/amigo/term/GO:0004520	Dnase2a Dnase1l1 Dnase1l2 Mus81 Dnase1l3 Zranb3 Exo1 Exog Zgrf1 Slx1b Endov Ercc1 Rad50 Fen1 Aplf Apex1 Rbbp8 Xrcc1
0.000732827	45	120	1.789865305	GO:0003697 single-stranded DNA binding	http://amigo.geneontology.org/amigo/term/GO:0003697	Mcm2 Ercc1 Mcm5 Ctc1 Mcm4 Mcm6 Rad51 Mcm7 Xpc Rbbp8 Mcm3 Stn1 Swsap1 Rad51b Alyref Smc2 Hmces Neil3 Trex1 Top3a Ten1 Polr2h Sub1 Msh2 Ighmbp2 Samhd1 Rad54l Rpa2 Rad18 Rad51ap1 Blm Nol12 Recql4 Ddx11 Zranb3 Mms22l Hnrnpa1 Rexo4 Trp53 Jchain Ssbp4 Pms2 Smug1 Anxa1 Fam111a
0.00080467	121	411	1.40518217	GO:0004712 protein serine/threonine/tyrosine kinase activity	http://amigo.geneontology.org/amigo/term/GO:0004712	Sbk2 Ttk Fer Lck Mapk7 Tnk1 Akt1 Axl Hck Ddr1 Rps6ka1 Map3k20 Matk Ripk4 Kit Ephb3 Epha2 Cdk4 Cdk9 Lrrk1 Mapkapk2 Stk4 Ksr1 Akt3 Frk Fyn Cdk1 Cdk17 Stk10 Itk Limk2 Pik3cg Aurkb Prkch Vrk1 Cdc42bpb Mak Riok1 Syk Plk2 Prkcd Pbk Ripk3 Csnk1e Ciita Tnk2 Map3k12 Rps6ka2 Pkmyt1 Stk38 Pim1 Eif2ak2 Map3k8 Pkdcc Pdgfrb Chka Cdk2 Phkg1 Plk4 Stk17b Zap70 Pask Mark1 Ddr2 Nek6 Prkcq Mastl Pkn3 Stk39 Aurka Src…
0.000834327	8	9	4.242643686	GO:0090554 phosphatidylcholine floppase activity	http://amigo.geneontology.org/amigo/term/GO:0090554	Abca1 Abcb1b Abca7 Abcb4 Abcg1 Atp10a Atp8b1 Atp8b2
0.000852275	9	11	3.905160666	GO:0005035 death receptor activity	http://amigo.geneontology.org/amigo/term/GO:0005035	Tnfrsf11a Tnfrsf1b Tnfrsf1a Nradd Tnfrsf23 Tnfrsf4 Eda2r Tnfrsf18 Tnfrsf10b
0.000927596	50	139	1.716897175	GO:0019838 growth factor binding	http://amigo.geneontology.org/amigo/term/GO:0019838	Il9r Igfbp6 Pdgfrb Fibp Il1r1 Il1r2 Il2ra Il1rn Il6ra Fgfr1 Tgfbr2 Nradd Igfbp2 Fgfbp3 Nrros Il2rb Wfikkn1 Tgfbr3l Pdgfb Acvrl1 Col6a1 Col1a1 Epha2 Itgb3 Itgb4 Tgfb3 Nkd2 Osmr Twsg1 Ltbp3 Pdgfa Col3a1 Col5a1 Itga6 Sdcbp Col1a2 Fgfr2 Srpx2 Col4a1 Il10ra Thbs1 S100a13 Cd109 Trim16 Sort1 Il2rg Shc1 Hap1 Cxcl13 Pdxp
0.001039526	17	31	2.617437436	GO:0043236 laminin binding	http://amigo.geneontology.org/amigo/term/GO:0043236	Itgb1 Adgrg6 Dag1 Lgals1 Nid1 Itga7 Ssc5d Itga3 Bcam Itga2 Pxdn Ctss Thbs1 Lgals3 Lypd3 Tinagl1 Plekha2
0.001206469	73	226	1.541712888	GO:0019902 phosphatase binding	http://amigo.geneontology.org/amigo/term/GO:0019902	Ctnnb1 Smtnl1 Strn4 Ppp1r3f Smtnl2 Sh2d4a Sh3rf2 Cttnbp2nl Ppp1r3c Ppp1r15a Lck Dlg3 Gtf2f1 Stat3 Kcnq1 Rack1 Pdlim4 Sh3yl1 Dlg4 Kat2a Cep192 Dab2ip Traf2 Nfatc2 Slc9a1 Rpa2 Anapc4 Ppp1r35 Iqgap1 Ctsc Sytl2 Mvp Eif4ebp1 Eif2ak3 Jak3 Cdh5 Csk Ppp1r18 Ppp1r32 Ppp1r9b Csrnp2 Tprn Lgals3 Ppp1r36 Kcnn4 Skap1 Trp53 Rcan3 Sphk1 Mapk3 Fer Syk Cd300a Sirpa Cadm4 Grb2 Lilrb4a Akt1 Sh3gl1 Cd33 Nol3 Fcrls Pe…
0.001206469	24	52	2.202911145	GO:0071889 14-3-3 protein binding	http://amigo.geneontology.org/amigo/term/GO:0071889	Ddit4 Zfp36 Akt1 Tmcc3 Zfp36l1 Hdac7 Dab2ip Tbc1d22a Foxk1 Arrb2 Ywhaq Ksr1 H2-M3 H2-M2 H2-Q4 Cdk5rap2 H2-T22 H2-K1 H2-T23 H2-Q10 H2-Q6 H2-D1 H2-Q1 H2-Q2
0.00154083	16	29	2.633365047	GO:0042608 T cell receptor binding	http://amigo.geneontology.org/amigo/term/GO:0042608	Lck Eps8l1 Dock2 Mr1 H2-M3 H2-M2 Fyn H2-Q4 H2-T22 H2-K1 H2-T23 H2-Q10 H2-Q6 H2-D1 H2-Q1 H2-Q2
0.001678729	95	314	1.444052688	GO:0051020 GTPase binding	http://amigo.geneontology.org/amigo/term/GO:0051020	Dock2 Rin1 Rabgef1 Kntc1 Rinl Rassf1 Srgap1 Diaph1 Rtkn Nxt1 Rgl3 Gas8 Bicdl2 Fer Myo9b Lsm2 Evi5l Abca1 Tnfaip1 Cdc42bpb Rhobtb3 Lcp1 Diaph3 Fmnl3 Ralbp1 Plce1 Pde6d Mlph Rassf5 Optn Pkn3 Sike1 Aimp1 Arhgef2 Rragd C9orf72 Dock7 Rragc Sytl1 Gnb1 Dvl1 Gnb2 Arhgdib Cyfip1 Iqgap1 Sytl2 Kctd13 Was Pak3 Flna Tnpo2 Diaph2 Tmem127 Becn1 Rusc2 Fmnl2 Sh3bp4 Micall2 Noxa1 Inf2 Ranbp17 Rcc2 Rragb Sgsm1 Sgsm…
0.001751331	51	146	1.667271791	GO:0070851 growth factor receptor binding	http://amigo.geneontology.org/amigo/term/GO:0070851	Il12rb1 Pgf Il27ra Vegfb Src Areg Tgfa Fgf16 Pdgfd Cadm4 Il6 Myd88 Cd300lf Fer Pdgfb Itga5 Ncstn Fyn Itgb3 Erap1 Pibf1 Trip6 Pdgfrb Ptprj Pdgfa Il1r1 Dab2ip Il1rn Il1b Il1a Il6ra Artn Pycard Cdh5 Fam83b Ccdc88a Snx2 Lyn Tlr9 Adam17 Grb2 Cd2ap Sdcbp Il11 Gata3 Vav3 Irak4 Grem1 Pigr Shc1 Ticam2
0.001892172	68	210	1.545534486	GO:0019887 protein kinase regulator activity	http://amigo.geneontology.org/amigo/term/GO:0019887	Ccne1 Dbf4 Prkar2b Mob3a Rplp1 Fam20a Incenp Ccnj Mob2 Prkar1b Tpx2 Ccna2 Ccnl1 Cks1b Prkag2 Ccng2 Ccnb2 Cnppd1 Prkrip1 Ccnb1 Camk2n1 Inka2 Camk2n2 Ccnf Cdkn2b Itprip Lgals9 Tgfb1 Hspb1 Tcf3 Cdkn1a Bmp2 Ngf Tgfa Ncapg2 Cdkn2a Bmpr1b Grem1 Daxx Pkib Rack1 Mbip Mnat1 Nckap1l Mlst8 Afap1l2 Agap2 Dab2ip Tesc Areg Iqgap1 Gas6 Ltf Trib1 Trib3 Npm1 Cdkn2d Map3k12 Casp3 Rac2 Nos2 Pim1 P2rx7 Mt3 Ccl5 Irgm…
0.001899552	14	24	2.784234919	GO:0046979 TAP2 binding	http://amigo.geneontology.org/amigo/term/GO:0046979	Tapbp Tap1 H2-M3 H2-M2 Tap2 H2-Q4 H2-T22 H2-K1 H2-T23 H2-Q10 H2-Q6 H2-D1 H2-Q1 H2-Q2
0.002118282	12	19	3.014509988	GO:0004435 phosphatidylinositol phospholipase C activity	http://amigo.geneontology.org/amigo/term/GO:0004435	Plcg2 Plcd1 Plcd3 Plcb3 Plce1 Plcd4 Plch1 Plcb4 Plcb2 Gdpd5 Ccr1 Ccl5
0.002118282	12	19	3.014509988	GO:0004629 phospholipase C activity	http://amigo.geneontology.org/amigo/term/GO:0004629	Plcg2 Plcd1 Plcd3 Plcb3 Plce1 Plcd4 Plch1 Plcb4 Plcb2 Gdpd5 Ccr1 Ccl5
0.002181773	6	6	4.772974147	GO:0001609 G protein-coupled adenosine receptor activity	http://amigo.geneontology.org/amigo/term/GO:0001609	Adora2a Adora1 Adora3 Adora2b P2ry12 Oxgr1
0.002181773	6	6	4.772974147	GO:0031726 CCR1 chemokine receptor binding	http://amigo.geneontology.org/amigo/term/GO:0031726	Ccl5 Ccl7 Ccl3 Ccl6 Ccl4 Ccl9
0.002303374	9	12	3.57973061	GO:0005522 profilin binding	http://amigo.geneontology.org/amigo/term/GO:0005522	Evl Enah Vasp Diaph1 Rhoq Cttn Actg1 Dbn1 Cyfip1
0.002303374	9	12	3.57973061	GO:0048407 platelet-derived growth factor binding	http://amigo.geneontology.org/amigo/term/GO:0048407	Pdgfrb Pdgfb Col6a1 Col1a1 Pdgfa Col3a1 Col5a1 Col1a2 Col4a1
0.002444786	22	48	2.187613151	GO:0032813 tumor necrosis factor receptor superfamily binding	http://amigo.geneontology.org/amigo/term/GO:0032813	Nol3 Tnf Traf5 Traf1 Traf2 Ngf Siva1 Ntf5 Tmbim1 Tnfsfm13 Ltb Stat1 Dab2ip Tnfsf8 Tnfsf13b Casp3 Tradd Bex3 Tnfsf12 Erap1 Nucb2 Prdm4
0.002761273	34	88	1.844103648	GO:0008081 phosphoric diester hydrolase activity	http://amigo.geneontology.org/amigo/term/GO:0008081	Plcg2 Gdpd5 Pde1c Cnp Plcd1 Gdpd2 Pde7b Plcd3 Pde8b Pde1b Pde10a Plcb3 Plce1 Plcd4 Pde4b Smpdl3b Pde4a Apex1 Plch1 Plcb4 Plcb2 Pde3a Napepld Gdpd1 Pde7a Smpd5 Pld2 Hmox1 Ccr1 Gnb1 Ccl5 Pld3 Pde6d Pld4
0.002822026	7	8	4.176352379	GO:0005031 tumor necrosis factor-activated receptor activity	http://amigo.geneontology.org/amigo/term/GO:0005031	Tnfrsf11a Tnfrsf1b Tnfrsf1a Tnfrsf23 Tnfrsf4 Eda2r Tnfrsf18
0.002841599	11	17	3.088395036	GO:0016004 phospholipase activator activity	http://amigo.geneontology.org/amigo/term/GO:0016004	Apoc2 Lck Fyn Src Stx4a Btk Casp3 Ccl3 Ccl8 Ccl5 Ccl12
0.002983504	85	280	1.44893858	GO:0031267 small GTPase binding	http://amigo.geneontology.org/amigo/term/GO:0031267	Dock2 Rin1 Rabgef1 Kntc1 Rinl Rassf1 Srgap1 Diaph1 Rtkn Nxt1 Rgl3 Gas8 Bicdl2 Fer Myo9b Lsm2 Evi5l Abca1 Tnfaip1 Cdc42bpb Rhobtb3 Diaph3 Fmnl3 Ralbp1 Plce1 Pde6d Mlph Rassf5 Optn Pkn3 Sike1 Arhgef2 C9orf72 Dock7 Sytl1 Dvl1 Arhgdib Cyfip1 Iqgap1 Sytl2 Kctd13 Was Flna Tnpo2 Diaph2 Tmem127 Rusc2 Fmnl2 Sh3bp4 Micall2 Noxa1 Inf2 Ranbp17 Rcc2 Sgsm1 Sgsm3 Cdc42ep2 Sorl1 Cdc42se2 Tbc1d30 Sytl5 Unc13d Cdc…
0.002988756	93	312	1.422713448	GO:0001664 G protein-coupled receptor binding	http://amigo.geneontology.org/amigo/term/GO:0001664	Wnt9a Ccl3 Homer3 Ccl24 Aplp1 Ccl8 Wnt9b Cxcl16 Ccl6 Ccl4 Ccl9 Ccl11 Dvl2 Edn1 Wnt7b Clic6 Wnt10b Cxcl13 Grk2 Ccl20 Wnt10a Marco Xcl1 Edn3 Dvl1 Cxcl5 Pf4 Cxcl3 Cxcl1 Cxcl9 Wnt7a Adm Cx3cl1 Ccl22 Ccl17 Gnai2 Rtp4 Rnf43 Gna15 Cxcl10 Ccl5 Ccl12 Ccl7 Ccl2 Wnt4 Gnaz Grk3 S100a14 Defb1 Penk Reep1 Sag Cxcl2 Arrb2 Ccl19 Rala Avpr1a Adora2a Itgb4 Dlg4 Bdkrb2 C3 Sdcbp Uchl1 Flna Tyk2 Adra2a Apln Sct Ppp1r9…
0.002988756	14	25	2.672865522	GO:0046977 TAP binding	http://amigo.geneontology.org/amigo/term/GO:0046977	Tap2 Tap1 Tapbp H2-M3 H2-M2 H2-Q4 H2-T22 H2-K1 H2-T23 H2-Q10 H2-Q6 H2-D1 H2-Q1 H2-Q2
0.002988756	14	25	2.672865522	GO:0046978 TAP1 binding	http://amigo.geneontology.org/amigo/term/GO:0046978	Tap2 Tap1 Tapbp H2-M3 H2-M2 H2-Q4 H2-T22 H2-K1 H2-T23 H2-Q10 H2-Q6 H2-D1 H2-Q1 H2-Q2
0.002994408	50	146	1.634580187	GO:0044325 transmembrane transporter binding	http://amigo.geneontology.org/amigo/term/GO:0044325	Scn1b Pacs1 Lrrc26 Kcnab1 Pde4b Kcnab2 Tcaf2 Stac Kcne3 Cbarp Tcaf1 S100a10 Cav3 Calm1 Actn3 Ctnnb1 Kcnq1 Actn1 Ywhah Diaph1 Cabp4 Kcnip2 Src Itpr2 Flna Cdh5 Panx1 Kcnc2 Calm2 Ppp1r9b Bag2 Lyn Gpd1l Actn2 Camk2d Bak1 Ywhaq Slc5a3 Mpp2 Fyn Fkbp1b Tspo Sh3gl1 Hap1 Stx1a Vamp2 Fgf12 Pycard Cdk5rap2 Fxyd1
0.003305902	36	96	1.789865305	GO:0004620 phospholipase activity	http://amigo.geneontology.org/amigo/term/GO:0004620	Plcg2 Pnpla7 Gdpd1 Plcd1 Plcd3 Plcb3 Plce1 Plcd4 Pla2g2e Plb1 Plbd2 Pla2g15 Abhd12 Lipc Pla2g4c Plch1 Plcb4 Plcb2 Abhd4 Liph Napepld Pla2g4a Ddhd2 Smpd5 Pld2 Abhd6 Hmox1 Pla2g7 Pnpla2 Lypla2 Smpdl3b Gdpd5 Ccr1 Ccl5 Pld3 Pld4
0.003570388	12	20	2.863784488	GO:0008525 phosphatidylcholine transporter activity	http://amigo.geneontology.org/amigo/term/GO:0008525	Abca1 Pltp Pitpna Pitpnm1 Abcb1b Abca7 Abcb4 Abcg1 Atp10a Atp8b1 Atp10b Atp8b2
0.003570388	12	20	2.863784488	GO:0023023 MHC protein complex binding	http://amigo.geneontology.org/amigo/term/GO:0023023	H2-Aa H2-DMb2 B2m H2-Ab1 Cd4 Cd74 H2-DMa Tapbpl Klrc1 Cd8a Pirb Pira2
0.003570388	12	20	2.863784488	GO:0060229 lipase activator activity	http://amigo.geneontology.org/amigo/term/GO:0060229	Apoc2 Lck Fyn Src Stx4a Btk Casp3 Ccl3 Ccl8 Gpihbp1 Ccl5 Ccl12
0.003712954	10	15	3.181982765	GO:0140328 floppase activity	http://amigo.geneontology.org/amigo/term/GO:0140328	Abca1 Abcb1b Abca7 Abcb4 Atp8b3 Abcg1 Atp10a Atp8a1 Atp8b1 Atp8b2
0.004288674	13	23	2.697767996	GO:0042610 CD8 receptor binding	http://amigo.geneontology.org/amigo/term/GO:0042610	Lck H2-M3 H2-M2 Fyn H2-Q4 H2-T22 H2-K1 H2-T23 H2-Q10 H2-Q6 H2-D1 H2-Q1 H2-Q2
0.00459564	196	745	1.255708635	GO:0008270 zinc ion binding	http://amigo.geneontology.org/amigo/term/GO:0008270	Crip1 Dhx58 Erap1 Litaf Ifih1 Qpctl Gch1 Ddx58 Adh7 Mt3 S100a6 Dnmt1 Ada Adam8 Smpdl3b Zpr1 Zfp385a Mmp11 Mmp14 S100a3 Timp1 Uhrf1 Rarg Dbf4 Top3a Car11 Myo9b Dtx2 Trim28 Nr1i3 Mmp8 Gata6 Pole Zmiz1 Zmat5 Apobec3 Cad Ehmt2 Zfp385c Gata2 Gata3 Brca1 Timp2 Mmp9 Mmp20 Mmp7 Tnfaip3 Sf3a2 Aebp1 Mmp28 Trim47 Trim27 Zfp346 Map3k1 Zswim8 Zdhhc20 Trim35 Bmp1 Mefv Adamts1 Nr4a1 Cd4 Mmp25 Snrpc Dtna Trim26 …
0.004900173	20	44	2.169533703	GO:0042169 SH2 domain binding	http://amigo.geneontology.org/amigo/term/GO:0042169	Afap1l2 Pag1 Syk Sh3pxd2b Lck Rack1 Src Ccdc88a Dag1 Lat2 Skap1 Blnk Nup62 Kit Fgfr1 Sh2b2 Siglecg Pirb Pira2 Adam10
0.004969836	9	13	3.304366717	GO:0016888 endodeoxyribonuclease activity producing 5-prime-phosphomonoesters	http://amigo.geneontology.org/amigo/term/GO:0016888	Dnase1l1 Dnase1l2 Dnase1l3 Exo1 Zgrf1 Slx1b Endov Fen1 Apex1
0.004969836	9	13	3.304366717	GO:0035325 Toll-like receptor binding	http://amigo.geneontology.org/amigo/term/GO:0035325	Myd88 Tlr1 Tlr6 Ly96 Tlr2 Tirap Unc93b1 S100a8 Syk
0.004969836	9	13	3.304366717	GO:0045236 CXCR chemokine receptor binding	http://amigo.geneontology.org/amigo/term/GO:0045236	Cxcl13 Cxcl5 Pf4 Cxcl3 Cxcl1 Cxcl9 Cxcl10 Cxcl2 Cx3cl1
0.005077508	18	38	2.260882491	GO:0016799 hydrolase activity hydrolyzing N-glycosyl compounds	http://amigo.geneontology.org/amigo/term/GO:0016799	Mutyh Ung Neil2 Smug1 Neil3 Man2a2 Adprh Il18rap Il1rl1 Il18r1 Il1r1 Pcna Bst1 Tlr13 Tlr4 Tlr1 Tlr6 Il1rl2
0.005077508	17	35	2.318301729	GO:0019956 chemokine binding	http://amigo.geneontology.org/amigo/term/GO:0019956	Ccr1 Itgb1 Cxcr2 Pdpn Ccr9 Ccr7 Ackr2 Cxcr6 Ccr2 Cxcr3 Cx3cr1 Ccr5 Itgb3 Itga4 Zfp36 Cxcr4 Plp2
0.005077508	17	35	2.318301729	GO:0030020 extracellular matrix structural constituent conferring tensile strength	http://amigo.geneontology.org/amigo/term/GO:0030020	Col4a1 Col6a1 Col18a1 Col1a1 Col5a3 Col6a2 Col11a2 Col3a1 Col5a1 Col11a1 Col24a1 Col15a1 Col1a2 Col4a2 Col12a1 Col10a1 Col8a1
0.005817351	28	71	1.882299664	GO:0005200 structural constituent of cytoskeleton	http://amigo.geneontology.org/amigo/term/GO:0005200	Tubb6 Tubb5 Tube1 Nefh Plec Tuba1b Des Vim Actb Tuba8 Tuba1c Tubg2 Tubb2b Tubb2a Tubb3 Actg1 Tuba1a Pls3 Krt16 Arpc5 Sptb Arpc3 Arpc1b Sptbn2 Arpc4 Odf2 Tpm1 Mybpc2
0.005980584	12	21	2.727413798	GO:0001614 purinergic nucleotide receptor activity	http://amigo.geneontology.org/amigo/term/GO:0001614	P2ry12 P2ry13 P2ry14 Gpr34 P2ry6 Gpr171 Ptafr Hcar2 P2rx6 P2rx7 P2rx4 P2ry10
0.005980584	12	21	2.727413798	GO:0016502 nucleotide receptor activity	http://amigo.geneontology.org/amigo/term/GO:0016502	P2ry12 P2ry13 P2ry14 Gpr34 P2ry6 Gpr171 Ptafr Hcar2 P2rx6 P2rx7 P2rx4 P2ry10
0.006483584	20	45	2.121321843	GO:0001046 core promoter sequence-specific DNA binding	http://amigo.geneontology.org/amigo/term/GO:0001046	Gtf2b Snapc3 Taf1c Ezh2 Gbx2 Cebpb Smarcb1 Zbtb17 Fos Rela Stat1 Foxp1 Smarca4 Ago1 Mmp12 Npm1 Trp53 H3f3b Myc Egr1
0.006553887	29	75	1.845550004	GO:0017022 myosin binding	http://amigo.geneontology.org/amigo/term/GO:0017022	Hap1 Llgl1 Mylk2 Cald1 Myl12b Axl Rab3b Rab11a Rab25 Rala Rab3d Nkd2 Gcsam Mlph Gsn Iqgap3 Coro1a Pycard Rab39b Kirrel Cxcr4 Gipc1 Myo19 Rab27a Stx1a Vamp2 Fus Fxyd1 Dmd
0.006667884	13	24	2.585360996	GO:0030881 beta-2-microglobulin binding	http://amigo.geneontology.org/amigo/term/GO:0030881	Hfe Mr1 H2-M3 H2-M2 H2-Q4 H2-T22 H2-K1 H2-T23 H2-Q10 H2-Q6 H2-D1 H2-Q1 H2-Q2
0.006899156	10	16	2.983108842	GO:0050135 NAD(P)+ nucleosidase activity	http://amigo.geneontology.org/amigo/term/GO:0050135	Il18rap Il1rl1 Il18r1 Il1r1 Bst1 Tlr13 Tlr4 Tlr1 Tlr6 Il1rl2
0.006899156	10	16	2.983108842	GO:0061809 NAD+ nucleotidase cyclic ADP-ribose generating	http://amigo.geneontology.org/amigo/term/GO:0061809	Il18rap Il1rl1 Il18r1 Il1r1 Bst1 Tlr13 Tlr4 Tlr1 Tlr6 Il1rl2
0.007266709	15	30	2.386487074	GO:0042605 peptide antigen binding	http://amigo.geneontology.org/amigo/term/GO:0042605	H2-M3 H2-Aa H2-K1 H2-Ab1 Tap2 Tap1 H2-M2 H2-Q4 H2-T22 H2-T23 H2-Q10 H2-Q6 H2-D1 H2-Q1 H2-Q2
0.007372009	5	5	4.772974147	GO:0004720 protein-lysine 6-oxidase activity	http://amigo.geneontology.org/amigo/term/GO:0004720	Loxl3 Lox Loxl4 Loxl2 Loxl1
0.007372009	5	5	4.772974147	GO:0071723 lipopeptide binding	http://amigo.geneontology.org/amigo/term/GO:0071723	Tlr1 Tlr6 Lbp Tlr2 Cd14
0.008026052	31	83	1.782677091	GO:0003725 double-stranded RNA binding	http://amigo.geneontology.org/amigo/term/GO:0003725	Oas1c Dhx58 Adarb1 Zfp346 Ifih1 Adar Oasl2 Oas3 Oas2 Ddx60 Prkrip1 Ddx58 Oasl1 Oas1a Oas1g Eif2ak2 Zbp1 Ilf2 Prkra Actn1 Tuba1b Vim Yrdc Tlr3 Rftn1 Tlr8 Ago1 Ago4 Tlr7 Eif4a1 Nlrp1a
0.008565022	20	46	2.075206151	GO:0043028 cysteine-type endopeptidase regulator activity involved in apoptotic process	http://amigo.geneontology.org/amigo/term/GO:0043028	Nol3 Birc5 Naip1 Birc2 Naip5 Naip6 Naip2 Apaf1 Bcl2a1d Rps6ka1 Rack1 Cd27 Gas6 Bcl2l1 Serpinb9b Ngf Bcl10 Mt3 Serpinb9 Tnfrsf10b
0.00904403	80	271	1.408996058	GO:0061134 peptidase regulator activity	http://amigo.geneontology.org/amigo/term/GO:0061134	Serpinf1 Timp1 Cstb Ube2z Nol3 Slpi Birc5 Wfdc2 Ube2o Serpinb9b Cast Naip1 Fetub Serping1 Serpine2 Serpini1 Pcolce Renbp Serpinb6b Wfdc12 Serpinb1a Serpinb9 Bst2 Lxn Birc2 Stfa2l1 Serpinb6a Serpina10 Serpina3f Serpina1a Cst7 Wfdc17 Naip5 Spint2 Naip6 Naip2 Serpinb1c Fbln1 Apaf1 Psme1 Fn1 Psme2b Psme2 Bcl2a1d Rps6ka1 Timp2 Vsir Rack1 Serpina3n Papln C3 Spint1 Cst3 Ngf Cd27 Gas6 Aplp2 Anxa2 Ltf Ser…
0.009808429	101	357	1.350337224	GO:0042578 phosphoric ester hydrolase activity	http://amigo.geneontology.org/amigo/term/GO:0042578	Plcg2 Gdpd5 Hddc2 Pde1c Cnp Ppp2cb Plcd1 Ptprs Eya2 Gdpd2 Pde7b Nt5c Plcd3 Pde8b Pde1b Synj2 Pde10a Impa2 Plcb3 Plce1 Ptprj Pfkfb4 Ptp4a1 Inpp1 Ptpn18 Plcd4 Ptprc Ptpn14 Pfkfb3 Cdc25b Dusp2 Lpin3 Samhd1 Ptpn22 Lrrc39 Pde4b Ptpn12 Ptp4a2 Smpdl3b Enoph1 Ppp4c Lhpp Ptpn7 Plpp5 Pde4a Ptpn9 Cdc25a Acpp Sgpp2 Ctdp1 Inpp5j Ssh3 Ptprh Pip4p1 Apex1 Plch1 Cdkn3 Dusp8 Ssh2 Tigar Dusp10 Plcb4 Plcb2 Plppr2 Pd…
0.009957384	51	158	1.540643554	GO:0008201 heparin binding	http://amigo.geneontology.org/amigo/term/GO:0008201	Smoc2 Col5a1 Adgrg1 Eva1c Prelp Slit3 Col5a3 Ptprs Ccdc80 Adamts1 Twsg1 Cfh Ptprc Postn Gpnmb Nav2 Apoe Aplp1 Ccl8 Fstl1 Thbs2 Efemp2 Vegfb Fn1 Serpine2 Selp Fbn1 Col11a1 Thbs3 Angptl3 Pf4 Pcolce Fgfr1 Aplp2 Lipc Ltf Cxcl10 Ccl7 Ccl2 Thbs1 Liph Lxn Fgfbp3 Serpina10 Saa1 Fgf12 Cxcl13 Ccl5 Adamtsl5 Ang Tmem184a
0.009988777	137	507	1.289738576	GO:0001228 DNA-binding transcription activator activity RNA polymerase II-specific	http://amigo.geneontology.org/amigo/term/GO:0001228	Grhl1 Grhl2 Ddit3 Tfcp2l1 Mecom Grhl3 Stox2 Atf5 Zscan2 Zfp750 Prdm16 Meis3 Atf4 Zfp553 Zfp319 Zfp358 Zfp473 Zfp668 Zfp52 Zfp786 Zfp580 Zfp658 Sox11 Zfp948 Zfp788 Sox4 Gm2004 Hoxb9 Egr3 Dmrt2 Arntl Jund Tfe3 Sox9 Foxn1 Spi1 Klf4 Elf3 Fosb Mef2c Pou2f2 Pax5 Gata2 Gata3 Nfe2l2 Fli1 Ikzf3 Tcf3 Patz1 Fos Nr4a1 Rela Prrx1 Lmx1a Nr4a2 Nfatc2 Creb3l4 Csrnp1 Heyl Hsf4 Scx Foxj1 Batf Six4 Gbx2 Mitf Rorb E…
0.01012088	13	25	2.481946557	GO:0001637 G protein-coupled chemoattractant receptor activity	http://amigo.geneontology.org/amigo/term/GO:0001637	Ccr1 Cxcr2 Ccr9 Ccr7 Gpr75 Ackr2 Cxcr6 Ccr2 Cxcr3 Cx3cr1 Ccr5 Gpr35 Cxcr4
0.01012088	13	25	2.481946557	GO:0004950 chemokine receptor activity	http://amigo.geneontology.org/amigo/term/GO:0004950	Ccr1 Cxcr2 Ccr9 Ccr7 Gpr75 Ackr2 Cxcr6 Ccr2 Cxcr3 Cx3cr1 Ccr5 Gpr35 Cxcr4
0.010419504	15	31	2.30950362	GO:0051019 mitogen-activated protein kinase binding	http://amigo.geneontology.org/amigo/term/GO:0051019	Mapkapk2 Tnip1 Mapkapk3 Mapk7 Ptprj Iqgap1 Gch1 Dusp10 Ptafr Arrb2 Prmt1 Dusp2 Mical2 Ptpn5 Plcb4
0.010731437	26	67	1.852198923	GO:0019210 kinase inhibitor activity	http://amigo.geneontology.org/amigo/term/GO:0019210	Prkar2b Prkar1b Prkrip1 Camk2n1 Inka2 Camk2n2 Cdkn2b Itprip Hspb1 Cdkn1a Socs1 Ncapg2 Cdkn2a Pkib Rack1 Mbip Wars Prkag2 Rhoh Tesc Trib1 Trib3 Npm1 Cdkn2d Casp3 Lilrb4a
0.011224204	138	513	1.283957958	GO:0001216 DNA-binding transcription activator activity	http://amigo.geneontology.org/amigo/term/GO:0001216	Grhl1 Grhl2 Ddit3 Tfcp2l1 Mecom Grhl3 Stox2 Atf5 Zscan2 Zfp750 Prdm16 Meis3 Atf4 Zfp553 Zfp319 Zfp358 Zfp473 Zfp668 Zfp52 Zfp786 Zfp580 Zfp658 Sox11 Zfp948 Zfp788 Sox4 Gm2004 Hoxb9 Egr3 Dmrt2 Arntl Jund Tfe3 Sox9 Foxn1 Spi1 Klf4 Elf3 Fosb Mef2c Pou2f2 Pax5 Gata2 Gata3 Nfe2l2 Fli1 Ikzf3 Tcf3 Patz1 Fos Nr4a1 Rela Prrx1 Lmx1a Nr4a2 Nfatc2 Creb3l4 Csrnp1 Heyl Hsf4 Scx Foxj1 Batf Six4 Gbx2 Mitf Rorb E…
0.011251853	42	125	1.603719313	GO:0017124 SH3 domain binding	http://amigo.geneontology.org/amigo/term/GO:0017124	Abi3 Evl Enah Synj2 Afap1l2 Vasp Hip1r Hcls1 Grik5 Adam19 Ncf1 Plscr3 Mical1 Sh3bp1 Dpysl3 Rad9a Inpp5d Enkur Dab2ip Sh2d2a Ptpn12 Was Sh3bgrl Pak3 Mvb12a Cd3e Sh3bgrl2 Inpp5j Noxa1 Sirpa Sh3kbp1 Elmo1 Crb3 Adam17 Adam10 Grb2 Cd2ap Wipf1 Ptpn22 Uvrag Lyn Sh3gl1
0.01180984	25	64	1.864443026	GO:0001786 phosphatidylserine binding	http://amigo.geneontology.org/amigo/term/GO:0001786	Anxa9 Gsdma Anxa6 Gsdmd Syt8 Anxa2 Dppa1 Syt11 Plekhn1 Scarb2 Mfge8 Trim72 Cd300lf Axl Appl2 Trem2 Mark1 Mme Sytl2 Gas6 Thbs1 Osbpl10 Cd300a Scarb1 Marcks
0.011920326	10	17	2.807631851	GO:0003953 NAD+ nucleosidase activity	http://amigo.geneontology.org/amigo/term/GO:0003953	Il18rap Il1rl1 Il18r1 Il1r1 Bst1 Tlr13 Tlr4 Tlr1 Tlr6 Il1rl2
0.013145187	8	12	3.181982765	GO:0097153 cysteine-type endopeptidase activity involved in apoptotic process	http://amigo.geneontology.org/amigo/term/GO:0097153	Casp14 Casp7 Casp12 Casp1 Casp2 Pycard Casp3 Casp4
0.013349014	26	68	1.824960703	GO:0035591 signaling adaptor activity	http://amigo.geneontology.org/amigo/term/GO:0035591	Sh2b2 Gnb4 Gnb1 Gnb2 Sh2b1 Tradd Gnb5 Ksr1 Stat3 Rack1 Afap1l2 Dab2ip Sla2 Iqgap1 Lat Grip1 Ldlrap1 Bank1 Stap2 Cdc42se2 Blnk Nup62 Grb2 Fcrls Akap12 Sh2d3c
0.013863495	56	180	1.48492529	GO:1901981 phosphatidylinositol phosphate binding	http://amigo.geneontology.org/amigo/term/GO:1901981	Hip1r Scin Dennd1c Anxa9 Gsdma Gsdmd Svil Snx24 Gsn Anxa2 Exoc1 Hip1 Frmpd4 Snx21 Tecpr1 Zfyve19 Gramd2 Plekhn1 Cyth3 Myo1g Twf2 Fgd2 Sh3pxd2b Akt1 Kcnq1 Plcd1 Pfn1 Myo1b Phlda1 Snx11 Laptm4b Racgap1 Mark1 Dab2ip Sdcbp2 Dapp1 Sdcbp Iqgap1 Sytl2 Btk Arap1 Rubcnl Atp13a2 Ldlrap1 Arhgap9 Plekha4 Phlda3 Zfyve1 Tpcn2 Actn2 Pla2g4a Ncf4 Sh3pxd2a Anxa8 Cfl1 Npm1
0.014717303	12	23	2.490247381	GO:0017116 single-stranded DNA helicase activity	http://amigo.geneontology.org/amigo/term/GO:0017116	Mcm2 Mcm5 Mcm4 Mcm6 Mcm7 Mcm3 Chtf18 Dscc1 Rad51 Rfc3 Polq Pif1
0.014724265	15	32	2.237331632	GO:0030332 cyclin binding	http://amigo.geneontology.org/amigo/term/GO:0030332	Cdk2 Ube2cbp Cdkn1a Crabp2 Cdk4 Tnfaip1 Cdk1 Rack1 Gps2 Fbxw7 Cdk6 Mdfic Ndc80 Ciz1 Herc6
0.015121622	145	547	1.265230807	GO:0140657 ATP-dependent activity	http://amigo.geneontology.org/amigo/term/GO:0140657	Tap1 Mcm2 Atp8b3 Kif20a Mcm5 Kif19a Kif11 Abca1 Myo1b Dnah1 Atp6v1e1 Acsl6 Myo1g Myo19 Atp6v1c2 Kif3c Abcc3 Kif2a Atp12a Atad2 Mcm4 Abcc5 Abcc1 Abcg1 Kifc5b Tap2 Acsl5 Atp10a Mcm6 Kif5c Rad51 Helz2 Kif2c Rad54l Abcb1b Mcm7 Blm Kif22 Acsl4 Smarca4 Myo1e Kif23 Acsbg1 Abcc4 Myo5c Rfc3 Atp2c2 Myo1d Fignl1 Abca7 Ddx11 Kif15 Atp8a1 Atp8b1 Atp1a3 Chd7 Kif14 Mcm3 Abcb4 Myo15 Ercc6l Kif18b Atp10b Rad51b H…
0.015908809	119	438	1.296766949	GO:0004674 protein serine/threonine kinase activity	http://amigo.geneontology.org/amigo/term/GO:0004674	Akt1 Mapk11 Acvrl1 Mapk7 Rps6ka1 Map3k20 Cdk4 Cdk9 Mapkapk2 Stk4 Akt3 Cdk1 Irak3 Limk2 Aurkb Prkch Vrk1 Cdc42bpb Mak Riok1 Plk2 Prkcd Csnk1e Amhr2 Map3k12 Rps6ka2 Pkmyt1 Stk38 Pim1 Eif2ak2 Grk2 Cdk2 Plk4 Stk17b Pask Mark1 Nek6 Prkcq Mastl Pkn3 Mylk2 Aurka Cdk5 Cdc7 Camkk2 Chek2 Camk1 Plk1 Pak3 Map3k21 Chek1 Ulk3 Tgfbr2 Mapkapk3 Tesk2 Brsk1 Melk Prkx Map4k1 Ttk Camk1d Cdk6 Ripk2 Grk3 Ikbke Mapk6 M…
0.015908809	81	281	1.375839523	GO:0030246 carbohydrate binding	http://amigo.geneontology.org/amigo/term/GO:0030246	Clec10a Lgals9 Pfkp Clec4n Selp Clec4e Clec4d Clec4b1 Clec4a2 Clec18a Cd207 Itln1 Ppp1r3f Mgl2 Asgr2 Clec4a3 Clec4a1 Ppp1r3c Lgals1 Mrc1 Siglece Siglecf Fbxo2 Cd24a Cntn1 Fbxo6 Hk2 Slc2a3 Cd33 Plod3 Prg4 Cd34 Hkdc1 Galnt10 Mrc2 Galnt16 Sftpd Crybg3 P3h3 Prps2 Hk3 Pam Sell Fcna Ly75 Cd93 Alpk1 Cd72 Man2b2 Clec5a Klrg1 Klrk1 Klrb1f Cd69 Clec2d Olr1 Clec2i Siglecg Nectin1 Loxl2 Colec12 Colec11 Hk1 G…
0.016207617	24	62	1.847602896	GO:0005080 protein kinase C binding	http://amigo.geneontology.org/amigo/term/GO:0005080	Rack1 Cavin3 Pkp2 Ywhag Hspb1 Flna Dact2 Dact3 Plek Top2a Hdac7 Twf2 Src Tirap Ccdc88a Prkd2 Prkcb Dsp Itgb3 Marcks Akt1 Akt3 Pld2 Pea15a
0.017083916	9	15	2.863784488	GO:1904680 peptide transmembrane transporter activity	http://amigo.geneontology.org/amigo/term/GO:1904680	Tap1 Abcc1 Tap2 Slc15a1 Cdh17 Disp1 Abcc5 Slc15a3 Abcc4
0.017483476	7	10	3.341081903	GO:0023026 MHC class II protein complex binding	http://amigo.geneontology.org/amigo/term/GO:0023026	H2-Aa H2-DMb2 B2m H2-Ab1 Cd4 Cd74 H2-DMa
0.017483476	7	10	3.341081903	GO:1990814 DNA/DNA annealing activity	http://amigo.geneontology.org/amigo/term/GO:1990814	Rad54l Blm Recql4 Zranb3 Trp53 Anxa1 Hnrnpa1
0.017979481	17	39	2.080527192	GO:0043548 phosphatidylinositol 3-kinase binding	http://amigo.geneontology.org/amigo/term/GO:0043548	Pik3ap1 Pik3ip1 Hcst Nlrc3 Lck Axl Pdgfrb Gsn Dab2ip Coro1a Fam83b Becn1 Calm1 Fyn Rasd2 Calm2 Tlr4
0.017979481	103	373	1.318006266	GO:0061629 RNA polymerase II-specific DNA-binding transcription factor binding	http://amigo.geneontology.org/amigo/term/GO:0061629	Nr4a1 Ankrd1 Nr4a2 Bcl10 Grip1 Smarce1 Commd7 Fam220a Ctnnb1 Bhlhe40 Bhlhe41 Gbx2 Asxl1 Zfpm1 Nr1h2 Tacc1 Smarcb1 Spi1 Daxx Klf4 Stat3 Hspb1 Mef2c Gata6 Gata2 Gata3 Nfe2l2 Cd34 Stk4 Ywhah Ahr Tcf3 Prmt2 Nfkbia Fos Med4 Hcls1 Ets2 Parp9 Rela Ldb1 Ddit3 Stat1 Prrx1 Pcna Src Gtf2b Zbtb8a Padi2 Smarcd3 Mad2l2 Actb Ddx54 Anxa4 Foxp1 Tgfb1i1 Tacc2 Smarca4 Trib1 Lmo2 Ctdp1 Apex1 Kdm1a Arid5a Nr0b2 Med30…
0.020282917	19	46	1.971445843	GO:0001784 phosphotyrosine residue binding	http://amigo.geneontology.org/amigo/term/GO:0001784	Samsn1 Shb Fgr Lck Hck Pfn1 Syk Zap70 Bcar3 Pik3r3 Ptpn5 Vav1 Plcg2 Ldlrap1 Shc1 Sh2d3c Grb2 Socs3 Mapk3
0.020282917	19	46	1.971445843	GO:0016504 peptidase activator activity	http://amigo.geneontology.org/amigo/term/GO:0016504	Pcolce Fbln1 Apaf1 Psme1 Fn1 Psme2b Psme2 Vsir Rack1 Prss22 Tank Ctsc Mmp25 Ngf Bcl10 Pycard Aph1b Nlrp1a Tnfrsf10b
0.020282917	15	33	2.169533703	GO:0043027 cysteine-type endopeptidase inhibitor activity involved in apoptotic process	http://amigo.geneontology.org/amigo/term/GO:0043027	Nol3 Birc5 Naip1 Birc2 Naip5 Naip6 Naip2 Bcl2a1d Rps6ka1 Cd27 Gas6 Bcl2l1 Serpinb9b Mt3 Serpinb9
0.020422982	92	329	1.334691859	GO:0044389 ubiquitin-like protein ligase binding	http://amigo.geneontology.org/amigo/term/GO:0044389	Nedd8 Ube2d1 Parp9 Traf5 Traf1 Traf2 Arrdc1 Ube2l6 Isg15 Txnip Trib1 Trib3 Axin2 Ckb Ube2c Tubb5 Daxx Prkar2b Ralb Trim28 Rala Brca1 Cd40 Patz1 Rtn4 Nfkbia Nkd2 Ankra2 Vcl Clu Laptm4b Fzd6 Tuba1b Cdkn1a Rela Smad7 Stat1 Ptprn Ube2t Nek6 Anapc2 Fbxw7 Bcl10 Laptm5 Tnfrsf1b Rpa2 Uchl1 Chek2 Rad18 Triobp Prr7 Becn1 Mid1 Smad6 Pml Apbb1 Bag4 Egr2 Kcnh2 Cul7 Wfs1 Stat2 Ddx58 Sh3kbp1 Ccnb1 Lyn Ikbke Cxc…
0.020707886	14	30	2.227387935	GO:0050699 WW domain binding	http://amigo.geneontology.org/amigo/term/GO:0050699	Tceal9 Tceal8 Tceal5 Tceal7 Trex1 Litaf Prrg4 Scnn1a Scnn1b Fam189b Pmepa1 Cdc25c Enah Shisa5
0.020707886	14	30	2.227387935	GO:0098918 structural constituent of synapse	http://amigo.geneontology.org/amigo/term/GO:0098918	Nefh Actb Bsn Actg1 Sptbn2 Dlg4 Pls3 Mpp2 Ctbp2 Dlg2 Actn1 Dlg3 Dlgap1 Git1
0.021021682	12	24	2.386487074	GO:0042625 ATPase-coupled ion transmembrane transporter activity	http://amigo.geneontology.org/amigo/term/GO:0042625	Atp6v1e1 Atp6v1c2 Atp6v1g3 Tcirg1 Atp6v1f Atp6v1b1 Atp6v0e Atp6v0a1 Atp6v1d Atp6v0d2 Atp6v0b Atp6v1h
0.021021682	12	24	2.386487074	GO:0044769 ATPase activity coupled to transmembrane movement of ions rotational mechanism	http://amigo.geneontology.org/amigo/term/GO:0044769	Atp6v1e1 Atp6v1c2 Atp6v1g3 Tcirg1 Atp6v1f Atp6v1b1 Atp6v0e Atp6v0a1 Atp6v1d Atp6v0d2 Atp6v0b Atp6v1h
0.021021682	12	24	2.386487074	GO:0046961 proton-transporting ATPase activity rotational mechanism	http://amigo.geneontology.org/amigo/term/GO:0046961	Atp6v1e1 Atp6v1c2 Atp6v1g3 Tcirg1 Atp6v1f Atp6v1b1 Atp6v0e Atp6v0a1 Atp6v1d Atp6v0d2 Atp6v0b Atp6v1h
0.022113936	6	8	3.57973061	GO:0043184 vascular endothelial growth factor receptor 2 binding	http://amigo.geneontology.org/amigo/term/GO:0043184	Cadm4 Itgb3 Dab2ip Cdh5 Ccdc88a Grem1
0.022113936	6	8	3.57973061	GO:0097493 structural molecule activity conferring elasticity	http://amigo.geneontology.org/amigo/term/GO:0097493	Emilin1 Ahnak Eln Emilin2 Efemp2 Mfap5
0.022366245	42	130	1.542037801	GO:0001221 transcription coregulator binding	http://amigo.geneontology.org/amigo/term/GO:0001221	Fam89b Vgll4 Gata6 Zbtb17 Cdk9 Ehmt2 Gata2 Ube2i Nfe2l2 Ahr Fos Tert Hes1 Rela Stat1 Nek6 Zbtb8a Smarcd3 Zbtb49 Ezh2 Tead2 Ctbp2 Pgr Smarca4 Lmo2 Rara Six1 Runx3 Rpl23 Ctnnb1 Gata3 Foxp1 Jund Klf4 Mafk Myc Wiz Nfkb1 Bsn Trp53 Trerf1 Hmga1b
0.023331841	8	13	2.93721486	GO:0045028 G protein-coupled purinergic nucleotide receptor activity	http://amigo.geneontology.org/amigo/term/GO:0045028	P2ry12 P2ry13 P2ry14 Gpr34 P2ry6 Gpr171 Ptafr P2ry10
0.023331841	8	13	2.93721486	GO:0051400 BH domain binding	http://amigo.geneontology.org/amigo/term/GO:0051400	Bax Bcl2l1 Rack1 Bok Mcl1 Bak1 Bik Irgm1
0.023809926	24	64	1.789865305	GO:0001540 amyloid-beta binding	http://amigo.geneontology.org/amigo/term/GO:0001540	Apoe Msr1 Itm2c Apbb1 Itga2 Fbxo2 Pirb Ager Clu Trem2 Cd74 Marco Tlr2 Cryab Ldlrap1 Tgfb2 Clstn1 Atp1a3 Sorl1 Scarb1 Lrp8 Ephb2 Fpr2 Cst3
0.024378202	148	568	1.243662278	GO:0030545 signaling receptor regulator activity	http://amigo.geneontology.org/amigo/term/GO:0030545	Wnt9a Ccl3 Sema6b Il16 Tgfb1 Il11 Pgf Ccl24 Ccl8 Ly6g6e Csf1 Wnt9b Tnfsfm13 Cxcl16 Ccl6 Ccl4 Ccl9 Ccl11 Edn1 Wnt7b Ly6f Ly6e Lynx1 Wnt10b Cxcl13 Tnf Il33 Vegfb Il6 Sema4c Ccl20 Wnt10a Xcl1 Lypd6b Il1rn Bmp2 Il1b Il1a Edn3 Ngf Artn Nppb Bmp3 Cxcl5 Pf4 Areg Cxcl3 Cxcl1 Cxcl9 Tgfa Wnt7a Gdf3 Sema4b Dkk3 Dkkl1 Fgf16 Gas6 Tnfsf13b Cx3cl1 Ccl22 Ccl17 Inha Mif Lif Sema3f Cxcl10 Ccl5 Ccl12 Ccl7 Ccl2 Wnt4…
0.024627789	16	37	2.06398882	GO:0005246 calcium channel regulator activity	http://amigo.geneontology.org/amigo/term/GO:0005246	Mcub Gem Stim1 Prkcb Calm1 Fkbp1b Cabp4 Tnni3 Calm2 Hpcal4 Cav3 Stx1a Pacsin3 Cacnb3 Gnb2 Cacnb2
0.024715789	41	127	1.540881418	GO:0047485 protein N-terminus binding	http://amigo.geneontology.org/amigo/term/GO:0047485	Calm1 Vwf Daxx Tgfb1 Pelp1 Mnat1 Tert Rela Kcnip2 Stxbp1 Sla2 Pias3 Sdcbp Rpa2 Smarca4 Smarcc1 Gadd45a Calm2 Smarce1 Sct Suv39h1 Birc2 Trp53 Alox5ap Ywhaq Lrp8 Hesx1 Arf6 Cdkn2a Npm1 Stx1a Rassf1 Dcn Clu Plec Dab2ip Sgf29 Tpm1 Tgfb2 Cdk5rap2 Id1
0.024748023	4	4	4.772974147	GO:0001875 lipopolysaccharide immune receptor activity	http://amigo.geneontology.org/amigo/term/GO:0001875	Ly96 Tlr4 Scarb1 Ptafr
0.024748023	19	47	1.929500187	GO:0001968 fibronectin binding	http://amigo.geneontology.org/amigo/term/GO:0001968	Itgb3 Igfbp6 Itgb1 Loxl3 Ccdc80 Ssc5d Lilrb4a Itga3 Fbln1 Fstl3 Itga4 Ctsk Mmp2 Ctss Thbs1 Mmp9 Ctsl Tnc Plekha2
0.024748023	4	4	4.772974147	GO:0034714 type III transforming growth factor beta receptor binding	http://amigo.geneontology.org/amigo/term/GO:0034714	Tgfb1 Tgfb2 Tgfb3 Tgfbr2
0.024748023	4	4	4.772974147	GO:0047696 beta-adrenergic receptor kinase activity	http://amigo.geneontology.org/amigo/term/GO:0047696	Grk5 Grk2 Grk3 Grk6
0.024748023	4	4	4.772974147	GO:0048248 CXCR3 chemokine receptor binding	http://amigo.geneontology.org/amigo/term/GO:0048248	Cxcl9 Cxcl10 Cxcl13 Pf4
0.024748023	4	4	4.772974147	GO:0070051 fibrinogen binding	http://amigo.geneontology.org/amigo/term/GO:0070051	Fbln1 Itgb3 Cdh5 Thbs1
0.025092021	54	178	1.447980921	GO:0002020 protease binding	http://amigo.geneontology.org/amigo/term/GO:0002020	Timp1 Nol3 Anxa9 Anxa2 Col1a1 Itga3 Vwf Cstb Adamts4 Adamtsl4 Timp2 Tnfaip3 Itgb3 Bdkrb2 Tnf Itgb1 Cd28 Col3a1 Fn1 Sell F3 Bcl10 Col1a2 Pycard Casp3 Panx1 Serpine1 Bank1 Ripk2 Ccbe1 Trp53 Flot1 Insl3 Kit Il1r1 Mif Mbp Sh3pxd2a Tnfrsf22 Serpinb9b Cast Tnfrsf10b Casp12 Lcn2 Cst3 Tnfrsf1a Stim1 Tnfrsf23 Serpinb6b Serpinb9 Cd177 Stfa2l1 Serpinb6a Flot2
0.025092021	157	608	1.232494969	GO:0003682 chromatin binding	http://amigo.geneontology.org/amigo/term/GO:0003682	Scmh1 Rec8 Trim28 Pcgf2 Hr Atad2 Hells Mbd6 Phf19 Smc2 Phc2 Lrwd1 Ncaph Sbno2 Kdm1a Zfp692 Wdhd1 Zfp750 Pclaf Tspyl2 Chd7 Tox Asxl1 Scml4 Lemd2 Ticrr Phf13 Kdm3a Npm1 Hmgn3 Cenps Tspyl3 Samd11 Mnt Rarg Klf4 Ercc1 Dnmt1 Cic Mef2c Gata6 Ttc5 Ctnnb1 Cdk9 Ehmt2 Gata2 Fli1 Cdc6 Cdk1 Tcf3 Patz1 Kat2a Fos Ajuba Grhl2 Hdac7 Kat5 Rela Hhex Ldb1 Cbx2 Notch1 Rad51 Nfatc2 Nfkb1 Gtf2b Ift74 Fosl2 Plac8 Ezh2 F…
0.025092021	5	6	3.977478456	GO:0030023 extracellular matrix constituent conferring elasticity	http://amigo.geneontology.org/amigo/term/GO:0030023	Emilin1 Eln Emilin2 Efemp2 Mfap5
0.025092021	5	6	3.977478456	GO:0043515 kinetochore binding	http://amigo.geneontology.org/amigo/term/GO:0043515	Cenph Spdl1 Mad1l1 Cenpe Ttk
0.025690959	9	16	2.684797958	GO:0004115 3-prime,5-prime-cyclic-AMP phosphodiesterase activity	http://amigo.geneontology.org/amigo/term/GO:0004115	Pde7b Pde8b Pde4b Pde4a Pde3a Pde7a Pde1c Pde1b Pde10a
0.025690959	9	16	2.684797958	GO:0005092 GDP-dissociation inhibitor activity	http://amigo.geneontology.org/amigo/term/GO:0005092	Arhgdia Arhgdib Arhgdig Sesn2 Ccdc88a Sh3bp4 Chml Ranbp1 Gpsm1
0.025690959	9	16	2.684797958	GO:0005172 vascular endothelial growth factor receptor binding	http://amigo.geneontology.org/amigo/term/GO:0005172	Pgf Vegfb Cadm4 Itgb3 Dab2ip Cdh5 Ccdc88a Cd2ap Grem1
0.025923701	14	31	2.155536712	GO:0071813 lipoprotein particle binding	http://amigo.geneontology.org/amigo/term/GO:0071813	Gpihbp1 Msr1 Scarb1 Apoe Pltp Trem2 Lrp8 Colec12 Thbs1 Stab1 Sorl1 Abca1 Lipc Lsr
0.025923701	14	31	2.155536712	GO:0071814 protein-lipid complex binding	http://amigo.geneontology.org/amigo/term/GO:0071814	Gpihbp1 Msr1 Scarb1 Apoe Pltp Trem2 Lrp8 Colec12 Thbs1 Stab1 Sorl1 Abca1 Lipc Lsr
0.025923701	40	124	1.53966908	GO:0099106 ion channel regulator activity	http://amigo.geneontology.org/amigo/term/GO:0099106	Scn1b Fgf12 Kcnip2 Lrrc26 Kcnab1 Mcub Gem Kcnab2 Kcnip4 Stim1 Kcne3 Rack1 Lynx1 Prkcb Calm1 Akt1 Stx1a Fxyd5 Ywhah Fkbp1b Stx8 Cabp4 Pias3 Flna Tnni3 Calm2 Fxyd1 Kcns1 Hpcal4 Gpd1l Fxyd3 Cav3 Fxyd6 Slc5a3 Pacsin3 Cacnb3 Prss30 Gnb2 Camk2d Cacnb2
0.027077324	42	132	1.518673592	GO:0016247 channel regulator activity	http://amigo.geneontology.org/amigo/term/GO:0016247	Scn1b Fgf12 Kcnip2 Lrrc26 Kcnab1 Mcub Gem Kcnab2 Kcnip4 Stim1 Kcne3 Rack1 Lynx1 Prkcb Calm1 Akt1 Stx1a Fxyd5 Ywhah Fkbp1b Stx8 Cabp4 Pias3 Flna Tnni3 Calm2 Fxyd1 Kcns1 Hpcal4 Gpd1l Fxyd3 Cav3 Fxyd6 Slc5a3 Pacsin3 Cacnb3 Prss30 Cnih2 Slc15a1 Gnb2 Camk2d Cacnb2
0.027077324	13	28	2.216023711	GO:0043325 phosphatidylinositol-3,4-bisphosphate binding	http://amigo.geneontology.org/amigo/term/GO:0043325	Hip1r Hip1 Myo1g Plekha2 Akt1 Ncf1 Plek Dapp1 Plekha4 Phlda3 Zfyve1 Sh3pxd2a Anxa8
0.027090905	54	179	1.439891642	GO:0019903 protein phosphatase binding	http://amigo.geneontology.org/amigo/term/GO:0019903	Ctnnb1 Smtnl1 Strn4 Ppp1r3f Smtnl2 Sh3rf2 Cttnbp2nl Ppp1r3c Ppp1r15a Lck Gtf2f1 Stat3 Kcnq1 Rack1 Pdlim4 Dlg4 Kat2a Dab2ip Traf2 Slc9a1 Rpa2 Anapc4 Iqgap1 Mvp Eif4ebp1 Eif2ak3 Jak3 Cdh5 Csk Ppp1r9b Lgals3 Kcnn4 Skap1 Trp53 Sphk1 Fer Sirpa Cadm4 Grb2 Lilrb4a Dlg3 Akt1 Cd33 Fcrls Pecam1 Vim Lmna Hsf4 Shc1 Dlg2 Cfl1 Pirb Pira2 Mastl
0.027747947	12	25	2.291027591	GO:0019957 C-C chemokine binding	http://amigo.geneontology.org/amigo/term/GO:0019957	Ccr1 Cxcr2 Ccr9 Ccr7 Ackr2 Cxcr6 Ccr2 Cxcr3 Cx3cr1 Ccr5 Zfp36 Cxcr4
0.027830091	11	22	2.386487074	GO:0050998 nitric-oxide synthase binding	http://amigo.geneontology.org/amigo/term/GO:0050998	Actb Camk2d Cav3 Cd74 Dmd Calm1 Ctnnb1 Nos2 Arg2 Nos3 Calm2
0.029516549	19	48	1.889302267	GO:0001223 transcription coactivator binding	http://amigo.geneontology.org/amigo/term/GO:0001223	Vgll4 Gata6 Zbtb17 Cdk9 Ahr Tert Rela Stat1 Zbtb8a Zbtb49 Tead2 Pgr Rara Six1 Rpl23 Gata2 Gata3 Nfkb1 Trerf1
0.02992024	23	62	1.770619442	GO:0004860 protein kinase inhibitor activity	http://amigo.geneontology.org/amigo/term/GO:0004860	Prkar2b Prkar1b Prkrip1 Camk2n1 Inka2 Camk2n2 Cdkn2b Itprip Hspb1 Cdkn1a Ncapg2 Cdkn2a Pkib Rack1 Mbip Prkag2 Tesc Trib1 Trib3 Npm1 Cdkn2d Casp3 Lilrb4a
0.030239688	7	11	3.037347185	GO:0001730 2-5-prime-oligoadenylate synthetase activity	http://amigo.geneontology.org/amigo/term/GO:0001730	Oasl2 Oas3 Oas2 Oas1a Oas1g Oas1c Oasl1
0.030239688	7	11	3.037347185	GO:0019855 calcium channel inhibitor activity	http://amigo.geneontology.org/amigo/term/GO:0019855	Mcub Calm1 Fkbp1b Tnni3 Calm2 Stx1a Pacsin3
0.031408478	44	141	1.489438741	GO:0004713 protein tyrosine kinase activity	http://amigo.geneontology.org/amigo/term/GO:0004713	Lck Fyn Syk Src Btk Lyn Fer Tnk1 Axl Hck Ddr1 Kit Ephb3 Epha2 Frk Itk Pdgfrb Zap70 Ddr2 Ephb2 Fgr Ephb4 Ephb6 Fgfr1 Tyk2 Csk Melk Fes Musk Clk2 Pkdcc Matk Prkcd Pbk Tnk2 Eif2ak2 Chka Fgfr2 Jak3 Tesk2 Ttk Ripk2 Epha3 Pkm
0.032917866	110	412	1.274337758	GO:0004842 ubiquitin-protein transferase activity	http://amigo.geneontology.org/amigo/term/GO:0004842	Rnf125 Kctd10 Uhrf1 Ube2c Dtx2 Trim28 Neurl1a Ube2g2 Ube2z Chfr Brca1 Tnfaip1 Ube2d1 Peli1 Ube2o Trim27 Mefv Trim26 Prpf19 Bard1 Ube2t Traf2 Ube2l6 Bspry Rnf19b Herc6 Fbxo17 Kctd13 Trim30a Rnf128 Ube2cbp Rnft2 Trim45 Rnf43 Trim59 Neurl1b Rnf39 Pml Trim3 Rnf144b Smurf1 Rnf122 Trim14 Dtx4 Dtx3 Trim62 Zfp598 Fbxo2 Trim72 Rnf31 Neurl3 Rnf150 Dtx3l Trim30b Fbxo6 Trim12c Birc2 Trim30d Sh3rf2 Ube2e2 Tri…
0.033233445	22	59	1.779753072	GO:0140678 molecular function inhibitor activity	http://amigo.geneontology.org/amigo/term/GO:0140678	Scn1b Smad7 Mcub Smad6 Id3 Rack1 Lynx1 Ddit3 Id1 Calm1 Daxx Fkbp1b Id4 Tnni3 Calm2 Nr0b2 Cav3 Stx1a Pacsin3 Slc15a1 Dbn1 Camk2d
0.034847494	14	32	2.088176189	GO:0046703 natural killer cell lectin-like receptor binding	http://amigo.geneontology.org/amigo/term/GO:0046703	Clec2d Clec2i H60c H2-M3 H2-M2 H2-Q4 H2-T22 H2-K1 H2-T23 H2-Q10 H2-Q6 H2-D1 H2-Q1 H2-Q2
0.035010051	25	70	1.704633624	GO:0003678 DNA helicase activity	http://amigo.geneontology.org/amigo/term/GO:0003678	Mcm2 Mcm5 Mcm4 Mcm6 Mcm7 Blm Ddx11 Mcm3 Chtf18 Rad50 Sub1 Dscc1 Ighmbp2 Rad51 Chd1l Rad54l Recql4 Rfc3 Polq Pif1 Chd7 Ercc6l Nav2 Gtf2f2 Anxa1
0.036504639	8	14	2.727413798	GO:0044548 S100 protein binding	http://amigo.geneontology.org/amigo/term/GO:0044548	S100a6 S100a11 Ager Iqgap1 Anxa2 S100a1 Kcnk3 Ahnak
0.036504639	8	14	2.727413798	GO:0070411 I-SMAD binding	http://amigo.geneontology.org/amigo/term/GO:0070411	Smad7 Smad9 Smad1 Smad6 Ctnnb1 Tgfb1i1 Smurf1 Axin2
0.036808432	13	29	2.139609101	GO:0009678 pyrophosphate hydrolysis-driven proton transmembrane transporter activity	http://amigo.geneontology.org/amigo/term/GO:0009678	Atp6v1e1 Atp6v1c2 Atp6v1g3 Tcirg1 Atp6v1f Atp6v1b1 Atp6v0e Atp6v0a1 Atp6v1d Atp12a Atp6v0d2 Atp6v0b Atp6v1h
0.037349806	39	123	1.513382047	GO:1990782 protein tyrosine kinase binding	http://amigo.geneontology.org/amigo/term/GO:1990782	Sh2b2 Shc2 Cd4 Sh2b1 Tradd Bank1 Shc1 Flt3l Fer Cdh1 Cd247 Rack1 Ptpn2 Tjp2 Pitpnm1 Itgb1 Ptpn14 Pcna Ptpn22 Artn Itgax Gas6 Cdh5 Csk Plcg2 Prr7 Ywhag Trp53 Blnk Trim6 Grb2 Trem2 Zpr1 Cadm4 Vim Anxa5 Cd2 Sirpa Sh2d3c
0.038351627	12	26	2.202911145	GO:0015026 coreceptor activity	http://amigo.geneontology.org/amigo/term/GO:0015026	Ramp2 Lrp5 Nradd Ramp1 Rgmb Rgma Cd4 Cxcr6 Cd8b1 Cd80 Pira2 Gfra4
0.038351627	12	26	2.202911145	GO:0035925 mRNA 3-prime-UTR AU-rich region binding	http://amigo.geneontology.org/amigo/term/GO:0035925	Hnrnpa0 Zfp36l1 Cpeb1 Apobec1 Zc3h12a Zfp36 Zfp36l2 Tia1 Exosc8 Elavl4 Nudt21 Mex3d
0.038351627	12	26	2.202911145	GO:0043274 phospholipase binding	http://amigo.geneontology.org/amigo/term/GO:0043274	Apoc2 Lck Fyn Syk Stxbp1 Src Was Btk Bank1 Blnk Lmnb1 Kat5
0.039719458	11	23	2.282726766	GO:0016493 C-C chemokine receptor activity	http://amigo.geneontology.org/amigo/term/GO:0016493	Ccr1 Cxcr2 Ccr9 Ccr7 Gpr75 Ackr2 Cxcr6 Ccr2 Cxcr3 Cx3cr1 Ccr5
0.039719458	10	20	2.386487074	GO:0030169 low-density lipoprotein particle binding	http://amigo.geneontology.org/amigo/term/GO:0030169	Msr1 Scarb1 Pltp Trem2 Colec12 Thbs1 Stab1 Sorl1 Lipc Lsr
0.039719458	10	20	2.386487074	GO:0035173 histone kinase activity	http://amigo.geneontology.org/amigo/term/GO:0035173	Aurkb Aurka Chek1 Prkaa1 Cdk1 Vrk1 Cdk2 Prkcb Rps6ka4 Pkm
0.039719458	22	60	1.750090521	GO:0045309 protein phosphorylated amino acid binding	http://amigo.geneontology.org/amigo/term/GO:0045309	Samsn1 Leo1 Shb Fgr Lck Hck Pfn1 Syk Zap70 Fbxw7 Bcar3 Pik3r3 Ptpn5 Vav1 Plcg2 Ldlrap1 Shc1 Sh2d3c Grb2 Socs3 Mapk3 Sirpa
0.040653069	28	82	1.62979605	GO:0097110 scaffold protein binding	http://amigo.geneontology.org/amigo/term/GO:0097110	Tcof1 Cd163 Kcnq1 Fyn Dlg4 Syk Krt18 Trem2 Phf6 Vim Src Itpr2 Panx1 Casp4 Plcg2 Kcnh2 Lyn Krt15 Dsp Cav2 Adcy5 Nos3 Grk2 Casp1 P2rx7 Trem1 Krt8 Mapk3
0.041423324	6	9	3.181982765	GO:0010997 anaphase-promoting complex binding	http://amigo.geneontology.org/amigo/term/GO:0010997	Cdc20 Fzr1 Clspn Fbxo5 Plk1 Ccnf
0.041423324	39	124	1.501177353	GO:0019209 kinase activator activity	http://amigo.geneontology.org/amigo/term/GO:0019209	Dbf4 Mob3a Rplp1 Fam20a Incenp Mob2 Tpx2 Cks1b Bcl10 Lgals9 Tgfb1 Tcf3 Bmp2 Ngf Tgfa Bmpr1b Grem1 Daxx Mnat1 Nckap1l Cdkn1a Trem2 Mlst8 Afap1l2 Agap2 Dab2ip Prkag2 Areg Iqgap1 Gas6 Ltf Ccnb1 Map3k12 Pim1 P2rx7 Mt3 Ccl5 Irgm1 Cd24a
0.041423324	6	9	3.181982765	GO:0030957 Tat protein binding	http://amigo.geneontology.org/amigo/term/GO:0030957	Smarcb1 Actb Smarca4 Ctdp1 Mdfic Npm1
0.041581075	114	433	1.256625988	GO:0019787 ubiquitin-like protein transferase activity	http://amigo.geneontology.org/amigo/term/GO:0019787	Rnf125 Kctd10 Uhrf1 Ube2c Dtx2 Trim28 Neurl1a Ube2g2 Ube2z Chfr Ube2i Brca1 Tnfaip1 Ube2d1 Peli1 Ube2o Trim27 Mefv Trim26 Prpf19 Bard1 Ube2t Traf2 Ube2l6 Pias3 Bspry Rnf19b Herc6 Fbxo17 Kctd13 Trim30a Rnf128 Ube2cbp Rnft2 Trim45 Rnf43 Trim59 Neurl1b Rnf39 Pml Trim3 Rnf144b Smurf1 Rnf122 Trim14 Dtx4 Dtx3 Trim62 Zfp598 Fbxo2 Trim72 Rnf31 Neurl3 Rnf150 Dtx3l Trim30b Fbxo6 Trim12c Birc2 Trim30d Sh3rf…
0.044717468	19	50	1.813730176	GO:0019894 kinesin binding	http://amigo.geneontology.org/amigo/term/GO:0019894	Tor1b Klc3 Ap1ar Dlg4 Ktn1 Nek6 Fam83d Lrp8 Plekhm2 Actb Dcdc2a Prc1 Clstn1 Kif18b Arhgef10 Nup62 Shtn1 Jakmip1 Kif3c
0.045885986	37	117	1.509402081	GO:0030295 protein kinase activator activity	http://amigo.geneontology.org/amigo/term/GO:0030295	Dbf4 Mob3a Rplp1 Fam20a Incenp Mob2 Tpx2 Cks1b Lgals9 Tgfb1 Tcf3 Bmp2 Ngf Tgfa Bmpr1b Grem1 Daxx Mnat1 Nckap1l Cdkn1a Mlst8 Afap1l2 Agap2 Dab2ip Prkag2 Areg Iqgap1 Gas6 Ltf Ccnb1 Map3k12 Pim1 P2rx7 Mt3 Ccl5 Irgm1 Cd24a
0.046070391	123	473	1.241175095	GO:0003712 transcription coregulator activity	http://amigo.geneontology.org/amigo/term/GO:0003712	Smarcb1 Mpnd Taf6l Trim28 Ctnnb1 Zmiz1 Fhl2 Taf15 Med10 Hr Med4 Ajuba Sub1 Parp9 Akirin1 Gps2 Lpxn Dpf2 Kat5 Lpin3 Pias3 Bcl10 Smarcd3 Dpf1 Tgfb1i1 Fus Fbxl19 Sin3b Maml2 Pou2af1 Irf2bpl Parp14 Zxdc Sirt6 Tle6 Tle2 Kctd1 Nr0b2 Med30 Taf5l Prdm16 Bend6 Irf2bp1 Basp1 Cited1 Irf2bp2 Kdm3a Pprc1 Mta3 Lmcd1 Cdyl Maml3 Trerf1 Mta2 Hmga1b Gmnn Irf4 Hdac7 Ankrd1 Notch1 Ezh2 Ctbp2 Trib3 Wnt4 Foxp3 Asxl1 P…
0.047308847	71	254	1.334177813	GO:0003713 transcription coactivator activity	http://amigo.geneontology.org/amigo/term/GO:0003713	Smarcb1 Mpnd Taf6l Ctnnb1 Zmiz1 Sub1 Lpin3 Bcl10 Maml2 Pou2af1 Taf5l Cited1 Pprc1 Mta3 Maml3 Mta2 Trim28 Irf4 Gps2 Kat5 Notch1 Prdm16 Asxl1 Pbxip1 Actn2 Bcl3 Pdlim1 Hmga1b Daxx Actn1 Brca1 Prmt2 Kat2a Trim27 Mak Med4 Ankrd1 Trim8 Helz2 Xpc Nupr1 Tgfb1i1 Fus Trim21 Rbpms Arl2bp Smarca4 Lmo2 Zxdc Apex1 Kdm1a Bcl9 Med30 Ss18l1 Trim14 Trim62 Usp22 Prkcb Npm1 Birc2 Tacc1 Ctbp2 Smarcd3 Trim30a Pkm Pml …
0.047308847	89	329	1.291169298	GO:0106310 protein serine kinase activity	http://amigo.geneontology.org/amigo/term/GO:0106310	Mapk7 Akt1 Rps6ka1 Map3k20 Ripk4 Cdk4 Cdk9 Lrrk1 Mapkapk2 Stk4 Ksr1 Akt3 Cdk1 Cdk17 Stk10 Limk2 Pik3cg Aurkb Prkch Vrk1 Cdc42bpb Mak Riok1 Plk2 Prkcd Pbk Ripk3 Csnk1e Ciita Map3k12 Rps6ka2 Pkmyt1 Stk38 Pim1 Eif2ak2 Map3k8 Cdk2 Phkg1 Plk4 Stk17b Pask Mark1 Nek6 Prkcq Mastl Pkn3 Stk39 Aurka Dclk1 Cdk5 Cdc7 Camkk2 Chek2 Camk1 Sbk2 Plk1 Cask Pak3 Map3k21 Chek1 Ulk3 Mapkapk3 Tesk2 Brsk1 Melk Prkx Map4…
0.04820831	16	40	1.909189659	GO:0098631 cell adhesion mediator activity	http://amigo.geneontology.org/amigo/term/GO:0098631	Bcam Nrcam Emb Itgb1 Nfasc Dscaml1 Nexn Epcam Cntn1 Cxadr Igsf9 Itga2 Emilin1 Itga11 Cd200r1 Sirpa
0.048971729	20	54	1.767768203	GO:0043394 proteoglycan binding	http://amigo.geneontology.org/amigo/term/GO:0043394	Fn1 Sdcbp Apoe Ptprc Col5a3 Nid1 Ctsb Col5a1 Ctsk Tnc Gpnmb Hpse Ctss Atp1a3 Ctsl Cfh Fcna Lipc Ptprs Grem1
0.051748649	7	12	2.784234919	GO:0070513 death domain binding	http://amigo.geneontology.org/amigo/term/GO:0070513	Dap Bax Bcl2l1 Rack1 Tradd Mcl1 Irgm1
0.053411169	27	80	1.610878775	GO:0043621 protein self-association	http://amigo.geneontology.org/amigo/term/GO:0043621	Zfyve27 Dvl2 Plec Smtnl1 Tmem43 Id1 Samd11 Fhod1 Plscr3 Tnfaip3 Rsad2 Card9 Bcl10 Slc2a1 Foxp1 Ctsc Myd88 Eml4 Card11 Trp53 Eml3 Ldb1 Ctsb Cd2 Ccl5 Eml2 Nlrp1a
0.05388936	134	523	1.22290351	GO:0030546 signaling receptor activator activity	http://amigo.geneontology.org/amigo/term/GO:0030546	Wnt9a Ccl3 Sema6b Il16 Tgfb1 Il11 Pgf Ccl24 Ccl8 Ly6g6e Csf1 Wnt9b Tnfsfm13 Cxcl16 Ccl6 Ccl4 Ccl9 Ccl11 Edn1 Wnt7b Wnt10b Cxcl13 Tnf Il33 Vegfb Il6 Sema4c Ccl20 Wnt10a Xcl1 Bmp2 Il1b Il1a Edn3 Ngf Artn Nppb Bmp3 Cxcl5 Pf4 Areg Cxcl3 Cxcl1 Cxcl9 Tgfa Wnt7a Gdf3 Sema4b Fgf16 Gas6 Tnfsf13b Cx3cl1 Ccl22 Ccl17 Inha Mif Lif Sema3f Cxcl10 Ccl5 Ccl12 Ccl7 Ccl2 Wnt4 Inhbb Vgf Sema7a Gdf15 Tgfb2 Clcf1 Nbl1…
0.054469776	66	235	1.340494867	GO:0061135 endopeptidase regulator activity	http://amigo.geneontology.org/amigo/term/GO:0061135	Serpinf1 Timp1 Cstb Ube2z Nol3 Slpi Birc5 Wfdc2 Ube2o Serpinb9b Cast Naip1 Fetub Serping1 Serpine2 Serpini1 Serpinb6b Wfdc12 Serpinb1a Serpinb9 Bst2 Lxn Birc2 Stfa2l1 Serpinb6a Serpina10 Serpina3f Serpina1a Cst7 Wfdc17 Naip5 Spint2 Naip6 Naip2 Serpinb1c Psme1 Psme2b Psme2 Bcl2a1d Rps6ka1 Timp2 Vsir Serpina3n Papln C3 Spint1 Cst3 Ngf Cd27 Gas6 Aplp2 Anxa2 Ltf Serpine1 Serpina3g Cd109 Spink8 Spink1…
0.055060659	5	7	3.409267248	GO:0004908 interleukin-1 receptor activity	http://amigo.geneontology.org/amigo/term/GO:0004908	Il1r1 Il1r2 Il18rap Il1rl1 Il1rl2
0.055060659	5	7	3.409267248	GO:0005138 interleukin-6 receptor binding	http://amigo.geneontology.org/amigo/term/GO:0005138	Il6 Erap1 Il6ra Pycard Adam17
0.055060659	8	15	2.545586212	GO:0005149 interleukin-1 receptor binding	http://amigo.geneontology.org/amigo/term/GO:0005149	Myd88 Trip6 Il1rn Il1b Il1a Tlr9 Irak4 Ticam2
0.055060659	28	84	1.590991382	GO:0005546 phosphatidylinositol-4,5-bisphosphate binding	http://amigo.geneontology.org/amigo/term/GO:0005546	Scin Anxa9 Gsdma Gsdmd Svil Gsn Anxa2 Exoc1 Frmpd4 Gramd2 Myo1g Twf2 Snx21 Hip1r Kcnq1 Plcd1 Pfn1 Myo1b Mark1 Sdcbp2 Sdcbp Sytl2 Ldlrap1 Plekha4 Phlda3 Actn2 Sh3pxd2a Anxa8
0.055060659	8	15	2.545586212	GO:0016307 phosphatidylinositol phosphate kinase activity	http://amigo.geneontology.org/amigo/term/GO:0016307	Pip4k2b Pik3cg Pip5k1b Pip4k2c Pik3c2b Pip4k2a Pip5k1a Pik3cd
0.055060659	10	21	2.272844832	GO:0016641 oxidoreductase activity acting on the CH-NH2 group of donors oxygen as acceptor	http://amigo.geneontology.org/amigo/term/GO:0016641	Loxl3 Lox Maoa Loxl4 Loxl2 Maob Vcam1 Aoc1 Loxl1 Il4i1
0.055060659	8	15	2.545586212	GO:0030228 lipoprotein particle receptor activity	http://amigo.geneontology.org/amigo/term/GO:0030228	Cxcl16 Ildr1 Olr1 Apobr Lrp8 Scarb1 Stab1 Lsr
0.055060659	5	7	3.409267248	GO:0034987 immunoglobulin receptor binding	http://amigo.geneontology.org/amigo/term/GO:0034987	Jchain Fgr Flna Fes Clec4d
0.055060659	5	7	3.409267248	GO:0038064 collagen receptor activity	http://amigo.geneontology.org/amigo/term/GO:0038064	Ddr1 Ddr2 Musk Itga2 Itga11
0.055060659	5	7	3.409267248	GO:0051434 BH3 domain binding	http://amigo.geneontology.org/amigo/term/GO:0051434	Bax Bcl2l1 Rack1 Mcl1 Irgm1
0.056128035	14	34	1.965342296	GO:0005164 tumor necrosis factor receptor binding	http://amigo.geneontology.org/amigo/term/GO:0005164	Tnf Traf5 Traf1 Traf2 Tnfsfm13 Ltb Stat1 Tnfsf8 Tnfsf13b Tradd Tnfsf12 Siva1 Erap1 Nucb2
0.056128035	14	34	1.965342296	GO:0043425 bHLH transcription factor binding	http://amigo.geneontology.org/amigo/term/GO:0043425	Bhlhe40 Bhlhe41 Ncapg2 Sox9 Tcf3 Usf1 Lmo2 Scx Kdm1a Klf5 Id3 Fhl2 Runx2 Arntl
0.057167605	38	123	1.474577379	GO:0004519 endonuclease activity	http://amigo.geneontology.org/amigo/term/GO:0004519	Dnase2a Dnase1l1 Dnase1l2 Mus81 Dnase1l3 Tsen34 Zranb3 Exo1 Endov Zc3h12a Exog Zgrf1 Rnaseh2a Slx1b Slfn8 Ercc1 Tnfrsf22 Rad50 Rnaseh1 Rnase4 Rnase6 Fen1 Pop7 Aplf Pop4 Rnase1 Apex1 Endod1 Eme1 Rbbp8 Rnase2a Rexo4 Rpp25 Rnasel Slfn9 Ang Ear2 Xrcc1
0.057167605	26	77	1.611653608	GO:0004869 cysteine-type endopeptidase inhibitor activity	http://amigo.geneontology.org/amigo/term/GO:0004869	Cstb Ube2z Nol3 Birc5 Ube2o Cast Naip1 Birc2 Stfa2l1 Cst7 Naip5 Naip6 Naip2 Bcl2a1d Rps6ka1 Wfdc2 Fetub Cst3 Cd27 Gas6 Ltf Bcl2l1 Serpinb9b Mt3 Serpinb9 Ctla2b
0.057167605	20	55	1.735626963	GO:0048020 CCR chemokine receptor binding	http://amigo.geneontology.org/amigo/term/GO:0048020	Ccl3 Ccl24 Ccl8 Ccl6 Ccl4 Ccl9 Ccl11 Ccl20 Xcl1 Cx3cl1 Ccl22 Ccl17 Ccl5 Ccl12 Ccl7 Ccl2 Defb1 Ccl19 Stat3 Cxcl13
0.057185811	65	232	1.337255688	GO:0008022 protein C-terminus binding	http://amigo.geneontology.org/amigo/term/GO:0008022	Tnfaip3 Lck Bcam Ercc1 Fbln1 Cdc20 Ctnnb1 Ppp2cb Yeats4 Dbnl Sdc1 Dlg4 Top2a Tert Msh2 Fn1 Ncf2 Cenpf Optn Rad51 Pcna Sdcbp2 Src Pias3 Bcl10 Sdcbp Mad2l1 Coro1a Ppp1r9b Tax1bp3 Atf4 Hpcal4 Kcnk3 Prkaa1 Cited1 Sae1 Sipa1 Cd2ap Cav3 Ywhaq Homer3 Mid1ip1 Pxk Grip1 Hesx1 Dlg3 Sh3gl1 Rabac1 Slc4a1 Ksr1 Vamp2 Ciita Clic6 Tjp2 Mki67 Cask Arl6ip5 Akap7 Cdk5rap2 Eml2 Id1 Dlg2 Bloc1s2 Trp53 Procr
0.057982118	23	66	1.663309173	GO:0045296 cadherin binding	http://amigo.geneontology.org/amigo/term/GO:0045296	Ctnnb1 Cdh17 Cdh11 Cdh5 Cdh6 Pkp2 Epcam Pkp3 Cdh24 Cdh3 Fer Ptprj Prom1 P2rx4 Ptprh Ctnnal1 Tbc1d2 Cd2ap Mmp24 Fxyd5 Rtn4 Nos2 Nos3
0.060869133	13	31	2.001569804	GO:0016248 channel inhibitor activity	http://amigo.geneontology.org/amigo/term/GO:0016248	Scn1b Mcub Rack1 Lynx1 Calm1 Fkbp1b Tnni3 Calm2 Cav3 Stx1a Pacsin3 Slc15a1 Camk2d
0.06491313	131	514	1.216458392	GO:0048018 receptor ligand activity	http://amigo.geneontology.org/amigo/term/GO:0048018	Wnt9a Ccl3 Sema6b Il16 Tgfb1 Il11 Pgf Ccl24 Ccl8 Csf1 Wnt9b Tnfsfm13 Cxcl16 Ccl6 Ccl4 Ccl9 Ccl11 Edn1 Wnt7b Wnt10b Cxcl13 Tnf Il33 Vegfb Il6 Sema4c Ccl20 Wnt10a Xcl1 Bmp2 Il1b Il1a Edn3 Ngf Artn Nppb Bmp3 Cxcl5 Pf4 Areg Cxcl3 Cxcl1 Cxcl9 Tgfa Wnt7a Gdf3 Sema4b Fgf16 Gas6 Tnfsf13b Cx3cl1 Ccl22 Ccl17 Inha Mif Lif Sema3f Cxcl10 Ccl5 Ccl12 Ccl7 Ccl2 Wnt4 Inhbb Vgf Sema7a Gdf15 Tgfb2 Clcf1 Nbl1 Inhba …
0.066663957	12	28	2.045560349	GO:0140326 ATPase-coupled intramembrane lipid transporter activity	http://amigo.geneontology.org/amigo/term/GO:0140326	Atp8b3 Abca1 Atp10a Abcb1b Abca7 Atp8a1 Atp8b1 Abcb4 Atp10b Atp8b2 Abcg1 Tmem30b
0.068660127	260	1085	1.143754174	GO:0046914 transition metal ion binding	http://amigo.geneontology.org/amigo/term/GO:0046914	Crip1 Dhx58 Arg1 Moxd1 Arg2 Erap1 Litaf Scd3 Scd2 Ifih1 Prnd Qpctl Gch1 Ddx58 Pck2 Alkbh2 Adh7 Mt3 S100a6 Cp Dnmt1 Ada Rrm2 Pim1 Adam8 Lcn2 Smpdl3b Mt1 Zpr1 Xxylt1 Alox12 Zfp385a Loxl3 Mmp11 Mmp14 S100a4 S100a3 Timp1 Uhrf1 Rarg Dbf4 Top3a Car11 Cyp4f18 Large1 Myo9b Plod3 Dtx2 Trim28 Nr1i3 Mmp8 Gata6 Aplp1 Pole Zmiz1 Zmat5 Apobec3 Cad Ehmt2 Zfp385c Gata2 Gata3 Brca1 Timp2 Mmp9 Atox1 Mmp20 Mmp7 Alo…
0.070212869	14	35	1.909189659	GO:0001530 lipopolysaccharide binding	http://amigo.geneontology.org/amigo/term/GO:0001530	Lbp Tlr4 Cd14 Trem2 P2rx7 Spon2 Cd6 Ly96 Selp Tlr2 Ltf Scarb1 Ptafr Sftpd
0.070212869	4	5	3.818379318	GO:0004340 glucokinase activity	http://amigo.geneontology.org/amigo/term/GO:0004340	Hk2 Hkdc1 Hk3 Hk1
0.070212869	4	5	3.818379318	GO:0004396 hexokinase activity	http://amigo.geneontology.org/amigo/term/GO:0004396	Hk2 Hkdc1 Hk3 Hk1
0.070212869	4	5	3.818379318	GO:0004523 RNA-DNA hybrid ribonuclease activity	http://amigo.geneontology.org/amigo/term/GO:0004523	Rnaseh2a Tnfrsf22 Rnaseh1 Fen1
0.070212869	6	10	2.863784488	GO:0008429 phosphatidylethanolamine binding	http://amigo.geneontology.org/amigo/term/GO:0008429	Pltp Esyt1 Mfge8 Trem2 Pemt Cd300a
0.070212869	4	5	3.818379318	GO:0008865 fructokinase activity	http://amigo.geneontology.org/amigo/term/GO:0008865	Hk2 Hkdc1 Hk3 Hk1
0.070212869	4	5	3.818379318	GO:0019158 mannokinase activity	http://amigo.geneontology.org/amigo/term/GO:0019158	Hk2 Hkdc1 Hk3 Hk1
0.070212869	4	5	3.818379318	GO:0019834 phospholipase A2 inhibitor activity	http://amigo.geneontology.org/amigo/term/GO:0019834	Anxa9 Anxa1 Anxa2 Anxa3
0.070212869	6	10	2.863784488	GO:0019911 structural constituent of myelin sheath	http://amigo.geneontology.org/amigo/term/GO:0019911	Mal2 Mal Mall Cmtm8 Mbp Ncmap
0.070212869	4	5	3.818379318	GO:0019960 C-X3-C chemokine binding	http://amigo.geneontology.org/amigo/term/GO:0019960	Itgb1 Itgb3 Itga4 Cx3cr1
0.070212869	4	5	3.818379318	GO:0070891 lipoteichoic acid binding	http://amigo.geneontology.org/amigo/term/GO:0070891	Trem2 Lbp Cd6 Cd14
0.070212869	6	10	2.863784488	GO:0102545 phosphatidyl phospholipase B activity	http://amigo.geneontology.org/amigo/term/GO:0102545	Plb1 Pla2g15 Lipc Pla2g4c Pnpla7 Pla2g4a
0.072938046	30	94	1.523289621	GO:0004725 protein tyrosine phosphatase activity	http://amigo.geneontology.org/amigo/term/GO:0004725	Ptprs Eya2 Ptprj Ptp4a1 Ptpn18 Ptprc Ptpn14 Cdc25b Ptpn22 Ptpn12 Ptp4a2 Ptpn7 Ptpn9 Cdc25a Ptprh Cdkn3 Ptpre Cdc25c Ptp4a3 Ptpn2 Ptprn Dusp2 Ptpn5 Acpp Ssh3 Ptpn23 Dusp8 Ssh2 Dusp10 Ptprn2
0.073333212	10	22	2.169533703	GO:0004529 exodeoxyribonuclease activity	http://amigo.geneontology.org/amigo/term/GO:0004529	Pole Dclre1b Apex1 Pold1 Exo1 Trex1 Pld3 Rad9a Pld4 Isg20
0.073333212	10	22	2.169533703	GO:0016895 exodeoxyribonuclease activity producing 5-prime-phosphomonoesters	http://amigo.geneontology.org/amigo/term/GO:0016895	Pole Dclre1b Apex1 Pold1 Exo1 Trex1 Pld3 Rad9a Pld4 Isg20
0.073333212	10	22	2.169533703	GO:0019865 immunoglobulin binding	http://amigo.geneontology.org/amigo/term/GO:0019865	Fcer1g Fcgr1 Jchain Vwf Dlg4 Lgals3 Fcgr4 Cd4 Pirb Pira2
0.073333212	10	22	2.169533703	GO:0099186 structural constituent of postsynapse	http://amigo.geneontology.org/amigo/term/GO:0099186	Nefh Actb Actg1 Dlg4 Mpp2 Dlg2 Actn1 Dlg3 Dlgap1 Git1
0.074128852	3	3	4.772974147	GO:0004605 phosphatidate cytidylyltransferase activity	http://amigo.geneontology.org/amigo/term/GO:0004605	Cds1 Tamm41 Cds2
0.074128852	3	3	4.772974147	GO:0005094 Rho GDP-dissociation inhibitor activity	http://amigo.geneontology.org/amigo/term/GO:0005094	Arhgdia Arhgdib Arhgdig
0.074128852	19	53	1.711066204	GO:0005544 calcium-dependent phospholipid binding	http://amigo.geneontology.org/amigo/term/GO:0005544	Anxa9 Anxa6 Cpne5 Anxa1 Esyt1 Syt8 Anxa2 Dysf Pla2g4c Cpne2 Cpne7 Cpne8 Pla2g4a Syt11 Anxa8 Anxa5 Anxa3 Anxa4 Plcd1
0.074128852	3	3	4.772974147	GO:0016309 1-phosphatidylinositol-5-phosphate 4-kinase activity	http://amigo.geneontology.org/amigo/term/GO:0016309	Pip4k2b Pip4k2c Pip4k2a
0.074128852	3	3	4.772974147	GO:0019976 interleukin-2 binding	http://amigo.geneontology.org/amigo/term/GO:0019976	Il2ra Il2rb Il2rg
0.074128852	7	13	2.570063002	GO:0031432 titin binding	http://amigo.geneontology.org/amigo/term/GO:0031432	Calm1 Ankrd1 Calm2 Actn2 Ankrd23 Capn3 Camk2d
0.074128852	83	311	1.273816252	GO:0031625 ubiquitin protein ligase binding	http://amigo.geneontology.org/amigo/term/GO:0031625	Nedd8 Ube2d1 Traf5 Traf1 Traf2 Arrdc1 Ube2l6 Isg15 Txnip Trib1 Trib3 Axin2 Ckb Tubb5 Daxx Prkar2b Ralb Trim28 Rala Brca1 Cd40 Patz1 Rtn4 Nfkbia Nkd2 Ankra2 Vcl Clu Laptm4b Fzd6 Tuba1b Cdkn1a Rela Smad7 Ube2t Nek6 Anapc2 Fbxw7 Bcl10 Laptm5 Tnfrsf1b Rpa2 Uchl1 Chek2 Rad18 Triobp Becn1 Mid1 Smad6 Pml Apbb1 Bag4 Egr2 Kcnh2 Cul7 Wfs1 Ddx58 Sh3kbp1 Lyn Ikbke Cxcr4 Rnf31 Jun Zfp746 Trp53 Arrb2 Actg1 Tan…
0.074128852	3	3	4.772974147	GO:0035663 Toll-like receptor 2 binding	http://amigo.geneontology.org/amigo/term/GO:0035663	Tlr1 Tlr6 Tirap
0.074128852	3	3	4.772974147	GO:0036313 phosphatidylinositol 3-kinase catalytic subunit binding	http://amigo.geneontology.org/amigo/term/GO:0036313	Pik3ip1 Gsn Fam83b
0.074128852	3	3	4.772974147	GO:0038062 protein tyrosine kinase collagen receptor activity	http://amigo.geneontology.org/amigo/term/GO:0038062	Ddr1 Ddr2 Musk
0.074128852	3	3	4.772974147	GO:0047192 1-alkylglycerophosphocholine O-acetyltransferase activity	http://amigo.geneontology.org/amigo/term/GO:0047192	Lpcat1 Lpcat2 Lpcat4
0.074128852	3	3	4.772974147	GO:0047288 monosialoganglioside sialyltransferase activity	http://amigo.geneontology.org/amigo/term/GO:0047288	St3gal4 St3gal1 St3gal2
0.074128852	7	13	2.570063002	GO:0050700 CARD domain binding	http://amigo.geneontology.org/amigo/term/GO:0050700	Card9 Card11 Bcl10 Ripk2 Casp1 Casp4 Irgm1
0.074128852	3	3	4.772974147	GO:0062061 TAP complex binding	http://amigo.geneontology.org/amigo/term/GO:0062061	Tapbp H2-K1 H2-D1
0.074128852	34	110	1.475282918	GO:1902936 phosphatidylinositol bisphosphate binding	http://amigo.geneontology.org/amigo/term/GO:1902936	Hip1r Scin Anxa9 Gsdma Gsdmd Svil Gsn Anxa2 Exoc1 Hip1 Frmpd4 Gramd2 Myo1g Twf2 Sh3pxd2b Snx21 Kcnq1 Plcd1 Pfn1 Myo1b Laptm4b Mark1 Sdcbp2 Sdcbp Sytl2 Atp13a2 Ldlrap1 Plekha4 Phlda3 Tpcn2 Actn2 Sh3pxd2a Anxa8 Cfl1
0.074129238	36	118	1.456161604	GO:0016298 lipase activity	http://amigo.geneontology.org/amigo/term/GO:0016298	Plcg2 Pnpla7 Gdpd1 Plcd1 Plcd3 Plcb3 Plce1 Abhd6 Pnpla2 Plcd4 Pla2g2e Plb1 Plbd2 Pla2g15 Abhd12 Lipc Pla2g4c Plch1 Plcb4 Plcb2 Abhd4 Liph Napepld Pla2g4a Ddhd2 Smpd5 Pld2 Hmox1 Pla2g7 Lypla2 Smpdl3b Gdpd5 Ccr1 Ccl5 Pld3 Pld4
0.080878591	12	29	1.975023785	GO:0008200 ion channel inhibitor activity	http://amigo.geneontology.org/amigo/term/GO:0008200	Scn1b Mcub Rack1 Lynx1 Calm1 Fkbp1b Tnni3 Calm2 Cav3 Stx1a Pacsin3 Camk2d
0.084358283	16	43	1.77599038	GO:0043014 alpha-tubulin binding	http://amigo.geneontology.org/amigo/term/GO:0043014	Washc1 Fam110c Tbce Dnal1 Fyn Dip2b Dysf Trim36 Cav3 Racgap1 Eml4 Ttll7 Efhc1 Arl4c Ncald Bex4
0.087350495	60	217	1.319716354	GO:0004866 endopeptidase inhibitor activity	http://amigo.geneontology.org/amigo/term/GO:0004866	Serpinf1 Timp1 Cstb Ube2z Nol3 Slpi Birc5 Wfdc2 Ube2o Serpinb9b Cast Naip1 Fetub Serping1 Serpine2 Serpini1 Serpinb6b Wfdc12 Serpinb1a Serpinb9 Bst2 Lxn Birc2 Stfa2l1 Serpinb6a Serpina10 Serpina3f Serpina1a Cst7 Wfdc17 Naip5 Spint2 Naip6 Naip2 Serpinb1c Bcl2a1d Rps6ka1 Timp2 Serpina3n Papln C3 Spint1 Cst3 Ngf Cd27 Gas6 Aplp2 Anxa2 Ltf Serpine1 Serpina3g Cd109 Spink8 Spink12 Wfikkn1 C4b Bcl2l1 Mt3…
0.093001102	62	226	1.309399987	GO:0030414 peptidase inhibitor activity	http://amigo.geneontology.org/amigo/term/GO:0030414	Serpinf1 Timp1 Cstb Ube2z Nol3 Slpi Birc5 Wfdc2 Ube2o Serpinb9b Cast Naip1 Fetub Serping1 Serpine2 Serpini1 Renbp Serpinb6b Wfdc12 Serpinb1a Serpinb9 Bst2 Lxn Birc2 Stfa2l1 Serpinb6a Serpina10 Serpina3f Serpina1a Cst7 Wfdc17 Naip5 Spint2 Naip6 Naip2 Serpinb1c Bcl2a1d Rps6ka1 Timp2 Serpina3n Papln C3 Spint1 Cst3 Ngf Cd27 Gas6 Aplp2 Anxa2 Ltf Serpine1 Serpina3g Cd109 Spink8 Gpc3 Spink12 Wfikkn1 C4b…
0.093347341	183	751	1.163054952	GO:0016788 hydrolase activity acting on ester bonds	http://amigo.geneontology.org/amigo/term/GO:0016788	Plcg2 Gdpd5 Pnpla7 Gdpd1 Hddc2 Dnase2a Pde1c Cnp Pole Abhd8 Ppp2cb Plcd1 Ptprs Sulf1 Eya2 Dnase1l1 Gdpd2 Pde7b Nt5c Plcd3 Acot2 Angel1 Pde8b Pde1b Arsa Synj2 Pde10a Pla2g7 Dnase1l2 Impa2 Mus81 Plcb3 Plce1 Abhd6 Dnase1l3 Ptprj Pnpla2 Pfkfb4 Ptp4a1 Inpp1 Ptpn18 Plcd4 Ptprc Ptpn14 Pfkfb3 Cdc25b Dusp2 Lpin3 Samhd1 Ptpn22 Dclre1b Lrrc39 Them5 Pde4b Lypla2 Toe1 Pla2g2e Ptpn12 Ptp4a2 Smpdl3b Acot7 Plb1 …
0.095308785	15	40	1.789865305	GO:0016893 endonuclease activity active with either ribo- or deoxyribonucleic acids and producing 5-prime-phosphomonoesters	http://amigo.geneontology.org/amigo/term/GO:0016893	Dnase1l1 Dnase1l2 Dnase1l3 Exo1 Endov Zgrf1 Rnaseh2a Slx1b Tnfrsf22 Rnaseh1 Fen1 Pop7 Pop4 Apex1 Rpp25
0.09560607	37	124	1.424193899	GO:0004222 metalloendopeptidase activity	http://amigo.geneontology.org/amigo/term/GO:0004222	Mmp11 Mmp14 Mmp8 Adamts4 Adam19 Adamts13 Mmp9 Mmp20 Mmp28 Papln Bmp1 Adamts1 Mmp25 Adamts10 Mmp19 Mmp24 Mme Mmp23 Kel Mmp2 Mmp15 Adamts7 Adamts2 Adamts12 Adamts16 Mmp12 Adam17 Adam10 Mmp27 Mmp7 Adam8 Adam23 Adam5 Mmp3 Adamtsl5 Ide Adamtsl1
0.096244113	5	8	2.983108842	GO:0004859 phospholipase inhibitor activity	http://amigo.geneontology.org/amigo/term/GO:0004859	Anxa9 Anxa1 Anxa2 Angptl3 Anxa3
0.096244113	5	8	2.983108842	GO:0005114 type II transforming growth factor beta receptor binding	http://amigo.geneontology.org/amigo/term/GO:0005114	Tgfb1 Tgfb2 Tgfbr3l Tgfb3 Lrg1
0.096244113	5	8	2.983108842	GO:0016308 1-phosphatidylinositol-4-phosphate 5-kinase activity	http://amigo.geneontology.org/amigo/term/GO:0016308	Pip4k2b Pip5k1b Pip4k2c Pip4k2a Pip5k1a
0.096244113	5	8	2.983108842	GO:0016494 C-X-C chemokine receptor activity	http://amigo.geneontology.org/amigo/term/GO:0016494	Cxcr6 Cxcr2 Gpr35 Cxcr4 Cxcr3
0.096244113	10	23	2.075206151	GO:0030506 ankyrin binding	http://amigo.geneontology.org/amigo/term/GO:0030506	Plec Cdh1 Slc4a1 Nrcam Sptb Ptprc Rhcg Flnc Rhbg Cacna1d
0.096244113	5	8	2.983108842	GO:0035174 histone serine kinase activity	http://amigo.geneontology.org/amigo/term/GO:0035174	Aurkb Aurka Prkaa1 Vrk1 Rps6ka4
0.096244113	5	8	2.983108842	GO:0048256 flap endonuclease activity	http://amigo.geneontology.org/amigo/term/GO:0048256	Mus81 Exo1 Zgrf1 Slx1b Fen1
0.096244113	10	23	2.075206151	GO:0055106 ubiquitin-protein transferase regulator activity	http://amigo.geneontology.org/amigo/term/GO:0055106	Cdc20 Fzr1 Trib1 Trib3 Cdkn2a Fbxo5 Fbxw7 Rps20 Rpl23 Rpl37
0.096244113	5	8	2.983108842	GO:0086080 protein binding involved in heterotypic cell-cell adhesion	http://amigo.geneontology.org/amigo/term/GO:0086080	Cxadr Nrcam Nfasc Cd200r1 Sirpa
0.096244113	5	8	2.983108842	GO:0090556 phosphatidylserine floppase activity	http://amigo.geneontology.org/amigo/term/GO:0090556	Abca1 Abca7 Atp8b3 Atp8a1 Atp8b1
0.096244113	5	8	2.983108842	GO:0097199 cysteine-type endopeptidase activity involved in apoptotic signaling pathway	http://amigo.geneontology.org/amigo/term/GO:0097199	Casp12 Casp1 Casp2 Casp4 Casp3
0.098169232	22	66	1.590991382	GO:0003777 microtubule motor activity	http://amigo.geneontology.org/amigo/term/GO:0003777	Kif20a Kif19a Kif11 Dnah1 Kif3c Kif2a Kifc5b Kif5c Kif2c Kif22 Kif23 Kif15 Kif14 Kif18b Kifc1 Dnah7a Kif1a Kif26b Kif4 Kif21b Cenpe Kif7
0.101422671	9	20	2.147838366	GO:0004622 lysophospholipase activity	http://amigo.geneontology.org/amigo/term/GO:0004622	Pnpla7 Gdpd1 Plb1 Abhd12 Abhd4 Lypla2 Lipc Pla2g4c Pla2g4a
0.101611113	52	186	1.334379869	GO:0005516 calmodulin binding	http://amigo.geneontology.org/amigo/term/GO:0005516	Kcnq1 Mapkapk2 Plcb3 Enkur Rit1 Iqgap3 Unc13b Camk1 Strn4 Iqgap1 Mapkapk3 Camk1d Cdk5rap2 Camk2d Kcnn4 Vamp2 Eef2k Akt1 Itpkc Pde1c Cnn2 Myo9b Myo1b Myo1g Aebp1 Adcy3 Nos2 Myh9 Pde1b Phkg1 Smtnl1 Mylk2 Slc9a1 Nos3 Camkk2 Cald1 Trpv6 Cask Myo1e Arpp21 Phka1 Myo1d Trpv5 Trpm4 Akap12 Wfs1 Mbp Marcksl1 Map6 Sphk1 Marcks Scn3a
0.101611113	12	30	1.909189659	GO:0046875 ephrin receptor binding	http://amigo.geneontology.org/amigo/term/GO:0046875	Efnb2 Efna4 Efnb1 Efna5 Fyn Pik3cg Src Sdcbp Cdk5 Lyn Shc1 Grb2
0.101611113	12	30	1.909189659	GO:0051861 glycolipid binding	http://amigo.geneontology.org/amigo/term/GO:0051861	Thy1 Lamb1 Hspa2 Clip3 Trem2 Cln3 Cln6 Pigu Lyn Clec4e Sell Fcgr4
0.101656174	32	105	1.454620693	GO:0051219 phosphoprotein binding	http://amigo.geneontology.org/amigo/term/GO:0051219	Samsn1 Leo1 Shb Fgr Sag Lck Hck Pfn1 Syk Phf6 Zap70 Src Fbxw7 Bcar3 Pik3r3 Ptpn5 Vav1 Plcg2 Mid1 Ldlrap1 Lyn Shc1 Sh2d3c Grb2 Socs3 Mapk3 Dpysl3 Sirpa Sfn Cav2 Cacnb1 Cacnb2
0.107385973	6	11	2.603440444	GO:0008035 high-density lipoprotein particle binding	http://amigo.geneontology.org/amigo/term/GO:0008035	Gpihbp1 Scarb1 Pltp Trem2 Lrp8 Abca1
0.107385973	6	11	2.603440444	GO:0016813 hydrolase activity acting on carbon-nitrogen (but not peptide) bonds in linear amidines	http://amigo.geneontology.org/amigo/term/GO:0016813	Ddah2 Arg1 Arg2 Padi1 Padi4 Padi2
0.107385973	6	11	2.603440444	GO:0045294 alpha-catenin binding	http://amigo.geneontology.org/amigo/term/GO:0045294	Ctnnb1 Pkp2 Ajuba Vcl Pkp3 Cdh24
0.107579798	54	195	1.321746687	GO:0004518 nuclease activity	http://amigo.geneontology.org/amigo/term/GO:0004518	Dnase2a Pole Dnase1l1 Angel1 Dnase1l2 Mus81 Dnase1l3 Dclre1b Toe1 Eri3 Tsen34 Apex1 Zranb3 Pold1 Isg20 Exo1 Endov Zc3h12a Exog Rnase2a Trex1 Zgrf1 Rexo4 Rnaseh2a Slx1b Rnasel Ang Ear2 Pld3 Slfn8 Ercc1 Tnfrsf22 Rad50 Rnaseh1 Rnase4 Rnase6 Fen1 Rad9a Helz2 Pop7 Aplf Pop4 Usb1 Rnase1 Endod1 Eme1 Rbbp8 Pld4 Rpp25 Slfn9 Xrcc1 Slfn4 Slfn1 Samhd1
0.107623811	7	14	2.386487074	GO:0005161 platelet-derived growth factor receptor binding	http://amigo.geneontology.org/amigo/term/GO:0005161	Pdgfd Pdgfb Pdgfrb Ptprj Pdgfa Il1r1 Lyn
0.107623811	7	14	2.386487074	GO:0005165 neurotrophin receptor binding	http://amigo.geneontology.org/amigo/term/GO:0005165	Ngf Ntf5 Nradd Shc1 Bex3 Grb2 Efna5
0.107623811	7	14	2.386487074	GO:0008191 metalloendopeptidase inhibitor activity	http://amigo.geneontology.org/amigo/term/GO:0008191	Timp1 Fetub Bst2 Lxn Timp2 Ngf Wfikkn1
0.107623811	7	14	2.386487074	GO:0016505 peptidase activator activity involved in apoptotic process	http://amigo.geneontology.org/amigo/term/GO:0016505	Apaf1 Rack1 Ctsc Ngf Bcl10 Pycard Tnfrsf10b
0.107623811	45	158	1.359391371	GO:0016922 nuclear receptor binding	http://amigo.geneontology.org/amigo/term/GO:0016922	Nr4a1 Nr4a2 Grip1 Smarce1 Asxl1 Nr1h2 Tacc1 Daxx Ctnnb1 Ywhah Prmt2 Med4 Stat1 Pcna Src Gtf2b Padi2 Smarcd3 Ddx54 Foxp1 Tgfb1i1 Tacc2 Smarca4 Kdm1a Arid5a Nr0b2 Med30 Prkcb Kdm3a Cebpb Jund Trim68 Rarg Ctbp2 Stat3 Dnmt1 Hr Ets2 Rnf4 Fus Asah1 Gas2l1 Trerf1 Hmga1b Nup62
0.108191492	84	322	1.245123691	GO:0061659 ubiquitin-like protein ligase activity	http://amigo.geneontology.org/amigo/term/GO:0061659	Uhrf1 Dtx2 Neurl1a Peli1 Trim27 Mefv Trim26 Pias3 Bspry Rnf19b Herc6 Fbxo17 Trim30a Rnf128 Ube2cbp Rnft2 Rnf125 Rnf43 Trim59 Neurl1b Rnf39 Trim3 Rnf144b Smurf1 Rnf122 Trim14 Dtx4 Dtx3 Trim62 Zfp598 Fbxo2 Trim72 Rnf31 Neurl3 Rnf150 Dtx3l Trim30b Fbxo6 Trim12c Birc2 Trim30d Sh3rf2 Nsmce2 Trim5 Rnf217 Arih2 Trim12a Rnf121 Trim6 Nhlrc4 Wsb1 Traf3ip2 Rabgef1 D7Ertd443e Traip Znrf1 G2e3 Egr2 Nosip Rnf1…
0.109885134	11	27	1.944545023	GO:0004112 cyclic-nucleotide phosphodiesterase activity	http://amigo.geneontology.org/amigo/term/GO:0004112	Pde1c Cnp Pde7b Pde8b Pde1b Pde10a Pde4b Pde4a Pde3a Pde7a Pde6d
0.109885134	15	41	1.746210054	GO:0042805 actinin binding	http://amigo.geneontology.org/amigo/term/GO:0042805	Pdlim4 Pdlim7 Csrp1 Pdlim3 Pdlim1 Cacna1d Adora2a Rela Nfkb1 Prom1 Rara Dag1 Micall2 Itgb1 Trpc6
0.109885134	11	27	1.944545023	GO:0046966 nuclear thyroid hormone receptor binding	http://amigo.geneontology.org/amigo/term/GO:0046966	Tacc1 Prmt2 Med4 Gtf2b Arid5a Nr0b2 Med30 Hr Fus Gas2l1 Nup62
0.117574809	72	272	1.263434333	GO:1901681 sulfur compound binding	http://amigo.geneontology.org/amigo/term/GO:1901681	Anxa6 Soat2 Smoc2 Soat1 Col5a1 Acot7 Adgrg1 Eva1c Prelp Slit3 Apoe Col5a3 Ptprs Cd34 Ccdc80 Adamts1 Twsg1 Cfh Ptprc Postn Gpnmb Nav2 Aplp1 Ccl8 Tsr3 Pitpna Fstl1 Thbs2 Dpysl3 Efemp2 Vegfb Fn1 Serpine2 Selp Fbn1 Col11a1 Thbs3 Angptl3 Pf4 Pcolce Fgfr1 Aplp2 Lipc Ltf Ilvbl Cxcl10 Ccl7 Ccl2 Thbs1 Acacb Liph Lxn Fgfbp3 Serpina10 Ppia Saa1 Prmt1 Atp1a3 Mgst1 Ltc4s Fgf12 Cxcl13 Slc6a6 Ccl5 Gstm2 Hlcs Ad…
0.122378407	10	24	1.988739228	GO:0016638 oxidoreductase activity acting on the CH-NH2 group of donors	http://amigo.geneontology.org/amigo/term/GO:0016638	Loxl3 Lox Maoa Loxl4 Loxl2 Maob Vcam1 Aoc1 Loxl1 Il4i1
0.122450701	81	311	1.243121884	GO:0061630 ubiquitin protein ligase activity	http://amigo.geneontology.org/amigo/term/GO:0061630	Uhrf1 Dtx2 Neurl1a Peli1 Trim27 Mefv Trim26 Bspry Rnf19b Herc6 Fbxo17 Trim30a Rnf128 Ube2cbp Rnft2 Rnf125 Rnf43 Trim59 Neurl1b Rnf39 Trim3 Rnf144b Smurf1 Rnf122 Trim14 Dtx4 Dtx3 Trim62 Zfp598 Fbxo2 Trim72 Rnf31 Neurl3 Rnf150 Dtx3l Trim30b Fbxo6 Trim12c Birc2 Trim30d Sh3rf2 Trim5 Rnf217 Arih2 Trim12a Rnf121 Trim6 Nhlrc4 Wsb1 Traf3ip2 Rabgef1 D7Ertd443e Traip Znrf1 G2e3 Nosip Rnf170 Ube2d1 Ube2o Pr…
0.12378647	14	38	1.75846416	GO:0001965 G-protein alpha-subunit binding	http://amigo.geneontology.org/amigo/term/GO:0001965	Ric8a F2rl1 F2r Rgs19 Htr2b Rgs1 Rgs2 Rgs10 Ccdc88a Rgs4 Lpar1 Plcd4 Gpsm1 Nucb2
0.12378647	14	38	1.75846416	GO:0003925 G protein activity	http://amigo.geneontology.org/amigo/term/GO:0003925	Ralb Rab11a Rala Rac3 Rit1 Rasl11a Rerg Rab27a Mras Rasl10a Rap2b Arf6 Rap2a Rab4b
0.12378647	39	135	1.378859198	GO:0016810 hydrolase activity acting on carbon-nitrogen (but not peptide) bonds	http://amigo.geneontology.org/amigo/term/GO:0016810	Mthfd2 Ampd3 Ddah2 Apobec3 Cad Ada Arg1 Vnn3 Adarb1 Arg2 Wdyhv1 Hdac7 Ntan1 Asrgl1 Padi1 Padi4 Adar Padi2 Mthfd2l Naaa Dctd Asah1 Hdac11 Sirt6 Gch1 Apobec1 Gls2 Hdac8 Naalad2 Mta2 Hdac9 Dpysl2 Dpysl3 Zbp1 Dclre1b Dpysl5 Pglyrp1 Acer2 Pglyrp2
0.12378647	14	38	1.75846416	GO:0030547 signaling receptor inhibitor activity	http://amigo.geneontology.org/amigo/term/GO:0030547	Ly6f Ly6e Lynx1 Il1rn Dkk3 Dkkl1 Wfikkn1 Ly6g6d Ly6a Ly6c1 Ncapg2 Ccl5 Adh7 Lilrb4a
0.132118057	56	206	1.297507535	GO:0008237 metallopeptidase activity	http://amigo.geneontology.org/amigo/term/GO:0008237	Mmp11 Mmp14 Mmp8 Adamts4 Adam19 Adamts13 Mmp9 Mmp20 Mmp28 Papln Erap1 Bmp1 Adamts1 Mmp25 Adamts10 Cpn1 Mmp19 Adam8 Cpxm1 Mmp24 Mme Mmp23 Kel Mmp2 Mmp15 Adamts7 Adamts2 Adamts12 Adamts16 Mmp12 Adam17 Adam10 Mmp27 Vash1 Vash2 Agbl2 Mpnd Mmp7 Aebp1 Stambpl1 Adam23 Clca3a2 Cpxm2 Eif3f Adam5 Dpep3 Clca3b Mmp3 Adamtsl5 Naalad2 Ermp1 Dpep2 Clca3a1 Ide Dpp3 Adamtsl1
0.132695989	9	21	2.045560349	GO:0000979 RNA polymerase II core promoter sequence-specific DNA binding	http://amigo.geneontology.org/amigo/term/GO:0000979	Gtf2b Ezh2 Gbx2 Cebpb Fos Rela Stat1 H3f3b Egr1
0.132695989	9	21	2.045560349	GO:0033130 acetylcholine receptor binding	http://amigo.geneontology.org/amigo/term/GO:0033130	Ly6g6e Ly6f Ly6a Ly6c1 Ly6e Rapsn Dlg4 Psca Lynx1
0.132695989	9	21	2.045560349	GO:1990404 NAD+-protein ADP-ribosyltransferase activity	http://amigo.geneontology.org/amigo/term/GO:1990404	Parp9 Parp14 Parp2 Sirt6 Parp6 Art4 Parp12 Parp4 Art5
0.133430564	4	6	3.181982765	GO:0004331 fructose-2,6-bisphosphate 2-phosphatase activity	http://amigo.geneontology.org/amigo/term/GO:0004331	Pfkfb4 Pfkfb3 Tigar Pfkfb2
0.133430564	4	6	3.181982765	GO:0004703 G protein-coupled receptor kinase activity	http://amigo.geneontology.org/amigo/term/GO:0004703	Grk2 Grk3 Grk6 Grk5
0.133430564	4	6	3.181982765	GO:0004936 alpha-adrenergic receptor activity	http://amigo.geneontology.org/amigo/term/GO:0004936	Adra2a Adra2c Adra1d Adra1b
0.133430564	15	42	1.704633624	GO:0005547 phosphatidylinositol-3,4,5-trisphosphate binding	http://amigo.geneontology.org/amigo/term/GO:0005547	Cyth3 Myo1g Hip1r Akt1 Myo1b Racgap1 Dapp1 Iqgap1 Btk Arap1 Arhgap9 Phlda3 Zfyve1 Anxa8 Npm1
0.133430564	4	6	3.181982765	GO:0019763 immunoglobulin receptor activity	http://amigo.geneontology.org/amigo/term/GO:0019763	Fcer1g Fcgr4 Fcgr1 Pigr
0.133430564	4	6	3.181982765	GO:0032396 inhibitory MHC class I receptor activity	http://amigo.geneontology.org/amigo/term/GO:0032396	Lilra6 Pirb Lilra5 Pira2
0.133430564	4	6	3.181982765	GO:0034040 ATPase-coupled lipid transmembrane transporter activity	http://amigo.geneontology.org/amigo/term/GO:0034040	Abcg1 Abcc1 Abcc4 Abcc3
0.133430564	4	6	3.181982765	GO:0043426 MRF binding	http://amigo.geneontology.org/amigo/term/GO:0043426	Bhlhe40 Bhlhe41 Kdm1a Klf5
0.133430564	4	6	3.181982765	GO:0120283 protein serine/threonine kinase binding	http://amigo.geneontology.org/amigo/term/GO:0120283	Naip1 Naip5 Naip6 Naip2
0.133430564	4	6	3.181982765	GO:0140345 phosphatidylcholine flippase activity	http://amigo.geneontology.org/amigo/term/GO:0140345	Atp10a Atp8b1 Atp10b Atp8b2
0.137172812	33	112	1.40632274	GO:0003774 cytoskeletal motor activity	http://amigo.geneontology.org/amigo/term/GO:0003774	Kif20a Kif19a Kif11 Myo1b Dnah1 Myo1g Myo19 Kif3c Kif2a Kifc5b Kif5c Kif2c Kif22 Myo1e Kif23 Myo5c Myo1d Kif15 Kif14 Myo15 Kif18b Kifc1 Dnah7a Myo3b Myo9b Kif1a Myh9 Myo1f Kif26b Kif4 Kif21b Cenpe Kif7
0.137172812	32	108	1.414214562	GO:0042626 ATPase-coupled transmembrane transporter activity	http://amigo.geneontology.org/amigo/term/GO:0042626	Tap1 Abca1 Atp6v1e1 Atp6v1c2 Abcc3 Atp12a Abcc5 Abcc1 Abcg1 Tap2 Abcb1b Abcc4 Atp2c2 Abca7 Atp1a3 Abcb4 Abcb5 Atp6v1g3 Tcirg1 Atp6v1f Atp6v1b1 Atp6v0e Atp6v0a1 Atp6v1d Ralbp1 Atp6v0d2 Atp6v0b Atp6v1h Atp13a2 Atp13a4 Abcg5 Anxa5
0.138106039	20	61	1.564909556	GO:0003684 damaged DNA binding	http://amigo.geneontology.org/amigo/term/GO:0003684	Ddb2 Ercc1 Dclre1b Mutyh Xpc Rbbp8 Brca1 Msh2 Pcna Rpa2 Ung Blm Recql4 Sirt6 Neil2 Apex1 Pold1 Neil3 Xrcc1 Aunip
0.138120636	16	46	1.660164921	GO:0016538 cyclin-dependent protein serine/threonine kinase regulator activity	http://amigo.geneontology.org/amigo/term/GO:0016538	Ccne1 Ccnj Ccna2 Ccnl1 Cks1b Ccng2 Ccnb2 Cnppd1 Ccnb1 Ccnf Cdkn2b Cdkn1a Cdkn2a Mnat1 Cdkn2d Casp3
0.138657558	8	18	2.121321843	GO:0005123 death receptor binding	http://amigo.geneontology.org/amigo/term/GO:0005123	Nol3 Ngf Ntf5 Tmbim1 Dab2ip Casp3 Bex3 Prdm4
0.138657558	8	18	2.121321843	GO:0005229 intracellular calcium activated chloride channel activity	http://amigo.geneontology.org/amigo/term/GO:0005229	Clca3a2 Ano1 Ttyh3 Clca3b Clca3a1 Ano8 Ano10 Ano9
0.138657558	8	18	2.121321843	GO:0061778 intracellular chloride channel activity	http://amigo.geneontology.org/amigo/term/GO:0061778	Clca3a2 Ano1 Ttyh3 Clca3b Clca3a1 Ano8 Ano10 Ano9
0.138657558	8	18	2.121321843	GO:0140327 flippase activity	http://amigo.geneontology.org/amigo/term/GO:0140327	Abcb1b Abcb4 Atp8b1 Atp10a Tmem30b Atp8a1 Atp10b Atp8b2
0.146365638	14	39	1.713375335	GO:0030159 signaling receptor complex adaptor activity	http://amigo.geneontology.org/amigo/term/GO:0030159	Sh2b2 Gnb4 Gnb1 Gnb2 Sh2b1 Tradd Gnb5 Lat Grip1 Ldlrap1 Nup62 Grb2 Akap12 Sh2d3c
0.148215364	10	25	1.909189659	GO:0004114 3-prime,5-prime-cyclic-nucleotide phosphodiesterase activity	http://amigo.geneontology.org/amigo/term/GO:0004114	Pde1c Pde7b Pde8b Pde1b Pde10a Pde4b Pde4a Pde3a Pde7a Pde6d
0.148215364	5	9	2.651652304	GO:0005384 manganese ion transmembrane transporter activity	http://amigo.geneontology.org/amigo/term/GO:0005384	Slc11a1 Tmem165 Trpm2 Mmgt2 Atp2c2
0.148215364	12	32	1.789865305	GO:0008157 protein phosphatase 1 binding	http://amigo.geneontology.org/amigo/term/GO:0008157	Smtnl1 Ppp1r3f Smtnl2 Sh3rf2 Ppp1r3c Kcnq1 Ppp1r9b Fer Lmna Ppp1r15a Pirb Pira2
0.148215364	5	9	2.651652304	GO:0008297 single-stranded DNA exodeoxyribonuclease activity	http://amigo.geneontology.org/amigo/term/GO:0008297	Pole Pld3 Exo1 Pld4 Isg20
0.148215364	5	9	2.651652304	GO:0008603 cAMP-dependent protein kinase regulator activity	http://amigo.geneontology.org/amigo/term/GO:0008603	Prkar2b Prkar1b Pkib Prkag2 Nos2
0.148215364	6	12	2.386487074	GO:0019104 DNA N-glycosylase activity	http://amigo.geneontology.org/amigo/term/GO:0019104	Mutyh Ung Neil2 Smug1 Neil3 Pcna
0.148215364	82	319	1.226908715	GO:0030674 protein-macromolecule adaptor activity	http://amigo.geneontology.org/amigo/term/GO:0030674	Hip1r Sh2b2 Napa Stx1a Vamp2 Stx8 Stx6 Arrdc1 Gnb4 Gnb1 Gnb2 Sh2b1 Stx4a Tradd Vps11 Gnb5 Aph1b Gas2l1 Vps18 Dtl Hip1 Arrdc4 Cav2 Klf4 Ksr1 Dvl2 Grb2 Hsh2d Jchain Rapsn Ncstn Stat3 Ap2s1 Rack1 Rad50 Myh9 Ndc80 Tcof1 Tjp2 Afap1l2 Mlph Optn Dab2ip Traf2 Sla2 Fbxw7 Cnksr1 Fscn1 Col1a2 Iqgap1 Lat Ap1s2 Gas6 Grip1 Ldlrap1 Ankrd9 Bank1 Stap2 Stx11 Spsb1 Cdc42se2 Bcl3 Ap1s3 Cdyl Tonsl Blnk Trim6 Arpc4 N…
0.148215364	5	9	2.651652304	GO:0032393 MHC class I receptor activity	http://amigo.geneontology.org/amigo/term/GO:0032393	Lilra6 Pirb Lilra5 Pira2 Mfsd6
0.148215364	6	12	2.386487074	GO:0033691 sialic acid binding	http://amigo.geneontology.org/amigo/term/GO:0033691	Cd33 Selp Siglecg Siglece Siglecf Fcna
0.148215364	6	12	2.386487074	GO:0034713 type I transforming growth factor beta receptor binding	http://amigo.geneontology.org/amigo/term/GO:0034713	Tgfbr2 Tgfb3 Smad7 Smad6 Lrg1 Tgfb1
0.148215364	6	12	2.386487074	GO:0035673 oligopeptide transmembrane transporter activity	http://amigo.geneontology.org/amigo/term/GO:0035673	Abcc1 Slc15a1 Cdh17 Abcc5 Slc15a3 Abcc4
0.148215364	5	9	2.651652304	GO:0047499 calcium-independent phospholipase A2 activity	http://amigo.geneontology.org/amigo/term/GO:0047499	Pla2g15 Pla2g7 Plb1 Pla2g4c Pla2g4a
0.148215364	10	25	1.909189659	GO:0050431 transforming growth factor beta binding	http://amigo.geneontology.org/amigo/term/GO:0050431	Tgfbr2 Nrros Wfikkn1 Tgfbr3l Acvrl1 Tgfb3 Twsg1 Ltbp3 Thbs1 Cd109
0.148215364	6	12	2.386487074	GO:0070097 delta-catenin binding	http://amigo.geneontology.org/amigo/term/GO:0070097	Dact2 Dact3 Fer Ptprj Ctnnb1 Cdh24
0.148215364	6	12	2.386487074	GO:0098879 structural constituent of postsynaptic specialization	http://amigo.geneontology.org/amigo/term/GO:0098879	Dlg4 Mpp2 Dlg2 Dlg3 Dlgap1 Git1
0.148215364	6	12	2.386487074	GO:0099511 voltage-gated calcium channel activity involved in regulation of cytosolic calcium levels	http://amigo.geneontology.org/amigo/term/GO:0099511	Cacna1d Tspoap1 Cnr1 Cdk5 Cacnb2 Marcksl1
0.148215364	6	12	2.386487074	GO:0099626 voltage-gated calcium channel activity involved in regulation of presynaptic cytosolic calcium levels	http://amigo.geneontology.org/amigo/term/GO:0099626	Cacna1d Tspoap1 Cnr1 Cdk5 Cacnb2 Marcksl1
0.148215364	7	15	2.227387935	GO:0140035 ubiquitination-like modification-dependent protein binding	http://amigo.geneontology.org/amigo/term/GO:0140035	Daxx Ankrd13d Laptm5 Pml Ankrd13b Ankrd13a Ide
0.148215364	7	15	2.227387935	GO:0140333 glycerophospholipid flippase activity	http://amigo.geneontology.org/amigo/term/GO:0140333	Abcb1b Abcb4 Atp10a Atp8a1 Atp8b1 Atp10b Atp8b2
0.148215364	5	9	2.651652304	GO:1990948 ubiquitin ligase inhibitor activity	http://amigo.geneontology.org/amigo/term/GO:1990948	Fbxo5 Rps20 Rpl23 Rpl37 Cdkn2a
0.157732452	16	47	1.624842263	GO:0015485 cholesterol binding	http://amigo.geneontology.org/amigo/term/GO:0015485	Gramd1a Anxa6 Npc2 Apod Soat2 Soat1 Star Gramd1c Osbpl10 Tspo Scarb2 Nfe2l1 Sult2b1 Npc1 Osbpl7 Cyp11a1
0.15925669	13	36	1.723573998	GO:0097718 disordered domain specific binding	http://amigo.geneontology.org/amigo/term/GO:0097718	Calm1 Fyn Fn1 Tead2 Calm2 Gja5 Trp53 Hspa2 Ctnnb1 Smtnl1 Rrm1 Tpm1 Cdkn2a
0.161105418	9	22	1.952580333	GO:0009931 calcium-dependent protein serine/threonine kinase activity	http://amigo.geneontology.org/amigo/term/GO:0009931	Mapkapk2 Mapkapk3 Prkch Prkcd Prkcq Pkn3 Prkd2 Prkcb Ccl3
0.161105418	24	78	1.46860743	GO:0019003 GDP binding	http://amigo.geneontology.org/amigo/term/GO:0019003	Ralb Rala Rit1 Rerg Mras Rap2b Rras Rasef Diras2 Rap2a Iigp1 Rhob Rab3b Prps2 Gem Rragd Rragc Rab27a Rab8b Arf6 Rab31 Rab9 Rab40c Gbp2
0.161105418	9	22	1.952580333	GO:0019200 carbohydrate kinase activity	http://amigo.geneontology.org/amigo/term/GO:0019200	Hk2 Hkdc1 Pfkp Pfkfb4 Hk3 Pfkfb3 Nagk Hk1 Pfkfb2
0.161105418	9	22	1.952580333	GO:0030552 cAMP binding	http://amigo.geneontology.org/amigo/term/GO:0030552	Prkar2b Prkar1b Rapgef4 Hcn2 Pde10a Hcn3 Pde4b Pde4a Pde1c
0.161105418	9	22	1.952580333	GO:0120020 cholesterol transfer activity	http://amigo.geneontology.org/amigo/term/GO:0120020	Gramd1a Gramd1c Apoe Abca1 Npc2 Abcg1 Star Abcg5 Pltp
0.161165264	61	231	1.26039577	GO:0000287 magnesium ion binding	http://amigo.geneontology.org/amigo/term/GO:0000287	Ppa1 Nudt18 Map3k20 Irak3 Cdk2 Tesc Endov Tssk6 Trex1 Pdxp Adprh Atp8b3 Rps6ka1 Eno2 Mthfd2 Adssl1 Nt5c3b Eya2 Stk4 Plscr3 Rnaseh1 Top2a Rps6ka2 Stk38 Msh2 Map3k8 Fen1 Atp10a Prim1 Prps2 Pgm1 Mark1 Nek6 Gem Map3k6 Enoph1 Hpgds Plk1 Pkm Ilvbl Brsk1 Cerk Atp8a1 Atp8b1 Pif1 Pgm5 Xxylt1 Rap2a Atp10b Irak4 Eno3 Atp8b2 Sphk1 Rps6ka4 Dck P2rx7 Morc2a Pdp1 Cdc42bpb Fignl1 Ydjc
0.161165264	31	106	1.395869798	GO:0072341 modified amino acid binding	http://amigo.geneontology.org/amigo/term/GO:0072341	Anxa9 Gsdma Anxa6 Gsdmd Gpr143 Syt8 Anxa2 Dppa1 Syt11 Plekhn1 Scarb2 Mfge8 Trim72 Cd300lf Axl Appl2 Trem2 Mark1 Mme Sytl2 Gas6 Thbs1 Osbpl10 Mgst1 Ltc4s Cd300a Scarb1 Gstm2 Gstm6 Marcks Gsta1
0.162452094	11	29	1.81043847	GO:0046625 sphingolipid binding	http://amigo.geneontology.org/amigo/term/GO:0046625	Pltp Cln8 Lamb1 Cd300lf Cerkl Clip3 Laptm4b Traf2 Lyn S1pr1 Pla2g4a
0.173902958	257	1105	1.11009444	GO:0000978 RNA polymerase II cis-regulatory region sequence-specific DNA binding	http://amigo.geneontology.org/amigo/term/GO:0000978	Tbx2 Tfe3 Mnt Sox9 Hoxb6 Tcf7 Hoxa10 Rarg Irf9 Relb Klf4 Fosb Nfat5 Stat3 Klf5 Zfp287 Mef2c Nr1i3 Rfx5 Gata6 Zfp184 Pou2f2 Zfp651 Pax5 Gata2 Gata3 Nfe2l2 Mybl2 Mafk Ikzf3 Zkscan6 Irf1 E2f2 Plagl1 Rfx4 Tcf3 Patz1 Klf11 Grhl1 Hoxb9 Fos Irf4 Mxd3 Grhl2 Hes1 Nr4a1 Nfatc4 Zfp54 Foxp4 Wiz Sox8 Fosl1 Rela Hhex Nfkb2 Ddit3 Irf7 Zfp202 Ikzf2 Lrrfip1 Tfcp2l1 Prrx1 Atf3 Batf3 Usf1 Nr4a2 E2f1 Nfatc2 Mecom Sm…
0.173902958	3	4	3.57973061	GO:0001883 purine nucleoside binding	http://amigo.geneontology.org/amigo/term/GO:0001883	Adora1 Ada Oxgr1
0.173902958	3	4	3.57973061	GO:0003836 beta-galactoside (CMP) alpha-2,3-sialyltransferase activity	http://amigo.geneontology.org/amigo/term/GO:0003836	St3gal4 St3gal1 St3gal2
0.173902958	3	4	3.57973061	GO:0004486 methylenetetrahydrofolate dehydrogenase [NAD(P)+] activity	http://amigo.geneontology.org/amigo/term/GO:0004486	Mthfd2 Mthfd2l Mthfd1l
0.173902958	3	4	3.57973061	GO:0004488 methylenetetrahydrofolate dehydrogenase (NADP+) activity	http://amigo.geneontology.org/amigo/term/GO:0004488	Mthfd2 Mthfd2l Mthfd1l
0.173902958	3	4	3.57973061	GO:0004530 deoxyribonuclease I activity	http://amigo.geneontology.org/amigo/term/GO:0004530	Dnase1l1 Dnase1l2 Dnase1l3
0.173902958	3	4	3.57973061	GO:0004704 NF-kappaB-inducing kinase activity	http://amigo.geneontology.org/amigo/term/GO:0004704	Ripk3 Ikbke Ppp4c
0.173902958	3	4	3.57973061	GO:0004949 cannabinoid receptor activity	http://amigo.geneontology.org/amigo/term/GO:0004949	Cnr1 Cnr2 Adgrf1
0.173902958	20	63	1.515229888	GO:0005548 phospholipid transporter activity	http://amigo.geneontology.org/amigo/term/GO:0005548	Abca1 Pltp Pitpna Plscr3 Pitpnm1 Abcb1b Abca7 Abcb4 Prelid2 Atp8b1 Ano9 Atp8b3 Abcg1 Atp10a Esyt1 Tmem30b Atp8a1 Atp10b Atp8b2 Atg9b
0.173902958	3	4	3.57973061	GO:0015057 thrombin-activated receptor activity	http://amigo.geneontology.org/amigo/term/GO:0015057	F2r F2rl1 F2rl3
0.173902958	3	4	3.57973061	GO:0016165 linoleate 13S-lipoxygenase activity	http://amigo.geneontology.org/amigo/term/GO:0016165	Alox12 Alox12e Alox8
0.173902958	3	4	3.57973061	GO:0031694 alpha-2A adrenergic receptor binding	http://amigo.geneontology.org/amigo/term/GO:0031694	Aplp1 Uchl1 Adra2c
0.173902958	8	19	2.009673325	GO:0035259 nuclear glucocorticoid receptor binding	http://amigo.geneontology.org/amigo/term/GO:0035259	Nr4a1 Nr4a2 Grip1 Ywhah Cebpb Tacc1 Stat3 Ets2
0.173902958	3	4	3.57973061	GO:0035662 Toll-like receptor 4 binding	http://amigo.geneontology.org/amigo/term/GO:0035662	Ly96 Tirap S100a8
0.173902958	3	4	3.57973061	GO:0045145 single-stranded DNA 5-prime-3-prime exodeoxyribonuclease activity	http://amigo.geneontology.org/amigo/term/GO:0045145	Pld3 Exo1 Pld4
0.173902958	3	4	3.57973061	GO:0050473 arachidonate 15-lipoxygenase activity	http://amigo.geneontology.org/amigo/term/GO:0050473	Alox12 Alox12e Alox8
0.173902958	3	4	3.57973061	GO:0071791 chemokine (C-C motif) ligand 5 binding	http://amigo.geneontology.org/amigo/term/GO:0071791	Ccr1 Ccr2 Ccr5
0.173902958	3	4	3.57973061	GO:0097643 amylin receptor activity	http://amigo.geneontology.org/amigo/term/GO:0097643	Calcr Ramp2 Ramp1
0.173902958	3	4	3.57973061	GO:0097644 calcitonin family binding	http://amigo.geneontology.org/amigo/term/GO:0097644	Ramp2 Ramp1 Calcr
0.173902958	3	4	3.57973061	GO:0102148 N-acetyl-beta-D-galactosaminidase activity	http://amigo.geneontology.org/amigo/term/GO:0102148	Hexb Hexa Chil3
0.173902958	3	4	3.57973061	GO:0120325 NuRD complex binding	http://amigo.geneontology.org/amigo/term/GO:0120325	Mta3 Pwwp2b Zfp827
0.173902958	412	1815	1.083451983	GO:0140110 transcription regulator activity	http://amigo.geneontology.org/amigo/term/GO:0140110	Tbx2 Tfe3 Mnt Sox9 Hoxb6 Tcf7 Smarcb1 Hoxa10 Rarg Foxn1 Spi1 Irf9 Relb Klf4 Elf3 Mpnd Fosb Taf6l Nfat5 Stat3 Spic Klf5 Zfp287 Cic Trim28 Mef2c Nr1i3 Rfx5 Gata6 Zbtb17 Zfp184 Ctnnb1 Zmiz1 Fhl2 Spib Elk3 Pou2f2 Ehf Zfp651 Pax5 Gata2 Gata3 Nfe2l2 Fli1 Etv4 Mybl2 Mafk Ikzf3 Zkscan6 Irf1 E2f2 Plagl1 Rfx4 Tcf3 Patz1 Aebp1 Klf11 Grhl1 Taf15 Hoxb9 Fos Irf4 Mxd3 Med10 Hr Med4 Ajuba Sub1 Grhl2 Myc Hes1 Ets…
0.173902958	8	19	2.009673325	GO:0140416 transcription regulator inhibitor activity	http://amigo.geneontology.org/amigo/term/GO:0140416	Smad7 Smad6 Id3 Ddit3 Id1 Daxx Id4 Nr0b2
0.173902958	3	4	3.57973061	GO:1902945 metalloendopeptidase activity involved in amyloid precursor protein catabolic process	http://amigo.geneontology.org/amigo/term/GO:1902945	Adam10 Adam17 Adam19
0.174903209	10	26	1.835759287	GO:0019706 protein-cysteine S-palmitoyltransferase activity	http://amigo.geneontology.org/amigo/term/GO:0019706	Zdhhc4 Zdhhc24 Zdhhc20 Zdhhc15 Zdhhc14 Zdhhc18 Zdhhc1 Zdhhc16 Zdhhc13 Zdhhc8
0.174903209	10	26	1.835759287	GO:0019707 protein-cysteine S-acyltransferase activity	http://amigo.geneontology.org/amigo/term/GO:0019707	Zdhhc4 Zdhhc24 Zdhhc20 Zdhhc15 Zdhhc14 Zdhhc18 Zdhhc1 Zdhhc16 Zdhhc13 Zdhhc8
0.180779911	36	128	1.342398979	GO:0042826 histone deacetylase binding	http://amigo.geneontology.org/amigo/term/GO:0042826	Mef2c Phf6 Zmynd15 Bcl3 Mta3 Mta2 Brms1 Ankra2 Bhlhe41 D7Ertd443e Hoxa10 Cdc20 Gmnn Ikzf3 Top2a Kat2a Hes1 Ankrd1 Rad9a Rela Usf1 Dnmt3b Nudt21 Rara Foxp3 Trp53 Tbx2 Spi1 Cebpb Zfp932 Klf4 Dnmt1 Hr Runx2 Bex4 Runx3
0.180816365	17	52	1.560395394	GO:0016763 pentosyltransferase activity	http://amigo.geneontology.org/amigo/term/GO:0016763	Qtrt1 Large1 Upp1 Parp9 Ppat Gxylt2 Art4 Parp14 Parp2 Large2 Art5 Sirt6 Xxylt1 Parp6 Zc3hav1 Parp12 Parp4
0.186577849	7	16	2.088176189	GO:0004698 calcium-dependent protein kinase C activity	http://amigo.geneontology.org/amigo/term/GO:0004698	Prkch Prkcd Prkcq Pkn3 Prkd2 Prkcb Ccl3
0.186577849	7	16	2.088176189	GO:0140666 annealing activity	http://amigo.geneontology.org/amigo/term/GO:0140666	Rad54l Blm Recql4 Zranb3 Trp53 Anxa1 Hnrnpa1
0.192853346	11	30	1.750090521	GO:0016814 hydrolase activity acting on carbon-nitrogen (but not peptide) bonds in cyclic amidines	http://amigo.geneontology.org/amigo/term/GO:0016814	Mthfd2 Ampd3 Apobec3 Ada Adarb1 Adar Mthfd2l Dctd Gch1 Apobec1 Zbp1
0.192853346	11	30	1.750090521	GO:0030291 protein serine/threonine kinase inhibitor activity	http://amigo.geneontology.org/amigo/term/GO:0030291	Prkar2b Prkar1b Inka2 Cdkn2b Hspb1 Cdkn1a Cdkn2a Pkib Prkag2 Cdkn2d Casp3
0.19384181	28	96	1.39211746	GO:0003730 mRNA 3-prime-UTR binding	http://amigo.geneontology.org/amigo/term/GO:0003730	Zfp385a Celf2 Carhsp1 Cpeb1 Igf2bp3 Rbms2 Csdc2 Pabpc1l Hnrnpa0 Taf15 Zfp36l1 Fus Apobec1 Zc3h12a Zfp36 Zfp36l2 Tia1 Exosc8 Elavl4 Nudt21 Rnps1 Cpeb2 Mex3d Trp53 Rbm38 Syncrip Cirbp Hnrnpa1
0.195697779	25	84	1.42052802	GO:0046332 SMAD binding	http://amigo.geneontology.org/amigo/term/GO:0046332	Acvrl1 Smad7 Smad9 Smad1 Tgfbr2 Smad6 Bmpr1b Pml Ctnnb1 Zmiz1 Fos Ankrd1 Bmp2 Tgfb1i1 Pmepa1 Smurf1 Cited1 Jun Axin2 Col3a1 Col1a2 Prdm16 Flna Tgif1 Arap1
0.195747641	9	23	1.867685536	GO:0003950 NAD+ ADP-ribosyltransferase activity	http://amigo.geneontology.org/amigo/term/GO:0003950	Parp9 Art4 Parp14 Parp2 Art5 Parp6 Zc3hav1 Parp12 Parp4
0.195747641	9	23	1.867685536	GO:0010857 calcium-dependent protein kinase activity	http://amigo.geneontology.org/amigo/term/GO:0010857	Mapkapk2 Mapkapk3 Prkch Prkcd Prkcq Pkn3 Prkd2 Prkcb Ccl3
0.195747641	9	23	1.867685536	GO:0120015 sterol transfer activity	http://amigo.geneontology.org/amigo/term/GO:0120015	Gramd1a Gramd1c Apoe Abca1 Npc2 Abcg1 Star Abcg5 Pltp
0.199281815	261	1129	1.103406778	GO:0000987 cis-regulatory region sequence-specific DNA binding	http://amigo.geneontology.org/amigo/term/GO:0000987	Tbx2 Tfe3 Mnt Sox9 Hoxb6 Tcf7 Hoxa10 Rarg Irf9 Relb Klf4 Fosb Nfat5 Stat3 Klf5 Zfp287 Mef2c Nr1i3 Rfx5 Gata6 Zfp184 Pou2f2 Zfp651 Pax5 Gata2 Gata3 Nfe2l2 Mybl2 Mafk Ikzf3 Zkscan6 Irf1 E2f2 Plagl1 Rfx4 Tcf3 Patz1 Klf11 Grhl1 Hoxb9 Fos Irf4 Mxd3 Grhl2 Hes1 Nr4a1 Nfatc4 Zfp54 Foxp4 Wiz Sox8 Fosl1 Rela Hhex Nfkb2 Ddit3 Irf7 Zfp202 Ikzf2 Lrrfip1 Tfcp2l1 Prrx1 Atf3 Batf3 Usf1 Nr4a2 E2f1 Nfatc2 Mecom Sm…
0.199281815	6	13	2.202911145	GO:0004875 complement receptor activity	http://amigo.geneontology.org/amigo/term/GO:0004875	C3ar1 Cmklr1 Fpr1 C5ar1 Fpr2 C5ar2
0.199281815	6	13	2.202911145	GO:0005536 glucose binding	http://amigo.geneontology.org/amigo/term/GO:0005536	Hk2 Slc2a3 Hkdc1 Hk3 Hk1 G6pdx
0.199281815	6	13	2.202911145	GO:0042043 neurexin family protein binding	http://amigo.geneontology.org/amigo/term/GO:0042043	Sytl2 Nlgn2 Sytl5 Cask Sdcbp Dlg4
0.199281815	6	13	2.202911145	GO:0055102 lipase inhibitor activity	http://amigo.geneontology.org/amigo/term/GO:0055102	Anxa9 Anxa1 Anxa2 Apoc2 Angptl3 Anxa3
0.199728436	34	121	1.341166289	GO:0008094 ATP-dependent activity acting on DNA	http://amigo.geneontology.org/amigo/term/GO:0008094	Mcm2 Mcm5 Mcm4 Mcm6 Rad51 Rad54l Mcm7 Blm Smarca4 Rfc3 Ddx11 Chd7 Mcm3 Ercc6l Rad51b Top2a Msh5 Chtf18 Rad50 Sub1 Dscc1 Msh2 Ighmbp2 Hells Chd1l Ttf2 Recql4 Polq Zranb3 Pif1 Nav2 Gtf2f2 Pms2 Anxa1
