# Supplementary material for: Carbonic Anhydrase 2 Deletion Delays the Growth of Kidney Cysts Whereas Foxi1 Deletion Completely Abrogates Cystogenesis in TSC
Source: Int J Mol Sci. 2024 Apr 27;25(9):4772. doi: 10.3390/ijms25094772 (PMC11084925; doi:10.3390/ijms25094772)
Supplement: Supplementary file 1 [file ijms-25-04772-s001.zip › Dataset 14.csv]

Enrichment FDR	nGenes	Pathway Genes	Fold Enrichment	Pathway	URL	Genes
0.001609942	109	689	1.5406296	GO:0016462 pyrophosphatase activity	http://amigo.geneontology.org/amigo/term/GO:0016462	Kif20a Ralb Prune1 Rab32 Gna13 Dnajc27 Kif3c Rhobtb3 Kif2a Rhobtb2 Lsg1 Rhoq Gnl1 Gnaq Spata5 Rit1 Rragc Kif2c Rhoh Gbp9 Kif22 Lhpp Nudt15 Kif15 Entpd3 Rhod Rhoj Diras2 Entpd1 Gm12185 Kif18b Rap2a Rap1b Rnd1 Gm5431 Gm4841 Irgm2 Igtp Tgtp2 Hspa1b Hspa1a Gbp6 Gbp5 Mcm2 Rab3b Mcm5 Rab25 Trpm2 Tor2a Nkiras2 Ddx27 Chtf18 Rab36 Arf5 Trip13 Mcm4 Agap3 Rab12 Gtpbp2 Ighmbp2 Agap2 Arl8a Rab29 Tor1b Ifih1 G…
0.001609942	109	692	1.53395057	GO:0016817 hydrolase activity acting on acid anhydrides	http://amigo.geneontology.org/amigo/term/GO:0016817	Kif20a Ralb Prune1 Rab32 Gna13 Dnajc27 Kif3c Rhobtb3 Kif2a Rhobtb2 Lsg1 Rhoq Gnl1 Gnaq Spata5 Rit1 Rragc Kif2c Rhoh Gbp9 Kif22 Lhpp Nudt15 Kif15 Entpd3 Rhod Rhoj Diras2 Entpd1 Gm12185 Kif18b Rap2a Rap1b Rnd1 Gm5431 Gm4841 Irgm2 Igtp Tgtp2 Hspa1b Hspa1a Gbp6 Gbp5 Mcm2 Rab3b Mcm5 Rab25 Trpm2 Tor2a Nkiras2 Ddx27 Chtf18 Rab36 Arf5 Trip13 Mcm4 Agap3 Rab12 Gtpbp2 Ighmbp2 Agap2 Arl8a Rab29 Tor1b Ifih1 G…
0.001609942	109	692	1.53395057	GO:0016818 hydrolase activity acting on acid anhydrides in phosphorus-containing anhydrides	http://amigo.geneontology.org/amigo/term/GO:0016818	Kif20a Ralb Prune1 Rab32 Gna13 Dnajc27 Kif3c Rhobtb3 Kif2a Rhobtb2 Lsg1 Rhoq Gnl1 Gnaq Spata5 Rit1 Rragc Kif2c Rhoh Gbp9 Kif22 Lhpp Nudt15 Kif15 Entpd3 Rhod Rhoj Diras2 Entpd1 Gm12185 Kif18b Rap2a Rap1b Rnd1 Gm5431 Gm4841 Irgm2 Igtp Tgtp2 Hspa1b Hspa1a Gbp6 Gbp5 Mcm2 Rab3b Mcm5 Rab25 Trpm2 Tor2a Nkiras2 Ddx27 Chtf18 Rab36 Arf5 Trip13 Mcm4 Agap3 Rab12 Gtpbp2 Ighmbp2 Agap2 Arl8a Rab29 Tor1b Ifih1 G…
0.001609942	103	635	1.579626682	GO:0017111 nucleoside-triphosphatase activity	http://amigo.geneontology.org/amigo/term/GO:0017111	Kif20a Ralb Rab32 Gna13 Dnajc27 Kif3c Rhobtb3 Kif2a Rhobtb2 Lsg1 Rhoq Gnl1 Gnaq Spata5 Rit1 Rragc Kif2c Rhoh Gbp9 Kif22 Kif15 Rhod Rhoj Diras2 Gm12185 Kif18b Rap2a Rap1b Rnd1 Gm5431 Gm4841 Irgm2 Igtp Tgtp2 Hspa1b Hspa1a Gbp6 Gbp5 Entpd3 Entpd1 Mcm2 Rab3b Mcm5 Rab25 Tor2a Nkiras2 Ddx27 Chtf18 Rab36 Arf5 Trip13 Mcm4 Agap3 Rab12 Gtpbp2 Ighmbp2 Agap2 Arl8a Rab29 Tor1b Ifih1 Gem Orc1 Ddx55 Dhx32 Rab39…
0.002294563	57	306	1.81402969	GO:0003924 GTPase activity	http://amigo.geneontology.org/amigo/term/GO:0003924	Ralb Rab32 Gna13 Dnajc27 Rhobtb3 Rhobtb2 Lsg1 Rhoq Gnl1 Gnaq Rit1 Rragc Rhoh Gbp9 Rhod Rhoj Diras2 Gm12185 Rap2a Rap1b Rnd1 Gm5431 Gm4841 Irgm2 Igtp Tgtp2 Gbp6 Gbp5 Rab3b Rab25 Nkiras2 Rab36 Arf5 Agap3 Rab12 Gtpbp2 Agap2 Arl8a Rab29 Gem Rab39b Rasl10a Tbcc Arl5c Gngt2 Gbp2b Rasef Gimap7 Arf6 Rasd1 Rab4b Rab39 Tubb2a Gng4 Gnb4 Gng2 Nlrp10
0.003845475	243	1837	1.288214191	GO:0035639 purine ribonucleoside triphosphate binding	http://amigo.geneontology.org/amigo/term/GO:0035639	Ralb Cars Anxa6 Arf5 Pfkp Rhobtb3 Naip1 Rhobtb2 Tuba1b Rhoq Rit1 Gem Rhoh Gbp9 Tuba8 Rrm1 Aars Tubg1 Arl5c Rhod Rasef Arf6 Rhoj Diras2 Rap2a Rap1b Rnd1 Tubb2a Naip5 Naip6 Hspa1b Hspa1a Gbp6 Gbp5 Dyrk3 Guk1 Swap70 Dapk3 Map4k1 Gimap3 Dgke Hk2 Srpk3 Mcm2 Map2k7 Grk5 Rab3b Ddr1 Itpkc Kif20a Matk Mcm5 Ephb3 Epha2 Rab25 Ube2g2 Cdk9 Tor2a Ube2z Blk Abca1 Nkiras2 Ddx27 Ksr1 Pip4k2b Chtf18 Pdk4 Akt3 Rab3…
0.003845475	21	76	2.690894457	GO:0038024 cargo receptor activity	http://amigo.geneontology.org/amigo/term/GO:0038024	Lrp10 Ildr1 Scarb2 Olr1 Abca7 Scarf2 Ssc5d Siglech Tmprss2 Loxl3 Cd163 Abca1 Fcrls Megf10 Cd5 Cd6 Marco Lrp8 Ssc4d Stab1 Fpr2
0.003845475	30	130	2.247340426	GO:0140375 immune receptor activity	http://amigo.geneontology.org/amigo/term/GO:0140375	Il12rb1 Il12b Il27ra Epor Ifnar2 Ccr1 Il1r2 Cxcr2 Gfra4 Il6ra Ccr9 Il17rc Lilra6 Ccr7 Cmklr1 Gpr75 Il20rb Fpr1 Cxcr5 Cxcr6 Cxcr3 Fpr2 Il2rb Lilra5 Csf2rb2 C5ar2 Pira2 Cd4 Gpr35 Klrk1
0.004567587	11	26	4.120124113	GO:0015026 coreceptor activity	http://amigo.geneontology.org/amigo/term/GO:0015026	Lrp5 Nradd Ramp3 Rgmb Rgma Cd4 Cxcr6 Cd8b1 Cd80 Pira2 Gfra4
0.006946372	249	1917	1.26493496	GO:0032555 purine ribonucleotide binding	http://amigo.geneontology.org/amigo/term/GO:0032555	Prkar2b Ralb Cars Anxa6 Arf5 Pfkp Rhobtb3 Naip1 Rhobtb2 Tuba1b Rhoq Soat1 Rit1 Gem Rhoh Gbp9 Tuba8 Rrm1 Aars Tubg1 Arl5c Rhod Rasef Arf6 Rhoj Diras2 Rap2a Rap1b Rnd1 Tubb2a Naip5 Naip6 Hspa1b Hspa1a Gbp6 Gbp5 Dyrk3 Guk1 Swap70 Dapk3 Map4k1 Gimap3 Rapgef4 Dgke Hk2 Srpk3 Mcm2 Map2k7 Grk5 Rab3b Ddr1 Itpkc Kif20a Matk Mcm5 Ephb3 Epha2 Rab25 Ube2g2 Cdk9 Tor2a Ube2z Blk Abca1 Nkiras2 Ddx27 Ksr1 Pip4k2b…
0.007861659	250	1932	1.260154655	GO:0017076 purine nucleotide binding	http://amigo.geneontology.org/amigo/term/GO:0017076	Prkar2b Ralb Cars Anxa6 Arf5 Pfkp Rhobtb3 Naip1 Rhobtb2 Tuba1b Rhoq Soat1 Rit1 Gem Rhoh Gbp9 Tuba8 Bag3 Rrm1 Aars Tubg1 Arl5c Rhod Rasef Arf6 Rhoj Diras2 Rap2a Rap1b Rnd1 Tubb2a Naip5 Naip6 Hspa1b Hspa1a Gbp6 Gbp5 Dyrk3 Guk1 Swap70 Dapk3 Map4k1 Gimap3 Rapgef4 Dgke Hk2 Srpk3 Mcm2 Map2k7 Grk5 Rab3b Ddr1 Itpkc Kif20a Matk Mcm5 Ephb3 Epha2 Rab25 Ube2g2 Cdk9 Tor2a Ube2z Blk Abca1 Nkiras2 Ddx27 Ksr1 Pi…
0.008277029	250	1936	1.25755103	GO:0032553 ribonucleotide binding	http://amigo.geneontology.org/amigo/term/GO:0032553	Prkar2b Ralb Cars Anxa6 Arf5 Nos2 Pfkp Rhobtb3 Naip1 Rhobtb2 Tuba1b Rhoq Soat1 Rit1 Gem Rhoh Gbp9 Tuba8 Rrm1 Aars Tubg1 Arl5c Rhod Rasef Arf6 Rhoj Diras2 Rap2a Rap1b Rnd1 Tubb2a Naip5 Naip6 Hspa1b Hspa1a Gbp6 Gbp5 Dyrk3 Guk1 Swap70 Dapk3 Map4k1 Gimap3 Rapgef4 Dgke Hk2 Srpk3 Mcm2 Map2k7 Grk5 Rab3b Ddr1 Itpkc Kif20a Matk Mcm5 Ephb3 Epha2 Rab25 Ube2g2 Cdk9 Tor2a Ube2z Blk Abca1 Nkiras2 Ddx27 Ksr1 Pi…
0.014528417	14	45	3.029747833	GO:0001046 core promoter sequence-specific DNA binding	http://amigo.geneontology.org/amigo/term/GO:0001046	Drap1 Gtf2b Snapc3 Taf1c Gbx2 Klf10 Cebpb Smarcb1 Zbtb17 Stat1 Hdac1 Smarca4 Npm1 Egr1
0.019751732	53	311	1.659611525	GO:0061630 ubiquitin protein ligase activity	http://amigo.geneontology.org/amigo/term/GO:0061630	Trim27 Mefv Ppil2 Herc6 Fbxo17 Rnft2 Rnf43 Trim59 Rnf39 Siah1a Rnf144b Smurf1 Dtx3 Cblc Arel1 Trim72 Rnf31 Trim15 Trim30b Fbxo6 Trim12c Sh3rf2 Arih2 Rnf121 Trim6 Rnf8 Nhlrc4 Wsb1 Jade2 Traip Rnf126 Nosip Ube2o Peli3 Lrsam1 Rad18 Nsmce1 Trim21 Vps18 Med30 Irf2bp1 Rnf157 Maea Ndor1 Chfr Med11 Rnf135 Med10 Rnf4 Vps11 Fbxl22 Rnf213 Fbxw7
0.021044524	26	120	2.110002955	GO:0003697 single-stranded DNA binding	http://amigo.geneontology.org/amigo/term/GO:0003697	Mcm2 Ercc1 Mcm5 Mcm4 Pot1b Rad51 Xpc Mcm9 Alyref Hmces Neil3 Top3a Polr2h Ighmbp2 Nabp2 Rpa2 Rad18 Rad51ap1 Recql4 Ddx11 Mms22l Rexo4 Ssbp3 Smug1 Fam111a Ybx3
0.022238945	22	95	2.255225831	GO:0004896 cytokine receptor activity	http://amigo.geneontology.org/amigo/term/GO:0004896	Il12rb1 Il12b Il27ra Epor Ifnar2 Ccr1 Il1r2 Cxcr2 Gfra4 Il6ra Ccr9 Il17rc Ccr7 Gpr75 Il20rb Cxcr5 Cxcr6 Cxcr3 Il2rb Csf2rb2 Cd4 Gpr35
0.0262346	119	848	1.366602059	GO:0019900 kinase binding	http://amigo.geneontology.org/amigo/term/GO:0019900	Prkar2b Sh2b2 Sqstm1 Shc2 Trib2 Trim27 Rhobtb3 Rhobtb2 Cd4 Bcl10 Sit1 Rhoh Stap1 Lat Fam83b Trib1 Lrrc14 Cavin3 Bank1 Prkrip1 Cblc Rhod Pkp2 Fam83g Fam83h Inka2 Camk2n2 Trim30b Rnd1 Nbeal2 Trim12c Trim6 Lsm2 Cdk9 Dact2 Adam10 Dact3 Axin2 Calm1 Foxm1 Daxx Map2k7 Kif20a Cd247 Tfpt Stx1a Bcl2l1 Eif4enif1 Llgl1 Aurkb Wars Laptm4b Map3k12 Telo2 Cd6 Rad9a Tcf7l2 Pfkfb1 Dctn2 Agap2 Itgb1 Pfkfb2 Usf1 Stx…
0.029756468	65	412	1.536409919	GO:0004842 ubiquitin-protein transferase activity	http://amigo.geneontology.org/amigo/term/GO:0004842	Ube2g2 Ube2z Chfr Rnf135 Ube2o Trim27 Mefv Ppil2 Bard1 Traf2 Herc6 Fbxo17 Kctd13 Rnft2 Trim45 Rnf43 Trim59 Rnf39 Siah1a Rnf144b Smurf1 Dtx3 Cblc Arel1 Trim72 Rnf31 Trim15 Trim30b Fbxo6 Trim12c Sh3rf2 Arih2 Rnf213 Rnf121 Trim6 Maea Rnf8 Nhlrc4 Wsb1 Jade2 Traip Rnf126 Ddb2 Nosip Peli3 Lrsam1 Wdsub1 Rad18 Nsmce1 Trim21 Vps18 Dtl Med30 Bcor Hectd2 Irf2bp1 Rnf157 Klhl21 Ndor1 Med11 Med10 Rnf4 Vps11 Fb…
0.035085763	53	322	1.602916722	GO:0061659 ubiquitin-like protein ligase activity	http://amigo.geneontology.org/amigo/term/GO:0061659	Trim27 Mefv Ppil2 Herc6 Fbxo17 Rnft2 Rnf43 Trim59 Rnf39 Siah1a Rnf144b Smurf1 Dtx3 Cblc Arel1 Trim72 Rnf31 Trim15 Trim30b Fbxo6 Trim12c Sh3rf2 Arih2 Rnf121 Trim6 Rnf8 Nhlrc4 Wsb1 Jade2 Traip Rnf126 Nosip Ube2o Peli3 Lrsam1 Rad18 Nsmce1 Trim21 Vps18 Med30 Irf2bp1 Rnf157 Maea Ndor1 Chfr Med11 Rnf135 Med10 Rnf4 Vps11 Fbxl22 Rnf213 Fbxw7
0.042335206	9	25	3.505851064	GO:0001637 G protein-coupled chemoattractant receptor activity	http://amigo.geneontology.org/amigo/term/GO:0001637	Ccr1 Cxcr2 Ccr9 Ccr7 Gpr75 Cxcr5 Cxcr6 Cxcr3 Gpr35
0.042335206	9	25	3.505851064	GO:0004950 chemokine receptor activity	http://amigo.geneontology.org/amigo/term/GO:0004950	Ccr1 Cxcr2 Ccr9 Ccr7 Gpr75 Cxcr5 Cxcr6 Cxcr3 Gpr35
0.042335206	13	46	2.752177767	GO:0005044 scavenger receptor activity	http://amigo.geneontology.org/amigo/term/GO:0005044	Scarb2 Scarf2 Ssc5d Tmprss2 Loxl3 Cd163 Fcrls Megf10 Cd5 Cd6 Marco Ssc4d Stab1
0.042335206	5	8	6.086546986	GO:0016494 C-X-C chemokine receptor activity	http://amigo.geneontology.org/amigo/term/GO:0016494	Cxcr6 Cxcr2 Gpr35 Cxcr5 Cxcr3
0.045830083	25	123	1.979364873	GO:0004519 endonuclease activity	http://amigo.geneontology.org/amigo/term/GO:0004519	Dnase2a Dnase1l1 Tsen34 Exo1 Endov Exog Rnaseh2a Slx1b Rnasek Ercc1 Rnaseh1 Rnase4 Rnase6 Rpp30 Pop4 Rnase1 Eme1 Rnase2a Mblac1 Pgbd5 Rexo4 Rpp25 Rnasel Ang Xrcc1
0.045830083	28	144	1.893592396	GO:0019955 cytokine binding	http://amigo.geneontology.org/amigo/term/GO:0019955	Il12rb1 Il12b Il27ra Ccr1 Itgb1 Il1r2 Cxcr2 Il6ra Tnfrsf9 Ccr9 Ccr7 Il20rb Cxcr5 Cxcr6 Cxcr3 Il2rb Wfikkn1 Tgfbr3l Acvr1 Cd4 Twsg1 Ltbp3 Traf2 Itga4 Cd109 Lrrc32 Cops5 Ifnar2
0.045830083	51	314	1.58172686	GO:0051020 GTPase binding	http://amigo.geneontology.org/amigo/term/GO:0051020	Rinl Rassf1 Pot1b Diaph1 Nxt1 Gas8 Ipo4 Lsm2 Evi5l Abca1 Wasf1 Rhobtb3 Diaph3 Fmnl3 Ralbp1 Pde6d Rab29 Optn Pkn3 Arhgap1 Aimp1 Arhgef2 C9orf72 Rragc Sytl1 Dvl1 Kctd13 Lamtor1 Rims3 Gga1 Ipo13 Dapk3 Becn1 Sh3bp4 Noxa1 Inf2 Ranbp17 Cdc42se1 Rab11fip5 Dvl2 Prkch Iqgap3 Dock11 Arhgap44 Rapgef4 Sh3gl1 Bcl2l1 Birc5 Llgl1 Odf2 Stk19
0.063255471	189	1486	1.238608216	GO:0005524 ATP binding	http://amigo.geneontology.org/amigo/term/GO:0005524	Cars Pfkp Naip1 Rrm1 Aars Naip5 Naip6 Hspa1b Hspa1a Dyrk3 Guk1 Swap70 Dapk3 Map4k1 Dgke Hk2 Srpk3 Mcm2 Map2k7 Grk5 Ddr1 Itpkc Kif20a Matk Mcm5 Ephb3 Epha2 Ube2g2 Cdk9 Tor2a Ube2z Blk Abca1 Ddx27 Ksr1 Pip4k2b Chtf18 Pdk4 Akt3 Fyn Cdk1 Apaf1 Nuak1 Stk10 Trib2 Cmpk2 Kif3c Ube2o Aurkb Prkch Wars Mak Riok1 Trip13 Rhobtb3 Kif2a Camk2g Myh9 Ciita Mcm4 P2rx6 Abcc5 Map3k12 Abcc1 Ptk7 Eif2ak2 Ralbp1 Ip6k3 …
0.063255471	5	9	5.410263987	GO:0030957 Tat protein binding	http://amigo.geneontology.org/amigo/term/GO:0030957	Smarcb1 Smarca4 Ctdp1 Mdfic Npm1
0.070341751	65	433	1.461895812	GO:0019787 ubiquitin-like protein transferase activity	http://amigo.geneontology.org/amigo/term/GO:0019787	Ube2g2 Ube2z Chfr Rnf135 Ube2o Trim27 Mefv Ppil2 Bard1 Traf2 Herc6 Fbxo17 Kctd13 Rnft2 Trim45 Rnf43 Trim59 Rnf39 Siah1a Rnf144b Smurf1 Dtx3 Cblc Arel1 Trim72 Rnf31 Trim15 Trim30b Fbxo6 Trim12c Sh3rf2 Arih2 Rnf213 Rnf121 Trim6 Maea Rnf8 Nhlrc4 Wsb1 Jade2 Traip Rnf126 Ddb2 Nosip Peli3 Lrsam1 Wdsub1 Rad18 Nsmce1 Trim21 Vps18 Dtl Med30 Bcor Hectd2 Irf2bp1 Rnf157 Klhl21 Ndor1 Med11 Med10 Rnf4 Vps11 Fb…
0.071905523	157	1212	1.261502148	GO:0030234 enzyme regulator activity	http://amigo.geneontology.org/amigo/term/GO:0030234	Wfdc18 Calm1 Ccne1 Apoc2 Prkar2b Tbc1d8 Rplp1 Evi5l Ube2z Anxa9 Birc5 Wfdc2 2810408A11Rik Stxbp5 Fzr1 Llgl1 Fam20a Ube2o Cast Naip1 Ppp2r2a Scg5 Ralbp1 Pot1b Gnaq Ccnj Arhgap19 Eef1b2 Arhgap1 Tpx2 Ccna2 Iqgap3 Bcl10 Ccng2 Uri1 Sipa1l3 Rasgrp4 Arhgap17 Lamtor1 Dock11 Ophn1 Renbp Ccnb2 Arhgap44 Tagap Tbc1d24 Noxa1 Prkrip1 Ccnb1 Rabif Wfdc12 Gskip Serpinb1a Inka2 Rapgef4 Camk2n2 Rinl Tbc1d22a Asap2 …
0.073220681	74	510	1.413033653	GO:0008047 enzyme activator activity	http://amigo.geneontology.org/amigo/term/GO:0008047	Apoc2 Tbc1d8 Rplp1 Evi5l Stxbp5 Fzr1 Llgl1 Fam20a Ralbp1 Gnaq Arhgap19 Arhgap1 Tpx2 Iqgap3 Bcl10 Sipa1l3 Arhgap17 Ophn1 Arhgap44 Tagap Tbc1d24 Noxa1 Tbc1d22a Asap2 Sh3pxd2a Arfgap3 Arhgap8 Abr Apaf1 Fn1 Rgs18 Rgs16 Bmp2 Ncapg2 Psme2b Calm1 Acap1 Daxx Fyn Rgs9 Mnat1 Agap3 Mlst8 Agap2 Fbxw7 Arhgef19 Acap3 Stap1 Areg Btk Rasa3 Casp3 Ltf Nlrc4 Arhgap11a Ccnb1 Dcp1b Prss22 Arhgap15 Arhgap23 Rinl Sipa1…
0.073220681	8	23	3.387295714	GO:0016493 C-C chemokine receptor activity	http://amigo.geneontology.org/amigo/term/GO:0016493	Ccr1 Cxcr2 Ccr9 Ccr7 Gpr75 Cxcr5 Cxcr6 Cxcr3
0.073220681	104	759	1.334389221	GO:0019901 protein kinase binding	http://amigo.geneontology.org/amigo/term/GO:0019901	Prkar2b Sh2b2 Sqstm1 Shc2 Trib2 Trim27 Rhobtb3 Rhobtb2 Cd4 Bcl10 Rhoh Stap1 Lat Fam83b Trib1 Cavin3 Bank1 Prkrip1 Cblc Rhod Pkp2 Fam83g Fam83h Inka2 Camk2n2 Trim30b Rnd1 Nbeal2 Trim12c Trim6 Lsm2 Cdk9 Dact2 Adam10 Dact3 Axin2 Calm1 Foxm1 Daxx Map2k7 Kif20a Cd247 Tfpt Bcl2l1 Llgl1 Wars Map3k12 Telo2 Cd6 Rad9a Tcf7l2 Dctn2 Agap2 Itgb1 Pfkfb2 Usf1 Stxbp1 Acvr1 Traf2 Tpx2 Aurka Ccna2 Ptpn22 Tesk1 Art…
0.073220681	4	6	6.492316785	GO:0043515 kinetochore binding	http://amigo.geneontology.org/amigo/term/GO:0043515	Cenph Spdl1 Cenpe Ttk
0.073220681	80	559	1.393699489	GO:0140640 catalytic activity acting on a nucleic acid	http://amigo.geneontology.org/amigo/term/GO:0140640	Top3a Qtrt1 Mcm2 Dnase2a Mcm5 Rnmt Cars Dnase1l1 Mettl2 Angel1 Wars Tert Mcm4 Rad51 Exo5 Toe1 Gars Ogg1 Aars Smarca4 Eri3 Tsen34 Ddx11 Smug1 Fdxacb1 Polr3k Pold1 Neil3 Exo1 Endov Exog Rnase2a Pgbd5 Ercc6l Rnaseh2a Mcm9 Slx1b Rnasel Sars Ddx43 Ang Ptrh2 Rnasek Dnmt1 Alkbh4 Ercc1 Dus3l Tsr3 Ddx27 Mrm1 Chtf18 Rnaseh1 Rnase4 Rnase6 Wdr4 Rpp30 Rad9a Ighmbp2 Hells Ifih1 Ddx55 Pop4 Dhx32 Ttf2 Recql4 Dhx…
0.074410375	12	45	2.596926714	GO:0008009 chemokine activity	http://amigo.geneontology.org/amigo/term/GO:0008009	Ccl3 Ccl24 Ccl11 Cxcl13 Ccl20 Xcl1 Cxcl3 Cxcl9 Ccl22 Ccl17 Ccl5 Cklf
0.078139937	45	280	1.565112082	GO:0031267 small GTPase binding	http://amigo.geneontology.org/amigo/term/GO:0031267	Rinl Rassf1 Pot1b Diaph1 Nxt1 Gas8 Ipo4 Lsm2 Evi5l Abca1 Wasf1 Rhobtb3 Diaph3 Fmnl3 Ralbp1 Pde6d Rab29 Optn Pkn3 Arhgap1 Arhgef2 C9orf72 Sytl1 Dvl1 Kctd13 Rims3 Gga1 Ipo13 Dapk3 Sh3bp4 Noxa1 Inf2 Ranbp17 Cdc42se1 Rab11fip5 Dvl2 Prkch Iqgap3 Dock11 Arhgap44 Rapgef4 Birc5 Llgl1 Odf2 Stk19
0.088145867	58	385	1.467094962	GO:0005525 GTP binding	http://amigo.geneontology.org/amigo/term/GO:0005525	Ralb Anxa6 Arf5 Rhobtb3 Rhobtb2 Tuba1b Rhoq Rit1 Gem Rhoh Gbp9 Tuba8 Tubg1 Arl5c Rhod Rasef Arf6 Rhoj Diras2 Rap2a Rap1b Rnd1 Tubb2a Gbp6 Gbp5 Gimap3 Rab3b Rab25 Nkiras2 Pip4k2b Rab32 Rab36 Gna13 Dnajc27 Ciita Lsg1 Agap3 Rab12 Gtpbp2 Gnl1 Gnaq Agap2 Arl8a Rab29 Rragc Rab39b Rasl10a Gbp2b Gimap7 Gm12185 Rasd1 Rab4b Rab39 Gm5431 Gm4841 Irgm2 Igtp Tgtp2
0.097637877	194	1556	1.214180067	GO:0032559 adenyl ribonucleotide binding	http://amigo.geneontology.org/amigo/term/GO:0032559	Prkar2b Cars Pfkp Naip1 Soat1 Rrm1 Aars Naip5 Naip6 Hspa1b Hspa1a Dyrk3 Guk1 Swap70 Dapk3 Map4k1 Rapgef4 Dgke Hk2 Srpk3 Mcm2 Map2k7 Grk5 Ddr1 Itpkc Kif20a Matk Mcm5 Ephb3 Epha2 Ube2g2 Cdk9 Tor2a Ube2z Blk Abca1 Ddx27 Ksr1 Pip4k2b Chtf18 Pdk4 Akt3 Fyn Cdk1 Apaf1 Nuak1 Stk10 Hcn2 Trib2 Cmpk2 Kif3c Ube2o Aurkb Prkch Wars Mak Riok1 Trip13 Rhobtb3 Kif2a Camk2g Myh9 Ciita Mcm4 P2rx6 Abcc5 Map3k12 Abcc1…
0.110252284	195	1570	1.209555834	GO:0030554 adenyl nucleotide binding	http://amigo.geneontology.org/amigo/term/GO:0030554	Prkar2b Cars Pfkp Naip1 Soat1 Bag3 Rrm1 Aars Naip5 Naip6 Hspa1b Hspa1a Dyrk3 Guk1 Swap70 Dapk3 Map4k1 Rapgef4 Dgke Hk2 Srpk3 Mcm2 Map2k7 Grk5 Ddr1 Itpkc Kif20a Matk Mcm5 Ephb3 Epha2 Ube2g2 Cdk9 Tor2a Ube2z Blk Abca1 Ddx27 Ksr1 Pip4k2b Chtf18 Pdk4 Akt3 Fyn Cdk1 Apaf1 Nuak1 Stk10 Hcn2 Trib2 Cmpk2 Kif3c Ube2o Aurkb Prkch Wars Mak Riok1 Trip13 Rhobtb3 Kif2a Camk2g Myh9 Ciita Mcm4 P2rx6 Abcc5 Map3k12 …
0.116151011	7	20	3.408466312	GO:0035173 histone kinase activity	http://amigo.geneontology.org/amigo/term/GO:0035173	Aurkb Aurka Chek1 Prkaa1 Cdk1 Cdk2 Rps6ka4
0.116151011	7	20	3.408466312	GO:0060229 lipase activator activity	http://amigo.geneontology.org/amigo/term/GO:0060229	Apoc2 Fyn Btk Casp3 Ccl3 Gpihbp1 Ccl5
0.125163066	50	329	1.480011425	GO:0044389 ubiquitin-like protein ligase binding	http://amigo.geneontology.org/amigo/term/GO:0044389	Traf3 Traf2 Arrdc1 Ltbr Ggn Txnip Hspa1b Hspa1a Trib2 Trib1 Axin2 Daxx Prkar2b Ralb Dio2 Sqstm1 Patz1 Nfkbia Caml Laptm4b Tuba1b Otub1 Smad7 Stat1 Ptprn Anapc2 Fbxw7 Bcl10 Rpa2 Rad18 Prr7 Becn1 Smad6 Apbb1 Cul7 Wfs1 Sh3kbp1 Ccnb1 Rnf31 Elob Actg1 Tank Rnf8 Moap1 Stx8 Aurka Cebpb Washc1 Ptpn22 Ifi205
0.125163066	235	1937	1.181487696	GO:0098772 molecular function regulator activity	http://amigo.geneontology.org/amigo/term/GO:0098772	Wnt9a Ccl3 Wfdc18 Calm1 Ccne1 Apoc2 Prkar2b Tbc1d8 Il11 Ccl24 Rplp1 Evi5l Ube2z Anxa9 Birc5 Wfdc2 Gdf9 2810408A11Rik Stxbp5 Fzr1 Llgl1 Fam20a Ccl11 Ube2o Cast Naip1 Ppp2r2a Ly6c2 Wnt10b Cxcl13 Scg5 Ralbp1 Pot1b Gnaq Il33 Vegfb Ccnj Arhgap19 Il6 Smad7 Eef1b2 Ccl20 Wnt10a Xcl1 Lrrc26 Arhgap1 Bmp2 Tpx2 Ccna2 Kcnab1 Iqgap3 Bcl10 Gem Artn Nppb Areg Cxcl3 Ccng2 Cxcl9 Wnt7a Gdf3 Uri1 Sema4b Sipa1l3 Rasg…
0.127886131	60	411	1.421675208	GO:0004712 protein serine/threonine/tyrosine kinase activity	http://amigo.geneontology.org/amigo/term/GO:0004712	Map2k7 Ttk Srpk3 Ddr1 Matk Ephb3 Epha2 Cdk9 Blk Dyrk3 Ksr1 Akt3 Fyn Cdk1 Nuak1 Stk10 Aurkb Prkch Mak Riok1 Camk2g Ciita Map3k12 Eif2ak2 Cdk2 Fam20c Stk17b Pask Mark1 Pkn3 Aurka Tesk1 Ephb2 Limk1 Ephb4 Pak4 Plk1 Btk Chek1 Ulk3 Clk3 Csnk1g1 Alpk2 Tesk2 Dapk3 Melk Map4k1 Nek5 Bub1b Ulk4 Ripk2 Mapk6 Tssk6 Prkaa1 Camk2d Musk Camk2b Stk19 Rps6ka4 Pdk4
0.127886131	108	815	1.290497324	GO:0019904 protein domain specific binding	http://amigo.geneontology.org/amigo/term/GO:0019904	Abi3 Ldb1 Card9 Strn4 Plekha2 Cblc Tceal7 Hip1r Syngr3 Samd11 Calm1 Ikzf4 Chaf1a Prkar2b Ercc1 Chmp2b Bcl2l1 Ehmt2 Fhod1 E2f4 Sqstm1 Mpp2 Fyn Angel1 Wars Myh9 Ppil1 Rhoq Zfp521 Rad9a Tcf7l2 Cdk2 Mitd1 Fn1 Stxbp1 Arhgap1 Ccna2 Kcnab1 Sh2d2a Bcl10 Ptpn12 Dffa Bhlhe40 Plxnd1 Kctd13 Arhgap17 Lsm4 Chek1 Zxdc Dapk3 Myo1d Tnni3 Noxa1 Nr0b2 Rara Scaf1 Mcl1 Zfp653 Foxa3 Sh3kbp1 Elmo1 Ripk2 Atf4 Cdc25c Crb…
0.15695359	67	473	1.379445744	GO:0003712 transcription coregulator activity	http://amigo.geneontology.org/amigo/term/GO:0003712	Smarcb1 Taf6l Med8 Ccdc124 Zmiz1 Dmap1 Taf15 Med10 Hr Med4 Ajuba Smarcd1 Akirin1 Drap1 Rcor2 Sfr1 Sirt7 Lpin3 Bcl10 Kdm2b Uri1 Tgfb1i1 Fus Fbxl19 Sin3b Cbfb Fhl3 Zxdc Nr0b2 Med30 Taf5l Zfp653 Bcor Irf2bp1 Hmga1 Pprc1 Cdyl Mta2 Smarcd2 Hdac1 Foxp3 Actn2 Ssbp3 Daxx Med22 Med11 Trim27 Mak Ldb1 Med19 Xpc Trim21 Pir Arl2bp Smarca4 Lmo2 Npm1 Tacc1 Hsbp1l1 Asah1 Rbfox2 Trim15 Elob Trim12c Hspa1a Sqstm1 …
0.158976733	59	408	1.408259891	GO:0019001 guanyl nucleotide binding	http://amigo.geneontology.org/amigo/term/GO:0019001	Ralb Anxa6 Arf5 Rhobtb3 Rhobtb2 Tuba1b Rhoq Rit1 Gem Rhoh Gbp9 Tuba8 Tubg1 Arl5c Rhod Rasef Arf6 Rhoj Diras2 Rap2a Rap1b Rnd1 Tubb2a Gbp6 Gbp5 Gimap3 Rab3b Rab25 Nkiras2 Pip4k2b Rab32 Rab36 Gna13 Dnajc27 Ciita Lsg1 Agap3 Rab12 Gtpbp2 Gnl1 Gnaq Agap2 Arl8a Rab29 Rragc Rab39b Rasl10a Gbp2b Gimap7 Gm12185 Rasd1 Rab4b Rab39 Gm5431 Pde6h Gm4841 Irgm2 Igtp Tgtp2
0.158976733	59	408	1.408259891	GO:0032561 guanyl ribonucleotide binding	http://amigo.geneontology.org/amigo/term/GO:0032561	Ralb Anxa6 Arf5 Rhobtb3 Rhobtb2 Tuba1b Rhoq Rit1 Gem Rhoh Gbp9 Tuba8 Tubg1 Arl5c Rhod Rasef Arf6 Rhoj Diras2 Rap2a Rap1b Rnd1 Tubb2a Gbp6 Gbp5 Gimap3 Rab3b Rab25 Nkiras2 Pip4k2b Rab32 Rab36 Gna13 Dnajc27 Ciita Lsg1 Agap3 Rab12 Gtpbp2 Gnl1 Gnaq Agap2 Arl8a Rab29 Rragc Rab39b Rasl10a Gbp2b Gimap7 Gm12185 Rasd1 Rab4b Rab39 Gm5431 Pde6h Gm4841 Irgm2 Igtp Tgtp2
0.161369898	101	763	1.289103529	GO:0042803 protein homodimerization activity	http://amigo.geneontology.org/amigo/term/GO:0042803	Bcl2l1 Trim27 Mcl1 Trim30b Trim12c Trim6 Hip1r Nos2 Map3k12 Ldb1 Ano1 Nectin1 Hesx1 Nr6a1 Syndig1 Pdxp Qtrt1 Cd247 Pip4k2b Stk10 Grhl1 Wars Tert Myh9 Adipoq Gzma Cd4 Xdh Snrpc Tmem192 Stat1 Bard1 Usf1 Pip4k2a Acvr1 Card9 Knstrn S100a11 Il6ra Aimp1 Gale Dck Scarb2 Sppl3 Pon3 Wdr54 Bhlhe40 Mzf1 Lhpp Trpc6 Uba5 Acpp Cip2a Dapk3 Creb3l3 Nr0b2 Nlrc4 Foxp3 Cep131 Hip1 Ripk2 Hspb8 S100a10 Gimap7 Pheta1 …
0.161902524	188	1530	1.196623094	GO:0044877 protein-containing complex binding	http://amigo.geneontology.org/amigo/term/GO:0044877	Itga5 Hip1r Itgb7 Ddr1 Mprip Actn3 Rplp1 Fhod1 Anxa6 Sparc Wasf1 Fzr1 Gna13 Rnf135 Gpihbp1 Fmnl3 Lima1 H2-Oa Gnaq Itgb1 Fn1 Nuf2 Neb Iqgap3 Coro2a Tpm2 Ablim2 Sec61a1 Strn4 Ank1 Frg1 Itgbl1 Myo1d Lasp1 Hip1 Pkp2 Clspn Fam83h Actn2 Musk Myo1h Itgad Ap1ar Ercc1 Ajuba Telo2 Traf2 Hsd17b12 Psmg3 Ybx3 Mfge8 Bag3 Vhl Cep131 Dzip1 Sec61b Rnasel Psmg4 Samd1 Vwf Ddb2 Il12b Fcer2a Tfpt Snrpb2 Prpf31 Srp19 …
0.162445887	32	195	1.598108747	GO:0004518 nuclease activity	http://amigo.geneontology.org/amigo/term/GO:0004518	Dnase2a Dnase1l1 Angel1 Exo5 Toe1 Eri3 Tsen34 Pold1 Exo1 Endov Exog Rnase2a Rexo4 Rnaseh2a Slx1b Rnasel Ang Rnasek Ercc1 Rnaseh1 Rnase4 Rnase6 Rpp30 Rad9a Pop4 Rnase1 Eme1 Mblac1 Pgbd5 Rpp25 Xrcc1 Slfn4
0.162445887	37	235	1.533291836	GO:0005096 GTPase activator activity	http://amigo.geneontology.org/amigo/term/GO:0005096	Tbc1d8 Evi5l Stxbp5 Llgl1 Ralbp1 Gnaq Arhgap19 Arhgap1 Iqgap3 Sipa1l3 Arhgap17 Ophn1 Arhgap44 Tagap Tbc1d24 Tbc1d22a Asap2 Arfgap3 Arhgap8 Abr Rgs18 Rgs16 Acap1 Rgs9 Agap3 Agap2 Arhgef19 Acap3 Rasa3 Arhgap11a Arhgap15 Arhgap23 Rinl Sipa1 Htr2b Cavin4 Rgs20
0.162445887	6	17	3.437108886	GO:0016004 phospholipase activator activity	http://amigo.geneontology.org/amigo/term/GO:0016004	Apoc2 Fyn Btk Casp3 Ccl3 Ccl5
0.162445887	4	8	4.869237589	GO:0016308 1-phosphatidylinositol-4-phosphate 5-kinase activity	http://amigo.geneontology.org/amigo/term/GO:0016308	Pip4k2b Pip5k1b Pip4k2a Pip5k1a
0.162445887	38	243	1.522889122	GO:0019207 kinase regulator activity	http://amigo.geneontology.org/amigo/term/GO:0019207	Ccne1 Prkar2b Rplp1 Fam20a Ccnj Tpx2 Ccna2 Bcl10 Ccng2 Ccnb2 Prkrip1 Ccnb1 Gskip Inka2 Camk2n2 Ccnf Bmp2 Ncapg2 Daxx Trib2 Mbip Mnat1 Wars Mlst8 Agap2 Rhoh Stap1 Areg Ltf Trib1 Npm1 Cdkn2d Map3k12 Casp3 Nos2 Ccl5 Rara Igtp
0.162445887	34	210	1.576705505	GO:0019887 protein kinase regulator activity	http://amigo.geneontology.org/amigo/term/GO:0019887	Ccne1 Prkar2b Rplp1 Fam20a Ccnj Tpx2 Ccna2 Ccng2 Ccnb2 Prkrip1 Ccnb1 Inka2 Camk2n2 Ccnf Bmp2 Ncapg2 Daxx Trib2 Mbip Mnat1 Mlst8 Agap2 Stap1 Areg Ltf Trib1 Gskip Npm1 Cdkn2d Map3k12 Casp3 Nos2 Ccl5 Igtp
0.162445887	4	8	4.869237589	GO:0035174 histone serine kinase activity	http://amigo.geneontology.org/amigo/term/GO:0035174	Aurkb Aurka Prkaa1 Rps6ka4
0.162445887	12	52	2.247340426	GO:0042287 MHC protein binding	http://amigo.geneontology.org/amigo/term/GO:0042287	Cd244a Cd4 Lag3 Pilrb2 Pilrb1 Klra17 Cd8b1 Klrk1 H2-M2 H2-T22 H2-T23 Pira2
0.162445887	6	17	3.437108886	GO:0046965 nuclear retinoid X receptor binding	http://amigo.geneontology.org/amigo/term/GO:0046965	Nr1h2 Tacc1 Nr0b2 Hmga1 Rarg Fus
0.162445887	23	127	1.763660859	GO:0047485 protein N-terminus binding	http://amigo.geneontology.org/amigo/term/GO:0047485	Calm1 Vwf Daxx Mnat1 Tert Stxbp1 Ntsr1 Hdac1 Rpa2 Smarca4 Smarcc1 Suv39h1 Syngr3 Lrp8 Hesx1 Arf6 Npm1 Stx1a Rassf1 Dcn Sgf29 Hspa1b Hspa1a
0.162445887	49	329	1.450411197	GO:0106310 protein serine kinase activity	http://amigo.geneontology.org/amigo/term/GO:0106310	Srpk3 Map2k7 Cdk9 Dyrk3 Ksr1 Akt3 Cdk1 Nuak1 Stk10 Aurkb Prkch Mak Riok1 Camk2g Ciita Map3k12 Eif2ak2 Cdk2 Fam20c Stk17b Pask Mark1 Pkn3 Aurka Tesk1 Limk1 Pak4 Plk1 Chek1 Ulk3 Clk3 Csnk1g1 Alpk2 Tesk2 Dapk3 Melk Map4k1 Nek5 Ttk Bub1b Ulk4 Ripk2 Mapk6 Tssk6 Prkaa1 Camk2d Camk2b Stk19 Rps6ka4
0.173502459	70	507	1.344562648	GO:0001228 DNA-binding transcription activator activity RNA polymerase II-specific	http://amigo.geneontology.org/amigo/term/GO:0001228	Grhl1 Grhl2 Tfcp2l1 Mecom Stox2 Zscan2 Atf4 Zfp553 Zfp668 Zfp580 Zfp658 Sox11 Zfp948 Zfp628 Rfx2 Egr3 Arntl Tfe3 Mef2d Tbx21 Dlx3 Nfix Fosb Fli1 Patz1 Tfeb Tcf7l2 Lmx1a Nr4a2 Nfatc2 Creb3l4 Mesp1 Hsf4 Batf Gbx2 Elf1 Pbx3 Csrnp2 Cebpb Nr6a1 Cebpd Hoxa10 Klf5 Zbtb17 Spib Ehf E2f4 Atf6b E2f3 Mybl2 E2f2 Fosl1 Pax8 Nfkb1 Mzf1 Irf2 Barx2 Creb3l3 Zscan21 Klf10 Egr1 Hoxb7 Sox18 Nr1h2 Hoxb2 Spic Prdm4 Tsc…
0.173502459	62	440	1.372239684	GO:0030695 GTPase regulator activity	http://amigo.geneontology.org/amigo/term/GO:0030695	Tbc1d8 Evi5l Stxbp5 Llgl1 Ralbp1 Gnaq Arhgap19 Eef1b2 Arhgap1 Iqgap3 Sipa1l3 Rasgrp4 Arhgap17 Lamtor1 Dock11 Ophn1 Arhgap44 Tagap Tbc1d24 Rabif Rapgef4 Rinl Tbc1d22a Asap2 Arfgap3 Arhgap8 Abr Pde6d Rgs18 Rgs16 Arhgef2 Acap1 Dennd2c Fgd6 Rgs9 Agap3 Hps1 Dnmbp Agap2 Dennd2d C9orf72 Arhgef19 Acap3 Ccz1 Sergef Arhgef6 Rasa3 Sh3bp4 Arhgef4 Dennd2a Dock10 Prex1 Madd Elmo1 Arhgap11a Arhgap15 Arhgap23 Si…
0.173502459	62	440	1.372239684	GO:0060589 nucleoside-triphosphatase regulator activity	http://amigo.geneontology.org/amigo/term/GO:0060589	Tbc1d8 Evi5l Stxbp5 Llgl1 Ralbp1 Gnaq Arhgap19 Eef1b2 Arhgap1 Iqgap3 Sipa1l3 Rasgrp4 Arhgap17 Lamtor1 Dock11 Ophn1 Arhgap44 Tagap Tbc1d24 Rabif Rapgef4 Rinl Tbc1d22a Asap2 Arfgap3 Arhgap8 Abr Pde6d Rgs18 Rgs16 Arhgef2 Acap1 Dennd2c Fgd6 Rgs9 Agap3 Hps1 Dnmbp Agap2 Dennd2d C9orf72 Arhgef19 Acap3 Ccz1 Sergef Arhgef6 Rasa3 Sh3bp4 Arhgef4 Dennd2a Dock10 Prex1 Madd Elmo1 Arhgap11a Arhgap15 Arhgap23 Si…
0.174977968	7	23	2.96388375	GO:0017116 single-stranded DNA helicase activity	http://amigo.geneontology.org/amigo/term/GO:0017116	Mcm2 Mcm5 Mcm4 Mcm9 Chtf18 Rad51 Pif1
0.174977968	7	23	2.96388375	GO:0070182 DNA polymerase binding	http://amigo.geneontology.org/amigo/term/GO:0070182	Cdt1 Nabp2 Rad51 Smarca4 Acd Paxx Cdk2ap1
0.181398861	24	138	1.693647857	GO:0005201 extracellular matrix structural constituent	http://amigo.geneontology.org/amigo/term/GO:0005201	Col5a3 Col11a2 Fbn2 Col3a1 Lamb3 Col5a1 Fbn1 Col11a1 Col15a1 Emilin1 Col1a2 Col4a2 Tecta Dcn Prelp Sparc Adipoq Igfbp6 Vwa5a Fn1 Tnc Mfap5 Mfge8 Bgn
0.184531098	14	67	2.034905261	GO:0019210 kinase inhibitor activity	http://amigo.geneontology.org/amigo/term/GO:0019210	Prkar2b Prkrip1 Inka2 Camk2n2 Ncapg2 Trib2 Mbip Wars Rhoh Trib1 Gskip Npm1 Cdkn2d Casp3
0.184531098	10	41	2.375237848	GO:0042288 MHC class I protein binding	http://amigo.geneontology.org/amigo/term/GO:0042288	Cd244a Pilrb2 Pilrb1 Klra17 Cd8b1 Klrk1 H2-M2 H2-T22 H2-T23 Pira2
0.184766265	9	35	2.504179331	GO:0019956 chemokine binding	http://amigo.geneontology.org/amigo/term/GO:0019956	Ccr1 Itgb1 Cxcr2 Ccr9 Ccr7 Cxcr5 Cxcr6 Cxcr3 Itga4
0.196565964	127	1006	1.229409888	GO:0008092 cytoskeletal protein binding	http://amigo.geneontology.org/amigo/term/GO:0008092	Hip1r Kif20a Mprip Actn3 Hap1 Fhod1 Anxa6 Stxbp5 Llgl1 Kif3c Rflnb Kif2a Diaph3 Stmn4 Haus4 Gtse1 Fmnl3 Lima1 Washc1 Diaph1 Tnnt2 Kif26b Tor1b Neb Smtnl1 Spef1 Tpx2 Mylk2 Arhgef2 Iqgap3 Coro2a Tpm2 Kif2c Stmn1 Ablim2 Mapre3 Cald1 Kif22 Ank1 Frg1 Map4 Fhl3 Haus8 Myo1d Kif15 Lasp1 Tbce Alkbh4 Hip1 Dnal1 Togaram2 Ccdc69 Ncald Kif18b Actn2 Map1b Map6 Myo1h Ap1ar Tmsb15b1 Fyn Vash1 Ajuba Dip2b Ogg1 Op…
0.197397561	70	513	1.328836769	GO:0001216 DNA-binding transcription activator activity	http://amigo.geneontology.org/amigo/term/GO:0001216	Grhl1 Grhl2 Tfcp2l1 Mecom Stox2 Zscan2 Atf4 Zfp553 Zfp668 Zfp580 Zfp658 Sox11 Zfp948 Zfp628 Rfx2 Egr3 Arntl Tfe3 Mef2d Tbx21 Dlx3 Nfix Fosb Fli1 Patz1 Tfeb Tcf7l2 Lmx1a Nr4a2 Nfatc2 Creb3l4 Mesp1 Hsf4 Batf Gbx2 Elf1 Pbx3 Csrnp2 Cebpb Nr6a1 Cebpd Hoxa10 Klf5 Zbtb17 Spib Ehf E2f4 Atf6b E2f3 Mybl2 E2f2 Fosl1 Pax8 Nfkb1 Mzf1 Irf2 Barx2 Creb3l3 Zscan21 Klf10 Egr1 Hoxb7 Sox18 Nr1h2 Hoxb2 Spic Prdm4 Tsc…
0.197397561	92	701	1.27808804	GO:0016773 phosphotransferase activity alcohol group as acceptor	http://amigo.geneontology.org/amigo/term/GO:0016773	Fyn Btk Dgke Hk2 Srpk3 Map2k7 Grk5 Ddr1 Ephb3 Epha2 Cdk9 Blk Dyrk3 Ksr1 Pip4k2b Pdk4 Akt3 Cdk1 Nuak1 Aurkb Prkch Pfkp Mak Riok1 Camk2g Map3k12 Eif2ak2 Pip5k1b Pfkfb1 Cdk2 Fam20c Stk17b Pask Mark1 Pip4k2a Pkn3 Acvr1 Mylk2 Aurka Pip5k1a Tesk1 Ephb2 Limk1 Ephb4 Pak4 Plk1 Chek1 Ulk3 Clk3 Csnk1g1 Tesk2 Dapk3 Melk Map4k1 Nek5 Ttk Bub1b Ripk2 Mapk6 Tssk6 Idnk Prkaa1 Camk2d Musk Camk2b Stk19 Grk6 Nrbp2 T…
0.197397561	35	225	1.514873916	GO:0140097 catalytic activity acting on DNA	http://amigo.geneontology.org/amigo/term/GO:0140097	Top3a Mcm2 Dnase2a Mcm5 Dnase1l1 Tert Mcm4 Rad51 Exo5 Ogg1 Smarca4 Ddx11 Smug1 Pold1 Neil3 Exo1 Exog Pgbd5 Ercc6l Mcm9 Slx1b Dnmt1 Alkbh4 Endov Ercc1 Chtf18 Rad9a Ighmbp2 Hells Ttf2 Recql4 Pif1 Xrcc1 Pola2 Hmga1
