# Supplementary material for: Carbonic Anhydrase 2 Deletion Delays the Growth of Kidney Cysts Whereas Foxi1 Deletion Completely Abrogates Cystogenesis in TSC
Source: Int J Mol Sci. 2024 Apr 27;25(9):4772. doi: 10.3390/ijms25094772 (PMC11084925; doi:10.3390/ijms25094772)
Supplement: Supplementary file 1 [file ijms-25-04772-s001.zip › Dataset 6.csv]

Enrichment FDR	nGenes	Pathway Genes	Fold Enrichment	Pathway	URL	Genes
2.87E-05	164	1611	1.495019203	Path:mmu01100 Metabolic pathways	http://www.genome.jp/kegg-bin/show_pathway?mmu01100	Acacb Ugt2b34 Hsd3b7 Me3 Maob Pygb Pygl Fdps Prps2 Atp6v1b1 Impa2 Adcy6 Adh7 Adssl1 Aldoc Alox12 Acsm1 Ampd3 Akr1b7 Baat Bhmt Car8 Car5a Cbr1 Entpd1 Chka Ckb Ckmt1 Cyp3a13 Cyp4a14 Cyp51 Mecom Man2a2 Atp6v0a4 Fbp2 Fdft1 B4galnt1 Glul Gsta4 Gstm2 Gsto1 Hdc Hexa Hk1 Hpd Lipg Elovl6 Bbox1 Pfkfb3 Acot3 Man1a2 Maoa Rdh11 Mif Mthfd2 Naga Oat Pafah1b3 Pde1c Pde4a Pde7a Pfkfb2 Pfkm Pip5k1b Pkm Pklr Pla2g4…
0.000575745	21	101	3.053489172	Path:mmu04933 AGE-RAGE signaling pathway in diabetic complications	http://www.genome.jp/kegg-bin/show_pathway?mmu04933	Casp3 Col3a1 Col4a1 Col4a5 Col1a2 Diaph1 Egr1 F3 Jak2 Jun Pik3r3 Plcb4 Plcd4 Plcg1 Tgfb2 Tgfb3 Vcam1 Plcg2 Akt3 Nox4 Plce1
0.000617061	19	88	3.170803962	Path:mmu04512 ECM-receptor interaction	http://www.genome.jp/kegg-bin/show_pathway?mmu04512	Itga1 Npnt Col4a1 Col4a5 Col6a1 Col6a3 Col1a2 Comp Itga2 Lama2 Itgb4 Spp1 Sdc1 Thbs1 Lamc1 Itga8 Frem2 Itgb8 Sv2a
0.001265399	19	94	2.96841222	Path:mmu05414 Dilated cardiomyopathy	http://www.genome.jp/kegg-bin/show_pathway?mmu05414	Itga1 Adcy6 Cacna1d Cacnb1 Cacnb2 Des Dmd Itga2 Lama2 Itgb4 Tgfb2 Tgfb3 Ttn Adcy5 Itga8 Itgb8 Tpm4 Adcy1 Atp2a3
0.001444777	63	542	1.70702439	Path:mmu05200 Pathways in cancer	http://www.genome.jp/kegg-bin/show_pathway?mmu05200	Adcy6 Birc3 Axin2 Bcl2l1 Bdkrb2 Bmp2 Calm2 Casp3 Ccna2 Cdkn1a Col4a1 Col4a5 Ctbp2 Epor Erbb2 Mecom F2r Fgfr2 Fzd4 Fzd6 Gnb4 Gnb5 Lpar1 Gsta4 Gstm2 Gsto1 Hhip Il6ra Itga2 Jak2 Jak3 Jun Kit Lama2 Mitf Gadd45b Nfkbia Pdgfra Pik3r3 Plcb4 Plcg1 Pld2 Ptger3 Ptger4 Rb1 Tgfa Tgfb2 Tgfb3 Wnt11 Wnt9b Adcy5 Wnt4 Lamc1 Plcg2 Akt3 Kng2 Adcy1 Cks1b Mgst1 Mgst3 Calml3 Rps6ka5 Eml4
0.001877423	22	126	2.564192344	Path:mmu04750 Inflammatory mediator regulation of TRP channels	http://www.genome.jp/kegg-bin/show_pathway?mmu04750	Adcy6 Alox12 Bdkrb2 Calm2 Cyp4a14 F2rl1 Il1r1 Itpr2 Itpr3 P2ry2 Pik3r3 Prkcq Pla2g4a Plcb4 Plcg1 Ptger4 Adcy5 Cyp2c23 Plcg2 Kng2 Adcy1 Calml3
0.001877423	30	201	2.191914758	Path:mmu05205 Proteoglycans in cancer	http://www.genome.jp/kegg-bin/show_pathway?mmu05205	Casp3 Cav2 Cdkn1a Col1a2 Erbb2 Erbb4 Fzd4 Fzd6 Gpc3 Itga2 Itpr2 Itpr3 Pik3r3 Plau Plcg1 Flna Rras Sdc1 Tgfb2 Thbs1 Tiam1 Tlr4 Wnt11 Wnt9b Wnt4 Plcg2 Akt3 Iqgap1 Vav3 Plce1
0.001947157	45	357	1.8511549	Path:mmu04151 PI3K-Akt signaling pathway	http://www.genome.jp/kegg-bin/show_pathway?mmu04151	Itga1 Angpt1 Bcl2l1 Cdkn1a Col4a1 Col4a5 Col6a1 Col6a3 Col1a2 Comp Epor Erbb2 Erbb4 F2r Fgfr2 Gnb4 Gnb5 Lpar1 Nr4a1 Il6ra Itga2 Jak2 Jak3 Kit Lama2 Mcl1 Osmr Pdgfra Pik3r3 Prlr Itgb4 Sgk1 Spp1 Tgfa Thbs1 Tlr4 Lamc1 Akt3 Itga8 Itgb8 Foxo3 Ppp2r2b Pck2 Ddit4 Col4a6
0.002544836	44	352	1.83572861	Path:mmu05165 Human papillomavirus infection	http://www.genome.jp/kegg-bin/show_pathway?mmu05165	Itga1 Atp6v1b1 Axin2 Casp3 Ccna2 Cdkn1a Col4a1 Col4a5 Col6a1 Col6a3 Col1a2 Comp Atp6v0a4 Fzd4 Fzd6 H2-Q10 H2-T24 Irf9 Itga2 Lama2 Llgl1 Pik3r3 Pkm Eif2ak2 Ptger4 Itgb4 Rb1 Spp1 Thbs1 Wnt11 Wnt9b Wnt4 Lamc1 Akt3 Dlg2 Oasl2 Itga8 Atp6v0d2 Itgb8 Atp6v1g3 Maml3 Ikbke Atp6v1c2 Ppp2r2b
0.002971901	29	200	2.129445187	Path:mmu04510 Focal adhesion	http://www.genome.jp/kegg-bin/show_pathway?mmu04510	Itga1 Birc3 Cav2 Col4a1 Col4a5 Col6a1 Col6a3 Col1a2 Comp Diaph1 Erbb2 Fyn Itga2 Jun Lama2 Pdgfra Pik3r3 Pip5k1b Flna Itgb4 Spp1 Pak6 Thbs1 Lamc1 Akt3 Itga8 Itgb8 Vav3 Col4a6
0.003388635	19	108	2.583618043	Path:mmu04974 Protein digestion and absorption	http://www.genome.jp/kegg-bin/show_pathway?mmu04974	Col16a1 Col12a1 Col18a1 Col3a1 Col4a1 Col4a5 Col5a1 Col6a1 Col6a3 Col1a2 Dpp4 Kcnq1 Xpnpep2 Mme Slc1a5 Slc15a1 Pga5 Col24a1 Col4a6
0.003647335	15	75	2.937165775	Path:mmu04924 Renin secretion	http://www.genome.jp/kegg-bin/show_pathway?mmu04924	Adcy6 Adora1 Cacna1d Calm2 Clca3a1 Edn3 Itpr2 Itpr3 Pde1c Plcb4 Ptger4 Adcy5 Gucy1a2 Pde3a Calml3
0.004582299	15	77	2.860875755	Path:mmu05412 Arrhythmogenic right ventricular cardiomyopathy	http://www.genome.jp/kegg-bin/show_pathway?mmu05412	Dsp Itga1 Cacna1d Cacnb1 Cacnb2 Des Dmd Dsc2 Dsg2 Itga2 Lama2 Itgb4 Itga8 Itgb8 Atp2a3
0.005933658	24	162	2.175678352	Path:mmu05160 Hepatitis C	http://www.genome.jp/kegg-bin/show_pathway?mmu05160	Casp3 Cdkn1a Cldn1 Cldn4 Ifit1 Irf9 Nfkbia Ocln Pik3r3 Eif2ak2 Rb1 Scarb1 Ddx58 Akt3 Oas1g Oas1b Rnasel Oas2 Oas1a Cldn7 Irf7 Cldn8 Ikbke Ppp2r2b
0.006619666	18	107	2.470513269	Path:mmu05146 Amoebiasis	http://www.genome.jp/kegg-bin/show_pathway?mmu05146	Casp3 Col3a1 Col4a1 Col4a5 Col1a2 Il1r1 Lama2 Pik3r3 Plcb4 Serpinb6b Serpinb6a Serpinb9 Tgfb2 Tgfb3 Tlr4 Lamc1 Adcy1 Col4a6
0.006769406	9	34	3.887425291	Path:mmu01040 Biosynthesis of unsaturated fatty acids	http://www.genome.jp/kegg-bin/show_pathway?mmu01040	Baat Elovl6 Acot3 Scd2 Acnat1 Elovl2 Hacd4 Elovl5 Acot7
0.007422183	16	91	2.582123759	Path:mmu05410 Hypertrophic cardiomyopathy	http://www.genome.jp/kegg-bin/show_pathway?mmu05410	Itga1 Cacna1d Cacnb1 Cacnb2 Des Dmd Itga2 Lama2 Itgb4 Tgfb2 Tgfb3 Ttn Itga8 Itgb8 Tpm4 Atp2a3
0.007574494	31	240	1.896919563	Path:mmu04020 Calcium signaling pathway	http://www.genome.jp/kegg-bin/show_pathway?mmu04020	Adora2b Bdkrb2 Cacna1d Calm2 Erbb2 Erbb4 F2r Fgfr2 Itpr2 Itpr3 Mcoln3 P2rx7 Pde1c Pdgfra Phkg1 Plcb4 Plcd4 Plcg1 Ptger3 Ptgfr Sphk1 Stim1 Camk1g Plcg2 Adcy1 Atp2a3 Avpr1a Asph Mcoln2 Calml3 Plce1
0.007574494	16	92	2.554057196	Path:mmu04610 Complement and coagulation cascades	http://www.genome.jp/kegg-bin/show_pathway?mmu04610	Bdkrb2 Serping1 C3 C4bp Cd59a Cfh Clu F2r F3 Klkb1 Masp1 Plat Plau Pros1 Tfpi Kng2
0.007707428	22	149	2.168377418	Path:mmu04072 Phospholipase D signaling pathway	http://www.genome.jp/kegg-bin/show_pathway?mmu04072	Adcy6 F2r Fyn Lpar1 Kit Pdgfra Pik3r3 Pip5k1b Pla2g4a Plcb4 Plcg1 Pld2 Cyth3 Ptgfr Rras Sphk1 Adcy5 Plcg2 Akt3 Adcy1 Avpr1a Rapgef4
0.014119831	14	80	2.570020053	Path:mmu01524 Platinum drug resistance	http://www.genome.jp/kegg-bin/show_pathway?mmu01524	Birc3 Bcl2l1 Casp3 Cdkn1a Erbb2 Gsta4 Gstm2 Gsto1 Pik3r3 Rev3l Top2a Akt3 Mgst1 Mgst3
0.014119831	28	219	1.877640222	Path:mmu04810 Regulation of actin cytoskeleton	http://www.genome.jp/kegg-bin/show_pathway?mmu04810	Itga1 Arpc1b Bdkrb2 Diaph1 Enah F2r Fgfr2 Lpar1 Itga2 Pdgfra Pik3r3 Pip5k1b Tmsb4x Itgb4 Rras Scin Pak6 Tiam1 Gsn Itga8 Iqgap1 Itgb8 Kng2 Iqgap3 Diaph3 Vav3 Arhgef6 Myh10
0.020034259	12	66	2.670150705	Path:mmu00010 Glycolysis/Gluconeogenesis	http://www.genome.jp/kegg-bin/show_pathway?mmu00010	Adh7 Aldoc Fbp2 Hk1 Pfkm Pkm Pklr Pfkp Acss1 Pgm1 Aldh1b1 Pck2
0.020034259	15	93	2.368682077	Path:mmu05222 Small cell lung cancer	http://www.genome.jp/kegg-bin/show_pathway?mmu05222	Birc3 Bcl2l1 Casp3 Cdkn1a Col4a1 Col4a5 Itga2 Lama2 Gadd45b Nfkbia Pik3r3 Rb1 Lamc1 Akt3 Cks1b
0.020306542	19	134	2.08231902	Path:mmu00230 Purine metabolism	http://www.genome.jp/kegg-bin/show_pathway?mmu00230	Prps2 Adcy6 Adssl1 Ampd3 Entpd1 Pde1c Pde4a Pde7a Rrm1 Rrm2 Pde8b Adcy5 Gucy1a2 Gucy2f Adcy1 Pde3a Hddc3 Pgm1 Gucy2g
0.020306542	22	164	1.970050215	Path:mmu04530 Tight junction	http://www.genome.jp/kegg-bin/show_pathway?mmu04530	Arpc1b Cacna1d Cldn1 Cldn4 Erbb2 Jun Llgl1 Ocln Tiam1 Marveld2 Tjp1 Tuba1a Dlg2 Tjp3 Cldn7 Epb41l4b Cldn8 Amotl2 Cgn Ppp2r2b Marveld3 Myh10
0.020306542	18	124	2.131813869	Path:mmu04611 Platelet activation	http://www.genome.jp/kegg-bin/show_pathway?mmu04611	Adcy6 Col3a1 Col1a2 F2r Fyn Itga2 Itpr2 Itpr3 Pik3r3 Pla2g4a Plcb4 Ptgs1 Stim1 Adcy5 Plcg2 Gucy1a2 Akt3 Adcy1
0.020306542	17	113	2.209372486	Path:mmu04724 Glutamatergic synapse	http://www.genome.jp/kegg-bin/show_pathway?mmu04724	Slc38a1 Adcy6 Cacna1d Glul Gnb4 Gnb5 Itpr2 Itpr3 Pla2g4a Plcb4 Pld2 Adcy5 Shank1 Homer3 Grk3 Adcy1 Slc38a3
0.020306542	16	104	2.259358289	Path:mmu04922 Glucagon signaling pathway	http://www.genome.jp/kegg-bin/show_pathway?mmu04922	Pygb Pygl Calm2 Cpt1b Fbp2 Itpr2 Itpr3 Pfkm Phkg1 Pkm Plcb4 Ppargc1a Akt3 Pfkp Calml3 Pck2
0.020487626	14	86	2.390716329	Path:mmu04540 Gap junction	http://www.genome.jp/kegg-bin/show_pathway?mmu04540	Adcy6 Cdk1 Lpar1 Itpr2 Itpr3 Pdgfra Plcb4 Tjp1 Tuba1a Tubb2a Tubb5 Adcy5 Gucy1a2 Adcy1
0.023009208	12	69	2.554057196	Path:mmu05230 Central carbon metabolism in cancer	http://www.genome.jp/kegg-bin/show_pathway?mmu05230	Erbb2 Fgfr2 Hk1 Kit Pdgfra Pfkm Pik3r3 Pkm Slc1a5 Pdk1 Akt3 Pfkp
0.024120332	8	36	3.263517528	Path:mmu00051 Fructose and mannose metabolism	http://www.genome.jp/kegg-bin/show_pathway?mmu00051	Aldoc Akr1b7 Fbp2 Hk1 Pfkfb3 Pfkfb2 Pfkm Pfkp
0.024120332	13	79	2.416655385	Path:mmu01521 EGFR tyrosine kinase inhibitor resistance	http://www.genome.jp/kegg-bin/show_pathway?mmu01521	Bcl2l1 Erbb2 Fgfr2 Gas6 Il6ra Jak2 Pdgfra Pik3r3 Plcg1 Tgfa Plcg2 Akt3 Foxo3
0.027893677	26	214	1.784259583	Path:mmu04015 Rap1 signaling pathway	http://www.genome.jp/kegg-bin/show_pathway?mmu04015	Rap1gap Adcy6 Adora2b Angpt1 Calm2 Enah F2r Fgfr2 Lpar1 Kit Pdgfra Pik3r3 Plcb4 Plcg1 Rras Rapgef5 Thbs1 Tiam1 Adcy5 Akt3 Sipa1l2 Adcy1 Rapgef4 Vav3 Calml3 Plce1
0.02943612	12	72	2.447638146	Path:mmu04115 p53 signaling pathway	http://www.genome.jp/kegg-bin/show_pathway?mmu04115	Bcl2l1 Casp3 Ccng2 Cd82 Cdk1 Cdkn1a Sesn1 Gadd45b Rrm2 Thbs1 Sesn2 Sesn3
0.030540904	22	173	1.867562054	Path:mmu05225 Hepatocellular carcinoma	http://www.genome.jp/kegg-bin/show_pathway?mmu05225	Axin2 Bcl2l1 Cdkn1a Fzd4 Fzd6 Gsta4 Gstm2 Gsto1 Gadd45b Pik3r3 Plcg1 Rb1 Tgfa Tgfb2 Tgfb3 Wnt11 Wnt9b Wnt4 Plcg2 Akt3 Mgst1 Mgst3
0.031302899	12	73	2.414108856	Path:mmu00980 Metabolism of xenobiotics by cytochrome P450	http://www.genome.jp/kegg-bin/show_pathway?mmu00980	Ugt2b34 Adh7 Cbr1 Ephx1 Gsta4 Gstm2 Gsto1 Ugt1a2 Ugt1a1 Mgst1 Mgst3 Cyp2s1
0.033298476	26	219	1.743523063	Path:mmu04024 cAMP signaling pathway	http://www.genome.jp/kegg-bin/show_pathway?mmu04024	Adcy6 Adora1 Cacna1d Calm2 Edn3 F2r Hhip Jun Nfkbia Pde4a Pik3r3 Pld2 Ptger3 Rras Tiam1 Tshr Adcy5 Akt3 Abcc4 Adcy1 Atp2a3 Pde3a Rapgef4 Vav3 Calml3 Plce1
0.033298476	12	74	2.381485764	Path:mmu05214 Glioma	http://www.genome.jp/kegg-bin/show_pathway?mmu05214	Calm2 Cdkn1a Gadd45b Pdgfra Pik3r3 Plcg1 Rb1 Camk1g Tgfa Plcg2 Akt3 Calml3
0.034287135	45	441	1.498553967	Path:mmu05168 Herpes simplex virus 1 infection	http://www.genome.jp/kegg-bin/show_pathway?mmu05168	Birc3 B2m Bcl2l1 C3 Casp3 H2-Q10 H2-T24 Irf9 Jak2 Nfkbia Pik3r3 Pou2f3 Eif2ak2 Zfp286 Nectin2 Zfp748 Zfp729a Zfp879 Zfp595 Zfp7 Zfp52 Zfp54 Zim1 Ddx58 Zfp382 Akt3 Oas1g Oas1b Rnasel Zfp53 Zfp14 Zfp791 Zfp300 Oas2 Oas1a Zfp182 Zfp866 Zfp950 Irf7 Ikbke Zfp788 Bst2 Ifih1 Zfp74 Zfp383
0.034287135	13	84	2.27280685	Path:mmu05204 Chemical carcinogenesis-DNA adducts	http://www.genome.jp/kegg-bin/show_pathway?mmu05204	Ugt2b34 Cbr1 Cyp3a13 Ephx1 Gsta4 Gstm2 Gsto1 Sult1a1 Ugt1a2 Cyp2c23 Ugt1a1 Mgst1 Mgst3
0.034513616	27	232	1.709126637	Path:mmu05170 Human immunodeficiency virus 1 infection	http://www.genome.jp/kegg-bin/show_pathway?mmu05170	Ap1s2 Ap1m2 B2m Bcl2l1 Calm2 Casp3 Cdk1 Gnb4 Gnb5 H2-Q10 H2-T24 Itpr2 Itpr3 Jun Nfatc2 Nfkbia Pik3r3 Plcg1 Pak6 Tlr4 Plcg2 Akt3 Trim12c Samhd1 Bst2 Calml3 Apobec3
0.03506632	15	105	2.097975554	Path:mmu04064 NF-kappa B signaling pathway	http://www.genome.jp/kegg-bin/show_pathway?mmu04064	Birc3 Bcl2l1 Eda Il1r1 Blnk Gadd45b Nfkbia Prkcq Plau Plcg1 Tlr4 Vcam1 Ddx58 Plcg2 Eda2r
0.03506632	10	57	2.576461206	Path:mmu04923 Regulation of lipolysis in adipocytes	http://www.genome.jp/kegg-bin/show_pathway?mmu04923	Adcy6 Adora1 Pik3r3 Ptger3 Ptgs1 Tshr Adcy5 Akt3 Mgll Adcy1
0.03506632	19	146	1.911169511	Path:mmu05162 Measles	http://www.genome.jp/kegg-bin/show_pathway?mmu05162	Bcl2l1 Casp3 Hspa2 Irf9 Jak3 Jun Nfkbia Pik3r3 Eif2ak2 Tlr4 Ddx58 Akt3 Oas1g Oas1b Oas2 Oas1a Irf7 Ikbke Ifih1
0.035226173	12	76	2.318815086	Path:mmu05212 Pancreatic cancer	http://www.genome.jp/kegg-bin/show_pathway?mmu05212	Bcl2l1 Cdkn1a Erbb2 Gadd45b Pik3r3 Pld2 Rb1 Tgfa Tgfb2 Tgfb3 Akt3 Arhgef6
0.036657829	14	96	2.141683378	Path:mmu04070 Phosphatidylinositol signaling system	http://www.genome.jp/kegg-bin/show_pathway?mmu04070	Impa2 Calm2 Itpr2 Itpr3 Pik3r3 Pip5k1b Plcb4 Plcd4 Plcg1 Synj2 Plcg2 Calml3 Plce1 Ip6k2
0.037897374	14	97	2.119604168	Path:mmu00830 Retinol metabolism	http://www.genome.jp/kegg-bin/show_pathway?mmu00830	Ugt2b34 Adh7 Cyp3a13 Cyp4a14 Rdh11 Aldh1a2 Rdh16 Rdh16f2 Ugt1a2 Cyp2c23 Ugt1a1 Aldh1a3 Cyp2s1 Rdh12
0.037897374	32	294	1.598457565	Path:mmu04010 MAPK signaling pathway	http://www.genome.jp/kegg-bin/show_pathway?mmu04010	Angpt1 Cacna1d Cacnb1 Cacnb2 Casp3 Cdc25b Erbb2 Erbb4 Mecom Fgfr2 Nr4a1 Hspa2 Il1r1 Jun Kit Gadd45b Dusp8 Pdgfra Pla2g4a Flna Ptpn5 Rps6ka1 Rras Tgfa Tgfb2 Tgfb3 Akt3 Map3k8 Taok3 Map3k6 Dusp10 Rps6ka5
0.037897374	22	181	1.785017875	Path:mmu04360 Axon guidance	http://www.genome.jp/kegg-bin/show_pathway?mmu04360	Sema3d Bmpr1b Enah Epha4 Fyn L1cam Nfatc2 Pik3r3 Plcg1 Plxna3 Rras Sema3b Sema6b Sema7a Pak6 Sema3g Wnt4 Plcg2 Plxnb1 Srgap3 Ablim3 Plxnc1
0.038084943	19	149	1.872689588	Path:mmu04261 Adrenergic signaling in cardiomyocytes	http://www.genome.jp/kegg-bin/show_pathway?mmu04261	Adcy6 Cacna1d Cacnb1 Cacnb2 Calm2 Kcnq1 Plcb4 Scn1b Scn5a Scn7a Adcy5 Akt3 Tpm4 Adcy1 Atp2a3 Rapgef4 Calml3 Ppp2r2b Rps6ka5
0.039489682	15	108	2.039698455	Path:mmu04928 Parathyroid hormone synthesis secretion and action	http://www.genome.jp/kegg-bin/show_pathway?mmu04928	Adcy6 Bglap3 Cdkn1a Egr1 Gata3 Gcm1 Itpr2 Itpr3 Mmp15 Pde4a Plcb4 Pld2 Trpv5 Adcy5 Adcy1
0.039696811	25	216	1.699748713	Path:mmu05167 Kaposi sarcoma-associated herpesvirus infection	http://www.genome.jp/kegg-bin/show_pathway?mmu05167	C3 Calm2 Casp3 Cdkn1a Gnb4 Gnb5 H2-Q10 H2-T24 Irf9 Itpr2 Itpr3 Jak2 Jun Nfatc2 Nfkbia Pik3r3 Plcg1 Eif2ak2 Rb1 Zfp36 Plcg2 Akt3 Irf7 Ikbke Calml3
0.042050819	20	162	1.813065293	Path:mmu04934 Cushing syndrome	http://www.genome.jp/kegg-bin/show_pathway?mmu04934	Adcy6 Axin2 Cacna1d Cdkn1a Fzd4 Fzd6 Nr4a1 Itpr2 Itpr3 Kcnk3 Plcb4 Rb1 Scarb1 Kmt2a Pde8b Wnt11 Wnt9b Adcy5 Wnt4 Adcy1
0.042098455	11	72	2.243668301	Path:mmu00480 Glutathione metabolism	http://www.genome.jp/kegg-bin/show_pathway?mmu00480	Gsta4 Gstm2 Gsto1 Rrm1 Rrm2 Mgst1 Mgst3 Gpx7 Chac1 Gpx8 Ggt6
0.042098455	8	44	2.670150705	Path:mmu00620 Pyruvate metabolism	http://www.genome.jp/kegg-bin/show_pathway?mmu00620	Me2 Me3 Adh7 Pkm Pklr Acss1 Aldh1b1 Pck2
0.042098455	11	71	2.275269263	Path:mmu00982 Drug metabolism-cytochrome P450	http://www.genome.jp/kegg-bin/show_pathway?mmu00982	Ugt2b34 Maob Adh7 Gsta4 Gstm2 Gsto1 Maoa Ugt1a2 Ugt1a1 Mgst1 Mgst3
0.042098455	7	35	2.937165775	Path:mmu03030 DNA replication	http://www.genome.jp/kegg-bin/show_pathway?mmu03030	Lig1 Mcm3 Mcm2 Mcm4 Mcm5 Pola1 Pole
0.042098455	16	122	1.926010345	Path:mmu04071 Sphingolipid signaling pathway	http://www.genome.jp/kegg-bin/show_pathway?mmu04071	Adora1 Bdkrb2 S1pr1 Fyn Abcc1 Pik3r3 Plcb4 Pld2 Sgpl1 Sphk1 Acer2 Akt3 Kng2 Sgpp2 Cers4 Ppp2r2b
0.042098455	21	175	1.762299465	Path:mmu04218 Cellular senescence	http://www.genome.jp/kegg-bin/show_pathway?mmu04218	Cacna1d Calm2 Capn1 Ccna2 Cdk1 Cdkn1a H2-Q10 H2-T24 Hipk2 Itpr2 Itpr3 Gadd45b Nfatc2 Pik3r3 Rb1 Rras Tgfb2 Tgfb3 Akt3 Foxo3 Calml3
0.042098455	18	143	1.848565873	Path:mmu04270 Vascular smooth muscle contraction	http://www.genome.jp/kegg-bin/show_pathway?mmu04270	Adcy6 Adora2b Cacna1d Calm2 Cyp4a14 Edn3 Itpr2 Itpr3 Prkcq Pla2g4a Plcb4 Adcy5 Gucy1a2 Adcy1 Avpr1a Calcrl Calml3 Myh10
0.042098455	15	112	1.966852082	Path:mmu04625 C-type lectin receptor signaling pathway	http://www.genome.jp/kegg-bin/show_pathway?mmu04625	Calm2 Plk3 Irf9 Itpr2 Itpr3 Jun Ksr1 Nfatc2 Nfkbia Pik3r3 Rras Plcg2 Akt3 Ikbke Calml3
0.042098455	15	112	1.966852082	Path:mmu04725 Cholinergic synapse	http://www.genome.jp/kegg-bin/show_pathway?mmu04725	Ache Adcy6 Cacna1d Fyn Gnb4 Gnb5 Itpr2 Itpr3 Jak2 Kcnq1 Pik3r3 Plcb4 Adcy5 Akt3 Adcy1
0.042098455	13	90	2.121286393	Path:mmu04912 GnRH signaling pathway	http://www.genome.jp/kegg-bin/show_pathway?mmu04912	Adcy6 Cacna1d Calm2 Egr1 Itpr2 Itpr3 Jun Pla2g4a Plcb4 Pld2 Adcy5 Adcy1 Calml3
0.042098455	11	72	2.243668301	Path:mmu04927 Cortisol synthesis and secretion	http://www.genome.jp/kegg-bin/show_pathway?mmu04927	Adcy6 Cacna1d Nr4a1 Itpr2 Itpr3 Kcnk3 Plcb4 Scarb1 Pde8b Adcy5 Adcy1
0.042098455	6	27	3.263517528	Path:mmu04966 Collecting duct acid secretion	http://www.genome.jp/kegg-bin/show_pathway?mmu04966	Atp6v0a4 Slc4a1 Atp6v0d2 Atp6v1g3 Clcnkb Atp6v1c2
0.042098455	13	91	2.097975554	Path:mmu05032 Morphine addiction	http://www.genome.jp/kegg-bin/show_pathway?mmu05032	Adcy6 Adora1 Gnb4 Gnb5 Grk5 Pde1c Pde4a Pde7a Pde8b Adcy5 Grk3 Adcy1 Pde3a
0.042098455	25	222	1.653809558	Path:mmu05169 Epstein-Barr virus infection	http://www.genome.jp/kegg-bin/show_pathway?mmu05169	B2m Casp3 Ccna2 Entpd1 Cdkn1a H2-Q10 H2-T24 Irf9 Jak3 Jun Blnk Gadd45b Nfkbia Pik3r3 Eif2ak2 Rb1 Ddx58 Plcg2 Akt3 Oas1g Oas1b Oas2 Oas1a Irf7 Ikbke
0.042098455	24	209	1.686410972	Path:mmu05207 Chemical carcinogenesis-receptor activation	http://www.genome.jp/kegg-bin/show_pathway?mmu05207	Ugt2b34 Adcy6 Cacna1d Cyp3a13 Ephx1 Gsta4 Gstm2 Gsto1 Jak2 Jun Pgr Pik3r3 Rb1 Rps6ka1 Ugt1a2 Adcy5 Akt3 Cdc6 Ugt1a1 Adcy1 Ikbke Mgst1 Mgst3 Paqr5
0.042098455	11	72	2.243668301	Path:mmu05223 Non-small cell lung cancer	http://www.genome.jp/kegg-bin/show_pathway?mmu05223	Cdkn1a Erbb2 Jak3 Gadd45b Pik3r3 Plcg1 Rb1 Tgfa Plcg2 Akt3 Foxo3
0.042256642	9	54	2.447638146	Path:mmu00600 Sphingolipid metabolism	http://www.genome.jp/kegg-bin/show_pathway?mmu00600	B4galnt1 Hexa Sgpl1 Sphk1 Cerk Acer2 Sgpp2 B4galt6 Cers4
0.042256642	26	235	1.62481511	Path:mmu04014 Ras signaling pathway	http://www.genome.jp/kegg-bin/show_pathway?mmu04014	Angpt1 Bcl2l1 Calm2 Fgfr2 Gnb4 Gnb5 Kit Ksr1 Pdgfra Pik3r3 Pla2g4a Plcg1 Pld2 Rasal1 Rras Pak6 Rapgef5 Tgfa Tiam1 Rin1 Plcg2 Akt3 Ralgapa2 Rasa4 Calml3 Plce1
0.042256642	15	113	1.949446311	Path:mmu04066 HIF-1 signaling pathway	http://www.genome.jp/kegg-bin/show_pathway?mmu04066	Angpt1 Aldoc Cdkn1a Erbb2 Hk1 Il6ra Pfkfb3 Pfkm Pik3r3 Plcg1 Tlr4 Pdk1 Plcg2 Akt3 Pfkp
0.042256642	16	124	1.894945662	Path:mmu04380 Osteoclast differentiation	http://www.genome.jp/kegg-bin/show_pathway?mmu04380	Ctsk Fosl2 Fyn Il1r1 Irf9 Jun Junb Blnk Mitf Nfatc2 Nfkbia Pik3r3 Sirpa Tgfb2 Plcg2 Akt3
0.042256642	19	156	1.788658645	Path:mmu04390 Hippo signaling pathway	http://www.genome.jp/kegg-bin/show_pathway?mmu04390	Birc3 Axin2 Bmp2 Bmp5 Bmpr1b Fzd4 Fzd6 Llgl1 Tead2 Tgfb2 Tgfb3 Wnt11 Wnt9b Wnt4 Mob1a Dlg2 Csnk1e Ppp2r2b Rassf6
0.042256642	13	93	2.0528578	Path:mmu04666 Fc gamma R-mediated phagocytosis	http://www.genome.jp/kegg-bin/show_pathway?mmu04666	Arpc1b Pik3r3 Pip5k1b Pla2g4a Plcg1 Pld2 Scin Sphk1 Asap2 Gsn Plcg2 Akt3 Vav3
0.042256642	10	63	2.331083949	Path:mmu05217 Basal cell carcinoma	http://www.genome.jp/kegg-bin/show_pathway?mmu05217	Axin2 Bmp2 Cdkn1a Fzd4 Fzd6 Hhip Gadd45b Wnt11 Wnt9b Wnt4
0.045221182	17	136	1.83572861	Path:mmu04371 Apelin signaling pathway	http://www.genome.jp/kegg-bin/show_pathway?mmu04371	Adcy6 Calm2 Egr1 Gnb4 Gnb5 Itpr2 Itpr3 Plat Plcb4 Ppargc1a Rras Sphk1 Spp1 Adcy5 Akt3 Adcy1 Calml3
0.04877795	6	29	3.038447354	Path:mmu00062 Fatty acid elongation	http://www.genome.jp/kegg-bin/show_pathway?mmu00062	Elovl6 Acot3 Elovl2 Hacd4 Elovl5 Acot7
0.050286546	20	171	1.717640804	Path:mmu04145 Phagosome	http://www.genome.jp/kegg-bin/show_pathway?mmu04145	Atp6v1b1 C3 Comp Atp6v0a4 Colec12 H2-Q10 H2-T24 Itga2 Mrc1 Pla2r1 Scarb1 Thbs1 Tlr4 Tuba1a Tubb2a Tubb5 Atp6v0d2 Atp6v1g3 Atp6v1c2 Tubb2b
0.052682977	20	172	1.707654521	Path:mmu05164 Influenza A	http://www.genome.jp/kegg-bin/show_pathway?mmu05164	Fdps Casp3 Irf9 Jak2 Nfkbia Pik3r3 Eif2ak2 Tmprss4 Tlr4 Ddx58 Akt3 Oas1g Oas1b Rnasel Oas2 Oas1a Tmprss2 Irf7 Ikbke Ifih1
0.052682977	11	76	2.125580495	Path:mmu05220 Chronic myeloid leukemia	http://www.genome.jp/kegg-bin/show_pathway?mmu05220	Bcl2l1 Cdkn1a Ctbp2 Mecom Gadd45b Nfkbia Pik3r3 Rb1 Tgfb2 Tgfb3 Akt3
0.05524444	19	162	1.722412029	Path:mmu05206 MicroRNAs in cancer	http://www.genome.jp/kegg-bin/show_pathway?mmu05206	Slc7a1 Casp3 Cdc25b Cdkn1a Erbb2 Mcl1 Abcc1 Pdgfra Abcb1a Pik3r3 Plau Plcg1 St14 Sox4 Tgfb2 Thbs1 Plcg2 Rps6ka5 Ddit4
0.058033647	13	98	1.948120157	Path:mmu04713 Circadian entrainment	http://www.genome.jp/kegg-bin/show_pathway?mmu04713	Adcy6 Cacna1d Calm2 Gnb4 Gnb5 Itpr3 Per1 Plcb4 Adcy5 Gucy1a2 Adcy1 Calml3 Rps6ka5
0.058033647	18	152	1.739111314	Path:mmu04921 Oxytocin signaling pathway	http://www.genome.jp/kegg-bin/show_pathway?mmu04921	Adcy6 Cacna1d Cacnb1 Cacnb2 Calm2 Cdkn1a Itpr2 Itpr3 Jun Nfatc2 Pla2g4a Plcb4 Rgs2 Camk1g Adcy5 Gucy1a2 Adcy1 Calml3
0.059109113	4	15	3.916221034	Path:mmu00604 Glycosphingolipid biosynthesis-ganglio series	http://www.genome.jp/kegg-bin/show_pathway?mmu00604	B4galnt1 Hexa St3gal2 St6galnac3
0.059738653	16	131	1.793689023	Path:mmu04068 FoxO signaling pathway	http://www.genome.jp/kegg-bin/show_pathway?mmu04068	Ccng2 Cdkn1a Plk3 S1pr1 Gadd45b Pik3r3 Sgk1 Tgfb2 Tgfb3 Akt3 Homer3 Csnk1e Foxo3 Fbxo32 Setd7 Pck2
0.059738653	16	131	1.793689023	Path:mmu04726 Serotonergic synapse	http://www.genome.jp/kegg-bin/show_pathway?mmu04726	Maob Alox12 Cacna1d Casp3 Gnb4 Gnb5 Itpr2 Itpr3 Maoa Pla2g4a Plcb4 Ptgs1 Adcy5 Cyp2c23 Cyp2d22 Cyp2d26
0.061683484	7	40	2.570020053	Path:mmu00513 Various types of N-glycan biosynthesis	http://www.genome.jp/kegg-bin/show_pathway?mmu00513	Man2a2 Hexa Man1a2 Mgat4a Glt28d2 Chst8 Chst9
0.062044603	15	121	1.820557299	Path:mmu04722 Neurotrophin signaling pathway	http://www.genome.jp/kegg-bin/show_pathway?mmu04722	Arhgdib Bex3 Calm2 Arhgdig Jun Nfkbia Pik3r3 Plcg1 Rps6ka1 Sort1 Plcg2 Akt3 Foxo3 Calml3 Rps6ka5
0.062650822	13	100	1.909157754	Path:mmu04916 Melanogenesis	http://www.genome.jp/kegg-bin/show_pathway?mmu04916	Adcy6 Calm2 Fzd4 Fzd6 Kit Mitf Plcb4 Wnt11 Wnt9b Adcy5 Wnt4 Adcy1 Calml3
0.062650822	13	100	1.909157754	Path:mmu04976 Bile secretion	http://www.genome.jp/kegg-bin/show_pathway?mmu04976	Ugt2b34 Adcy6 Baat Ephx1 Abcb1a Scarb1 Ugt1a2 Adcy5 Acnat1 Abcc4 Ugt1a1 Adcy1 Abcc3
0.069029029	4	16	3.671457219	Path:mmu00603 Glycosphingolipid biosynthesis-globo and isoglobo series	http://www.genome.jp/kegg-bin/show_pathway?mmu00603	Hexa Naga St3gal2 B3galnt1
0.070488013	18	157	1.683725604	Path:mmu04150 mTOR signaling pathway	http://www.genome.jp/kegg-bin/show_pathway?mmu04150	Atp6v1b1 Fzd4 Fzd6 Pik3r3 Rps6ka1 Sgk1 Flcn Wnt11 Wnt9b Wnt4 Sesn2 Akt3 Rragb Depdc5 Atp6v1g3 Rragd Atp6v1c2 Ddit4
0.070488013	13	102	1.871723288	Path:mmu04925 Aldosterone synthesis and secretion	http://www.genome.jp/kegg-bin/show_pathway?mmu04925	Adcy6 Cacna1d Calm2 Nr4a1 Itpr2 Itpr3 Kcnk3 Plcb4 Scarb1 Camk1g Adcy5 Adcy1 Calml3
0.070939508	16	135	1.740542682	Path:mmu04142 Lysosome	http://www.genome.jp/kegg-bin/show_pathway?mmu04142	Ap1s2 Laptm4b Ap1m2 Cln3 Ctsc Ctsk Atp6v0a4 Hexa Napsa Naga Sort1 Ncoa7 Atp6v0d2 Gnptab Litaf Ap3m2
0.07349784	6	33	2.670150705	Path:mmu00030 Pentose phosphate pathway	http://www.genome.jp/kegg-bin/show_pathway?mmu00030	Prps2 Aldoc Fbp2 Pfkm Pfkp Pgm1
0.07349784	13	103	1.853551217	Path:mmu05142 Chagas disease	http://www.genome.jp/kegg-bin/show_pathway?mmu05142	Bdkrb2 C3 Jun Nfkbia Pik3r3 Plcb4 Tgfb2 Tgfb3 Tlr4 Akt3 Kng2 Adcy1 Ppp2r2b
0.073690984	15	125	1.762299465	Path:mmu04152 AMPK signaling pathway	http://www.genome.jp/kegg-bin/show_pathway?mmu04152	Ccna2 Cpt1b Fbp2 Lepr Pfkfb3 Pfkfb2 Pfkm Pik3r3 Ppargc1a Scd2 Akt3 Pfkp Foxo3 Ppp2r2b Pck2
0.075150851	10	72	2.039698455	Path:mmu00562 Inositol phosphate metabolism	http://www.genome.jp/kegg-bin/show_pathway?mmu00562	Impa2 Pip5k1b Plcb4 Plcd4 Plcg1 Synj2 Plcg2 Plch1 Isyna1 Plce1
0.084944366	11	84	1.923144258	Path:mmu04970 Salivary secretion	http://www.genome.jp/kegg-bin/show_pathway?mmu04970	Adcy6 Calm2 Itpr2 Itpr3 Plcb4 Vamp2 Adcy5 Gucy1a2 Adcy1 Trpv6 Calml3
0.08915693	8	54	2.175678352	Path:mmu00330 Arginine and proline metabolism	http://www.genome.jp/kegg-bin/show_pathway?mmu00330	Maob Ckb Ckmt1 Maoa Oat Aldh18a1 Aldh1b1 Aoc1
0.08915693	5	26	2.824197861	Path:mmu00340 Histidine metabolism	http://www.genome.jp/kegg-bin/show_pathway?mmu00340	Maob Hdc Maoa Uroc1 Aldh1b1
0.08915693	18	163	1.621747974	Path:mmu05161 Hepatitis B	http://www.genome.jp/kegg-bin/show_pathway?mmu05161	Casp3 Ccna2 Cdkn1a Jak2 Jak3 Jun Nfatc2 Nfkbia Pik3r3 Rb1 Tgfb2 Tgfb3 Tlr4 Ddx58 Akt3 Irf7 Ikbke Ifih1
0.092251282	10	75	1.958110517	Path:mmu04971 Gastric acid secretion	http://www.genome.jp/kegg-bin/show_pathway?mmu04971	Slc9a4 Adcy6 Calm2 Itpr2 Itpr3 Kcnq1 Plcb4 Adcy5 Adcy1 Calml3
0.094354588	11	86	1.878419973	Path:mmu05323 Rheumatoid arthritis	http://www.genome.jp/kegg-bin/show_pathway?mmu05323	Atp6v1b1 Angpt1 Ctsk Atp6v0a4 Jun Tgfb2 Tgfb3 Tlr4 Atp6v0d2 Atp6v1g3 Atp6v1c2
0.095690889	25	248	1.480426298	Path:mmu05163 Human cytomegalovirus infection	http://www.genome.jp/kegg-bin/show_pathway?mmu05163	Adcy6 B2m Calm2 Casp3 Cdkn1a Gnb4 Gnb5 H2-Q10 H2-T24 Il1r1 Il6ra Itpr2 Itpr3 Nfatc2 Nfkbia Pdgfra Pik3r3 Plcb4 Ptger3 Ptger4 Rb1 Adcy5 Akt3 Adcy1 Calml3
0.099471262	14	120	1.713346702	Path:mmu04919 Thyroid hormone signaling pathway	http://www.genome.jp/kegg-bin/show_pathway?mmu04919	Dio1 Pfkfb2 Pfkm Pik3r3 Plcb4 Plcd4 Plcg1 Wnt4 Plcg2 Akt3 Atp2a3 Rcan2 Pfkp Plce1
0.099592519	13	109	1.751520875	Path:mmu04931 Insulin resistance	http://www.genome.jp/kegg-bin/show_pathway?mmu04931	Pygb Pygl Cpt1b Nfkbia Pik3r3 Prkcq Ppargc1a Rps6ka1 Mlxip Akt3 Slc27a3 Ppp1r3c Pck2
0.105821833	12	99	1.78010047	Path:mmu05215 Prostate cancer	http://www.genome.jp/kegg-bin/show_pathway?mmu05215	Cdkn1a Erbb2 Fgfr2 Nfkbia Pdgfra Pik3r3 Plat Plau Rb1 Tgfa Akt3 Tmprss2
0.109860763	16	145	1.620505255	Path:mmu05418 Fluid shear stress and atherosclerosis	http://www.genome.jp/kegg-bin/show_pathway?mmu05418	Bmpr1b Calm2 Cav2 Gsta4 Gstm2 Gsto1 Il1r1 Jun Pik3r3 Plat Sdc1 Vcam1 Akt3 Mgst1 Mgst3 Calml3
0.111684098	18	169	1.564171123	Path:mmu04514 Cell adhesion molecules	http://www.genome.jp/kegg-bin/show_pathway?mmu04514	Alcam Cldn1 Cldn4 H2-Q10 H2-T24 L1cam Ocln Nectin2 Sdc1 Sdc3 Nlgn2 Vcam1 Itga8 Vtcn1 Itgb8 Cldn7 Cldn8 Mpzl1
0.111684098	15	134	1.643936068	Path:mmu04915 Estrogen signaling pathway	http://www.genome.jp/kegg-bin/show_pathway?mmu04915	Adcy6 Calm2 Hspa2 Itpr2 Itpr3 Jun Krt18 Pgr Pik3r3 Plcb4 Tgfa Adcy5 Akt3 Adcy1 Calml3
0.1130003	9	68	1.943712645	Path:mmu05211 Renal cell carcinoma	http://www.genome.jp/kegg-bin/show_pathway?mmu05211	Cdkn1a Jun Pik3r3 Pak6 Flcn Tgfa Tgfb2 Tgfb3 Akt3
0.115252194	18	170	1.554970116	Path:mmu04310 Wnt signaling pathway	http://www.genome.jp/kegg-bin/show_pathway?mmu04310	Axin2 Ctbp2 Fzd4 Fzd6 Jun Nfatc2 Plcb4 Sfrp2 Rnf43 Tle2 Wnt11 Wnt9b Wnt4 Ror2 Csnk1e Apcdd1 Bambi Ccdc88c
0.118724802	4	20	2.937165775	Path:mmu00360 Phenylalanine metabolism	http://www.genome.jp/kegg-bin/show_pathway?mmu00360	Maob Hpd Maoa Mif
0.118724802	18	171	1.545876724	Path:mmu04022 cGMP-PKG signaling pathway	http://www.genome.jp/kegg-bin/show_pathway?mmu04022	Adcy6 Adora1 Bdkrb2 Cacna1d Calm2 Itpr2 Itpr3 Nfatc2 Plcb4 Rgs2 Adcy5 Gucy1a2 Akt3 Kng2 Adcy1 Atp2a3 Pde3a Calml3
0.118724802	15	136	1.619760538	Path:mmu04210 Apoptosis	http://www.genome.jp/kegg-bin/show_pathway?mmu04210	Birc3 Bcl2l1 Capn1 Casp3 Ctsc Ctsk Itpr2 Itpr3 Jun Mcl1 Gadd45b Nfkbia Pik3r3 Tuba1a Akt3
0.121204213	14	125	1.644812834	Path:mmu04110 Cell cycle	http://www.genome.jp/kegg-bin/show_pathway?mmu04110	Bub1b Ccna2 Cdc25b Cdk1 Cdkn1a Mcm3 Mcm2 Mcm4 Mcm5 Gadd45b Rb1 Tgfb2 Tgfb3 Cdc6
0.125065899	11	92	1.755914322	Path:mmu00983 Drug metabolism-other enzymes	http://www.genome.jp/kegg-bin/show_pathway?mmu00983	Ugt2b34 Gsta4 Gstm2 Gsto1 Rrm1 Rrm2 Ugt1a2 Upp1 Ugt1a1 Mgst1 Mgst3
0.125065899	11	92	1.755914322	Path:mmu04914 Progesterone-mediated oocyte maturation	http://www.genome.jp/kegg-bin/show_pathway?mmu04914	Adcy6 Ccna2 Cdc25b Cdk1 Pgr Pik3r3 Rps6ka1 Adcy5 Cpeb2 Akt3 Adcy1
0.125065899	16	149	1.577001759	Path:mmu05226 Gastric cancer	http://www.genome.jp/kegg-bin/show_pathway?mmu05226	Axin2 Cdkn1a Erbb2 Fgfr2 Fzd4 Fzd6 Gadd45b Abcb1a Pik3r3 Rb1 Tgfb2 Tgfb3 Wnt11 Wnt9b Wnt4 Akt3
0.126740588	15	138	1.596285748	Path:mmu04910 Insulin signaling pathway	http://www.genome.jp/kegg-bin/show_pathway?mmu04910	Rhoq Pygb Pygl Calm2 Fbp2 Hk1 Phkg1 Pik3r3 Pklr Ppargc1a Prkar1b Akt3 Ppp1r3c Calml3 Pck2
0.131289061	9	71	1.861583942	Path:mmu04920 Adipocytokine signaling pathway	http://www.genome.jp/kegg-bin/show_pathway?mmu04920	Cpt1b Jak2 Lepr Nfkbia Prkcq Ppargc1a Akt3 Acsl4 Pck2
0.131289061	7	50	2.056016043	Path:mmu04979 Cholesterol metabolism	http://www.genome.jp/kegg-bin/show_pathway?mmu04979	Pcsk9 Abca1 Apoe Lipg Sort1 Scarb1 Angptl3
0.139442787	13	117	1.631758764	Path:mmu04935 Growth hormone synthesis secretion and action	http://www.genome.jp/kegg-bin/show_pathway?mmu04935	Adcy6 Cacna1d Itpr2 Itpr3 Jak2 Junb Pik3r3 Plcb4 Plcg1 Adcy5 Plcg2 Akt3 Adcy1
0.140258665	7	51	2.015702003	Path:mmu00380 Tryptophan metabolism	http://www.genome.jp/kegg-bin/show_pathway?mmu00380	Maob Maoa Kyat3 Aadat Kynu Aldh1b1 Aoc1
0.140258665	14	129	1.593810886	Path:mmu04926 Relaxin signaling pathway	http://www.genome.jp/kegg-bin/show_pathway?mmu04926	Adcy6 Col3a1 Col4a1 Col4a5 Col1a2 Gnb4 Gnb5 Jun Nfkbia Pik3r3 Plcb4 Adcy5 Akt3 Adcy1
0.142160561	8	62	1.894945662	Path:mmu00310 Lysine degradation	http://www.genome.jp/kegg-bin/show_pathway?mmu00310	Mecom Bbox1 Kmt2a Aadat Smyd3 Prdm16 Aldh1b1 Setd7
0.142160561	10	84	1.748312962	Path:mmu04012 ErbB signaling pathway	http://www.genome.jp/kegg-bin/show_pathway?mmu04012	Cdkn1a Erbb2 Erbb4 Jun Pik3r3 Plcg1 Pak6 Tgfa Plcg2 Akt3
0.142160561	8	62	1.894945662	Path:mmu04213 Longevity regulating pathway-multiple species	http://www.genome.jp/kegg-bin/show_pathway?mmu04213	Adcy6 Cryab Hspa2 Pik3r3 Adcy5 Akt3 Adcy1 Foxo3
0.142160561	11	95	1.700464396	Path:mmu04350 TGF-beta signaling pathway	http://www.genome.jp/kegg-bin/show_pathway?mmu04350	Amhr2 Bmp2 Bmp5 Bmpr1b Fbn1 Id4 Nbl1 Tgfb2 Tgfb3 Thbs1 Bambi
0.147232831	7	52	1.976938503	Path:mmu02010 ABC transporters	http://www.genome.jp/kegg-bin/show_pathway?mmu02010	Defb1 Abcc1 Abcb1a Abcc4 Abca13 Abca7 Abcc3
0.149791562	5	32	2.294660762	Path:mmu00052 Galactose metabolism	http://www.genome.jp/kegg-bin/show_pathway?mmu00052	Akr1b7 Hk1 Pfkm Pfkp Pgm1
0.149791562	9	74	1.786114323	Path:mmu04918 Thyroid hormone synthesis	http://www.genome.jp/kegg-bin/show_pathway?mmu04918	Adcy6 Itpr2 Itpr3 Plcb4 Tshr Adcy5 Adcy1 Gpx7 Gpx8
0.149884219	23	241	1.401552133	Path:mmu05166 Human T-cell leukemia virus 1 infection	http://www.genome.jp/kegg-bin/show_pathway?mmu05166	Fdps Adcy6 B2m Bcl2l1 Bub1b Ccna2 Cdkn1a Egr1 H2-Q10 H2-T24 Il1r1 Jak3 Jun Nfatc2 Nfkbia Pik3r3 Rb1 Tgfb2 Tgfb3 Adcy5 Zfp36 Akt3 Adcy1
0.151199598	19	192	1.453285149	Path:mmu04062 Chemokine signaling pathway	http://www.genome.jp/kegg-bin/show_pathway?mmu04062	Adcy6 Gnb4 Gnb5 Grk5 Jak2 Jak3 Nfkbia Pik3r3 Plcb4 Plcg1 Tiam1 Adcy5 Plcg2 Akt3 Grk3 Adcy1 Foxo3 Vav3 Cxcl16
0.154235905	10	86	1.707654521	Path:mmu04911 Insulin secretion	http://www.genome.jp/kegg-bin/show_pathway?mmu04911	Adcy6 Cacna1d Itpr3 Plcb4 Vamp2 Adcy5 Pclo Adcy1 Rapgef4 Trpm4
0.154235905	12	109	1.6167885	Path:mmu05145 Toxoplasmosis	http://www.genome.jp/kegg-bin/show_pathway?mmu05145	Birc3 Bcl2l1 Casp3 Hspa2 Jak2 Lama2 Nfkbia Tgfb2 Tgfb3 Tlr4 Lamc1 Akt3
0.158582565	6	43	2.049185425	Path:mmu00860 Porphyrin metabolism	http://www.genome.jp/kegg-bin/show_pathway?mmu00860	Ugt2b34 Cp Heph Ugt1a2 Ugt1a1 Mmab
0.167054798	21	220	1.40182912	Path:mmu05203 Viral carcinogenesis	http://www.genome.jp/kegg-bin/show_pathway?mmu05203	C3 Casp3 Ccna2 Cdk1 Cdkn1a H2-Q10 H2-T24 Irf9 Jak3 Jun Nfkbia Pik3r3 Pkm Eif2ak2 Rb1 Scin Gsn Hdac11 Atp6v0d2 Irf7 Hdac9
0.168264833	10	88	1.668844191	Path:mmu05210 Colorectal cancer	http://www.genome.jp/kegg-bin/show_pathway?mmu05210	Axin2 Casp3 Cdkn1a Jun Gadd45b Pik3r3 Tgfa Tgfb2 Tgfb3 Akt3
0.168264833	15	147	1.498553967	Path:mmu05224 Breast cancer	http://www.genome.jp/kegg-bin/show_pathway?mmu05224	Axin2 Cdkn1a Erbb2 Fzd4 Fzd6 Jun Kit Gadd45b Pgr Pik3r3 Rb1 Wnt11 Wnt9b Wnt4 Akt3
0.168264833	10	88	1.668844191	Path:mmu05235 PD-L1 expression and PD-1 checkpoint pathway in cancer	http://www.genome.jp/kegg-bin/show_pathway?mmu05235	Jak2 Jun Nfatc2 Nfkbia Pik3r3 Prkcq Plcg1 Tlr4 Akt3 Eml4
0.170476096	9	77	1.716525453	Path:mmu04662 B cell receptor signaling pathway	http://www.genome.jp/kegg-bin/show_pathway?mmu04662	Jun Blnk Nfatc2 Nfkbia Pik3r3 Plcg2 Akt3 Vav3 Ifitm1
0.171188182	7	55	1.869105493	Path:mmu05144 Malaria	http://www.genome.jp/kegg-bin/show_pathway?mmu05144	Comp Sdc1 Tgfb2 Tgfb3 Thbs1 Tlr4 Vcam1
0.174393627	10	89	1.650093132	Path:mmu04727 GABAergic synapse	http://www.genome.jp/kegg-bin/show_pathway?mmu04727	Slc38a1 Adcy6 Cacna1d Slc6a12 Glul Gnb4 Gnb5 Adcy5 Adcy1 Slc38a3
0.177995031	9	78	1.694518717	Path:mmu01230 Biosynthesis of amino acids	http://www.genome.jp/kegg-bin/show_pathway?mmu01230	Prps2 Aldoc Glul Pfkm Pkm Pklr Phgdh Pfkp Aldh18a1
0.178053847	12	113	1.559557049	Path:mmu04668 TNF signaling pathway	http://www.genome.jp/kegg-bin/show_pathway?mmu04668	Birc3 Casp3 Il18r1 Jun Junb Nfkbia Pik3r3 Vcam1 Akt3 Map3k8 Bag4 Rps6ka5
0.181157491	10	90	1.631758764	Path:mmu04211 Longevity regulating pathway	http://www.genome.jp/kegg-bin/show_pathway?mmu04211	Adcy6 Sesn1 Pik3r3 Ppargc1a Adcy5 Sesn2 Akt3 Adcy1 Foxo3 Sesn3
0.1931956	11	103	1.568389492	Path:mmu04660 T cell receptor signaling pathway	http://www.genome.jp/kegg-bin/show_pathway?mmu04660	Fyn Jun Nfatc2 Nfkbia Pik3r3 Prkcq Plcg1 Pak6 Akt3 Map3k8 Vav3
