# Supplementary material for: Carbonic Anhydrase 2 Deletion Delays the Growth of Kidney Cysts Whereas Foxi1 Deletion Completely Abrogates Cystogenesis in TSC
Source: Int J Mol Sci. 2024 Apr 27;25(9):4772. doi: 10.3390/ijms25094772 (PMC11084925; doi:10.3390/ijms25094772)
Supplement: Supplementary file 1 [file ijms-25-04772-s001.zip › Dataset 7.csv]

Enrichment FDR	nGenes	Pathway Genes	Fold Enrichment	Pathway	URL	Genes
8.18E-16	94	192	2.336768593	Path:mmu04062 Chemokine signaling pathway	http://www.genome.jp/kegg-bin/show_pathway?mmu04062	Adcy3 Grk2 Adcy7 Akt1 Cxcr2 Cxcr3 Cxcr4 Ccr1 Ccr9 Ccr2 Ccr5 Ccr7 Cx3cr1 Elmo1 Fgr Gnai2 Gnb1 Gnb2 Gnb4 Gnb5 Gng10 Gng2 Gng4 Gngt2 Grk5 Grb2 Cxcl1 Hck Cxcl10 Itk Jak3 Xcl1 Rac3 Lyn Cxcl9 Ncf1 Nfkb1 Nfkbia Nfkbib Nras Pik3cd Pik3r3 Prkcb Prkcd Plcb2 Plcb3 Plcb4 Rac2 Rela Ccl11 Ccl12 Ccl17 Ccl2 Ccl20 Ccl22 Ccl27a Ccl3 Ccl4 Ccl5 Ccl6 Ccl7 Ccl8 Ccl9 Cxcl2 Cxcl5 Cx3cl1 Shc1 Src Stat1 Stat2 Stat3 Shc2 A…
8.18E-16	70	124	2.69442089	Path:mmu04380 Osteoclast differentiation	http://www.genome.jp/kegg-bin/show_pathway?mmu04380	Akt1 Btk Calcr Socs3 Socs1 Csf1 Ctsk Fcgr1 Fcgr3 Fhl2 Fos Fosb Fosl1 Fosl2 Fyn Lilrb4a Grb2 Ifnar1 Ifnar2 Ifngr1 Ifngr2 Il1a Il1b Il1r1 Irf9 Itgb3 Jun Junb Jund Lck Lcp2 Blnk Mitf Ncf1 Ncf2 Ncf4 Nfatc2 Nfkb1 Nfkb2 Nfkbia Tnfrsf11b Pik3cd Pik3r3 Pira2 Lilra6 Pirb Mapk11 Sirpa Rela Relb Spi1 Stat1 Stat2 Syk Tgfb1 Tgfb2 Tgfbr2 Tnf Tnfrsf11a Tnfrsf1a Traf2 Tyrobp Lilra5 Plcg2 Akt3 Fcgr4 Mapk3 Sirpb1a…
1.78E-15	103	222	2.214488005	Path:mmu05169 Epstein-Barr virus infection	http://www.genome.jp/kegg-bin/show_pathway?mmu05169	Gm11127 Ddb2 H2-Q6 Akt1 Apaf1 B2m Bak1 Bax Bcl2l11 Btk Casp3 Runx3 Ccna2 Ccne1 Cd19 Entpd1 Cd3d Cd3e Cd3g Cd247 Cd44 Cdk2 Cdk4 Cdk6 Cdkn1a Gadd45a E2f1 H2-Aa H2-Ab1 H2-Bl H2-D1 H2-Eb1 H2-K1 H2-M2 H2-M3 H2-DMa H2-DMb1 H2-DMb2 H2-Q1 H2-Q10 H2-Q2 H2-Q4 H2-T22 H2-T23 Hes1 Icam1 Cxcl10 Ifnar1 Ifnar2 Il6 Irf9 Itgal Jak3 Jun Blnk Lyn Myc Gadd45b Myd88 Nfkb1 Nfkb2 Nfkbia Nfkbib Nfkbie Pik3cd Pik3r3 Mapk1…
3.92E-15	85	171	2.372531009	Path:mmu04145 Phagosome	http://www.genome.jp/kegg-bin/show_pathway?mmu04145	Gm11127 Olr1 Atp6v1h H2-Q6 Atp6v1b1 Atp6v0b Actb Actg1 Atp6v1e1 Atp6v0e Atp6v0a1 C3 Cd14 Coro1a Ctsl Ctss Cybb Dync1i2 Colec12 Fcgr1 Fcgr3 H2-Aa H2-Ab1 H2-Bl H2-D1 H2-Eb1 H2-K1 H2-M2 H2-M3 H2-DMa H2-DMb1 H2-DMb2 H2-Q1 H2-Q10 H2-Q2 H2-Q4 H2-T22 H2-T23 Itga2 Itga5 Itgam Itgb1 Itgb2 Itgb3 Itgb5 Marco Mrc1 Mrc2 Ncf1 Ncf2 Ncf4 Msr1 Sftpd Scarb1 Tap1 Tap2 Thbs1 Thbs2 Thbs3 Tlr4 Tlr6 Tuba1a Tuba1b Tuba1…
3.92E-15	54	86	2.996983767	Path:mmu05323 Rheumatoid arthritis	http://www.genome.jp/kegg-bin/show_pathway?mmu05323	Atp6v1b1 Atp6v0b Atp6v1e1 Atp6v0e Atp6v0a1 Ctla4 Cd28 Cd80 Cd86 Csf1 Ctsk Ctsl Fos Cxcl1 H2-Aa H2-Ab1 H2-Eb1 H2-DMa H2-DMb1 H2-DMb2 Icam1 Il11 Il18 Il1a Il1b Il6 Itgal Itgb2 Jun Ltb Mmp3 Ccl12 Ccl2 Ccl20 Ccl3 Ccl5 Cxcl2 Cxcl5 Tgfb1 Tgfb2 Tgfb3 Tlr4 Tnf Tnfrsf11a Tlr2 Tnfsf13b Atp6v0d2 Tcirg1 Cxcl3 Atp6v1g3 Atp6ap1 Atp6v1f Atp6v1c2 Atp6v1d
5.00E-15	84	169	2.372365848	Path:mmu04514 Cell adhesion molecules	http://www.genome.jp/kegg-bin/show_pathway?mmu04514	Tigit Gm11127 Cd276 H2-Q6 Alcam Ctla4 Cd2 Cd22 Cd28 Cd34 Cd4 Cd6 Cd80 Cd86 Cd8a Cd8b1 Cdh1 Cdh3 Cdh5 Cldn1 Cldn3 Cldn4 Cldn5 Cntn1 H2-Aa H2-Ab1 H2-Bl H2-D1 H2-Eb1 H2-K1 H2-M2 H2-M3 H2-DMa H2-DMb1 H2-DMb2 H2-Q1 H2-Q10 H2-Q2 H2-Q4 H2-T22 H2-T23 Icam1 Itga4 Itga6 Itgal Itgam Itgb1 Itgb2 Itgb7 F11r L1cam Ncam1 Pdcd1 Pecam1 Ptprc Ptprs Nectin2 Sell Selp Selplg Siglec1 Spn Sdc1 Sdc3 Nlgn2 Cd40 Vcam1 Cd…
5.43E-15	196	542	1.726020171	Path:mmu05200 Pathways in cancer	http://www.genome.jp/kegg-bin/show_pathway?mmu05200	Gstt3 Adcy3 Ddb2 Camk2d Adcy7 Akt1 Apaf1 Birc3 Birc2 Birc5 Axin2 Bak1 Bax Bcl2l1 Bdkrb2 Bcl2l11 Bmp2 Calm1 Calm2 Casp3 Casp7 Ctnnb1 Runx1 Ccna2 Ccne1 Cdh1 Cdk2 Cdk4 Cdk6 Cdkn1a Cdkn2a Cdkn2b Cxcr4 Col4a1 Col4a2 Csf2ra Csf2rb Csf2rb2 Csf3r Ctbp2 Gadd45a Dvl1 Dvl2 E2f1 Edn1 Ednra Epor Mecom F2r F2rl3 Fgfr1 Fgfr2 Flt3l Fn1 Fos Frat1 Fzd3 Fzd6 Gnai2 Gnb1 Gnb2 Gnb4 Gnb5 Gng10 Gng2 Gng4 Gngt2 Lpar1 Grb…
1.88E-14	140	352	1.89834199	Path:mmu05165 Human papillomavirus infection	http://www.genome.jp/kegg-bin/show_pathway?mmu05165	Gm11127 Tubg2 Scrib Atp6v1h H2-Q6 Atp6v1b1 Atp6v0b Akt1 Atp6v1e1 Atp6v0e Atp6v0a1 Axin2 Bak1 Bax Casp3 Ctnnb1 Ccna2 Ccne1 Cdk2 Cdk4 Cdk6 Cdkn1a Col4a1 Col4a2 Col6a1 Col6a2 Col1a1 Col1a2 Dvl1 Dvl2 E2f1 Eif4ebp1 Fn1 Tlr3 Fzd3 Fzd6 Grb2 H2-Bl H2-D1 H2-K1 H2-M2 H2-M3 H2-Q1 H2-Q10 H2-Q2 H2-Q4 H2-T22 H2-T23 Hes1 Ifnar1 Ifnar2 Irf1 Irf9 Itga2 Itga3 Itga4 Itga5 Itga6 Itga7 Itgb1 Itgb3 Itgb5 Itgb7 Jag1 La…
2.92E-14	71	136	2.491773268	Path:mmu04210 Apoptosis	http://www.genome.jp/kegg-bin/show_pathway?mmu04210	Actb Actg1 Parp2 Akt1 Apaf1 Birc3 Birc2 Birc5 Atf4 Bak1 Bax Bcl2a1a Bcl2a1b Bcl2a1d Bcl2l1 Hrk Bcl2l11 Capn1 Capn2 Casp12 Casp2 Casp3 Casp7 Csf2rb Csf2rb2 Ctsb Ctsc Ctsd Ctsk Ctsl Ctss Ctsw Daxx Gadd45a Ddit3 Eif2ak3 Fos Gzmb Il3ra Itpr2 Itpr3 Jun Lmna Lmnb1 Lmnb2 Bbc3 Mcl1 Gadd45b Nfkb1 Nfkbia Ngf Nras Pik3cd Pik3r3 Rela Tnf Tnfrsf10b Tnfrsf1a Traf1 Traf2 Trp53 Tuba1a Tuba1b Tuba1c Akt3 Mapk3 Pa…
3.64E-14	55	93	2.822726646	Path:mmu04640 Hematopoietic cell lineage	http://www.genome.jp/kegg-bin/show_pathway?mmu04640	Cd14 Cd19 Cd1d1 Cd1d2 Cd2 Cd22 Cd24a Cd33 Cd34 Cd37 Cd3d Cd3e Cd3g Cd4 Cd44 Cd5 Cd59a Cd8a Cd8b1 Cd9 Csf1 Csf2ra Csf3r Epor Fcgr1 Flt3l H2-Aa H2-Ab1 H2-Eb1 H2-DMa H2-DMb1 H2-DMb2 Il11 Il1a Il1b Il1r1 Il1r2 Il2ra Il3ra Il4ra Il6 Il6ra Il7r Il9r Itga2 Itga3 Itga4 Itga5 Itga6 Itgam Itgb3 Kit Mme Tnf Siglech
3.79E-14	121	292	1.977842027	Path:mmu04060 Cytokine-cytokine receptor interaction	http://www.genome.jp/kegg-bin/show_pathway?mmu04060	Il1rl2 Bmp3 Amhr2 Acvrl1 Bmp2 Bmpr1b Cd4 Cxcr2 Cxcr3 Cxcr4 Ccr1 Ccr9 Ccr2 Ccr5 Ccr7 Csf1 Csf2ra Csf2rb Csf2rb2 Csf3r Ctf1 Cx3cr1 Epor Gdf3 Cxcl1 Cxcl10 Ifnar1 Ifnar2 Ifngr1 Ifngr2 Il10ra Il10rb Il11 Il12rb1 Il16 Il18 Il18rap Il1a Il1b Il1r1 Il1r2 Il1rn Il18r1 Il2ra Il2rb Il2rg Il3ra Il4ra Il6 Il6ra Il7r Il9r Inha Inhba Inhbb Lif Xcl1 Ltb Il1rl1 Cxcl9 Ngf Tnfrsf11b Osm Osmr Prlr Ccl11 Ccl12 Ccl17 …
4.76E-14	105	241	2.079511558	Path:mmu05166 Human T-cell leukemia virus 1 infection	http://www.genome.jp/kegg-bin/show_pathway?mmu05166	Adcy3 Espl1 Cdc20 Fdps H2-Q6 Adcy7 Akt1 Atf4 B2m Bax Bcl2l1 Bub1b Tspo Ccna2 Ccnb2 Ccne1 Cd3d Cd3e Cd3g Cd4 Cdk2 Cdk4 Cdkn1a Cdkn2a Cdkn2b Chek1 E2f1 Egr1 Egr2 Fos Fosl1 Kat2a H2-Aa H2-Ab1 H2-Bl H2-D1 H2-Eb1 H2-K1 H2-M2 H2-M3 H2-DMa H2-DMb1 H2-DMb2 H2-Q1 H2-Q10 H2-Q2 H2-Q4 H2-T22 H2-T23 Icam1 Il1r1 Il1r2 Il2ra Il2rb Il2rg Il6 Itgal Itgb2 Jak3 Jun Lck Mad1l1 Mmp7 Myc Nfatc2 Nfkb1 Nfkb2 Nfkbia Nras…
4.99E-14	108	251	2.053709992	Path:mmu05132 Salmonella infection	http://www.genome.jp/kegg-bin/show_pathway?mmu05132	Nckap1l Actb Actg1 Akt1 Tirap Birc3 Birc2 Arf6 Rhob Arpc1b Bak1 Bax Anxa2 Casp1 Casp4 Casp3 Casp7 Ctnnb1 Cd14 Dync1i2 Elmo1 Fos Il18 Il1b Il6 Jun Kif5c Klc1 Ly96 Myc Myd88 Naip1 Naip2 Naip5 Naip6 Nfkb1 Nfkbia Pak3 Pfn1 Pik3cd Mapk11 Cyth1 Cyth2 Cyth3 Flna Ptprc Ripk2 Rela Rras S100a10 Cyfip1 Tcf7 Tcf7l1 Nlrp3 Tlr4 Tlr6 Tnf Tnfrsf10b Tnfrsf1a Traf2 Tuba1a Tuba1b Tuba1c Tubb2a Tubb3 Tubb5 Dctn6 Rab…
1.17E-12	60	113	2.534322556	Path:mmu04668 TNF signaling pathway	http://www.genome.jp/kegg-bin/show_pathway?mmu04668	Birc3 Birc2 Atf4 Bcl3 Casp3 Casp7 Cebpb Socs3 Csf1 Edn1 Fos Cxcl1 Icam1 Cxcl10 Ifi47 Il1b Il18r1 Il6 Irf1 Jag1 Jun Junb Lif Mmp14 Mmp3 Mmp9 Nfkb1 Nfkbia Pik3cd Pik3r3 Mapk11 Rela Ccl12 Ccl2 Ccl20 Ccl5 Cxcl2 Cxcl5 Cx3cl1 Creb3l3 Tnf Tnfaip3 Tnfrsf1a Tnfrsf1b Traf1 Traf2 Traf5 Vcam1 Creb5 Akt3 Map3k8 Mapk3 Cxcl3 Gm5431 Ripk3 Rps6ka4 Bag4 Dab2ip Tradd Mlkl
3.62E-12	93	216	2.055030536	Path:mmu05167 Kaposi sarcoma-associated herpesvirus infection	http://www.genome.jp/kegg-bin/show_pathway?mmu05167	Gm11127 H2-Q6 Akt1 Bak1 Bax C3 Calm1 Calm2 Casp3 Ctnnb1 Cd86 Cdk4 Cdk6 Cdkn1a Ccr1 Ccr5 E2f1 Fos Tlr3 Gnb1 Gnb2 Gnb4 Gnb5 Gng10 Gng2 Gng4 Gngt2 Cxcl1 H2-Bl H2-D1 H2-K1 H2-M2 H2-M3 H2-Q1 H2-Q10 H2-Q2 H2-Q4 H2-T22 H2-T23 Hck Icam1 Ifnar1 Ifnar2 Ifngr1 Il6 Irf9 Itpr2 Itpr3 Jun Lyn Mapkapk2 Myc Nfatc2 Nfkb1 Nfkbia Nras Pdgfb Pik3cd Pik3r3 Mapk11 Eif2ak2 Rela Cxcl2 Src Stat1 Stat2 Stat3 Syk Tcf7 Tcf7l…
5.54E-12	56	105	2.545586212	Path:mmu04064 NF-kappa B signaling pathway	http://www.genome.jp/kegg-bin/show_pathway?mmu04064	Card11 Tirap Birc3 Birc2 Bcl10 Bcl2a1a Bcl2a1b Bcl2a1d Bcl2l1 Btk Cd14 Gadd45a Cxcl1 Icam1 Il1b Il1r1 Lat Lbp Lck Ltb Blnk Ly96 Lyn Gadd45b Myd88 Nfkb1 Nfkb2 Nfkbia Prkcb Prkcq Rela Relb Ccl4 Cxcl2 Syk Tlr4 Tnf Tnfaip3 Tnfrsf11a Tnfrsf1a Cd40 Traf1 Traf2 Traf5 Ube2i Vcam1 Ticam2 Zap70 Ddx58 Plcg2 Ccl19 Tnfsf13b Eda2r Irak4 Cxcl3 Tradd
7.92E-12	45	76	2.826103114	Path:mmu05133 Pertussis	http://www.genome.jp/kegg-bin/show_pathway?mmu05133	Tirap Serping1 C1qa C1qb C1qc C3 C4b C4bp Calm1 Calm2 Casp1 Casp3 Casp7 Cd14 Cfl1 Fos Gnai2 Irf8 Il1a Il1b Il6 Irf1 Itga5 Itgam Itgb1 Itgb2 Jun Ly96 Myd88 Nfkb1 Nos2 Mapk11 Rela Cxcl5 Nlrp3 Tlr4 Tnf Ticam2 Mapk3 Irak4 C1s2 C1s1 C1ra Pycard Calml3
1.05E-11	78	172	2.164488276	Path:mmu05164 Influenza A	http://www.genome.jp/kegg-bin/show_pathway?mmu05164	Fdps Actb Actg1 Akt1 Apaf1 Bak1 Bax Ciita Casp1 Casp3 Cdk4 Cdk6 Socs3 Tlr3 H2-Aa H2-Ab1 H2-Eb1 H2-DMa H2-DMb1 H2-DMb2 Icam1 Cxcl10 Ifnar1 Ifnar2 Ifngr1 Ifngr2 Il18 Il1a Il1b Il6 Irf9 Tlr7 Mx1 Mx2 Myd88 Nfkb1 Nfkbia Nfkbib Pik3cd Pik3r3 Prkcb Pml Eif2ak2 Rela Ccl12 Ccl2 Ccl5 Stat1 Stat2 Tmprss4 Nlrp3 Tlr4 Tnf Tnfrsf10b Tnfrsf1a Ddx58 Akt3 Oas1g Oas1b Rnasel Oas3 Oas2 Oas1a Mapk3 Irak4 Tmprss2 Rab1…
1.15E-11	42	69	2.905288611	Path:mmu05140 Leishmaniasis	http://www.genome.jp/kegg-bin/show_pathway?mmu05140	Cybb Eef1a2 Fcgr1 Fcgr3 Fos H2-Aa H2-Ab1 H2-Eb1 H2-DMa H2-DMb1 H2-DMb2 Ifngr1 Ifngr2 Il1a Il1b Itga4 Itgam Itgb1 Itgb2 Jun Marcksl1 Myd88 Ncf1 Ncf2 Ncf4 Nfkb1 Nfkbia Nfkbib Nos2 Prkcb Mapk11 Rela Stat1 Tgfb1 Tgfb2 Tgfb3 Tlr4 Tnf Tlr2 Fcgr4 Mapk3 Irak4
4.46E-11	53	101	2.504629998	Path:mmu04933 AGE-RAGE signaling pathway in diabetic complications	http://www.genome.jp/kegg-bin/show_pathway?mmu04933	Akt1 Bax Casp3 Cdk4 Col3a1 Col4a1 Col4a2 Col1a1 Col1a2 Cybb Diaph1 Edn1 Egr1 F3 Fn1 Icam1 Il1a Il1b Il6 Jun Mmp2 Nfkb1 Nos3 Nras Pik3cd Pik3r3 Pim1 Prkcb Prkcd Serpine1 Plcb2 Plcb3 Plcb4 Plcd1 Plcd4 Mapk11 Rela Ccl12 Ccl2 Stat1 Stat3 Tgfb1 Tgfb2 Tgfb3 Tgfbr2 Tnf Vcam1 Vegfb Plcg2 Akt3 Mapk3 Plcd3 Plce1
1.08E-10	99	248	1.905340486	Path:mmu05163 Human cytomegalovirus infection	http://www.genome.jp/kegg-bin/show_pathway?mmu05163	Gm11127 Adcy3 H2-Q6 Adcy7 Akt1 Atf4 B2m Bak1 Bax Calm1 Calm2 Casp3 Ctnnb1 Cdk4 Cdk6 Cdkn1a Cdkn2a Cxcr2 Cxcr4 Ccr1 Ccr5 E2f1 Eif4ebp1 Gnai2 Gnb1 Gnb2 Gnb4 Gnb5 Gng10 Gng2 Gng4 Gngt2 Grb2 H2-Bl H2-D1 H2-K1 H2-M2 H2-M3 H2-Q1 H2-Q10 H2-Q2 H2-Q4 H2-T22 H2-T23 Il10ra Il10rb Il1b Il1r1 Il6 Il6ra Itgb3 Itpr2 Itpr3 Arhgef1 Rac3 Myc Nfatc2 Nfkb1 Nfkbia Nras Pik3cd Pik3r3 Prkcb Plcb2 Plcb3 Plcb4 Mapk11 Ptg…
1.44E-10	50	95	2.512091656	Path:mmu04061 Viral protein interaction with cytokine and cytokine receptor	http://www.genome.jp/kegg-bin/show_pathway?mmu04061	Cxcr2 Cxcr3 Cxcr4 Ccr1 Ccr9 Ccr2 Ccr5 Ccr7 Csf1 Cx3cr1 Cxcl1 Cxcl10 Il10ra Il10rb Il18 Il18rap Il18r1 Il2ra Il2rb Il2rg Il6 Il6ra Xcl1 Cxcl9 Ccl11 Ccl12 Ccl17 Ccl2 Ccl20 Ccl22 Ccl27a Ccl3 Ccl4 Ccl5 Ccl6 Ccl7 Ccl8 Ccl9 Cxcl2 Cxcl5 Cx3cl1 Tnf Tnfrsf10b Tnfrsf1a Tnfrsf1b Ccl19 Cxcl3 Cxcl13 Ccl24 Pf4
2.83E-10	77	179	2.053178823	Path:mmu05152 Tuberculosis	http://www.genome.jp/kegg-bin/show_pathway?mmu05152	Atp6v1h Atp6v0b Akt1 Tirap Apaf1 Atp6v0a1 Bax Bcl10 Ciita C3 Calm1 Calm2 Casp3 Cd14 Cebpb Coro1a Ctsd Ctss Fcer1g Fcgr1 Fcgr3 H2-Aa H2-Ab1 H2-Eb1 H2-DMa H2-DMb1 H2-DMb2 Ifngr1 Ifngr2 Cd74 Il10ra Il10rb Il18 Il1a Il1b Il6 Itgam Itgax Itgb2 Ksr1 Lbp Lsp1 Mrc1 Mrc2 Myd88 Nfkb1 Nos2 Mapk11 Ripk2 Rela Sphk1 Src Stat1 Syk Tgfb1 Tgfb2 Tgfb3 Tlr1 Tlr4 Tlr6 Tnf Tnfrsf1a Akt3 Tlr2 Atp6v0d2 Fcgr4 Mapk3 Irak…
2.83E-10	94	235	1.909189659	Path:mmu05171 Coronavirus disease-COVID-19	http://www.genome.jp/kegg-bin/show_pathway?mmu05171	Rps8 Rpl37 C7 Rpl31 Adam17 C1qa C1qb C1qc C3 C3ar1 C4b C5ar1 C6 Casp1 Cybb Fcgr3 Fos Tlr3 Cxcl10 Ifnar1 Ifnar2 Il1b Il6 Il6ra Irf9 Jun Tlr7 Tlr8 Masp1 Mmp3 Mx1 Mx2 Myd88 Nfkb1 Nfkbia Nfkbib Pik3cd Pik3r3 Prkcb Mapk11 Eif2ak2 Rela Rpl10a Rpl19 Rps12 Rps14 Rps16 Rps24 Rps4x Rps5 Ccl12 Ccl2 Selp Stat1 Stat2 Stat3 Syk Nlrp3 Tlr4 Tnf Tnfrsf1a Vwf Ddx58 Plcg2 Oas1g Oas1b Tlr2 Oas3 Oas2 Oas1a Mapk3 Irak…
4.18E-10	54	109	2.364592697	Path:mmu05145 Toxoplasmosis	http://www.genome.jp/kegg-bin/show_pathway?mmu05145	Akt1 Birc3 Birc2 Bcl2l1 Ciita Casp3 Socs1 Ccr5 Gnai2 H2-Aa H2-Ab1 H2-Eb1 H2-DMa H2-DMb1 H2-DMb2 Hspa2 Irgm1 Ifngr1 Ifngr2 Il10ra Il10rb Itga6 Itgb1 Lama5 Lamb1 Lamb2 Lamb3 Lamc2 Ly96 Myd88 Nfkb1 Nfkbia Nfkbib Nos2 Mapk11 Rela Stat1 Stat3 Tgfb1 Tgfb2 Tgfb3 Tlr4 Tnf Tnfrsf1a Cd40 Lamc1 Akt3 Tlr2 Mapk3 Irak4 Pik3cg Pik3r5 Irgm2 Tyk2
8.71E-10	62	135	2.192032571	Path:mmu05135 Yersinia infection	http://www.genome.jp/kegg-bin/show_pathway?mmu05135	Actb Actg1 Akt1 Arf6 Arpc1b Casp1 Cd4 Cd8a Cd8b1 Elmo1 Fcgr3 Fn1 Fos Il18 Il1b Il6 Itga4 Itga5 Itgb1 Jun Lat Arhgef1 Lck Lcp2 Rac3 Myd88 Nfatc2 Nfkb1 Nfkbia Pik3cd Pik3r3 Pip5k1b Pip5k1a Mapk11 Rac2 Rela Rps6ka1 Rps6ka2 Ccl12 Ccl2 Src Wipf1 Nlrp3 Tlr4 Tnf Traf2 Vav1 Was Zap70 Akt3 Fyb Mapk3 Irak4 Skap2 Mefv Rhog Arpc3 Arpc1a Vav3 Pycard Arpc5 Arpc4
1.20E-09	127	357	1.697948786	Path:mmu04151 PI3K-Akt signaling pathway	http://www.genome.jp/kegg-bin/show_pathway?mmu04151	Prkaa1 Akt1 Areg Atf4 Bcl2l1 Bcl2l11 Brca1 Ccne1 Cd19 Cdk2 Cdk4 Cdk6 Cdkn1a Col4a1 Col4a2 Col6a1 Col6a2 Col1a1 Col1a2 Csf1 Csf3r Efna4 Efna5 Eif4ebp1 Epha2 Epor F2r Fgfr1 Fgfr2 Flt3l Fn1 Gnb1 Gnb2 Gnb4 Gnb5 Gng10 Gng2 Gng4 Gngt2 Lpar1 Grb2 Hgf Nr4a1 Ifnar1 Ifnar2 Il2ra Il2rb Il2rg Il3ra Il4ra Il6 Il6ra Il7r Itga2 Itga3 Itga4 Itga5 Itga6 Itga7 Itgb1 Itgb3 Itgb5 Itgb7 Jak3 Kit Lama5 Lamb1 Lamb2 Lam…
1.39E-09	54	112	2.301255392	Path:mmu04625 C-type lectin receptor signaling pathway	http://www.genome.jp/kegg-bin/show_pathway?mmu04625	Akt1 Bcl10 Bcl3 Calm1 Calm2 Casp1 Egr2 Egr3 Fcer1g Il1b Il6 Irf1 Irf9 Itpr2 Itpr3 Jun Ksr1 Lsp1 Mapkapk2 Clec4d Mras Nfatc2 Nfkb1 Nfkb2 Nfkbia Nras Pik3cd Pik3r3 Prkcd Mapk11 Rela Relb Rras Ccl17 Ccl22 Src Stat1 Stat2 Syk Nlrp3 Tnf Plcg2 Akt3 Il17d Mapk3 Card9 Ikbke Clec4e Clec4n Clec7a Pycard Clec4b1 Calml3 Nfatc4
1.66E-09	83	205	1.93247246	Path:mmu04621 NOD-like receptor signaling pathway	http://www.genome.jp/kegg-bin/show_pathway?mmu04621	Birc3 Birc2 Bcl2l1 Casp1 Casp4 Casp12 Ctsb Cybb Gbp2b Gbp2 Cxcl1 Ifi204 Ifnar1 Ifnar2 Il18 Il1b Il6 Irf9 Itpr2 Itpr3 Jun Myd88 Naip1 Naip2 Naip5 Naip6 Nfkb1 Nfkbia Nfkbib P2rx7 Prkcd Plcb2 Plcb3 Plcb4 Mapk11 Pstpip1 Ripk2 Nlrp1a Rela Ccl12 Ccl2 Ccl5 Cxcl2 Stat1 Stat2 Tank Nlrp3 Tlr4 Tnf Tnfaip3 Traf2 Traf5 Trip6 Trpv2 Gbp5 Gbp7 Card6 Oas1g Oas1b Rnasel Oas3 Oas2 Oas1a Mapk3 Irak4 Rnf31 Trpm2 Cxcl…
3.95E-09	90	232	1.851584799	Path:mmu05170 Human immunodeficiency virus 1 infection	http://www.genome.jp/kegg-bin/show_pathway?mmu05170	Gm11127 Ap1s2 H2-Q6 Akt1 Ap1m2 B2m Bak1 Bax Bcl2l1 Calm1 Calm2 Casp3 Ccnb2 Cd3d Cd3e Cd3g Cd247 Cd4 Cdc25c Cdk1 Cfl1 Chek1 Cxcr4 Ccr5 Fos Gnai2 Gnb1 Gnb2 Gnb4 Gnb5 Gng10 Gng2 Gng4 Gngt2 H2-Bl H2-D1 H2-K1 H2-M2 H2-M3 H2-Q1 H2-Q10 H2-Q2 H2-Q4 H2-T22 H2-T23 Itpr2 Itpr3 Jun Limk2 Rac3 Myd88 Nfatc2 Nfkb1 Nfkbia Nras Pak3 Pik3cd Pik3r3 Prkcb Mapk11 Rac2 Rela Trim30d Tap1 Tap2 Tapbp Pak6 Tlr4 Tnf Tnfrsf…
4.02E-09	69	162	2.032933433	Path:mmu05160 Hepatitis C	http://www.genome.jp/kegg-bin/show_pathway?mmu05160	Akt1 Apaf1 Bak1 Bax Casp3 Ctnnb1 Cdk2 Cdk4 Cdk6 Cdkn1a Socs3 Cldn1 Cldn3 Cldn4 Cldn5 E2f1 Eif2ak3 Tlr3 Grb2 Cxcl10 Ifit1 Ifnar1 Ifnar2 Irf9 Mx1 Mx2 Myc Nfkb1 Nfkbia Nras Pik3cd Pik3r3 Ppp2cb Eif2ak2 Rela Scarb1 Stat1 Stat2 Stat3 Tnf Tnfrsf1a Traf2 Trp53 Ywhag Ywhah Ywhaq Ddx58 Akt3 Oas1g Oas1b Rnasel E2f2 Oas3 Oas2 Oas1a Mapk3 Ppp2r2c Cldn7 Irf7 Cldn8 Tyk2 Cldn14 Ikbke Cldn9 Rsad2 Ifit1bl1 Tradd …
6.67E-09	50	104	2.294699109	Path:mmu04659 Th17 cell differentiation	http://www.genome.jp/kegg-bin/show_pathway?mmu04659	Runx1 Cd3d Cd3e Cd3g Cd247 Cd4 Fos Gata3 H2-Aa H2-Ab1 H2-Eb1 H2-DMa H2-DMb1 H2-DMb2 Ifngr1 Ifngr2 Il12rb1 Il1b Il1r1 Il2ra Il2rb Il2rg Il4ra Il6 Il6ra Irf4 Jak3 Jun Lat Lck Nfatc2 Nfkb1 Nfkbia Nfkbib Nfkbie Prkcq Mapk11 Rara Rela Foxp3 Stat1 Stat3 Tgfb1 Tgfbr2 Zap70 Mapk3 Ebi3 Il27ra Tyk2 Il21r
8.92E-09	44	87	2.41391796	Path:mmu04658 Th1 and Th2 cell differentiation	http://www.genome.jp/kegg-bin/show_pathway?mmu04658	Runx3 Cd3d Cd3e Cd3g Cd247 Cd4 Fos Gata3 H2-Aa H2-Ab1 H2-Eb1 H2-DMa H2-DMb1 H2-DMb2 Ifngr1 Ifngr2 Il12rb1 Il2ra Il2rb Il2rg Il4ra Jag1 Jak3 Jun Lat Lck Nfatc2 Nfkb1 Nfkbia Nfkbib Nfkbie Notch1 Notch3 Prkcq Mapk11 Rela Stat1 Stat4 Zap70 Mapk3 Maml2 Maml3 Dll4 Tyk2
9.28E-09	46	93	2.360825922	Path:mmu05222 Small cell lung cancer	http://www.genome.jp/kegg-bin/show_pathway?mmu05222	Akt1 Apaf1 Birc3 Birc2 Bak1 Bax Bcl2l1 Casp3 Ccne1 Cdk2 Cdk4 Cdk6 Cdkn1a Cdkn2b Col4a1 Col4a2 Gadd45a E2f1 Fn1 Itga2 Itga3 Itga6 Itgb1 Lama5 Lamb1 Lamb2 Lamb3 Lamc2 Max Myc Gadd45b Nfkb1 Nfkbia Nos2 Pik3cd Pik3r3 Rela Traf1 Traf2 Traf5 Trp53 Zbtb17 Lamc1 Akt3 E2f2 Cks1b
9.60E-09	72	175	1.963737935	Path:mmu04218 Cellular senescence	http://www.genome.jp/kegg-bin/show_pathway?mmu04218	Traf3ip2 H2-Q6 Akt1 Zfp36l1 Zfp36l2 Cacna1d Calm1 Calm2 Capn1 Capn2 Ccna2 Ccnb2 Ccne1 Cdc25a Cdk1 Cdk2 Cdk4 Cdk6 Cdkn1a Cdkn2a Cdkn2b Chek1 Gadd45a E2f1 Eif4ebp1 Foxm1 H2-Bl H2-D1 H2-K1 H2-M2 H2-M3 H2-Q1 H2-Q10 H2-Q2 H2-Q4 H2-T22 H2-T23 Il1a Il6 Itpr2 Itpr3 Mapkapk2 Mras Mybl2 Myc Gadd45b Nfatc2 Nfkb1 Nras Pik3cd Pik3r3 Serpine1 Mapk11 Rad50 Rad9a Rela Rras Tgfb1 Tgfb2 Tgfb3 Tgfbr2 Trp53 Akt3 E2f…
9.81E-09	68	162	2.00347063	Path:mmu05206 MicroRNAs in cancer	http://www.genome.jp/kegg-bin/show_pathway?mmu05206	Slc7a1 Bak1 Bcl2l11 Brca1 Casp3 Ccne1 Cd44 Cdc25a Cdc25b Cdc25c Cdk6 Cdkn1a Cdkn2a Socs1 Cyp1b1 Dnmt1 Dnmt3b E2f1 Efna4 Efna5 Ezh2 Fscn1 Fzd3 Grb2 Hmox1 Hoxd10 Itga5 Itgb3 Stmn1 Marcks Bmf Mcl1 Abcc1 Mmp9 Myc Nfkb1 Notch1 Notch3 Nras Pdcd4 Pdgfa Pdgfb Pdgfrb Abcb1b Pik3cd Pik3r3 Pim1 Prkcb St14 Shc1 Sox4 Stat3 Gls2 Tgfb2 Thbs1 Tnc Tpm1 Trp53 Ube2i Vim Plcg2 Mapk7 E2f2 Mapk3 Rassf1 Cdca5 Kif23 Ddi…
1.06E-08	84	216	1.856156613	Path:mmu05417 Lipid and atherosclerosis	http://www.genome.jp/kegg-bin/show_pathway?mmu05417	Camk2d Olr1 Abca1 Abcg1 Ager Akt1 Tirap Apaf1 Atf4 Bax Bcl2l1 Calm1 Calm2 Casp1 Casp3 Casp7 Cd14 Cybb Ddit3 Eif2ak3 Fos Cxcl1 Hspa2 Icam1 Il18 Il1b Il6 Jun Arhgef1 Lbp Ly96 Lyn Mmp3 Mmp9 Myd88 Ncf1 Ncf2 Ncf4 Nfatc2 Nfe2l2 Nfkb1 Nfkbia Nos3 Nras Pik3cd Pik3r3 Plcb2 Plcb3 Plcb4 Pou2f2 Pou2f3 Mapk11 Rela Ccl12 Ccl2 Ccl3 Ccl5 Cxcl2 Selp Src Stat3 Tank Nlrp3 Tlr4 Tlr6 Tnf Tnfrsf10b Tnfrsf1a Cd40 Traf2…
1.31E-08	49	103	2.270638187	Path:mmu05142 Chagas disease	http://www.genome.jp/kegg-bin/show_pathway?mmu05142	Akt1 Bdkrb2 C1qa C1qb C1qc C3 Cd3d Cd3e Cd3g Cd247 Fos Gna15 Gnai2 Ifngr1 Ifngr2 Il1b Il6 Jun Myd88 Nfkb1 Nfkbia Nos2 Pik3cd Pik3r3 Serpine1 Plcb2 Plcb3 Plcb4 Ppp2cb Mapk11 Rela Ccl12 Ccl2 Ccl3 Ccl5 Tgfb1 Tgfb2 Tgfb3 Tgfbr2 Tlr4 Tlr6 Tnf Tnfrsf1a Akt3 Tlr2 Mapk3 Irak4 Ppp2r2c Ppp2r2b
1.88E-08	50	107	2.230361751	Path:mmu05146 Amoebiasis	http://www.genome.jp/kegg-bin/show_pathway?mmu05146	Arg1 Arg2 Casp3 Cd14 Cd1d1 Cd1d2 Col3a1 Col4a1 Col4a2 Col1a1 Col1a2 Fn1 Gna15 Cxcl1 Hspb1 Il1b Il1r1 Il1r2 Il6 Itgam Itgb2 Lama5 Lamb1 Lamb2 Lamb3 Lamc2 Nfkb1 Nos2 Pik3cd Pik3r3 Prkcb Plcb2 Plcb3 Plcb4 Rela Cxcl2 Serpinb9b Serpinb6b Serpinb6a Serpinb9 Tgfb1 Tgfb2 Tgfb3 Tlr4 Tnf Vcl Rab7b Lamc1 Tlr2 Cxcl3
2.14E-08	84	219	1.83072981	Path:mmu04810 Regulation of actin cytoskeleton	http://www.genome.jp/kegg-bin/show_pathway?mmu04810	Nckap1l Pip4k2b Actn1 Actb Actg1 Pip4k2c Arpc1b Bdkrb2 Cfl1 Cxcr4 Diaph1 Enah F2r Fgfr1 Fgfr2 Fn1 Lpar1 Itga2 Itga3 Itga4 Itga5 Itga6 Itga7 Itgae Itgal Itgam Itgax Itgb1 Itgb2 Itgb3 Itgb5 Itgb7 Arhgef1 Limk2 Rac3 Mras Myh9 Nras Pak3 Pdgfa Pdgfb Pdgfrb Pfn1 Pik3cd Pik3r3 Pip4k2a Pip5k1b Pip5k1a Tmsb4x Itgb4 Rac2 Rras Scin Cyfip1 Slc9a1 Src Pak6 Git1 Tiam1 Vav1 Vcl Arhgef4 Gsn Mylk2 Ppp1r12c Ssh2 S…
2.67E-08	62	146	2.026879432	Path:mmu05162 Measles	http://www.genome.jp/kegg-bin/show_pathway?mmu05162	Apaf1 Bak1 Bax Bcl2l1 Casp3 Ccne1 Cd28 Cd3d Cd3e Cd3g Cdk2 Cdk4 Cdk6 Eif2ak3 Fos Rack1 Hspa2 Ifnar1 Ifnar2 Il1a Il1b Il2ra Il2rb Il2rg Il6 Irf9 Jak3 Jun Tlr7 Bbc3 Mx1 Mx2 Myd88 Nfkb1 Nfkbia Nfkbib Pik3cd Pik3r3 Eif2ak2 Rela Stat1 Stat2 Stat3 Tlr4 Tnfaip3 Trp53 Ddx58 Akt3 Oas1g Oas1b Tlr2 Oas3 Oas2 Oas1a Irak4 Irf7 Tyk2 Rab9 Adar Ikbke Ifih1 Tradd
3.10E-08	78	200	1.861459917	Path:mmu04510 Focal adhesion	http://www.genome.jp/kegg-bin/show_pathway?mmu04510	Actn1 Actb Actg1 Akt1 Birc3 Birc2 Capn2 Ctnnb1 Cav2 Cav3 Col4a1 Col4a2 Col6a1 Col6a2 Col1a1 Col1a2 Diaph1 Fn1 Fyn Grb2 Hgf Itga2 Itga3 Itga4 Itga5 Itga6 Itga7 Itgb1 Itgb3 Itgb5 Itgb7 Jun Lama5 Lamb1 Lamb2 Lamb3 Lamc2 Rac3 Pak3 Pdgfa Pdgfb Pdgfrb Pgf Pik3cd Pik3r3 Pip5k1b Pip5k1a Prkcb Flna Itgb4 Rac2 Shc1 Spp1 Src Pak6 Shc2 Thbs1 Thbs2 Thbs3 Tnc Vasp Vav1 Vcl Vegfb Vwf Lamc1 Zyx Mylk2 Ppp1r12c Ak…
4.20E-08	55	125	2.100108625	Path:mmu04110 Cell cycle	http://www.genome.jp/kegg-bin/show_pathway?mmu04110	Espl1 Cdc20 Bub1 Bub1b Ccna2 Ccnb2 Ccne1 Cdc25a Cdc25b Cdc25c Cdk1 Cdc7 Cdk2 Cdk4 Cdk6 Cdkn1a Cdkn2a Cdkn2b Cdkn2d Chek1 Gadd45a E2f1 Mad1l1 Mcm3 Mcm2 Mcm4 Mcm5 Mcm6 Mcm7 Myc Gadd45b Orc1 Pcna Plk1 Tgfb1 Tgfb2 Tgfb3 Trp53 Ttk Ywhag Ywhah Ywhaq Zbtb17 Cdc6 E2f2 Ccnb1 Pkmyt1 Dbf4 Chek2 Anapc4 Sfn Mad2l1 Fzr1 Orc6 Mad2l2
5.66E-08	39	77	2.417480412	Path:mmu04662 B cell receptor signaling pathway	http://www.genome.jp/kegg-bin/show_pathway?mmu04662	Card11 Akt1 Bcl10 Btk Cd19 Cd22 Cd72 Cd79a Fos Lilrb4a Grb2 Cd79b Inpp5d Jun Blnk Rac3 Lyn Nfatc2 Nfkb1 Nfkbia Nfkbib Nfkbie Nras Pik3cd Pik3r3 Pira2 Lilra6 Pirb Prkcb Rac2 Rela Syk Vav1 Lilra5 Plcg2 Akt3 Dapp1 Mapk3 Vav3
6.99E-08	31	55	2.690221792	Path:mmu05144 Malaria	http://www.genome.jp/kegg-bin/show_pathway?mmu05144	Hbb-bt Hba-a2 Hba-a1 Hgf Icam1 Il18 Il1b Il6 Itgal Itgb2 Lrp1 Myd88 Pecam1 Ccl12 Ccl2 Selp Sdc1 Tgfb1 Tgfb2 Tgfb3 Thbs1 Thbs2 Thbs3 Tlr4 Tnf Cd40 Vcam1 Klrb1f Tlr2 Klrk1 Klrb1b
7.49E-08	69	173	1.90367177	Path:mmu05225 Hepatocellular carcinoma	http://www.genome.jp/kegg-bin/show_pathway?mmu05225	Gstt3 Ddb2 Actb Actg1 Akt1 Axin2 Bak1 Bax Bcl2l1 Ctnnb1 Cdk4 Cdk6 Cdkn1a Cdkn2a Gadd45a Dvl1 Dvl2 E2f1 Frat1 Fzd3 Fzd6 Grb2 Gsta1 Gsta4 Gstm2 Gstm6 Gsto1 Hgf Hmox1 Lrp5 Myc Gadd45b Nfe2l2 Nras Pik3cd Pik3r3 Prkcb Shc1 Smarca4 Smarcb1 Smarcc1 Frat2 Tcf7 Tcf7l1 Shc2 Wnt9a Tert Tgfa Tgfb1 Tgfb2 Tgfb3 Tgfbr2 Trp53 Wnt10a Wnt10b Wnt9b Wnt4 Wnt7a Wnt7b Plcg2 Akt3 E2f2 Mapk3 Dpf1 Mgst1 Fzd2 Smarce1 Smar…
9.02E-08	33	61	2.582100768	Path:mmu05321 Inflammatory bowel disease	http://www.genome.jp/kegg-bin/show_pathway?mmu05321	Gata3 H2-Aa H2-Ab1 H2-Eb1 H2-DMa H2-DMb1 H2-DMb2 Ifngr1 Ifngr2 Il12rb1 Il18 Il18rap Il1a Il1b Il18r1 Il2rg Il4ra Il6 Jun Nfkb1 Rela Foxp3 Stat1 Stat3 Stat4 Tgfb1 Tgfb2 Tgfb3 Tlr4 Tnf Tlr2 Tlr5 Il21r
1.91E-07	65	163	1.903333249	Path:mmu05161 Hepatitis B	http://www.genome.jp/kegg-bin/show_pathway?mmu05161	Ddb2 Akt1 Tirap Apaf1 Birc5 Atf4 Bax Casp12 Casp3 Ccna2 Ccne1 Cdk2 Cdkn1a E2f1 Egr2 Egr3 Fos Tlr3 Grb2 Ifnar1 Il6 Jak3 Jun Mmp9 Myc Myd88 Nfatc2 Nfkb1 Nfkbia Nras Pcna Pik3cd Pik3r3 Prkcb Mapk11 Rela Src Stat1 Stat2 Stat3 Stat4 Creb3l3 Tgfb1 Tgfb2 Tgfb3 Tgfbr2 Tlr4 Tnf Trp53 Ticam2 Ywhaq Ddx58 Creb5 Akt3 Tlr2 E2f2 Map3k1 Mapk3 Irak4 Irf7 Atp6ap1 Tyk2 Ikbke Ifih1 Nfatc4
2.00E-07	50	114	2.093409714	Path:mmu04670 Leukocyte transendothelial migration	http://www.genome.jp/kegg-bin/show_pathway?mmu04670	Actn1 Actb Actg1 Ctnnb1 Cdh5 Cldn1 Cldn3 Cldn4 Cldn5 Cxcr4 Cybb Gnai2 Icam1 Itga4 Itgal Itgam Itgb1 Itgb2 Itk F11r Mmp2 Mmp9 Ncf1 Ncf2 Ncf4 Pecam1 Pik3cd Pik3r3 Prkcb Mapk11 Rac2 Sipa1 Thy1 Vasp Vav1 Vcam1 Vcl Plcg2 Cldn7 Rassf5 Cldn8 Cldn14 Rapgef4 Cldn9 Vav3 Myl12a Jam2 Myl12b Cldn23 Rhoh
2.00E-07	23	36	3.04940015	Path:mmu05340 Primary immunodeficiency	http://www.genome.jp/kegg-bin/show_pathway?mmu05340	Ada Btk Ciita Cd19 Cd3d Cd3e Cd4 Cd79a Cd8a Cd8b1 Il2rg Il7r Jak3 Lck Blnk Ptprc Tap1 Tap2 Cd40 Ung Zap70 Rfx5 Tnfrsf13b
2.76E-07	43	93	2.206859014	Path:mmu04666 Fc gamma R-mediated phagocytosis	http://www.genome.jp/kegg-bin/show_pathway?mmu04666	Akt1 Arf6 Arpc1b Cfl1 Fcgr1 Fcgr3 Hck Inpp5d Lat Limk2 Lyn Marcks Marcksl1 Ncf1 Pik3cd Pik3r3 Pip5k1b Pip5k1a Prkcb Prkcd Pla2g4a Pld2 Ptprc Rac2 Scin Sphk1 Syk Asap2 Vasp Vav1 Was Gsn Pla2g4c Plcg2 Akt3 Fcgr4 Mapk3 Plpp2 Arpc3 Arpc1a Vav3 Arpc5 Arpc4
2.76E-07	36	72	2.386487074	Path:mmu04115 p53 signaling pathway	http://www.genome.jp/kegg-bin/show_pathway?mmu04115	Ddb2 Apaf1 Bax Bcl2l1 Casp3 Ccnb2 Ccne1 Ccng2 Cd82 Cdk1 Cdk2 Cdk4 Cdk6 Cdkn1a Cdkn2a Chek1 Gadd45a Sesn1 Bbc3 Gadd45b Serpine1 Rrm2 Thbs1 Tnfrsf10b Trp53 Zmat3 Sesn2 Ccnb1 Gtse1 Siva1 Chek2 Sfn Pmaip1 Shisa5 Rprm Sesn3
3.58E-07	45	100	2.147838366	Path:mmu04620 Toll-like receptor signaling pathway	http://www.genome.jp/kegg-bin/show_pathway?mmu04620	Akt1 Tirap Cd14 Cd80 Cd86 Ctsk Fos Tlr3 Cxcl10 Ifnar1 Ifnar2 Il1b Il6 Jun Lbp Tlr7 Tlr8 Ly96 Cxcl9 Myd88 Nfkb1 Nfkbia Pik3cd Pik3r3 Mapk11 Rela Ccl3 Ccl4 Ccl5 Spp1 Stat1 Tlr1 Tlr4 Tlr6 Tnf Cd40 Ticam2 Akt3 Tlr2 Map3k8 Mapk3 Irak4 Tlr5 Irf7 Ikbke
6.27E-07	139	441	1.504406817	Path:mmu05168 Herpes simplex virus 1 infection	http://www.genome.jp/kegg-bin/show_pathway?mmu05168	Zfp984 Zfp850 Gm11127 H2-Q6 Zfp607b Akt1 Apaf1 Birc3 Birc2 B2m Bak1 Bax Bcl2l1 C3 Casp3 Socs3 Daxx Eif2ak3 Eif4ebp1 Tlr3 H2-Aa H2-Ab1 H2-Bl H2-D1 H2-Eb1 H2-K1 H2-M2 H2-M3 H2-DMa H2-DMb1 H2-DMb2 H2-Q1 H2-Q10 H2-Q2 H2-Q4 H2-T22 H2-T23 Ifnar1 Ifnar2 Ifngr1 Ifngr2 Cd74 Il1b Il6 Irf9 Itga5 Itgb3 Pilrb1 Zfp87 Myd88 Nfkb1 Nfkbia Cfp Pik3cd Pik3r3 Pml Pou2f2 Pou2f3 Eif2ak2 Zfp286 Nectin2 Zfp184 Rela Ccl1…
7.24E-07	78	214	1.739682166	Path:mmu04015 Rap1 signaling pathway	http://www.genome.jp/kegg-bin/show_pathway?mmu04015	Adcy3 Actb Actg1 Adcy7 Adora2a Adora2b Akt1 Calm1 Calm2 Ctnnb1 Cdh1 Cnr1 Csf1 Efna4 Efna5 Enah Epha2 Evl F2r F2rl3 Fgfr1 Fgfr2 Fpr1 Gnai2 Lpar1 Hgf Id1 Itgal Itgam Itgb1 Itgb2 Itgb3 Kit Lat Lcp2 Rac3 Mras Ngf Nras Pdgfa Pdgfb Pdgfrb Pfn1 Pgf Pik3cd Pik3r3 Prkcb Plcb2 Plcb3 Plcb4 Mapk11 Rac2 Ralgds Rras Sipa1 Src Thbs1 Tiam1 Vasp Vav1 Vegfb Adcy5 Akt3 Fyb Sipa1l2 Mapk3 Rassf5 Apbb1ip Rala Rapgef4 …
7.89E-07	58	145	1.909189659	Path:mmu05418 Fluid shear stress and atherosclerosis	http://www.genome.jp/kegg-bin/show_pathway?mmu05418	Gstt3 Prkaa1 Actb Actg1 Akt1 Bmpr1b Calm1 Calm2 Ctnnb1 Cav2 Cav3 Cdh5 Ctsl Edn1 Fos Gsta1 Gsta4 Gstm2 Gstm6 Gsto1 Hmox1 Icam1 Il1a Il1b Il1r1 Il1r2 Itgb3 Jun Arhgef2 Rac3 Mef2c Mmp2 Mmp9 Ncf1 Ncf2 Nfe2l2 Nfkb1 Nos3 Pdgfa Pdgfb Pecam1 Pik3cd Pik3r3 Mapk11 Rac2 Rela Ccl12 Ccl2 Src Sdc1 Tnf Tnfrsf1a Trp53 Vcam1 Akt3 Mapk7 Mgst1 Calml3
9.10E-07	38	81	2.239173057	Path:mmu04612 Antigen processing and presentation	http://www.genome.jp/kegg-bin/show_pathway?mmu04612	H2-Q6 B2m Ciita Cd4 Cd8a Cd8b1 Ctsb Ctsl Ctss H2-Aa H2-Ab1 H2-Bl H2-D1 H2-Eb1 H2-K1 H2-M2 H2-M3 H2-DMa H2-DMb1 H2-DMb2 H2-Q1 H2-Q10 H2-Q2 H2-Q4 H2-T22 H2-T23 Hspa2 Cd74 Klrc1 Psme1 Psme2 Tap1 Tap2 Tapbp Tnf Rfx5 Psme2b Ifi30
9.10E-07	74	201	1.757214363	Path:mmu05205 Proteoglycans in cancer	http://www.genome.jp/kegg-bin/show_pathway?mmu05205	Actb Actg1 Akt1 Casp3 Ctnnb1 Cav2 Cav3 Cd44 Cdkn1a Col1a1 Col1a2 Ctsl Cttn Dcn Fgfr1 Fn1 Fzd3 Fzd6 Gpc3 Grb2 Hcls1 Hgf Hoxd10 Hpse Itga2 Itga5 Itgb1 Itgb3 Itgb5 Itpr2 Itpr3 Arhgef1 Mmp2 Mmp9 Mras Myc Nras Pdcd4 Pik3cd Pik3r3 Prkcb Plaur Mapk11 Flna Rras Slc9a1 Src Stat3 Sdc1 Wnt9a Tgfb1 Tgfb2 Thbs1 Tiam1 Tlr4 Tnf Trp53 Vav1 Wnt10a Wnt10b Wnt9b Wnt4 Wnt7a Wnt7b Ppp1r12c Plcg2 Akt3 Tlr2 Mapk3 Iqgap…
9.21E-07	53	129	1.960989378	Path:mmu04926 Relaxin signaling pathway	http://www.genome.jp/kegg-bin/show_pathway?mmu04926	Adcy3 Acta2 Adcy7 Akt1 Atf4 Col3a1 Col4a1 Col4a2 Col1a1 Col1a2 Edn1 Fos Gna15 Gnai2 Gnb1 Gnb2 Gnb4 Gnb5 Gng10 Gng2 Gng4 Gngt2 Grb2 Insl3 Jun Mmp2 Mmp9 Nfkb1 Nfkbia Nos2 Nos3 Nras Pik3cd Pik3r3 Plcb2 Plcb3 Plcb4 Mapk11 Rela Shc1 Src Creb3l3 Shc2 Arrb2 Tgfb1 Tgfbr2 Vegfb Adcy5 Creb5 Akt3 Mapk3 Gng11 Creb3l4
1.13E-06	79	220	1.713931626	Path:mmu05203 Viral carcinogenesis	http://www.genome.jp/kegg-bin/show_pathway?mmu05203	Gm11127 Scrib Cdc20 Actn1 H2-Q6 Atf4 Bak1 Bax C3 Casp3 Ccna2 Ccne1 Cdk1 Cdk2 Cdk4 Cdk6 Cdkn1a Cdkn2a Cdkn2b Chek1 Ccr5 Egr2 Egr3 Kat2a Grb2 H2-Bl H2-D1 H2-K1 H2-M2 H2-M3 H2-Q1 H2-Q10 H2-Q2 H2-Q4 H2-T22 H2-T23 Irf9 Jak3 Jun Lyn Mad1l1 Mapkapk2 Nfkb1 Nfkb2 Nfkbia Nras Pik3cd Pik3r3 Pkm Eif2ak2 Ranbp1 Rela Scin Sp100 Src Stat3 Creb3l3 Syk Traf1 Traf2 Traf5 Trp53 Ywhag Ywhah Ywhaq Gsn Gtf2b Creb5 Hda…
1.20E-06	40	88	2.169533703	Path:mmu05235 PD-L1 expression and PD-1 checkpoint pathway in cancer	http://www.genome.jp/kegg-bin/show_pathway?mmu05235	Akt1 Tirap Cd28 Cd3d Cd3e Cd3g Cd247 Cd4 Fos Ifngr1 Ifngr2 Jun Lat Lck Myd88 Nfatc2 Nfkb1 Nfkbia Nfkbib Nfkbie Nras Pdcd1 Pik3cd Pik3r3 Prkcq Mapk11 Rela Stat1 Stat3 Tlr4 Ticam2 Zap70 Akt3 Tlr2 Mapk3 Batf3 Batf Cd274 Batf2 Eml4
1.20E-06	63	164	1.833520557	Path:mmu04530 Tight junction	http://www.genome.jp/kegg-bin/show_pathway?mmu04530	Scrib Prkaa1 Prkab2 Prkag2 Actn1 Actb Actg1 Arpc1b Cacna1d Runx1 Cd1d1 Cd1d2 Cdk4 Cldn1 Cldn3 Cldn4 Cldn5 Cttn Hcls1 Itgb1 F11r Jun Arhgef2 Llgl1 Myh9 Pcna Ppp2cb Prkab1 Src Tiam1 Marveld2 Tjp2 Tuba1a Tuba1b Tuba1c Vasp Was Crb3 Micall2 Rab8b Dlg2 Map3k1 Ppp2r2c Tjp3 Dlg3 Cldn7 Tuba8 Epb41l4b Cldn8 Cldn14 Arpc3 Arpc1a Cldn9 Myl12a Jam2 Arpc5 Myl12b Arpc4 Rab13 Cgn Cldn23 Ppp2r2b Marveld3
1.25E-06	99	294	1.607225988	Path:mmu04010 MAPK signaling pathway	http://www.genome.jp/kegg-bin/show_pathway?mmu04010	Mapkapk3 Akt1 Areg Atf4 Cacna1d Cacnb1 Cacnb2 Cacnb3 Casp3 Cd14 Cdc25b Csf1 Daxx Gadd45a Ddit3 Dusp2 Efna4 Efna5 Epha2 Mecom Fgfr1 Fgfr2 Flt3l Fos Grb2 Hgf Nr4a1 Hspb1 Hspa2 Il1a Il1b Il1r1 Jun Jund Kit Stmn1 Rac3 Mapkapk2 Max Mef2c Mknk1 Mras Myc Gadd45b Myd88 Nfkb1 Nfkb2 Ngf Nras Dusp8 Pdgfa Pdgfb Pdgfrb Pgf Prkcb Pla2g4a Mapk11 Flna Ptpn5 Rac2 Rela Relb Rps6ka1 Rps6ka2 Rras Arrb2 Tgfa Tgfb1 Tg…
4.37E-06	35	76	2.198080199	Path:mmu05212 Pancreatic cancer	http://www.genome.jp/kegg-bin/show_pathway?mmu05212	Akt1 Bak1 Bax Bcl2l1 Cdk4 Cdk6 Cdkn1a Cdkn2a Gadd45a E2f1 Rac3 Gadd45b Nfkb1 Pik3cd Pik3r3 Pld2 Rac2 Rad51 Rela Ralgds Ralbp1 Stat1 Stat3 Tgfa Tgfb1 Tgfb2 Tgfb3 Tgfbr2 Trp53 Akt3 E2f2 Mapk3 Rala Ralb Arhgef6
7.12E-06	43	103	1.992600858	Path:mmu04660 T cell receptor signaling pathway	http://www.genome.jp/kegg-bin/show_pathway?mmu04660	Akt1 Bcl10 Ctla4 Cd28 Cd3d Cd3e Cd3g Cd247 Cd4 Cd8a Cd8b1 Cdk4 Fos Fyn Grb2 Itk Jun Lat Lck Lcp2 Grap2 Nfatc2 Nfkb1 Nfkbia Nfkbib Nfkbie Nras Pak3 Pdcd1 Pik3cd Pik3r3 Prkcq Mapk11 Ptprc Rela Pak6 Tnf Vav1 Zap70 Akt3 Map3k8 Mapk3 Vav3
9.25E-06	49	124	1.886094623	Path:mmu04611 Platelet activation	http://www.genome.jp/kegg-bin/show_pathway?mmu04611	Adcy3 Fermt3 Actb Actg1 Adcy7 Akt1 Btk Col3a1 Col1a1 Col1a2 F2r F2rl3 Fcer1g Fcgr3 Fyn Gnai2 Itga2 Itgb1 Itgb3 Itpr2 Itpr3 Arhgef1 Lcp2 Lyn Nos3 Pik3cd Pik3r3 Pla2g4a Plcb2 Plcb3 Plcb4 Mapk11 Src Stim1 Syk Vasp Vwf Adcy5 Mylk2 Pla2g4c Plcg2 Akt3 Mapk3 Pik3cg Pik3r5 Apbb1ip Myl12a Myl12b P2ry12
1.03E-05	27	54	2.386487074	Path:mmu05332 Graft-versus-host disease	http://www.genome.jp/kegg-bin/show_pathway?mmu05332	H2-Q6 Cd28 Cd80 Cd86 Gzmb H2-Aa H2-Ab1 H2-Bl H2-D1 H2-Eb1 H2-K1 H2-M2 H2-M3 H2-DMa H2-DMb1 H2-DMb2 H2-Q1 H2-Q10 H2-Q2 H2-Q4 H2-T22 H2-T23 Il1a Il1b Il6 Klrc1 Tnf
1.04E-05	29	60	2.306937505	Path:mmu05134 Legionellosis	http://www.genome.jp/kegg-bin/show_pathway?mmu05134	C3 Casp1 Casp3 Casp7 Cd14 Eef1a2 Cxcl1 Hspa2 Il18 Il1b Il6 Itgam Itgb2 Myd88 Naip1 Naip2 Naip5 Naip6 Nfkb1 Nfkb2 Nfkbia Rela Cxcl2 Tlr4 Tnf Tlr2 Cxcl3 Tlr5 Pycard
1.79E-05	39	93	2.001569804	Path:mmu04657 IL-17 signaling pathway	http://www.genome.jp/kegg-bin/show_pathway?mmu04657	Casp3 Cebpb Fos Fosb Fosl1 Cxcl1 Cxcl10 Il1b Il6 Jun Jund Lcn2 Mmp3 Mmp9 Nfkb1 Nfkbia Mapk11 Rela S100a8 S100a9 Ccl11 Ccl12 Ccl17 Ccl2 Ccl20 Ccl7 Cxcl2 Cxcl5 Tnf Tnfaip3 Traf2 Traf5 Il17d Mapk7 Mapk3 Cxcl3 Mapk6 Ikbke Tradd
2.88E-05	37	88	2.006818676	Path:mmu05210 Colorectal cancer	http://www.genome.jp/kegg-bin/show_pathway?mmu05210	Akt1 Birc5 Areg Axin2 Bak1 Bax Bcl2l11 Casp3 Ctnnb1 Cdkn1a Gadd45a Fos Grb2 Jun Rac3 Bbc3 Msh2 Myc Gadd45b Nras Pik3cd Pik3r3 Rac2 Ralgds Tcf7 Tcf7l1 Tgfa Tgfb1 Tgfb2 Tgfb3 Tgfbr2 Trp53 Akt3 Mapk3 Rala Pmaip1 Ralb
3.62E-05	34	79	2.054191405	Path:mmu05416 Viral myocarditis	http://www.genome.jp/kegg-bin/show_pathway?mmu05416	H2-Q6 Actb Actg1 Casp3 Cd28 Cd80 Cd86 Cxadr Dag1 Dmd Fyn H2-Aa H2-Ab1 H2-Bl H2-D1 H2-Eb1 H2-K1 H2-M2 H2-M3 H2-DMa H2-DMb1 H2-DMb2 H2-Q1 H2-Q10 H2-Q2 H2-Q4 H2-T22 H2-T23 Icam1 Itgal Itgb2 Rac3 Rac2 Cd40
4.90E-05	63	181	1.661311444	Path:mmu04360 Axon guidance	http://www.genome.jp/kegg-bin/show_pathway?mmu04360	Unc5b Camk2d Srgap1 Rhod Bmpr1b Cdk5 Cfl1 Cxcr4 Dpysl2 Efna4 Efna5 Efnb1 Efnb2 Enah Epha2 Epha3 Ephb2 Ephb3 Ephb4 Ephb6 Fes Fyn Fzd3 Gnai2 Itgb1 L1cam Limk2 Rac3 Nfatc2 Nras Ntn3 Pak3 Pik3cd Pik3r3 Plxna1 Plxna3 Rac2 Rras Sema3b Sema3f Sema4b Sema4c Sema6b Sema7a Slit3 Src Pak6 Trpc6 Rnd1 Wnt4 Ablim2 Plcg2 Plxnb1 Ssh2 Rgma Ssh3 Mapk3 Ablim3 Plxnc1 Dpysl5 Myl12a Myl12b Nfatc4
5.06E-05	28	61	2.190873379	Path:mmu04940 Type I diabetes mellitus	http://www.genome.jp/kegg-bin/show_pathway?mmu04940	H2-Q6 Cd28 Cd80 Cd86 Gzmb H2-Aa H2-Ab1 H2-Bl H2-D1 H2-Eb1 H2-K1 H2-M2 H2-M3 H2-DMa H2-DMb1 H2-DMb2 H2-Q1 H2-Q10 H2-Q2 H2-Q4 H2-T22 H2-T23 Ica1 Il1a Il1b Ptprn Ptprn2 Tnf
5.16E-05	56	156	1.713375335	Path:mmu04390 Hippo signaling pathway	http://www.genome.jp/kegg-bin/show_pathway?mmu04390	Scrib Actb Actg1 Birc3 Birc2 Birc5 Areg Axin2 Bmp2 Bmpr1b Ctnnb1 Cdh1 Dlg4 Dvl1 Dvl2 Fzd3 Fzd6 Id1 Itgb2 Ajuba Llgl1 Bbc3 Smad1 Smad7 Myc Serpine1 Ppp2cb Tcf7 Tcf7l1 Tead2 Wnt9a Tgfb1 Tgfb2 Tgfb3 Tgfbr2 Wnt10a Wnt10b Wnt9b Wnt4 Wnt7a Wnt7b Ywhag Ywhah Ywhaq Dlg2 Gdf6 Ppp2r2c Csnk1e Frmd6 Dlg3 Rassf1 Fzd2 Nkd2 Ppp2r2b Rassf6 Nkd1
6.63E-05	77	235	1.563910678	Path:mmu04014 Ras signaling pathway	http://www.genome.jp/kegg-bin/show_pathway?mmu04014	Akt1 Arf6 Bcl2l1 Calm1 Calm2 Csf1 Efna4 Efna5 Epha2 Fgfr1 Fgfr2 Flt3l Gnb1 Gnb2 Gnb4 Gnb5 Gng10 Gng2 Gng4 Gngt2 Grb2 Hgf Htr7 Kit Ksr1 Lat Rac3 Mras Nfkb1 Ngf Nras Pak3 Pdgfa Pdgfb Pdgfrb Pgf Pik3cd Pik3r3 Prkcb Pla2g4a Pld2 Rac2 Rasa3 Rasal1 Rela Ralgds Ralbp1 Rras Shc1 Pak6 Shc2 Tgfa Tiam1 Vegfb Rin1 Zap70 Pla2g4c Rasgrp4 Plcg2 Akt3 Ets2 Ralgapa2 Mapk3 Pla2g2e Rasal3 Rasa4 Rassf5 Rala Rassf1 St…
6.63E-05	37	91	1.940659818	Path:mmu05410 Hypertrophic cardiomyopathy	http://www.genome.jp/kegg-bin/show_pathway?mmu05410	Prkaa1 Prkab2 Prkag2 Actb Actg1 Cacna1d Cacnb1 Cacnb2 Cacnb3 Dag1 Des Dmd Edn1 Emd Il6 Itga2 Itga3 Itga4 Itga5 Itga6 Itga7 Itgb1 Itgb3 Itgb5 Itgb7 Lmna Prkab1 Itgb4 Tgfb1 Tgfb2 Tgfb3 Tnf Tnni3 Tpm1 Itga11 Tpm4 Tpm3
7.21E-05	36	88	1.952580333	Path:mmu04512 ECM-receptor interaction	http://www.genome.jp/kegg-bin/show_pathway?mmu04512	Cd44 Col4a1 Col4a2 Col6a1 Col6a2 Col1a1 Col1a2 Dag1 Fn1 Hmmr Itga2 Itga3 Itga4 Itga5 Itga6 Itga7 Itgb1 Itgb3 Itgb5 Itgb7 Lama5 Lamb1 Lamb2 Lamb3 Lamc2 Itgb4 Spp1 Sdc1 Thbs1 Thbs2 Thbs3 Tnc Vwf Lamc1 Itga11 Sv2a
7.21E-05	53	147	1.72086823	Path:mmu05224 Breast cancer	http://www.genome.jp/kegg-bin/show_pathway?mmu05224	Akt1 Axin2 Bak1 Bax Brca1 Ctnnb1 Cdk4 Cdk6 Cdkn1a Gadd45a Dvl1 Dvl2 E2f1 Fgfr1 Fos Frat1 Fzd3 Fzd6 Grb2 Hes1 Jag1 Jun Kit Lrp5 Myc Gadd45b Nfkb2 Notch1 Notch3 Nras Pgr Pik3cd Pik3r3 Shc1 Frat2 Tcf7 Tcf7l1 Shc2 Wnt9a Trp53 Wnt10a Wnt10b Wnt9b Wnt4 Wnt7a Wnt7b Akt3 E2f2 Mapk3 Dll4 Heyl Fzd2 Fgf16
8.53E-05	37	92	1.91956569	Path:mmu04610 Complement and coagulation cascades	http://www.genome.jp/kegg-bin/show_pathway?mmu04610	C7 Bdkrb2 Serping1 C1qa C1qb C1qc C3 C3ar1 C4b C4bp C5ar1 C6 Cd59a Cfh Cfi Clu F2r F2rl3 F3 F7 Itgam Itgax Itgb2 Klkb1 Masp1 Serpine1 Plaur Procr Pros1 Serpina1a Serpine2 Vwf Vsig4 C1s2 C1s1 C1ra F13a1
0.000100995	32	76	2.009673325	Path:mmu05220 Chronic myeloid leukemia	http://www.genome.jp/kegg-bin/show_pathway?mmu05220	Akt1 Bak1 Bax Bcl2l1 Runx1 Cdk4 Cdk6 Cdkn1a Cdkn2a Ctbp2 Gadd45a E2f1 Mecom Grb2 Myc Gadd45b Nfkb1 Nfkbia Nras Pik3cd Pik3r3 Rela Shc1 Shc2 Tgfb1 Tgfb2 Tgfb3 Tgfbr2 Trp53 Akt3 E2f2 Mapk3
0.000107429	44	117	1.794964637	Path:mmu04650 Natural killer cell mediated cytotoxicity	http://www.genome.jp/kegg-bin/show_pathway?mmu04650	Casp3 Cd247 Cd48 Fcer1g Fyn Grb2 Gzmb H2-D1 H2-K1 H2-T23 Icam1 Ifnar1 Ifnar2 Ifngr1 Ifngr2 Itgal Itgb2 Klrc1 Lat Lck Lcp2 Rac3 Nfatc2 Cd244a Nras Pik3cd Pik3r3 Prkcb Rac2 Shc1 Syk Shc2 Tnf Tnfrsf10b Tyrobp Vav1 Zap70 Plcg2 Hcst Fcgr4 Mapk3 Sh2d1b1 Klrk1 Vav3
0.000119447	45	121	1.77507303	Path:mmu04722 Neurotrophin signaling pathway	http://www.genome.jp/kegg-bin/show_pathway?mmu04722	Camk2d Akt1 Arhgdib Atf4 Bax Bex3 Calm1 Calm2 Arhgdig Grb2 Jun Mapkapk2 Matk Nfkb1 Nfkbia Nfkbib Nfkbie Ngf Nras Pik3cd Pik3r3 Prkcd Mapk11 Psen2 Ripk2 Arhgdia Rela Rps6ka1 Rps6ka2 Sh2b1 Shc1 Sort1 Shc2 Trp53 Plcg2 Akt3 Sh2b2 Mapk7 Map3k1 Mapk3 Irak4 Calml3 Prdm4 Irak3 Ntf5
0.000122337	58	168	1.647812503	Path:mmu04630 JAK-STAT signaling pathway	http://www.genome.jp/kegg-bin/show_pathway?mmu04630	Akt1 Aox1 Bcl2l1 Cdkn1a Socs3 Socs1 Csf2ra Csf2rb Csf2rb2 Csf3r Ctf1 Epor Grb2 Ifnar1 Ifnar2 Ifngr1 Ifngr2 Il10ra Il10rb Il11 Il12rb1 Il2ra Il2rb Il2rg Il3ra Il4ra Il6 Il6ra Il7r Il9r Irf9 Jak3 Lif Mcl1 Myc Osm Osmr Pdgfa Pdgfb Pdgfrb Pik3cd Pik3r3 Pim1 Prlr Ptpn2 Stat1 Stat2 Stat3 Stat4 Pias3 Akt3 Il17d Ifnlr1 Il27ra Tyk2 Crlf2 Il21r Aox4
0.000131749	32	77	1.983573672	Path:mmu05412 Arrhythmogenic right ventricular cardiomyopathy	http://www.genome.jp/kegg-bin/show_pathway?mmu05412	Dsp Actb Actg1 Actn2 Actn3 Cacna1d Cacnb1 Cacnb2 Cacnb3 Ctnnb1 Dag1 Des Dmd Dsc2 Dsg2 Emd Itga2 Itga3 Itga4 Itga5 Itga6 Itga7 Itgb1 Itgb3 Itgb5 Itgb7 Lmna Itgb4 Tcf7 Tcf7l1 Itga11 Pkp2
0.000137804	49	136	1.719674509	Path:mmu04371 Apelin signaling pathway	http://www.genome.jp/kegg-bin/show_pathway?mmu04371	Adcy3 Prkaa1 Prkab2 Prkag2 Acta2 Adcy7 Akt1 Calm1 Calm2 Cdh1 Egr1 Gnai2 Gnb1 Gnb2 Gnb4 Gnb5 Gng10 Gng2 Gng4 Gngt2 Itpr2 Itpr3 Jag1 Mef2c Mras Myl4 Nos2 Nos3 Notch3 Nras Serpine1 Plcb2 Plcb3 Plcb4 Prkab1 Rras Slc9a1 Sphk1 Spp1 Adcy5 Mylk2 Akt3 Mapk3 Apln Pik3cg Pik3r5 Becn1 Gng11 Calml3
0.000140986	31	74	1.99948917	Path:mmu05214 Glioma	http://www.genome.jp/kegg-bin/show_pathway?mmu05214	Camk2d Akt1 Bak1 Bax Calm1 Calm2 Cdk4 Cdk6 Cdkn1a Cdkn2a Gadd45a E2f1 Grb2 Gadd45b Nras Pdgfa Pdgfb Pdgfrb Pik3cd Pik3r3 Prkcb Shc1 Shc2 Tgfa Trp53 Plcg2 Akt3 E2f2 Mapk3 Camk1 Calml3
0.000142516	45	122	1.760523251	Path:mmu04071 Sphingolipid signaling pathway	http://www.genome.jp/kegg-bin/show_pathway?mmu04071	Adora1 Adora3 Akt1 Asah1 Bax Bdkrb2 Ctsd S1pr1 Fcer1g Fyn Gnai2 S1pr2 Rac3 Abcc1 Nfkb1 Nos3 Nras Pik3cd Pik3r3 Prkcb Plcb2 Plcb3 Plcb4 Pld2 Ppp2cb Ppp2r3d Mapk11 Rac2 Rela Sgpl1 Sphk1 Tnf Tnfrsf1a Traf2 Trp53 Ppp2r5b Acer2 Akt3 Mapk3 Ppp2r5c Ppp2r2c Sgpp2 Cers4 Tradd Ppp2r2b
0.000147693	83	264	1.500594145	Path:mmu04144 Endocytosis	http://www.genome.jp/kegg-bin/show_pathway?mmu04144	Gm11127 Rab31 Vps37c Grk2 H2-Q6 Arf5 Arf6 Arpc1b Capzb Cav2 Cav3 Cxcr2 Cxcr4 Ccr5 Epn2 Acap3 Fgfr2 Grk5 H2-Bl H2-D1 H2-K1 H2-M2 H2-M3 H2-Q1 H2-Q10 H2-Q2 H2-Q4 H2-T22 H2-T23 Hspa2 Il2ra Il2rb Il2rg Kif5c Pip5k1b Pip5k1a Pld2 Pml Cyth1 Cyth2 Cyth3 Vps37d Sh3gl1 Src Asap2 Wipf1 Psd4 Agap2 Acap1 Arrb2 Git1 Tgfbr2 Snx32 Sh3glb2 Ap2s1 Psd3 Ehd2 Grk6 Spg21 Zfyve27 Grk3 Vps37b Rab11a Snx12 Arpc3 Arpc1a S…
0.000241527	18	35	2.454672419	Path:mmu03030 DNA replication	http://www.genome.jp/kegg-bin/show_pathway?mmu03030	Fen1 Lig1 Mcm3 Mcm2 Mcm4 Mcm5 Mcm6 Mcm7 Pcna Pola2 Pold1 Pole Prim1 Rnaseh1 Rpa2 Rfc3 Rnaseh2a Pold4
0.000325122	24	54	2.121321843	Path:mmu05330 Allograft rejection	http://www.genome.jp/kegg-bin/show_pathway?mmu05330	H2-Q6 Cd28 Cd80 Cd86 Gzmb H2-Aa H2-Ab1 H2-Bl H2-D1 H2-Eb1 H2-K1 H2-M2 H2-M3 H2-DMa H2-DMb1 H2-DMb2 H2-Q1 H2-Q10 H2-Q2 H2-Q4 H2-T22 H2-T23 Tnf Cd40
0.000348857	68	212	1.530953972	Path:mmu05202 Transcriptional misregulation in cancer	http://www.genome.jp/kegg-bin/show_pathway?mmu05202	Cdk9 Ddb2 Birc3 Birc2 Bak1 Bax Bcl2a1a Bcl2a1b Bcl2a1d Bcl2l1 Runx2 Runx1 Ccna2 Cd14 Cd86 Cdkn1a Cebpb Gadd45a Ddit3 Fcgr1 Fli1 Gzmb H3f3b Hhex Hoxa10 Hoxa11 Il1r2 Il2rb Il6 Itgam Itgb7 Ldb1 Lmo2 Lyl1 Smad1 Max Mef2c Mitf Mlf1 Mmp3 Mmp9 Myc Gadd45b Nfkb1 Pax5 Pdgfa Etv4 Pml Prom1 Rara Rela Spi1 Six1 Six4 Spint1 Tfe3 Tcf3 Tgfbr2 Cd40 Traf1 Trp53 Zbtb17 Fus Ss18l1 Tmprss2 Nupr1 Taf15 Nfkbiz
0.000376986	20	42	2.272844832	Path:mmu04672 Intestinal immune network for IgA production	http://www.genome.jp/kegg-bin/show_pathway?mmu04672	Cd28 Cd80 Cd86 Cxcr4 Ccr9 H2-Aa H2-Ab1 H2-Eb1 H2-DMa H2-DMb1 H2-DMb2 Il6 Itga4 Itgb7 Pigr Tgfb1 Cd40 Tnfsf13b Icosl Tnfrsf13b
0.00040859	51	149	1.63370256	Path:mmu05226 Gastric cancer	http://www.genome.jp/kegg-bin/show_pathway?mmu05226	Akt1 Axin2 Bak1 Bax Ctnnb1 Ccne1 Cdh1 Cdh17 Cdk2 Cdkn1a Cdkn2b Gadd45a Dvl1 Dvl2 E2f1 Fgfr2 Frat1 Fzd3 Fzd6 Grb2 Hgf Lrp5 Myc Gadd45b Nras Abcb1b Pik3cd Pik3r3 Shc1 Frat2 Tcf7 Tcf7l1 Shc2 Wnt9a Tert Tgfb1 Tgfb2 Tgfb3 Tgfbr2 Trp53 Wnt10a Wnt10b Wnt9b Wnt4 Wnt7a Wnt7b Akt3 E2f2 Mapk3 Fzd2 Fgf16
0.001071246	34	92	1.763925228	Path:mmu04914 Progesterone-mediated oocyte maturation	http://www.genome.jp/kegg-bin/show_pathway?mmu04914	Adcy3 Kif22 Adcy7 Akt1 Bub1 Ccna2 Ccnb2 Cdc25a Cdc25b Cdc25c Cdk1 Cdk2 Cpeb1 Gnai2 Mad1l1 Pgr Pik3cd Pik3r3 Plk1 Mapk11 Rps6ka1 Rps6ka2 Stk10 Aurka Adcy5 Cpeb2 Akt3 Mapk3 Ccnb1 Pkmyt1 Anapc4 Mad2l1 Fzr1 Mad2l2
0.001086135	53	162	1.561528579	Path:mmu04934 Cushing syndrome	http://www.genome.jp/kegg-bin/show_pathway?mmu04934	Adcy3 Camk2d Cyp11b1 Adcy7 Ahr Atf4 Axin2 Cacna1d Ctnnb1 Ccne1 Cdk2 Cdk4 Cdk6 Cdkn1a Cdkn2a Cdkn2b Cyp11a1 Cyp21a1 Dvl1 Dvl2 E2f1 Fzd3 Fzd6 Gnai2 Nr4a1 Hsd3b1 Itpr2 Itpr3 Kcnk3 Mc2r Plcb2 Plcb3 Plcb4 Rasd1 Scarb1 Star Creb3l3 Tcf7 Tcf7l1 Wnt9a Pde8b Wnt10a Wnt10b Wnt9b Adcy5 Wnt4 Wnt7a Wnt7b Creb5 E2f2 Mapk3 Fzd2 Creb3l4
0.001330167	28	72	1.856156613	Path:mmu05223 Non-small cell lung cancer	http://www.genome.jp/kegg-bin/show_pathway?mmu05223	Akt1 Bak1 Bax Cdk4 Cdk6 Cdkn1a Cdkn2a Gadd45a E2f1 Grb2 Hgf Jak3 Kif5c Gadd45b Nras Pik3cd Pik3r3 Prkcb Stat3 Tgfa Trp53 Plcg2 Akt3 E2f2 Mapk3 Rassf5 Rassf1 Stk4
0.001492395	38	108	1.679379793	Path:mmu04928 Parathyroid hormone synthesis secretion and action	http://www.genome.jp/kegg-bin/show_pathway?mmu04928	Adcy3 Adcy7 Atf4 Bglap3 Runx2 Cdkn1a Egr1 Fgfr1 Fos Gata3 Gnai2 Itpr2 Itpr3 Jund Mafb Arhgef1 Lrp5 Mef2c Mmp14 Mmp15 Mmp24 Nr4a2 Pde4a Pde4b Prkcb Plcb2 Plcb3 Plcb4 Pld2 Pthlh Trpv5 Slc34a2 Creb3l3 Arrb2 Adcy5 Creb5 Mmp25 Mapk3
0.001519545	49	149	1.569635793	Path:mmu04072 Phospholipase D signaling pathway	http://www.genome.jp/kegg-bin/show_pathway?mmu04072	Adcy3 Adcy7 Akt1 Arf6 Cxcr2 F2r Fcer1g Fyn Lpar1 Grb2 Kit Mras Nras Pdgfa Pdgfb Pdgfrb Pik3cd Pik3r3 Pip5k1b Pip5k1a Pla2g4a Plcb2 Plcb3 Plcb4 Pld2 Cyth1 Cyth2 Cyth3 Ralgds Rras Shc1 Sphk1 Syk Shc2 Adcy5 Pla2g4c Plcg2 Akt3 Mapk3 Pik3cg Pik3r5 Plpp2 Avpr1a Rala Rapgef4 Ralb Agpat4 Pdgfd Cyth4
0.001611704	34	94	1.726394904	Path:mmu05414 Dilated cardiomyopathy	http://www.genome.jp/kegg-bin/show_pathway?mmu05414	Adcy3 Actb Actg1 Adcy7 Cacna1d Cacnb1 Cacnb2 Cacnb3 Dag1 Des Dmd Emd Itga2 Itga3 Itga4 Itga5 Itga6 Itga7 Itgb1 Itgb3 Itgb5 Itgb7 Lmna Itgb4 Tgfb1 Tgfb2 Tgfb3 Tnf Tnni3 Tpm1 Adcy5 Itga11 Tpm4 Tpm3
0.001764991	41	120	1.630766167	Path:mmu04114 Oocyte meiosis	http://www.genome.jp/kegg-bin/show_pathway?mmu04114	Adcy3 Espl1 Cdc20 Camk2d Adcy7 Bub1 Calm1 Calm2 Ccnb2 Ccne1 Cdc25c Cdk1 Cdk2 Cpeb1 Itpr2 Itpr3 Mad1l1 Pgr Plk1 Ppp2cb Mapk11 Rps6ka1 Rps6ka2 Aurka Adcy5 Ppp2r5b Ywhag Ywhah Ywhaq Cpeb2 Mapk3 Ccnb1 Pkmyt1 Ppp2r5c Anapc4 Mad2l1 Rec8 Fbxo5 Calml3 Mad2l2 Sgo1
0.001856115	27	70	1.841004314	Path:mmu05221 Acute myeloid leukemia	http://www.genome.jp/kegg-bin/show_pathway?mmu05221	Akt1 Bcl2a1a Bcl2a1b Bcl2a1d Runx1 Ccna2 Cd14 Eif4ebp1 Fcgr1 Grb2 Itgam Kit Myc Nfkb1 Nras Pik3cd Pik3r3 Pim1 Pml Rara Rela Spi1 Stat3 Tcf7 Tcf7l1 Akt3 Mapk3
0.001976699	24	60	1.909189659	Path:mmu04330 Notch signaling pathway	http://www.genome.jp/kegg-bin/show_pathway?mmu04330	Tle6 Adam17 Ctbp2 Dvl1 Dvl2 Kat2a Hes1 Jag1 Lfng Mfng Notch1 Notch3 Numbl Psen2 Dtx4 Aph1b Dtx3l Tle2 Maml2 Maml3 Dll4 Heyl Ncstn Dtx2
0.002098015	35	99	1.687415103	Path:mmu05215 Prostate cancer	http://www.genome.jp/kegg-bin/show_pathway?mmu05215	Akt1 Atf4 Ctnnb1 Ccne1 Cdk2 Cdkn1a E2f1 Fgfr1 Fgfr2 Grb2 Il1r2 Mmp3 Mmp9 Nfkb1 Nfkbia Nras Pdgfa Pdgfb Pdgfrb Pik3cd Pik3r3 Rela Spint1 Creb3l3 Tcf7 Tcf7l1 Tgfa Trp53 Creb5 Akt3 E2f2 Mapk3 Tmprss2 Pdgfd Creb3l4
0.002334656	27	71	1.815074676	Path:mmu04920 Adipocytokine signaling pathway	http://www.genome.jp/kegg-bin/show_pathway?mmu04920	Prkaa1 Prkab2 Prkag2 Akt1 Socs3 Cpt1b Nfkb1 Nfkbia Nfkbib Nfkbie Prkcq Prkab1 Rela Slc2a1 Camkk2 Stat3 Acsl6 Tnf Tnfrsf1a Tnfrsf1b Traf2 Akt3 Acsl5 Acsl4 Tradd Pck2 Cpt1c
0.002641293	21	51	1.965342296	Path:mmu03460 Fanconi anemia pathway	http://www.genome.jp/kegg-bin/show_pathway?mmu03460	Blm Brca1 Ercc1 Fanca Fancc Hes1 Pms2 Rad51 Rpa2 Fanci Fancd2 Top3a Palb2 Eme1 Fancg Ube2t Cenps Mus81 Telo2 Fance Slx1b
0.002763304	44	134	1.567245242	Path:mmu04915 Estrogen signaling pathway	http://www.genome.jp/kegg-bin/show_pathway?mmu04915	Adcy3 Adcy7 Akt1 Atf4 Calm1 Calm2 Ctsd Fos Gnai2 Grb2 Hspa2 Itpr2 Itpr3 Jun Krt15 Krt16 Krt17 Krt18 Krt19 Mmp2 Mmp9 Nos3 Nras Pgr Pik3cd Pik3r3 Prkcd Plcb2 Plcb3 Plcb4 Rara Shc1 Src Creb3l3 Shc2 Tgfa Adcy5 Creb5 Akt3 Mapk3 Krt20 Calml3 Gper1 Creb3l4
0.00330745	26	69	1.798511998	Path:mmu05230 Central carbon metabolism in cancer	http://www.genome.jp/kegg-bin/show_pathway?mmu05230	Akt1 Fgfr1 Fgfr2 G6pdx Hk1 Hk2 Kit Myc Nras Pdgfrb Pik3cd Pik3r3 Pkm Slc1a5 Slc2a1 Slc7a5 Hk3 Hkdc1 Gls2 Trp53 Pdk1 Akt3 Mapk3 Tigar Sirt6 Pfkp
0.003325589	45	139	1.545207458	Path:mmu04936 Alcoholic liver disease	http://www.genome.jp/kegg-bin/show_pathway?mmu04936	Prkaa1 Prkab2 Prkag2 Adh7 Akt1 Tirap C1qa C1qb C1qc C3 C3ar1 C4b C5ar1 Casp3 Ctnnb1 Cd14 Cpt1b Fabp1 Cxcl1 Il1b Il6 Lbp Ly96 Myd88 Nfkb1 Nfkbia Prkab1 Mapk11 Rela Scd2 Cxcl2 Camkk2 Tcf7 Tcf7l1 Tlr4 Tnf Tnfrsf1a Akt3 Irak4 Scd3 Cxcl3 Ikbke Lpin3 Tradd Cpt1c
0.00352277	29	80	1.730203128	Path:mmu01524 Platinum drug resistance	http://www.genome.jp/kegg-bin/show_pathway?mmu01524	Gstt3 Akt1 Apaf1 Birc3 Birc2 Birc5 Bak1 Bax Bcl2l1 Brca1 Casp3 Cdkn1a Cdkn2a Ercc1 Gsta1 Gsta4 Gstm2 Gstm6 Gsto1 Bbc3 Msh2 Pik3cd Pik3r3 Top2a Trp53 Akt3 Mapk3 Mgst1 Pmaip1
0.00352277	38	113	1.605070952	Path:mmu04066 HIF-1 signaling pathway	http://www.genome.jp/kegg-bin/show_pathway?mmu04066	Camk2d Akt1 Aldoc Cdkn1a Cybb Edn1 Eif4ebp1 Eno2 Eno3 Hk1 Hk2 Hmox1 Ifngr1 Ifngr2 Il6 Il6ra Pfkfb3 Mknk1 Nfkb1 Nos2 Nos3 Pik3cd Pik3r3 Prkcb Serpine1 Rela Slc2a1 Stat3 Hk3 Hkdc1 Timp1 Tlr4 Vhl Pdk1 Plcg2 Akt3 Mapk3 Pfkp
0.0036155	25	66	1.807944753	Path:mmu04664 Fc epsilon RI signaling pathway	http://www.genome.jp/kegg-bin/show_pathway?mmu04664	Akt1 Alox5ap Btk Fcer1g Fyn Grb2 Inpp5d Lat Lcp2 Rac3 Lyn Nras Pik3cd Pik3r3 Pla2g4a Mapk11 Rac2 Syk Tnf Vav1 Pla2g4c Plcg2 Akt3 Mapk3 Vav3
0.004055967	15	33	2.169533703	Path:mmu03410 Base excision repair	http://www.genome.jp/kegg-bin/show_pathway?mmu03410	Parp2 Apex1 Fen1 Lig1 Pcna Pold1 Pole Ung Xrcc1 Neil3 Parp4 Neil2 Pold4 Mutyh Smug1
0.004055967	24	63	1.818275866	Path:mmu05217 Basal cell carcinoma	http://www.genome.jp/kegg-bin/show_pathway?mmu05217	Axin2 Bak1 Bax Bmp2 Ctnnb1 Cdkn1a Gadd45a Dvl1 Dvl2 Fzd3 Fzd6 Kif7 Gadd45b Tcf7 Tcf7l1 Wnt9a Trp53 Wnt10a Wnt10b Wnt9b Wnt4 Wnt7a Wnt7b Fzd2
0.004591925	33	96	1.640709863	Path:mmu04070 Phosphatidylinositol signaling system	http://www.genome.jp/kegg-bin/show_pathway?mmu04070	Pip4k2b Cds2 Impa2 Pip4k2c Calm1 Calm2 Inpp1 Inpp5d Itpr2 Itpr3 Pik3cd Pik3r3 Pip4k2a Pip5k1b Pip5k1a Prkcb Plcb2 Plcb3 Plcb4 Plcd1 Plcd4 Synj2 Pip4p1 Itpkc Plcg2 Pik3c2b Inpp4a Ip6k3 Calml3 Plcd3 Plce1 Cds1 Ip6k2
0.004823118	34	100	1.62281121	Path:mmu04916 Melanogenesis	http://www.genome.jp/kegg-bin/show_pathway?mmu04916	Adcy3 Camk2d Adcy7 Calm1 Calm2 Ctnnb1 Dvl1 Dvl2 Edn1 Fzd3 Fzd6 Gnai2 Kit Mitf Nras Prkcb Plcb2 Plcb3 Plcb4 Creb3l3 Tcf7 Tcf7l1 Wnt9a Wnt10a Wnt10b Wnt9b Adcy5 Wnt4 Wnt7a Wnt7b Mapk3 Fzd2 Calml3 Creb3l4
0.004989507	39	119	1.564252031	Path:mmu05150 Staphylococcus aureus infection	http://www.genome.jp/kegg-bin/show_pathway?mmu05150	C1qa C1qb C1qc C3 C3ar1 C4b C5ar1 Cfh Cfi Defb1 Fcgr1 Fcgr3 Fpr2 Fpr1 H2-Aa H2-Ab1 H2-Eb1 H2-DMa H2-DMb1 H2-DMb2 Icam1 Itgal Itgam Itgb2 Krt15 Krt16 Krt17 Krt18 Krt19 Masp1 Ptafr Selp Selplg Fcgr4 C1s2 C1s1 C1ra Krt20 Krt23
0.005510572	30	86	1.664990982	Path:mmu04540 Gap junction	http://www.genome.jp/kegg-bin/show_pathway?mmu04540	Adcy3 Adcy7 Cdk1 Gnai2 Lpar1 Grb2 Htr2b Itpr2 Itpr3 Nras Pdgfa Pdgfb Pdgfrb Prkcb Plcb2 Plcb3 Plcb4 Src Tuba1a Tuba1b Tuba1c Tubb2a Tubb3 Tubb5 Adcy5 Mapk7 Mapk3 Tuba8 Tubb6 Pdgfd
0.005813297	28	79	1.69168704	Path:mmu01521 EGFR tyrosine kinase inhibitor resistance	http://www.genome.jp/kegg-bin/show_pathway?mmu01521	Akt1 Bax Bcl2l1 Bcl2l11 Eif4ebp1 Fgfr2 Gas6 Grb2 Hgf Il6 Il6ra Nras Pdgfa Pdgfb Pdgfrb Pik3cd Pik3r3 Prkcb Shc1 Src Stat3 Shc2 Tgfa Plcg2 Akt3 Axl Mapk3 Pdgfd
0.006275131	42	132	1.518673592	Path:mmu04728 Dopaminergic synapse	http://www.genome.jp/kegg-bin/show_pathway?mmu04728	Camk2d Maob Akt1 Arntl Atf4 Cacna1d Calm1 Calm2 Fos Gnai2 Gnb1 Gnb2 Gnb4 Gnb5 Gng10 Gng2 Gng4 Gngt2 Itpr2 Itpr3 Kif5c Maoa Prkcb Plcb2 Plcb3 Plcb4 Ppp2cb Ppp2r3d Mapk11 Creb3l3 Arrb2 Adcy5 Ppp2r5b Creb5 Akt3 Ppp2r5c Ppp2r2c Gng11 Calml3 Ppp2r2b Creb3l4 Tomt
0.006445678	17	41	1.979038061	Path:mmu03440 Homologous recombination	http://www.genome.jp/kegg-bin/show_pathway?mmu03440	Bard1 Blm Brca1 Pold1 Rad50 Rad51 Rad51b Rad54l Rpa2 Sem1 Top3a Rbbp8 Palb2 Topbp1 Eme1 Pold4 Mus81
0.006747008	47	152	1.475853848	Path:mmu04921 Oxytocin signaling pathway	http://www.genome.jp/kegg-bin/show_pathway?mmu04921	Adcy3 Prkaa1 Camk2d Prkab2 Prkag2 Actb Actg1 Adcy7 Cacna1d Cacnb1 Cacnb2 Cacnb3 Calm1 Calm2 Cdkn1a Eef2k Fos Gnai2 Itpr2 Itpr3 Jun Mef2c Nfatc2 Nos3 Npr1 Nras Prkcb Pla2g4a Plcb2 Plcb3 Plcb4 Prkab1 Rgs2 Camkk2 Src Adcy5 Mylk2 Ppp1r12c Pla2g4c Mapk7 Mapk3 Trpm2 Pik3cg Pik3r5 Camk1 Calml3 Nfatc4
0.007239846	32	95	1.60773866	Path:mmu04350 TGF-beta signaling pathway	http://www.genome.jp/kegg-bin/show_pathway?mmu04350	Amhr2 Bmp2 Bmpr1b Cdkn2b Dcn Fbn1 Id1 Id3 Id4 Inhba Inhbb Smad1 Smad6 Smad7 Myc Nbl1 Ppp2cb Tgfb1 Tgfb2 Tgfb3 Tgfbr2 Tgif1 Thbs1 Tnf Tgif2 Grem1 Gdf6 Rgma Mapk3 Smad9 Rgmb Smurf1
0.008302203	14	32	2.088176189	Path:mmu04215 Apoptosis-multiple species	http://www.genome.jp/kegg-bin/show_pathway?mmu04215	Birc3 Birc2 Birc5 Bak1 Bax Bcl2l1 Bcl2l11 Casp3 Casp7 Bbc3 Tnfrsf1a Bok Becn1 Pmaip1
0.008315452	25	70	1.704633624	Path:mmu05320 Autoimmune thyroid disease	http://www.genome.jp/kegg-bin/show_pathway?mmu05320	H2-Q6 Ctla4 Cd28 Cd80 Cd86 Gzmb H2-Aa H2-Ab1 H2-Bl H2-D1 H2-Eb1 H2-K1 H2-M2 H2-M3 H2-DMa H2-DMb1 H2-DMb2 H2-Q1 H2-Q10 H2-Q2 H2-Q4 H2-T22 H2-T23 Cd40 Tshr
0.008620877	23	63	1.742514371	Path:mmu04623 Cytosolic DNA-sensing pathway	http://www.genome.jp/kegg-bin/show_pathway?mmu04623	Cxcl10 Il18 Il1b Il6 Nfkb1 Nfkbia Nfkbib Rela Ccl4 Ccl5 Trex1 Ddx58 Polr2h Ifi202b Aim2 Irf7 Adar Ikbke Ripk3 Zbp1 Pycard Polr3k Il33
0.009408183	42	135	1.48492529	Path:mmu04142 Lysosome	http://www.genome.jp/kegg-bin/show_pathway?mmu04142	Ap1s2 Atp6v1h Laptm4b Atp6v0b Gla Ap1m2 Arsa Asah1 Atp6v0a1 Scarb2 Cd68 Cln3 Ctsb Ctsc Ctsd Ctse Ctsk Ctsl Ctss Ctsw Dnase2a Gba Hexa Hexb Idua Laptm5 Laptm4a Npc1 Slc11a1 Pla2g15 Sort1 Atp6v0d2 Ap1s3 Tcirg1 Nagpa Gnptab Hgsnat Atp6ap1 Litaf Ap3m2 Npc2 Ctns
0.009641956	36	112	1.534170262	Path:mmu04725 Cholinergic synapse	http://www.genome.jp/kegg-bin/show_pathway?mmu04725	Adcy3 Chrnb4 Camk2d Adcy7 Akt1 Atf4 Cacna1d Fos Fyn Gnai2 Gnb1 Gnb2 Gnb4 Gnb5 Gng10 Gng2 Gng4 Gngt2 Itpr2 Itpr3 Kcnq1 Nras Pik3cd Pik3r3 Prkcb Plcb2 Plcb3 Plcb4 Creb3l3 Adcy5 Creb5 Akt3 Mapk3 Pik3cg Pik3r5 Gng11
0.010965731	30	90	1.590991382	Path:mmu04912 GnRH signaling pathway	http://www.genome.jp/kegg-bin/show_pathway?mmu04912	Adcy3 Camk2d Adcy7 Atf4 Cacna1d Calm1 Calm2 Egr1 Grb2 Itpr2 Itpr3 Jun Mmp14 Mmp2 Nras Prkcb Prkcd Pla2g4a Plcb2 Plcb3 Plcb4 Pld2 Mapk11 Src Adcy5 Pla2g4c Mapk7 Map3k1 Mapk3 Calml3
0.01213292	25	72	1.65728269	Path:mmu00562 Inositol phosphate metabolism	http://www.genome.jp/kegg-bin/show_pathway?mmu00562	Pip4k2b Impa2 Pip4k2c Inpp1 Inpp5d Inpp5j Pik3cd Pip4k2a Pip5k1b Pip5k1a Plcb2 Plcb3 Plcb4 Plcd1 Plcd4 Synj2 Itpkc Plcg2 Pik3c2b Inpp4a Plch1 Pik3cg Isyna1 Plcd3 Plce1
0.01213292	25	72	1.65728269	Path:mmu05218 Melanoma	http://www.genome.jp/kegg-bin/show_pathway?mmu05218	Akt1 Bak1 Bax Cdh1 Cdk4 Cdk6 Cdkn1a Cdkn2a Gadd45a E2f1 Fgfr1 Hgf Mitf Gadd45b Nras Pdgfa Pdgfb Pdgfrb Pik3cd Pik3r3 Trp53 Akt3 E2f2 Mapk3 Pdgfd
0.012382992	45	149	1.441502259	Path:mmu04261 Adrenergic signaling in cardiomyocytes	http://www.genome.jp/kegg-bin/show_pathway?mmu04261	Adcy3 Camk2d Adcy7 Adra1b Adra1d Akt1 Atf4 Cacna1d Cacnb1 Cacnb2 Cacnb3 Calm1 Calm2 Crem Gnai2 Kcnq1 Myl4 Plcb2 Plcb3 Plcb4 Ppp2cb Ppp2r3d Mapk11 Scn1b Scn7a Slc9a1 Creb3l3 Tnni3 Tpm1 Adcy5 Ppp2r5b Creb5 Atp1a3 Akt3 Mapk3 Ppp2r5c Ppp2r2c Pik3cg Pik3r5 Tpm4 Rapgef4 Tpm3 Calml3 Ppp2r2b Creb3l4
0.012645215	30	91	1.573507961	Path:mmu05032 Morphine addiction	http://www.genome.jp/kegg-bin/show_pathway?mmu05032	Adcy3 Grk2 Adcy7 Adora1 Gabra3 Gnai2 Gnb1 Gnb2 Gnb4 Gnb5 Gng10 Gng2 Gng4 Gngt2 Grk5 Pde1b Pde1c Pde4a Pde4b Pde7a Prkcb Gabrp Arrb2 Pde8b Adcy5 Pde10a Grk6 Pde7b Grk3 Pde3a
0.012645215	26	76	1.632859577	Path:mmu05100 Bacterial invasion of epithelial cells	http://www.genome.jp/kegg-bin/show_pathway?mmu05100	Actb Actg1 Arpc1b Ctnnb1 Cav2 Cav3 Cd2ap Cdh1 Cttn Elmo1 Fn1 Hcls1 Itga5 Itgb1 Pik3cd Pik3r3 Shc1 Src Shc2 Vcl Rhog Arpc3 Arpc1a Arpc5 Arpc4 Mad2l2
0.013176011	21	58	1.728145812	Path:mmu04370 VEGF signaling pathway	http://www.genome.jp/kegg-bin/show_pathway?mmu04370	Akt1 Hspb1 Rac3 Mapkapk2 Nfatc2 Nos3 Nras Pik3cd Pik3r3 Prkcb Pla2g4a Mapk11 Rac2 Sphk1 Src Shc2 Pla2g4c Plcg2 Akt3 Mapk3 Sh2d2a
0.013176011	15	37	1.934989519	Path:mmu05143 African trypanosomiasis	http://www.genome.jp/kegg-bin/show_pathway?mmu05143	Hbb-bt Hba-a2 F2rl1 Hba-a1 Icam1 Il18 Il1b Il6 Myd88 Prkcb Plcb2 Plcb3 Plcb4 Tnf Vcam1
0.015237039	40	131	1.457396686	Path:mmu04068 FoxO signaling pathway	http://www.genome.jp/kegg-bin/show_pathway?mmu04068	Prkab2 Prkag2 Akt1 Bcl2l11 Ccnb2 Ccng2 Cdk2 Cdkn1a Cdkn2b Cdkn2d Gadd45a S1pr1 Grb2 Prmt1 Il6 Il7r Gadd45b Nras Pik3cd Pik3r3 Plk1 Prkab1 Mapk11 Plk2 Stat3 Plk4 Agap2 Tgfb1 Tgfb2 Tgfb3 Tgfbr2 Akt3 Mapk3 Homer3 Ccnb1 Csnk1e Stk4 Fbxo32 Setd7 Pck2
0.017356654	30	93	1.53966908	Path:mmu01522 Endocrine resistance	http://www.genome.jp/kegg-bin/show_pathway?mmu01522	Adcy3 Adcy7 Akt1 Bax Bik Cdk4 Cdkn1a Cdkn2a E2f1 Fos Grb2 Jag1 Jun Mmp2 Mmp9 Notch1 Notch3 Nras Pik3cd Pik3r3 Mapk11 Shc1 Src Shc2 Trp53 Adcy5 Akt3 E2f2 Mapk3 Dll4
0.017420097	42	140	1.431892244	Path:mmu04550 Signaling pathways regulating pluripotency of stem cells	http://www.genome.jp/kegg-bin/show_pathway?mmu04550	Akt1 Zfhx3 Axin2 Bmpr1b Ctnnb1 Dvl1 Dvl2 Fgfr1 Fgfr2 Fzd3 Fzd6 Grb2 Hesx1 Id1 Id3 Id4 Inhba Inhbb Jak3 Klf4 Lif Smad1 Myc Nras Pik3cd Pik3r3 Mapk11 Stat3 Tcf7 Tcf3 Wnt9a Wnt10a Wnt10b Wnt9b Wnt4 Wnt7a Wnt7b Pcgf2 Akt3 Mapk3 Smad9 Fzd2
0.018647463	34	109	1.488817624	Path:mmu04931 Insulin resistance	http://www.genome.jp/kegg-bin/show_pathway?mmu04931	Prkaa1 Prkab2 Prkag2 Pygb Akt1 Socs3 Cpt1b Il6 Nfkb1 Nfkbia Nos3 Pik3cd Pik3r3 Prkcb Prkcd Prkcq Prkab1 Rela Rps6ka1 Rps6ka2 Slc2a1 Mlxip Stat3 Creb3l3 Tnf Tnfrsf1a Nr1h2 Trib3 Creb5 Akt3 Slc27a3 Ppp1r3c Crtc2 Pck2
0.024164166	18	50	1.718270693	Path:mmu04979 Cholesterol metabolism	http://www.genome.jp/kegg-bin/show_pathway?mmu04979	Abca1 Apoc2 Apoc3 Apoe Tspo Lipc Lrp1 Npc1 Pltp Soat1 Sort1 Scarb1 Star Soat2 Abcg5 Angptl3 Angptl8 Npc2
0.024970052	16	43	1.77599038	Path:mmu00514 Other types of O-glycan biosynthesis	http://www.genome.jp/kegg-bin/show_pathway?mmu00514	Galnt16 Lfng Galnt10 Mfng St6gal1 Galnt6 Galnt12 Gxylt2 Colgalt1 Plod3 Xxylt1 Galnt13 B3glct B4galt2 B4galt3 Pofut2
0.02855161	36	120	1.431892244	Path:mmu04919 Thyroid hormone signaling pathway	http://www.genome.jp/kegg-bin/show_pathway?mmu04919	Actb Actg1 Akt1 Ctnnb1 Dio1 Kat2a Itgb3 Myc Notch1 Notch3 Nras Pfkfb2 Pik3cd Pik3r3 Prkcb Plcb2 Plcb3 Plcb4 Plcd1 Plcd4 Slc2a1 Slc9a1 Src Stat1 Trp53 Wnt4 Atp1a3 Plcg2 Akt3 Mapk3 Rcan2 Pfkp Med4 Med30 Plcd3 Plce1
0.032086818	34	113	1.436116115	Path:mmu04724 Glutamatergic synapse	http://www.genome.jp/kegg-bin/show_pathway?mmu04724	Adcy3 Slc38a1 Grk2 Adcy7 Cacna1d Dlg4 Gnai2 Gnb1 Gnb2 Gnb4 Gnb5 Gng10 Gng2 Gng4 Gngt2 Grik5 Itpr2 Itpr3 Prkcb Pla2g4a Plcb2 Plcb3 Plcb4 Pld2 Slc1a6 Gls2 Adcy5 Dlgap1 Pla2g4c Mapk3 Homer3 Grk3 Gng11 Slc38a2
0.032086818	14	37	1.805990218	Path:mmu05216 Thyroid cancer	http://www.genome.jp/kegg-bin/show_pathway?mmu05216	Bak1 Bax Ctnnb1 Cdh1 Cdkn1a Gadd45a Myc Gadd45b Nras Tcf7 Tcf7l1 Trp53 Mapk3 Tpm3
0.03531076	11	27	1.944545023	Path:mmu04966 Collecting duct acid secretion	http://www.genome.jp/kegg-bin/show_pathway?mmu04966	Atp6v1e1 Atp6v0e Atp6v0a1 Slc4a1 Atp6v0d2 Tcirg1 Atp6v1g3 Clcnkb Atp6v1f Atp6v1c2 Atp6v1d
0.03531076	15	41	1.746210054	Path:mmu05219 Bladder cancer	http://www.genome.jp/kegg-bin/show_pathway?mmu05219	Cdh1 Cdk4 Cdkn1a Cdkn2a E2f1 Mmp2 Mmp9 Myc Nras Src Thbs1 Trp53 E2f2 Mapk3 Rassf1
0.035390037	30	98	1.461114535	Path:mmu05231 Choline metabolism in cancer	http://www.genome.jp/kegg-bin/show_pathway?mmu05231	Akt1 Chkb Chka Eif4ebp1 Fos Grb2 Jun Rac3 Nras Pdgfa Pdgfb Pdgfrb Pik3cd Pik3r3 Pip5k1b Pip5k1a Prkcb Pla2g4a Pld2 Rac2 Ralgds Slc44a3 Was Pla2g4c Pcyt1b Akt3 Mapk3 Plpp2 Slc44a2 Pdgfd
0.035404761	31	102	1.45060979	Path:mmu04925 Aldosterone synthesis and secretion	http://www.genome.jp/kegg-bin/show_pathway?mmu04925	Prkd2 Adcy3 Camk2d Adcy7 Atf4 Cacna1d Calm1 Calm2 Cyp11a1 Cyp21a1 Nr4a1 Hsd3b1 Itpr2 Itpr3 Kcnk3 Mc2r Npr1 Nr4a2 Prkcb Plcb2 Plcb3 Plcb4 Scarb1 Star Creb3l3 Adcy5 Creb5 Atp1a3 Camk1 Calml3 Creb3l4
0.036178246	23	71	1.546174724	Path:mmu04520 Adherens junction	http://www.genome.jp/kegg-bin/show_pathway?mmu04520	Actn1 Actb Actg1 Ctnnb1 Cdh1 Fer Fgfr1 Fyn Rac3 Ptprj Nectin2 Rac2 Snai1 Src Tcf7 Tcf7l1 Tgfbr2 Vcl Was Mapk3 Iqgap1 Nectin1 Nectin4
0.036921037	24	75	1.527351727	Path:mmu04924 Renin secretion	http://www.genome.jp/kegg-bin/show_pathway?mmu04924	Adora1 Cacna1d Calm1 Calm2 Clca3a1 Ctsb Edn1 Edn3 Ednra Gnai2 Itpr2 Itpr3 Npr1 Pde1b Pde1c Plcb2 Plcb3 Plcb4 Ptger4 Adcy5 Clca3b Pde3a Calml3 Clca3a2
0.037602486	57	209	1.301720222	Path:mmu05207 Chemical carcinogenesis-receptor activation	http://www.genome.jp/kegg-bin/show_pathway?mmu05207	Gm3776 Gstt3 Adcy3 Chrnb4 Adcy7 Ahr Akt1 Birc5 Atf4 Klf5 Cacna1d Nr1i3 Cdc25a Cyp1b1 Cyp2b10 Cyp3a13 E2f1 Eif4ebp1 Ephx1 Fos Gnai2 Grb2 Gsta1 Gsta4 Gstm2 Gstm6 Gsto1 Jag1 Jun Klf4 Myc Nfkb1 Nras Pgr Pik3cd Pik3r3 Prkcb Rela Rps6ka1 Rps6ka2 Src Stat3 Creb3l3 Arrb2 Ugt1a2 Adcy5 Creb5 Akt3 Cdc6 Mapk3 Ugt1a1 Dll4 Ikbke Mgst1 Paqr8 Creb3l4 Fgf16
0.037652342	20	60	1.590991382	Path:mmu03250 Viral life cycle-HIV-1	http://www.genome.jp/kegg-bin/show_pathway?mmu03250	Cdk9 Cd4 Cxcr4 Ccr5 Kat2a Map1b Mx1 Mx2 Smarcb1 Trim30d Serinc5 Ppia Serinc3 Map1s Trim12c Samhd1 Trim5 Bst2 Chmp4b Apobec3
0.037652342	41	143	1.368475105	Path:mmu04270 Vascular smooth muscle contraction	http://www.genome.jp/kegg-bin/show_pathway?mmu04270	Adcy3 Cald1 Acta2 Adcy7 Adm Adora2a Adora2b Adra1b Adra1d Cacna1d Calm1 Calm2 Cyp4a14 Edn1 Edn3 Ednra Itpr2 Itpr3 Arhgef1 Myh9 Nppb Npr1 Prkcb Prkcd Prkch Prkcq Pla2g4a Plcb2 Plcb3 Plcb4 Adcy5 Mylk2 Ppp1r12c Pla2g4c Mapk3 Pla2g2e Ramp1 Avpr1a Ramp2 Ppp1r14a Calml3
0.037652342	10	24	1.988739228	Path:mmu05310 Asthma	http://www.genome.jp/kegg-bin/show_pathway?mmu05310	Fcer1g H2-Aa H2-Ab1 H2-Eb1 H2-DMa H2-DMb1 H2-DMb2 Ccl11 Tnf Cd40
0.044567354	31	104	1.422713448	Path:mmu04922 Glucagon signaling pathway	http://www.genome.jp/kegg-bin/show_pathway?mmu04922	Prkaa1 Camk2d Prkab2 Prkag2 Pygb Akt1 Atf4 Calm1 Calm2 Cpt1b Prmt1 Itpr2 Itpr3 Phka1 Phkg1 Pkm Plcb2 Plcb3 Plcb4 Prkab1 Slc2a1 Creb3l3 Creb5 Akt3 Ppp4c Pfkp Calml3 Crtc2 Pck2 Cpt1c Creb3l4
0.049253047	7	15	2.227387935	Path:mmu00604 Glycosphingolipid biosynthesis-ganglio series	http://www.genome.jp/kegg-bin/show_pathway?mmu00604	B4galnt1 Hexa Hexb St3gal1 St3gal2 St6galnac4 St6galnac6
0.051378933	19	58	1.563560497	Path:mmu05213 Endometrial cancer	http://www.genome.jp/kegg-bin/show_pathway?mmu05213	Akt1 Axin2 Bak1 Bax Ctnnb1 Cdh1 Cdkn1a Gadd45a Grb2 Myc Gadd45b Nras Pik3cd Pik3r3 Tcf7 Tcf7l1 Trp53 Akt3 Mapk3
0.05477166	13	36	1.723573998	Path:mmu00051 Fructose and mannose metabolism	http://www.genome.jp/kegg-bin/show_pathway?mmu00051	Aldoc Akr1b8 Hk1 Hk2 Pfkfb3 Pfkfb2 Hk3 Hkdc1 Gmds Pfkfb4 Pmm1 Tigar Pfkp
0.05477166	54	201	1.282291562	Path:mmu04613 Neutrophil extracellular trap formation	http://www.genome.jp/kegg-bin/show_pathway?mmu04613	Hat1 Actb Actg1 Ager Akt1 C3 C5ar1 Casp1 Casp4 Clcn5 Cybb Fcgr1 Fcgr3 Fpr2 Fpr1 H3f3b Itgal Itgam Itgb2 Itgb3 Tlr7 Tlr8 Ncf1 Ncf2 Ncf4 Nfkb1 Padi4 Pik3cd Pik3r3 Prkcb Plcb2 Plcb3 Plcb4 Mapk11 Rac2 Rela Selp Selplg Src Syk Tlr4 Vwf Hdac11 Plcg2 Akt3 Tlr2 Fcgr4 Mapk3 Hdac7 Clec7a Gsdmd Hdac8 Atg7 Hdac9
0.055734419	9	22	1.952580333	Path:mmu03430 Mismatch repair	http://www.genome.jp/kegg-bin/show_pathway?mmu03430	Lig1 Msh2 Pcna Pms2 Pold1 Rpa2 Exo1 Rfc3 Pold4
0.05595171	11	29	1.81043847	Path:mmu01523 Antifolate resistance	http://www.genome.jp/kegg-bin/show_pathway?mmu01523	Alox12 Alox12e Ggh Il1b Il6 Abcc1 Nfkb1 Rela Tnf Abcc4 Abcc5
0.05595171	27	90	1.431892244	Path:mmu04211 Longevity regulating pathway	http://www.genome.jp/kegg-bin/show_pathway?mmu04211	Adcy3 Prkaa1 Prkab2 Prkag2 Ehmt2 Adcy7 Akt1 Atf4 Bax Eif4ebp1 Sesn1 Nfkb1 Nras Pik3cd Pik3r3 Prkab1 Rela Camkk2 Creb3l3 Trp53 Adcy5 Sesn2 Creb5 Akt3 Atg101 Sesn3 Creb3l4
0.057178599	63	240	1.252905714	Path:mmu04020 Calcium signaling pathway	http://www.genome.jp/kegg-bin/show_pathway?mmu04020	Adcy3 Camk2d Adcy7 Adora2a Adora2b Adra1b Adra1d Bdkrb2 Cacna1d Calm1 Calm2 Cxcr4 Ednra F2r Fgfr1 Fgfr2 Gna15 Hgf Htr2b Htr7 Itpr2 Itpr3 Mcoln3 Ngf Nos2 Nos3 P2rx4 P2rx7 P2rx6 Pde1b Pde1c Pdgfa Pdgfb Pdgfrb Phka1 Phkg1 Prkcb Plcb2 Plcb3 Plcb4 Plcd1 Plcd4 Ptafr Ptger3 Sphk1 Stim1 Tacr3 Vegfb Mylk2 Itpkc Tpcn2 Plcg2 Orai2 Orai3 Camk1 Avpr1a Cysltr1 Asph Calml3 Pdgfd Plcd3 Plce1 Fgf16
0.062560651	23	75	1.463712072	Path:mmu04971 Gastric acid secretion	http://www.genome.jp/kegg-bin/show_pathway?mmu04971	Adcy3 Camk2d Slc9a4 Actb Actg1 Adcy7 Calm1 Calm2 Gnai2 Itpr2 Itpr3 Kcnq1 Prkcb Plcb2 Plcb3 Plcb4 Slc4a2 Slc9a1 Sstr2 Adcy5 Mylk2 Atp1a3 Calml3
0.065023679	43	157	1.307247696	Path:mmu04150 mTOR signaling pathway	http://www.genome.jp/kegg-bin/show_pathway?mmu04150	Atp6v1h Atp6v1b1 Akt1 Atp6v1e1 Dvl1 Dvl2 Eif4ebp1 Fzd3 Fzd6 Grb2 Lrp5 Nras Pik3cd Pik3r3 Prkcb Rps6ka1 Rps6ka2 Slc7a5 Wnt9a Flcn Tnf Tnfrsf1a Wnt10a Wnt10b Wnt9b Wnt4 Wnt7a Wnt7b Sesn2 Akt3 Rragb Mapk3 Atp6v1g3 Rragd Rragc Mlst8 Fzd2 Lpin3 Atp6v1f Atp6v1c2 Telo2 Atp6v1d Ddit4
0.067703032	7	16	2.088176189	Path:mmu00603 Glycosphingolipid biosynthesis-globo and isoglobo series	http://www.genome.jp/kegg-bin/show_pathway?mmu00603	Fut1 Fut2 Hexa Hexb St3gal1 St3gal2 Gbgt1
0.070215618	21	68	1.474006722	Path:mmu05211 Renal cell carcinoma	http://www.genome.jp/kegg-bin/show_pathway?mmu05211	Akt1 Cdkn1a Grb2 Hgf Jun Nras Pak3 Pdgfb Pik3cd Pik3r3 Slc2a1 Tfe3 Pak6 Flcn Tgfa Tgfb1 Tgfb2 Tgfb3 Vhl Akt3 Mapk3
0.070368832	22	72	1.458408767	Path:mmu04927 Cortisol synthesis and secretion	http://www.genome.jp/kegg-bin/show_pathway?mmu04927	Adcy3 Cyp11b1 Adcy7 Atf4 Cacna1d Cyp11a1 Cyp21a1 Nr4a1 Hsd3b1 Itpr2 Itpr3 Kcnk3 Mc2r Plcb2 Plcb3 Plcb4 Scarb1 Star Creb3l3 Pde8b Adcy5 Creb5
0.074483307	33	117	1.346223477	Path:mmu04935 Growth hormone synthesis secretion and action	http://www.genome.jp/kegg-bin/show_pathway?mmu04935	Adcy3 Adcy7 Akt1 Atf4 Cacna1d Socs3 Socs1 Fos Gnai2 Grb2 Itpr2 Itpr3 Junb Nras Pik3cd Pik3r3 Prkcb Plcb2 Plcb3 Plcb4 Mapk11 Shc1 Sstr2 Stat1 Stat3 Creb3l3 Shc2 Adcy5 Creb5 Plcg2 Akt3 Map3k1 Mapk3
0.080179862	35	126	1.325826152	Path:mmu04750 Inflammatory mediator regulation of TRP channels	http://www.genome.jp/kegg-bin/show_pathway?mmu04750	Adcy3 Camk2d Asic1 Adcy7 Alox12 Alox12e Bdkrb2 Calm1 Calm2 Cyp4a14 F2rl1 Htr2b Il1b Il1r1 Itpr2 Itpr3 Ngf Pik3cd Pik3r3 Prkcb Prkcd Prkch Prkcq Pla2g4a Plcb2 Plcb3 Plcb4 Mapk11 Ptger4 Src Trpv2 Adcy5 Pla2g4c Plcg2 Calml3
0.087982431	28	98	1.363706899	Path:mmu00564 Glycerophospholipid metabolism	http://www.genome.jp/kegg-bin/show_pathway?mmu00564	Pld4 Cds2 Chkb Chka Pemt Pla2g4a Pld2 Pld3 Pla2g15 Lpcat1 Mboat1 Pla2g4c Pcyt1b Phospho1 Pnpla7 Lypla2 Pla2g2e Lpcat2 Selenoi Gpd1l Plpp2 Lpin3 Plb1 Agpat4 Plpp5 Pgs1 Cds1 Lpcat4
0.089001191	17	54	1.502602972	Path:mmu00330 Arginine and proline metabolism	http://www.genome.jp/kegg-bin/show_pathway?mmu00330	Carns1 Maob Arg1 Arg2 Ckb Ckmt1 Got1 Maoa Nos2 Nos3 Sat1 Pycr1 Smox Azin2 Aldh18a1 Pycr2 Aoc1
0.092756109	46	174	1.261820752	Path:mmu04217 Necroptosis	http://www.genome.jp/kegg-bin/show_pathway?mmu04217	Camk2d Pygb Birc3 Birc2 Bax Capn1 Capn2 Casp1 Cybb Tlr3 Ifnar1 Ifnar2 Ifngr1 Ifngr2 Il1a Il1b Irf9 Jak3 Pla2g4a Eif2ak2 Stat1 Stat2 Stat3 Stat4 Nlrp3 Tlr4 Tnf Tnfaip3 Tnfrsf10b Tnfrsf1a Traf2 Traf5 Ticam2 Pla2g4c Ppia Rnf31 Tyk2 Ripk3 Zbp1 Chmp4c Pycard Chmp2b Tradd Mlkl Chmp4b Il33
0.102708106	6	14	2.045560349	Path:mmu00533 Glycosaminoglycan biosynthesis-keratan sulfate	http://www.genome.jp/kegg-bin/show_pathway?mmu00533	St3gal1 St3gal2 B3gnt7 B4galt2 Chst5 B4galt3
0.103722851	19	63	1.439468394	Path:mmu04929 GnRH secretion	http://www.genome.jp/kegg-bin/show_pathway?mmu04929	Akt1 Cacna1d Hcn2 Hcn3 Itpr2 Itpr3 Kcnn4 Nras Pik3cd Pik3r3 Prkcb Plcb2 Plcb3 Plcb4 Spp1 Arrb2 Akt3 Mapk3 Gper1
0.104244539	30	108	1.325826152	Path:mmu04974 Protein digestion and absorption	http://www.genome.jp/kegg-bin/show_pathway?mmu04974	Col10a1 Col11a1 Col11a2 Col12a1 Col15a1 Col17a1 Col18a1 Col3a1 Col4a1 Col4a2 Col5a1 Col6a1 Col6a2 Col8a1 Col1a1 Col1a2 Eln Kcnn4 Kcnq1 Mme Slc1a5 Atp1a3 Slc7a15 Col8a2 Col5a3 Slc15a1 Kcne3 Pga5 Slc38a2 Col24a1
0.110480246	37	138	1.27971046	Path:mmu04910 Insulin signaling pathway	http://www.genome.jp/kegg-bin/show_pathway?mmu04910	Rhoq Prkaa1 Trip10 Prkab2 Prkag2 Pygb Akt1 Calm1 Calm2 Socs3 Socs1 Eif4ebp1 Flot1 Flot2 Grb2 Hk1 Hk2 Mknk1 Nras Phka1 Phkg1 Pik3cd Pik3r3 Prkab1 Prkar1b Prkar2b Shc1 Hk3 Hkdc1 Shc2 Akt3 Sh2b2 Mapk3 Ppp1r3c Ppp1r3f Calml3 Pck2
0.112676767	24	84	1.363706899	Path:mmu04970 Salivary secretion	http://www.genome.jp/kegg-bin/show_pathway?mmu04970	Adcy3 Adcy7 Adra1b Adra1d Bst1 Calm1 Calm2 Cst3 Itpr2 Itpr3 Kcnn4 Lyz2 Lyz1 Prkcb Plcb2 Plcb3 Plcb4 Slc4a2 Slc9a1 Vamp2 Adcy5 Atp1a3 Trpv6 Calml3
0.114772315	15	48	1.491554421	Path:mmu00565 Ether lipid metabolism	http://www.genome.jp/kegg-bin/show_pathway?mmu00565	Pld4 Pafah1b3 Pla2g4a Pld2 Pld3 Lpcat1 Pla2g4c Pla2g2e Lpcat2 Pla2g7 Selenoi Plpp2 Plb1 Gdpd1 Lpcat4
0.114772315	15	48	1.491554421	Path:mmu05030 Cocaine addiction	http://www.genome.jp/kegg-bin/show_pathway?mmu05030	Maob Atf4 Cdk5 Dlg4 Fosb Gnai2 Jun Maoa Nfkb1 Rela Rgs9 Creb3l3 Adcy5 Creb5 Gpsm1
0.12044132	3	5	2.863784488	Path:mmu00524 Neomycin kanamycin and gentamicin biosynthesis	http://www.genome.jp/kegg-bin/show_pathway?mmu00524	Hk1 Hk2 Hk3
0.128280846	37	140	1.261428882	Path:mmu04140 Autophagy-animal	http://www.genome.jp/kegg-bin/show_pathway?mmu04140	Prkaa1 Akt1 Bcl2l1 Ctsb Ctsd Ctsl Eif2ak3 Mras Nras Pik3cd Pik3r3 Prkcd Prkcq Ppp2cb Rab33b Rras Camkk2 Tank Atg9b Zfyve1 Prap1 Rab7b Akt3 Rragb Mapk3 Rragd Rragc Becn1 Mlst8 Rab39b Atg101 Trp53inp2 C9orf72 Atg16l2 Atg7 Ddit4 Uvrag
0.128280846	44	170	1.235358015	Path:mmu04310 Wnt signaling pathway	http://www.genome.jp/kegg-bin/show_pathway?mmu04310	Camk2d Tle6 Axin2 Ctnnb1 Ctbp2 Dvl1 Dvl2 Fosl1 Frat1 Fzd3 Fzd6 Jun Lrp5 Rac3 Mmp7 Myc Nfatc2 Ctnnd2 Prkcb Plcb2 Plcb3 Plcb4 Rac2 Serpinf1 Rnf43 Frat2 Tcf7 Tcf7l1 Wnt9a Tle2 Trp53 Wnt10a Wnt10b Wnt9b Wnt4 Wnt7a Wnt7b Csnk1e Sfrp5 Prickle3 Fzd2 Nkd2 Nfatc4 Vangl2
0.143727731	21	74	1.354492663	Path:mmu04917 Prolactin signaling pathway	http://www.genome.jp/kegg-bin/show_pathway?mmu04917	Akt1 Socs3 Socs1 Fos Grb2 Irf1 Nfkb1 Nras Pik3cd Pik3r3 Mapk11 Prlr Rela Shc1 Src Stat1 Stat3 Shc2 Tnfrsf11a Akt3 Mapk3
0.143727731	21	74	1.354492663	Path:mmu04918 Thyroid hormone synthesis	http://www.genome.jp/kegg-bin/show_pathway?mmu04918	Adcy3 Slc5a5 Adcy7 Asgr2 Atf4 Gpx2 Itpr2 Itpr3 Prkcb Plcb2 Plcb3 Plcb4 Creb3l3 Tshr Adcy5 Creb5 Atp1a3 Gpx7 Gpx8 Ttf2 Creb3l4
0.17469775	15	51	1.403815926	Path:mmu00520 Amino sugar and nucleotide sugar metabolism	http://www.genome.jp/kegg-bin/show_pathway?mmu00520	Hexa Hexb Hk1 Hk2 Renbp Hk3 Hkdc1 Gmds Uap1l1 Pmm1 Cyb5r2 Nagk Pgm1 Npl Gale
0.1749274	14	47	1.42173698	Path:mmu04973 Carbohydrate digestion and absorption	http://www.genome.jp/kegg-bin/show_pathway?mmu04973	Akt1 Cacna1d Hk1 Hk2 Pik3cd Pik3r3 Prkcb Plcb2 Plcb3 Plcb4 Hk3 Hkdc1 Atp1a3 Akt3
0.183125131	54	219	1.176897735	Path:mmu04024 cAMP signaling pathway	http://www.genome.jp/kegg-bin/show_pathway?mmu04024	Adcy3 Camk2d Adcy7 Adora1 Adora2a Akt1 Cacna1d Calm1 Calm2 Edn1 Edn3 Ednra F2r Fos Gnai2 Hcn2 Jun Rac3 Mc2r Nfkb1 Nfkbia Npr1 Pde4a Pde4b Pik3cd Pik3r3 Pld2 Ptger3 Rac2 Rela Rras Slc9a1 Sstr2 Sox9 Creb3l3 Tiam1 Tnni3 Tshr Vav1 Adcy5 Creb5 Atp1a3 Akt3 Abcc4 Pde10a Mapk3 Pde3a Fxyd1 Rapgef4 Vav3 Calml3 Plce1 Creb3l4 Hcar2
0.186203245	43	171	1.200221569	Path:mmu04022 cGMP-PKG signaling pathway	http://www.genome.jp/kegg-bin/show_pathway?mmu04022	Adcy3 Adcy7 Adora1 Adora3 Adra1b Adra1d Adra2a Adra2c Akt1 Atf4 Bdkrb2 Cacna1d Calm1 Calm2 Ednra Gnai2 Itpr2 Itpr3 Mef2c Nfatc2 Nos3 Nppb Npr1 Plcb2 Plcb3 Plcb4 Rgs2 Creb3l3 Trpc6 Vasp Adcy5 Mylk2 Creb5 Atp1a3 Akt3 Mapk3 Pik3cg Pik3r5 Pde3a Gtf2ird1 Calml3 Nfatc4 Creb3l4
0.193107993	26	98	1.266299264	Path:mmu04713 Circadian entrainment	http://www.genome.jp/kegg-bin/show_pathway?mmu04713	Adcy3 Camk2d Adcy7 Cacna1d Calm1 Calm2 Fos Gnai2 Gnb1 Gnb2 Gnb4 Gnb5 Gng10 Gng2 Gng4 Gngt2 Itpr3 Prkcb Plcb2 Plcb3 Plcb4 Rasd1 Adcy5 Mapk3 Gng11 Calml3
