# Supplementary material for: Carbonic Anhydrase 2 Deletion Delays the Growth of Kidney Cysts Whereas Foxi1 Deletion Completely Abrogates Cystogenesis in TSC
Source: Int J Mol Sci. 2024 Apr 27;25(9):4772. doi: 10.3390/ijms25094772 (PMC11084925; doi:10.3390/ijms25094772)
Supplement: Supplementary file 1 [file ijms-25-04772-s001.zip › Dataset 8.csv]

Enrichment FDR	nGenes	Pathway Genes	Fold Enrichment	Pathway	URL	Genes
0.000969884	90	542	1.617089974	Path:mmu05200 Pathways in cancer	http://www.genome.jp/kegg-bin/show_pathway?mmu05200	Ddb2 Camk2d Egln3 Apaf1 Birc5 Axin2 Bcl2l1 Bmp2 Calm1 Camk2b Camk2g Casp3 Casp7 Ccna2 Ccne1 Cdk2 Col4a2 Csf2rb2 Dapk3 Dvl1 Dvl2 E2f3 Epor Mecom Fn1 Gna13 Gnaq Gnb4 Gng2 Gng4 Gngt2 Gsta1 Gstm6 Ifnar2 Il12b Il12rb1 Il2rb Il6 Il6ra Il7 Itgb1 Jag1 Jak3 Lamb3 Lrp5 Mmp9 Nfkb1 Nfkbia Nos2 Notch3 Pax8 Plcb2 Ptch2 Rad51 Rara Ralbp1 Slc2a1 Stat1 Stat4 Frat2 Tcf7 Tcf7l2 Wnt9a Tert Traf2 Traf3 Vegfb Vegfc Vh…
0.003801769	24	95	2.460246361	Path:mmu04061 Viral protein interaction with cytokine and cytokine receptor	http://www.genome.jp/kegg-bin/show_pathway?mmu04061	Cxcr5 Cxcr2 Cxcr3 Ccr1 Ccr9 Ccr7 Il18 Il2rb Il6 Il6ra Xcl1 Lta Ltbr Cxcl9 Ccl11 Ccl17 Ccl20 Ccl22 Ccl3 Ccl5 Il20rb Cxcl3 Cxcl13 Ccl24
0.005374232	22	87	2.462602918	Path:mmu04658 Th1 and Th2 cell differentiation	http://www.genome.jp/kegg-bin/show_pathway?mmu04658	Runx3 Cd3d Cd3g Cd247 Cd4 H2-DMb1 H2-Oa Il12b Il12rb1 Il2rb Jag1 Jak3 Lat Nfatc1 Nfatc2 Nfkb1 Nfkbia Nfkbib Notch3 Stat1 Stat4 Dll4
0.007616898	33	162	1.983763462	Path:mmu04934 Cushing syndrome	http://www.genome.jp/kegg-bin/show_pathway?mmu04934	Camk2d Cyp11b1 Ahr Atf4 Axin2 Cacna1d Camk2b Camk2g Ccne1 Cdk2 Atf6b Cyp11a1 Dvl1 Dvl2 E2f3 Gnaq Hsd3b1 Itpr2 Mc2r Plcb2 Rasd1 Creb3l3 Tcf7 Tcf7l2 Rap1b Wnt9a Pde8b Wnt10a Wnt10b Wnt7a E2f2 Fzd2 Creb3l4
0.00781524	37	192	1.876685321	Path:mmu04062 Chemokine signaling pathway	http://www.genome.jp/kegg-bin/show_pathway?mmu04062	Cxcr5 Cxcr2 Cxcr3 Ccr1 Ccr9 Ccr7 Elmo1 Gnaq Gnb4 Gng2 Gng4 Gngt2 Grk5 Jak3 Xcl1 Cxcl9 Nfkb1 Nfkbia Nfkbib Plcb2 Ccl11 Ccl17 Ccl20 Ccl22 Ccl3 Ccl5 Stat1 Rap1b Shc2 Akt3 Grk6 Prex1 Cxcl3 Cxcl13 Ccl24 Gng11 Cxcr6
0.00781524	22	93	2.303725311	Path:mmu04640 Hematopoietic cell lineage	http://www.genome.jp/kegg-bin/show_pathway?mmu04640	Cd1d1 Cd1d2 Cd2 Ms4a1 Cd3d Cd3g Cd4 Cd5 Cd8a Cd8b1 Epor Fcer2a H2-DMb1 H2-Oa Il11 Il1r2 Il6 Il6ra Il7 Itga4 Itga5 Siglech
0.008830638	50	292	1.667547119	Path:mmu04060 Cytokine-cytokine receptor interaction	http://www.genome.jp/kegg-bin/show_pathway?mmu04060	Acvr1 Cxcr5 Bmp2 Cd4 Cxcr2 Cxcr3 Ccr1 Ccr9 Ccr7 Csf2rb2 Epor Gdf3 Gdf9 Ifnar2 Il11 Il12b Il12rb1 Il18 Il1r2 Il2rb Il6 Il6ra Il7 Inhba Lif Xcl1 Lta Ltbr Il17rc Cxcl9 Tnfrsf11b Osm Ccl11 Ccl17 Ccl20 Ccl22 Ccl3 Ccl5 Il20rb Tnfrsf18 Cd27 Tnfrsf9 Tnfrsf4 Relt Cxcl3 Il27ra Cxcl13 Ccl24 Il33 Cxcr6
0.008830638	18	72	2.434618794	Path:mmu04115 p53 signaling pathway	http://www.genome.jp/kegg-bin/show_pathway?mmu04115	Ddb2 Apaf1 Bcl2l1 Casp3 Ccnb2 Ccne1 Ccng2 Cdk1 Cdk2 Chek1 Serpine1 Siah1a Ccnb1 Gtse1 Siva1 Pmaip1 Rprm Sesn3
0.008830638	16	60	2.596926714	Path:mmu05134 Legionellosis	http://www.genome.jp/kegg-bin/show_pathway?mmu05134	C3 Casp3 Casp7 Hspa1b Il12b Il18 Il6 Naip1 Naip5 Naip6 Nfkb1 Nfkbia Hspa1a Nlrc4 Cxcl3 Tlr5
0.008830638	28	135	2.019831889	Path:mmu05135 Yersinia infection	http://www.genome.jp/kegg-bin/show_pathway?mmu05135	Actg1 Arf6 Cd4 Cd8a Cd8b1 Elmo1 Fn1 Gnaq Il18 Il6 Itga4 Itga5 Itgb1 Lat Limk1 Nfatc1 Nfatc2 Nfkb1 Nfkbia Pip5k1b Pip5k1a Wipf1 Nlrp3 Traf2 Akt3 Map2k7 Nlrc4 Mefv
0.011137555	29	146	1.934354659	Path:mmu05162 Measles	http://www.genome.jp/kegg-bin/show_pathway?mmu05162	Apaf1 Bcl2l1 Casp3 Ccne1 Cd3d Cd3g Cdk2 Eif2ak3 Hspa1b Ifnar2 Il12b Il2rb Il6 Jak3 Tlr7 Cd209c Cd209a Nfkb1 Nfkbia Nfkbib Eif2ak2 Hspa1a Stat1 Traf3 Akt3 Oas1b Adar Cd209f Ifih1
0.011449245	24	113	2.06834871	Path:mmu04668 TNF signaling pathway	http://www.genome.jp/kegg-bin/show_pathway?mmu04668	Atf4 Casp3 Casp7 Cebpb Atf6b Il6 Jag1 Lif Lta Mmp3 Mmp9 Nfkb1 Nfkbia Ccl20 Ccl5 Creb3l3 Traf2 Traf3 Vegfc Akt3 Map2k7 Cxcl3 Gm5431 Rps6ka4
0.019043444	22	104	2.060062057	Path:mmu04659 Th17 cell differentiation	http://www.genome.jp/kegg-bin/show_pathway?mmu04659	Cd3d Cd3g Cd247 Cd4 H2-DMb1 H2-Oa Il12rb1 Il2rb Il6 Il6ra Jak3 Lat Nfatc1 Nfatc2 Nfkb1 Nfkbia Nfkbib Rara Foxp3 Stat1 Il27ra Tbx21
0.019275436	25	125	1.947695035	Path:mmu04110 Cell cycle	http://www.genome.jp/kegg-bin/show_pathway?mmu04110	Espl1 Bub1 Bub1b Ccna2 Ccnb2 Ccne1 Cdc25c Cdk1 Cdk2 Cdkn2d Chek1 E2f3 Mcm2 Mcm4 Mcm5 Orc1 Plk1 Ttk Zbtb17 E2f2 Ccnb1 Hdac1 Fzr1 Orc6 Anapc15
0.019539134	23	112	1.999865438	Path:mmu04625 C-type lectin receptor signaling pathway	http://www.genome.jp/kegg-bin/show_pathway?mmu04625	Bcl10 Calm1 Egr3 Il12b Il6 Itpr2 Ksr1 Cd209c Cd209a Nfatc1 Nfatc2 Nfkb1 Nfkbia Ccl17 Ccl22 Stat1 Nlrp3 Akt3 Card9 Clec4e Cd209f Clec4b1 Calml3
0.02532808	26	136	1.861767313	Path:mmu04210 Apoptosis	http://www.genome.jp/kegg-bin/show_pathway?mmu04210	Actg1 Apaf1 Birc5 Atf4 Bcl2l1 Casp3 Casp7 Csf2rb2 Ctsb Daxx Dffa Eif2ak3 Gzmb Itpr2 Lmnb1 Lmnb2 Mcl1 Nfkb1 Nfkbia Traf2 Tuba1b Parp3 Akt3 Parp4 Tuba8 Pmaip1
0.02532808	37	216	1.668164729	Path:mmu05417 Lipid and atherosclerosis	http://www.genome.jp/kegg-bin/show_pathway?mmu05417	Camk2d Olr1 Abca1 Apaf1 Atf4 Bcl2l1 Calm1 Camk2b Camk2g Casp3 Casp7 Eif2ak3 Hspa1b Il12b Il18 Il6 Ly96 Mmp3 Mmp9 Nfatc1 Nfatc2 Nfkb1 Nfkbia Plcb2 Hspa1a Ccl3 Ccl5 Tank Rap1b Nlrp3 Traf2 Traf3 Ticam2 Akt3 Map2k7 Cxcl3 Calml3
0.026624412	31	173	1.745044685	Path:mmu05225 Hepatocellular carcinoma	http://www.genome.jp/kegg-bin/show_pathway?mmu05225	Ddb2 Actg1 Axin2 Bcl2l1 Dvl1 Dvl2 E2f3 Gsta1 Gstm6 Lrp5 Smarca4 Smarcb1 Smarcc1 Frat2 Tcf7 Tcf7l2 Shc2 Wnt9a Tert Wnt10a Wnt10b Wnt7a Gstp3 Akt3 E2f2 Keap1 Mgst1 Fzd2 Phf10 Smarcd2 Smarcd1
0.026768693	40	241	1.616344428	Path:mmu05166 Human T-cell leukemia virus 1 infection	http://www.genome.jp/kegg-bin/show_pathway?mmu05166	Espl1 Atf4 Bcl2l1 Bub1b Ccna2 Ccnb2 Ccne1 Cd3d Cd3g Cd4 Cdk2 Chek1 Atf6b E2f3 Egr1 Fosl1 H2-M2 H2-DMb1 H2-Oa H2-T22 H2-T23 Il1r2 Il2rb Il6 Jak3 Lta Ltbr Nfatc1 Nfatc2 Nfkb1 Nfkbia Slc2a1 Creb3l3 Tert Akt3 E2f2 Crtc3 Crtc2 Anapc15 Creb3l4
0.029589184	35	205	1.662666494	Path:mmu04621 NOD-like receptor signaling pathway	http://www.genome.jp/kegg-bin/show_pathway?mmu04621	Bcl2l1 Ctsb Gbp2b Ifnar2 Il18 Il6 Itpr2 Naip1 Naip5 Naip6 Nfkb1 Nfkbia Nfkbib Plcb2 Ripk2 Ccl5 Stat1 Tank Nlrp3 Traf2 Traf3 Gbp5 Card6 Oas1b Rnasel Rnf31 Nlrc4 Trpm2 Cxcl3 Card9 Nlrp12 Mefv Txnip Nlrp1b Sugt1
0.037451325	36	216	1.623079196	Path:mmu05167 Kaposi sarcoma-associated herpesvirus infection	http://www.genome.jp/kegg-bin/show_pathway?mmu05167	C3 Calm1 Casp3 Ccr1 E2f3 Tlr3 Gnb4 Gng2 Gng4 Gngt2 H2-M2 H2-T22 H2-T23 Ifnar2 Il6 Itpr2 Nfatc1 Nfatc2 Nfkb1 Nfkbia Eif2ak2 Stat1 Tcf7 Tcf7l2 Traf2 Traf3 Akt3 Cd200r4 E2f2 Map2k7 Prex1 Cxcl3 Becn1 Cd200r1 Gng11 Calml3
0.041803945	25	136	1.790160878	Path:mmu04371 Apelin signaling pathway	http://www.genome.jp/kegg-bin/show_pathway?mmu04371	Prkaa1 Calm1 Egr1 Gna13 Gnaq Gnb4 Gng2 Gng4 Gngt2 Itpr2 Jag1 Mef2d Myl4 Nos2 Notch3 Serpine1 Plcb2 Slc9a1 Sphk1 Mylk2 Akt3 Becn1 Sphk2 Gng11 Calml3
0.046913603	40	251	1.551948235	Path:mmu05132 Salmonella infection	http://www.genome.jp/kegg-bin/show_pathway?mmu05132	Actg1 Arf6 Casp3 Casp7 Dync1i2 Elmo1 Il18 Il6 Klc1 Ly96 Naip1 Naip5 Naip6 Nfkb1 Nfkbia Ripk2 S100a10 Tcf7 Tcf7l2 Nlrp3 Traf2 Tuba1b Tubb2a Vps18 Dync1li2 Fhod1 Akt3 Map2k7 Nlrc4 Dctn3 Tlr5 Tuba8 Ahnak Arl8a Flnc Dctn2 Vps11 Rhoh Rhoj Tlr9
0.0516135	16	76	2.0502053	Path:mmu05133 Pertussis	http://www.genome.jp/kegg-bin/show_pathway?mmu05133	C3 Calm1 Casp3 Casp7 Il12b Il6 Itga5 Itgb1 Ly96 Nfkb1 Nos2 Nlrp3 Ticam2 C1s2 C1ra Calml3
0.0516135	36	222	1.579212191	Path:mmu05169 Epstein-Barr virus infection	http://www.genome.jp/kegg-bin/show_pathway?mmu05169	Ddb2 Apaf1 Btk Casp3 Runx3 Ccna2 Ccne1 Entpd1 Cd3d Cd3g Cd247 Cdk2 E2f3 Fcer2a H2-M2 H2-DMb1 H2-Oa H2-T22 H2-T23 Ifnar2 Il6 Jak3 Nfkb1 Nfkbia Nfkbib Eif2ak2 Sem1 Stat1 Entpd3 Traf2 Traf3 Akt3 Oas1b E2f2 Map2k7 Hdac1
0.052529887	20	104	1.872783688	Path:mmu04922 Glucagon signaling pathway	http://www.genome.jp/kegg-bin/show_pathway?mmu04922	Prkaa1 Camk2d Pygb Atf4 Calm1 Camk2b Camk2g Gnaq Itpr2 Pfkfb1 Phka1 Plcb2 Slc2a1 Creb3l3 Akt3 Pfkp Phkg2 Calml3 Crtc2 Creb3l4
0.054206454	28	163	1.672866902	Path:mmu05161 Hepatitis B	http://www.genome.jp/kegg-bin/show_pathway?mmu05161	Ddb2 Apaf1 Birc5 Atf4 Casp3 Ccna2 Ccne1 Cdk2 Atf6b E2f3 Egr3 Tlr3 Il6 Jak3 Mmp9 Nfatc1 Nfatc2 Nfkb1 Nfkbia Stat1 Stat4 Creb3l3 Traf3 Ticam2 Akt3 E2f2 Map2k7 Ifih1
0.054247283	12	51	2.291405924	Path:mmu03460 Fanconi anemia pathway	http://www.genome.jp/kegg-bin/show_pathway?mmu03460	Ercc1 Rad51 Rpa2 Top3a Palb2 Atrip Eme1 Fancg Cenps Telo2 Fance Slx1b
0.054538796	30	179	1.632146678	Path:mmu05152 Tuberculosis	http://www.genome.jp/kegg-bin/show_pathway?mmu05152	Apaf1 Bcl10 Ciita C3 Calm1 Camk2b Camk2g Casp3 Cebpb H2-DMb1 H2-Oa Il12b Il18 Il6 Ksr1 Cd209c Cd209a Mrc2 Nfkb1 Nos2 Ripk2 Sphk1 Stat1 Akt3 Card9 Clec4e Sphk2 Cd209f Calml3 Tlr9
0.060780024	18	93	1.884866163	Path:mmu04657 IL-17 signaling pathway	http://www.genome.jp/kegg-bin/show_pathway?mmu04657	Casp3 Cebpb Fosb Fosl1 Il6 Il17rc Mmp3 Mmp9 Nfkb1 Nfkbia S100a8 Ccl11 Ccl17 Ccl20 Traf2 Traf3 Cxcl3 Mapk6
0.060780024	23	129	1.73631728	Path:mmu04926 Relaxin signaling pathway	http://www.genome.jp/kegg-bin/show_pathway?mmu04926	Atf4 Col3a1 Col4a2 Col1a2 Atf6b Gnb4 Gng2 Gng4 Gngt2 Insl3 Mmp9 Nfkb1 Nfkbia Nos2 Plcb2 Creb3l3 Shc2 Vegfb Vegfc Akt3 Map2k7 Gng11 Creb3l4
0.060780024	18	93	1.884866163	Path:mmu05222 Small cell lung cancer	http://www.genome.jp/kegg-bin/show_pathway?mmu05222	Apaf1 Bcl2l1 Casp3 Ccne1 Cdk2 Col4a2 E2f3 Fn1 Itgb1 Lamb3 Nfkb1 Nfkbia Nos2 Traf2 Traf3 Zbtb17 Akt3 E2f2
0.064276219	29	175	1.613804458	Path:mmu04218 Cellular senescence	http://www.genome.jp/kegg-bin/show_pathway?mmu04218	E2f4 Zfp36l1 Cacna1d Calm1 Ccna2 Ccnb2 Ccne1 Cdk1 Cdk2 Chek1 E2f3 Foxm1 H2-M2 H2-T22 H2-T23 Il6 Itpr2 Mybl2 Nfatc1 Nfatc2 Nfkb1 Sqstm1 Serpine1 Rad9a Akt3 E2f2 Ccnb1 Calml3 Lin9
0.072222086	17	88	1.881296341	Path:mmu05235 PD-L1 expression and PD-1 checkpoint pathway in cancer	http://www.genome.jp/kegg-bin/show_pathway?mmu05235	Cd3d Cd3g Cd247 Cd4 Lat Nfatc1 Nfatc2 Nfkb1 Nfkbia Nfkbib Pdcd1 Stat1 Ticam2 Akt3 Batf3 Batf Batf2
0.073948732	19	103	1.796417751	Path:mmu04660 T cell receptor signaling pathway	http://www.genome.jp/kegg-bin/show_pathway?mmu04660	Bcl10 Ctla4 Cd3d Cd3g Cd247 Cd4 Cd8a Cd8b1 Fyn Lat Nfatc1 Nfatc2 Nfkb1 Nfkbia Nfkbib Pdcd1 Akt3 Map2k7 Pak4
0.073948732	13	61	2.075412743	Path:mmu05321 Inflammatory bowel disease	http://www.genome.jp/kegg-bin/show_pathway?mmu05321	H2-DMb1 H2-Oa Il12b Il12rb1 Il18 Il6 Nfatc1 Nfkb1 Foxp3 Stat1 Stat4 Tlr5 Tbx21
0.080615913	27	164	1.603285547	Path:mmu04530 Tight junction	http://www.genome.jp/kegg-bin/show_pathway?mmu04530	Scrib Prkaa1 Actg1 Cacna1d Cd1d1 Cd1d2 Cldn5 Itgb1 Arhgef2 Llgl1 Myh9 Myl6 Marveld2 Tuba1b Crb3 Dlg2 Map2k7 Tuba8 Cldn6 Ybx3 Jam2 Arhgap17 Cgn Cldn23 Ppp2r2a Marveld3 Tjap1
0.080615913	28	172	1.585333168	Path:mmu05164 Influenza A	http://www.genome.jp/kegg-bin/show_pathway?mmu05164	Actg1 Apaf1 Ciita Casp3 Tlr3 H2-DMb1 H2-Oa Ifnar2 Il12b Il18 Il6 Tlr7 Nfkb1 Nfkbia Nfkbib Eif2ak2 Ccl5 Stat1 Nlrp3 Traf3 Akt3 Oas1b Rnasel Tmprss2 Adar Nxt1 Ifih1 Il33
0.094775709	50	352	1.383306133	Path:mmu05165 Human papillomavirus infection	http://www.genome.jp/kegg-bin/show_pathway?mmu05165	Tubg1 Scrib Atp6v1e1 Axin2 Casp3 Ccna2 Ccne1 Cdk2 Col4a2 Col1a2 Dvl1 Dvl2 Fn1 Tlr3 H2-M2 H2-T22 H2-T23 Ifnar2 Itga4 Itga5 Itgb1 Itgb7 Jag1 Lamb3 Llgl1 Mfng Nfkb1 Notch3 Eif2ak2 Stat1 Creb3l3 Tcf7 Tcf7l2 Wnt9a Tert Tnc Traf3 Vwf Wnt10a Wnt10b Wnt7a Crb3 Akt3 Dlg2 Itga11 Hdac1 Fzd2 Atp6v1f Ppp2r2a Creb3l4
0.097947358	15	78	1.872783688	Path:mmu03008 Ribosome biogenesis in eukaryotes	http://www.genome.jp/kegg-bin/show_pathway?mmu03008	Rpp25 Pwp2 Tbl3 Tcof1 Lsg1 Wdr3 Rpp30 Nxt1 Spata5 Pop4 Nop56 Gar1 Riok1 Wdr75 Fcf1
0.097947358	18	100	1.752925532	Path:mmu04620 Toll-like receptor signaling pathway	http://www.genome.jp/kegg-bin/show_pathway?mmu04620	Cd80 Tlr3 Ifnar2 Il12b Il6 Tlr7 Ly96 Cxcl9 Nfkb1 Nfkbia Ccl3 Ccl5 Stat1 Traf3 Ticam2 Akt3 Map2k7 Tlr5
0.097947358	18	100	1.752925532	Path:mmu04916 Melanogenesis	http://www.genome.jp/kegg-bin/show_pathway?mmu04916	Camk2d Calm1 Camk2b Camk2g Dvl1 Dvl2 Gnaq Plcb2 Creb3l3 Tcf7 Tcf7l2 Wnt9a Wnt10a Wnt10b Wnt7a Fzd2 Calml3 Creb3l4
0.103708109	22	131	1.635469114	Path:mmu03040 Spliceosome	http://www.genome.jp/kegg-bin/show_pathway?mmu03040	U2af1 Hspa1b Hspa1a Snrpc Snrpb2 Alyref Prpf38a Fus Lsm2 Lsm4 Rp9 Ppie Lsm7 Lsm5 Zmat2 Ctnnbl1 Rbm22 Bcas2 Ppil1 Prpf31 Snrpf Ccdc12
0.103708109	18	101	1.735569834	Path:mmu04933 AGE-RAGE signaling pathway in diabetic complications	http://www.genome.jp/kegg-bin/show_pathway?mmu04933	Casp3 Col3a1 Col4a2 Col1a2 Diaph1 Egr1 Fn1 Il6 Nfatc1 Nfkb1 Serpine1 Plcb2 Plcd1 Stat1 Vegfb Vegfc Akt3 Plcd3
0.106355621	22	132	1.623079196	Path:mmu04728 Dopaminergic synapse	http://www.genome.jp/kegg-bin/show_pathway?mmu04728	Camk2d Arntl Atf4 Cacna1d Calm1 Camk2b Camk2g Atf6b Gnaq Gnb4 Gng2 Gng4 Gngt2 Itpr2 Plcb2 Creb3l3 Akt3 Gng11 Calml3 Ppp2r2a Creb3l4 Tomt
0.106355621	18	102	1.718554443	Path:mmu04925 Aldosterone synthesis and secretion	http://www.genome.jp/kegg-bin/show_pathway?mmu04925	Camk2d Atf4 Cacna1d Calm1 Camk2b Camk2g Atf6b Cyp11a1 Gnaq Hsd3b1 Itpr2 Mc2r Nr4a2 Plcb2 Creb3l3 Daglb Calml3 Creb3l4
0.106355621	19	109	1.69753237	Path:mmu05145 Toxoplasmosis	http://www.genome.jp/kegg-bin/show_pathway?mmu05145	Bcl2l1 Ciita Casp3 H2-DMb1 H2-Oa Hspa1b Igtp Il12b Itgb1 Lamb3 Ly96 Nfkb1 Nfkbia Nfkbib Nos2 Hspa1a Stat1 Akt3 Irgm2
0.1168812	14	74	1.842414223	Path:mmu04918 Thyroid hormone synthesis	http://www.genome.jp/kegg-bin/show_pathway?mmu04918	Slc5a5 Asgr2 Atf4 Atf6b Gnaq Gpx2 Itpr2 Pax8 Plcb2 Creb3l3 Gpx7 Gpx8 Ttf2 Creb3l4
0.130060039	13	68	1.861767313	Path:mmu05031 Amphetamine addiction	http://www.genome.jp/kegg-bin/show_pathway?mmu05031	Atf4 Cacna1d Calm1 Camk2b Camk2g Atf6b Fosb Grin2d Creb3l3 Stx1a Hdac1 Calml3 Creb3l4
0.133594184	9	41	2.137714063	Path:mmu03440 Homologous recombination	http://www.genome.jp/kegg-bin/show_pathway?mmu03440	Bard1 Pold1 Rad51 Rpa2 Sem1 Top3a Palb2 Topbp1 Eme1
0.133594184	59	441	1.302879899	Path:mmu05168 Herpes simplex virus 1 infection	http://www.genome.jp/kegg-bin/show_pathway?mmu05168	Zfp984 Apaf1 Bcl2l1 C3 Casp3 Daxx Eif2ak3 Tlr3 H2-M2 H2-DMb1 H2-Oa H2-T22 H2-T23 Ifnar2 Il12b Il6 Itga5 Lta Pilrb1 Nfkb1 Nfkbia Eif2ak2 Zfp286 Zfp184 Ccl5 Stat1 Zfp658 Alyref Zfp455 Traf2 Traf3 Zfp472 Zfp1 Zfp28 Zfp37 Zfp61 Zfp954 Zfp772 Zfp940 Akt3 Oas1b Rnasel Zfp53 Zfp459 Zfp82 Card9 Rsl1 Zfp948 Zfp941 Zfp316 Pilrb2 Nectin1 Zfp987 Zfp688 Ifih1 Zfp777 Zfp566 9130019O22Rik Tlr9
0.133594184	34	232	1.427190328	Path:mmu05170 Human immunodeficiency virus 1 infection	http://www.genome.jp/kegg-bin/show_pathway?mmu05170	Bcl2l1 Calm1 Casp3 Ccnb2 Cd3d Cd3g Cd247 Cd4 Cdc25c Cdk1 Chek1 Gnaq Gnb4 Gng2 Gng4 Gngt2 H2-M2 H2-T22 H2-T23 Itpr2 Limk1 Nfatc1 Nfatc2 Nfkb1 Nfkbia Traf2 Akt3 Map2k7 Ccnb1 Trim12c Gng11 Elob Calml3 Pak4
0.135947518	8	35	2.225937183	Path:mmu03030 DNA replication	http://www.genome.jp/kegg-bin/show_pathway?mmu03030	Mcm2 Mcm4 Mcm5 Pola2 Pold1 Rnaseh1 Rpa2 Rnaseh2a
0.135947518	26	169	1.49822695	Path:mmu04514 Cell adhesion molecules	http://www.genome.jp/kegg-bin/show_pathway?mmu04514	Ctla4 Cd2 Cd4 Cd6 Cd80 Cd8a Cd8b1 Cldn5 H2-M2 H2-DMb1 H2-Oa H2-T22 H2-T23 Itga4 Itgb1 Itgb7 Ncam1 Pdcd1 Sell Cntn2 Nlgn2 Nlgn3 Cldn6 Nectin1 Jam2 Cldn23
0.135947518	62	469	1.287389043	Path:mmu05022 Pathways of neurodegeneration-multiple diseases	http://www.genome.jp/kegg-bin/show_pathway?mmu05022	Dnal1 Camk2d Apaf1 Atf4 Axin2 Bcl2l1 Cacna1d Calm1 Camk2b Camk2g Casp3 Casp7 Daxx Dvl1 Dvl2 Eif2ak3 Gnaq Gpx2 Grin2d Hap1 Il6 Itpr2 Klc1 Lrp5 Nfkb1 Nos2 Sqstm1 Plcb2 Prph Sem1 Cox7a2l Stx1a Frat2 Tank Hip1 Wnt9a Zfyve1 Traf2 Tuba1b Tubb2a Ube2g2 Wnt10a Wnt10b Wnt7a Atxn2l Fus Map2k7 Psma7 Ndufa4l2 Dctn3 Tuba8 Becn1 Fzd2 Gpx7 Rab39b Atg101 Chmp2b Gpx8 Dctn2 Calml3 Optn C9orf72
0.135947518	17	99	1.672263414	Path:mmu05215 Prostate cancer	http://www.genome.jp/kegg-bin/show_pathway?mmu05215	Atf4 Ccne1 Cdk2 E2f3 Il1r2 Mmp3 Mmp9 Nfkb1 Nfkbia Creb3l3 Tcf7 Tcf7l2 Gstp3 Akt3 E2f2 Tmprss2 Creb3l4
0.135947518	14	77	1.77063185	Path:mmu05412 Arrhythmogenic right ventricular cardiomyopathy	http://www.genome.jp/kegg-bin/show_pathway?mmu05412	Dsp Actg1 Actn2 Actn3 Cacna1d Cacnb1 Itga4 Itga5 Itgb1 Itgb7 Tcf7 Tcf7l2 Itga11 Pkp2
0.140125234	12	63	1.854947653	Path:mmu05217 Basal cell carcinoma	http://www.genome.jp/kegg-bin/show_pathway?mmu05217	Axin2 Bmp2 Dvl1 Dvl2 Ptch2 Tcf7 Tcf7l2 Wnt9a Wnt10a Wnt10b Wnt7a Fzd2
0.145378575	26	171	1.480703828	Path:mmu04145 Phagosome	http://www.genome.jp/kegg-bin/show_pathway?mmu04145	Olr1 Actg1 Atp6v1e1 C3 Dync1i2 H2-M2 H2-DMb1 H2-Oa H2-T22 H2-T23 Itga5 Itgb1 Cd209c Cd209a Marco Mrc2 Tuba1b Tubb2a Dync1li2 C1ra Sec61a1 Tuba8 Atp6v1f Sec61b Cd209f Colec11
0.145378575	8	36	2.164105595	Path:mmu05340 Primary immunodeficiency	http://www.genome.jp/kegg-bin/show_pathway?mmu05340	Btk Ciita Cd3d Cd4 Cd79a Cd8a Cd8b1 Jak3
0.147052636	20	124	1.570721803	Path:mmu04380 Osteoclast differentiation	http://www.genome.jp/kegg-bin/show_pathway?mmu04380	Btk Fosb Fosl1 Fyn Ifnar2 Nfatc1 Nfatc2 Nfkb1 Nfkbia Tnfrsf11b Sqstm1 Pira2 Lilra6 Stat1 Traf2 Lilra5 Akt3 Map2k7 Sirpb1b Gm9733
0.147730726	22	140	1.530331814	Path:mmu04140 Autophagy-animal	http://www.genome.jp/kegg-bin/show_pathway?mmu04140	Prkaa1 Bcl2l1 Ctsb Dapk3 Eif2ak3 Sqstm1 Tank Atg9b Zfyve1 Prap1 Akt3 Rragc Becn1 Mlst8 Akt1s1 Rab39b Atg101 Trp53inp2 C9orf72 Atg7 Vmp1 Uvrag
0.147730726	24	156	1.49822695	Path:mmu04390 Hippo signaling pathway	http://www.genome.jp/kegg-bin/show_pathway?mmu04390	Scrib Actg1 Birc5 Areg Axin2 Bmp2 Dvl1 Dvl2 Ajuba Llgl1 Smad7 Serpine1 Tcf7 Tcf7l2 Wnt9a Wnt10a Wnt10b Wnt7a Dlg2 Frmd6 Rassf1 Fzd2 Ppp2r2a Nkd1
0.157709025	37	264	1.364862051	Path:mmu04144 Endocytosis	http://www.genome.jp/kegg-bin/show_pathway?mmu04144	Ap2a1 Arf5 Arf6 Cxcr2 Epn2 Acap3 Grk5 H2-M2 H2-T22 H2-T23 Hspa1b Il2rb Pip5k1b Pip5k1a Hspa1a Sh3gl1 Asap2 Agap3 Wipf1 Agap2 Acap1 Snx32 Ap2s1 Grk6 Spg21 Zfyve27 Rab11fip5 Snx12 Sh3kbp1 Vta1 Arfgap3 Chmp1b Washc3 Washc1 Chmp2b Smurf1 Cblc
0.157709025	8	37	2.105616255	Path:mmu05143 African trypanosomiasis	http://www.genome.jp/kegg-bin/show_pathway?mmu05143	Hbb-bt Hba-a2 F2rl1 Gnaq Il12b Il18 Il6 Plcb2
0.194148594	33	235	1.367530557	Path:mmu05171 Coronavirus disease-COVID-19	http://www.genome.jp/kegg-bin/show_pathway?mmu05171	C7 Cfd C3 C6 Tlr3 Ifnar2 Il12b Il6 Il6ra Tlr7 Mmp3 Nfkb1 Nfkbia Nfkbib Eif2ak2 Rpl18 Rps24 Rps5 Stat1 Nlrp3 Traf3 Vwf Rsl24d1 Oas1b C1s2 Tmprss2 C1ra Rplp1 Adar Rps27 Rpl34 Rplp2 Ifih1
0.197257498	13	75	1.688002364	Path:mmu04971 Gastric acid secretion	http://www.genome.jp/kegg-bin/show_pathway?mmu04971	Camk2d Actg1 Calm1 Camk2b Camk2g Gnaq Hrh2 Itpr2 Plcb2 Slc4a2 Slc9a1 Mylk2 Calml3
