# Supplementary material for: Carbonic Anhydrase 2 Deletion Delays the Growth of Kidney Cysts Whereas Foxi1 Deletion Completely Abrogates Cystogenesis in TSC
Source: Int J Mol Sci. 2024 Apr 27;25(9):4772. doi: 10.3390/ijms25094772 (PMC11084925; doi:10.3390/ijms25094772)
Supplement: Supplementary file 1 [file ijms-25-04772-s001.zip › Dataset 9.csv]

Enrichment FDR	nGenes	Pathway Genes	Fold Enrichment	Pathway	URL	Genes
2.39E-16	201	1533	1.925539207	GO:0016477 cell migration	http://amigo.geneontology.org/amigo/term/GO:0016477	Sema6b Kit Nsmf Nav1 Plcg1 Anxa6 Cxcl16 Sdc1 Itgb4 Sema3g Nde1 Rhoq Anxa1 Lgals12 Itgb8 Sdc3 Pdpn Plxna3 Plat Plet1 Amotl2 Vav3 Plcg2 Fmnl2 Rap2b Sema7a Megf9 Rhou Sinhcaf Sema3d S100a14 Tubb2b Tmsb4x Plxnb1 Rhob Gpc3 Tubb2a Plxnc1 Tmsb10 Brms1l Tet1 Lgals9 Col18a1 F2rl1 Fstl1 Ldb1 Sfrp2 Spp1 Cd9 Nbl1 S1pr1 F2r Apcdd1 Fer Alox12 Tiam1 Apoe Rab25 Gata2 Itga2 Gata3 Wnt11 Akt3 Lama2 Nav3 Hoxb9 Ror2 …
6.19E-16	216	1724	1.839987841	GO:0048870 cell motility	http://amigo.geneontology.org/amigo/term/GO:0048870	Sema6b Kit Nsmf Nav1 Plcg1 Anxa6 Cxcl16 Sdc1 Itgb4 Pld2 Sema3g Nde1 Enah Rhoq Anxa1 Lgals12 Itgb8 Sdc3 Pdpn Plxna3 Plat Plet1 Amotl2 Vav3 Plcg2 Fmnl2 Rap2b Sema7a Megf9 Rhou Sinhcaf Sema3d Catsperd S100a14 Tubb2b Tmsb4x Plxnb1 Rhob Gpc3 Tubb2a Plxnc1 Tmsb10 Brms1l Tet1 Lgals9 Col18a1 F2rl1 Fstl1 Ldb1 Sfrp2 Spp1 Cd9 Nbl1 S1pr1 F2r Apcdd1 Fer Alox12 Tiam1 Apoe Rab25 Gata2 Itga2 Gata3 Wnt11 Cldn7 Ak…
6.19E-16	216	1724	1.839987841	GO:0051674 localization of cell	http://amigo.geneontology.org/amigo/term/GO:0051674	Sema6b Kit Nsmf Nav1 Plcg1 Anxa6 Cxcl16 Sdc1 Itgb4 Pld2 Sema3g Nde1 Enah Rhoq Anxa1 Lgals12 Itgb8 Sdc3 Pdpn Plxna3 Plat Plet1 Amotl2 Vav3 Plcg2 Fmnl2 Rap2b Sema7a Megf9 Rhou Sinhcaf Sema3d Catsperd S100a14 Tubb2b Tmsb4x Plxnb1 Rhob Gpc3 Tubb2a Plxnc1 Tmsb10 Brms1l Tet1 Lgals9 Col18a1 F2rl1 Fstl1 Ldb1 Sfrp2 Spp1 Cd9 Nbl1 S1pr1 F2r Apcdd1 Fer Alox12 Tiam1 Apoe Rab25 Gata2 Itga2 Gata3 Wnt11 Cldn7 Ak…
3.50E-14	227	1913	1.742646709	GO:0040011 locomotion	http://amigo.geneontology.org/amigo/term/GO:0040011	Fer Sema6b Kit Nsmf Nav1 Plcg1 Anxa6 Cxcl16 Lama2 Sdc1 Itgb4 Pld2 Emb Sema3g Nde1 Enah Rhoq Anxa1 Lgals12 Itgb8 Sdc3 Epha4 Pdpn Plxna3 Plat Plet1 Amotl2 Vav3 Plcg2 Fmnl2 Rap2b Sema7a Megf9 Rhou Sinhcaf Sema3d Catsperd S100a14 Ccdc141 Tubb2b Tmsb4x Plxnb1 Rhob Gpc3 Tubb2a Plxnc1 Tmsb10 Brms1l Tet1 Lgals9 Col18a1 F2rl1 Fstl1 Ldb1 Sfrp2 Spp1 Cd9 Nbl1 S1pr1 F2r Apcdd1 Alox12 Tiam1 Apoe Rab25 Gata2 It…
9.05E-13	147	1090	1.980565913	GO:0051270 regulation of cellular component movement	http://amigo.geneontology.org/amigo/term/GO:0051270	Sema6b Kit Nsmf Plcg1 Cxcl16 Sema3g Anxa1 Pdpn Plxna3 Plet1 Amotl2 Plcg2 Rap2b Sema7a Sinhcaf Sema3d S100a14 Tmsb4x Plxnb1 Plxnc1 Tmsb10 Brms1l Tet1 Lgals9 Col18a1 F2rl1 Ldb1 Sfrp2 Cd9 Nbl1 F2r Fer Alox12 Tiam1 Apoe Rab25 Gata2 Itga2 Gata3 Wnt11 Cldn7 Akt3 Lama2 Nav3 Ror2 Plau Angpt1 Emp2 Cldn1 Abcc1 Pla2g7 Dsc2 Diaph1 Dpysl3 Jak2 Epha4 Glul Ddr2 Stk39 Edn3 Sdcbp Epb41l4b Angptl3 Dock7 Padi2 Pdgf…
1.33E-12	139	1014	2.013146168	GO:2000145 regulation of cell motility	http://amigo.geneontology.org/amigo/term/GO:2000145	Sema6b Kit Nsmf Plcg1 Cxcl16 Sema3g Anxa1 Pdpn Plxna3 Plet1 Amotl2 Plcg2 Rap2b Sema7a Sinhcaf Sema3d S100a14 Tmsb4x Plxnb1 Plxnc1 Tmsb10 Brms1l Tet1 Lgals9 Col18a1 F2rl1 Ldb1 Sfrp2 Cd9 Nbl1 F2r Fer Alox12 Tiam1 Apoe Rab25 Gata2 Itga2 Gata3 Wnt11 Cldn7 Akt3 Lama2 Nav3 Ror2 Plau Angpt1 Emp2 Cldn1 Abcc1 Pla2g7 Diaph1 Dpysl3 Jak2 Epha4 Glul Ddr2 Stk39 Edn3 Sdcbp Epb41l4b Angptl3 Dock7 Padi2 Pdgfra An…
1.55E-12	133	956	2.043112176	GO:0030334 regulation of cell migration	http://amigo.geneontology.org/amigo/term/GO:0030334	Sema6b Kit Nsmf Plcg1 Cxcl16 Sema3g Anxa1 Pdpn Plxna3 Plet1 Amotl2 Plcg2 Rap2b Sema7a Sinhcaf Sema3d S100a14 Tmsb4x Plxnb1 Plxnc1 Tmsb10 Brms1l Tet1 Lgals9 Col18a1 F2rl1 Ldb1 Sfrp2 Cd9 Nbl1 F2r Fer Alox12 Tiam1 Apoe Rab25 Gata2 Itga2 Gata3 Wnt11 Akt3 Lama2 Nav3 Ror2 Plau Angpt1 Emp2 Cldn1 Abcc1 Pla2g7 Diaph1 Dpysl3 Jak2 Epha4 Glul Ddr2 Stk39 Edn3 Sdcbp Epb41l4b Angptl3 Dock7 Padi2 Pdgfra Anxa3 Gp…
1.67E-12	143	1062	1.977470367	GO:0040012 regulation of locomotion	http://amigo.geneontology.org/amigo/term/GO:0040012	Sema6b Kit Nsmf Plcg1 Cxcl16 Sema3g Anxa1 Pdpn Plxna3 Plet1 Amotl2 Plcg2 Rap2b Sema7a Sinhcaf Sema3d S100a14 Tmsb4x Plxnb1 Plxnc1 Tmsb10 Brms1l Tet1 Lgals9 Col18a1 F2rl1 Ldb1 Sfrp2 Cd9 Nbl1 F2r Fer Alox12 Tiam1 Apoe Rab25 Gata2 Itga2 Gata3 Wnt11 Cldn7 Akt3 Lama2 Nav3 Ror2 Plau Angpt1 Emp2 Cldn1 St6gal1 Abcc1 Pla2g7 Diaph1 Dpysl3 Jak2 Epha4 Glul Ddr2 Stk39 Edn3 Sdcbp Epb41l4b Angptl3 Dock7 Padi2 P…
1.07E-10	206	1825	1.657688081	GO:1901700 response to oxygen-containing compound	http://amigo.geneontology.org/amigo/term/GO:1901700	Cav2 Ly6g6e Ly6f Nr4a1 Anxa1 Jak2 Scd2 Grb14 Pik3r3 Sesn2 Sesn3 Gnb5 Kank2 Pkm Leprot Sesn1 Ptger4 Pck2 Rragb S100a14 Scnn1b Fer Col6a1 Bcl2l1 Abca1 Cxcl16 Sgk1 Ddit4 Per1 Vamp2 Nfkbia Rdh12 Rb1 Fbxo32 Ly6e Noct Col3a1 Mrc1 Vcam1 Ptgfr Trp53inp1 Slc2a5 Pdgfra P2rx7 Col1a2 Klf15 C2cd5 Itpr2 Tead2 Col4a6 Col4a1 Mt1 Plcg2 Tut4 Gramd1c Sirpa Trpm4 Egr1 Gdf15 Tlr4 Col16a1 Pcsk9 Zfp36 Foxo3 Sorl1 Smyd3…
4.29E-10	111	803	2.030046084	GO:0030029 actin filament-based process	http://amigo.geneontology.org/amigo/term/GO:0030029	Aif1l Scin Kcnq1 Spire2 Pls3 Myo1b Scn1b Utrn Arfgef3 Epb41l2 Smtn Llgl1 Diaph3 Enah Arhgap28 Rhoq Svil Epb41l4a Diaph1 Dpysl3 Anxa1 Csrp1 Gsn Iqgap3 Tmod1 Epb41l4b Pdpn Arpc1b Rhpn2 Iqgap1 Pdlim3 Tpm4 Amotl2 Ppp1r9a Arhgef17 Myo5c Fhod3 Rtkn Myo1d Fmnl2 Anln Limch1 Hip1 Cdc42ep4 Pgm5 Specc1 Dmd Kcne4 Tmsb4x Rhob Tmod3 Sptbn2 Shroom4 Tmsb10 Flna Myh10 Mical2 Lpar1 Shank1 Tgfb2 Ptger4 Rhou Fer Kit…
6.58E-10	69	402	2.520701971	GO:0042060 wound healing	http://amigo.geneontology.org/amigo/term/GO:0042060	Anxa6 Plau Anxa1 Pdpn Plet1 F2r Myof Cadm4 Dsp Kng2 Flna Plat Anxa2 S100a10 Ahnak Entpd1 Apoe Adamts13 Gata2 Itga2 Sdc1 Tgfb3 F2rl1 Cldn1 Pros1 Serping1 Lox Jak2 Col3a1 Ddr2 Col5a1 Tfpi Chmp4c Anxa5 F3 Epb41l4b Pdgfra Tgfa Cd9 Fgfr2 Casp3 Tspan8 Dcbld2 Rap2b Thbs1 Pla2g4a Erbb2 Klkb1 Eppk1 Wnt4 Alox12 Slc4a1 Myh10 Fzd6 Cdkn1a Cfh Prkcq Gas6 Comp Rab27a Tlr4 Nbeal2 C3 Il6ra Scnn1b Tgfb2 Ptger4 Cld…
1.01E-09	187	1652	1.662378935	GO:0009719 response to endogenous stimulus	http://amigo.geneontology.org/amigo/term/GO:0009719	Cav2 Fstl3 Tshr Fstl1 Nr4a1 Twsg1 Bambi Anxa1 Jak2 Grb14 Bmp2 Sdcbp Pik3r3 Sesn2 Pgr Sesn3 Bmp5 Gnb5 Kank2 Pkm Flcn Leprot Sostdc1 Sesn1 Gdf15 Tgfb2 Vasn Ptger4 Pck2 Nbl1 Rragb Zfp366 Bmpr1b Lepr Tmem100 Brms1l Scnn1b Sinhcaf Tet1 Fer Col6a1 Kit Nsmf Bcl2l1 Gata3 Gipc1 Fyn Sgk1 Ddit4 Vamp2 Rb1 Fbxo32 Col3a1 Sfrp2 Pdgfra Col1a2 Klf15 C2cd5 Itpr2 Cd9 Col4a6 Col4a1 Bag4 Trpm4 Egr1 Col16a1 Pcsk9 Zfp3…
3.21E-09	88	598	2.16112532	GO:0051272 positive regulation of cellular component movement	http://amigo.geneontology.org/amigo/term/GO:0051272	Sema6b Kit Nsmf Plcg1 Cxcl16 Sema3g Anxa1 Pdpn Plet1 Plcg2 Sema7a Sema3d S100a14 Lgals9 Col18a1 F2rl1 F2r Fer Alox12 Tiam1 Rab25 Gata2 Itga2 Gata3 Wnt11 Cldn7 Akt3 Ror2 Plau Angpt1 Cldn1 Abcc1 Pla2g7 Diaph1 Jak2 Epha4 Ddr2 Stk39 Edn3 Sdcbp Epb41l4b Angptl3 Dock7 Pdgfra Anxa3 Gpnmb Iqgap1 Nox4 Gas6 Jcad Tbc1d24 Rras Akap12 Lpar1 Tgfb2 Thbs1 S1pr1 Tubb2b Fgfbp1 Fzd4 Lgals3 Rhob Mospd2 Sphk1 Il1r1 B…
5.04E-09	86	584	2.162639184	GO:2000147 positive regulation of cell motility	http://amigo.geneontology.org/amigo/term/GO:2000147	Sema6b Kit Nsmf Plcg1 Cxcl16 Sema3g Anxa1 Pdpn Plet1 Plcg2 Sema7a Sema3d S100a14 Lgals9 Col18a1 F2rl1 F2r Fer Alox12 Tiam1 Rab25 Gata2 Itga2 Gata3 Wnt11 Cldn7 Akt3 Ror2 Plau Angpt1 Cldn1 Abcc1 Pla2g7 Diaph1 Jak2 Epha4 Ddr2 Stk39 Edn3 Sdcbp Epb41l4b Angptl3 Dock7 Pdgfra Anxa3 Gpnmb Iqgap1 Nox4 Gas6 Jcad Tbc1d24 Rras Akap12 Lpar1 Tgfb2 Thbs1 S1pr1 Fgfbp1 Fzd4 Lgals3 Rhob Mospd2 Sphk1 Il1r1 Bmp2 Ptn…
6.37E-09	81	539	2.206961297	GO:0009611 response to wounding	http://amigo.geneontology.org/amigo/term/GO:0009611	Anxa6 Plau Anxa1 Pdpn Plet1 F2r Myof Cadm4 Dsp Kng2 Flna Plat Anxa2 S100a10 Ahnak Casp3 Zfp36 Entpd1 Apoe Adamts13 Gata2 Itga2 Cdk1 Sdc1 Itgb4 Tgfb3 F2rl1 Cldn1 Pros1 Serping1 Dpysl3 Lox Jak2 Col3a1 Epha4 Ddr2 Col5a1 Tfpi Chmp4c Anxa5 F3 Epb41l4b Pdgfra Tgfa Cd9 Fgfr2 Tspan8 Plcg2 Dcbld2 Rap2b Tgfb2 Thbs1 Pla2g4a Erbb2 Klkb1 Eppk1 Wnt4 Alox12 Slc4a1 Nol3 Myh10 Fzd6 Cdkn1a Cfh Prkcq Gas6 Comp Tmpr…
6.37E-09	83	558	2.184451249	GO:0030335 positive regulation of cell migration	http://amigo.geneontology.org/amigo/term/GO:0030335	Sema6b Kit Nsmf Plcg1 Cxcl16 Sema3g Anxa1 Pdpn Plet1 Plcg2 Sema7a Sema3d S100a14 Lgals9 Col18a1 F2rl1 F2r Fer Alox12 Tiam1 Rab25 Gata2 Itga2 Gata3 Wnt11 Akt3 Ror2 Plau Angpt1 Cldn1 Abcc1 Pla2g7 Diaph1 Jak2 Epha4 Ddr2 Stk39 Edn3 Sdcbp Epb41l4b Angptl3 Dock7 Pdgfra Anxa3 Gpnmb Iqgap1 Nox4 Gas6 Jcad Tbc1d24 Rras Akap12 Lpar1 Tgfb2 Thbs1 S1pr1 Fgfbp1 Fzd4 Lgals3 Rhob Mospd2 Sphk1 Il1r1 Bmp2 Ptn Bag4 …
8.65E-09	87	602	2.122370618	GO:0040017 positive regulation of locomotion	http://amigo.geneontology.org/amigo/term/GO:0040017	Sema6b Kit Nsmf Plcg1 Cxcl16 Sema3g Anxa1 Pdpn Plet1 Plcg2 Sema7a Sema3d S100a14 Lgals9 Col18a1 F2rl1 F2r Fer Alox12 Tiam1 Rab25 Gata2 Itga2 Gata3 Wnt11 Cldn7 Akt3 Ror2 Plau Angpt1 Cldn1 Abcc1 Pla2g7 Diaph1 Jak2 Epha4 Ddr2 Stk39 Edn3 Sdcbp Epb41l4b Angptl3 Dock7 Pdgfra Anxa3 Gpnmb Iqgap1 Nox4 Gas6 Jcad Tbc1d24 Rras Akap12 Lpar1 Tgfb2 Thbs1 S1pr1 Fgfbp1 Fzd4 Lgals3 Rhob Mospd2 Sphk1 Tpbg Il1r1 Bmp…
2.54E-08	155	1351	1.684902647	GO:0071495 cellular response to endogenous stimulus	http://amigo.geneontology.org/amigo/term/GO:0071495	Cav2 Fstl3 Tshr Fstl1 Nr4a1 Twsg1 Bambi Anxa1 Jak2 Grb14 Bmp2 Sdcbp Pik3r3 Sesn2 Pgr Sesn3 Bmp5 Gnb5 Kank2 Pkm Flcn Leprot Sostdc1 Sesn1 Gdf15 Tgfb2 Vasn Ptger4 Pck2 Nbl1 Rragb Zfp366 Bmpr1b Lepr Tmem100 Brms1l Scnn1b Sinhcaf Tet1 Fer Col6a1 Kit Nsmf Bcl2l1 Gata3 Gipc1 Fyn Sgk1 Ddit4 Vamp2 Rb1 Fbxo32 Col3a1 Sfrp2 Pdgfra Col1a2 C2cd5 Itpr2 Col4a6 Col4a1 Bag4 Trpm4 Egr1 Col16a1 Pcsk9 Zfp36 Sorl1 Ju…
2.69E-08	97	719	1.98125925	GO:0030036 actin cytoskeleton organization	http://amigo.geneontology.org/amigo/term/GO:0030036	Aif1l Scin Spire2 Pls3 Myo1b Utrn Arfgef3 Epb41l2 Smtn Llgl1 Diaph3 Enah Arhgap28 Rhoq Svil Epb41l4a Diaph1 Dpysl3 Anxa1 Csrp1 Gsn Iqgap3 Tmod1 Epb41l4b Arpc1b Rhpn2 Iqgap1 Pdlim3 Tpm4 Amotl2 Ppp1r9a Arhgef17 Myo5c Fhod3 Rtkn Myo1d Fmnl2 Anln Limch1 Hip1 Cdc42ep4 Pgm5 Specc1 Dmd Tmsb4x Rhob Tmod3 Sptbn2 Shroom4 Tmsb10 Myh10 Mical2 Lpar1 Shank1 Tgfb2 Ptger4 Rhou Fer Kit Wnt11 Sptb Tgfb3 F2rl1 Emp2…
2.69E-08	127	1040	1.793365642	GO:0051050 positive regulation of transport	http://amigo.geneontology.org/amigo/term/GO:0051050	Stac2 Anxa1 Tcaf2 C2cd5 Stim1 Rab27a Kctd7 Exph5 Calm2 Tcaf1 Sirpa Anxa2 S100a10 Abca13 F2rl1 Ildr1 P2rx7 Klf15 Mif Abca7 Atp8a1 Nlgn2 Mtcl1 Pla2r1 Gpc3 Kmt2a Spag5 Apoe Hfe Kcnq1 Slc38a3 Gata2 Itga2 Cacna1d Rab3d Scn1b Cdk1 Avpr1a Sdc1 Myh10 Nfkbia Rab15 Tgfb3 Ocln Clu Angpt1 Rhoq C3 Jak2 Gsto1 Kcnip2 Pfkfb2 Glul Frmd4a Stk39 Edn3 Sdcbp Plk3 Spp1 Tesc Flna Gas6 Jak3 Scn5a P2ry2 Plcg2 Tmem30b Kcn…
3.83E-08	194	1817	1.567997139	GO:0044281 small molecule metabolic process	http://amigo.geneontology.org/amigo/term/GO:0044281	Alox12 Apoe Car11 Mthfd2 Ampd3 Pdk1 Adssl1 B4galnt2 Aldoc Isyna1 Upp1 Adcy1 Rrm2 Pfkp Acot3 Fdft1 Elovl2 Fbp2 Hacl1 Adcy5 Synj2 Cyp39a1 Impa2 Me2 Asrgl1 Anxa1 Gsto1 Cyp2c23 Scd2 Car5a Prps2 Glul Kynu Slc23a2 Hdc Acss1 Samhd1 Pmvk Hacd4 Cyp4a14 Acot7 Hpd Me3 Chst15 Oat Rrm1 Acsl4 Hpgd Pkm Elovl5 Ip6k2 Pdxk Sgpp2 Pfkm Acsm1 Uroc1 Hk1 Ttc39b Ephx1 Baat Pck2 Cyp2s1 Elovl6 Car8 Gucy2f Npl Liph Ptgs1 E…
5.44E-08	117	943	1.82210178	GO:0007167 enzyme linked receptor protein signaling pathway	http://amigo.geneontology.org/amigo/term/GO:0007167	Cav2 Fer Kit Frk Fyn Fstl3 Igfbp1 Angpt1 Fstl1 Amhr2 Twsg1 Bambi Jak2 Epha4 Ddr2 Grb14 Bmp2 Sdcbp Pik3r3 Pdgfra Tgfa Col4a6 Plat Bmp5 Flcn Leprot Muc20 Sostdc1 Gdf15 Tgfb2 Igfbp2 Vasn Nbl1 Gucy2f Bmpr1b Gucy2g Blnk Erbb4 Erbb2 Brms1l Sinhcaf Tet1 Gipc1 Hexa Sfrp2 Socs5 Egr1 Sorl1 Epn2 Prlr Hfe Ly6g6e Appl2 Efemp1 Tgfb3 Ror2 Fgf12 Rhoq Lox Plce1 Col3a1 Prkcq F3 Tgfbr3 Col1a2 Iqgap1 Mvp Fgfr2 Hpgd …
5.57E-08	146	1267	1.692289673	GO:1901701 cellular response to oxygen-containing compound	http://amigo.geneontology.org/amigo/term/GO:1901701	Cav2 Ly6g6e Ly6f Nr4a1 Anxa1 Jak2 Grb14 Pik3r3 Sesn2 Sesn3 Gnb5 Kank2 Pkm Leprot Sesn1 Ptger4 Pck2 Rragb Scnn1b Fer Col6a1 Abca1 Cxcl16 Sgk1 Ddit4 Vamp2 Nfkbia Rdh12 Rb1 Fbxo32 Ly6e Col3a1 Mrc1 Vcam1 Trp53inp1 Slc2a5 Pdgfra Col1a2 C2cd5 Itpr2 Tead2 Col4a6 Col4a1 Mt1 Tut4 Gramd1c Sirpa Trpm4 Gdf15 Tlr4 Col16a1 Pcsk9 Zfp36 Sorl1 Smyd3 Sphk1 Rdh11 Axin2 Mgst1 Kcnq1 Adamts13 Itga2 Cdc6 Fyn Cdk1 Avpr1…
1.04E-07	174	1604	1.593101138	GO:0006811 ion transport	http://amigo.geneontology.org/amigo/term/GO:0006811	Homer3 Cp Clcnkb Slc4a1 Hfe Kcnq1 Slc38a3 Klhl3 Cacna1d Stac2 Scn1b Slc16a7 Atp2a3 Cacnb1 Slc6a18 Atp12a Fgf12 Slc4a8 Abcc1 Slc38a1 Slc37a1 Anxa1 Sfxn3 Kcnip2 Slc9a4 Slc20a1 Slc6a17 Kcnc4 Tmem165 Slc10a6 Tcaf2 Trpv6 Rhcg Scnn1b Stim1 Slc9a9 Heph Scn5a Slc8b1 Kcnk1 Scn7a Kcnc2 Slc17a2 Calm2 Tcaf1 Slc6a20a Trpv5 Trpm4 Chrnb1 Slc7a1 Hecw2 Kcns3 Slc35g1 Slc16a5 Kcne4 Kcnk3 Trpm3 Ano9 Cacnb2 Kcnc3 Flv…
1.25E-07	162	1470	1.618438284	GO:0007010 cytoskeleton organization	http://amigo.geneontology.org/amigo/term/GO:0007010	Tubb5 Aif1l Scin Nav1 Spire2 Map2 Pls3 Myo1b Ccdc170 Utrn Arfgef3 Epb41l2 Smtn Llgl1 Aurkb Ccdc88c Diaph3 Stmn4 Haus4 Nde1 Enah Krt7 Krt18 Rsph1 Arhgap28 Rhoq Svil Epb41l4a Diaph1 Dpysl3 Anxa1 Incenp Des Csrp1 Gsn Knstrn Tpx2 Iqgap3 Tmod1 Epb41l4b Arpc1b Rhpn2 Iqgap1 Pdlim3 Tpm4 Ccsap Amotl2 Ccdc88a Ppp1r9a Arhgef17 Myo5c Fhod3 Kif4 Rtkn Haus8 Myo1d Fmnl2 Anln Krt80 Limch1 Prc1 Hip1 Map7d2 Ccdc8 …
1.25E-07	168	1541	1.60105078	GO:0044093 positive regulation of molecular function	http://amigo.geneontology.org/amigo/term/GO:0044093	Tpd52l1 Sipa1l2 Apoe Ripk4 Kit Stac2 Tshr Incenp Epha4 Ddr2 Edn3 Il6ra Ppargc1a Pdgfra Tgfa Stim1 Tbc1d9 Dock6 Flcn Kctd7 Parm1 Calm2 Tcaf1 Rap1gap2 Hip1 Rgl3 Tax1bp3 Ppp1r15a Rap1gap Rapgef5 Sgsm1 Clspn Rapgef4 Trim12c Erbb4 Erbb2 Trim6 Rasgef1b Trim34b Lgals9 Cacna1d Jak2 Lrrfip1 Sfrp2 Nox4 Ccdc88a Mif Spon1 Lpar1 Tgfb2 Npnt Adgrf1 Fzd4 Hipk2 Hmgn3 Cav2 Fer Axin2 Alox12 Kmt2a Tiam1 Mmd Prlr Hfe…
1.25E-07	175	1623	1.583499725	GO:0048585 negative regulation of response to stimulus	http://amigo.geneontology.org/amigo/term/GO:0048585	Sema6b Bcl2l1 Pea15a Ly6g6e Nol3 Eya2 Ddit4 Fstl3 Sec14l1 Plau Sema3g Anxa1 C4bp Grb14 Sfrp2 Sesn2 Dkk3 Sesn3 Kank2 Cd59a Rnf43 Trim59 Pik3ip1 Tle2 Leprot Tpbg Lzts2 Sostdc1 Depdc5 Dusp8 Sema7a Sesn1 Fndc4 Mcl1 Dusp10 Vasn Ptger4 Sema3d Nbl1 Pde3a Grk3 Fzd4 Zfp366 Kng2 Apcdd1 Brms1l Plat Sinhcaf Tet1 Wnt11 Pld2 Twsg1 P2rx7 Mif Socs5 Gdf15 Ncoa7 Tax1bp3 Ppp1r15a Shisa3 Hhip Axin2 Epn2 Apoe Homer3 …
1.25E-07	198	1895	1.534455999	GO:0051049 regulation of transport	http://amigo.geneontology.org/amigo/term/GO:0051049	Adora2b Fer Homer3 Hfe Stac2 Rab3d Scn1b Llgl1 Cacnb1 Ston2 Fgf12 Anxa1 Kcnip2 Tcaf2 C2cd5 Stim1 Rab27a Ston1 Kctd7 Exph5 Calm2 Tcaf1 Sirpa Ttc39b Hecw2 Kcne4 Cacnb2 Rhoq Anxa2 S100a10 Abca13 Pls3 Vamp2 F2rl1 Angpt1 Ildr1 Pkdcc P2rx7 Klf15 Mif Abca7 Atp8a1 Mdfic F2r Rapgef4 Nlgn2 Mtcl1 Pla2r1 Gpc3 Pclo Kmt2a Spag5 Apoe Ankrd13d Clcnkb Rab25 Kcnq1 Slc38a3 Pea15a Gata2 Itga2 Cacna1d Cdk1 Avpr1a App…
1.25E-07	94	713	1.936140132	GO:0070848 response to growth factor	http://amigo.geneontology.org/amigo/term/GO:0070848	Fstl3 Fstl1 Amhr2 Twsg1 Bambi Anxa1 Bmp2 Sdcbp Bmp5 Flcn Sostdc1 Gdf15 Tgfb2 Vasn Nbl1 Bmpr1b Sphk1 Tmem100 Brms1l Sinhcaf Tet1 Fer Gata3 Gipc1 Fyn Sfrp2 Gas6 Bag4 Egr1 Zfp36 Erbb4 Epn2 Hfe Appl2 Tgfb3 Csnk1e Cldn1 Fgf12 Nr4a1 Col3a1 Ddr2 Fbn1 Knstrn Ccna2 Vcam1 Lrp8 Pdgfra Tgfbr3 Anxa3 Col1a2 Iqgap1 Nox4 Fgfr2 Hpgd Casp3 Jcad Kcnc2 Wnt4 Fndc4 Prdm16 Thbs1 Rap1gap Pde3a Dmd Ccbe1 Adamts12 Foxo3 J…
1.82E-07	159	1444	1.617068415	GO:0007155 cell adhesion	http://amigo.geneontology.org/amigo/term/GO:0007155	Fer Lgals9 Itga2 Cldn7 Itgb4 Emb Nid2 Plau Emp2 Cldn1 Alcam Dsc2 Anxa1 Itgb8 Itga8 Cytip Col5a1 Pag1 Vcam1 Pdpn Spp1 Gpnmb Tjp1 Plxna3 Cdh11 Plet1 Limch1 Sirpa Spon1 Megf9 Cdh6 Kirrel Itga1 Ccdc141 Dsg2 Cldn4 Tenm4 Cldn8 Nlgn2 Pard3b Dlg2 Plxnb1 Dsp B2m Nectin2 Plxnc1 Pcdhgb1 Nid1 Lama2 Jak2 Bcam Kit Gata3 Cyth3 Angpt1 Ccdc80 Ldb1 Socs5 Npnt S1pr1 Cd24a Vtcn1 Rhob Eda Col6a1 Col18a1 Tiam1 Nfat5 H…
1.99E-07	168	1552	1.589703126	GO:0055085 transmembrane transport	http://amigo.geneontology.org/amigo/term/GO:0055085	Slc4a1 Kcnq1 Slc38a3 Cacna1d Stac2 Scn1b Atp2a3 Abcc3 Cacnb1 Slc6a18 Atp12a Fgf12 Slc4a8 Abcc1 Slc38a1 Slc37a1 Sfxn3 Kcnip2 Slc9a4 Slc20a1 Slc6a17 Kcnc4 Slc2a5 Slc25a33 Tmem165 Tcaf2 Trpv6 C2cd5 Rhcg Scnn1b Stim1 Slc9a9 Scn5a Slc8b1 Abcc4 Ucp2 Kcnk1 Scn7a Ano8 Kcnc2 Calm2 Tcaf1 Slc6a20a Trpv5 Trpm4 Slc44a3 Chrnb1 Slc7a1 Hecw2 Kcns3 Slc35g1 Kcne4 Kcnk3 Trpm3 Ano9 Cacnb2 Slc14a1 Kcnc3 Rhbg Rhoq Atp…
2.05E-07	158	1436	1.615850252	GO:0006629 lipid metabolic process	http://amigo.geneontology.org/amigo/term/GO:0006629	Alox12 Cyp51 Apoe B4galnt1 Cers4 Sgpl1 Mboat2 Akr1c12 Acot3 Fdft1 Elovl2 Hacl1 Naga Synj2 Cyp39a1 Anxa1 Chka Pip5k1b Cyp2c23 Scd2 Hexa Pmvk Hacd4 Angptl3 Pik3r3 Cyp4a14 Acot7 Etnk1 Hsd17b14 Acsl4 Msmo1 Hpgd Elovl5 Ip6k2 Sgpp2 Acsm1 Pik3ip1 Cerk Socs5 Ormdl3 Ttc39b Mboat1 Ephx1 Baat Pck2 Cyp2s1 Abhd4 Elovl6 Liph Plppr4 Ptgs1 St6galnac3 Lipg Akr1c20 Adh7 B4galt6 Pla2g4a Fdps Cyp4f39 Gdpd1 Cyp2d22 S…
2.41E-07	198	1916	1.517637848	GO:0016310 phosphorylation	http://amigo.geneontology.org/amigo/term/GO:0016310	Tpd52l1 Grk5 Rps6ka1 Kit Pdk1 Camk1g Aldoc Dbndd2 Akt3 Cdk1 Sgk1 Tlk2 Rps6ka5 Pfkp Csnk1e Amhr2 Incenp Jak2 Prkar1b Clk1 Epha4 Ddr2 Prkcq Mastl Bmp2 Ccna2 Il6ra Sdcbp Pik3r3 Pdgfra Ccng2 Tgfa Bmp5 Pkm Pfkm Cdkl4 Pik3ip1 Gnptab Pim3 Cerk Hk1 Gdf15 Tgfb2 Dusp10 Grk3 Ikbke Clspn Mob1a Bmpr1b Cadm4 Taok3 Hipk2 Sphk1 Erbb4 Erbb2 Ccnf Pak6 Nrbp2 Aurkb Fer Prkra Gadd45b Fyn Angpt1 Cdkn1a Eif2ak2 Pkdcc L…
2.72E-07	37	180	3.018753714	GO:0007596 blood coagulation	http://amigo.geneontology.org/amigo/term/GO:0007596	Plau Pdpn F2r Kng2 Flna Plat Entpd1 Apoe Adamts13 F2rl1 Pros1 Serping1 Jak2 Tfpi Anxa5 F3 Pdgfra Cd9 Tspan8 Rap2b Thbs1 Pla2g4a Klkb1 Alox12 Slc4a1 Fzd6 Cfh Prkcq Gas6 Comp Rab27a Anxa2 Tlr4 Nbeal2 C3 Il6ra Tmprss6
2.72E-07	90	684	1.932345905	GO:0071363 cellular response to growth factor stimulus	http://amigo.geneontology.org/amigo/term/GO:0071363	Fstl3 Fstl1 Amhr2 Twsg1 Bambi Anxa1 Bmp2 Sdcbp Bmp5 Flcn Sostdc1 Gdf15 Tgfb2 Vasn Nbl1 Bmpr1b Sphk1 Tmem100 Brms1l Sinhcaf Tet1 Gata3 Gipc1 Fyn Sfrp2 Gas6 Bag4 Egr1 Zfp36 Erbb4 Epn2 Hfe Appl2 Tgfb3 Csnk1e Cldn1 Fgf12 Nr4a1 Col3a1 Ddr2 Fbn1 Knstrn Ccna2 Vcam1 Lrp8 Pdgfra Tgfbr3 Col1a2 Iqgap1 Nox4 Fgfr2 Hpgd Casp3 Jcad Wnt4 Prdm16 Thbs1 Rap1gap Pde3a Dmd Ccbe1 Adamts12 Foxo3 Jun Hipk2 Erbb2 Sort1 S…
2.84E-07	185	1765	1.539307843	GO:0042127 regulation of cell population proliferation	http://amigo.geneontology.org/amigo/term/GO:0042127	Cav2 Lgals9 Prlr Epor Btg2 Anxa1 Il6ra Tgfa Nupr1 Kank2 Jcad Tgfb2 S100a13 Jun Junb Erbb2 Jak2 Col18a1 Bcl2l1 Nfkbia Ifitm3 Edn3 Sfrp2 Fosl2 Cd9 Mif Mitf Tax1bp3 Cd24a Fer Axin2 Alox12 Uhrf1 Tiam1 Scin Apoe Grk5 Kit Rab25 Aldh1a2 Gata2 Itga2 Gata3 Cdc6 Cldn7 Akt3 Cdk1 Avpr1a Rrm2 Tgfb3 Clu Osmr Angpt1 Emp2 Cldn1 St6gal1 Nr4a1 Cdkn1a Eif2ak2 Twsg1 Bambi Ltbp3 Epha4 Glul Ptpn14 Atf3 Ddr2 Bmp2 Nfatc…
3.51E-07	99	784	1.854460534	GO:0097435 supramolecular fiber organization	http://amigo.geneontology.org/amigo/term/GO:0097435	Aif1l Scin P3h4 Spire2 Pls3 Myo1b Ccdc88c Diaph3 Stmn4 Nde1 Enah Krt7 Arhgap28 Svil Diaph1 Dpysl3 Lox Ltbp3 Des Csrp1 Col5a1 Gsn Tmod1 Arpc1b Rhpn2 Tpm4 Ccdc88a Ppp1r9a Myo5c Loxl2 Fhod3 Myo1d Krt80 Limch1 Hip1 Cdc42ep4 Pgm5 Tmsb4x Rhob Tmod3 Shroom4 Tmsb10 Col1a2 Pdlim3 Mical2 Lpar1 Shank1 Ptger4 Fer Apoe Wnt11 Nav3 Aebp1 Sptb Tgfb3 F2rl1 Clu Emp2 Col3a1 Tpx2 Plk3 Nox4 Flna Myom2 Sorbs2 Ccsap Cr…
3.84E-07	37	183	2.969265948	GO:0007599 hemostasis	http://amigo.geneontology.org/amigo/term/GO:0007599	Plau Pdpn F2r Kng2 Flna Plat Entpd1 Apoe Adamts13 F2rl1 Pros1 Serping1 Jak2 Tfpi Anxa5 F3 Pdgfra Cd9 Tspan8 Rap2b Thbs1 Pla2g4a Klkb1 Alox12 Slc4a1 Fzd6 Cfh Prkcq Gas6 Comp Rab27a Anxa2 Tlr4 Nbeal2 C3 Il6ra Tmprss6
3.84E-07	37	183	2.969265948	GO:0050817 coagulation	http://amigo.geneontology.org/amigo/term/GO:0050817	Plau Pdpn F2r Kng2 Flna Plat Entpd1 Apoe Adamts13 F2rl1 Pros1 Serping1 Jak2 Tfpi Anxa5 F3 Pdgfra Cd9 Tspan8 Rap2b Thbs1 Pla2g4a Klkb1 Alox12 Slc4a1 Fzd6 Cfh Prkcq Gas6 Comp Rab27a Anxa2 Tlr4 Nbeal2 C3 Il6ra Tmprss6
5.13E-07	172	1625	1.554438503	GO:0006468 protein phosphorylation	http://amigo.geneontology.org/amigo/term/GO:0006468	Tpd52l1 Grk5 Rps6ka1 Kit Pdk1 Camk1g Dbndd2 Akt3 Cdk1 Sgk1 Tlk2 Rps6ka5 Csnk1e Amhr2 Incenp Jak2 Prkar1b Clk1 Prkcq Mastl Bmp2 Ccna2 Il6ra Sdcbp Ccng2 Tgfa Bmp5 Cdkl4 Pim3 Gdf15 Tgfb2 Dusp10 Grk3 Ikbke Clspn Mob1a Bmpr1b Cadm4 Taok3 Hipk2 Ccnf Pak6 Nrbp2 Aurkb Fer Prkra Gadd45b Fyn Angpt1 Cdkn1a Eif2ak2 Pkdcc Epha4 Ddr2 Dclk1 Sfrp2 Pdgfra Gpnmb Nox4 Ccdc88a Mif Ptprh Rap2b Sema7a Ppp1r15a Myo3b C…
5.30E-07	64	430	2.185797786	GO:0007264 small GTPase mediated signal transduction	http://amigo.geneontology.org/amigo/term/GO:0007264	Eps8l1 Ksr1 F2rl1 Arhgef3 Arhgap28 Arhgap19 Pdpn Arhgdib Rap2b Rras Rhou Rgl3 Tax1bp3 Cdc42ep4 Rapgef5 F2r Rapgef4 Cadm4 Arhgdig Rasgef1b Psd3 Col3a1 Lpar1 Sipa1l2 Tiam1 Apoe Rasa4 Abca1 Cyth3 Arfgef3 Rab15 Ccdc88c Rb1 Cdkn1a Rhoq Plce1 Ccna2 Dock7 Rasal1 Col1a2 Rab39b Kank2 Dock6 Flcn Ccdc88a Rtkn Ralgapa2 Rap1gap2 Ctnnal1 Rap1gap Kif14 Cdc42se2 Jun Rhob Bnip2 Rabgef1 Iqgap3 Vav3 Tgfb2 Sdcbp Plc…
6.67E-07	184	1776	1.521504794	GO:0010647 positive regulation of cell communication	http://amigo.geneontology.org/amigo/term/GO:0010647	Cav2 Tpd52l1 Kit F2rl1 Arhgef3 Csnk1e Emp2 Bmp2 Schip1 Il6ra Sdcbp Lurap1 Tgfa Caprin2 Fam53b Atp6ap2 Bmp5 Flcn Eda2r Sema7a Gdf15 Tgfb2 Rragb S100a13 Tifa F2r Gpr137c Gpc3 Trim12c Tnfrsf19 Nectin2 Erbb2 Trim6 Trim34b Nid1 Lama2 Aurkb Incenp Gpnmb Prkra Pea15a Gadd45b Scube1 Ksr1 Gipc1 Angpt1 Ildr1 Jak2 Col3a1 Epha4 Mal Sfrp2 Mif Lpar1 Tlr4 Npnt Pbxip1 Cd24a Sorl1 Eda Sox4 Epn2 Rapsn Apoe Nfat5 P…
6.67E-07	79	584	1.986610413	GO:0006897 endocytosis	http://amigo.geneontology.org/amigo/term/GO:0006897	Epn2 Epn3 Ston2 Csnk1e Synj2 Ehd3 Rhoq Mrc1 Ap3m2 Snx33 Ston1 Neurl1b Scarb1 Hip1 Rhou Nlgn2 Sort1 Pld2 Cd9 Sirpa Pla2r1 Gpc3 Cav2 Tmprss2 Apoe Ankrd13d Hfe Gata2 Itga2 Fcrls Cxcl16 F2rl1 Clu Angpt1 Ildr1 Rin1 Rabgef1 Ly75 Sdcbp Lrp8 Cln3 Rabep2 Tmprss4 Anxa2 Lgals3bp Loxl2 Plcg2 Snx2 Stab2 Colec12 Sh3bp4 Thbs1 Grk3 Pcsk9 Sorl1 Lgals3 Rab31 Gulp1 Calcrl B2m Sphk1 C3 Clcn5 Abca13 Abca1 Appl2 Vamp2…
8.24E-07	184	1782	1.516381882	GO:0023056 positive regulation of signaling	http://amigo.geneontology.org/amigo/term/GO:0023056	Cav2 Tpd52l1 Kit F2rl1 Arhgef3 Csnk1e Emp2 Bmp2 Schip1 Il6ra Sdcbp Lurap1 Tgfa Caprin2 Fam53b Atp6ap2 Bmp5 Flcn Eda2r Sema7a Gdf15 Tgfb2 Rragb S100a13 Tifa F2r Gpr137c Gpc3 Trim12c Tnfrsf19 Nectin2 Erbb2 Trim6 Trim34b Nid1 Lama2 Aurkb Incenp Gpnmb Prkra Pea15a Gadd45b Scube1 Ksr1 Gipc1 Angpt1 Ildr1 Jak2 Col3a1 Epha4 Mal Sfrp2 Mif Lpar1 Tlr4 Npnt Pbxip1 Cd24a Sorl1 Eda Sox4 Epn2 Rapsn Apoe Nfat5 P…
8.92E-07	129	1136	1.667668948	GO:0035295 tube development	http://amigo.geneontology.org/amigo/term/GO:0035295	Luzp1 Col18a1 Gata2 Grhl2 Angpt1 Anxa1 Col24a1 Pdpn Amotl2 Jcad S1pr1 Calcrl Ang Sfrp2 Tgfa Wnt4 Ccbe1 Eda Alox12 Epn2 Hif3a Aldh1a2 Klhl3 Wnt11 Akt3 Sdc1 Tgfb3 Emp2 Nr4a1 Itgb8 Glul Mme F3 Angptl3 Pik3r3 Prom1 Shroom3 Anxa3 Atp6ap2 Col4a1 Sall1 Anxa2 Pkm Vav3 Loxl2 Rras Tgfb2 Thbs1 Ago1 S100a1 Adamts12 Fgfbp1 Jun Rhob Gja5 Lepr Hipk2 Sphk1 Irx2 Epcam Gsdmc2 Apoe Gata3 Wnt9b Fzd6 Enah C3 Epha4 Pr…
1.25E-06	170	1624	1.537309673	GO:1902531 regulation of intracellular signal transduction	http://amigo.geneontology.org/amigo/term/GO:1902531	Cav2 Tpd52l1 Kit Eps8l1 Bcl2l1 Nol3 Ddit4 Sec14l1 F2rl1 Arhgef3 Arhgap28 Arhgap19 Optn Schip1 Lurap1 Sesn2 Sesn3 Flcn Trim59 Eda2r Pik3ip1 Depdc5 Dusp8 Sema7a Sesn1 Akap12 Mcl1 Akap7 Dusp10 Rragb Pde3a S100a13 Tifa F2r Gpr137c Cadm4 Trim12c Tnfrsf19 Taok3 Erbb2 Trim6 Pak6 Trim34b Aurkb Incenp Gpnmb Prkra Nfat5 Gadd45b Ksr1 Angpt1 Col3a1 Epha4 P2rx7 Mif Lpar1 Tlr4 Npnt Cd24a Eda Sipa1l2 Apoe Homer…
1.38E-06	54	345	2.298651476	GO:0072001 renal system development	http://amigo.geneontology.org/amigo/term/GO:0072001	Cyp4a14 Greb1l Wnt11 Wnt9b Angpt1 Wnt4 Aldh1a2 Klhl3 Gata3 Sdc1 Plce1 Itga8 Fbn1 Mme Il6ra Prom1 Col4a1 Hpgd Sall1 Kank2 Pcsk9 Irx2 Epcam Epha4 Bmp2 Mecom Pdgfra Hoxa11 Gpc3 Hs3st3b1 Nid1 Arid5b Sgpl1 Hells Cfh Kif26b Schip1 Spp1 Klf15 Flcn Six4 Lzts2 Frem2 Tgfb2 Npnt Pou3f3 Cntrl Erbb4 Zfp950 Sox4 Anxa4 Egr1 Cd24a Iqgap1
1.74E-06	112	957	1.718717695	GO:0140352 export from cell	http://amigo.geneontology.org/amigo/term/GO:0140352	Adora2b Fer Rab25 Syn2 Kcnq1 Rab3d Llgl1 Atp12a Anxa1 Unc13b Sytl2 Rab27a Exph5 Sytl3 Slc35g1 Kcne4 Sytl5 Anxa2 S100a10 Vamp2 F2rl1 Ildr1 P2rx7 Ctbp2 Calm2 Sv2a Abcb1a F2r Rapgef4 Pclo Slc1a5 Apoe Kit Hfe Gata2 Abca1 Cacna1d Scrn1 Avpr1a Sdc1 Myh10 Rab15 Tgfb3 Exoc3l4 Adcy5 Nr4a1 Abcc1 Jak2 Kcnip2 Pfkfb2 Glul Frmd4a Edn3 Sdcbp Sytl1 Spp1 Anxa3 Slc8b1 Abcc4 Ucp2 Tlr4 Tgfb2 Maob Pck2 Adora1 Nlgn2 K…
1.74E-06	17	49	5.095083488	GO:1900047 negative regulation of hemostasis	http://amigo.geneontology.org/amigo/term/GO:1900047	Plau Kng2 Plat Apoe Pros1 Serping1 Tfpi Pdgfra Cd9 Tspan8 Thbs1 Klkb1 Alox12 Comp Anxa2 Anxa5 Tmprss6
2.05E-06	58	388	2.195304317	GO:0001655 urogenital system development	http://amigo.geneontology.org/amigo/term/GO:0001655	Anxa1 Cyp4a14 Greb1l Wnt11 Wnt9b Angpt1 Wnt4 Aldh1a2 Klhl3 Gata3 Sdc1 Plce1 Itga8 Fbn1 Mme Il6ra Prom1 Col4a1 Hpgd Sall1 Kank2 Hoxa11 Pcsk9 Irx2 Epcam Epha4 Bmp2 Mecom Pdgfra Gpc3 Hs3st3b1 Prlr Nid1 Gata2 Arid5b Sgpl1 Id4 Hells Cfh Kif26b Schip1 Spp1 Klf15 Flcn Six4 Lzts2 Frem2 Tgfb2 Npnt Pou3f3 Cntrl Erbb4 Zfp950 Sox4 Anxa4 Egr1 Cd24a Iqgap1
2.46E-06	161	1534	1.541341883	GO:0007267 cell-cell signaling	http://amigo.geneontology.org/amigo/term/GO:0007267	Adora2b Syn2 Ly6g6e Wnt11 Wnt9b Cacnb1 Fzd6 Csnk1e Ly6f Dtna Anxa1 Sfrp2 Unc13b Caprin2 Dkk3 Fam53b Atp6ap2 Dixdc1 Scn5a Rnf43 Tle2 Tpbg Lzts2 Sostdc1 Wnt4 Chrnb1 Fgfbp1 Gja3 Fzd4 Nlgn2 Dlg2 Shisa7 Gpc3 Gja5 Cacnb2 Apcdd1 Ston2 Lynx1 Flna Axin2 Homer3 Fyn Vamp2 F2rl1 Ly6e Ildr1 Bmp2 Ctbp2 Ppp1r9a Mitf Sv2a Akap12 Akap7 Plcb4 Tax1bp3 Adora1 Pbxip1 Tubb2b F2r Rapgef4 Shisa3 Pclo Sox4 Rapsn Apoe Grk…
2.77E-06	52	334	2.286416472	GO:0001822 kidney development	http://amigo.geneontology.org/amigo/term/GO:0001822	Cyp4a14 Greb1l Wnt11 Wnt9b Angpt1 Wnt4 Aldh1a2 Klhl3 Gata3 Sdc1 Plce1 Itga8 Fbn1 Mme Il6ra Prom1 Hpgd Sall1 Kank2 Pcsk9 Irx2 Epcam Epha4 Bmp2 Pdgfra Hoxa11 Gpc3 Hs3st3b1 Nid1 Arid5b Sgpl1 Hells Cfh Kif26b Schip1 Spp1 Klf15 Flcn Six4 Lzts2 Frem2 Tgfb2 Npnt Pou3f3 Cntrl Erbb4 Zfp950 Sox4 Anxa4 Egr1 Cd24a Iqgap1
2.77E-06	183	1803	1.490574978	GO:0010941 regulation of cell death	http://amigo.geneontology.org/amigo/term/GO:0010941	Tpd52l1 Apoe Bcl2l1 Pea15a Nol3 Eya2 Clu Retreg1 Anxa1 Jak2 Stk17b Casp3 Cryab Pim3 Mcl1 Sphk1 Col18a1 Prkra Eef1a2 Angpt1 Nr4a1 Mal Sfrp2 Trp53inp1 Rassf6 Cln3 Gas6 Mt1 Mif Tbc1d24 Atf5 Tgfb2 Ncoa7 Serpinb9 Cd24a Adnp Rhob Bhlhb9 Axin2 Alox12 Scin Grk5 Ier3 Rps6ka1 Prlr Gata2 Gadd45b Gata3 Wnt11 Cldn7 Hebp2 Cdk1 Peli1 Btg2 Aurkb Top2a Tgfb3 Rb1 St6gal1 Krt18 Abcc1 Atf3 Ddr2 Prkcq Olfm1 Gsn Slc23…
3.28E-06	90	726	1.820557299	GO:1901699 cellular response to nitrogen compound	http://amigo.geneontology.org/amigo/term/GO:1901699	Cav2 Ly6g6e Ly6f Nr4a1 Jak2 Grb14 Pik3r3 Sesn2 Sesn3 Gnb5 Pkm Leprot Sesn1 Pck2 Rragb Scnn1b Fer Col6a1 Bcl2l1 Vamp2 Rb1 Ly6e Col3a1 Pdgfra Col1a2 C2cd5 Itpr2 Col4a6 Col4a1 Trpm4 Gdf15 Col16a1 Pcsk9 Sorl1 Jun Kcnq1 Cdc6 Fyn Igfbp1 Cacnb1 Adcy6 Rhoq Diaph1 Ddr2 Prkcq Ifih1 Fbn1 Ccna2 Vcam1 Rragd Slc25a33 Klf15 Scnn1a Nox4 Flna Plat Casp3 Bace1 Ucp2 Kcnc2 Colec12 Sh3bp4 Tlr4 Cpeb2 Ddx58 Abcb1a Pklr…
3.29E-06	83	651	1.872386785	GO:0032787 monocarboxylic acid metabolic process	http://amigo.geneontology.org/amigo/term/GO:0032787	Alox12 Aldoc Pfkp Acot3 Elovl2 Hacl1 Cyp39a1 Me2 Anxa1 Cyp2c23 Scd2 Kynu Hacd4 Cyp4a14 Acot7 Me3 Acsl4 Hpgd Pkm Elovl5 Pfkm Acsm1 Hk1 Ephx1 Baat Pck2 Cyp2s1 Elovl6 Liph Ptgs1 Lipg Akr1c20 Adh7 Cyp2d22 Acnat1 Acsf2 Cpt1b Cyp4v3 Ugt1a1 Ugt1a2 Aldh1a2 Aldh1a3 Rdh16 Slc22a13 Kit Sgpl1 Avpr1a C3 Stard4 Pfkfb2 Acss1 Slc27a3 Angptl3 P2rx7 Pon3 Nupr1 Flcn Mgll Mif Uroc1 Pklr Acacb Akr1b7 Pla2g4a Sesn2 Ma…
3.61E-06	132	1202	1.612753254	GO:0006812 cation transport	http://amigo.geneontology.org/amigo/term/GO:0006812	Homer3 Cp Hfe Kcnq1 Klhl3 Cacna1d Stac2 Scn1b Atp2a3 Cacnb1 Slc6a18 Atp12a Fgf12 Sfxn3 Kcnip2 Slc9a4 Slc6a17 Kcnc4 Tmem165 Trpv6 Rhcg Scnn1b Stim1 Slc9a9 Heph Scn5a Slc8b1 Kcnk1 Scn7a Kcnc2 Calm2 Slc6a20a Trpv5 Trpm4 Slc7a1 Hecw2 Kcns3 Slc35g1 Kcne4 Kcnk3 Trpm3 Cacnb2 Kcnc3 Flvcr1 Rhbg Atp6v1g3 Flna Myo1b Lcn2 Pon3 Itpr2 Itpr3 Mmgt2 Slc1a5 Atp6v1b1 Slc38a3 Mcoln2 Nol3 Anxa6 Atp6v1c2 Sec14l1 Slc4a…
3.61E-06	106	905	1.720108134	GO:0035239 tube morphogenesis	http://amigo.geneontology.org/amigo/term/GO:0035239	Luzp1 Col18a1 Gata2 Angpt1 Anxa1 Col24a1 Amotl2 Jcad S1pr1 Calcrl Ang Sfrp2 Tgfa Wnt4 Ccbe1 Eda Alox12 Epn2 Hif3a Klhl3 Wnt11 Akt3 Emp2 Nr4a1 Itgb8 Glul F3 Angptl3 Pik3r3 Shroom3 Anxa3 Col4a1 Anxa2 Pkm Vav3 Loxl2 Rras Tgfb2 Thbs1 Ago1 S100a1 Adamts12 Fgfbp1 Jun Rhob Gja5 Lepr Hipk2 Sphk1 Irx2 Apoe Gata3 Wnt9b Fzd6 Enah Epha4 Prrx1 Bmp2 Mecom Pdgfra Tead2 St14 Bmp5 Hoxa11 Gpc3 Adgrf5 Hs3st3b1 Sgpl…
3.88E-06	187	1863	1.474100913	GO:0042592 homeostatic process	http://amigo.geneontology.org/amigo/term/GO:0042592	Cav2 Cp Slc4a1 Klhl3 Cacna1d Tmprss6 Anxa6 Stc2 Atp2a3 F2rl1 Atp12a Slc4a8 Cyp39a1 Anxa1 Jak2 Slc9a4 Edn3 Ptgfr Atp6v0d2 Angptl3 Tmem165 Spp1 Trpv6 Tjp1 Rhcg Cln3 Stim1 Slc9a9 Heph Casp3 Mt1 Slc8b1 Calm2 Trpv5 Hk1 Ormdl3 Ttc39b Atp6v0a4 Lpar1 Ptger4 Pck2 Abhd4 Slc35g1 F2r Kng2 Slc31a2 Flvcr1 Rhbg Flna Apoe Kcnq1 Gata2 Gata3 Ildr1 Vcam1 P2rx7 Klf15 Scnn1b Comp Mif Scn7a Sv2a Tgfb2 Ncapg2 Serpinb1a…
4.30E-06	128	1160	1.620505255	GO:0072359 circulatory system development	http://amigo.geneontology.org/amigo/term/GO:0072359	Col18a1 Gata2 Angpt1 Anxa1 Lgals12 Ptpn14 Col24a1 Pdlim3 Amotl2 Jcad Fhod3 Kdm6a Adgrg6 S1pr1 Fzd4 Calcrl Ang Pi16 Sfrp2 Tgfa Ccbe1 Epn2 Hif3a Kit Akt3 Cdk1 Emp2 Nr4a1 Itgb8 Col3a1 Rgs2 Glul Fbn1 Bmp2 Nfatc2 Il6ra Vcam1 F3 Angptl3 Pik3r3 Tgfbr3 Anxa3 Col1a2 Col4a1 Sall1 Anxa2 Pkm Vav3 Loxl2 Wnt4 Rras Tgfb2 Thbs1 Sh3pxd2b Ago1 Dzip1 Rbm20 S100a1 Dsg2 Fgfbp1 Jun Rhob Gja5 Lepr Hipk2 Sphk1 Ttn Axin2…
4.33E-06	84	667	1.849489694	GO:0010942 positive regulation of cell death	http://amigo.geneontology.org/amigo/term/GO:0010942	Tpd52l1 Anxa1 Stk17b Casp3 Col18a1 Prkra Pea15a Eef1a2 Clu Nr4a1 Mal Trp53inp1 Rassf6 Tgfb2 Cd24a Rhob Axin2 Alox12 Scin Gadd45b Hebp2 Top2a Tgfb3 Jak2 Atf3 Ddr2 Olfm1 Gsn Bmp2 Sfrp2 Nox4 Nupr1 Hpgd Bace1 Ip6k2 Ucp2 Apbb1 Acer2 Egr1 Akap12 Mcl1 Lpar1 Thbs1 Itga1 Adora1 Map3k9 Pcsk9 Ifit2 Foxo3 Jun Pla2r1 Sox4 Aldh1a3 Fyn Ctsc Tlr4 Bmpr1b Rapsn Aldh1a2 Wnt11 Cdkn1a Itm2c P2rx7 Flcn Apoe Bcl2l1 Plc…
4.55E-06	182	1807	1.479148232	GO:0022008 neurogenesis	http://amigo.geneontology.org/amigo/term/GO:0022008	Sema6b Irx2 Nsmf Nav1 Map2 Wnt11 Wnt9b Lama2 Sgk1 Emb Sema3g Stmn4 Rb1 Enah Gcm1 Anxa1 Epha4 Dclk1 Casz1 Bhlhe41 Acsl4 Plxna3 Casp3 Ppp1r9a Zc4h2 Wnt4 Sema7a Lpar1 Adgrg6 Sema3d Hecw2 Ccdc141 Plppr4 Dmd Tubb2b Nyap1 Gprin3 Tenm4 Islr2 Plxnb1 Fry Tubb2a Taok3 Erbb2 Plxnc1 Gprc5b Diaph1 Prrx1 Olfm1 Bmp2 Edn3 Sfrp2 Klf15 Anxa2 Ccdc88a Nfe2l1 Rap1gap2 Tgfb2 Prdm16 Nbl1 Adgrf1 S100a10 Pcsk9 Cd24a Dlg2…
4.86E-06	56	380	2.164227413	GO:0050878 regulation of body fluid levels	http://amigo.geneontology.org/amigo/term/GO:0050878	Plau Pdpn F2r Kng2 Flna Plat Scnn1b Entpd1 Apoe Adamts13 F2rl1 Emp2 Cldn1 Pros1 Serping1 Jak2 Tfpi Anxa5 F3 Pdgfra Scnn1a Cd9 Gas6 P2ry2 Tspan8 Rap2b Thbs1 Abcb1a Aqp6 Pla2g4a Gja5 Erbb4 Klkb1 Prlr Adora1 Alox12 Atp6v1b1 Slc4a1 Grhl1 Fzd6 Cfh Prkcq Stk39 Sytl2 Comp Rab27a Anxa2 Oas2 Trpv5 Tlr4 Nbeal2 C3 Il6ra Ptger4 Cldn4 Tmprss6
5.19E-06	161	1556	1.519549132	GO:0009967 positive regulation of signal transduction	http://amigo.geneontology.org/amigo/term/GO:0009967	Cav2 Tpd52l1 Kit F2rl1 Arhgef3 Csnk1e Emp2 Bmp2 Schip1 Il6ra Sdcbp Lurap1 Tgfa Caprin2 Fam53b Atp6ap2 Bmp5 Flcn Eda2r Sema7a Gdf15 Tgfb2 Rragb S100a13 Tifa F2r Gpr137c Gpc3 Trim12c Tnfrsf19 Nectin2 Erbb2 Trim6 Trim34b Nid1 Lama2 Aurkb Incenp Gpnmb Prkra Pea15a Gadd45b Scube1 Ksr1 Gipc1 Angpt1 Jak2 Col3a1 Epha4 Mal Sfrp2 Mif Lpar1 Tlr4 Npnt Pbxip1 Cd24a Sorl1 Eda Sox4 Epn2 Apoe Nfat5 Prlr Hfe Lrrk…
5.20E-06	108	936	1.694518717	GO:0032880 regulation of protein localization	http://amigo.geneontology.org/amigo/term/GO:0032880	Stac2 Llgl1 Tcaf2 C2cd5 Exph5 Tcaf1 Tax1bp3 Spidr Gpc3 Trim12c Trim6 Trim34b Fyn F2rl1 Angpt1 Rhoq Pkdcc Dclk1 P2rx7 Trim29 Tmem98 Tgfb2 Mdfic F2r Mtcl1 Arhgdig Apoe Mmd Hfe Bcl2l1 Cdk1 Epb41l2 Myh10 Tgfb3 Rb1 Csnk1e Adcy5 Ndc80 Jak2 Pfkfb2 Glul Ptpn14 Frmd4a Gsn Plk3 Sesn2 Iqgap1 Flna Gas6 Flcn Snx33 Ccdc88a Slc8b1 Ucp2 Tmem30b Leprot Misp Bag4 Ormdl3 Tlr4 Pck2 Sorl1 Lgals3 Nlgn2 Erbb2 Hmgn3 Sor…
5.60E-06	167	1631	1.503699217	GO:0043067 regulation of programmed cell death	http://amigo.geneontology.org/amigo/term/GO:0043067	Tpd52l1 Apoe Bcl2l1 Pea15a Nol3 Eya2 Clu Retreg1 Anxa1 Jak2 Stk17b Casp3 Cryab Pim3 Mcl1 Sphk1 Col18a1 Prkra Eef1a2 Angpt1 Nr4a1 Mal Sfrp2 Trp53inp1 Rassf6 Cln3 Gas6 Mt1 Mif Atf5 Tgfb2 Serpinb9 Cd24a Adnp Rhob Bhlhb9 Alox12 Scin Grk5 Ier3 Rps6ka1 Prlr Gata2 Gadd45b Gata3 Wnt11 Cldn7 Cdk1 Peli1 Btg2 Aurkb Top2a Tgfb3 Rb1 St6gal1 Krt18 Atf3 Ddr2 Prkcq Olfm1 Gsn Bmp2 Mecom Plk3 Tgfa Nox4 Nupr1 Flna …
6.07E-06	62	443	2.055353026	GO:0001667 ameboidal-type cell migration	http://amigo.geneontology.org/amigo/term/GO:0001667	Sema6b Plcg1 Anxa6 Sema3g Anxa1 Lgals12 Amotl2 Plcg2 Sema7a Sema3d Col18a1 Fstl1 Alox12 Apoe Rab25 Gata2 Itga2 Gata3 Akt3 Angpt1 Emp2 Nr4a1 Glul Epb41l4b Pik3r3 Anxa3 Arhgdib Cln3 Kank2 Jcad Loxl2 Dpp4 Anln Rras Akap12 Tgfb2 Thbs1 Fgfbp1 Rhob Wnt11 Iqgap1 Fer Kit Gipc1 Arid5b Sgpl1 Appl2 Itgb4 Ddr2 Edn3 Schip1 Tpbg Bag4 Scarb1 Dusp10 Ccbe1 Jun Erbb4 Adora2b Lcn2 Ptn Gpc3
6.32E-06	136	1264	1.580120829	GO:0060429 epithelium development	http://amigo.geneontology.org/amigo/term/GO:0060429	Luzp1 Col18a1 Gata3 Grhl2 Krt7 Anxa1 Col24a1 Tjp1 Casp3 St14 Plet1 Krt80 Pck2 Axin2 Wnt9b Fzd6 Bmp2 Sfrp2 Wnt4 Dusp10 Fer Alox12 Tubb5 Elf3 Ripk4 Ehf Aldh1a2 Klhl3 Itga2 Wnt11 Aldoc Cdk1 Sdc1 Ccdc88c Marveld2 F2rl1 Cldn1 Col5a1 Prom1 Shroom3 Anxa4 Atp6ap2 Flna Col4a1 Sall1 Bmp5 Kank2 Exph5 Tgfb2 Myo9a Abcb1a Zfp36 S1pr1 Adamts12 Trim16 Lgals3 Cnn3 Rhob Dsp Gja5 Apcdd1 Irx2 Scx Epcam Ttn Gsdmc2 Pr…
6.44E-06	16	48	4.895276292	GO:0030195 negative regulation of blood coagulation	http://amigo.geneontology.org/amigo/term/GO:0030195	Plau Kng2 Plat Apoe Pros1 Serping1 Tfpi Pdgfra Cd9 Tspan8 Thbs1 Klkb1 Alox12 Anxa2 Anxa5 Tmprss6
7.36E-06	106	921	1.690225691	GO:0009725 response to hormone	http://amigo.geneontology.org/amigo/term/GO:0009725	Cav2 Tshr Nr4a1 Anxa1 Jak2 Grb14 Pik3r3 Pgr Kank2 Pkm Leprot Ptger4 Pck2 Zfp366 Lepr Scnn1b Fer Kit Nsmf Sgk1 Ddit4 Vamp2 Rb1 Fbxo32 Klf15 C2cd5 Egr1 Gdf15 Pcsk9 Sorl1 Smyd3 Axin2 Prlr Itga2 Gata3 Cdc6 Avpr1a Stc2 Btg2 Igfbp1 Sdc1 Tgfb3 Esrrb Cldn1 Adcy6 Rhoq Lox Ddr2 Prkcq Tfpi Fbn1 Ccna2 Mme Ptgfr Angptl3 Padi2 Slc25a33 Tgfbr3 Anxa3 Arpc1b Iqgap1 Sult1a1 Plat Casp3 Ucp2 Hoxa11 Ephx1 Tgfb2 Igfbp…
7.94E-06	104	900	1.697029115	GO:0032940 secretion by cell	http://amigo.geneontology.org/amigo/term/GO:0032940	Adora2b Fer Rab25 Syn2 Rab3d Llgl1 Anxa1 Unc13b Sytl2 Rab27a Exph5 Sytl3 Sytl5 Anxa2 S100a10 Vamp2 F2rl1 Ildr1 P2rx7 Ctbp2 Sv2a F2r Rapgef4 Pclo Slc1a5 Apoe Kit Hfe Gata2 Abca1 Cacna1d Scrn1 Avpr1a Sdc1 Myh10 Rab15 Tgfb3 Exoc3l4 Adcy5 Nr4a1 Jak2 Pfkfb2 Glul Frmd4a Edn3 Sdcbp Sytl1 Spp1 Anxa3 Slc8b1 Abcc4 Ucp2 Tlr4 Tgfb2 Maob Pck2 Adora1 Nlgn2 Rab31 Cacnb2 Hmgn3 Lgals9 Cyp51 Kcnq1 Gata3 Gipc1 Adcy…
1.05E-05	48	312	2.259358289	GO:0006936 muscle contraction	http://amigo.geneontology.org/amigo/term/GO:0006936	Kcnq1 Stac2 Anxa6 Scn1b Edn3 Tmod1 Myom2 Tpm4 Rcsd1 Kcne4 Tmod3 Ankrd39 Cacnb1 Flna Kit Itga2 Cacna1d Bdkrb2 Nr4a1 Dsc2 Scn5a Scn7a Calm2 Trpm4 Chrnb1 Adora1 Dsg2 Dsp Myh1 Gja5 Cacnb2 Calcrl Sphk1 Adora2b Smtn Ehd3 Rgs2 Gsn Scnn1b Comp Apbb1 Ormdl3 Npnt Dmd Ttn Ptger4 Ptgs1 F2r
1.05E-05	36	202	2.617276434	GO:0031032 actomyosin structure organization	http://amigo.geneontology.org/amigo/term/GO:0031032	Epb41l2 Arhgap28 Epb41l4a Csrp1 Tmod1 Epb41l4b Rhpn2 Fhod3 Rtkn Anln Limch1 Pgm5 Tmod3 Lpar1 Ptger4 Wnt11 Myh10 Tgfb3 Racgap1 Nox4 Myom2 Ccdc88a S100a10 S1pr1 Cnn3 Pdgfra Wnt4 Tjp1 Six4 Bag4 Sh3pxd2b Ttn Prkcq Lurap1 Kank2 Ppp1r9a
1.07E-05	117	1055	1.628665383	GO:0008284 positive regulation of cell population proliferation	http://amigo.geneontology.org/amigo/term/GO:0008284	Prlr Epor Anxa1 Il6ra Tgfa Jcad S100a13 Erbb2 Jak2 Col18a1 Bcl2l1 Edn3 Sfrp2 Fosl2 Mif Cd24a Jun Fer Alox12 Tiam1 Grk5 Kit Rab25 Gata2 Itga2 Cdc6 Cldn7 Akt3 Cdk1 Avpr1a Rrm2 Tgfb3 Osmr Emp2 Cldn1 St6gal1 Nr4a1 Cdkn1a Bambi Ltbp3 Epha4 Glul Atf3 Ddr2 Bmp2 Nfatc2 Ccna2 Vcam1 Ptgfr F3 Sdcbp Slc25a33 Pdgfra Ptn Fgfr2 Gas6 Hpgd Jak3 Bmp5 Vav3 Dpp4 Acer2 Trpm4 Prc1 Tgfb2 Igfbp2 Thbs1 Slc7a1 Kif14 S1pr1…
1.13E-05	16	50	4.699465241	GO:0050819 negative regulation of coagulation	http://amigo.geneontology.org/amigo/term/GO:0050819	Plau Kng2 Plat Apoe Pros1 Serping1 Tfpi Anxa5 Pdgfra Cd9 Tspan8 Thbs1 Klkb1 Alox12 Anxa2 Tmprss6
1.19E-05	124	1139	1.598808412	GO:0001932 regulation of protein phosphorylation	http://amigo.geneontology.org/amigo/term/GO:0001932	Tpd52l1 Kit Dbndd2 Incenp Prkar1b Bmp2 Ccna2 Il6ra Sdcbp Ccng2 Tgfa Bmp5 Gdf15 Tgfb2 Dusp10 Clspn Mob1a Cadm4 Ccnf Aurkb Gadd45b Angpt1 Cdkn1a Jak2 Epha4 Sfrp2 Gpnmb Nox4 Ccdc88a Mif Ptprh Rap2b Sema7a Ppp1r15a Cd24a Axin2 Lgals9 Apoe Mmd Prlr Hfe Gprc5b Wnt11 Cdc6 Pkib Rps6ka5 Ror2 Ocln Clu Rb1 Emp2 Twsg1 C3 Plce1 Ddr2 Tpx2 Edn3 Cks1b Dock7 Pik3r3 Sesn2 Iqgap1 Mvp Gas6 Flcn Parp14 Socs5 Egr1 Thb…
1.34E-05	104	911	1.676538094	GO:0030001 metal ion transport	http://amigo.geneontology.org/amigo/term/GO:0030001	Homer3 Cp Hfe Kcnq1 Klhl3 Cacna1d Stac2 Scn1b Atp2a3 Cacnb1 Slc6a18 Atp12a Fgf12 Kcnip2 Slc9a4 Slc6a17 Kcnc4 Tmem165 Trpv6 Scnn1b Stim1 Slc9a9 Heph Scn5a Slc8b1 Kcnk1 Scn7a Kcnc2 Calm2 Slc6a20a Trpv5 Trpm4 Hecw2 Kcns3 Slc35g1 Kcne4 Kcnk3 Cacnb2 Kcnc3 Flvcr1 Flna Myo1b Lcn2 Pon3 Itpr2 Itpr3 Mmgt2 Slc38a3 Mcoln2 Nol3 Anxa6 Slc4a8 Slc38a1 Diaph1 Gsto1 Maged2 Stk39 Slc12a1 Slc23a2 Slc20a1 Anxa5 Gem S…
1.38E-05	19	70	3.986153552	GO:1900046 regulation of hemostasis	http://amigo.geneontology.org/amigo/term/GO:1900046	Plau F2r Kng2 Plat Apoe F2rl1 Pros1 Serping1 Tfpi Pdgfra Cd9 Tspan8 Thbs1 Klkb1 Alox12 Comp Anxa2 Anxa5 Tmprss6
1.49E-05	164	1623	1.483965456	GO:0051240 positive regulation of multicellular organismal process	http://amigo.geneontology.org/amigo/term/GO:0051240	Gata2 Dhx58 Avpr1a Anxa1 Il18r1 Ifih1 Pdpn Lurap1 Plxna3 Vstm5 Sema7a Ddx58 F2r Islr2 Plxnb1 Plxnc1 Brms1l Cacnb1 Plau Jak2 Plat Sinhcaf Tet1 Gata3 Esrrb F2rl1 Setd4 Bmp2 Sfrp2 Mif Tpbg Wnt4 Hk1 Socs5 Tlr4 Ptger4 Ccbe1 Foxo3 Bhlhb9 Axin2 Alox12 Apoe Kit Kcnq1 Itga2 Cdk1 Tgfb3 Ror2 Clu Bmp1 C3 Bambi Itgb8 Irf7 Prkar1b Il1r1 Epha4 Edn3 Mme Il6ra F3 Sdcbp Angptl3 Tesc P2rx7 Anxa3 Ptn Atp6ap2 Gas6 Di…
1.72E-05	144	1385	1.526902064	GO:0023057 negative regulation of signaling	http://amigo.geneontology.org/amigo/term/GO:0023057	Bcl2l1 Pea15a Ly6g6e Nol3 Eya2 Ddit4 Fstl3 Sec14l1 Grb14 Sfrp2 Sesn2 Dkk3 Sesn3 Kank2 Rnf43 Trim59 Pik3ip1 Tle2 Leprot Tpbg Lzts2 Sostdc1 Depdc5 Dusp8 Sesn1 Mcl1 Dusp10 Vasn Nbl1 Pde3a Grk3 Fzd4 Zfp366 Apcdd1 Brms1l Sinhcaf Tet1 Wnt11 Pld2 Twsg1 P2rx7 Mif Gdf15 Tax1bp3 Shisa3 Hhip Axin2 Epn2 Apoe Homer3 Rasa4 Gata2 Dhx58 Avpr1a Per1 Ccdc88c Tgfb3 F2rl1 Kctd6 Clu Rb1 Fzd6 Psca Rgs11 Bambi Epha4 Rg…
1.76E-05	73	574	1.867709944	GO:0044283 small molecule biosynthetic process	http://amigo.geneontology.org/amigo/term/GO:0044283	Alox12 Isyna1 Fdft1 Elovl2 Fbp2 Cyp39a1 Anxa1 Scd2 Glul Pmvk Hacd4 Cyp4a14 Acot7 Chst15 Elovl5 Ip6k2 Pdxk Acsm1 Pck2 Elovl6 Liph Ptgs1 Lipg Sphk1 Aldh1a2 Aldh1a3 Aldoc Atf3 Ppargc1a Plcg2 Rdh16 Bhmt Cyp51 Apoe Avpr1a Stard4 Impa2 Aldh18a1 Mgst3 Kynu Bmp2 Acss1 Fam3c Cyp3a13 Dkk3 Oat Msmo1 Bmp5 Mgll Mif Wnt4 Acer2 Ephx1 Baat Pklr Acacb Phgdh Pla2g4a Fdps Malrd1 Sesn2 Spp1 Cln3 Egr1 Lepr Plcg1 Gsto…
1.99E-05	147	1425	1.514959189	GO:0019220 regulation of phosphate metabolic process	http://amigo.geneontology.org/amigo/term/GO:0019220	Tpd52l1 Kit Dbndd2 Incenp Prkar1b Epha4 Ddr2 Bmp2 Ccna2 Il6ra Sdcbp Pik3r3 Pdgfra Ccng2 Tgfa Bmp5 Pik3ip1 Gdf15 Tgfb2 Dusp10 Ppp1r15a Clspn Mob1a Cadm4 Erbb4 Erbb2 Ccnf Aurkb Gadd45b Angpt1 Cdkn1a Jak2 Ldb1 Sfrp2 Gpnmb Nox4 Ccdc88a Mif Ptprh Rap2b Bag4 Sema7a Npnt Cd24a Axin2 Lgals9 Apoe Mmd Prlr Hfe Gprc5b Itga2 Wnt11 Eef1a2 Cdc6 Pkib Rps6ka5 Ror2 Ocln Clu Rb1 Emp2 Guca2a Twsg1 C3 Plce1 Pfkfb2 M…
2.05E-05	147	1426	1.513896806	GO:0051174 regulation of phosphorus metabolic process	http://amigo.geneontology.org/amigo/term/GO:0051174	Tpd52l1 Kit Dbndd2 Incenp Prkar1b Epha4 Ddr2 Bmp2 Ccna2 Il6ra Sdcbp Pik3r3 Pdgfra Ccng2 Tgfa Bmp5 Pik3ip1 Gdf15 Tgfb2 Dusp10 Ppp1r15a Clspn Mob1a Cadm4 Erbb4 Erbb2 Ccnf Aurkb Gadd45b Angpt1 Cdkn1a Jak2 Ldb1 Sfrp2 Gpnmb Nox4 Ccdc88a Mif Ptprh Rap2b Bag4 Sema7a Npnt Cd24a Axin2 Lgals9 Apoe Mmd Prlr Hfe Gprc5b Itga2 Wnt11 Eef1a2 Cdc6 Pkib Rps6ka5 Ror2 Ocln Clu Rb1 Emp2 Guca2a Twsg1 C3 Plce1 Pfkfb2 M…
2.25E-05	89	753	1.735775259	GO:0034330 cell junction organization	http://amigo.geneontology.org/amigo/term/GO:0034330	Epha4 Cttnbp2 Cldn7 Cacnb1 Marveld2 Ocln Cldn1 Unc13b Tjp1 Cdh11 Vstm5 Tanc1 Ppfibp2 Limch1 Cdh6 Cldn4 Cldn8 Nlgn2 Cacnb2 Pclo Tubb5 Apoe Myh10 Ldb1 Arhgef9 Cd9 Flna Tpbg Apbb1 Shank1 Shisa7 Erbb4 Sptbn2 Tuba1a Bhlhb9 Fer Rapsn Itga2 Pls3 Itgb4 Tgfb3 F2rl1 Grhl2 Lamc1 Sdcbp Iqgap1 Ctbp2 L1cam Zdhhc15 Tgfb2 Myo9a Col16a1 Chrnb1 Kirrel S100a10 Dsg2 F2r Frmpd4 Adnp Dlg2 Gja5 Fyn Pcdhgc4 Sorbs2 Six4 …
2.28E-05	69	536	1.890526479	GO:0001501 skeletal system development	http://amigo.geneontology.org/amigo/term/GO:0001501	Anxa6 Hoxb9 Pdgfra Hapln3 Bglap3 Hoxd4 Flna Rb1 Fbn1 Bmp2 Wnt11 Pls3 Efemp1 Tgfb3 Bmp1 Pkdcc Itgb8 Col3a1 Hoxd8 Col1a2 Mgp Fgfr2 Bmp5 Anxa2 Etl4 Sh3pxd2b Adamts12 Bmpr1b Scx Lrrk1 Hexa Prrx1 Comp Six4 Hoxa11 Tgfb2 Axin2 Prkra Kit Wnt9b Arid5b Sgpl1 Mboat2 Grhl2 Twsg1 Lox Ltbp3 Ddr2 Schip1 Sfrp2 Ctsk P2rx7 Trim45 Loxl2 Wdr19 Snx10 Matn1 Pbxip1 Dmrt2 Plxnb1 Nbeal2 Gja5 Lepr Hhip Flvcr1 Zfp950 Sox4 …
2.28E-05	143	1381	1.520690463	GO:0010648 negative regulation of cell communication	http://amigo.geneontology.org/amigo/term/GO:0010648	Bcl2l1 Pea15a Ly6g6e Nol3 Eya2 Ddit4 Fstl3 Sec14l1 Grb14 Sfrp2 Sesn2 Dkk3 Sesn3 Kank2 Rnf43 Trim59 Pik3ip1 Tle2 Leprot Tpbg Lzts2 Sostdc1 Depdc5 Dusp8 Sesn1 Mcl1 Dusp10 Vasn Nbl1 Pde3a Grk3 Fzd4 Zfp366 Apcdd1 Brms1l Sinhcaf Tet1 Wnt11 Pld2 Twsg1 P2rx7 Mif Gdf15 Tax1bp3 Shisa3 Hhip Axin2 Epn2 Apoe Homer3 Rasa4 Gata2 Dhx58 Avpr1a Per1 Ccdc88c Tgfb3 F2rl1 Kctd6 Clu Rb1 Fzd6 Psca Rgs11 Bambi Epha4 Rg…
2.53E-05	116	1064	1.601086607	GO:0046903 secretion	http://amigo.geneontology.org/amigo/term/GO:0046903	Adora2b Fer Rab25 Syn2 Rab3d Llgl1 Anxa1 Unc13b Sytl2 Rab27a Exph5 Sytl3 Sytl5 Anxa2 S100a10 Vamp2 F2rl1 Ildr1 P2rx7 Scnn1b Ctbp2 Mif Sv2a F2r Rapgef4 Pla2r1 Pla2g4a Pclo Slc1a5 Apoe Kit Hfe Gata2 Abca1 Cacna1d Scrn1 Avpr1a Sdc1 Myh10 Rab15 Bdkrb2 Tgfb3 Exoc3l4 Adcy5 Nr4a1 Jak2 Pfkfb2 Glul Frmd4a Edn3 Sdcbp Sytl1 Spp1 Anxa3 Slc8b1 Abcc4 P2ry2 Ucp2 Tlr4 Tgfb2 Maob Abcb1a Pck2 Adora1 Nlgn2 Rab31 Ca…
3.01E-05	123	1150	1.570745176	GO:0051130 positive regulation of cellular component organization	http://amigo.geneontology.org/amigo/term/GO:0051130	Eps8l1 Anxa1 Pdpn Tgfa Atf7ip C2cd5 Plxna3 Vstm5 Limch1 Sema7a Cdc42ep4 Islr2 Plxnb1 Plxnc1 Smc2 Anxa2 S100a10 Ncapg2 Ahnak Gprc5b F2rl1 Tpbg Atp8a1 Lpar1 Tlr4 Tgfb2 Cd24a Gpc3 Bhlhb9 Fer Spag5 Scin Apoe Kit Hfe Gata2 Itga2 Ncapg Wnt11 Pkib Nav3 Sdc1 Aurkb Tgfb3 Clu Rb1 Angpt1 Cldn1 Rhoq Dpysl3 Plce1 Epha4 Rgs2 Prkcq Gsn Edn3 Serpini1 Sdcbp Stil Ppargc1a P2rx7 Rad51ap1 Iqgap1 Nox4 Dixdc1 Bmp5 Ccd…
3.32E-05	106	954	1.631758764	GO:0032101 regulation of response to external stimulus	http://amigo.geneontology.org/amigo/term/GO:0032101	Sema6b Sec14l1 Plau Sema3g Anxa1 Il1r1 Samhd1 Kank2 Sema7a Fndc4 Ptger4 Sema3d S100a14 F2r Kng2 Nectin2 Il1rl2 Plat F2rl1 Setd4 Stk39 Ctsc Tut4 Nbl1 Serpinb1a Apoe Itga2 Gata3 Dhx58 Nfkbia St6gal1 Pros1 Serping1 Pla2g7 Jak2 Epha4 Optn Tfpi Edn3 Padi2 Pdgfra Usp18 Cd9 Gas6 Bace1 Mif Tspan8 Plcg2 Parp14 Dpp4 Ddx60 Lpar1 Tlr4 Thbs1 Ddx58 Adora1 Trim56 S1pr1 Tubb2b Adamts12 Calcrl Mospd2 Tspan6 Trim6…
3.47E-05	121	1130	1.572553358	GO:0043085 positive regulation of catalytic activity	http://amigo.geneontology.org/amigo/term/GO:0043085	Tpd52l1 Sipa1l2 Apoe Kit Tshr Incenp Epha4 Ddr2 Edn3 Il6ra Pdgfra Tgfa Tbc1d9 Dock6 Flcn Parm1 Rap1gap2 Hip1 Rgl3 Tax1bp3 Ppp1r15a Rap1gap Rapgef5 Sgsm1 Clspn Rapgef4 Erbb4 Erbb2 Rasgef1b Lgals9 Cacna1d Jak2 Sfrp2 Nox4 Ccdc88a Mif Lpar1 Npnt Cav2 Axin2 Alox12 Tiam1 Mmd Prlr Gprc5b Pcolce2 Itga2 Wnt11 Eef1a2 Cdc6 Pkib Atp2a3 Aurkb Ror2 F2rl1 Clu Grhl2 Angpt1 Emp2 Cdkn1a Guca2a Pfkfb2 Prkcq Gsn Bmp…
3.52E-05	49	337	2.135328234	GO:0007265 Ras protein signal transduction	http://amigo.geneontology.org/amigo/term/GO:0007265	Eps8l1 Ksr1 F2rl1 Arhgef3 Pdpn Arhgdib Rap2b Rras Rhou Rgl3 Tax1bp3 Cdc42ep4 Rapgef5 F2r Rapgef4 Cadm4 Arhgdig Rasgef1b Psd3 Col3a1 Lpar1 Tiam1 Apoe Rasa4 Abca1 Cyth3 Arfgef3 Rab15 Rb1 Cdkn1a Plce1 Ccna2 Rasal1 Col1a2 Rab39b Kank2 Flcn Rtkn Ctnnal1 Kif14 Cdc42se2 Jun Rabgef1 Iqgap3 Ralgapa2 Tgfb2 Sdcbp Usp28 Erbb2
3.52E-05	121	1131	1.571162948	GO:0034220 ion transmembrane transport	http://amigo.geneontology.org/amigo/term/GO:0034220	Kcnq1 Cacna1d Stac2 Scn1b Atp2a3 Cacnb1 Slc6a18 Atp12a Fgf12 Abcc1 Slc37a1 Sfxn3 Kcnip2 Slc9a4 Slc20a1 Slc6a17 Kcnc4 Tmem165 Tcaf2 Trpv6 Rhcg Scnn1b Stim1 Slc9a9 Scn5a Slc8b1 Kcnk1 Scn7a Kcnc2 Calm2 Tcaf1 Slc6a20a Trpv5 Trpm4 Chrnb1 Slc7a1 Hecw2 Kcns3 Slc35g1 Kcne4 Kcnk3 Trpm3 Ano9 Cacnb2 Kcnc3 Rhbg Atp6v1g3 Flna Slc23a2 Mmgt2 Slc1a5 Clcn5 Clcnkb Atp6v1b1 Slc4a1 Hfe Slc38a3 Mcoln2 Nol3 Anxa6 Slc1…
3.52E-05	160	1600	1.468582888	GO:0042981 regulation of apoptotic process	http://amigo.geneontology.org/amigo/term/GO:0042981	Tpd52l1 Apoe Bcl2l1 Pea15a Nol3 Eya2 Clu Retreg1 Anxa1 Jak2 Stk17b Casp3 Cryab Pim3 Mcl1 Sphk1 Col18a1 Prkra Eef1a2 Angpt1 Nr4a1 Mal Sfrp2 Trp53inp1 Rassf6 Cln3 Gas6 Mt1 Mif Atf5 Tgfb2 Serpinb9 Cd24a Adnp Rhob Bhlhb9 Alox12 Scin Grk5 Ier3 Rps6ka1 Prlr Gata2 Gadd45b Gata3 Wnt11 Cldn7 Cdk1 Btg2 Aurkb Top2a Tgfb3 Rb1 St6gal1 Krt18 Atf3 Ddr2 Prkcq Olfm1 Gsn Bmp2 Plk3 Tgfa Nox4 Nupr1 Flna Hpgd Comp Bi…
3.55E-05	82	685	1.758011632	GO:0008610 lipid biosynthetic process	http://amigo.geneontology.org/amigo/term/GO:0008610	Alox12 B4galnt1 Cers4 Fdft1 Elovl2 Cyp39a1 Anxa1 Chka Pip5k1b Scd2 Pmvk Hacd4 Pik3r3 Acot7 Etnk1 Msmo1 Elovl5 Ip6k2 Acsm1 Socs5 Ormdl3 Pck2 Abhd4 Elovl6 Liph Ptgs1 St6galnac3 Lipg B4galt6 Fdps Cyp4f39 Sphk1 Aldh1a2 Aldh1a3 P2rx7 St3gal2 Rdh16 Cyp51 Apoe Isyna1 Avpr1a Mboat2 Pld2 Serinc5 C3 Stard4 Impa2 Plce1 Tm9sf2 Lpcat4 Bmp2 Acss1 Cyp3a13 Cln3 Dkk3 Bmp5 Mgll Mif Plcg2 Wnt4 Acer2 Mboat1 Baat Aca…
3.63E-05	18	68	3.887425291	GO:0030193 regulation of blood coagulation	http://amigo.geneontology.org/amigo/term/GO:0030193	Plau F2r Kng2 Plat Apoe F2rl1 Pros1 Serping1 Tfpi Pdgfra Cd9 Tspan8 Thbs1 Klkb1 Alox12 Anxa2 Anxa5 Tmprss6
3.86E-05	16	55	4.272241128	GO:0030199 collagen fibril organization	http://amigo.geneontology.org/amigo/term/GO:0030199	P3h4 Lox Col5a1 Loxl2 Col1a2 Aebp1 Col3a1 Tgfb2 Adamts12 Rb1 Ddr2 Sfrp2 Comp Anxa2 Scx Adamts2
4.03E-05	45	300	2.202874332	GO:0030198 extracellular matrix organization	http://amigo.geneontology.org/amigo/term/GO:0030198	Col18a1 P3h4 Adamts13 Papln Adamts10 Lox Ltbp3 Col3a1 Col5a1 Col24a1 Pdpn Col1a2 Col4a6 Col4a5 Col4a1 Mmp15 Loxl2 Adamts2 Col16a1 Adamts12 Nid1 Lama2 Matn1 Ccdc80 Tgfb2 Npnt Aebp1 Lamc1 Gas6 Dpp4 Sh3pxd2b Apbb1 Cav2 Elf3 Rb1 Ddr2 Itga8 Bmp2 Sfrp2 Pdgfra Comp Anxa2 Scx Pbxip1 Wdr72
4.05E-05	26	129	2.959934502	GO:0061041 regulation of wound healing	http://amigo.geneontology.org/amigo/term/GO:0061041	Plau Anxa1 F2r Cadm4 Kng2 Plat Apoe F2rl1 Cldn1 Pros1 Serping1 Ddr2 Tfpi Pdgfra Cd9 Tspan8 Thbs1 Klkb1 Eppk1 Wnt4 Alox12 Anxa2 Anxa5 Ptger4 Cldn4 Tmprss6
4.19E-05	90	778	1.698874806	GO:0030155 regulation of cell adhesion	http://amigo.geneontology.org/amigo/term/GO:0030155	Lgals9 Plau Emp2 Anxa1 Cytip Pag1 Pdpn Plxna3 Plet1 Limch1 Sirpa Plxnb1 B2m Plxnc1 Nid1 Lama2 Jak2 Gata3 Cyth3 Angpt1 Ccdc80 Ldb1 Spp1 Socs5 Npnt S1pr1 Cd24a Vtcn1 Nfat5 Hfe B4galnt2 Itga2 Cldn7 Utrn Fstl3 St6gal1 Twsg1 Epha4 Bmp2 Serpini1 Vcam1 Epb41l4b Tesc Gpnmb Cd9 Iqgap1 Flna Jak3 Flcn Dpp4 Acer2 Rras Tgfb2 Igfbp2 Dusp10 Thbs1 Col16a1 Slc7a1 Kif14 Mbp S100a10 Epcam Foxo3 Fzd4 Erbb2 Kif26b Va…
4.24E-05	125	1184	1.550446461	GO:0048646 anatomical structure formation involved in morphogenesis	http://amigo.geneontology.org/amigo/term/GO:0048646	Luzp1 Col18a1 Gata2 Angpt1 Anxa1 Csrp1 Ptpn14 Col24a1 Tmod1 Col12a1 Amotl2 Jcad Fhod3 Adgrg6 Pgm5 S1pr1 Tmod3 Calcrl Nectin2 Ang Axin2 Sfrp2 Tgfa Cd9 Wnt4 Hoxa11 Ccbe1 Junb Eda Epn2 Col6a1 Hif3a Itga2 Akt3 Itgb4 Emp2 Nr4a1 Itgb8 Glul Itga8 Col5a1 Bmp2 F3 Angptl3 Pik3r3 Shroom3 Anxa3 Fgfr2 Myom2 Col4a1 Mmp15 Anxa2 Pkm Vav3 Loxl2 Rras Tgfb2 Thbs1 Ago1 S100a1 Tenm4 Fgfbp1 Myof Jun Sh3pxd2a Rhob Nbea…
4.26E-05	45	301	2.195555812	GO:0045229 external encapsulating structure organization	http://amigo.geneontology.org/amigo/term/GO:0045229	Col18a1 P3h4 Adamts13 Papln Adamts10 Lox Ltbp3 Col3a1 Col5a1 Col24a1 Pdpn Col1a2 Col4a6 Col4a5 Col4a1 Mmp15 Loxl2 Adamts2 Col16a1 Adamts12 Nid1 Lama2 Matn1 Ccdc80 Tgfb2 Npnt Aebp1 Lamc1 Gas6 Dpp4 Sh3pxd2b Apbb1 Cav2 Elf3 Rb1 Ddr2 Itga8 Bmp2 Sfrp2 Pdgfra Comp Anxa2 Scx Pbxip1 Wdr72
4.30E-05	39	244	2.347325107	GO:0006814 sodium ion transport	http://amigo.geneontology.org/amigo/term/GO:0006814	Klhl3 Scn1b Slc6a18 Atp12a Fgf12 Slc9a4 Slc6a17 Scnn1b Slc9a9 Scn5a Scn7a Slc6a20a Hecw2 Kcnq1 Pon3 Slc8b1 Slc38a3 Slc4a8 Slc38a1 Maged2 Stk39 Slc12a1 Slc23a2 Slc20a1 Slc10a6 Tesc Scnn1a Kcnk1 Slc17a2 Trpm4 Pcsk9 Slc5a3 Atp6v1b1 Per1 Dmd Clcnkb Akt3 Sgk1 P2rx7
4.40E-05	132	1269	1.527603949	GO:0048878 chemical homeostasis	http://amigo.geneontology.org/amigo/term/GO:0048878	Cav2 Cp Slc4a1 Klhl3 Cacna1d Tmprss6 Anxa6 Stc2 Atp2a3 F2rl1 Atp12a Slc4a8 Cyp39a1 Slc9a4 Edn3 Ptgfr Atp6v0d2 Angptl3 Tmem165 Trpv6 Rhcg Cln3 Stim1 Slc9a9 Heph Mt1 Slc8b1 Calm2 Trpv5 Hk1 Ormdl3 Ttc39b Atp6v0a4 Lpar1 Ptger4 Pck2 Abhd4 Slc35g1 F2r Kng2 Slc31a2 Rhbg Flna Apoe Kcnq1 Vcam1 Spp1 Klf15 Scnn1b Scn7a Sv2a Ckb Napsa Atp6v1b1 Hfe Mcoln2 Nol3 Gata2 Abca1 Avpr1a Appl2 Pygl Cldn1 Adcy5 Diaph1 …
4.54E-05	45	302	2.18828576	GO:0043062 extracellular structure organization	http://amigo.geneontology.org/amigo/term/GO:0043062	Col18a1 P3h4 Adamts13 Papln Adamts10 Lox Ltbp3 Col3a1 Col5a1 Col24a1 Pdpn Col1a2 Col4a6 Col4a5 Col4a1 Mmp15 Loxl2 Adamts2 Col16a1 Adamts12 Nid1 Lama2 Matn1 Ccdc80 Tgfb2 Npnt Aebp1 Lamc1 Gas6 Dpp4 Sh3pxd2b Apbb1 Cav2 Elf3 Rb1 Ddr2 Itga8 Bmp2 Sfrp2 Pdgfra Comp Anxa2 Scx Pbxip1 Wdr72
4.70E-05	71	571	1.826083801	GO:1901615 organic hydroxy compound metabolic process	http://amigo.geneontology.org/amigo/term/GO:1901615	Cyp51 Apoe Isyna1 Fdft1 Synj2 Cyp39a1 Impa2 Pmvk Msmo1 Ip6k2 Pdxk Sgpp2 Ttc39b Pck2 Akr1c20 Adh7 Gdpd1 Sphk1 Slc5a3 Abca1 Rdh12 Maoa Plcg2 Gc Scarb1 Baat Abhd4 Pcsk9 Alox12 Kit Aldh1a2 Aldh1a3 Gata3 Gipc1 Stard4 Pfkfb2 Bmp2 Hdc Ctsk Angptl3 Cyp4a14 Cyp3a13 Sult1a1 Dkk3 Bmp5 Mfsd12 Aldh1b1 Wnt4 Acer2 Nfe2l1 Ephx1 Maob Akr1b7 Pla2g4a Fdps Cyp2d22 Rdh11 Rdh16 Myof Lepr Malrd1 Ly6e Scnn1b Acpp Tgfb2 …
4.74E-05	189	1972	1.407516054	GO:0006915 apoptotic process	http://amigo.geneontology.org/amigo/term/GO:0006915	Tpd52l1 Apoe Bcl2l1 Bnip2 Pea15a Nol3 Eya2 Anxa6 Ddit4 Top2a Clu Retreg1 Anxa1 Jak2 Lgals12 Stk17b Casp3 Cryab Pim3 Mcl1 Prune2 Dap Hipk2 Sphk1 Tmem117 Ifi27 Col18a1 Prkra Eef1a2 Angpt1 Nr4a1 Lcn2 Mal Sfrp2 Trp53inp1 Rassf6 Cln3 Gas6 Mt1 Mif Atf5 Tgfb2 Serpinb9 Cd24a Adnp Rhob Bhlhb9 Alox12 Peg3 Scin Mcm2 Grk5 Ier3 Rps6ka1 Hif3a Prlr Pdk1 Gata2 Gadd45b Gata3 Wnt11 Cldn7 Cdk1 Sgk1 Sgpl1 Btg2 Atp2a…
4.80E-05	79	659	1.760516664	GO:0071417 cellular response to organonitrogen compound	http://amigo.geneontology.org/amigo/term/GO:0071417	Cav2 Nr4a1 Jak2 Grb14 Pik3r3 Sesn2 Sesn3 Gnb5 Pkm Leprot Sesn1 Pck2 Rragb Scnn1b Fer Col6a1 Bcl2l1 Vamp2 Rb1 Col3a1 Pdgfra Col1a2 C2cd5 Itpr2 Col4a6 Col4a1 Trpm4 Gdf15 Col16a1 Pcsk9 Sorl1 Jun Kcnq1 Cdc6 Fyn Igfbp1 Cacnb1 Adcy6 Rhoq Diaph1 Ddr2 Prkcq Fbn1 Ccna2 Vcam1 Rragd Slc25a33 Klf15 Scnn1a Nox4 Flna Plat Casp3 Bace1 Ucp2 Sh3bp4 Tlr4 Cpeb2 Abcb1a Pklr Pde3a Spidr Foxo3 Rab31 Bglap3 Adcy5 Epha4…
4.88E-05	67	529	1.860019914	GO:0048871 multicellular organismal homeostasis	http://amigo.geneontology.org/amigo/term/GO:0048871	Spp1 Tjp1 Ildr1 Comp Napsa Rab3d Ocln Angpt1 Cldn1 Ctsk Prom1 Scnn1a Scnn1b Abcb1a Mbp Adora1 Aqp6 Kmt2a Gata2 Rb1 Ldb1 Alox12 Prlr Ampd3 Atp6v1b1 Hfe Tex15 Lrrk1 Akt3 Appl2 Grhl1 Tshr Esrrb Ache Jak2 Ltbp3 Col3a1 Il18r1 Lcn2 Stk39 Ppargc1a P2rx7 Nox4 Flcn Ucp2 Scx Snx10 Egr1 Tlr4 Prdm16 Elovl6 Acacb S1pr1 F2r Ceacam2 Adgrf5 Lepr Zfp516 Pwwp2b Bdkrb2 Ptger4 Ptgs1 Cldn4 Oas1a Pla2g4a Erbb4 Oas1g
5.05E-05	18	70	3.776355997	GO:0061045 negative regulation of wound healing	http://amigo.geneontology.org/amigo/term/GO:0061045	Plau Kng2 Plat Apoe Pros1 Serping1 Tfpi Pdgfra Cd9 Tspan8 Thbs1 Klkb1 Eppk1 Wnt4 Alox12 Anxa2 Anxa5 Tmprss6
5.21E-05	73	595	1.80179077	GO:0043068 positive regulation of programmed cell death	http://amigo.geneontology.org/amigo/term/GO:0043068	Tpd52l1 Anxa1 Stk17b Casp3 Col18a1 Prkra Pea15a Eef1a2 Clu Nr4a1 Mal Trp53inp1 Rassf6 Tgfb2 Cd24a Rhob Alox12 Scin Gadd45b Top2a Tgfb3 Jak2 Atf3 Olfm1 Gsn Bmp2 Sfrp2 Nox4 Nupr1 Hpgd Bace1 Ip6k2 Apbb1 Akap12 Mcl1 Lpar1 Thbs1 Itga1 Map3k9 Pcsk9 Ifit2 Foxo3 Jun Pla2r1 Sox4 Aldh1a3 Ctsc Bmpr1b Rapsn Aldh1a2 Wnt11 Cdkn1a Itm2c P2rx7 Flcn Bcl2l1 Plcg1 Fbxo32 Eif2ak2 Ppp2r2b Capn1 Optn Lcn2 Anxa5 Unc13b…
5.43E-05	72	585	1.807486631	GO:0043065 positive regulation of apoptotic process	http://amigo.geneontology.org/amigo/term/GO:0043065	Tpd52l1 Anxa1 Stk17b Casp3 Col18a1 Prkra Pea15a Eef1a2 Clu Nr4a1 Mal Trp53inp1 Rassf6 Tgfb2 Cd24a Rhob Alox12 Scin Gadd45b Top2a Tgfb3 Jak2 Atf3 Olfm1 Gsn Bmp2 Sfrp2 Nox4 Nupr1 Hpgd Bace1 Ip6k2 Apbb1 Akap12 Mcl1 Lpar1 Thbs1 Itga1 Map3k9 Pcsk9 Ifit2 Foxo3 Jun Pla2r1 Sox4 Aldh1a3 Ctsc Bmpr1b Rapsn Aldh1a2 Wnt11 Itm2c P2rx7 Flcn Bcl2l1 Plcg1 Fbxo32 Eif2ak2 Ppp2r2b Capn1 Optn Lcn2 Anxa5 Unc13b Ppargc…
5.43E-05	111	1027	1.587270697	GO:0051336 regulation of hydrolase activity	http://amigo.geneontology.org/amigo/term/GO:0051336	Sipa1l2 Nol3 Fetub Serping1 Anxa1 Serpini1 Angptl3 Oasl2 Plxna3 Tbc1d9 Dock6 Flcn Oas2 Vav3 Rap1gap2 Hip1 Rgl3 Tax1bp3 Ppp1r15a Rap1gap Rapgef5 Sgsm1 Pbxip1 Serpinb6b Serpinb1a Serpinb9 Rapgef4 Oas1a Plxnb1 Serpinb6a Kng2 Oas1g Plxnc1 Rasgef1b Nr4a1 Jak2 Epha4 Sfrp2 Bag4 Lpar1 Npnt Cav2 Alox12 Tiam1 Rps6ka1 Rasa4 Bcl2l1 Pcolce2 Itga2 Wnt11 Timp2 Wfdc2 Wfdc15b Atp2a3 Serpina1f Papln F2rl1 Pi16 C3 …
5.43E-05	108	992	1.598860402	GO:1902533 positive regulation of intracellular signal transduction	http://amigo.geneontology.org/amigo/term/GO:1902533	Cav2 Tpd52l1 Kit F2rl1 Arhgef3 Schip1 Lurap1 Flcn Eda2r Sema7a Rragb S100a13 Tifa F2r Gpr137c Trim12c Tnfrsf19 Erbb2 Trim6 Trim34b Aurkb Incenp Gpnmb Prkra Gadd45b Ksr1 Angpt1 Col3a1 Epha4 Mif Lpar1 Tlr4 Npnt Cd24a Eda Apoe Nfat5 Gata3 Wnt11 Tgfb3 Ror2 Ndc80 Eif2ak2 Jak2 Plce1 Ddr2 Stk39 Bmp2 Edn3 Alpk1 F3 Rragd Pdgfra Tgfa Iqgap1 Nupr1 Fgfr2 Gas6 Nr3c2 Dixdc1 Jcad Ddx60 Gdf15 Akap12 Mcl1 Tgfb2 T…
5.65E-05	30	166	2.65406546	GO:1903034 regulation of response to wounding	http://amigo.geneontology.org/amigo/term/GO:1903034	Plau Anxa1 F2r Cadm4 Kng2 Plat Apoe F2rl1 Cldn1 Pros1 Serping1 Epha4 Ddr2 Tfpi Pdgfra Cd9 Tspan8 Thbs1 Klkb1 Eppk1 Wnt4 Alox12 Flna Anxa2 Cd24a Anxa5 Ptn Ptger4 Cldn4 Tmprss6
5.97E-05	132	1279	1.515660212	GO:0042325 regulation of phosphorylation	http://amigo.geneontology.org/amigo/term/GO:0042325	Tpd52l1 Kit Dbndd2 Incenp Prkar1b Epha4 Ddr2 Bmp2 Ccna2 Il6ra Sdcbp Pik3r3 Pdgfra Ccng2 Tgfa Bmp5 Pik3ip1 Gdf15 Tgfb2 Dusp10 Clspn Mob1a Cadm4 Erbb4 Erbb2 Ccnf Aurkb Gadd45b Angpt1 Cdkn1a Jak2 Ldb1 Sfrp2 Gpnmb Nox4 Ccdc88a Mif Ptprh Rap2b Sema7a Ppp1r15a Cd24a Axin2 Lgals9 Apoe Mmd Prlr Hfe Gprc5b Wnt11 Eef1a2 Cdc6 Pkib Rps6ka5 Ror2 Ocln Clu Rb1 Emp2 Twsg1 C3 Plce1 Pfkfb2 Tpx2 Edn3 Cks1b Dock7 Se…
5.97E-05	18	71	3.723167884	GO:0050818 regulation of coagulation	http://amigo.geneontology.org/amigo/term/GO:0050818	Plau F2r Kng2 Plat Apoe F2rl1 Pros1 Serping1 Tfpi Anxa5 Pdgfra Cd9 Tspan8 Thbs1 Klkb1 Alox12 Anxa2 Tmprss6
6.03E-05	115	1077	1.568124718	GO:0000902 cell morphogenesis	http://amigo.geneontology.org/amigo/term/GO:0000902	Sema6b Col18a1 Lama2 Sgk1 Emb Sema3g Rb1 Enah Anxa1 Epha4 Dclk1 Col24a1 Pdpn Plxna3 Cdh11 Fmnl2 Sema7a Megf9 Cdh6 Sema3d Cdc42ep4 Hecw2 Ccdc141 Plppr4 Nyap1 Islr2 Plxnb1 Rhob Fry Taok3 Plxnc1 Kit Fyn Rhoq Olfm1 Edn3 Lpar1 Rhou Nbl1 Bhlhb9 Map2 Myh10 Ccdc88c Clu Grhl2 St6gal1 Bambi Diaph1 Lamc1 Itga8 Slc23a2 Dock7 Shroom3 Rasal1 Iqgap1 Flna L1cam Dixdc1 Zdhhc15 Snx2 Tbc1d24 Tgfb2 Kif14 S100a10 Itg…
6.08E-05	160	1621	1.449557446	GO:0030030 cell projection organization	http://amigo.geneontology.org/amigo/term/GO:0030030	Sema6b Aif1l Scin Eps8l1 Map2 Lama2 Sgk1 Cfap52 Emb Sema3g Stmn4 Rb1 Enah Rsph1 Ehd3 Rhoq Epha4 Gsn Dclk1 Pdpn Rilpl1 Plxna3 Vstm5 Ablim3 Ppp1r9a Wdr19 Sema7a Rhou Sema3d Cdc42ep4 Dzip1 Hecw2 Ccdc141 Plppr4 Nyap1 Gprin3 Islr2 Plxnb1 Fry Taok3 Plxnc1 Kit Gprc5b Kcnq1 F2rl1 Diaph1 Olfm1 Edn3 Sfrp2 Ccdc88a Lpar1 Rap1gap2 Nbl1 Adgrf1 Cd24a Bhlhb9 Fer Apoe Rab25 Itga2 Btg2 Emp2 Dpysl3 Jak2 Plce1 Itm2c…
6.29E-05	52	377	2.025631569	GO:0006066 alcohol metabolic process	http://amigo.geneontology.org/amigo/term/GO:0006066	Apoe Isyna1 Fdft1 Synj2 Impa2 Pmvk Ip6k2 Sgpp2 Ttc39b Pck2 Akr1c20 Adh7 Gdpd1 Sphk1 Slc5a3 Abca1 Rdh12 Cyp39a1 Plcg2 Scarb1 Abhd4 Pcsk9 Cyp51 Aldh1a2 Aldh1a3 Stard4 Bmp2 Angptl3 Cyp3a13 Dkk3 Msmo1 Bmp5 Aldh1b1 Wnt4 Acer2 Nfe2l1 Ephx1 Akr1b7 Pla2g4a Fdps Rdh11 Rdh16 Myof Lepr Scnn1b Acpp Plcg1 Chka Grk3 Hsd3b7 Cyp2d22 Rdh16f2
6.33E-05	25	125	2.937165775	GO:0030282 bone mineralization	http://amigo.geneontology.org/amigo/term/GO:0030282	Bmp2 Spp1 Ptn Tgfb3 Ror2 Ddr2 Gpnmb Mgp Wnt4 Omd Bmpr1b Bglap3 Wnt11 Axin2 Pkdcc Lox Ltbp3 P2rx7 Col1a2 Comp Snx10 Matn1 S1pr1 Gpc3 Trpm4
6.37E-05	20	86	3.415309041	GO:1903035 negative regulation of response to wounding	http://amigo.geneontology.org/amigo/term/GO:1903035	Plau Kng2 Plat Apoe Pros1 Serping1 Epha4 Tfpi Pdgfra Cd9 Tspan8 Thbs1 Klkb1 Eppk1 Wnt4 Alox12 Anxa2 Cd24a Anxa5 Tmprss6
6.43E-05	73	600	1.786775847	GO:0010035 response to inorganic substance	http://amigo.geneontology.org/amigo/term/GO:0010035	Anxa1 Mt1 Stk39 P2rx7 Trpv6 Dlg2 Jun Junb Sphk1 S100a16 Kmt2a Rasa4 Kit Hfe Adamts13 Cdk1 Avpr1a Adcy1 Sdc1 Cldn1 Impa2 Ddr2 Ccna2 Vcam1 Rasal1 Iqgap1 Casp3 Cryab Bace1 Scn5a Ucp2 Loxl2 Plcg2 Kcnc2 Calm2 Igfbp2 Maob Thbs1 Slc25a24 Abcb1a Pklr Spidr Itpr3 Dmd Foxo3 Kcnk3 Adnp Rhob B2m Fancc Atrx Nfe2l1 Adora1 Cp Pde1c Epor Slc4a1 Nol3 Fyn Pld2 Atp12a Nr4a1 Capn1 Lcn2 Gsn Anxa5 Asph Stim1 Sirpa Gja…
6.69E-05	66	525	1.846218487	GO:1901652 response to peptide	http://amigo.geneontology.org/amigo/term/GO:1901652	Cav2 Nr4a1 Anxa1 Jak2 Grb14 Pik3r3 Pkm Leprot Pck2 Scnn1b Fer Vamp2 Nfkbia Rb1 Klf15 C2cd5 Egr1 Gdf15 Pcsk9 Sorl1 Cdc6 Fyn Stc2 Btg2 Igfbp1 Cacnb1 Rhoq Ddr2 Prkcq Fbn1 Ccna2 Vcam1 Slc25a33 Tgfbr3 Iqgap1 Plat Bace1 Ucp2 Tlr4 Cpeb2 Abcb1a Pklr Trim16 Foxo3 Jun Rab31 Sort1 Bglap3 Epha4 Sesn2 Sesn3 Kcnq1 Appl2 Abcc1 Col3a1 Vps13c Adora2b Akt3 Sgk1 Pld2 Tshr Ache Capn1 Anxa5 Ceacam2 Ggh
6.69E-05	79	667	1.739401021	GO:1903530 regulation of secretion by cell	http://amigo.geneontology.org/amigo/term/GO:1903530	Adora2b Fer Rab3d Llgl1 Anxa1 Rab27a Exph5 Anxa2 S100a10 Vamp2 F2rl1 Ildr1 P2rx7 F2r Rapgef4 Pclo Apoe Hfe Gata2 Cacna1d Avpr1a Sdc1 Myh10 Rab15 Tgfb3 Adcy5 Jak2 Pfkfb2 Glul Frmd4a Edn3 Sdcbp Spp1 Slc8b1 Ucp2 Tlr4 Tgfb2 Maob Pck2 Adora1 Nlgn2 Cacnb2 Hmgn3 Lgals9 Cyp51 Gipc1 Adcy1 Slc4a8 Rabgef1 Bmp2 Kcnc4 Bace1 Pfkm Mif Pim3 Rfx3 Pla2g4a Gja5 Kcnc3 Sox4 Pde1c Bcl2l1 Kcnq1 Pld2 Pde8b Prkcq Anxa5 U…
6.75E-05	90	791	1.670953981	GO:0000165 MAPK cascade	http://amigo.geneontology.org/amigo/term/GO:0000165	Cav2 Tpd52l1 Kit Eda2r Dusp8 Sema7a Dusp10 Tnfrsf19 Taok3 Erbb2 Pak6 Gpnmb Gadd45b Ksr1 F2rl1 Epha4 P2rx7 Mif Lpar1 Tlr4 Npnt Zfp36 F2r Apoe Pea15a Per1 Tgfb3 Ror2 Pbk Angpt1 Psca Eif2ak2 Map3k8 Jak2 Plce1 Ddr2 Stk39 Bmp2 Edn3 Mecom Map3k6 Pdgfra Tgfa Iqgap1 Fgfr2 Atp6ap2 Gas6 Cryab Dixdc1 Jcad Rras Gdf15 Akap12 Tgfb2 Thbs1 Mdfic Mbp Itga1 Adora1 Map3k9 Magi3 Hipk2 Sphk1 Erbb4 Bnip2 Sfrp2 Tpbg Fz…
7.24E-05	59	452	1.916955539	GO:0007015 actin filament organization	http://amigo.geneontology.org/amigo/term/GO:0007015	Aif1l Scin Spire2 Pls3 Myo1b Diaph3 Enah Arhgap28 Svil Diaph1 Dpysl3 Gsn Tmod1 Arpc1b Rhpn2 Tpm4 Ppp1r9a Myo5c Fhod3 Myo1d Limch1 Hip1 Cdc42ep4 Tmsb4x Rhob Tmod3 Shroom4 Tmsb10 Pdlim3 Mical2 Lpar1 Shank1 Ptger4 Fer Wnt11 Sptb Tgfb3 F2rl1 Emp2 Nox4 Flna Sorbs2 Ccdc88a S100a10 S1pr1 Capg Sptbn2 Wnt4 Kirrel Tjp1 Bag4 Sirpa Sh3pxd2b Myh10 Capn1 Prkcq Kank2 Ttn Ang
7.50E-05	40	261	2.250701744	GO:0071559 response to transforming growth factor beta	http://amigo.geneontology.org/amigo/term/GO:0071559	Bambi Sdcbp Flcn Tgfb2 Vasn Brms1l Sinhcaf Tet1 Gipc1 Appl2 Tgfb3 Cldn1 Amhr2 Twsg1 Col3a1 Ddr2 Fbn1 Bmp2 Tgfbr3 Col1a2 Nox4 Fgfr2 Hpgd Wnt4 Fndc4 Prdm16 Thbs1 Pde3a Jun Hipk2 Scx Cav2 Fyn Itgb8 Itga8 Lox Ltbp3 Npnt Ppargc1a Bmpr1b
7.63E-05	111	1037	1.571964325	GO:0044255 cellular lipid metabolic process	http://amigo.geneontology.org/amigo/term/GO:0044255	Alox12 B4galnt1 Cers4 Sgpl1 Mboat2 Acot3 Fdft1 Elovl2 Hacl1 Naga Synj2 Anxa1 Chka Pip5k1b Cyp2c23 Scd2 Hexa Pmvk Hacd4 Angptl3 Pik3r3 Cyp4a14 Acot7 Etnk1 Acsl4 Hpgd Elovl5 Ip6k2 Sgpp2 Acsm1 Cerk Socs5 Ormdl3 Mboat1 Ephx1 Baat Pck2 Cyp2s1 Abhd4 Elovl6 Liph Plppr4 Ptgs1 St6galnac3 Lipg Akr1c20 Adh7 B4galt6 Pla2g4a Fdps Cyp4f39 Gdpd1 Cyp2d22 Sphk1 Acnat1 Pgap1 Acsf2 Cpt1b Cyp4v3 Aldh1a2 Aldh1a3 Rdh1…
7.64E-05	161	1642	1.439962515	GO:0006952 defense response	http://amigo.geneontology.org/amigo/term/GO:0006952	Fer Apobec3 Wfdc2 Dhx58 Wfdc15b Frk Fyn Sec14l1 Masp1 Anxa1 Ifitm1 Ifitm3 Il1r1 Ifih1 Samhd1 Ptgfr Gbp3 Oasl2 Nox4 Oas2 Trim59 Ifit1 Ddx60 Sema7a Fndc4 Tlr4 Ptger4 Ddx58 Defb1 Tifa Bst2 Oas1a Gsdmc3 Gsdmc2 Trim12c Ifitm2 Nectin2 Rnasel Oas1g Slfn9 9930111J21Rik1 Wfdc16 Il1rl2 Ang Trim6 Ifit3 Trim34b F2rl1 Setd4 Jak2 Mrc1 Gsn Stk39 Ctsc Scnn1b Rab20 Cdc42ep4 Ikbke Serpinb1a Apoe Elf3 Hfe Bcl2l1 Mc…
7.93E-05	25	127	2.890911196	GO:0003014 renal system process	http://amigo.geneontology.org/amigo/term/GO:0003014	Klhl3 F2rl1 Pon3 F2r Clcn5 Atp6v1b1 Avpr1a Emp2 Maged2 Gsn Gas6 Atp6v0a4 Kirrel Adora1 Aqp6 Gja5 Rhpn2 Adgrf5 Slc4a1 Kcnq1 Cln3 Trpv5 Cldn4 Clcnkb Ptger4
7.93E-05	121	1157	1.535855915	GO:0044092 negative regulation of molecular function	http://amigo.geneontology.org/amigo/term/GO:0044092	Nol3 Dbndd2 Fetub Serping1 Arhgap28 Anxa1 Prkar1b Serpini1 Angptl3 Tcaf2 Pik3ip1 Dusp10 Hecw2 Serpinb6b Serpinb1a Serpinb9 Kcne4 Serpinb6a Kng2 Rb1 Ckmt1 Gadd45b Nr4a1 Cdkn1a Jak2 Sfrp2 Tut4 Ptprh Calm2 Bag4 Acacb Mcm2 Apoe Rps6ka1 Hfe Bcl2l1 Timp2 Wfdc2 Wfdc15b Pkib Atp2a3 Aurkb Nfkbia Serpina1f Papln Fzd6 Csnk1e Ly6f Ly6e Lynx1 Pi16 C3 Gsto1 Ddr2 Mastl Stk39 Tfpi Bmp2 Gem Tesc Anxa3 Sspo Ptn An…
7.93E-05	29	161	2.645273524	GO:0072006 nephron development	http://amigo.geneontology.org/amigo/term/GO:0072006	Wnt9b Angpt1 Wnt4 Klhl3 Wnt11 Plce1 Il6ra Prom1 Sall1 Irx2 Bmp2 Pdgfra Hoxa11 Gpc3 Hs3st3b1 Nid1 Gata3 Cfh Kif26b Klf15 Six4 Lzts2 Npnt Greb1l Pou3f3 Erbb4 Egr1 Cd24a Iqgap1
7.94E-05	128	1241	1.514734969	GO:0009968 negative regulation of signal transduction	http://amigo.geneontology.org/amigo/term/GO:0009968	Bcl2l1 Pea15a Ly6g6e Nol3 Eya2 Ddit4 Fstl3 Sec14l1 Grb14 Sfrp2 Sesn2 Dkk3 Sesn3 Kank2 Rnf43 Trim59 Pik3ip1 Tle2 Leprot Tpbg Lzts2 Sostdc1 Depdc5 Dusp8 Sesn1 Mcl1 Dusp10 Vasn Nbl1 Pde3a Grk3 Fzd4 Zfp366 Apcdd1 Brms1l Sinhcaf Tet1 Wnt11 Pld2 Twsg1 P2rx7 Mif Gdf15 Tax1bp3 Shisa3 Hhip Axin2 Epn2 Apoe Homer3 Rasa4 Gata2 Dhx58 Per1 Ccdc88c Tgfb3 F2rl1 Kctd6 Clu Rb1 Fzd6 Psca Rgs11 Bambi Epha4 Rgs2 Prkc…
8.73E-05	87	763	1.674530947	GO:0001944 vasculature development	http://amigo.geneontology.org/amigo/term/GO:0001944	Col18a1 Gata2 Angpt1 Anxa1 Lgals12 Ptpn14 Col24a1 Amotl2 Jcad S1pr1 Fzd4 Calcrl Ang Sfrp2 Tgfa Ccbe1 Epn2 Hif3a Kit Akt3 Emp2 Nr4a1 Itgb8 Glul Nfatc2 Il6ra F3 Angptl3 Pik3r3 Anxa3 Col1a2 Col4a1 Anxa2 Pkm Vav3 Loxl2 Wnt4 Rras Tgfb2 Thbs1 Ago1 S100a1 Fgfbp1 Jun Rhob Gja5 Lepr Hipk2 Sphk1 Apoe Prrx1 Pdgfra Tead2 Adgrf5 Luzp1 Aldh1a2 Wnt11 Sgpl1 Myh10 C3 Lox Col3a1 Cfh Col5a1 Pdpn Tjp1 Flna Hpgd Comp…
8.95E-05	72	596	1.774126978	GO:0007169 transmembrane receptor protein tyrosine kinase signaling pathway	http://amigo.geneontology.org/amigo/term/GO:0007169	Cav2 Fer Kit Frk Fyn Igfbp1 Angpt1 Jak2 Epha4 Ddr2 Grb14 Pik3r3 Pdgfra Tgfa Col4a6 Plat Leprot Muc20 Igfbp2 Blnk Erbb4 Erbb2 Socs5 Gdf15 Sorl1 Epn2 Prlr Efemp1 Ror2 Fgf12 Rhoq Lox Plce1 Prkcq Bmp2 F3 Iqgap1 Mvp Fgfr2 Casp3 Bmp5 Ccdc88a Jcad Hip1 Thbs1 Adora1 Ccbe1 Adamts12 Sort1 Col4a5 Col4a1 Wnt4 Fgfbp1 Gata3 Arid5b Sgpl1 Rabgef1 Schip1 C2cd5 Sesn3 Cd59a Ston1 Itga1 Myof Fzd4 Cadm4 Hhip Zfp950 P…
9.07E-05	155	1574	1.446190264	GO:0048699 generation of neurons	http://amigo.geneontology.org/amigo/term/GO:0048699	Sema6b Irx2 Nsmf Nav1 Map2 Wnt11 Wnt9b Lama2 Sgk1 Emb Sema3g Stmn4 Rb1 Enah Epha4 Dclk1 Casz1 Acsl4 Plxna3 Casp3 Ppp1r9a Zc4h2 Wnt4 Sema7a Sema3d Hecw2 Ccdc141 Plppr4 Dmd Tubb2b Nyap1 Gprin3 Tenm4 Islr2 Plxnb1 Fry Tubb2a Taok3 Erbb2 Plxnc1 Gprc5b Diaph1 Prrx1 Olfm1 Bmp2 Edn3 Sfrp2 Ccdc88a Lpar1 Rap1gap2 Tgfb2 Nbl1 Adgrf1 Pcsk9 Cd24a Dlg2 Bhlhb9 Apoe Mmd Hdac9 Gata2 Btg2 Dpysl3 Jak2 Kcnip2 Itm2c R…
0.00010533	102	940	1.593568665	GO:0019752 carboxylic acid metabolic process	http://amigo.geneontology.org/amigo/term/GO:0019752	Alox12 Aldoc Pfkp Acot3 Elovl2 Hacl1 Cyp39a1 Me2 Asrgl1 Anxa1 Gsto1 Cyp2c23 Scd2 Glul Kynu Slc23a2 Hdc Hacd4 Cyp4a14 Acot7 Hpd Me3 Oat Acsl4 Hpgd Pkm Elovl5 Pfkm Acsm1 Uroc1 Hk1 Ephx1 Baat Pck2 Cyp2s1 Elovl6 Npl Liph Ptgs1 Lipg Akr1c20 Adh7 Aadat Cyp2d22 Acnat1 Acsf2 Cpt1b Cyp4v3 Ugt1a1 Ugt1a2 Aldh1a2 Aldh1a3 Kyat3 Rdh16 Slc22a13 Bhmt Kit Sgpl1 Avpr1a Aldh1l2 St6gal1 C3 Stard4 Aldh18a1 Pfkfb2 Mgs…
0.00010533	12	35	5.035141329	GO:0035455 response to interferon-alpha	http://amigo.geneontology.org/amigo/term/GO:0035455	Ifitm1 Ifitm3 Ifitm2 Ifit1 Bst2 Gata3 Eif2ak2 Gas6 Ifit2 Ifit3 Oas1a Oas1g
0.000107747	39	256	2.237294243	GO:0071560 cellular response to transforming growth factor beta stimulus	http://amigo.geneontology.org/amigo/term/GO:0071560	Bambi Sdcbp Flcn Tgfb2 Vasn Brms1l Sinhcaf Tet1 Gipc1 Appl2 Tgfb3 Cldn1 Amhr2 Twsg1 Col3a1 Ddr2 Fbn1 Bmp2 Tgfbr3 Col1a2 Nox4 Fgfr2 Hpgd Wnt4 Prdm16 Thbs1 Pde3a Jun Hipk2 Scx Cav2 Fyn Itgb8 Itga8 Lox Ltbp3 Npnt Ppargc1a Bmpr1b
0.000121663	76	646	1.727744574	GO:0045859 regulation of protein kinase activity	http://amigo.geneontology.org/amigo/term/GO:0045859	Tpd52l1 Kit Dbndd2 Incenp Prkar1b Ccna2 Il6ra Ccng2 Tgfa Dusp10 Clspn Ccnf Gadd45b Cdkn1a Jak2 Epha4 Nox4 Ccdc88a Mif Ptprh Rap2b Axin2 Lgals9 Apoe Mmd Prlr Gprc5b Wnt11 Cdc6 Pkib Ror2 Clu Rb1 Angpt1 Emp2 Plce1 Ddr2 Bmp2 Tpx2 Edn3 Cks1b Iqgap1 Mvp Gas6 Socs5 Egr1 Tgfb2 Thbs1 Kif14 Ncapg2 Adora1 Mob1a Cd24a Adnp Bmpr1b Taok3 Erbb4 Erbb2 Sfrp2 Lrp8 Fzd4 Magi3 Ksr1 Rgs2 Cdc25b Sesn2 P2rx7 Casp3 Tlr4…
0.000126035	52	388	1.96820387	GO:0032102 negative regulation of response to external stimulus	http://amigo.geneontology.org/amigo/term/GO:0032102	Sema6b Sec14l1 Plau Sema3g Sema7a Fndc4 Ptger4 Sema3d Kng2 Plat Nbl1 Apoe Gata3 Dhx58 St6gal1 Pros1 Serping1 Epha4 Tfpi Samhd1 Padi2 Pdgfra Usp18 Cd9 Bace1 Mif Tspan8 Parp14 Dpp4 Thbs1 Adora1 Calcrl Tspan6 Klkb1 Eppk1 Plxna3 Wnt4 Alox12 Lgals9 Pbk Rb1 Rabgef1 Anxa2 Socs5 Dusp10 Zfp36 Cd24a Anxa5 Serpinb9 Oas1a Oas1g Tmprss6
0.000126035	137	1363	1.476125133	GO:0080134 regulation of response to stress	http://amigo.geneontology.org/amigo/term/GO:0080134	Tex15 Eya2 Sec14l1 Plau Anxa1 Il1r1 Samhd1 Eda2r Sema7a Fndc4 Dusp10 Ptger4 F2r Cadm4 Kng2 Tnfrsf19 Nectin2 Il1rl2 Plat Setd4 Stk39 Ctsc Mif Tbc1d24 Tlr4 Ncoa7 Ppp1r15a Serpinb1a Axin2 Tpd52l1 Apoe Bcl2l1 Spire2 Nol3 Gadd45b Itga2 Gata3 Dhx58 Per1 Nfkbia F2rl1 Clu Cldn1 Pros1 Serping1 Jak2 Prkar1b Epha4 Efhd1 Optn Ddr2 Tfpi Bmp2 Mecom Sesn2 Pdgfra Usp18 Cd9 Rad51ap1 Nupr1 Cln3 Sesn3 Dixdc1 Tspan8…
0.000127953	102	945	1.585137085	GO:0010562 positive regulation of phosphorus metabolic process	http://amigo.geneontology.org/amigo/term/GO:0010562	Tpd52l1 Kit Incenp Epha4 Ddr2 Bmp2 Il6ra Sdcbp Pdgfra Tgfa Bmp5 Gdf15 Tgfb2 Ppp1r15a Clspn Mob1a Erbb4 Erbb2 Aurkb Angpt1 Jak2 Sfrp2 Gpnmb Nox4 Ccdc88a Mif Rap2b Sema7a Npnt Cd24a Axin2 Lgals9 Mmd Prlr Hfe Gprc5b Itga2 Wnt11 Eef1a2 Cdc6 Rps6ka5 Ror2 Clu Emp2 Cdkn1a Guca2a Twsg1 C3 Pfkfb2 Tpx2 Edn3 Cks1b Dock7 Pik3r3 P2rx7 Iqgap1 Gas6 Parp14 Calm2 Egr1 Thbs1 Kif14 Itga1 Adora1 Adnp Bmpr1b Lepr Tao…
0.000127953	102	945	1.585137085	GO:0045937 positive regulation of phosphate metabolic process	http://amigo.geneontology.org/amigo/term/GO:0045937	Tpd52l1 Kit Incenp Epha4 Ddr2 Bmp2 Il6ra Sdcbp Pdgfra Tgfa Bmp5 Gdf15 Tgfb2 Ppp1r15a Clspn Mob1a Erbb4 Erbb2 Aurkb Angpt1 Jak2 Sfrp2 Gpnmb Nox4 Ccdc88a Mif Rap2b Sema7a Npnt Cd24a Axin2 Lgals9 Mmd Prlr Hfe Gprc5b Itga2 Wnt11 Eef1a2 Cdc6 Rps6ka5 Ror2 Clu Emp2 Cdkn1a Guca2a Twsg1 C3 Pfkfb2 Tpx2 Edn3 Cks1b Dock7 Pik3r3 P2rx7 Iqgap1 Gas6 Parp14 Calm2 Egr1 Thbs1 Kif14 Itga1 Adora1 Adnp Bmpr1b Lepr Tao…
0.000136142	46	328	2.059597952	GO:0008202 steroid metabolic process	http://amigo.geneontology.org/amigo/term/GO:0008202	Cyp51 Apoe Akr1c12 Fdft1 Cyp39a1 Pmvk Hsd17b14 Msmo1 Ttc39b Akr1c20 Akr1c19 Abca1 Gc Scarb1 Baat Pcsk9 Cbr1 Rdh16 Kit Stard4 Bmp2 Angptl3 Spp1 Cyp3a13 Sult1a1 Dkk3 Bmp5 Wnt4 Nfe2l1 Hsd3b7 Fdps Cyp2d22 Ugt1a1 Schip1 Pdgfra Lepr Malrd1 Sgpl1 Pde8b Scnn1b Egr1 Atp8b1 Adora2b Ppargc1a Rdh16f2 Bmpr1b
0.000136142	29	166	2.565596611	GO:0031214 biomineral tissue development	http://amigo.geneontology.org/amigo/term/GO:0031214	Bmp2 Spp1 Ptn Tgfb3 Ror2 Ddr2 Gpnmb Mgp Gas6 Wnt4 Wdr72 Omd Bmpr1b Bglap3 Wnt11 Axin2 Pkdcc Lox Ltbp3 Slc20a1 P2rx7 Col1a2 Comp Snx10 Matn1 S1pr1 Gpc3 Stim1 Trpm4
0.00013672	30	175	2.517570665	GO:0110148 biomineralization	http://amigo.geneontology.org/amigo/term/GO:0110148	Bmp2 Spp1 Ptn Tgfb3 Ror2 Ddr2 Gpnmb Mgp Gas6 Wnt4 Adora1 Wdr72 Omd Bmpr1b Bglap3 Wnt11 Axin2 Pkdcc Lox Ltbp3 Slc20a1 P2rx7 Col1a2 Comp Snx10 Matn1 S1pr1 Gpc3 Stim1 Trpm4
0.000140248	85	751	1.662177702	GO:0051046 regulation of secretion	http://amigo.geneontology.org/amigo/term/GO:0051046	Adora2b Fer Rab3d Llgl1 Anxa1 Rab27a Exph5 Anxa2 S100a10 Vamp2 F2rl1 Ildr1 P2rx7 Mif F2r Rapgef4 Pla2r1 Pclo Apoe Hfe Gata2 Cacna1d Avpr1a Sdc1 Myh10 Rab15 Tgfb3 Adcy5 Jak2 Pfkfb2 Glul Frmd4a Edn3 Sdcbp Spp1 Slc8b1 P2ry2 Ucp2 Sv2a Tlr4 Tgfb2 Maob Pck2 Adora1 Nlgn2 Cacnb2 Hmgn3 Lgals9 Cyp51 Kcnq1 Gipc1 Adcy1 Slc4a8 Rabgef1 Stk39 Bmp2 Kcnc4 Sytl2 Bace1 Oas2 Pfkm Pim3 Rfx3 Pla2g4a Gja5 Kcnc3 Sox4 Pd…
0.000149443	88	787	1.642125719	GO:0001934 positive regulation of protein phosphorylation	http://amigo.geneontology.org/amigo/term/GO:0001934	Tpd52l1 Kit Incenp Bmp2 Il6ra Sdcbp Tgfa Bmp5 Gdf15 Tgfb2 Clspn Mob1a Aurkb Angpt1 Jak2 Epha4 Sfrp2 Gpnmb Nox4 Ccdc88a Mif Rap2b Sema7a Ppp1r15a Cd24a Axin2 Lgals9 Mmd Prlr Hfe Gprc5b Wnt11 Cdc6 Rps6ka5 Ror2 Clu Emp2 Cdkn1a Twsg1 C3 Ddr2 Tpx2 Edn3 Cks1b Dock7 Pik3r3 Iqgap1 Gas6 Parp14 Egr1 Thbs1 Kif14 Adora1 Adnp Bmpr1b Lepr Taok3 Sphk1 Erbb4 Erbb2 Trim6 Lrp8 Fzd4 Magi3 Hipk2 Lrrk1 Fyn Cdc25b Iqg…
0.000149443	123	1199	1.506552921	GO:0009628 response to abiotic stimulus	http://amigo.geneontology.org/amigo/term/GO:0009628	Hif3a Ddit4 Per1 Anxa1 Nabp1 Pdpn Ucp2 Usp53 Gucy1a2 Hsbp1l1 Slc38a3 Wnt11 Nfkbia Cdkn1a Sfrp2 Trp53inp1 Casp3 Gnb5 Loxl2 Egr1 Myof Jun Zfp516 Cpt1b Nfat5 Kit Pdk1 Bnip2 Itga2 Gata3 Avpr1a Stc2 Btg2 Tlk2 Aurkb Tgfb3 Cldn1 Nr4a1 Col3a1 Slc9a4 Epha4 Efhd1 Ddr2 Ccna2 Mme Vcam1 Plk3 Tgfbr3 Itpr2 Scnn1a Rad51ap1 Tjp1 Nox4 Cln3 Scnn1b Sprtn Cryab Bace1 Dpp4 Fignl1 Kcnc2 Dtl Akap12 Lpar1 Tlr4 Tgfb2 Igfb…
0.000149443	103	961	1.574027445	GO:0034097 response to cytokine	http://amigo.geneontology.org/amigo/term/GO:0034097	Prlr Kit Epor Anxa1 Jak2 Ifitm1 Ifitm3 Il18r1 Il1r1 Il6ra Gbp3 Lepr Ifitm2 9930111J21Rik1 Mcm2 Gata3 Gipc1 Nfkbia Angpt1 Cfh Mrc1 Gsn Rab20 Oas2 Ifit1 Socs5 Npnt Cdc42ep4 Ikbke Zfp36 Bst2 Rufy4 Ifit3 Fer Nfat5 Bcl2l1 Aldh1a2 Adamts13 Cxcl16 Rps6ka5 F2rl1 Osmr Cldn1 Eif2ak2 Col3a1 Kynu Ifih1 Stk39 Samhd1 Mme Vcam1 Padi2 Usp18 Gas6 Jak3 Parp14 Eda2r Bag4 Egr1 Akap12 Mcl1 Tlr4 Thbs1 Ddx58 Abcb1a Pck…
0.000149443	109	1032	1.551119523	GO:0040007 growth	http://amigo.geneontology.org/amigo/term/GO:0040007	Sema6b Anxa6 Sema3g Anxa1 Sema7a Sema3d Islr2 Rb1 Pi16 Olfm1 Edn3 Sfrp2 Sesn2 Slc25a33 Sesn1 Gdf15 Dusp10 Brms1l Wnt11 Cxcl16 Cdk1 Avpr1a Igfbp1 Kctd6 Cdkn1a Rgs2 Slc23a2 Sdcbp Rasal1 Caprin2 Iqgap1 Fgfr2 Gas6 Cryab Tmprss4 Ip6k2 Flcn Dcbld2 Sh3bp4 Socs5 Tgfb2 Igfbp2 Kif14 Dmd Adnp Sphk1 Erbb2 Dclk1 Plxna3 Comp Six4 Hoxa11 Gpc3 Prlr Bcl2l1 Map2 Gata3 Arid5b Sgpl1 Stc2 Myh10 Tshr Esrrb Grhl2 Ly6e …
0.000153314	55	423	1.909504937	GO:0003012 muscle system process	http://amigo.geneontology.org/amigo/term/GO:0003012	Kcnq1 Stac2 Anxa6 Scn1b Edn3 Tmod1 Myom2 Tpm4 Rcsd1 Dmd Kcne4 Tmod3 Ankrd39 Cacnb1 Flna Fbxo32 Pi16 Foxo3 Kit Itga2 Cacna1d Bdkrb2 Nr4a1 Dsc2 Rgs2 Gsn Scn5a Scn7a Calm2 Trpm4 Chrnb1 Adora1 Dsg2 Dsp Myh1 Gja5 Cacnb2 Calcrl Sphk1 Nol3 Adora2b Smtn Ehd3 Klf15 Scnn1b Comp Apbb1 Ormdl3 Npnt Ttn Sorbs2 Ptger4 Ptgs1 F2r Fdps
0.000161655	151	1544	1.436243627	GO:0016192 vesicle-mediated transport	http://amigo.geneontology.org/amigo/term/GO:0016192	Adora2b Fer Epn2 Rab25 Epn3 Spire2 Rab3d Vamp2 Ston2 Csnk1e Tmem50b Synj2 Ehd3 Rhoq Anxa1 Mrc1 Chmp4c Unc13b C2cd5 Sytl2 Ap1s2 Ap3m2 Tmed6 Rab27a Snx33 Ston1 Neurl1b Snx2 Exph5 Grip1 Arl4d Leprot Sirpa Scarb1 Hip1 Rhou Sytl3 Sorl1 Nlgn2 Sytl5 Hspa2 Sort1 Pgap1 Nrbp2 Anxa2 S100a10 Syn2 Pls3 Pld2 Emp2 Pkdcc Cd9 Ctbp2 Flna Gas6 Sv2a Rapgef4 Pla2r1 Gpc3 Pclo Cav2 Tmprss2 Apoe Ap1m2 Kit Ankrd13d Hfe G…
0.000161655	97	893	1.595213215	GO:0098655 cation transmembrane transport	http://amigo.geneontology.org/amigo/term/GO:0098655	Kcnq1 Cacna1d Stac2 Scn1b Atp2a3 Cacnb1 Slc6a18 Atp12a Fgf12 Sfxn3 Kcnip2 Slc9a4 Slc6a17 Kcnc4 Tmem165 Trpv6 Rhcg Scnn1b Stim1 Slc9a9 Scn5a Slc8b1 Kcnk1 Scn7a Kcnc2 Calm2 Slc6a20a Trpv5 Trpm4 Slc7a1 Hecw2 Kcns3 Slc35g1 Kcne4 Kcnk3 Trpm3 Cacnb2 Kcnc3 Rhbg Atp6v1g3 Flna Mmgt2 Slc1a5 Atp6v1b1 Hfe Slc38a3 Mcoln2 Nol3 Anxa6 Atp6v1c2 Slc4a8 Diaph1 Gsto1 Slc15a1 Rgs2 Tmem63a Stk39 Slc20a1 Anxa5 Gem Atp6…
0.000165365	154	1582	1.429593961	GO:0120036 plasma membrane bounded cell projection organization	http://amigo.geneontology.org/amigo/term/GO:0120036	Sema6b Aif1l Eps8l1 Map2 Lama2 Sgk1 Cfap52 Emb Sema3g Stmn4 Rb1 Enah Rsph1 Ehd3 Epha4 Dclk1 Pdpn Rilpl1 Plxna3 Vstm5 Ablim3 Ppp1r9a Wdr19 Sema7a Sema3d Cdc42ep4 Dzip1 Hecw2 Ccdc141 Plppr4 Nyap1 Gprin3 Islr2 Plxnb1 Fry Taok3 Plxnc1 Kit Gprc5b Kcnq1 F2rl1 Diaph1 Olfm1 Edn3 Sfrp2 Ccdc88a Lpar1 Rap1gap2 Nbl1 Adgrf1 Cd24a Bhlhb9 Fer Apoe Rab25 Btg2 Emp2 Rhoq Dpysl3 Jak2 Plce1 Itm2c Rgs2 Gsn Slc23a2 Se…
0.000197055	81	713	1.668376072	GO:0043408 regulation of MAPK cascade	http://amigo.geneontology.org/amigo/term/GO:0043408	Cav2 Tpd52l1 Kit Eda2r Dusp8 Sema7a Dusp10 Tnfrsf19 Taok3 Erbb2 Pak6 Gpnmb Gadd45b Ksr1 F2rl1 Epha4 P2rx7 Mif Lpar1 Tlr4 Npnt F2r Apoe Per1 Tgfb3 Ror2 Angpt1 Psca Eif2ak2 Jak2 Plce1 Ddr2 Stk39 Bmp2 Edn3 Mecom Pdgfra Tgfa Iqgap1 Fgfr2 Atp6ap2 Gas6 Dixdc1 Jcad Rras Gdf15 Akap12 Tgfb2 Thbs1 Mdfic Itga1 Adora1 Magi3 Hipk2 Sphk1 Erbb4 Bnip2 Sfrp2 Tpbg Fzd4 Pbk Rgs2 Atf3 Iqgap3 Nox4 Flcn Plcg2 Abca7 Si…
0.000197487	111	1063	1.533515527	GO:0009887 animal organ morphogenesis	http://amigo.geneontology.org/amigo/term/GO:0009887	Anxa6 Lama2 Hoxb9 Pdgfra Adgrg6 Megf9 Nbl1 Hoxd4 Elf3 Rps6ka1 Wnt9b Fzd6 Bmp2 Casz1 Tgfa Mki67 Wnt4 Eda Axin2 Klhl3 Itga2 Wnt11 Efemp1 Sdc1 Itgb4 Tgfb3 Col5a1 Fbn1 Sfrp2 Prom1 Tgfbr3 Col1a2 Fgfr2 Sall1 Tgfb2 Aqp6 Gja5 Irx2 Aldh1a3 Gata3 Fancc Prrx1 Hoxd8 Mecom Lrig1 Tead2 Comp Bmp5 Six4 Sostdc1 Hoxa11 Myo3b Foxo3 Gpc3 Hs3st3b1 Prkra Kcnq1 Aldh1a2 Gata2 Akt3 Arid5b Sgpl1 Tshr Id4 Grhl2 Emp2 Ly6e T…
0.000202015	50	375	1.958110517	GO:0007178 transmembrane receptor protein serine/threonine kinase signaling pathway	http://amigo.geneontology.org/amigo/term/GO:0007178	Fstl3 Fstl1 Amhr2 Twsg1 Bambi Bmp2 Sdcbp Bmp5 Flcn Sostdc1 Gdf15 Tgfb2 Vasn Nbl1 Bmpr1b Brms1l Sinhcaf Tet1 Gipc1 Hexa Sfrp2 Egr1 Hfe Ly6g6e Appl2 Tgfb3 Jak2 Col3a1 Tgfbr3 Col1a2 Hpgd Prdm16 Thbs1 Jun Hipk2 Tmem100 Cav2 Tmprss6 Itgb8 Itga8 Lgals9 Lox Ltbp3 Fbn1 Comp Scx Npnt Sorl1 Gpc3 Akap7
0.000210171	102	958	1.563626874	GO:0043436 oxoacid metabolic process	http://amigo.geneontology.org/amigo/term/GO:0043436	Alox12 Aldoc Pfkp Acot3 Elovl2 Hacl1 Cyp39a1 Me2 Asrgl1 Anxa1 Gsto1 Cyp2c23 Scd2 Glul Kynu Slc23a2 Hdc Hacd4 Cyp4a14 Acot7 Hpd Me3 Oat Acsl4 Hpgd Pkm Elovl5 Pfkm Acsm1 Uroc1 Hk1 Ephx1 Baat Pck2 Cyp2s1 Elovl6 Npl Liph Ptgs1 Lipg Akr1c20 Adh7 Aadat Cyp2d22 Acnat1 Acsf2 Cpt1b Cyp4v3 Ugt1a1 Ugt1a2 Aldh1a2 Aldh1a3 Kyat3 Rdh16 Slc22a13 Bhmt Kit Sgpl1 Avpr1a Aldh1l2 St6gal1 C3 Stard4 Aldh18a1 Pfkfb2 Mgs…
0.000214647	143	1454	1.44434218	GO:0051094 positive regulation of developmental process	http://amigo.geneontology.org/amigo/term/GO:0051094	Gata2 Anxa1 Pdpn Plxna3 Vstm5 Zc4h2 Sema7a Pde3a Islr2 Plxnb1 Plxnc1 Nid1 Brms1l Lama2 Sinhcaf Tet1 Gata3 Esrrb Bmp2 Sfrp2 Tpbg Wnt4 Socs5 Nek5 Nbl1 Zfp36 Ccbe1 Junb Cebpd Bhlhb9 Sox4 Axin2 Alox12 Scin Apoe Mmd Kit Cdk1 Tgfb3 Ror2 Bmp1 Bambi Jak2 Ltbp3 Itgb8 Epha4 Ddr2 Slc23a2 Edn3 Mme F3 Sdcbp Angptl3 Prom1 Tesc Anxa3 Rasal1 Ptn Iqgap1 Flna Gas6 Dixdc1 Bmp5 Pkm Zdhhc15 Loxl2 Tbc1d24 Rras Lpar1 S…
0.000225564	48	356	1.980111759	GO:1903532 positive regulation of secretion by cell	http://amigo.geneontology.org/amigo/term/GO:1903532	Rab27a Exph5 Anxa2 S100a10 F2rl1 Ildr1 P2rx7 Hfe Gata2 Cacna1d Rab3d Avpr1a Sdc1 Myh10 Rab15 Tgfb3 Jak2 Pfkfb2 Glul Frmd4a Edn3 Sdcbp Spp1 Tlr4 Tgfb2 Pck2 Nlgn2 Cacnb2 Adora2b Slc4a8 Bmp2 Pfkm Mif Pla2g4a Sox4 Bcl2l1 Pld2 Prkcq Unc13b Acsl4 Apbb1 Trpm4 Ptger4 Rapgef4 Ttn Lepr Sphk1 Ang
0.0002392	53	409	1.90305362	GO:0051047 positive regulation of secretion	http://amigo.geneontology.org/amigo/term/GO:0051047	Rab27a Exph5 Anxa2 S100a10 F2rl1 Ildr1 P2rx7 Mif Pla2r1 Hfe Gata2 Cacna1d Rab3d Avpr1a Sdc1 Myh10 Rab15 Tgfb3 Jak2 Pfkfb2 Glul Frmd4a Edn3 Sdcbp Spp1 P2ry2 Tlr4 Tgfb2 Pck2 Adora1 Nlgn2 Cacnb2 Adora2b Slc4a8 Bmp2 Sytl2 Pfkm Pla2g4a Sox4 Bcl2l1 Kcnq1 Pld2 Prkcq Unc13b Acsl4 Apbb1 Trpm4 Ptger4 Rapgef4 Ttn Lepr Sphk1 Ang
0.000252557	122	1202	1.490574978	GO:1901698 response to nitrogen compound	http://amigo.geneontology.org/amigo/term/GO:1901698	Cav2 Ly6g6e Ly6f Nr4a1 Anxa1 Jak2 Grb14 Pik3r3 Sesn2 Sesn3 Gnb5 Pkm Leprot Sesn1 Pck2 Rragb Uggt2 Scnn1b Fer Col6a1 Bcl2l1 Per1 Vamp2 Nfkbia Rb1 Ly6e Col3a1 Pdgfra P2rx7 Col1a2 Klf15 C2cd5 Itpr2 Cd9 Col4a6 Col4a1 Trpm4 Egr1 Gdf15 Col16a1 Pcsk9 Sorl1 Jun Apoe Hdac9 Kcnq1 Adamts13 Itga2 Cdc6 Fyn Cdk1 Stc2 Btg2 Igfbp1 Sdc1 Cacnb1 Adcy6 Rhoq Diaph1 Rgs2 Ddr2 Prkcq Kynu Ifih1 Fbn1 Ccna2 Vcam1 Rragd Sl…
0.000258267	23	120	2.814783868	GO:0002367 cytokine production involved in immune response	http://amigo.geneontology.org/amigo/term/GO:0002367	Sema7a Angpt1 Hk1 Tlr4 Kit Hfe Tgfb3 F2rl1 Il18r1 Il1r1 Trpm4 Tgfb2 B2m Trim6 Gprc5b Gata3 Litaf Rabgef1 P2rx7 Mif Plcg2 Ddx58 Bst2
0.000258267	23	120	2.814783868	GO:0002718 regulation of cytokine production involved in immune response	http://amigo.geneontology.org/amigo/term/GO:0002718	Sema7a Angpt1 Hk1 Tlr4 Kit Hfe Tgfb3 F2rl1 Il18r1 Il1r1 Trpm4 Tgfb2 B2m Trim6 Gprc5b Gata3 Litaf Rabgef1 P2rx7 Mif Plcg2 Ddx58 Bst2
0.000258267	57	453	1.847885753	GO:0043434 response to peptide hormone	http://amigo.geneontology.org/amigo/term/GO:0043434	Cav2 Nr4a1 Anxa1 Jak2 Grb14 Pik3r3 Pkm Leprot Pck2 Scnn1b Fer Vamp2 Rb1 Klf15 C2cd5 Egr1 Gdf15 Pcsk9 Sorl1 Cdc6 Stc2 Btg2 Igfbp1 Rhoq Ddr2 Prkcq Fbn1 Ccna2 Slc25a33 Tgfbr3 Iqgap1 Plat Ucp2 Cpeb2 Abcb1a Pklr Trim16 Jun Rab31 Sort1 Bglap3 Sesn2 Sesn3 Kcnq1 Appl2 Col3a1 Vps13c Adora2b Akt3 Sgk1 Pld2 Tshr Ache Capn1 Anxa5 Ceacam2 Ggh
0.000258267	50	379	1.937444443	GO:1901214 regulation of neuron death	http://amigo.geneontology.org/amigo/term/GO:1901214	Apoe Retreg1 Bcl2l1 Angpt1 Cln3 Mt1 Tbc1d24 Ncoa7 Adnp Bhlhb9 Btg2 Clu Abcc1 Jak2 Ddr2 Slc23a2 Ppargc1a Gpnmb Casp3 Bace1 Foxq1 Egr1 Mcl1 Tgfb2 Itga1 Adora1 Pcsk9 Foxo3 Jun Fyn Pcdhgc4 Tlr4 Rapsn Gata3 Trim2 Rilpl1 Six4 Kif14 Sorl1 Hipk2 Nrbp2 Epor Nsmf Ddit4 Ppp2r2b Optn Lcn2 Nupr1 Ptpn5 F2r
0.000260366	113	1095	1.515523893	GO:0010243 response to organonitrogen compound	http://amigo.geneontology.org/amigo/term/GO:0010243	Cav2 Nr4a1 Anxa1 Jak2 Grb14 Pik3r3 Sesn2 Sesn3 Gnb5 Pkm Leprot Sesn1 Pck2 Rragb Uggt2 Scnn1b Fer Col6a1 Bcl2l1 Per1 Vamp2 Nfkbia Rb1 Col3a1 Pdgfra P2rx7 Col1a2 Klf15 C2cd5 Itpr2 Cd9 Col4a6 Col4a1 Trpm4 Egr1 Gdf15 Col16a1 Pcsk9 Sorl1 Jun Apoe Hdac9 Kcnq1 Adamts13 Itga2 Cdc6 Fyn Cdk1 Stc2 Btg2 Igfbp1 Sdc1 Cacnb1 Adcy6 Rhoq Diaph1 Rgs2 Ddr2 Prkcq Kynu Fbn1 Ccna2 Vcam1 Rragd Slc25a33 Tgfbr3 Scnn1a Iq…
0.000260846	146	1498	1.431329116	GO:0030182 neuron differentiation	http://amigo.geneontology.org/amigo/term/GO:0030182	Sema6b Irx2 Map2 Wnt11 Wnt9b Lama2 Sgk1 Emb Sema3g Stmn4 Rb1 Enah Epha4 Dclk1 Casz1 Acsl4 Plxna3 Casp3 Ppp1r9a Zc4h2 Wnt4 Sema7a Sema3d Hecw2 Ccdc141 Plppr4 Dmd Nyap1 Gprin3 Tenm4 Islr2 Plxnb1 Fry Taok3 Erbb2 Plxnc1 Gprc5b Diaph1 Prrx1 Olfm1 Bmp2 Edn3 Sfrp2 Ccdc88a Lpar1 Rap1gap2 Tgfb2 Nbl1 Adgrf1 Pcsk9 Cd24a Dlg2 Bhlhb9 Apoe Mmd Hdac9 Gata2 Btg2 Dpysl3 Jak2 Kcnip2 Itm2c Rgs2 Slc23a2 Serpini1 Vca…
0.000267288	82	732	1.645133836	GO:0001568 blood vessel development	http://amigo.geneontology.org/amigo/term/GO:0001568	Col18a1 Gata2 Angpt1 Anxa1 Col24a1 Amotl2 Jcad S1pr1 Calcrl Ang Sfrp2 Tgfa Ccbe1 Epn2 Hif3a Akt3 Emp2 Nr4a1 Itgb8 Glul Il6ra F3 Angptl3 Pik3r3 Anxa3 Col1a2 Col4a1 Anxa2 Pkm Vav3 Loxl2 Wnt4 Rras Tgfb2 Thbs1 Ago1 S100a1 Fgfbp1 Jun Rhob Gja5 Lepr Hipk2 Sphk1 Apoe Prrx1 Pdgfra Tead2 Adgrf5 Luzp1 Aldh1a2 Wnt11 Sgpl1 Myh10 C3 Lox Col3a1 Cfh Col5a1 Tjp1 Flna Hpgd Comp Cd59a Fzd4 Junb Gpc3 Cntrl Flvcr1 T…
0.000267288	65	541	1.764471122	GO:0006820 anion transport	http://amigo.geneontology.org/amigo/term/GO:0006820	Clcnkb Slc4a1 Slc38a3 Slc16a7 Slc4a8 Abcc1 Slc38a1 Slc37a1 Anxa1 Sfxn3 Slc20a1 Slc6a17 Slc10a6 Tcaf2 Slc17a2 Tcaf1 Slc7a1 Slc16a5 Ano9 Slc22a27 Slc22a29 Slc23a2 Mif Pla2r1 Clca3a1 Pla2g4a Slc1a5 Clcn5 Mgst1 Avpr1a Abcc3 Bdkrb2 Clic6 Racgap1 Rgs2 Slc12a1 Pcyox1 Slc6a12 Cln3 Slc7a6 Ip6k2 Abcc4 Mfsd12 Ano8 Sv2a Atp8b1 Slc7a12 Slc25a24 Adora1 Lrrc8e Cldn4 Slc22a14 Kcnq1 Gipc1 P2rx7 Nfe2l1 Stc2 Emb Ac…
0.000267288	113	1096	1.514141116	GO:0051241 negative regulation of multicellular organismal process	http://amigo.geneontology.org/amigo/term/GO:0051241	Lgals9 Sema6b Plau Sema3g Anxa1 Sema7a Sema3d Serpinb1a Kng2 Brms1l Plat Sinhcaf Tet1 Gata2 Gata3 Angpt1 Pi16 Fbn1 Sfrp2 Ctsc Cd59a Loxl2 Socs5 Gdf15 Axin2 Epn2 Apoe Homer3 Hfe Dhx58 Wnt9b Avpr1a Nav3 Fstl3 Efemp1 Tgfb3 F2rl1 Laptm4b Grhl2 Pros1 Serping1 Twsg1 Jak2 Epha4 Rgs2 Tfpi Bmp2 Anxa5 Pdgfra Gpnmb Anxa4 Arhgdib Cd9 Gas6 Tspan8 Sostdc1 Wnt4 Tgfb2 Dusp10 Vasn Thbs1 Rap1gap Ago1 Adora1 Pcsk9 …
0.000278946	82	733	1.642889451	GO:1903047 mitotic cell cycle process	http://amigo.geneontology.org/amigo/term/GO:1903047	Ube2c Mcm2 Pola1 Ncapg Cdc6 Cdk1 Aurkb Rb1 Mcm4 Nde1 Ndc80 Anxa1 Incenp Cdc25b Knstrn Tpx2 Ccna2 Smc2 Ccng2 Kntc1 Tgfa Mki67 Ccsap Kank2 Kif4 Rtkn Anln Dtl Prc1 Bub1b Ccdc8 Mcm3 Ncapg2 Clspn Ccnf Spc25 Calm2 Rhou Cav2 Tpd52l1 Spag5 Pole Appl2 Rrm2 Myh10 Racgap1 Cdkn1a Nabp1 Ddr2 Mastl Edn3 Chmp4c Plk3 Stil Gpnmb Rrm1 Atrx Flna Zwilch Eml4 Snx33 Lzts2 Misp Kif14 Hecw2 Haspin Rhob Taok3 Nsl1 Tacc1 …
0.000308586	95	886	1.574665625	GO:0098660 inorganic ion transmembrane transport	http://amigo.geneontology.org/amigo/term/GO:0098660	Kcnq1 Cacna1d Stac2 Scn1b Atp2a3 Cacnb1 Slc6a18 Atp12a Fgf12 Slc37a1 Kcnip2 Slc9a4 Slc20a1 Slc6a17 Kcnc4 Tmem165 Trpv6 Rhcg Scnn1b Stim1 Slc9a9 Scn5a Slc8b1 Kcnk1 Scn7a Kcnc2 Calm2 Slc6a20a Trpv5 Trpm4 Hecw2 Kcns3 Slc35g1 Kcne4 Kcnk3 Ano9 Cacnb2 Kcnc3 Rhbg Atp6v1g3 Flna Mmgt2 Clcn5 Clcnkb Atp6v1b1 Slc4a1 Hfe Mcoln2 Nol3 Anxa6 Atp6v1c2 Clic6 Slc4a8 Diaph1 Gsto1 Slc15a1 Stk39 Slc12a1 Anxa5 Gem Atp6…
0.000315468	42	300	2.056016043	GO:0050708 regulation of protein secretion	http://amigo.geneontology.org/amigo/term/GO:0050708	Llgl1 Exph5 F2rl1 P2rx7 F2r Apoe Myh10 Tgfb3 Adcy5 Jak2 Pfkfb2 Glul Frmd4a Slc8b1 Ucp2 Tlr4 Tgfb2 Pck2 Nlgn2 Hmgn3 Cyp51 Pfkm Pim3 Rfx3 Gja5 Sox4 Pde1c Kcnq1 Cacna1d Pde8b Anxa1 Prkcq Anxa5 Unc13b Acsl4 Apbb1 Trpm4 Ptger4 Rapgef4 Ttn Lepr Ang
0.000317028	51	393	1.905794587	GO:0071692 protein localization to extracellular region	http://amigo.geneontology.org/amigo/term/GO:0071692	Rab3d Llgl1 Anxa1 Afm Exph5 F2rl1 P2rx7 Nbl1 F2r Rapgef4 Pclo Apoe Abca1 Myh10 Tgfb3 Adcy5 Jak2 Pfkfb2 Glul Frmd4a Slc8b1 Ucp2 Tlr4 Tgfb2 Pck2 Nlgn2 Hmgn3 Cyp51 Fbn1 Comp Pfkm Gnptab Pim3 Rfx3 Gja5 Sox4 Pde1c Kcnq1 Cacna1d Plcg1 Pde8b Prkcq Anxa5 Unc13b Acsl4 Apbb1 Trpm4 Ptger4 Ttn Lepr Ang
0.000337481	103	983	1.538799974	GO:0006082 organic acid metabolic process	http://amigo.geneontology.org/amigo/term/GO:0006082	Alox12 Aldoc Pfkp Acot3 Elovl2 Hacl1 Cyp39a1 Me2 Asrgl1 Anxa1 Gsto1 Cyp2c23 Scd2 Glul Kynu Slc23a2 Hdc Hacd4 Cyp4a14 Acot7 Hpd Me3 Oat Acsl4 Hpgd Pkm Elovl5 Pfkm Acsm1 Uroc1 Hk1 Ephx1 Baat Pck2 Cyp2s1 Elovl6 Npl Liph Ptgs1 Lipg Akr1c20 Adh7 Aadat Cyp2d22 Acnat1 Acsf2 Cpt1b Cyp4v3 Ugt1a1 Ugt1a2 Aldh1a2 Aldh1a3 Kyat3 Rdh16 Slc22a13 Bhmt Kit Sgpl1 Avpr1a Aldh1l2 St6gal1 C3 Stard4 Aldh18a1 Pfkfb2 Mgs…
0.000337481	42	301	2.049185425	GO:0046394 carboxylic acid biosynthetic process	http://amigo.geneontology.org/amigo/term/GO:0046394	Alox12 Elovl2 Cyp39a1 Anxa1 Scd2 Glul Hacd4 Cyp4a14 Acot7 Elovl5 Acsm1 Elovl6 Liph Ptgs1 Lipg Aldh1a2 Aldh1a3 Rdh16 Bhmt Avpr1a Stard4 Aldh18a1 Mgst3 Kynu Acss1 Oat Mgll Mif Baat Pklr Acacb Phgdh Pla2g4a Malrd1 Cln3 Gsto1 Cyp2c23 Pkm Ceacam2 Sphk1 Rdh16f2 Gstm2
0.00033889	54	426	1.861583942	GO:0070997 neuron death	http://amigo.geneontology.org/amigo/term/GO:0070997	Apoe Retreg1 Bcl2l1 Angpt1 Cln3 Casp3 Mt1 Tbc1d24 Ncoa7 Adnp Bhlhb9 Btg2 Clu Abcc1 Jak2 Ddr2 Slc23a2 Ppargc1a Gpnmb Bace1 Foxq1 Egr1 Mcl1 Tgfb2 Itga1 Adora1 Pcsk9 Foxo3 Jun Fyn Pcdhgc4 Tlr4 Rapsn Gata3 Rb1 Trim2 Rilpl1 Six4 Usp53 Kif14 Sorl1 Hipk2 Nrbp2 Epor Nsmf Ddit4 Plau Ache Ppp2r2b Optn Lcn2 Nupr1 Ptpn5 F2r
0.000352622	53	416	1.871031083	GO:0032970 regulation of actin filament-based process	http://amigo.geneontology.org/amigo/term/GO:0032970	Scin Arhgap28 Svil Gsn Iqgap3 Pdpn Rhpn2 Iqgap1 Limch1 Cdc42ep4 Tmsb4x Rhob Tmsb10 Fhod3 Lpar1 Shank1 Tgfb2 Ptger4 Fer Wnt11 Sptb Tgfb3 F2rl1 Dsc2 Tmod1 Arpc1b Arhgdib Nox4 Scn5a Ccdc88a Trpm4 S100a10 Adora1 Dsg2 S1pr1 Dsp Capg Gja5 Tmod3 Sptbn2 Wnt4 Kirrel Myo3b Tjp1 Flna Dixdc1 Bag4 Sh3pxd2b Capn1 Prkcq Kank2 Ppp1r9a Bst2
0.000366035	62	514	1.771442394	GO:0043410 positive regulation of MAPK cascade	http://amigo.geneontology.org/amigo/term/GO:0043410	Cav2 Tpd52l1 Kit Eda2r Sema7a Tnfrsf19 Erbb2 Gpnmb Gadd45b Ksr1 F2rl1 Epha4 Mif Lpar1 Tlr4 Npnt F2r Apoe Tgfb3 Ror2 Angpt1 Eif2ak2 Jak2 Plce1 Ddr2 Stk39 Bmp2 Edn3 Pdgfra Tgfa Iqgap1 Fgfr2 Gas6 Dixdc1 Jcad Gdf15 Akap12 Tgfb2 Thbs1 Itga1 Adora1 Taok3 Hipk2 Sphk1 Erbb4 Bnip2 Tpbg Fzd4 Magi3 Iqgap3 P2rx7 Nox4 Plcg2 Abca7 Jun Muc20 Epor C3 Il6ra Cd24a Trim12c Lepr
0.000366838	48	364	1.936592819	GO:0031589 cell-substrate adhesion	http://amigo.geneontology.org/amigo/term/GO:0031589	Itga2 Itgb4 Nid2 Emp2 Itga8 Pdpn Plet1 Limch1 Megf9 Itga1 Itgb8 Nid1 Angpt1 Ccdc80 Ldb1 Spp1 Npnt Eda Tiam1 Bcam Utrn Plau St6gal1 Jak2 Col3a1 Lamc1 Vcam1 Angptl3 Iqgap1 Flna L1cam Acer2 Rras Thbs1 Col16a1 Kif14 S100a10 Adamts12 Sned1 Fzd4 Muc4 Wnt4 Fer Gas6 Ston1 Sirpa Dmd Ptn
0.000366877	83	751	1.623067639	GO:0043549 regulation of kinase activity	http://amigo.geneontology.org/amigo/term/GO:0043549	Tpd52l1 Kit Dbndd2 Incenp Prkar1b Epha4 Ddr2 Ccna2 Il6ra Pik3r3 Pdgfra Ccng2 Tgfa Pik3ip1 Dusp10 Clspn Erbb4 Erbb2 Ccnf Gadd45b Cdkn1a Jak2 Ldb1 Nox4 Ccdc88a Mif Ptprh Rap2b Axin2 Lgals9 Apoe Mmd Prlr Gprc5b Wnt11 Eef1a2 Cdc6 Pkib Ror2 Clu Rb1 Angpt1 Emp2 Plce1 Pfkfb2 Bmp2 Tpx2 Edn3 Cks1b Iqgap1 Mvp Gas6 Socs5 Egr1 Tgfb2 Thbs1 Kif14 Ncapg2 Adora1 Mob1a Cd24a Adnp Bmpr1b Taok3 Sfrp2 Lrp8 Vav3 Fzd4…
0.000371915	103	986	1.534118027	GO:0033993 response to lipid	http://amigo.geneontology.org/amigo/term/GO:0033993	Anxa1 Scd2 Pgr Kank2 Pck2 S100a14 Zfp366 Scnn1b Abca1 Cxcl16 Sgk1 Ddit4 Nfkbia Fbxo32 Noct Jak2 Mrc1 Ptgfr P2rx7 Tead2 Plcg2 Tut4 Gramd1c Sirpa Tlr4 Zfp36 Foxo3 Smyd3 Axin2 Alox12 Cnp Mgst1 Aldh1a2 Adamts13 Gata2 Itga2 Avpr1a Peli1 Stc2 Sdc1 Tgfb3 Esrrb Clu Cldn1 Adcy5 Adcy6 Nr4a1 Lox Tfpi Ccna2 Pmvk Vcam1 Lrp8 Padi2 Spp1 Tesc Anxa3 Arpc1b Tjp1 Sult1a1 Fgfr2 Plat Hpgd Casp3 Mmp15 Cryab Ucp2 Scarb…
0.000373678	51	396	1.891356749	GO:0001503 ossification	http://amigo.geneontology.org/amigo/term/GO:0001503	Spp1 Bglap3 Twsg1 Bmp2 Ptn Bmpr1b Cebpd Atp6v1b1 Fstl3 Tgfb3 Ror2 Bmp1 Ache Bambi Pkdcc Ifitm1 Ddr2 Ctsk Gpnmb Mgp Bmp5 Wnt4 Atp6v0a4 Tgfb2 Omd Sort1 Wnt11 Sfrp2 Adamts12 Axin2 Id4 Noct Lox Ltbp3 P2rx7 Col1a2 Comp Scx Fignl1 Snx10 Ptger4 Matn1 Sh3pxd2b Npnt S1pr1 Tob2 Junb Plxnb1 Gpc3 Ifitm3 Trpm4
0.000377589	12	40	4.405748663	GO:0060323 head morphogenesis	http://amigo.geneontology.org/amigo/term/GO:0060323	Tgfb3 Atp6ap2 Rras Scx Tgfb2 Arid5b Sgpl1 Schip1 Asph Pdgfra Flvcr1 Zfp950
0.000378812	42	303	2.035659448	GO:0016053 organic acid biosynthetic process	http://amigo.geneontology.org/amigo/term/GO:0016053	Alox12 Elovl2 Cyp39a1 Anxa1 Scd2 Glul Hacd4 Cyp4a14 Acot7 Elovl5 Acsm1 Elovl6 Liph Ptgs1 Lipg Aldh1a2 Aldh1a3 Rdh16 Bhmt Avpr1a Stard4 Aldh18a1 Mgst3 Kynu Acss1 Oat Mgll Mif Baat Pklr Acacb Phgdh Pla2g4a Malrd1 Cln3 Gsto1 Cyp2c23 Pkm Ceacam2 Sphk1 Rdh16f2 Gstm2
0.000394846	26	150	2.545543672	GO:0034754 cellular hormone metabolic process	http://amigo.geneontology.org/amigo/term/GO:0034754	Akr1c20 Adh7 Aldh1a2 Aldh1a3 Rdh12 Rdh16 Bmp2 Spp1 Sult1a1 Dkk3 Bmp5 Wnt4 Cyp2s1 Akr1b7 Cyp2d22 Rdh11 Ugt1a1 Schip1 Pdgfra Sgpl1 Scnn1b Egr1 Ppargc1a Scarb1 Rdh16f2 Bmpr1b
0.00041445	92	859	1.572871079	GO:0042327 positive regulation of phosphorylation	http://amigo.geneontology.org/amigo/term/GO:0042327	Tpd52l1 Kit Incenp Epha4 Ddr2 Bmp2 Il6ra Sdcbp Pdgfra Tgfa Bmp5 Gdf15 Tgfb2 Clspn Mob1a Erbb4 Erbb2 Aurkb Angpt1 Jak2 Sfrp2 Gpnmb Nox4 Ccdc88a Mif Rap2b Sema7a Ppp1r15a Cd24a Axin2 Lgals9 Mmd Prlr Hfe Gprc5b Wnt11 Eef1a2 Cdc6 Rps6ka5 Ror2 Clu Emp2 Cdkn1a Twsg1 C3 Pfkfb2 Tpx2 Edn3 Cks1b Dock7 Pik3r3 P2rx7 Iqgap1 Gas6 Parp14 Egr1 Thbs1 Kif14 Adora1 Adnp Bmpr1b Lepr Taok3 Sphk1 Trim6 Lrp8 Vav3 Fzd4 …
0.00041445	65	550	1.735597958	GO:0051223 regulation of protein transport	http://amigo.geneontology.org/amigo/term/GO:0051223	Llgl1 Tcaf2 C2cd5 Exph5 Tcaf1 F2rl1 Angpt1 Pkdcc P2rx7 Mdfic F2r Mtcl1 Apoe Cdk1 Myh10 Tgfb3 Adcy5 Jak2 Pfkfb2 Glul Ptpn14 Frmd4a Plk3 Flna Gas6 Slc8b1 Ucp2 Tmem30b Bag4 Tlr4 Tgfb2 Pck2 Sorl1 Nlgn2 Erbb2 Hmgn3 Fyn Cyp51 Vamp2 Cln3 Pfkm Pim3 Rfx3 Gja5 Ifi27 Sox4 Pde1c Kcnq1 Nol3 Cacna1d Pde8b Anxa1 Prkcq Anxa5 Asph Unc13b Ptpn5 Acsl4 Apbb1 Trpm4 Ptger4 Rapgef4 Ttn Lepr Ang
0.000414942	34	225	2.219191919	GO:0007160 cell-matrix adhesion	http://amigo.geneontology.org/amigo/term/GO:0007160	Itga2 Itgb4 Nid2 Emp2 Itga8 Plet1 Limch1 Itga1 Itgb8 Nid1 Ldb1 Npnt Eda Tiam1 Bcam Utrn Plau Col3a1 Vcam1 Angptl3 Iqgap1 L1cam Acer2 Rras Thbs1 Col16a1 S100a10 Adamts12 Sned1 Muc4 Wnt4 Ston1 Sirpa Dmd
0.000438273	103	991	1.526377774	GO:0019725 cellular homeostasis	http://amigo.geneontology.org/amigo/term/GO:0019725	Cav2 Slc4a1 Cacna1d Anxa6 Stc2 Atp2a3 F2rl1 Atp12a Slc4a8 Slc9a4 Edn3 Ptgfr Atp6v0d2 Tmem165 Trpv6 Cln3 Stim1 Slc9a9 Mt1 Slc8b1 Calm2 Trpv5 Hk1 Ormdl3 Atp6v0a4 Lpar1 Ptger4 Pck2 Slc35g1 F2r Kng2 Slc31a2 Flna Apoe Kcnq1 Vcam1 P2rx7 Klf15 Scnn1b Scn7a Sv2a Serpinb1a Ckb Ube2c Hfe Mcoln2 Nol3 Gata2 Avpr1a Adcy5 Diaph1 Jak2 Gsto1 Asph Pdgfra Scnn1a Tjp1 Rhcg Atp6ap2 Heph Gas6 Rab20 Jak3 Pfkm Ucp2 Tsp…
0.000438273	110	1075	1.502735978	GO:0031175 neuron projection development	http://amigo.geneontology.org/amigo/term/GO:0031175	Sema6b Map2 Lama2 Sgk1 Emb Sema3g Stmn4 Rb1 Enah Epha4 Dclk1 Plxna3 Ppp1r9a Sema7a Sema3d Hecw2 Ccdc141 Plppr4 Nyap1 Gprin3 Islr2 Plxnb1 Fry Taok3 Plxnc1 Gprc5b Diaph1 Olfm1 Edn3 Sfrp2 Ccdc88a Lpar1 Rap1gap2 Nbl1 Adgrf1 Cd24a Bhlhb9 Apoe Btg2 Dpysl3 Jak2 Itm2c Rgs2 Slc23a2 Serpini1 Dock7 Rasal1 Iqgap1 L1cam Casp3 Dixdc1 Bmp5 Zdhhc15 Grip1 Tbc1d24 Shank1 Itga1 Dmd Tubb2b Fzd4 Adnp Nlgn2 Kif13b Nr2…
0.000438273	45	336	1.966852082	GO:0060249 anatomical structure homeostasis	http://amigo.geneontology.org/amigo/term/GO:0060249	Spp1 Tjp1 Ildr1 Comp Napsa Cacna1d Rab3d Ocln Angpt1 Ctsk Prom1 Pfkm Tspoap1 Abcb1a Mbp Adora1 Cacnb2 Kmt2a Gata2 Rb1 Lox Ldb1 Tex15 Lrrk1 Akt3 Esrrb Ltbp3 Col3a1 Stk39 P2rx7 Nox4 Scx Snx10 Tlr4 S1pr1 Dmd F2r Adgrf5 Bdkrb2 Ptger4 Ptgs1 Oas1a Pla2g4a Erbb4 Oas1g
0.000477435	38	266	2.097975554	GO:0001894 tissue homeostasis	http://amigo.geneontology.org/amigo/term/GO:0001894	Spp1 Tjp1 Ildr1 Comp Napsa Rab3d Ocln Angpt1 Ctsk Prom1 Abcb1a Mbp Kmt2a Gata2 Rb1 Ldb1 Tex15 Lrrk1 Akt3 Esrrb Ltbp3 Col3a1 Stk39 P2rx7 Nox4 Scx Snx10 Tlr4 S1pr1 F2r Adgrf5 Bdkrb2 Ptger4 Ptgs1 Oas1a Pla2g4a Erbb4 Oas1g
0.000486125	93	875	1.560893812	GO:0051338 regulation of transferase activity	http://amigo.geneontology.org/amigo/term/GO:0051338	Tpd52l1 Kit Dbndd2 Incenp Prkar1b Epha4 Ddr2 Ccna2 Il6ra Pik3r3 Pdgfra Ccng2 Tgfa Pik3ip1 Parm1 Dusp10 Clspn Erbb4 Erbb2 Ccnf Gadd45b Cdkn1a Jak2 Ldb1 Nox4 Ccdc88a Mif Ptprh Rap2b Axin2 Lgals9 Apoe Mmd Prlr Gprc5b Wnt11 Eef1a2 Cdc6 Pkib Aurkb Ror2 Clu Rb1 Grhl2 Angpt1 Emp2 Plce1 Pfkfb2 Prkcq Bmp2 Tpx2 Edn3 Cks1b Iqgap1 Mvp Gas6 Socs5 Egr1 Tgfb2 Bub1b Thbs1 Kif14 Ncapg2 Adora1 Mob1a Cd24a Adnp Bmp…
0.000505475	41	297	2.027336646	GO:0032409 regulation of transporter activity	http://amigo.geneontology.org/amigo/term/GO:0032409	Stac2 Scn1b Cacnb1 Fgf12 Tcaf2 Stim1 Kctd7 Calm2 Tcaf1 Hecw2 Kcne4 Cacnb2 Slc5a3 Kmt2a Gsto1 Stk39 Gem Tesc Rrad Gnb5 Kcnc2 Pcsk9 Kcnk3 Ano9 Cttnbp2nl Kcnq1 Cacna1d Ehd3 Plcg2 Shank1 Dmd Nlgn2 Hspa2 Plcg1 Vamp2 Asph Ppargc1a Hk1 Akap7 Abcb1a Ahnak
0.000520749	143	1485	1.414190929	GO:0051707 response to other organism	http://amigo.geneontology.org/amigo/term/GO:0051707	Fer Apobec3 Wfdc2 Dhx58 Wfdc15b Frk Fyn Sec14l1 Masp1 Ifitm1 Ifitm3 Ifih1 Samhd1 Gbp3 Oasl2 Oas2 Trim59 Ifit1 Ddx60 Tlr4 Ddx58 S100a14 Defb1 Tifa Bst2 Oas1a Gsdmc3 Gsdmc2 Trim12c Ifitm2 Nectin2 Rnasel Oas1g Slfn9 Wfdc16 Ang Trim6 Ifit3 Trim34b Bcl2l1 Abca1 Cxcl16 Nfkbia F2rl1 Noct Jak2 Mrc1 Lcn2 Gsn P2rx7 Scnn1b Rab20 Plcg2 Tut4 Sirpa Cdc42ep4 Ikbke Serpinb1a Zfp36 Cd24a Cnp Mcoln2 Adamts13 Gata3…
0.000521764	54	434	1.827269031	GO:0010959 regulation of metal ion transport	http://amigo.geneontology.org/amigo/term/GO:0010959	Homer3 Hfe Stac2 Scn1b Cacnb1 Fgf12 Kcnip2 Stim1 Calm2 Hecw2 Kcne4 Cacnb2 Kcnq1 Cacna1d Diaph1 Gsto1 Stk39 Gem Tesc P2rx7 Flna Jak3 Rrad Gnb5 Scn5a Slc8b1 Kcnc2 Adora1 Pcsk9 F2r Kcnk3 Lgals3 B2m Fyn Edn3 Stc2 Per1 Ehd3 Plcg2 Dmd Hspa2 Slc31a2 Nol3 Plcg1 Akt3 Sgk1 Vamp2 Lcn2 Asph Scnn1b Akap7 Tgfb2 Plcb4 Ahnak
0.000524944	144	1498	1.411721868	GO:2000026 regulation of multicellular organismal development	http://amigo.geneontology.org/amigo/term/GO:2000026	Sema6b Gata2 Gata3 Sema3g Anxa1 Bhlhe41 Plxna3 Vstm5 Fanca Sema7a Sema3d Islr2 Plxnb1 Plxnc1 Wnt9b Pi16 Fbn1 Bmp2 Sfrp2 Ctsc Anxa2 Tpbg Socs5 S100a10 Ccbe1 Bhlhb9 Epn2 Scin Kit Lama2 Cdk1 Fstl3 Efemp1 Tgfb3 Ror2 Bmp1 Grhl2 Emp2 Itgb8 Epha4 Rgs2 Glul Ddr2 Mme F3 Angptl3 Prom1 Tesc Anxa3 Ptn Mgp Gas6 Dixdc1 Pkm Tbc1d24 Wnt4 Rras Tgfb2 Dusp10 Thbs1 Ago1 S100a1 Zfp36 Adamts12 Trim16 Tenm4 Omd Foxo3 A…
0.000528424	42	308	2.002613029	GO:0090287 regulation of cellular response to growth factor stimulus	http://amigo.geneontology.org/amigo/term/GO:0090287	Fstl3 Fstl1 Twsg1 Sdcbp Flcn Sostdc1 Vasn Nbl1 Brms1l Sinhcaf Tet1 Gipc1 Sfrp2 Epn2 Tgfb3 Bambi Bmp2 Tgfbr3 Jcad Prdm16 Thbs1 Dmd Ccbe1 Adamts12 Hipk2 Cav2 Tmprss6 Itga8 Wnt4 Fgfbp1 Gata3 Lox Fbn1 Cd59a Npnt Myof Sorl1 Fzd4 Cadm4 Gpc3 Hhip Angpt1
0.000554683	150	1575	1.398650369	GO:0031399 regulation of protein modification process	http://amigo.geneontology.org/amigo/term/GO:0031399	Tpd52l1 Kit Dbndd2 Incenp Prkar1b Bmp2 Ccna2 Il6ra Sdcbp Ccng2 Tgfa Bmp5 Gdf15 Tgfb2 Dusp10 Ppp1r15a Clspn Mob1a Cadm4 Ccnf Aurkb Gata2 Gadd45b Gata3 Fyn Angpt1 Cdkn1a Jak2 Epha4 Sfrp2 Gpnmb Nox4 Ccdc88a Mif Ptprh Tbc1d24 Rap2b Setd7 Sema7a Ncoa7 Cd24a Fry Axin2 Lgals9 Apoe Mmd Prlr Hfe Gprc5b Wnt11 Cdc6 Pkib Rps6ka5 Ror2 Ocln Clu Rb1 Emp2 Twsg1 C3 Plce1 Ddr2 Mastl Tpx2 Edn3 Cks1b Dock7 Pik3r3 Se…
0.000561934	93	879	1.553790769	GO:0000278 mitotic cell cycle	http://amigo.geneontology.org/amigo/term/GO:0000278	Ube2c Tubb5 Mcm2 Pola1 Pole Ncapg Cdc6 Cdk1 Btg2 Ska2 Aurkb Rb1 Mcm4 Nde1 Ndc80 Anxa1 Incenp Cdc25b Knstrn Tpx2 Ccna2 Cks1b Smc2 Ccng2 Kntc1 Tgfa Mki67 Ccsap Kank2 Kif4 Rtkn Pim3 Anln Dtl Prc1 Bub1b Ccdc8 Mcm3 Ncapg2 Clspn Tubb2b Tubb2a Ccnf Tuba1a Spc25 Cdkn1a Calm2 Rhou Cav2 Tpd52l1 Spag5 Appl2 Rrm2 Myh10 Racgap1 Nabp1 Ddr2 Mastl Edn3 Chmp4c Gem Sdcbp Plk3 Stil Gpnmb Iqgap1 Rrm1 Atrx Flna Zwilc…
0.000574878	84	774	1.593810886	GO:0098662 inorganic cation transmembrane transport	http://amigo.geneontology.org/amigo/term/GO:0098662	Kcnq1 Cacna1d Stac2 Scn1b Atp2a3 Cacnb1 Slc6a18 Atp12a Fgf12 Kcnip2 Slc9a4 Slc6a17 Kcnc4 Tmem165 Trpv6 Rhcg Scnn1b Stim1 Slc9a9 Scn5a Slc8b1 Kcnk1 Scn7a Kcnc2 Calm2 Slc6a20a Trpv5 Trpm4 Hecw2 Kcns3 Slc35g1 Kcne4 Kcnk3 Cacnb2 Kcnc3 Rhbg Atp6v1g3 Flna Mmgt2 Atp6v1b1 Hfe Mcoln2 Nol3 Anxa6 Atp6v1c2 Slc4a8 Diaph1 Gsto1 Slc15a1 Stk39 Slc20a1 Anxa5 Gem Atp6v0d2 Tesc Itpr2 Scnn1a Gas6 Rrad Gnb5 Anxa2 Ucp…
0.000576622	143	1489	1.410391893	GO:0043207 response to external biotic stimulus	http://amigo.geneontology.org/amigo/term/GO:0043207	Fer Apobec3 Wfdc2 Dhx58 Wfdc15b Frk Fyn Sec14l1 Masp1 Ifitm1 Ifitm3 Ifih1 Samhd1 Gbp3 Oasl2 Oas2 Trim59 Ifit1 Ddx60 Tlr4 Ddx58 S100a14 Defb1 Tifa Bst2 Oas1a Gsdmc3 Gsdmc2 Trim12c Ifitm2 Nectin2 Rnasel Oas1g Slfn9 Wfdc16 Ang Trim6 Ifit3 Trim34b Bcl2l1 Abca1 Cxcl16 Nfkbia F2rl1 Noct Jak2 Mrc1 Lcn2 Gsn P2rx7 Scnn1b Rab20 Plcg2 Tut4 Sirpa Cdc42ep4 Ikbke Serpinb1a Zfp36 Cd24a Cnp Mcoln2 Adamts13 Gata3…
0.000578224	27	163	2.432621961	GO:0006937 regulation of muscle contraction	http://amigo.geneontology.org/amigo/term/GO:0006937	Anxa6 Ankrd39 Cacnb1 Kit Kcnq1 Itga2 Nr4a1 Dsc2 Scn5a Calm2 Trpm4 Adora1 Dsg2 Dsp Gja5 Calcrl Sphk1 Adora2b Smtn Ehd3 Rgs2 Ormdl3 Npnt Dmd Ptger4 Ptgs1 F2r
0.000599941	72	637	1.659936702	GO:0048514 blood vessel morphogenesis	http://amigo.geneontology.org/amigo/term/GO:0048514	Col18a1 Gata2 Angpt1 Anxa1 Col24a1 Amotl2 Jcad S1pr1 Calcrl Ang Sfrp2 Tgfa Ccbe1 Epn2 Hif3a Akt3 Emp2 Nr4a1 Itgb8 Glul F3 Angptl3 Pik3r3 Anxa3 Col4a1 Anxa2 Pkm Vav3 Loxl2 Wnt4 Rras Tgfb2 Thbs1 Ago1 S100a1 Fgfbp1 Jun Rhob Gja5 Lepr Hipk2 Sphk1 Apoe Prrx1 Pdgfra Tead2 Adgrf5 Wnt11 Sgpl1 C3 Lox Col3a1 Cfh Tjp1 Flna Hpgd Comp Cd59a Fzd4 Junb Tmem100 Zfp950 Sox4 Plcg1 Plau Ptn Stim1 Ptger4 Ppp1r15a Fl…
0.000599941	93	881	1.550263434	GO:0060341 regulation of cellular localization	http://amigo.geneontology.org/amigo/term/GO:0060341	Fer Stac2 Tcaf2 C2cd5 Calm2 Tcaf1 Tax1bp3 Spidr Gpc3 Aurkb Incenp Fyn Angpt1 Rhoq Pkdcc Dclk1 Trim29 Tmem98 Tgfb2 Mdfic Nlgn2 Mtcl1 Spag5 Hfe Bcl2l1 Gata2 Cdk1 Epb41l2 Sdc1 Rb1 Adcy5 Ndc80 Diaph1 Jak2 Gsto1 Glul Ptpn14 Gsn Sdcbp Plk3 Sesn2 P2rx7 Flna Gas6 Cryab Anxa2 Flcn Snx33 Ccdc88a Ucp2 Tmem30b Leprot Misp Bag4 Ormdl3 Pcsk9 Zfp36 F2r Sorl1 Lgals3 Erbb2 Hmgn3 Sorbs2 Erbb4 Adora2b Vamp2 Rabgef1…
0.000607754	68	592	1.686885749	GO:0034762 regulation of transmembrane transport	http://amigo.geneontology.org/amigo/term/GO:0034762	Stac2 Scn1b Cacnb1 Fgf12 Kcnip2 Tcaf2 C2cd5 Stim1 Calm2 Tcaf1 Hecw2 Kcne4 Cacnb2 Rhoq Klf15 Gpc3 Clcnkb Kcnq1 Pea15a Cacna1d Appl2 Ocln Clic6 C3 Diaph1 Gsto1 Rgs2 Stk39 Kcnc4 Gem Tesc P2rx7 Flna Rrad Gnb5 Scn5a Scn7a Kcnc2 Thbs1 Kcns3 Pcsk9 F2r Kcnk3 Ano9 Cttnbp2nl Kcnc3 Fyn Edn3 Ehd3 Plcg2 Shank1 Dmd Nlgn2 Hspa2 Slc31a2 Rnasel Nol3 Plcg1 Vamp2 Lcn2 Asph Ppargc1a Hk1 Akap7 Tgfb2 Abcb1a Erbb4 Ahnak
0.000635714	99	954	1.52400111	GO:0022603 regulation of anatomical structure morphogenesis	http://amigo.geneontology.org/amigo/term/GO:0022603	Sema6b Gata2 Sema3g Anxa1 Pdpn Plxna3 Fmnl2 Sema7a Sema3d Cdc42ep4 Hecw2 Islr2 Plxnb1 Rhob Plxnc1 Kit Fyn Fzd6 Rhoq Bmp2 Sfrp2 Wnt4 Lpar1 Rhou Ccbe1 Bhlhb9 Alox12 Epn2 Myh10 Emp2 St6gal1 Bambi Diaph1 Itgb8 Epha4 Glul Slc23a2 F3 Angptl3 Anxa3 Rasal1 Flna Dixdc1 Pkm Zdhhc15 Tbc1d24 Rras Tgfb2 Thbs1 Ago1 S100a10 S100a1 Adamts12 Cdc42ep1 Fzd4 Adnp Cdc42se2 Kif13b Hipk2 Sphk1 Wnt11 Hoxa11 Dmrt2 Map2 G…
0.000635714	64	548	1.7151333	GO:0051493 regulation of cytoskeleton organization	http://amigo.geneontology.org/amigo/term/GO:0051493	Scin Stmn4 Arhgap28 Svil Gsn Iqgap3 Rhpn2 Iqgap1 Ccsap Limch1 Cdc42ep4 Tmsb4x Rhob Tmsb10 Fhod3 Lpar1 Shank1 Tgfb2 Ptger4 Fer Spag5 Wnt11 Nav3 Ska2 Sptb Tgfb3 F2rl1 Diaph1 Tpx2 Chmp4c Tmod1 Stil Arpc1b Arhgdib Nox4 Cln3 Ccdc88a S100a10 S1pr1 Plxnb1 Cep70 Capg Cntrl Tmod3 Sptbn2 Ccnf Wnt4 Kirrel Myo3b Tjp1 Flna Plxna3 Dixdc1 Bag4 Sh3pxd2b Capn6 Map2 Sgk1 Capn1 Prkcq P2rx7 Kank2 Ppp1r9a Bst2
0.000695324	121	1223	1.45297244	GO:0048666 neuron development	http://amigo.geneontology.org/amigo/term/GO:0048666	Sema6b Map2 Lama2 Sgk1 Emb Sema3g Stmn4 Rb1 Enah Epha4 Dclk1 Plxna3 Ppp1r9a Sema7a Sema3d Hecw2 Ccdc141 Plppr4 Dmd Nyap1 Gprin3 Tenm4 Islr2 Plxnb1 Fry Taok3 Plxnc1 Gprc5b Diaph1 Olfm1 Edn3 Sfrp2 Ccdc88a Lpar1 Rap1gap2 Nbl1 Adgrf1 Cd24a Dlg2 Bhlhb9 Apoe Btg2 Dpysl3 Jak2 Kcnip2 Itm2c Rgs2 Slc23a2 Serpini1 Dock7 Rasal1 Iqgap1 L1cam Casp3 Dixdc1 Bmp5 Zdhhc15 Grip1 Tbc1d24 Shank1 Itga1 Tubb2b Fzd4 Adn…
0.000695324	17	79	3.160241657	GO:0071230 cellular response to amino acid stimulus	http://amigo.geneontology.org/amigo/term/GO:0071230	Sesn2 Sesn3 Sesn1 Rragb Col6a1 Col3a1 Pdgfra Col1a2 Col4a6 Col4a1 Col16a1 Rragd Sh3bp4 Abcb1a Bcl2l1 Nsmf Fyn
0.000708088	49	386	1.864263251	GO:0035592 establishment of protein localization to extracellular region	http://amigo.geneontology.org/amigo/term/GO:0035592	Rab3d Llgl1 Anxa1 Afm Exph5 F2rl1 P2rx7 F2r Rapgef4 Pclo Apoe Abca1 Myh10 Tgfb3 Adcy5 Jak2 Pfkfb2 Glul Frmd4a Slc8b1 Ucp2 Tlr4 Tgfb2 Pck2 Nlgn2 Hmgn3 Cyp51 Comp Pfkm Gnptab Pim3 Rfx3 Gja5 Sox4 Pde1c Kcnq1 Cacna1d Plcg1 Pde8b Prkcq Anxa5 Unc13b Acsl4 Apbb1 Trpm4 Ptger4 Ttn Lepr Ang
0.000723468	58	484	1.759872056	GO:0045785 positive regulation of cell adhesion	http://amigo.geneontology.org/amigo/term/GO:0045785	Anxa1 Pdpn Sirpa B2m Nid1 Lama2 Jak2 Gata3 Cyth3 Angpt1 Ccdc80 Spp1 Socs5 Npnt Cd24a Nfat5 Itga2 Utrn Fstl3 Emp2 Epha4 Vcam1 Epb41l4b Iqgap1 Flna Jak3 Flcn Dpp4 Rras Tgfb2 Igfbp2 Dusp10 Col16a1 Slc7a1 S100a10 Foxo3 Erbb2 Ldb1 Kif26b Vav3 Wnt4 Lgals9 Prkcq Bag4 Rap1gap Dmd Vtcn1 Il1rl2 Sox4 Slc4a1 Pld2 Capn1 Il6ra Ptn Tjp1 Cd59a Ptger4 Ceacam2
0.000737548	12	43	4.098370849	GO:0086002 cardiac muscle cell action potential involved in contraction	http://amigo.geneontology.org/amigo/term/GO:0086002	Kcnq1 Scn1b Kcne4 Flna Cacna1d Dsc2 Scn5a Trpm4 Dsg2 Dsp Gja5 Cacnb2
0.000782207	94	900	1.533853238	GO:0055082 cellular chemical homeostasis	http://amigo.geneontology.org/amigo/term/GO:0055082	Cav2 Slc4a1 Cacna1d Anxa6 Stc2 Atp2a3 F2rl1 Atp12a Slc4a8 Slc9a4 Edn3 Ptgfr Atp6v0d2 Tmem165 Trpv6 Cln3 Stim1 Slc9a9 Mt1 Slc8b1 Calm2 Trpv5 Hk1 Ormdl3 Atp6v0a4 Lpar1 Ptger4 Pck2 Slc35g1 F2r Kng2 Slc31a2 Flna Apoe Kcnq1 Vcam1 Klf15 Scnn1b Sv2a Ckb Hfe Mcoln2 Nol3 Gata2 Avpr1a Adcy5 Diaph1 Jak2 Gsto1 Asph Pdgfra P2rx7 Scnn1a Tjp1 Rhcg Atp6ap2 Heph Gas6 Rab20 Jak3 Ucp2 Tspoap1 Plcg2 Mcoln3 Adora1 S1…
0.000782207	4	4	14.68582888	GO:0086017 Purkinje myocyte action potential	http://amigo.geneontology.org/amigo/term/GO:0086017	Scn1b Scn5a Trpm4 Gja5
0.000804485	18	88	3.003919543	GO:0071229 cellular response to acid chemical	http://amigo.geneontology.org/amigo/term/GO:0071229	Sesn2 Sesn3 Sesn1 Rragb Col6a1 Col3a1 Pdgfra Col1a2 Col4a6 Col4a1 Col16a1 Avpr1a Rragd Sh3bp4 Abcb1a Bcl2l1 Nsmf Fyn
0.000823418	39	284	2.016715937	GO:0061448 connective tissue development	http://amigo.geneontology.org/amigo/term/GO:0061448	Anxa6 Rb1 Bmp2 Arid5b Efemp1 Bmp1 Itgb8 Il6ra Mgp Bmp5 Adamts12 Sorl1 Bmpr1b Lox Prrx1 Col5a1 Comp Hoxa11 Tgfb2 Axin2 Mboat2 Id4 Twsg1 Pkdcc Ltbp3 Col3a1 Sfrp2 Ctsk Ppargc1a Ap1s2 Scx Loxl2 Matn1 Sh3pxd2b Pbxip1 Zfp516 Trpm4 Egr1 Scin
0.000851441	145	1528	1.39361596	GO:0009607 response to biotic stimulus	http://amigo.geneontology.org/amigo/term/GO:0009607	Fer Apobec3 Wfdc2 Dhx58 Wfdc15b Frk Fyn Sec14l1 Masp1 Ifitm1 Ifitm3 Ifih1 Samhd1 Gbp3 Oasl2 Oas2 Trim59 Ifit1 Ddx60 Tlr4 Ddx58 S100a14 Defb1 Tifa Bst2 Oas1a Gsdmc3 Gsdmc2 Trim12c Ifitm2 Nectin2 Rnasel Oas1g Slfn9 Wfdc16 Ang Trim6 Ifit3 Trim34b Bcl2l1 Abca1 Cxcl16 Nfkbia F2rl1 Noct Jak2 Mrc1 Lcn2 Gsn P2rx7 Scnn1b Rab20 Plcg2 Tut4 Sirpa Cdc42ep4 Ikbke Serpinb1a Zfp36 Cd24a Cnp Mcoln2 Adamts13 Gata3…
0.000851441	31	205	2.220783879	GO:0072330 monocarboxylic acid biosynthetic process	http://amigo.geneontology.org/amigo/term/GO:0072330	Alox12 Elovl2 Cyp39a1 Anxa1 Scd2 Hacd4 Acot7 Elovl5 Acsm1 Elovl6 Liph Ptgs1 Lipg Aldh1a2 Aldh1a3 Rdh16 Avpr1a Stard4 Acss1 Mgll Mif Baat Pklr Acacb Pla2g4a Malrd1 Pkm Ceacam2 Sphk1 Rdh16f2 Gstm2
0.000935866	48	380	1.855052069	GO:0010038 response to metal ion	http://amigo.geneontology.org/amigo/term/GO:0010038	Mt1 Stk39 P2rx7 Trpv6 Dlg2 Jun Junb S100a16 Kmt2a Rasa4 Kit Hfe Adamts13 Cdk1 Adcy1 Sdc1 Cldn1 Impa2 Vcam1 Rasal1 Iqgap1 Casp3 Bace1 Scn5a Loxl2 Plcg2 Kcnc2 Calm2 Igfbp2 Maob Thbs1 Slc25a24 Abcb1a Pklr Itpr3 Kcnk3 B2m Nfe2l1 Cp Pde1c Atp12a Gsn Anxa5 Asph Stim1 Ttn Pla2g4a Ggh
0.000952033	22	123	2.62673362	GO:1901216 positive regulation of neuron death	http://amigo.geneontology.org/amigo/term/GO:1901216	Clu Ddr2 Casp3 Bace1 Egr1 Mcl1 Tgfb2 Itga1 Adora1 Pcsk9 Foxo3 Jun Fyn Tlr4 Rapsn Apoe Ddit4 Ppp2r2b Optn Lcn2 Nupr1 Ptpn5
0.000952489	66	579	1.674032307	GO:0070201 regulation of establishment of protein localization	http://amigo.geneontology.org/amigo/term/GO:0070201	Llgl1 Tcaf2 C2cd5 Exph5 Tcaf1 Spidr F2rl1 Angpt1 Pkdcc P2rx7 Mdfic F2r Mtcl1 Apoe Cdk1 Myh10 Tgfb3 Adcy5 Jak2 Pfkfb2 Glul Ptpn14 Frmd4a Plk3 Flna Gas6 Slc8b1 Ucp2 Tmem30b Bag4 Tlr4 Tgfb2 Pck2 Sorl1 Nlgn2 Erbb2 Hmgn3 Fyn Cyp51 Vamp2 Cln3 Pfkm Pim3 Rfx3 Gja5 Ifi27 Sox4 Pde1c Kcnq1 Nol3 Cacna1d Pde8b Anxa1 Prkcq Anxa5 Asph Unc13b Ptpn5 Acsl4 Apbb1 Trpm4 Ptger4 Rapgef4 Ttn Lepr Ang
0.000978348	35	246	2.089447198	GO:0042445 hormone metabolic process	http://amigo.geneontology.org/amigo/term/GO:0042445	Akr1c20 Adh7 Aldh1a2 Aldh1a3 Rdh12 Rdh16 Gata3 Stc2 Bmp2 Mme Ctsk Spp1 Sult1a1 Dkk3 Atp6ap2 Bmp5 Dio1 Wnt4 Cyp2s1 Akr1b7 Chst8 Cyp2d22 Rdh11 Ugt1a1 Schip1 Pdgfra Hfe Sgpl1 Pde8b Scnn1b Egr1 Ppargc1a Scarb1 Rdh16f2 Bmpr1b
0.000980199	43	328	1.925276347	GO:0007548 sex differentiation	http://amigo.geneontology.org/amigo/term/GO:0007548	Dmrt2 Fer Kit Bcl2l1 Sdc1 Ror2 Amhr2 Casp3 Sall1 Wnt4 Abcb1a Tesc Schip1 Sfrp2 Pdgfra Bmp5 Hoxa11 Tex15 Gata3 Wnt9b Arid5b Sgpl1 Nupr1 Atrx Pgr Fanca Six4 Jmjd1c Wdr19 Tgfb2 Greb1l Lhfpl2 Foxo3 Fzd4 Bmpr1b Angpt1 Flna Ptger4 Ermp1 Pla2g4a Scx Serpinb6b Serpinb6a
0.001065004	22	124	2.605550285	GO:0030048 actin filament-based movement	http://amigo.geneontology.org/amigo/term/GO:0030048	Kcnq1 Myo1b Scn1b Pdpn Myo5c Myo1d Kcne4 Flna Cacna1d Myh10 Ccdc88c Emp2 Dsc2 Scn5a Trpm4 Adora1 Dsg2 Dsp Gja5 Cacnb2 Gsn Limch1
0.001067946	30	198	2.225125587	GO:0007179 transforming growth factor beta receptor signaling pathway	http://amigo.geneontology.org/amigo/term/GO:0007179	Bambi Sdcbp Flcn Tgfb2 Vasn Brms1l Sinhcaf Tet1 Gipc1 Appl2 Tgfb3 Amhr2 Twsg1 Col3a1 Bmp2 Tgfbr3 Col1a2 Hpgd Prdm16 Thbs1 Jun Hipk2 Cav2 Itgb8 Itga8 Lox Ltbp3 Fbn1 Npnt Bmpr1b
0.001077353	42	319	1.933557407	GO:0051222 positive regulation of protein transport	http://amigo.geneontology.org/amigo/term/GO:0051222	Tcaf2 C2cd5 Exph5 Tcaf1 F2rl1 P2rx7 Mtcl1 Cdk1 Myh10 Tgfb3 Jak2 Pfkfb2 Glul Frmd4a Plk3 Flna Gas6 Tmem30b Tlr4 Tgfb2 Pck2 Sorl1 Nlgn2 Erbb2 Fyn Vamp2 Cln3 Pfkm Sox4 Cacna1d Prkcq Asph Unc13b Ptpn5 Acsl4 Apbb1 Trpm4 Ptger4 Rapgef4 Ttn Lepr Ang
0.001138431	86	815	1.549670286	GO:0032989 cellular component morphogenesis	http://amigo.geneontology.org/amigo/term/GO:0032989	Sema6b Lama2 Sgk1 Emb Sema3g Enah Epha4 Csrp1 Dclk1 Tmod1 Pdpn Plxna3 Fhod3 Sema7a Sema3d Pgm5 Hecw2 Ccdc141 Plppr4 Nyap1 Islr2 Plxnb1 Tmod3 Taok3 Nectin2 Plxnc1 Olfm1 Edn3 Cd9 Nbl1 Bhlhb9 Map2 Slc23a2 Dock7 Rasal1 Iqgap1 L1cam Myom2 Dixdc1 Zdhhc15 Snx2 Tbc1d24 Itga1 Dmd Tubb2b Tenm4 Fzd4 Adnp Kif13b Bcl2l1 Itgb4 Pdgfra Cdh11 Apbb1 Cnp Gata3 Scn1b Fyn Dip2a Adcy1 Myh10 Alcam Raph1 Lrp8 Ptn Caprin…
0.001144854	51	416	1.800426136	GO:0045860 positive regulation of protein kinase activity	http://amigo.geneontology.org/amigo/term/GO:0045860	Tpd52l1 Kit Incenp Il6ra Tgfa Clspn Jak2 Epha4 Nox4 Ccdc88a Mif Axin2 Lgals9 Mmd Prlr Gprc5b Wnt11 Cdc6 Ror2 Clu Angpt1 Emp2 Cdkn1a Ddr2 Bmp2 Tpx2 Edn3 Cks1b Iqgap1 Gas6 Egr1 Tgfb2 Thbs1 Kif14 Adora1 Mob1a Cd24a Adnp Bmpr1b Taok3 Erbb4 Erbb2 Lrp8 Fzd4 Magi3 Cdc25b P2rx7 Tlr4 Fbn1 Ppp1r9a Ang
0.001150578	89	851	1.535885746	GO:0071345 cellular response to cytokine stimulus	http://amigo.geneontology.org/amigo/term/GO:0071345	Prlr Kit Epor Jak2 Ifitm1 Ifitm3 Il18r1 Il1r1 Il6ra Gbp3 Lepr Ifitm2 9930111J21Rik1 Mcm2 Gata3 Gipc1 Nfkbia Angpt1 Mrc1 Gsn Rab20 Oas2 Ifit1 Socs5 Npnt Cdc42ep4 Ikbke Zfp36 Rufy4 Ifit3 Fer Nfat5 Adamts13 Rps6ka5 F2rl1 Osmr Cldn1 Stk39 Samhd1 Mme Vcam1 Padi2 Usp18 Gas6 Jak3 Parp14 Eda2r Bag4 Egr1 Akap12 Tlr4 Thbs1 Abcb1a Pck2 Il17re Trim56 Ifit2 Adamts12 Foxo3 Fzd4 Sphk1 Il1rl2 Trim6 Pcolce2 Arid5…
0.001165508	85	804	1.552606287	GO:0045087 innate immune response	http://amigo.geneontology.org/amigo/term/GO:0045087	Fer Wfdc2 Dhx58 Wfdc15b Frk Fyn Masp1 Ifitm1 Ifitm3 Ifih1 Samhd1 Gbp3 Trim59 Ddx58 Defb1 Tifa Bst2 Trim12c Ifitm2 Nectin2 Wfdc16 Ang Trim6 Trim34b Mrc1 Gsn Rab20 Oas2 Cdc42ep4 Ikbke Serpinb1a Apobec3 Mcoln2 Adamts13 Gata3 Cxcl16 Sec14l1 F2rl1 Serinc5 Cldn1 Serping1 Eif2ak2 C3 Anxa1 Jak2 Irf7 Cfh C4bp Mr1 Optn Lcn2 Kynu Alpk1 Oasl2 Herc6 Tmem43 Usp18 Elf4 Trim29 Mif Parp14 Ifit1 Hk1 Endod1 Tlr4 Tr…
0.001173829	15	67	3.287872137	GO:0099024 plasma membrane invagination	http://amigo.geneontology.org/amigo/term/GO:0099024	Spire2 Snx33 Sirpa Gata2 Itga2 Aurkb F2rl1 Plcg2 Thbs1 Gulp1 C3 Abca1 Appl2 Gsn Abca7
0.001214848	81	758	1.569329999	GO:0099536 synaptic signaling	http://amigo.geneontology.org/amigo/term/GO:0099536	Adora2b Syn2 Ly6g6e Cacnb1 Ly6f Dtna Unc13b Chrnb1 Nlgn2 Dlg2 Shisa7 Cacnb2 Ston2 Lynx1 Homer3 Fyn Vamp2 Ly6e Ctbp2 Ppp1r9a Sv2a Akap12 Akap7 Plcb4 Adora1 Tubb2b Rapsn Apoe Kit Nsmf Cacna1d Ror2 Nr4a1 Jak2 Prkar1b Glul Sdcbp P2rx7 Plat Tbc1d24 Adnp Fgf12 Epha4 Mme Sorbs2 Bace1 Cd24a Kmt2a Plcg1 Gipc1 Lama2 Adcy1 Slc4a8 Ache Rin1 Kcnc4 Lrp8 Sorcs2 Ptn Cln3 Cdh11 Mgll Rasd2 Tpbg Shank1 Itpr3 Plppr4…
0.001232213	48	385	1.830960483	GO:0009306 protein secretion	http://amigo.geneontology.org/amigo/term/GO:0009306	Rab3d Llgl1 Anxa1 Exph5 F2rl1 P2rx7 F2r Rapgef4 Pclo Apoe Abca1 Myh10 Tgfb3 Adcy5 Jak2 Pfkfb2 Glul Frmd4a Slc8b1 Ucp2 Tlr4 Tgfb2 Pck2 Nlgn2 Hmgn3 Cyp51 Comp Pfkm Gnptab Pim3 Rfx3 Gja5 Sox4 Pde1c Kcnq1 Cacna1d Plcg1 Pde8b Prkcq Anxa5 Unc13b Acsl4 Apbb1 Trpm4 Ptger4 Ttn Lepr Ang
0.001261151	81	759	1.56726237	GO:0001816 cytokine production	http://amigo.geneontology.org/amigo/term/GO:0001816	Lgals9 Dhx58 Litaf Anxa1 Il18r1 Ifih1 Lurap1 Sema7a Ddx58 Serpinb1a Vtcn1 Jak2 Gata3 F2rl1 Angpt1 Setd4 Itgb8 Cd59a Mif Hk1 Tlr4 Ptger4 Homer3 Kit Hfe Nav3 Per1 Tgfb3 Clu Laptm4b Twsg1 C3 Ltbp3 Irf7 Il1r1 Il6ra F3 P2rx7 Gpnmb Anxa4 Atp6ap2 Gas6 Oas2 Trpm4 Akap12 Tgfb2 Thbs1 Mbp S100a13 Zfp36 Ccbe1 Trim16 F2r Sorl1 Pla2r1 B2m Trim6 Sirpa Il1rl2 Gprc5b Mcoln2 Wnt11 Adora2b Peli1 Appl2 Eif2ak2 Rabge…
0.001275553	79	736	1.576332176	GO:0043269 regulation of ion transport	http://amigo.geneontology.org/amigo/term/GO:0043269	Homer3 Hfe Stac2 Scn1b Cacnb1 Fgf12 Kcnip2 Tcaf2 Stim1 Calm2 Tcaf1 Hecw2 Kcne4 Cacnb2 Mif Pla2r1 Clcnkb Kcnq1 Slc38a3 Cacna1d Avpr1a Clic6 Diaph1 Gsto1 Rgs2 Stk39 Kcnc4 Gem Tesc P2rx7 Flna Jak3 Rrad Gnb5 Scn5a Slc8b1 Scn7a Kcnc2 Sv2a Atp8b1 Maob Adora1 Kcns3 Pcsk9 F2r Kcnk3 Lgals3 Ano9 B2m Kcnc3 Fyn Edn3 Stc2 Per1 Ehd3 Plcg2 Shank1 Dmd Nlgn2 Pla2g4a Hspa2 Slc31a2 Nol3 Plcg1 Akt3 Sgk1 Vamp2 Lcn2 A…
0.001275553	25	153	2.399645241	GO:0072073 kidney epithelium development	http://amigo.geneontology.org/amigo/term/GO:0072073	Wnt9b Wnt4 Klhl3 Wnt11 Sdc1 Prom1 Sall1 Kank2 Irx2 Epcam Epha4 Bmp2 Hoxa11 Gpc3 Hs3st3b1 Gata3 Kif26b Klf15 Six4 Lzts2 Npnt Greb1l Pou3f3 Cd24a Iqgap1
0.001275553	47	375	1.840623886	GO:1901653 cellular response to peptide	http://amigo.geneontology.org/amigo/term/GO:1901653	Cav2 Nr4a1 Jak2 Grb14 Pik3r3 Pkm Leprot Pck2 Scnn1b Fer Vamp2 Rb1 C2cd5 Gdf15 Pcsk9 Sorl1 Cdc6 Fyn Igfbp1 Cacnb1 Rhoq Ddr2 Prkcq Fbn1 Ccna2 Vcam1 Slc25a33 Klf15 Plat Bace1 Ucp2 Tlr4 Cpeb2 Pklr Foxo3 Jun Rab31 Bglap3 Epha4 Appl2 Abcc1 Sesn3 Akt3 Sgk1 Tshr Anxa5 Ceacam2
0.001304984	11	39	4.142156863	GO:0086091 regulation of heart rate by cardiac conduction	http://amigo.geneontology.org/amigo/term/GO:0086091	Scn1b Kcne4 Kcnq1 Cacna1d Dsc2 Scn5a Trpm4 Dsg2 Dsp Cacnb2 Gja5
0.001349644	13	53	3.602184442	GO:0010171 body morphogenesis	http://amigo.geneontology.org/amigo/term/GO:0010171	Tgfb3 Atp6ap2 Rras Scx Tgfb2 Arid5b Sgpl1 Schip1 Asph Pdgfra Gpc3 Flvcr1 Zfp950
0.001362029	26	163	2.342524852	GO:0055067 monovalent inorganic cation homeostasis	http://amigo.geneontology.org/amigo/term/GO:0055067	Slc4a1 Atp12a Slc4a8 Slc9a4 Atp6v0d2 Rhcg Cln3 Slc9a9 Atp6v0a4 Rhbg Scnn1b Scn7a Atp6v1b1 Avpr1a Tmem165 Scnn1a Atp6ap2 Rab20 Adora1 Kcnq1 Klhl3 Spp1 Kctd7 Sgk1 Tesc Ptger4
0.001391151	17	84	2.972132035	GO:0072028 nephron morphogenesis	http://amigo.geneontology.org/amigo/term/GO:0072028	Wnt9b Wnt4 Klhl3 Wnt11 Sall1 Irx2 Bmp2 Hoxa11 Gpc3 Hs3st3b1 Gata3 Kif26b Six4 Lzts2 Npnt Greb1l Erbb4
0.001399204	82	774	1.555863008	GO:0000904 cell morphogenesis involved in differentiation	http://amigo.geneontology.org/amigo/term/GO:0000904	Sema6b Col18a1 Lama2 Emb Sema3g Rb1 Enah Epha4 Col24a1 Pdpn Plxna3 Sema7a Megf9 Sema3d Hecw2 Ccdc141 Plppr4 Islr2 Plxnb1 Plxnc1 Olfm1 Edn3 Bhlhb9 Map2 Ccdc88c Grhl2 St6gal1 Lamc1 Itga8 Dock7 Flna L1cam Dixdc1 Zdhhc15 Tbc1d24 Kif14 S100a10 Tubb2b Adnp Nbeal2 Kif13b Dclk1 Cdh11 St14 Apbb1 Myo3b Fer Cnp Rab25 Gata3 Scn1b Fyn Dip2a Adcy1 Myh10 Esrrb Alcam Hexa Raph1 Lrp8 Rilpl1 Ptn Caprin2 Mgll Tpbg …
0.001399204	82	774	1.555863008	GO:0009617 response to bacterium	http://amigo.geneontology.org/amigo/term/GO:0009617	Wfdc2 Wfdc15b Gbp3 Tlr4 S100a14 Defb1 Gsdmc3 Gsdmc2 Wfdc16 Ang Abca1 Cxcl16 Nfkbia Noct Jak2 Mrc1 P2rx7 Scnn1b Plcg2 Tut4 Sirpa Zfp36 Cd24a Cnp Adamts13 Peli1 F2rl1 Cldn1 Nr4a1 Mr1 Optn Vcam1 Anxa3 Tjp1 Fgfr2 Hpgd Casp3 Oas2 Stab2 Colec12 Scarb1 Akap12 Maob Abcb1a Pck2 Jun Trim6 Ugt1a1 Prlr Dhx58 Pygl Ccdc80 C3 Lcn2 Bmp2 Ociad2 Herc6 Usp18 Ifit1 Scn7a Zfp983 Gpc3 Ifit3 Fer Lgals9 Litaf Mecom Ptgf…
0.001399204	7	16	6.425050134	GO:0035633 maintenance of blood-brain barrier	http://amigo.geneontology.org/amigo/term/GO:0035633	Tjp1 Ocln Angpt1 Abcb1a Mbp Bdkrb2 Ptgs1
0.001399204	7	16	6.425050134	GO:0060100 positive regulation of phagocytosis engulfment	http://amigo.geneontology.org/amigo/term/GO:0060100	Gata2 Itga2 F2rl1 Plcg2 C3 Appl2 Abca7
0.001399204	41	313	1.923702824	GO:0090132 epithelium migration	http://amigo.geneontology.org/amigo/term/GO:0090132	Plcg1 Anxa1 Lgals12 Plcg2 Col18a1 Fstl1 Alox12 Apoe Rab25 Gata2 Itga2 Gata3 Akt3 Angpt1 Emp2 Nr4a1 Glul Epb41l4b Pik3r3 Anxa3 Kank2 Jcad Loxl2 Dpp4 Anln Rras Tgfb2 Thbs1 Fgfbp1 Rhob Kit Gipc1 Grhl2 Cln3 Scarb1 Dusp10 Ccbe1 Jun Adora2b Lcn2 Ptn
0.001399204	7	16	6.425050134	GO:1905155 positive regulation of membrane invagination	http://amigo.geneontology.org/amigo/term/GO:1905155	Gata2 Itga2 F2rl1 Plcg2 C3 Appl2 Abca7
0.001431723	19	101	2.76268068	GO:0061326 renal tubule development	http://amigo.geneontology.org/amigo/term/GO:0061326	Klhl3 Wnt11 Prom1 Col4a1 Irx2 Wnt9b Bmp2 Hoxa11 Gpc3 Hs3st3b1 Gata3 Kif26b Six4 Lzts2 Wnt4 Npnt Greb1l Pou3f3 Cd24a
0.001438797	51	421	1.779043403	GO:0031346 positive regulation of cell projection organization	http://amigo.geneontology.org/amigo/term/GO:0031346	Eps8l1 Plxna3 Sema7a Cdc42ep4 Islr2 Plxnb1 Plxnc1 Gprc5b F2rl1 Cd24a Bhlhb9 Apoe Kit Itga2 Rhoq Dpysl3 Plce1 Epha4 Rgs2 Serpini1 P2rx7 Iqgap1 Dixdc1 Bmp5 Ccdc88a Zdhhc15 Tbc1d24 Anln Dmd Cdc42ep1 Fzd4 Adnp Scn1b Fyn Lrp8 Ptn Caprin2 Flna Dzip1 Myo3b Epor Sgk1 Efemp1 Ache Prkcq Lcn2 Ptpn5 Ppp1r9a Grip1 Apbb1 Sphk1
0.001455903	26	164	2.328241163	GO:0050714 positive regulation of protein secretion	http://amigo.geneontology.org/amigo/term/GO:0050714	Exph5 F2rl1 P2rx7 Myh10 Tgfb3 Jak2 Pfkfb2 Glul Frmd4a Tlr4 Tgfb2 Pck2 Nlgn2 Pfkm Sox4 Cacna1d Prkcq Unc13b Acsl4 Apbb1 Trpm4 Ptger4 Rapgef4 Ttn Lepr Ang
0.001484158	57	488	1.715352963	GO:1903829 positive regulation of protein localization	http://amigo.geneontology.org/amigo/term/GO:1903829	Stac2 Tcaf2 C2cd5 Exph5 Tcaf1 Fyn F2rl1 P2rx7 Tgfb2 Mtcl1 Cdk1 Epb41l2 Myh10 Tgfb3 Ndc80 Jak2 Pfkfb2 Glul Frmd4a Plk3 Sesn2 Iqgap1 Flna Gas6 Snx33 Ccdc88a Tmem30b Ormdl3 Tlr4 Pck2 Sorl1 Lgals3 Nlgn2 Erbb2 Erbb4 Vamp2 Cln3 Pfkm Abca7 Dzip1 Sox4 Slc5a3 Cav2 Cacna1d Prkcq Asph Unc13b Ptn Ptpn5 Acsl4 Apbb1 Trpm4 Ptger4 Rapgef4 Ttn Lepr Ang
0.001540306	77	718	1.574942651	GO:0006873 cellular ion homeostasis	http://amigo.geneontology.org/amigo/term/GO:0006873	Cav2 Slc4a1 Cacna1d Anxa6 Stc2 Atp2a3 F2rl1 Atp12a Slc4a8 Slc9a4 Edn3 Ptgfr Atp6v0d2 Tmem165 Trpv6 Cln3 Stim1 Slc9a9 Mt1 Slc8b1 Calm2 Trpv5 Atp6v0a4 Lpar1 Ptger4 Slc35g1 F2r Kng2 Slc31a2 Flna Apoe Kcnq1 Scnn1b Sv2a Ckb Hfe Mcoln2 Nol3 Gata2 Avpr1a Adcy5 Diaph1 Jak2 Gsto1 Asph Pdgfra P2rx7 Scnn1a Rhcg Atp6ap2 Heph Rab20 Jak3 Tspoap1 Plcg2 Mcoln3 Adora1 S1pr1 Kcnk3 Cacnb2 Fyn Stk39 Tmprss6 Spp1 Kct…
0.001576859	13	54	3.535477322	GO:0060324 face development	http://amigo.geneontology.org/amigo/term/GO:0060324	Tgfb3 Rras Scx Tgfb2 Aldh1a2 Aldh1a3 Arid5b Sgpl1 Grhl2 Schip1 Asph Pdgfra Zfp950
0.001593107	26	165	2.314130611	GO:0051017 actin filament bundle assembly	http://amigo.geneontology.org/amigo/term/GO:0051017	Aif1l Pls3 Arhgap28 Rhpn2 Limch1 Lpar1 Shank1 Ptger4 Spire2 Wnt11 Myo1b Tgfb3 Dpysl3 Nox4 Ccdc88a S100a10 S1pr1 Wnt4 Tjp1 Flna Bag4 Sh3pxd2b Myh10 Prkcq Kank2 Ppp1r9a
0.001612741	37	274	1.983122878	GO:0032412 regulation of ion transmembrane transporter activity	http://amigo.geneontology.org/amigo/term/GO:0032412	Stac2 Scn1b Cacnb1 Fgf12 Tcaf2 Stim1 Calm2 Tcaf1 Hecw2 Kcne4 Cacnb2 Gsto1 Stk39 Gem Tesc Rrad Gnb5 Kcnc2 Pcsk9 Kcnk3 Ano9 Kcnq1 Cacna1d Ehd3 Plcg2 Shank1 Dmd Nlgn2 Hspa2 Plcg1 Vamp2 Asph Ppargc1a Hk1 Akap7 Abcb1a Ahnak
0.001631415	43	337	1.873859471	GO:0015849 organic acid transport	http://amigo.geneontology.org/amigo/term/GO:0015849	Slc38a3 Slc38a1 Anxa1 Sfxn3 Slc6a17 Slc10a6 Slc7a1 Cpt1b Slc6a18 Slc23a2 Mif Slc6a20a Slc7a12 Pla2r1 Pla2g4a Slc1a5 Apoe Slc16a7 Avpr1a Bdkrb2 Abcc1 Rgs2 Slc27a3 Slc6a12 Cln3 Slc7a6 Abcc4 Mfsd12 Sv2a Thbs1 Adora1 Lrrc8e Gipc1 P2rx7 Nfe2l1 Atp8b1 Abcc3 Emb Slc15a1 Acsl4 Abcb1a Ceacam2 Slc22a13
0.001721691	21	120	2.570020053	GO:0072009 nephron epithelium development	http://amigo.geneontology.org/amigo/term/GO:0072009	Wnt9b Wnt4 Klhl3 Wnt11 Prom1 Sall1 Irx2 Bmp2 Hoxa11 Gpc3 Hs3st3b1 Gata3 Kif26b Klf15 Six4 Lzts2 Npnt Greb1l Pou3f3 Cd24a Iqgap1
0.001723825	37	275	1.975911522	GO:0043523 regulation of neuron apoptotic process	http://amigo.geneontology.org/amigo/term/GO:0043523	Apoe Retreg1 Bcl2l1 Angpt1 Cln3 Mt1 Adnp Bhlhb9 Btg2 Jak2 Casp3 Bace1 Foxq1 Mcl1 Tgfb2 Itga1 Pcsk9 Foxo3 Jun Pcdhgc4 Rapsn Gata3 Trim2 Ppargc1a Six4 Kif14 Hipk2 Nrbp2 Epor Nsmf Fyn Ppp2r2b Optn Lcn2 Nupr1 Egr1 F2r
0.001759285	79	745	1.557289237	GO:0048589 developmental growth	http://amigo.geneontology.org/amigo/term/GO:0048589	Sema6b Anxa6 Sema3g Anxa1 Sema7a Sema3d Islr2 Pi16 Olfm1 Edn3 Gdf15 Dusp10 Cdk1 Igfbp1 Rgs2 Slc23a2 Rasal1 Iqgap1 Fgfr2 Tgfb2 Dmd Adnp Wnt11 Dclk1 Sfrp2 Plxna3 Comp Six4 Hoxa11 Prlr Map2 Gata3 Arid5b Sgpl1 Stc2 Myh10 Tshr Esrrb Grhl2 Ly6e Cdkn1a Pkdcc Raph1 Col3a1 Kif26b Ddr2 Ptn Cd9 Scnn1b Atrx Mgll Lzts2 Kdm6a Atf5 Matn1 Sh3pxd2b Acacb Ncapg2 S1pr1 Tenm4 Foxo3 Ttn Bmpr1b Lepr Erbb4 Flvcr1 Sptbn…
0.001805419	10	34	4.319361434	GO:0060325 face morphogenesis	http://amigo.geneontology.org/amigo/term/GO:0060325	Tgfb3 Rras Scx Tgfb2 Arid5b Sgpl1 Schip1 Asph Pdgfra Zfp950
0.001829464	8	22	5.34030141	GO:0042730 fibrinolysis	http://amigo.geneontology.org/amigo/term/GO:0042730	Plau Plat Pros1 Serping1 Thbs1 Klkb1 Anxa2 Tmprss6
0.001867497	13	55	3.471195916	GO:0007528 neuromuscular junction development	http://amigo.geneontology.org/amigo/term/GO:0007528	Cacnb1 Unc13b Ppfibp2 Cacnb2 Sorbs2 Six4 Col4a5 Col4a1 Erbb2 Utrn Ptn F2r Zc4h2
0.001867497	20	112	2.622469442	GO:0032231 regulation of actin filament bundle assembly	http://amigo.geneontology.org/amigo/term/GO:0032231	Arhgap28 Rhpn2 Limch1 Lpar1 Shank1 Ptger4 Wnt11 Tgfb3 Nox4 Ccdc88a S100a10 S1pr1 Wnt4 Tjp1 Flna Bag4 Sh3pxd2b Prkcq Kank2 Ppp1r9a
0.00188649	6	12	7.342914439	GO:0003093 regulation of glomerular filtration	http://amigo.geneontology.org/amigo/term/GO:0003093	F2rl1 Emp2 Gas6 Gja5 Adora1 F2r
0.001910588	9	28	4.720444996	GO:0003094 glomerular filtration	http://amigo.geneontology.org/amigo/term/GO:0003094	F2rl1 Emp2 Gas6 Kirrel Gja5 Rhpn2 Adgrf5 Adora1 F2r
0.001925881	66	596	1.626283064	GO:0010817 regulation of hormone levels	http://amigo.geneontology.org/amigo/term/GO:0010817	Anxa1 Akr1c20 Adh7 Aldh1a2 Aldh1a3 Vamp2 Rdh12 Ildr1 Rapgef4 Pclo Rdh16 Hfe Gata3 Stc2 Adcy5 Jak2 Pfkfb2 Glul Bmp2 Edn3 Mme Ctsk Spp1 Sult1a1 Dkk3 Atp6ap2 Bmp5 Slc8b1 Ucp2 Dio1 Wnt4 Abcb1a Pck2 Cyp2s1 Adora1 Nlgn2 Akr1b7 Chst8 Cyp2d22 Rdh11 Hmgn3 Ugt1a1 Schip1 Pdgfra Kcnq1 Sgpl1 Pde8b Trpv6 Scnn1b Pfkm Pim3 Egr1 Rfx3 Fzd4 Sox4 Pde1c Cacna1d Anxa5 Ppargc1a Acsl4 Scarb1 Trpm4 Ptger4 Lepr Rdh16f2 Bm…
0.001930495	33	236	2.053526919	GO:0009636 response to toxic substance	http://amigo.geneontology.org/amigo/term/GO:0009636	Pon3 Mt1 Cnp Rdh12 Abcb1a Mbp Rdh11 Apoe Mgst1 Adamts13 Cdk1 Sdc1 Gpx8 Cldn1 Abcc1 Gsto1 Mgst3 Trp53inp1 Gpx7 Sesn2 Sult1a1 Gsta4 Kcnc2 Sesn1 Ephx1 Maob Ptgs1 Fancc Nupr1 Scn1b Eif2ak2 Lcn2 Ppp1r9a
0.001954098	41	319	1.887520326	GO:0090130 tissue migration	http://amigo.geneontology.org/amigo/term/GO:0090130	Plcg1 Anxa1 Lgals12 Plcg2 Col18a1 Fstl1 Alox12 Apoe Rab25 Gata2 Itga2 Gata3 Akt3 Angpt1 Emp2 Nr4a1 Glul Epb41l4b Pik3r3 Anxa3 Kank2 Jcad Loxl2 Dpp4 Anln Rras Tgfb2 Thbs1 Fgfbp1 Rhob Kit Gipc1 Grhl2 Cln3 Scarb1 Dusp10 Ccbe1 Jun Adora2b Lcn2 Ptn
0.001994922	14	63	3.263517528	GO:0086001 cardiac muscle cell action potential	http://amigo.geneontology.org/amigo/term/GO:0086001	Kcnq1 Scn1b Scn5a Kcne4 Flna Cacna1d Dsc2 Trpm4 Dsg2 Dsp Gja5 Cacnb2 Dmd Calm2
0.002011866	47	384	1.797484264	GO:0018108 peptidyl-tyrosine phosphorylation	http://amigo.geneontology.org/amigo/term/GO:0018108	Jak2 Il6ra Tgfa Cadm4 Kit Fyn Angpt1 Pkdcc Clk1 Sfrp2 Pdgfra Nox4 Mif Rap2b Cd24a Fer Prlr Frk Efemp1 Pbk Eif2ak2 Chka Epha4 Ddr2 Iqgap1 Mvp Fgfr2 Gas6 Jak3 Pkm Parp14 Socs5 Ncapg2 Adora1 Adnp Ttn Hipk2 Erbb4 Erbb2 Gprc5b Lrrk1 Lrp8 Plcg2 Cav2 Hk1 Tlr4 Ptger4
0.002011866	40	309	1.901078172	GO:0046942 carboxylic acid transport	http://amigo.geneontology.org/amigo/term/GO:0046942	Slc38a3 Slc16a7 Slc38a1 Anxa1 Sfxn3 Slc6a17 Slc10a6 Slc17a2 Slc7a1 Slc16a5 Slc23a2 Mif Pla2r1 Pla2g4a Slc1a5 Avpr1a Abcc3 Bdkrb2 Rgs2 Slc6a12 Cln3 Slc7a6 Abcc4 Mfsd12 Sv2a Slc7a12 Adora1 Lrrc8e Slc22a27 Slc22a29 Gipc1 Abcc1 P2rx7 Nfe2l1 Atp8b1 Emb Acsl4 Slc6a20a Ceacam2 Slc22a13
0.002031284	26	168	2.27280685	GO:0061572 actin filament bundle organization	http://amigo.geneontology.org/amigo/term/GO:0061572	Aif1l Pls3 Arhgap28 Rhpn2 Limch1 Lpar1 Shank1 Ptger4 Spire2 Wnt11 Myo1b Tgfb3 Dpysl3 Nox4 Ccdc88a S100a10 S1pr1 Wnt4 Tjp1 Flna Bag4 Sh3pxd2b Myh10 Prkcq Kank2 Ppp1r9a
0.002080868	21	122	2.527888577	GO:0045807 positive regulation of endocytosis	http://amigo.geneontology.org/amigo/term/GO:0045807	Gpc3 Apoe Hfe Gata2 Itga2 F2rl1 Clu Angpt1 Anxa2 Plcg2 Hip1 Pcsk9 B2m C3 Abca13 Appl2 Cln3 Abca7 Bcl2l1 Pld2 Ptpn5
0.002130414	40	310	1.894945662	GO:0010631 epithelial cell migration	http://amigo.geneontology.org/amigo/term/GO:0010631	Plcg1 Anxa1 Lgals12 Plcg2 Col18a1 Fstl1 Alox12 Apoe Rab25 Gata2 Itga2 Gata3 Akt3 Angpt1 Emp2 Nr4a1 Glul Epb41l4b Pik3r3 Anxa3 Kank2 Jcad Loxl2 Dpp4 Anln Rras Tgfb2 Thbs1 Fgfbp1 Rhob Kit Gipc1 Cln3 Scarb1 Dusp10 Ccbe1 Jun Adora2b Lcn2 Ptn
0.002130414	18	96	2.753592914	GO:0070252 actin-mediated cell contraction	http://amigo.geneontology.org/amigo/term/GO:0070252	Kcnq1 Scn1b Pdpn Kcne4 Flna Cacna1d Ccdc88c Emp2 Dsc2 Scn5a Trpm4 Adora1 Dsg2 Dsp Gja5 Cacnb2 Gsn Limch1
0.002142124	78	739	1.550060423	GO:0006954 inflammatory response	http://amigo.geneontology.org/amigo/term/GO:0006954	Anxa1 Il1r1 Ptgfr Sema7a Fndc4 Tlr4 Ptger4 Il1rl2 Setd4 Stk39 Ctsc Scnn1b Serpinb1a Elf3 Hfe Itga2 Gata3 Sdc1 Per1 Nfkbia Rps6ka5 F2rl1 Clu C3 Jak2 Il18r1 Prkcq Vcam1 F3 Usp18 Mif Plcg2 Hk1 Thbs1 Bace2 Adora1 Il17re Defb1 Ptgs1 Adamts12 F2r Calcrl Kng2 Ugt1a1 Klkb1 Bmp2 Bmpr1b Apoe Sirpa Lgals9 Kit Gprc5b Adora2b Appl2 Adcy1 Pbk Rb1 Abcc1 Rabgef1 Cfh Mecom P2rx7 Ptn Nupr1 Fanca Mgll Socs5 Nfe2l1 …
0.002194948	58	508	1.676728494	GO:0050804 modulation of chemical synaptic transmission	http://amigo.geneontology.org/amigo/term/GO:0050804	Adora2b Nlgn2 Shisa7 Homer3 Fyn Ppp1r9a Akap12 Akap7 Plcb4 Tubb2b Rapsn Apoe Kit Nsmf Cacna1d Ror2 Jak2 Prkar1b Glul Plat Tbc1d24 Adora1 Adnp Cacnb2 Epha4 Mme Unc13b Bace1 Kmt2a Plcg1 Gipc1 Lama2 Adcy1 Vamp2 Slc4a8 Rin1 Kcnc4 Lrp8 Sorcs2 Ptn Cln3 Cdh11 Mgll Shank1 Itpr3 Plppr4 Kcnc3 Bcl2l1 Edn3 P2rx7 Ptpn5 Pde4a Egr1 Ptger4 Rapgef4 Pclo Sphk1 Erbb4
0.002195875	107	1090	1.441636413	GO:0051248 negative regulation of protein metabolic process	http://amigo.geneontology.org/amigo/term/GO:0051248	Nol3 Dbndd2 Fetub Serping1 Prkar1b Itm2c Serpini1 Itm2a Dusp10 Serpinb6b Serpinb1a Serpinb9 Paip2b Cadm4 Serpinb6a Kng2 Hfe Plau Plat Gadd45b Gipc1 Fyn Angpt1 Nr4a1 Cdkn1a Sfrp2 Mif Tmem98 Ptprh Abca7 Tbc1d24 Spon1 Ncoa7 Ppp1r15a Zfp36 Fry Apoe Rps6ka1 Bcl2l1 Timp2 Wfdc2 Wfdc15b Pkib Btg2 Tlk2 Serpina1f Papln Ocln Clu Rb1 Laptm4b Pi16 Eif2ak2 C3 Epha4 Rgs2 Mastl Tfpi Chac1 Bmp2 Sdcbp Sesn2 Klf15 …
0.002210245	47	386	1.788170874	GO:0018212 peptidyl-tyrosine modification	http://amigo.geneontology.org/amigo/term/GO:0018212	Jak2 Il6ra Tgfa Cadm4 Kit Fyn Angpt1 Pkdcc Clk1 Sfrp2 Pdgfra Nox4 Mif Rap2b Cd24a Fer Prlr Frk Efemp1 Pbk Eif2ak2 Chka Epha4 Ddr2 Iqgap1 Mvp Fgfr2 Gas6 Jak3 Pkm Parp14 Socs5 Ncapg2 Adora1 Adnp Ttn Hipk2 Erbb4 Erbb2 Gprc5b Lrrk1 Lrp8 Plcg2 Cav2 Hk1 Tlr4 Ptger4
0.002210245	19	105	2.657435702	GO:0062014 negative regulation of small molecule metabolic process	http://amigo.geneontology.org/amigo/term/GO:0062014	Slc22a13 Apoe Bmp2 Fam3c Nupr1 Dkk3 Bmp5 Flcn Wnt4 Malrd1 Slc4a1 Ddit4 Appl2 Acacb Lepr Ppargc1a Entpd1 Ceacam2 Ugt1a1
0.002216308	79	752	1.542793193	GO:0001817 regulation of cytokine production	http://amigo.geneontology.org/amigo/term/GO:0001817	Lgals9 Dhx58 Litaf Anxa1 Il18r1 Ifih1 Lurap1 Sema7a Ddx58 Serpinb1a Vtcn1 Jak2 Gata3 F2rl1 Angpt1 Setd4 Itgb8 Cd59a Mif Hk1 Tlr4 Ptger4 Homer3 Kit Hfe Nav3 Per1 Tgfb3 Clu Laptm4b Twsg1 C3 Irf7 Il1r1 Il6ra F3 P2rx7 Gpnmb Anxa4 Atp6ap2 Gas6 Oas2 Trpm4 Akap12 Tgfb2 Thbs1 Mbp S100a13 Zfp36 Ccbe1 Trim16 F2r Sorl1 Pla2r1 B2m Trim6 Sirpa Il1rl2 Gprc5b Mcoln2 Wnt11 Adora2b Peli1 Appl2 Eif2ak2 Rabgef1 Prk…
0.002250604	76	717	1.556656896	GO:0051129 negative regulation of cellular component organization	http://amigo.geneontology.org/amigo/term/GO:0051129	Sema6b Scin Nol3 Sema3g Arhgap28 Svil Gsn Kntc1 Rhpn2 Sema7a Bub1b Sema3d Tmsb4x Tmsb10 Spc25 Aurkb Ndc80 Incenp Epha4 Fhod3 Lpar1 Shank1 Rap1gap2 Mcm2 Apoe Ankrd13d Cldn7 Nav3 Top2a Sptb Clu Dpysl3 Itm2c Tpx2 Sdcbp Tmod1 Nupr1 Atrx Cryab Anxa2 Zwilch Snx33 Dpp4 Ptger4 Rap1gap Kif14 Pcsk9 S1pr1 Tet1 Sorl1 Haspin Lgals3 Capg Tmod3 Hspa2 Sptbn2 Nr2f1 Ccnf Fyn Flna Plxna3 B2m Map2 Rabgef1 Tjp1 Flcn …
0.002250604	84	812	1.519223677	GO:0098771 inorganic ion homeostasis	http://amigo.geneontology.org/amigo/term/GO:0098771	Cav2 Cp Slc4a1 Cacna1d Tmprss6 Anxa6 Stc2 Atp2a3 F2rl1 Atp12a Slc4a8 Slc9a4 Edn3 Ptgfr Atp6v0d2 Tmem165 Trpv6 Rhcg Cln3 Stim1 Slc9a9 Heph Mt1 Slc8b1 Calm2 Trpv5 Atp6v0a4 Lpar1 Ptger4 Slc35g1 F2r Kng2 Slc31a2 Rhbg Flna Apoe Kcnq1 Spp1 Scnn1b Scn7a Sv2a Ckb Atp6v1b1 Hfe Mcoln2 Nol3 Gata2 Avpr1a Adcy5 Diaph1 Jak2 Gsto1 Lcn2 Asph Pdgfra P2rx7 Scnn1a Atp6ap2 Rab20 Jak3 Tspoap1 Plcg2 Mcoln3 Adora1 S1pr…
0.002260779	58	509	1.673434332	GO:0099177 regulation of trans-synaptic signaling	http://amigo.geneontology.org/amigo/term/GO:0099177	Adora2b Nlgn2 Shisa7 Homer3 Fyn Ppp1r9a Akap12 Akap7 Plcb4 Tubb2b Rapsn Apoe Kit Nsmf Cacna1d Ror2 Jak2 Prkar1b Glul Plat Tbc1d24 Adora1 Adnp Cacnb2 Epha4 Mme Unc13b Bace1 Kmt2a Plcg1 Gipc1 Lama2 Adcy1 Vamp2 Slc4a8 Rin1 Kcnc4 Lrp8 Sorcs2 Ptn Cln3 Cdh11 Mgll Shank1 Itpr3 Plppr4 Kcnc3 Bcl2l1 Edn3 P2rx7 Ptpn5 Pde4a Egr1 Ptger4 Rapgef4 Pclo Sphk1 Erbb4
0.002314964	64	578	1.62611254	GO:0051347 positive regulation of transferase activity	http://amigo.geneontology.org/amigo/term/GO:0051347	Tpd52l1 Kit Incenp Epha4 Ddr2 Il6ra Pdgfra Tgfa Parm1 Clspn Erbb4 Erbb2 Jak2 Nox4 Ccdc88a Mif Axin2 Lgals9 Apoe Mmd Prlr Gprc5b Wnt11 Eef1a2 Cdc6 Pkib Aurkb Ror2 Clu Grhl2 Angpt1 Emp2 Cdkn1a Pfkfb2 Prkcq Bmp2 Tpx2 Edn3 Cks1b Iqgap1 Gas6 Egr1 Tgfb2 Thbs1 Kif14 Adora1 Mob1a Cd24a Adnp Bmpr1b Taok3 Lrp8 Vav3 Fzd4 Magi3 Mastl Cdc25b P2rx7 Tlr4 Sorl1 Serinc5 Fbn1 Ppp1r9a Ang
0.002344249	18	97	2.725205359	GO:0051492 regulation of stress fiber assembly	http://amigo.geneontology.org/amigo/term/GO:0051492	Arhgap28 Rhpn2 Limch1 Lpar1 Ptger4 Wnt11 Tgfb3 Nox4 Ccdc88a S100a10 S1pr1 Wnt4 Tjp1 Bag4 Sh3pxd2b Prkcq Kank2 Ppp1r9a
0.002344249	18	97	2.725205359	GO:0072080 nephron tubule development	http://amigo.geneontology.org/amigo/term/GO:0072080	Klhl3 Wnt11 Prom1 Irx2 Wnt9b Bmp2 Hoxa11 Gpc3 Hs3st3b1 Gata3 Kif26b Six4 Lzts2 Wnt4 Npnt Greb1l Pou3f3 Cd24a
0.002394227	8	23	5.108114392	GO:0031579 membrane raft organization	http://amigo.geneontology.org/amigo/term/GO:0031579	Cav2 Emp2 Gsn Anxa2 Colec12 S100a10 Cln3 Abca7
0.002426107	37	281	1.93372124	GO:0045137 development of primary sexual characteristics	http://amigo.geneontology.org/amigo/term/GO:0045137	Fer Kit Bcl2l1 Sdc1 Amhr2 Casp3 Sall1 Wnt4 Abcb1a Tesc Schip1 Sfrp2 Pdgfra Hoxa11 Gata3 Arid5b Sgpl1 Nupr1 Atrx Pgr Fanca Six4 Jmjd1c Wdr19 Tgfb2 Lhfpl2 Foxo3 Fzd4 Bmpr1b Angpt1 Flna Ptger4 Ermp1 Pla2g4a Scx Serpinb6b Serpinb6a
0.002426107	37	281	1.93372124	GO:0110053 regulation of actin filament organization	http://amigo.geneontology.org/amigo/term/GO:0110053	Scin Arhgap28 Svil Gsn Rhpn2 Limch1 Cdc42ep4 Tmsb4x Tmsb10 Fhod3 Lpar1 Shank1 Ptger4 Fer Wnt11 Sptb Tgfb3 F2rl1 Tmod1 Arpc1b Nox4 Ccdc88a S100a10 S1pr1 Capg Tmod3 Sptbn2 Wnt4 Kirrel Tjp1 Flna Bag4 Sh3pxd2b Capn1 Prkcq Kank2 Ppp1r9a
0.002426107	34	250	1.997272727	GO:1901654 response to ketone	http://amigo.geneontology.org/amigo/term/GO:1901654	Ptger4 Pck2 Scnn1b Bcl2l1 Sgk1 Ddit4 Fbxo32 Jak2 Smyd3 Axin2 Avpr1a Tgfb3 Cldn1 Adcy5 Adcy6 Ptgfr Tgfbr3 Spp1 Gas6 Plat Hoxa11 Tgfb2 Maob Thbs1 Abcb1a Defb1 Cldn4 Foxo3 Bglap3 Stk39 Plcg1 Mbp Cbr1 Adcy1
0.002471583	20	115	2.554057196	GO:0034308 primary alcohol metabolic process	http://amigo.geneontology.org/amigo/term/GO:0034308	Akr1c20 Adh7 Gdpd1 Rdh12 Abhd4 Aldh1a2 Aldh1a3 Bmp2 Dkk3 Bmp5 Aldh1b1 Wnt4 Akr1b7 Rdh11 Rdh16 Scnn1b Acpp Chka Cyp2d22 Rdh16f2
0.002527805	67	615	1.599919569	GO:0051301 cell division	http://amigo.geneontology.org/amigo/term/GO:0051301	Spire2 Aurkb Incenp Snx33 Rtkn Anln Esrrb Sfrp2 Tgfb2 Ube2c Spag5 Spc25 Kit Bcl2l1 Ncapg Cdc6 Gipc1 Cdk1 Epb41l2 Ska2 Myh10 Tgfb3 Haus4 Nde1 Racgap1 Ndc80 Hells Mastl Knl1 Cdc25b Knstrn Tpx2 Chmp4c Ccna2 Cks1b Smc2 Dock7 Plk3 Ccng2 Kntc1 Ptn Tgfa Ccsap Flcn Kif4 Lzts2 Haus8 Misp Calm2 Prc1 Bub1b Kif14 Ncapg2 Hepacam2 Ercc6l Pard3b Rhob Cntrl Tacc1 Ccnf Pou3f3 Wnt9b Top2a Rb1 Dixdc1 Fut10 Svil
0.002556502	96	961	1.467054706	GO:0019637 organophosphate metabolic process	http://amigo.geneontology.org/amigo/term/GO:0019637	Ckmt1 Ckb Ampd3 Adssl1 Aldoc Adcy1 Rrm2 Pfkp Acot3 Fdft1 Fbp2 Adcy5 Synj2 Impa2 Chka Pip5k1b Prps2 Pfkfb3 Acss1 Samhd1 Pmvk Angptl3 Pik3r3 Acot7 Etnk1 Rrm1 Acsl4 Pkm Ip6k2 Pdxk Pfkm Acsm1 Hk1 Socs5 Baat Abhd4 Gucy2f Plppr4 Entpd1 Gucy2g Pla2g4a Fdps Gdpd1 Acnat1 Pgap1 Dip2a Upp1 Lpcat4 Oasl2 Pde4a Plcg2 Pnpla7 Pcsk9 Oas1a Cnp Plcg1 Nt5c3b Isyna1 Mboat2 Pld2 Pygl Pde8b Serinc5 Adcy6 Guca2a Pla2g7 …
0.002556502	16	81	2.90090447	GO:0061333 renal tubule morphogenesis	http://amigo.geneontology.org/amigo/term/GO:0061333	Klhl3 Wnt11 Col4a1 Irx2 Wnt9b Bmp2 Hoxa11 Gpc3 Hs3st3b1 Gata3 Kif26b Six4 Lzts2 Wnt4 Npnt Greb1l
0.002556502	16	81	2.90090447	GO:0072088 nephron epithelium morphogenesis	http://amigo.geneontology.org/amigo/term/GO:0072088	Wnt9b Wnt4 Klhl3 Wnt11 Sall1 Irx2 Bmp2 Hoxa11 Gpc3 Hs3st3b1 Gata3 Kif26b Six4 Lzts2 Npnt Greb1l
0.002556502	42	335	1.841208397	GO:1904951 positive regulation of establishment of protein localization	http://amigo.geneontology.org/amigo/term/GO:1904951	Tcaf2 C2cd5 Exph5 Tcaf1 F2rl1 P2rx7 Mtcl1 Cdk1 Myh10 Tgfb3 Jak2 Pfkfb2 Glul Frmd4a Plk3 Flna Gas6 Tmem30b Tlr4 Tgfb2 Pck2 Sorl1 Nlgn2 Erbb2 Fyn Vamp2 Cln3 Pfkm Sox4 Cacna1d Prkcq Asph Unc13b Ptpn5 Acsl4 Apbb1 Trpm4 Ptger4 Rapgef4 Ttn Lepr Ang
0.002623793	4	5	11.7486631	GO:0086029 Purkinje myocyte to ventricular cardiac muscle cell signaling	http://amigo.geneontology.org/amigo/term/GO:0086029	Scn1b Scn5a Trpm4 Gja5
0.002623793	4	5	11.7486631	GO:0086068 Purkinje myocyte to ventricular cardiac muscle cell communication	http://amigo.geneontology.org/amigo/term/GO:0086068	Scn1b Scn5a Trpm4 Gja5
0.002623793	4	5	11.7486631	GO:1902292 cell cycle DNA replication initiation	http://amigo.geneontology.org/amigo/term/GO:1902292	Mcm2 Pola1 Mcm4 Mcm3
0.002623793	4	5	11.7486631	GO:1902315 nuclear cell cycle DNA replication initiation	http://amigo.geneontology.org/amigo/term/GO:1902315	Mcm2 Pola1 Mcm4 Mcm3
0.002623793	4	5	11.7486631	GO:1902975 mitotic DNA replication initiation	http://amigo.geneontology.org/amigo/term/GO:1902975	Mcm2 Pola1 Mcm4 Mcm3
0.002625115	12	50	3.52459893	GO:0034198 cellular response to amino acid starvation	http://amigo.geneontology.org/amigo/term/GO:0034198	Sesn2 Sesn3 Depdc5 Sesn1 Dap Cdkn1a Eif2ak2 Rragd Flcn Ucp2 Rragb Atf3
0.002625115	12	50	3.52459893	GO:0046596 regulation of viral entry into host cell	http://amigo.geneontology.org/amigo/term/GO:0046596	Ifitm1 Ifitm3 Trim12c Ifitm2 Nectin2 Trim6 Trim34b Trim59 Tmprss2 Ly6e Gsn Tmprss4
0.002752169	58	514	1.657155788	GO:0048608 reproductive structure development	http://amigo.geneontology.org/amigo/term/GO:0048608	Gcm1 Anxa1 Epor Fer Kit Bcl2l1 Stc2 Sdc1 Ror2 Amhr2 Mme Casp3 Sall1 Wnt4 Hoxa11 Abcb1a Tesc C3 Schip1 Sfrp2 Pdgfra St14 Bmp5 Prlr Tex15 Gata2 Gata3 Wnt9b Arid5b Sgpl1 Esrrb Id4 Grhl2 Elf5 Vcam1 Ptn Nupr1 Atrx Pgr Fanca Six4 Jmjd1c Wdr19 Tgfb2 Greb1l Foxo3 Fzd4 Bmpr1b Junb Ccnf Angpt1 Flna Ptger4 Ermp1 Pla2g4a Scx Serpinb6b Serpinb6a
0.002784183	82	795	1.51476474	GO:0055080 cation homeostasis	http://amigo.geneontology.org/amigo/term/GO:0055080	Cav2 Cp Slc4a1 Cacna1d Tmprss6 Anxa6 Stc2 Atp2a3 F2rl1 Atp12a Slc4a8 Slc9a4 Edn3 Ptgfr Atp6v0d2 Tmem165 Trpv6 Rhcg Cln3 Stim1 Slc9a9 Heph Mt1 Slc8b1 Calm2 Trpv5 Atp6v0a4 Lpar1 Ptger4 Slc35g1 F2r Kng2 Slc31a2 Rhbg Flna Apoe Spp1 Scnn1b Scn7a Sv2a Atp6v1b1 Hfe Mcoln2 Nol3 Gata2 Avpr1a Adcy5 Diaph1 Jak2 Gsto1 Lcn2 Asph Pdgfra P2rx7 Scnn1a Atp6ap2 Rab20 Jak3 Tspoap1 Plcg2 Mcoln3 Adora1 S1pr1 Kcnk3 Ca…
0.002844879	6	13	6.778074866	GO:0051255 spindle midzone assembly	http://amigo.geneontology.org/amigo/term/GO:0051255	Incenp Prc1 Aurkb Racgap1 Kif4 Lzts2
0.002853318	37	284	1.913294607	GO:0022898 regulation of transmembrane transporter activity	http://amigo.geneontology.org/amigo/term/GO:0022898	Stac2 Scn1b Cacnb1 Fgf12 Tcaf2 Stim1 Calm2 Tcaf1 Hecw2 Kcne4 Cacnb2 Gsto1 Stk39 Gem Tesc Rrad Gnb5 Kcnc2 Pcsk9 Kcnk3 Ano9 Kcnq1 Cacna1d Ehd3 Plcg2 Shank1 Dmd Nlgn2 Hspa2 Plcg1 Vamp2 Asph Ppargc1a Hk1 Akap7 Abcb1a Ahnak
0.002857201	13	58	3.2916513	GO:0045071 negative regulation of viral genome replication	http://amigo.geneontology.org/amigo/term/GO:0045071	Apobec3 Ifitm1 Ifitm3 Oasl2 Oas2 Oas1a Ifitm2 Rnasel Oas1g Eif2ak2 Ifih1 Trim6 Bst2
0.002857398	18	99	2.670150705	GO:0048525 negative regulation of viral process	http://amigo.geneontology.org/amigo/term/GO:0048525	Apobec3 Ifitm1 Ifitm3 Oasl2 Oas2 Oas1a Ifitm2 Rnasel Oas1g Trim59 Bst2 Ly6e Eif2ak2 Gsn Ifih1 Zfp36 Trim6 Trim12c
0.002875475	45	370	1.786114323	GO:0032956 regulation of actin cytoskeleton organization	http://amigo.geneontology.org/amigo/term/GO:0032956	Scin Arhgap28 Svil Gsn Iqgap3 Rhpn2 Iqgap1 Limch1 Cdc42ep4 Tmsb4x Rhob Tmsb10 Fhod3 Lpar1 Shank1 Tgfb2 Ptger4 Fer Wnt11 Sptb Tgfb3 F2rl1 Tmod1 Arpc1b Arhgdib Nox4 Ccdc88a S100a10 S1pr1 Capg Tmod3 Sptbn2 Wnt4 Kirrel Myo3b Tjp1 Flna Dixdc1 Bag4 Sh3pxd2b Capn1 Prkcq Kank2 Ppp1r9a Bst2
0.002901677	150	1643	1.34076344	GO:0044419 biological process involved in interspecies interaction between organisms	http://amigo.geneontology.org/amigo/term/GO:0044419	Fer Apobec3 Wfdc2 Dhx58 Wfdc15b Frk Fyn Sec14l1 Masp1 Ifitm1 Ifitm3 Ifih1 Samhd1 Gbp3 Oasl2 Oas2 Trim59 Ifit1 Ddx60 Tlr4 Ddx58 S100a14 Defb1 Tifa Bst2 Oas1a Gsdmc3 Gsdmc2 Trim12c Ifitm2 Nectin2 Rnasel Oas1g Slfn9 Wfdc16 Ang Trim6 Ifit3 Trim34b Bcl2l1 Abca1 Cxcl16 Nfkbia F2rl1 Noct Jak2 Mrc1 Lcn2 Gsn P2rx7 Scnn1b Rab20 Plcg2 Tut4 Sirpa Cdc42ep4 Ikbke Serpinb1a Zfp36 Cd24a Cav2 Tmprss2 Apoe Cnp Mco…
0.002904558	26	173	2.207118791	GO:1902904 negative regulation of supramolecular fiber organization	http://amigo.geneontology.org/amigo/term/GO:1902904	Scin Arhgap28 Svil Gsn Rhpn2 Tmsb4x Tmsb10 Fhod3 Shank1 Nav3 Sptb Clu Tpx2 Tmod1 Cryab S1pr1 Capg Tmod3 Sptbn2 Apoe Tjp1 Map2 Sgk1 Capn1 Kank2 Ppp1r9a
0.002917868	15	74	2.976857205	GO:0061035 regulation of cartilage development	http://amigo.geneontology.org/amigo/term/GO:0061035	Bmp2 Efemp1 Bmp1 Adamts12 Hoxa11 Axin2 Mboat2 Pkdcc Ltbp3 Ctsk Scx Loxl2 Tgfb2 Scin Bmpr1b
0.002938804	84	821	1.502569581	GO:0050801 ion homeostasis	http://amigo.geneontology.org/amigo/term/GO:0050801	Cav2 Cp Slc4a1 Klhl3 Cacna1d Tmprss6 Anxa6 Stc2 Atp2a3 F2rl1 Atp12a Slc4a8 Slc9a4 Edn3 Ptgfr Atp6v0d2 Tmem165 Trpv6 Rhcg Cln3 Stim1 Slc9a9 Heph Mt1 Slc8b1 Calm2 Trpv5 Atp6v0a4 Lpar1 Ptger4 Slc35g1 F2r Kng2 Slc31a2 Rhbg Flna Apoe Kcnq1 Spp1 Scnn1b Scn7a Sv2a Ckb Atp6v1b1 Hfe Mcoln2 Nol3 Gata2 Avpr1a Adcy5 Diaph1 Jak2 Gsto1 Lcn2 Asph Pdgfra P2rx7 Scnn1a Atp6ap2 Rab20 Jak3 Kctd7 Tspoap1 Plcg2 Mcoln3…
0.002938804	9	30	4.405748663	GO:0097205 renal filtration	http://amigo.geneontology.org/amigo/term/GO:0097205	F2rl1 Emp2 Gas6 Kirrel Gja5 Rhpn2 Adgrf5 Adora1 F2r
0.002960348	43	349	1.809428773	GO:0040013 negative regulation of locomotion	http://amigo.geneontology.org/amigo/term/GO:0040013	Sema6b Sema3g Rap2b Sema7a Sinhcaf Sema3d Brms1l Tet1 Sfrp2 Nbl1 Apoe Gata3 Wnt11 Nav3 St6gal1 Dpysl3 Epha4 Padi2 Arhgdib Flcn Mif Dpp4 Mitf Tcaf1 Ptger4 Thbs1 Foxo3 Rhob Eppk1 Plxna3 Wnt4 Rras Adora1 Rabgef1 Col3a1 Trp53inp1 Dusp10 Ifitm1 Ifitm3 Ppargc1a Ptn Limch1 Bst2
0.002979828	76	726	1.537359497	GO:0031344 regulation of cell projection organization	http://amigo.geneontology.org/amigo/term/GO:0031344	Sema6b Eps8l1 Sema3g Pdpn Plxna3 Sema7a Sema3d Cdc42ep4 Hecw2 Islr2 Plxnb1 Plxnc1 Gprc5b F2rl1 Epha4 Sfrp2 Ccdc88a Lpar1 Rap1gap2 Cd24a Bhlhb9 Fer Apoe Kit Itga2 Rhoq Dpysl3 Plce1 Itm2c Rgs2 Serpini1 P2rx7 Iqgap1 Rabep2 Dixdc1 Bmp5 Zdhhc15 Tbc1d24 Anln Atp8b1 Rap1gap Dmd Cdc42ep1 Fzd4 Adnp Kif13b Nr2f1 Scn1b Fyn Lrp8 Flna B2m Map2 Gata3 Prrx1 Ptn Caprin2 Cln3 Mboat1 Myo9a Dzip1 Myo3b Epor Nsmf Sg…
0.003007653	141	1530	1.353399916	GO:0051247 positive regulation of protein metabolic process	http://amigo.geneontology.org/amigo/term/GO:0051247	Tpd52l1 Kit Clu Csnk1e Incenp Bmp2 Il6ra Sdcbp Tgfa Asb11 Bmp5 Gdf15 Tgfb2 Hip1 Ppp1r15a Clspn Hecw2 Mob1a Aurkb Gata3 Angpt1 Jak2 Epha4 Sfrp2 Gpnmb Nox4 Pkm Ccdc88a Mif Rap2b Spon1 Sema7a Rbms3 Cd24a Gpc3 Axin2 Alox12 Lgals9 Uhrf1 Apoe Mmd Prlr Hfe Gprc5b Pcolce2 Itga2 Wnt11 Cdc6 Atp2a3 Nfkbia Rps6ka5 Ror2 Emp2 Cdkn1a Twsg1 C3 Ddr2 Gsn Tpx2 Edn3 Cks1b F3 Asph Dock7 Plk3 Pik3r3 Iqgap1 Ctsc Nupr1 …
0.003013746	34	254	1.965819613	GO:0034764 positive regulation of transmembrane transport	http://amigo.geneontology.org/amigo/term/GO:0034764	Stac2 C2cd5 Stim1 Calm2 Tcaf1 Klf15 Gpc3 Kcnq1 Ocln Rhoq C3 Gsto1 Kcnip2 Stk39 Tesc P2rx7 Flna Kcnc2 F2r Kcnk3 Edn3 Ehd3 Plcg2 Dmd Hspa2 Rnasel Cacna1d Plcg1 Lcn2 Asph Akap7 Abcb1a Cacnb2 Erbb4
0.003013746	83	810	1.504844194	GO:0060322 head development	http://amigo.geneontology.org/amigo/term/GO:0060322	Pafah1b3 Grhl2 Synj2 Tacc1 Bmp2 Slc6a17 Sema7a Cttnbp2 Ckb Cnp Slc38a3 Aldh1a2 Wnt9b Avpr1a Adcy1 Tgfb3 Nde1 Rgs2 Itga8 Pfkfb3 Lrp8 Anxa3 Atp6ap2 Col4a1 Casp3 Sall1 Dixdc1 Kcnc2 Rras Lpar1 Abcb1a Dmd Pou3f3 Kcnk3 Nlgn2 B2m Shroom4 Scx Tgfb2 Aldh1a3 Fyn Fancc Fzd6 Twsg1 Ldb1 Dclk1 Sfrp2 Plxna3 Bmp5 Foxo3 Sphk1 Pgap1 Sema6b Epor Gata2 Akt3 Arid5b Sgpl1 Btg2 Myh10 Id4 Diaph1 Col3a1 Mecom Schip1 Asph…
0.003051761	70	656	1.567085398	GO:0048729 tissue morphogenesis	http://amigo.geneontology.org/amigo/term/GO:0048729	Luzp1 Plet1 Wnt9b Fzd6 Sfrp2 Wnt4 Hoxa11 Alox12 Ripk4 Klhl3 Itga2 Wnt11 Itgb4 Itga8 Col5a1 Shroom3 Fgfr2 Flna Col4a1 Sall1 Myo9a Adamts12 Rhob Irx2 Aldh1a3 Enah Twsg1 Epha4 Bmp2 Tead2 St14 Bmp5 Gpc3 Hs3st3b1 Aldh1a2 Gata3 Id4 Grhl2 Ly6e Gcm1 Col3a1 Kif26b Casp3 Pgr Scx Six4 Lzts2 Sostdc1 Frem2 Kdm6a Foxq1 Tgfb2 Matn1 Npnt Greb1l S1pr1 Ttn Dsp Erbb4 Hhip Tmem100 Sox4 Lcn2 Pdpn Pdgfra Mgp Scnn1b Mi…
0.003099249	65	598	1.596285748	GO:0060627 regulation of vesicle-mediated transport	http://amigo.geneontology.org/amigo/term/GO:0060627	Adora2b Fer Rab3d Ston2 Anxa1 C2cd5 Rab27a Ston1 Exph5 Sirpa Anxa2 S100a10 Pls3 Vamp2 Pkdcc Rapgef4 Gpc3 Pclo Apoe Ankrd13d Hfe Rab25 Gata2 Itga2 Cacna1d Sdc1 Rab15 F2rl1 Clu Angpt1 C3 Sdcbp Gas6 Snx33 Plcg2 Hip1 Pcsk9 Sorl1 Lgals3 Cacnb2 B2m Sphk1 Lgals9 Abca13 Gipc1 Appl2 Adcy1 Slc4a8 Rabgef1 Prkar1b Cln3 Bace1 Abca7 Rap1gap Epn2 Bcl2l1 Pld2 Masp1 Pros1 Unc13b P2rx7 Ptpn5 Scarb1 Pla2g4a Pgap1
0.003220848	55	484	1.668844191	GO:0050808 synapse organization	http://amigo.geneontology.org/amigo/term/GO:0050808	Epha4 Cttnbp2 Cacnb1 Unc13b Vstm5 Tanc1 Ppfibp2 Nlgn2 Cacnb2 Pclo Tubb5 Apoe Myh10 Arhgef9 Flna Tpbg Apbb1 Shank1 Shisa7 Erbb4 Sptbn2 Tuba1a Bhlhb9 Rapsn Pls3 Sdcbp Ctbp2 L1cam Zdhhc15 Chrnb1 Frmpd4 Adnp Dlg2 Fyn Pcdhgc4 Sorbs2 Six4 Dip2a C3 Lrp8 Caprin2 Cln3 Rab39b Col4a5 Col4a1 Adgrf1 Plxnb1 Erbb2 Utrn Ache Ptn Ppp1r9a F2r Rapgef4 Zc4h2
0.003241371	100	1019	1.441200086	GO:0007417 central nervous system development	http://amigo.geneontology.org/amigo/term/GO:0007417	Scin Pafah1b3 Grhl2 Synj2 Gsn Lrp8 Hapln3 Tacc1 Gcm1 Bmp2 Slc6a17 Sema7a Cttnbp2 Sema6b Ckb Cnp Slc38a3 Aldh1a2 Map2 Wnt9b Avpr1a Adcy1 Ror2 Clu Nde1 Rgs2 Itga8 Pfkfb3 Anxa3 Ptn Atp6ap2 Col4a1 Casp3 Sall1 Dixdc1 Hdac11 Kcnc2 Lpar1 Dusp10 Abcb1a Bace2 Dmd Pou3f3 Tenm4 Kcnk3 Nlgn2 B2m Erbb4 Erbb2 Shroom4 Vstm5 Fyn Id4 Fancc Fzd6 Twsg1 Dclk1 Sfrp2 Plxna3 Cdh11 Bmp5 Foxo3 Bmpr1b Sphk1 Pgap1 Epor Gata…
0.003241371	36	276	1.915542897	GO:0008406 gonad development	http://amigo.geneontology.org/amigo/term/GO:0008406	Fer Kit Bcl2l1 Sdc1 Amhr2 Casp3 Sall1 Wnt4 Abcb1a Tesc Schip1 Sfrp2 Pdgfra Hoxa11 Gata3 Arid5b Sgpl1 Nupr1 Atrx Pgr Fanca Six4 Jmjd1c Wdr19 Tgfb2 Foxo3 Fzd4 Bmpr1b Angpt1 Flna Ptger4 Ermp1 Pla2g4a Scx Serpinb6b Serpinb6a
0.003251665	13	59	3.2358606	GO:0060337 type I interferon signaling pathway	http://amigo.geneontology.org/amigo/term/GO:0060337	Ifitm1 Ifitm3 Ifitm2 Oas2 Samhd1 Usp18 Trim56 Trim6 Irf7 Ikbke Oas1a Ifi27 Oas1g
0.003263894	23	146	2.313520987	GO:0006665 sphingolipid metabolic process	http://amigo.geneontology.org/amigo/term/GO:0006665	B4galnt1 Cers4 Sgpl1 Elovl2 Naga Hexa Hacd4 Elovl5 Sgpp2 Cerk Ormdl3 Elovl6 St6galnac3 B4galt6 Cyp4f39 Sphk1 P2rx7 St3gal2 Serinc5 Tm9sf2 Acer2 Kit Itgb8
0.003263894	15	75	2.937165775	GO:0010324 membrane invagination	http://amigo.geneontology.org/amigo/term/GO:0010324	Spire2 Snx33 Sirpa Gata2 Itga2 Aurkb F2rl1 Plcg2 Thbs1 Gulp1 C3 Abca1 Appl2 Gsn Abca7
0.003263894	23	146	2.313520987	GO:0010565 regulation of cellular ketone metabolic process	http://amigo.geneontology.org/amigo/term/GO:0010565	Anxa1 Slc22a13 Avpr1a Stard4 Bmp2 Dkk3 Bmp5 Elovl5 Wnt4 Malrd1 Pdk1 Appl2 Cln3 Egr1 Nfe2l1 Acacb Ppargc1a Ceacam2 Pla2g4a Rdh16 Rdh16f2 Ugt1a1 Acsl4
0.003263894	56	496	1.658077454	GO:0034765 regulation of ion transmembrane transport	http://amigo.geneontology.org/amigo/term/GO:0034765	Stac2 Scn1b Cacnb1 Fgf12 Kcnip2 Tcaf2 Stim1 Calm2 Tcaf1 Hecw2 Kcne4 Cacnb2 Clcnkb Kcnq1 Cacna1d Clic6 Diaph1 Gsto1 Rgs2 Stk39 Kcnc4 Gem Tesc P2rx7 Flna Rrad Gnb5 Scn5a Scn7a Kcnc2 Kcns3 Pcsk9 F2r Kcnk3 Ano9 Kcnc3 Fyn Edn3 Ehd3 Plcg2 Shank1 Dmd Nlgn2 Hspa2 Slc31a2 Nol3 Plcg1 Vamp2 Lcn2 Asph Ppargc1a Hk1 Akap7 Tgfb2 Abcb1a Ahnak
0.00328567	58	519	1.641190896	GO:0061458 reproductive system development	http://amigo.geneontology.org/amigo/term/GO:0061458	Gcm1 Anxa1 Epor Fer Kit Bcl2l1 Stc2 Sdc1 Ror2 Amhr2 Mme Casp3 Sall1 Wnt4 Hoxa11 Abcb1a Tesc C3 Schip1 Sfrp2 Pdgfra St14 Bmp5 Prlr Tex15 Gata2 Gata3 Wnt9b Arid5b Sgpl1 Esrrb Id4 Grhl2 Elf5 Vcam1 Ptn Nupr1 Atrx Pgr Fanca Six4 Jmjd1c Wdr19 Tgfb2 Greb1l Foxo3 Fzd4 Bmpr1b Junb Ccnf Angpt1 Flna Ptger4 Ermp1 Pla2g4a Scx Serpinb6b Serpinb6a
0.003299734	65	600	1.590964795	GO:0032870 cellular response to hormone stimulus	http://amigo.geneontology.org/amigo/term/GO:0032870	Cav2 Tshr Nr4a1 Anxa1 Jak2 Grb14 Pik3r3 Pgr Kank2 Pkm Leprot Ptger4 Pck2 Zfp366 Lepr Scnn1b Fer Kit Nsmf Sgk1 Ddit4 Vamp2 Rb1 Fbxo32 C2cd5 Gdf15 Pcsk9 Sorl1 Smyd3 Axin2 Prlr Cdc6 Igfbp1 Esrrb Adcy6 Rhoq Ddr2 Prkcq Tfpi Fbn1 Ccna2 Ptgfr Padi2 Slc25a33 Plat Ucp2 Ephx1 Igfbp2 Cpeb2 Abcb1a Pklr Zfp36 Foxo3 Jun Rab31 Trim68 Bglap3 Ugt1a1 Appl2 Per1 Sesn3 Akt3 Anxa5 Ppargc1a Ceacam2
0.003299734	55	485	1.665403275	GO:0033674 positive regulation of kinase activity	http://amigo.geneontology.org/amigo/term/GO:0033674	Tpd52l1 Kit Incenp Epha4 Ddr2 Il6ra Pdgfra Tgfa Clspn Erbb4 Erbb2 Jak2 Nox4 Ccdc88a Mif Axin2 Lgals9 Mmd Prlr Gprc5b Wnt11 Eef1a2 Cdc6 Ror2 Clu Angpt1 Emp2 Cdkn1a Pfkfb2 Bmp2 Tpx2 Edn3 Cks1b Iqgap1 Gas6 Egr1 Tgfb2 Thbs1 Kif14 Adora1 Mob1a Cd24a Adnp Bmpr1b Taok3 Lrp8 Vav3 Fzd4 Magi3 Cdc25b P2rx7 Tlr4 Fbn1 Ppp1r9a Ang
0.003338257	75	718	1.53403505	GO:0007268 chemical synaptic transmission	http://amigo.geneontology.org/amigo/term/GO:0007268	Adora2b Syn2 Cacnb1 Unc13b Chrnb1 Nlgn2 Dlg2 Shisa7 Cacnb2 Ston2 Lynx1 Homer3 Fyn Vamp2 Ctbp2 Ppp1r9a Sv2a Akap12 Akap7 Plcb4 Adora1 Tubb2b Rapsn Apoe Kit Nsmf Cacna1d Ror2 Nr4a1 Jak2 Prkar1b Glul Sdcbp P2rx7 Plat Tbc1d24 Adnp Fgf12 Epha4 Mme Bace1 Cd24a Kmt2a Plcg1 Gipc1 Lama2 Adcy1 Slc4a8 Rin1 Kcnc4 Lrp8 Sorcs2 Ptn Cln3 Cdh11 Mgll Rasd2 Tpbg Shank1 Itpr3 Plppr4 F2r Kcnc3 Cav2 Bcl2l1 Edn3 Ptpn5 …
0.003338257	75	718	1.53403505	GO:0098916 anterograde trans-synaptic signaling	http://amigo.geneontology.org/amigo/term/GO:0098916	Adora2b Syn2 Cacnb1 Unc13b Chrnb1 Nlgn2 Dlg2 Shisa7 Cacnb2 Ston2 Lynx1 Homer3 Fyn Vamp2 Ctbp2 Ppp1r9a Sv2a Akap12 Akap7 Plcb4 Adora1 Tubb2b Rapsn Apoe Kit Nsmf Cacna1d Ror2 Nr4a1 Jak2 Prkar1b Glul Sdcbp P2rx7 Plat Tbc1d24 Adnp Fgf12 Epha4 Mme Bace1 Cd24a Kmt2a Plcg1 Gipc1 Lama2 Adcy1 Slc4a8 Rin1 Kcnc4 Lrp8 Sorcs2 Ptn Cln3 Cdh11 Mgll Rasd2 Tpbg Shank1 Itpr3 Plppr4 F2r Kcnc3 Cav2 Bcl2l1 Edn3 Ptpn5 …
0.003378211	5	9	8.158793821	GO:0051256 mitotic spindle midzone assembly	http://amigo.geneontology.org/amigo/term/GO:0051256	Prc1 Aurkb Incenp Racgap1 Kif4
0.003420223	18	101	2.617276434	GO:0060993 kidney morphogenesis	http://amigo.geneontology.org/amigo/term/GO:0060993	Wnt9b Wnt4 Klhl3 Wnt11 Sall1 Irx2 Bmp2 Hoxa11 Gpc3 Hs3st3b1 Gata3 Kif26b Six4 Lzts2 Npnt Greb1l Erbb4 Sox4
0.003504842	112	1171	1.404622403	GO:0060548 negative regulation of cell death	http://amigo.geneontology.org/amigo/term/GO:0060548	Apoe Bcl2l1 Pea15a Nol3 Eya2 Retreg1 Cryab Pim3 Mcl1 Sphk1 Angpt1 Nr4a1 Jak2 Sfrp2 Cln3 Gas6 Mt1 Mif Tbc1d24 Atf5 Ncoa7 Serpinb9 Adnp Bhlhb9 Alox12 Grk5 Ier3 Rps6ka1 Prlr Gata2 Gata3 Wnt11 Cldn7 Cdk1 Peli1 Btg2 Aurkb Clu Rb1 St6gal1 Krt18 Abcc1 Ddr2 Prkcq Slc23a2 Chmp4c Mecom Plk3 Ppargc1a Gpnmb Tgfa Nupr1 Flna Casp3 Comp Kank2 Ucp2 Ormdl3 Foxq1 Thbs1 Abcb1a Kif14 Pde3a Adora1 Tent5b Lgals3 Vtcn1…
0.003531232	72	684	1.545876724	GO:0120039 plasma membrane bounded cell projection morphogenesis	http://amigo.geneontology.org/amigo/term/GO:0120039	Sema6b Lama2 Sgk1 Emb Sema3g Enah Epha4 Dclk1 Pdpn Plxna3 Sema7a Sema3d Hecw2 Ccdc141 Plppr4 Nyap1 Islr2 Plxnb1 Taok3 Plxnc1 Olfm1 Edn3 Nbl1 Bhlhb9 Map2 Slc23a2 Dock7 Rasal1 Iqgap1 L1cam Dixdc1 Zdhhc15 Snx2 Tbc1d24 Itga1 Dmd Tubb2b Fzd4 Adnp Kif13b Cdh11 Apbb1 Cnp Gata3 Scn1b Fyn Dip2a Adcy1 Myh10 Alcam Raph1 Lrp8 Ptn Caprin2 Mgll Tpbg Shank1 Tgfb2 Myo9a Tet1 Bmpr1b B4galt6 Erbb2 Pak6 Apoe Nsmf L…
0.003531238	150	1653	1.332652348	GO:0045184 establishment of protein localization	http://amigo.geneontology.org/amigo/term/GO:0045184	Arrdc2 Rab3d Llgl1 Anxa1 Arrdc1 Afm Tcaf2 Rab19 C2cd5 Fam53b Rab20 Tmed6 Rtp4 Zdhhc15 Neurl1b Exph5 Grip1 Arl4d Vps13c Gnptab Tcaf1 Cchcr1 Spidr Vps37c Sorl1 Myo1b Nfkbia F2rl1 Angpt1 Pkdcc P2rx7 Mdfic F2r Rapgef4 Mtcl1 Pclo Rapsn Apoe Ap1m2 Rab25 Spire2 Mcoln2 Abca1 Itga2 Cdk1 Appl2 Myh10 Tgfb3 Ktn1 Hacl1 Clu Adcy5 Krt18 Ehd3 Jak2 Pitpnm1 Rabgef1 Slc15a1 Mlph Pfkfb2 Glul Ptpn14 Frmd4a Optn Chmp4…
0.00361997	28	196	2.097975554	GO:0046661 male sex differentiation	http://amigo.geneontology.org/amigo/term/GO:0046661	Fer Kit Sdc1 Ror2 Amhr2 Wnt4 Abcb1a Tesc Sfrp2 Bmp5 Hoxa11 Bcl2l1 Tex15 Gata3 Wnt9b Arid5b Sgpl1 Pdgfra Nupr1 Atrx Fanca Six4 Jmjd1c Tgfb2 Greb1l Lhfpl2 Flna Scx
0.003685619	62	568	1.603030617	GO:0023061 signal release	http://amigo.geneontology.org/amigo/term/GO:0023061	Adora2b Syn2 Anxa1 Unc13b Vamp2 F2rl1 Ildr1 Ctbp2 Sv2a F2r Rapgef4 Pclo Hfe Abca1 Cacna1d Adcy5 Nr4a1 Jak2 Pfkfb2 Glul Edn3 Spp1 Slc8b1 Abcc4 Ucp2 Maob Pck2 Adora1 Nlgn2 Cacnb2 Hmgn3 Kcnq1 Gata3 Gipc1 Adcy1 Slc4a8 Kcnc4 P2rx7 Trpv6 Bace1 Pfkm Mif Pim3 Rfx3 Fzd4 Pla2g4a Gja5 Kcnc3 Sox4 Pde1c Bcl2l1 Pde8b Anxa5 Acsl4 Ppp1r9a Trpm4 Ptger4 Ptgs1 Entpd1 Lepr Sphk1 Sptbn2
0.003754887	52	454	1.682077316	GO:0006631 fatty acid metabolic process	http://amigo.geneontology.org/amigo/term/GO:0006631	Alox12 Acot3 Elovl2 Hacl1 Anxa1 Cyp2c23 Scd2 Hacd4 Cyp4a14 Acot7 Acsl4 Hpgd Elovl5 Acsm1 Ephx1 Baat Pck2 Cyp2s1 Elovl6 Liph Ptgs1 Lipg Akr1c20 Cyp2d22 Acnat1 Acsf2 Cpt1b Cyp4v3 Slc22a13 Sgpl1 Avpr1a C3 Acss1 Slc27a3 Angptl3 Mgll Mif Acacb Akr1b7 Pla2g4a Sesn2 Atp6v1b1 Pdk1 Aldh1l2 Appl2 Pdpn Nfe2l1 Ppargc1a Ceacam2 Adh7 Sphk1 Gstm2
0.003754887	11	45	3.589869281	GO:0086065 cell communication involved in cardiac conduction	http://amigo.geneontology.org/amigo/term/GO:0086065	Scn5a Flna Kcnq1 Cacna1d Scn1b Dsc2 Trpm4 Dsg2 Dsp Gja5 Cacnb2
0.003811208	39	311	1.841631274	GO:0051402 neuron apoptotic process	http://amigo.geneontology.org/amigo/term/GO:0051402	Apoe Retreg1 Bcl2l1 Angpt1 Cln3 Casp3 Mt1 Adnp Bhlhb9 Btg2 Jak2 Bace1 Foxq1 Mcl1 Tgfb2 Itga1 Pcsk9 Foxo3 Jun Pcdhgc4 Rapsn Gata3 Rb1 Trim2 Ppargc1a Six4 Usp53 Kif14 Hipk2 Nrbp2 Epor Nsmf Fyn Ppp2r2b Optn Lcn2 Nupr1 Egr1 F2r
0.003957533	16	85	2.764391318	GO:0030500 regulation of bone mineralization	http://amigo.geneontology.org/amigo/term/GO:0030500	Bmp2 Tgfb3 Ddr2 Mgp Wnt4 Omd Bmpr1b Bglap3 Pkdcc Ltbp3 P2rx7 Ptn Comp Matn1 S1pr1 Trpm4
0.003957533	46	388	1.741103424	GO:1902903 regulation of supramolecular fiber organization	http://amigo.geneontology.org/amigo/term/GO:1902903	Scin Arhgap28 Svil Gsn Rhpn2 Limch1 Cdc42ep4 Tmsb4x Tmsb10 Fhod3 Lpar1 Shank1 Ptger4 Fer Apoe Wnt11 Nav3 Aebp1 Sptb Tgfb3 F2rl1 Clu Tpx2 Tmod1 Arpc1b Nox4 Cryab Ccdc88a S100a10 S1pr1 Capg Tmod3 Sptbn2 Wnt4 Kirrel Rb1 Tjp1 Flna Bag4 Sh3pxd2b Map2 Sgk1 Capn1 Prkcq Kank2 Ppp1r9a
0.003984318	32	238	1.974565227	GO:1901617 organic hydroxy compound biosynthetic process	http://amigo.geneontology.org/amigo/term/GO:1901617	Isyna1 Fdft1 Cyp39a1 Pmvk Msmo1 Ip6k2 Pdxk Pck2 Sphk1 Plcg2 Alox12 Cyp51 Apoe Gipc1 Stard4 Impa2 Bmp2 Hdc Cyp3a13 Dkk3 Bmp5 Mfsd12 Wnt4 Acer2 Ephx1 Baat Fdps Cyp2d22 Malrd1 Gata3 Tgfb2 Plcg1
0.00408714	6	14	6.293926662	GO:0001977 renal system process involved in regulation of blood volume	http://amigo.geneontology.org/amigo/term/GO:0001977	F2rl1 Emp2 Gas6 Gja5 Adora1 F2r
0.00408714	6	14	6.293926662	GO:0003096 renal sodium ion transport	http://amigo.geneontology.org/amigo/term/GO:0003096	Klhl3 Pon3 Maged2 Atp6v1b1 Kcnq1 Clcnkb
0.00408714	101	1040	1.42621992	GO:0043069 negative regulation of programmed cell death	http://amigo.geneontology.org/amigo/term/GO:0043069	Apoe Bcl2l1 Pea15a Nol3 Eya2 Retreg1 Cryab Pim3 Mcl1 Sphk1 Angpt1 Nr4a1 Jak2 Sfrp2 Cln3 Gas6 Mt1 Mif Atf5 Serpinb9 Adnp Bhlhb9 Alox12 Grk5 Ier3 Rps6ka1 Prlr Gata2 Gata3 Wnt11 Cldn7 Cdk1 Peli1 Btg2 Aurkb Clu Rb1 St6gal1 Krt18 Ddr2 Prkcq Mecom Plk3 Tgfa Nupr1 Flna Casp3 Comp Kank2 Ucp2 Ormdl3 Foxq1 Thbs1 Kif14 Pde3a Adora1 Tent5b Lgals3 Vtcn1 Hhip Ckmt1 Kit Bdkrb2 Pcdhgc4 Eif2ak2 Wnt4 Itprip Fstl1 …
0.00408714	6	14	6.293926662	GO:0072176 nephric duct development	http://amigo.geneontology.org/amigo/term/GO:0072176	Wnt11 Epha4 Gata3 Wnt9b Greb1l Gpc3
0.004245026	73	701	1.529337387	GO:0030003 cellular cation homeostasis	http://amigo.geneontology.org/amigo/term/GO:0030003	Cav2 Slc4a1 Cacna1d Anxa6 Stc2 Atp2a3 F2rl1 Atp12a Slc4a8 Slc9a4 Edn3 Ptgfr Atp6v0d2 Tmem165 Trpv6 Cln3 Stim1 Slc9a9 Mt1 Slc8b1 Calm2 Trpv5 Atp6v0a4 Lpar1 Ptger4 Slc35g1 F2r Kng2 Slc31a2 Flna Apoe Scnn1b Sv2a Hfe Mcoln2 Nol3 Gata2 Avpr1a Adcy5 Diaph1 Jak2 Gsto1 Asph Pdgfra P2rx7 Scnn1a Atp6ap2 Heph Rab20 Jak3 Tspoap1 Plcg2 Mcoln3 Adora1 S1pr1 Kcnk3 Cacnb2 Fyn Tmprss6 Spp1 Kctd7 Dmd Epor Plcg1 Sgk…
0.004259094	13	61	3.12976681	GO:0014911 positive regulation of smooth muscle cell migration	http://amigo.geneontology.org/amigo/term/GO:0014911	Itga2 Ddr2 Dock7 Iqgap1 Nox4 Lpar1 Tlr4 Plau Pgr Egr1 Ptger4 Rapgef4 Tmsb4x
0.004259094	13	61	3.12976681	GO:0048008 platelet-derived growth factor receptor signaling pathway	http://amigo.geneontology.org/amigo/term/GO:0048008	Plat Fer Pdgfra Lox Jak2 F3 Hip1 Arid5b Sgpl1 Schip1 Iqgap1 Ston1 Zfp950
0.004259094	13	61	3.12976681	GO:0071357 cellular response to type I interferon	http://amigo.geneontology.org/amigo/term/GO:0071357	Ifitm1 Ifitm3 Ifitm2 Oas2 Samhd1 Usp18 Trim56 Trim6 Irf7 Ikbke Oas1a Ifi27 Oas1g
0.004326974	112	1179	1.395091462	GO:0033043 regulation of organelle organization	http://amigo.geneontology.org/amigo/term/GO:0033043	Ube2c Scin Nol3 Stmn4 Arhgap28 Svil Anxa1 Gsn Iqgap3 Kntc1 Tgfa Atf7ip C2cd5 Rhpn2 Iqgap1 Mki67 Ccsap Limch1 Bub1b Ccdc8 Cdc42ep4 Tmsb4x Rhob Tmsb10 Spc25 Aurkb Ndc80 Incenp Smc2 Ncapg2 Arhgef9 Fhod3 Lpar1 Shank1 Tgfb2 Ptger4 Pde3a Cav2 Fer Axin2 Spag5 Mcm2 Ncapg Wnt11 Cdc6 Pkib Nav3 Ska2 Sdc1 Top2a Sptb Tgfb3 F2rl1 Rb1 Laptm4b Ehd3 Diaph1 Prkcq Tpx2 Edn3 Chmp4c Sdcbp Tmod1 Stil Ppargc1a Arpc1b A…
0.004349522	72	690	1.532434318	GO:0048858 cell projection morphogenesis	http://amigo.geneontology.org/amigo/term/GO:0048858	Sema6b Lama2 Sgk1 Emb Sema3g Enah Epha4 Dclk1 Pdpn Plxna3 Sema7a Sema3d Hecw2 Ccdc141 Plppr4 Nyap1 Islr2 Plxnb1 Taok3 Plxnc1 Olfm1 Edn3 Nbl1 Bhlhb9 Map2 Slc23a2 Dock7 Rasal1 Iqgap1 L1cam Dixdc1 Zdhhc15 Snx2 Tbc1d24 Itga1 Dmd Tubb2b Fzd4 Adnp Kif13b Cdh11 Apbb1 Cnp Gata3 Scn1b Fyn Dip2a Adcy1 Myh10 Alcam Raph1 Lrp8 Ptn Caprin2 Mgll Tpbg Shank1 Tgfb2 Myo9a Tet1 Bmpr1b B4galt6 Erbb2 Pak6 Apoe Nsmf L…
0.004362034	102	1055	1.419862128	GO:0031401 positive regulation of protein modification process	http://amigo.geneontology.org/amigo/term/GO:0031401	Tpd52l1 Kit Incenp Bmp2 Il6ra Sdcbp Tgfa Bmp5 Gdf15 Tgfb2 Ppp1r15a Clspn Mob1a Aurkb Gata3 Angpt1 Jak2 Epha4 Sfrp2 Gpnmb Nox4 Ccdc88a Mif Rap2b Sema7a Cd24a Axin2 Lgals9 Mmd Prlr Hfe Gprc5b Wnt11 Cdc6 Rps6ka5 Ror2 Clu Emp2 Cdkn1a Twsg1 C3 Ddr2 Tpx2 Edn3 Cks1b Dock7 Pik3r3 Iqgap1 Gas6 Sprtn Birc3 Parp14 Calm2 Egr1 Thbs1 Kif14 Itga1 Adora1 Tet1 Adnp Bmpr1b Lepr Taok3 Sphk1 Erbb4 Erbb2 Trim6 Sox4 Lr…
0.004362034	33	250	1.938529412	GO:0090257 regulation of muscle system process	http://amigo.geneontology.org/amigo/term/GO:0090257	Anxa6 Dmd Ankrd39 Cacnb1 Fbxo32 Pi16 Foxo3 Kit Kcnq1 Itga2 Nr4a1 Dsc2 Rgs2 Scn5a Calm2 Trpm4 Adora1 Dsg2 Dsp Gja5 Calcrl Sphk1 Nol3 Adora2b Smtn Ehd3 Ormdl3 Npnt Ttn Ptger4 Ptgs1 F2r Fdps
0.004362034	75	726	1.517131082	GO:0099537 trans-synaptic signaling	http://amigo.geneontology.org/amigo/term/GO:0099537	Adora2b Syn2 Cacnb1 Unc13b Chrnb1 Nlgn2 Dlg2 Shisa7 Cacnb2 Ston2 Lynx1 Homer3 Fyn Vamp2 Ctbp2 Ppp1r9a Sv2a Akap12 Akap7 Plcb4 Adora1 Tubb2b Rapsn Apoe Kit Nsmf Cacna1d Ror2 Nr4a1 Jak2 Prkar1b Glul Sdcbp P2rx7 Plat Tbc1d24 Adnp Fgf12 Epha4 Mme Bace1 Cd24a Kmt2a Plcg1 Gipc1 Lama2 Adcy1 Slc4a8 Rin1 Kcnc4 Lrp8 Sorcs2 Ptn Cln3 Cdh11 Mgll Rasd2 Tpbg Shank1 Itpr3 Plppr4 F2r Kcnc3 Cav2 Bcl2l1 Edn3 Ptpn5 …
0.004402299	26	179	2.133137155	GO:0120254 olefinic compound metabolic process	http://amigo.geneontology.org/amigo/term/GO:0120254	Alox12 Cyp2c23 Cyp4a14 Ephx1 Cyp2s1 Ptgs1 Akr1c20 Adh7 Cyp2d22 Aldh1a2 Rdh12 Aldh1a3 Bmp2 Dkk3 Bmp5 Wnt4 Akr1b7 Pla2g4a Rdh11 Rdh16 Scnn1b Mgll Egr1 Ppargc1a Sphk1 Rdh16f2
0.004435175	21	131	2.354216843	GO:0060048 cardiac muscle contraction	http://amigo.geneontology.org/amigo/term/GO:0060048	Kcnq1 Scn1b Kcne4 Ankrd39 Flna Cacna1d Dsc2 Scn5a Calm2 Trpm4 Adora1 Dsg2 Dsp Gja5 Cacnb2 Smtn Ehd3 Rgs2 Gsn Dmd Ttn
0.004658944	15	78	2.824197861	GO:0072078 nephron tubule morphogenesis	http://amigo.geneontology.org/amigo/term/GO:0072078	Klhl3 Wnt11 Irx2 Wnt9b Bmp2 Hoxa11 Gpc3 Hs3st3b1 Gata3 Kif26b Six4 Lzts2 Wnt4 Npnt Greb1l
0.004792722	70	669	1.536633814	GO:0048812 neuron projection morphogenesis	http://amigo.geneontology.org/amigo/term/GO:0048812	Sema6b Lama2 Sgk1 Emb Sema3g Enah Epha4 Dclk1 Plxna3 Sema7a Sema3d Hecw2 Ccdc141 Plppr4 Nyap1 Islr2 Plxnb1 Taok3 Plxnc1 Olfm1 Edn3 Nbl1 Bhlhb9 Map2 Slc23a2 Dock7 Rasal1 Iqgap1 L1cam Dixdc1 Zdhhc15 Tbc1d24 Itga1 Dmd Tubb2b Fzd4 Adnp Kif13b Cdh11 Apbb1 Cnp Gata3 Scn1b Fyn Dip2a Adcy1 Myh10 Alcam Raph1 Lrp8 Ptn Caprin2 Mgll Tpbg Shank1 Tgfb2 Myo9a Tet1 Bmpr1b B4galt6 Erbb2 Pak6 Apoe Nsmf Llgl1 Clu A…
0.004792722	12	54	3.263517528	GO:1990928 response to amino acid starvation	http://amigo.geneontology.org/amigo/term/GO:1990928	Sesn2 Sesn3 Depdc5 Sesn1 Dap Cdkn1a Eif2ak2 Rragd Flcn Ucp2 Rragb Atf3
0.004837198	14	70	2.937165775	GO:0086003 cardiac muscle cell contraction	http://amigo.geneontology.org/amigo/term/GO:0086003	Kcnq1 Scn1b Kcne4 Flna Cacna1d Dsc2 Scn5a Trpm4 Adora1 Dsg2 Dsp Gja5 Cacnb2 Gsn
0.004863796	23	151	2.236914332	GO:0010634 positive regulation of epithelial cell migration	http://amigo.geneontology.org/amigo/term/GO:0010634	Plcg1 Anxa1 Plcg2 Col18a1 Alox12 Rab25 Gata2 Itga2 Gata3 Akt3 Angpt1 Epb41l4b Anxa3 Jcad Rras Tgfb2 Thbs1 Fgfbp1 Rhob Ccbe1 Jun Adora2b Lcn2
0.004863796	67	634	1.551972452	GO:0044057 regulation of system process	http://amigo.geneontology.org/amigo/term/GO:0044057	Anxa6 Scn1b Avpr1a Scn5a Dmd Kcne4 Ankrd39 Cacnb1 Flna Homer3 F2rl1 Fbxo32 Pi16 Ctsc F2r Foxo3 Shisa7 Apoe Kit Kcnq1 Itga2 Cacna1d Emp2 Fgf12 Nr4a1 Dsc2 Jak2 Prkar1b Rgs2 Edn3 Gas6 Acpp Calm2 Tbc1d24 Trpm4 Tgfb2 Abcb1a Adora1 S100a1 Dsg2 Nlgn2 Dsp Gja5 Cacnb2 Calcrl Sphk1 Nol3 Adora2b Smtn Ehd3 Stk39 Mgll Tmem98 Ormdl3 Shank1 Npnt Tenm4 Ttn Tmem100 Kcnc4 Unc13b Tlr4 Ptger4 Ptgs1 Rapgef4 Fdps Pclo
0.004982457	7	20	5.140040107	GO:0060099 regulation of phagocytosis engulfment	http://amigo.geneontology.org/amigo/term/GO:0060099	Gata2 Itga2 F2rl1 Plcg2 C3 Appl2 Abca7
0.004994773	45	382	1.73000602	GO:0015711 organic anion transport	http://amigo.geneontology.org/amigo/term/GO:0015711	Slc4a1 Slc38a3 Slc16a7 Slc4a8 Abcc1 Slc38a1 Anxa1 Sfxn3 Slc6a17 Slc10a6 Slc17a2 Slc7a1 Slc16a5 Slc22a27 Slc22a29 Slc23a2 Mif Pla2r1 Pla2g4a Slc1a5 Mgst1 Avpr1a Abcc3 Bdkrb2 Rgs2 Slc6a12 Cln3 Slc7a6 Abcc4 Mfsd12 Sv2a Slc7a12 Slc25a24 Adora1 Lrrc8e Slc22a14 Gipc1 P2rx7 Nfe2l1 Atp8b1 Emb Acsl4 Slc6a20a Ceacam2 Slc22a13
0.005005391	76	742	1.504208888	GO:0030855 epithelial cell differentiation	http://amigo.geneontology.org/amigo/term/GO:0030855	Col18a1 Gata3 Krt7 Anxa1 Col24a1 Tjp1 Casp3 St14 Krt80 Pck2 Wnt9b Bmp2 Fer Tubb5 Elf3 Ehf Itga2 Wnt11 Aldoc Cdk1 Sdc1 Ccdc88c Marveld2 F2rl1 Grhl2 Cldn1 Prom1 Shroom3 Anxa4 Col4a1 Sall1 Bmp5 Exph5 Myo9a Abcb1a Zfp36 S1pr1 Trim16 Lgals3 Cnn3 Dsp Gsdmc2 Prlr Elf5 Tmod1 Myo3b Rab25 Kcnq1 Gata2 Grhl1 Fstl1 Dnase1l2 Slc9a4 Pdpn Fosl2 Rilpl1 Klf15 Atrx Pgr Sostdc1 Mcoln3 Wnt4 Jmjd1c Rfx3 Dmd Jun Erbb4 …
0.005228763	55	496	1.628468928	GO:0051051 negative regulation of transport	http://amigo.geneontology.org/amigo/term/GO:0051051	Anxa1 Tcaf2 Hecw2 Kcne4 Rhoq Angpt1 Pkdcc Calm2 Mdfic F2r Apoe Ankrd13d Pea15a Appl2 Gsto1 Rgs2 Stk39 Gem Sdcbp Rrad Cryab Gnb5 Anxa2 Snx33 Ucp2 Bag4 Maob Thbs1 Adora1 Pcsk9 Lgals3 Ano9 Cttnbp2nl Lgals9 Cyp51 Rabgef1 Frmd4a Abca7 Pim3 Sirpa Pde1c Kcnq1 Nol3 Pde8b Fgf12 Slc15a1 Edn3 Anxa5 Acsl4 Ppp1r9a Tgfb2 Ptger4 Plcb4 Ptgs1 Entpd1
0.005354302	112	1187	1.385688993	GO:0022402 cell cycle process	http://amigo.geneontology.org/amigo/term/GO:0022402	Ube2c Mcm2 Pola1 Tex15 Spire2 Ncapg Cdc6 Cdk1 Llgl1 Aurkb Top2a Esco2 Rb1 Haus4 Mcm4 Nde1 Ndc80 Anxa1 Incenp Knl1 Cdc25b Knstrn Tpx2 Ccna2 Smc2 Ccng2 Kntc1 Tgfa Mki67 Ccsap Kank2 Usp28 Snx33 Kif4 Rtkn Haus8 Anln Dtl Prc1 Bub1b Ccdc8 Mcm3 Ncapg2 Clspn Hepacam2 Ccnf Spc25 Tubb5 Rrm1 Calm2 Rhou Pde3a Cav2 Axin2 Tpd52l1 Spag5 Pole Bcl2l1 Gipc1 Appl2 Rrm2 Myh10 Racgap1 Cdkn1a Nabp1 Ddr2 Mastl Edn3 Chm…
0.005365283	65	613	1.557224922	GO:0007507 heart development	http://amigo.geneontology.org/amigo/term/GO:0007507	Pdlim3 Fhod3 Kdm6a Adgrg6 Pi16 Cdk1 Col3a1 Rgs2 Fbn1 Bmp2 Vcam1 Sfrp2 Tgfbr3 Sall1 Tgfb2 Sh3pxd2b Dzip1 Rbm20 Dsg2 Gja5 Ttn Axin2 Wnt11 Col5a1 Pdgfra Tead2 Casp3 Bmp5 Luzp1 Epor Kcnq1 Aldh1a2 Gata3 Myh10 Rb1 Grhl2 Emp2 Ly6e Cdkn1a Lox Mecom Nox4 Flna Scn5a Scx Frem2 Acacb Greb1l S1pr1 Tenm4 Jun Dsp Gpc3 Cntrl Calcrl Erbb4 Erbb2 Tmem100 Sox4 Sorbs2 Fdps Olfm1 Mical2 Angpt1 Pdpn
0.005373755	74	720	1.509376857	GO:0032990 cell part morphogenesis	http://amigo.geneontology.org/amigo/term/GO:0032990	Sema6b Lama2 Sgk1 Emb Sema3g Enah Epha4 Dclk1 Pdpn Plxna3 Sema7a Sema3d Hecw2 Ccdc141 Plppr4 Nyap1 Islr2 Plxnb1 Taok3 Plxnc1 Olfm1 Edn3 Nbl1 Bhlhb9 Map2 Slc23a2 Dock7 Rasal1 Iqgap1 L1cam Dixdc1 Zdhhc15 Snx2 Tbc1d24 Itga1 Dmd Tubb2b Fzd4 Adnp Kif13b Bcl2l1 Cdh11 Apbb1 Cnp Gata3 Scn1b Fyn Dip2a Adcy1 Myh10 Alcam Raph1 Lrp8 Ptn Caprin2 Mgll Tpbg Shank1 Tgfb2 Myo9a Tet1 Bmpr1b B4galt6 Nectin2 Erbb2 P…
0.005451419	46	395	1.710248426	GO:0002697 regulation of immune effector process	http://amigo.geneontology.org/amigo/term/GO:0002697	Fer Anxa1 C4bp Cd59a Sema7a Nectin2 Angpt1 Hk1 Socs5 Tlr4 Cd24a Kit Hfe Gata2 Tgfb3 F2rl1 Serping1 Il18r1 Il1r1 Mr1 Ddx60 Trpm4 Tgfb2 B2m Trim6 Lgals9 Gprc5b Gata3 Dhx58 Adora2b Appl2 Litaf C3 Rabgef1 Cfh P2rx7 Mif Plcg2 Dusp10 Ddx58 Pld2 Masp1 Dpp4 Serpinb9 Bst2 Slc22a13
0.005451419	25	172	2.134568151	GO:0006941 striated muscle contraction	http://amigo.geneontology.org/amigo/term/GO:0006941	Kcnq1 Stac2 Scn1b Rcsd1 Kcne4 Ankrd39 Flna Cacna1d Nr4a1 Dsc2 Scn5a Calm2 Trpm4 Chrnb1 Adora1 Dsg2 Dsp Gja5 Cacnb2 Smtn Ehd3 Rgs2 Gsn Dmd Ttn
0.005451419	25	172	2.134568151	GO:0071772 response to BMP	http://amigo.geneontology.org/amigo/term/GO:0071772	Fstl3 Fstl1 Twsg1 Bmp2 Bmp5 Sostdc1 Gdf15 Tgfb2 Nbl1 Bmpr1b Tmem100 Gata3 Sfrp2 Egr1 Hfe Bambi Tgfbr3 Adamts12 Hipk2 Scx Tmprss6 Fbn1 Comp Sorl1 Gpc3
0.005451419	25	172	2.134568151	GO:0071773 cellular response to BMP stimulus	http://amigo.geneontology.org/amigo/term/GO:0071773	Fstl3 Fstl1 Twsg1 Bmp2 Bmp5 Sostdc1 Gdf15 Tgfb2 Nbl1 Bmpr1b Tmem100 Gata3 Sfrp2 Egr1 Hfe Bambi Tgfbr3 Adamts12 Hipk2 Scx Tmprss6 Fbn1 Comp Sorl1 Gpc3
0.00546722	45	384	1.720995572	GO:0019216 regulation of lipid metabolic process	http://amigo.geneontology.org/amigo/term/GO:0019216	Anxa1 Pik3ip1 Ormdl3 Ttc39b Slc22a13 Apoe Kit Eef1a2 Avpr1a C3 Stard4 Lgals12 Bmp2 Angptl3 Pdgfra Dkk3 Bmp5 Elovl5 Plcg2 Tm6sf2 Wnt4 Adora1 Sphk1 Vav3 Malrd1 Pdk1 Appl2 Golm1 Pde8b Abca7 Scarb1 Egr1 Nfe2l1 Acacb Sorl1 Adgrf5 Adora2b Ppargc1a Ceacam2 Pla2g4a Fdps Erbb4 Rdh16 Rdh16f2 Acsl4
0.005472174	10	40	3.671457219	GO:1904037 positive regulation of epithelial cell apoptotic process	http://amigo.geneontology.org/amigo/term/GO:1904037	Col18a1 Jak2 Gsn Thbs1 Foxo3 Pla2r1 Wnt11 Plcg1 Ppargc1a Sort1
0.005474209	12	55	3.204180846	GO:0052372 modulation by symbiont of entry into host	http://amigo.geneontology.org/amigo/term/GO:0052372	Ifitm1 Ifitm3 Trim12c Ifitm2 Nectin2 Trim6 Trim34b Trim59 Tmprss2 Ly6e Gsn Tmprss4
0.005474209	12	55	3.204180846	GO:0061082 myeloid leukocyte cytokine production	http://amigo.geneontology.org/amigo/term/GO:0061082	Sema7a Tlr4 Kit Tgfb3 Tgfb2 Gprc5b Litaf Rabgef1 P2rx7 Mif Plcg2 Ddx58
0.005538445	5	10	7.342914439	GO:0000022 mitotic spindle elongation	http://amigo.geneontology.org/amigo/term/GO:0000022	Prc1 Aurkb Incenp Racgap1 Kif4
0.005538445	19	115	2.426354336	GO:0002062 chondrocyte differentiation	http://amigo.geneontology.org/amigo/term/GO:0002062	Anxa6 Rb1 Efemp1 Bmp2 Adamts12 Hoxa11 Bmpr1b Axin2 Mboat2 Twsg1 Pkdcc Ltbp3 Col3a1 Sfrp2 Comp Scx Loxl2 Matn1 Scin
0.005538445	17	97	2.573805061	GO:0030168 platelet activation	http://amigo.geneontology.org/amigo/term/GO:0030168	Pdpn Flna Entpd1 Apoe Jak2 Pdgfra Cd9 Rap2b F2r Pla2g4a Alox12 Fzd6 Cfh Prkcq Comp Tlr4 Il6ra
0.005538445	5	10	7.342914439	GO:0044857 plasma membrane raft organization	http://amigo.geneontology.org/amigo/term/GO:0044857	Cav2 Colec12 Emp2 Cln3 Abca7
0.005557488	18	106	2.493819998	GO:0030004 cellular monovalent inorganic cation homeostasis	http://amigo.geneontology.org/amigo/term/GO:0030004	Slc4a1 Atp12a Slc4a8 Slc9a4 Atp6v0d2 Cln3 Slc9a9 Atp6v0a4 Scnn1b Avpr1a Tmem165 Scnn1a Atp6ap2 Rab20 Spp1 Kctd7 Sgk1 Tesc
0.005566373	50	441	1.665059963	GO:0006979 response to oxidative stress	http://amigo.geneontology.org/amigo/term/GO:0006979	Fancc Anxa1 Ncoa7 Prkra Trp53inp1 Tbc1d24 Foxo3 Sphk1 Pdk1 Mgst1 Nol3 Cdk1 Sdc1 Gpx8 Abcc1 Jak2 Ddr2 Slc23a2 Gpx7 Plk3 Sesn2 Pdgfra Casp3 Sesn3 Cryab Ucp2 Sesn1 Mcl1 Nfe2l1 Slc25a24 Ermp1 Ptgs1 Jun Rhob Pla2r1 Tlr4 Rcan2 Fer Apoe Stc2 Ppargc1a Epor Slc4a1 Fyn Pld2 Capn1 Lcn2 Mutyh Sirpa Gja3
0.005566373	37	297	1.829547705	GO:0097305 response to alcohol	http://amigo.geneontology.org/amigo/term/GO:0097305	Ptger4 Scnn1b Bcl2l1 Sgk1 Trp53inp1 Gramd1c Gata3 Cldn7 Cdk1 Avpr1a Cldn1 Adcy5 St6gal1 Adcy6 Rgs2 Slc23a2 Pmvk Vcam1 Ptgfr Lrp8 Tgfbr3 Tjp1 Fgfr2 Hpgd Kcnc2 Maob Spidr Foxo3 Ugt1a1 Fyn Stk39 Itpr2 Nfe2l1 Tlr4 Adh7 Ggh Adcy1
0.005615763	100	1040	1.41209893	GO:0014070 response to organic cyclic compound	http://amigo.geneontology.org/amigo/term/GO:0014070	Anxa1 Pgr Gnb5 Kank2 Pck2 Zfp366 Scnn1b Bcl2l1 Sgk1 Ddit4 Per1 Nfkbia Fbxo32 Jak2 Bmp2 Ptgfr P2rx7 Itpr2 Gramd1c Trpm4 Smyd3 Cav2 Axin2 Kcnq1 Aldh1a2 Itga2 Cdk1 Avpr1a Stc2 Btg2 Sdc1 Tgfb3 Esrrb Clu Cldn1 Adcy5 Adcy6 Diaph1 Lox Kynu Ifih1 Tfpi Ccna2 Pmvk Lrp8 Padi2 Spp1 Anxa3 Arpc1b Scnn1a Nox4 Sult1a1 Flna Plat Hpgd Casp3 Mmp15 Cryab Kcnc2 Colec12 Hoxa11 Ephx1 Tgfb2 Igfbp2 Maob Thbs1 Ddx58 Abcb1…
0.005615763	168	1909	1.292414485	GO:0033554 cellular response to stress	http://amigo.geneontology.org/amigo/term/GO:0033554	Mcm2 Hif3a Mcm5 Pole Bcl2l1 Tex15 Eya2 Rev3l Cdk1 Fancc Mcm4 Pdia2 Anxa1 Nabp1 Ube2t Dclre1b Mutyh Sesn2 Sprtn Sesn3 Usp28 Eda2r Depdc5 Dtl Sesn1 Mcl1 Dap Dusp10 Neil3 Pclaf Ppp1r15a Rragb Mcm3 Spidr Uggt2 Clspn Slx1b Hspa2 Tnfrsf19 Hipk2 Tmem117 Hsbp1l1 Rrm1 Prkra Slc38a3 Sgk1 Cdkn1a Eif2ak2 Trp53inp1 Spp1 Gas6 Casp3 Mif Tbc1d24 Apbb1 Egr1 Nfe2l1 Tlr4 Ncoa7 Pcsk9 Zfp36 Myof Foxo3 Sphk1 Axin2 Tpd…
0.005673054	41	341	1.765744821	GO:0062197 cellular response to chemical stress	http://amigo.geneontology.org/amigo/term/GO:0062197	Fancc Anxa1 Prkra Trp53inp1 Casp3 Tbc1d24 Ncoa7 Foxo3 Sphk1 Pdk1 Mgst1 Nol3 Cdk1 Jak2 Efhd1 Ddr2 Sesn2 Pdgfra Cln3 Mcl1 Nfe2l1 Slc25a24 Abcb1a Rcsd1 Ermp1 Lrrc8e Jun Rhob Pla2r1 Bdkrb2 Stk39 Tlr4 Fer Ppargc1a Epor Fyn Capn1 Lcn2 Sirpa Serpinb6b Serpinb6a
0.005673054	6	15	5.874331551	GO:0086014 atrial cardiac muscle cell action potential	http://amigo.geneontology.org/amigo/term/GO:0086014	Flna Kcnq1 Scn5a Gja5 Cacnb2 Trpm4
0.005673054	6	15	5.874331551	GO:0086026 atrial cardiac muscle cell to AV node cell signaling	http://amigo.geneontology.org/amigo/term/GO:0086026	Flna Kcnq1 Scn5a Gja5 Cacnb2 Trpm4
0.005673054	6	15	5.874331551	GO:0086066 atrial cardiac muscle cell to AV node cell communication	http://amigo.geneontology.org/amigo/term/GO:0086066	Flna Kcnq1 Scn5a Gja5 Cacnb2 Trpm4
0.005673054	6	15	5.874331551	GO:0086069 bundle of His cell to Purkinje myocyte communication	http://amigo.geneontology.org/amigo/term/GO:0086069	Dsc2 Scn5a Trpm4 Dsg2 Dsp Gja5
0.005673054	4	6	9.790552585	GO:0090032 negative regulation of steroid hormone biosynthetic process	http://amigo.geneontology.org/amigo/term/GO:0090032	Bmp2 Dkk3 Bmp5 Pde8b
0.005673307	15	80	2.753592914	GO:0002720 positive regulation of cytokine production involved in immune response	http://amigo.geneontology.org/amigo/term/GO:0002720	Sema7a Hk1 Tlr4 Kit F2rl1 Il18r1 Il1r1 B2m Trim6 Gprc5b Gata3 P2rx7 Mif Plcg2 Ddx58
0.005681462	26	183	2.086511207	GO:0048771 tissue remodeling	http://amigo.geneontology.org/amigo/term/GO:0048771	Spp1 Elf3 Rab3d Tgfb3 Spp2 Ddr2 Ctsk Gpnmb Ptn F2r P3h4 Nol3 Lrrk1 Ltbp3 Capn1 P2rx7 Nox4 Flna Mitf Snx10 Tgfb2 S1pr1 Cd24a Gja5 Lepr Ptger4
0.005795546	22	144	2.243668301	GO:1903900 regulation of viral life cycle	http://amigo.geneontology.org/amigo/term/GO:1903900	Apobec3 Ifitm1 Ifitm3 Oasl2 Oas2 Oas1a Trim12c Ifitm2 Nectin2 Rnasel Oas1g Trim6 Trim34b Trim59 Bst2 Tmprss2 Top2a Ly6e Eif2ak2 Gsn Ifih1 Tmprss4
0.005917974	42	353	1.747322416	GO:0051235 maintenance of location	http://amigo.geneontology.org/amigo/term/GO:0051235	Anxa6 Plin3 Slc8b1 Vps13c Calm2 Ttc39b Sorl1 Tmsb4x Tmsb10 Flna Lgals9 Nbl1 Scin Mcoln2 Nol3 Nfkbia C3 Stard4 Diaph1 Gsto1 Gsn Angptl3 Ccdc88a Plcg2 Mcoln3 Hk1 Scarb1 F2r B4galnt1 Apoe Hexa Fbn1 P2rx7 Acacb Dzip1 Ikbke Dmd Plcg1 Lcn2 Asph Itpr2 Tgfb2
0.005987975	14	72	2.855577837	GO:1903317 regulation of protein maturation	http://amigo.geneontology.org/amigo/term/GO:1903317	Nol3 Plau Plat Tmem98 Spon1 Chac1 Cln3 Anxa2 Thbs1 S100a10 Ccbe1 Sox4 Gsn Ppp1r15a
0.006049314	3	3	14.68582888	GO:0086047 membrane depolarization during Purkinje myocyte cell action potential	http://amigo.geneontology.org/amigo/term/GO:0086047	Scn1b Scn5a Trpm4
0.006049314	3	3	14.68582888	GO:1902988 neurofibrillary tangle assembly	http://amigo.geneontology.org/amigo/term/GO:1902988	Clu Sorl1 Apoe
0.006049314	3	3	14.68582888	GO:1902996 regulation of neurofibrillary tangle assembly	http://amigo.geneontology.org/amigo/term/GO:1902996	Clu Sorl1 Apoe
0.006049314	3	3	14.68582888	GO:1905686 positive regulation of plasma membrane repair	http://amigo.geneontology.org/amigo/term/GO:1905686	Anxa2 S100a10 Ahnak
0.006124303	38	310	1.800198378	GO:0019932 second-messenger-mediated signaling	http://amigo.geneontology.org/amigo/term/GO:0019932	Nfat5 Nfatc2 Ppp1r9a Rcan2 Gucy1a2 Pde3a Ncald Pde7a Cd24a Apoe Homer3 Avpr1a Edn3 Vcam1 Ptgfr Itpr2 Plcg2 Kcnc2 Trpm4 Lpar1 Adgrg6 Thbs1 Gucy2f Itpr3 Adnp Sphk1 Calm2 Ksr1 Adora2b Mt1 Dmd Tmem100 Cacna1d Plcg1 Rasd2 Ptger4 Defb1 Adcy1
0.006124303	98	1019	1.412376084	GO:0032269 negative regulation of cellular protein metabolic process	http://amigo.geneontology.org/amigo/term/GO:0032269	Nol3 Dbndd2 Fetub Serping1 Prkar1b Serpini1 Dusp10 Serpinb6b Serpinb1a Serpinb9 Paip2b Cadm4 Serpinb6a Kng2 Hfe Plau Plat Gadd45b Gipc1 Fyn Angpt1 Nr4a1 Cdkn1a Sfrp2 Tmem98 Ptprh Tbc1d24 Ncoa7 Ppp1r15a Zfp36 Fry Apoe Rps6ka1 Bcl2l1 Timp2 Wfdc2 Wfdc15b Pkib Btg2 Tlk2 Serpina1f Papln Ocln Rb1 Laptm4b Pi16 Eif2ak2 C3 Epha4 Rgs2 Mastl Tfpi Chac1 Bmp2 Sdcbp Sesn2 Klf15 Caprin2 Mvp Gas6 Anxa2 Parp14 So…
0.006124303	34	267	1.87010555	GO:0090092 regulation of transmembrane receptor protein serine/threonine kinase signaling pathway	http://amigo.geneontology.org/amigo/term/GO:0090092	Fstl3 Fstl1 Twsg1 Bmp2 Sdcbp Bmp5 Flcn Sostdc1 Gdf15 Tgfb2 Vasn Nbl1 Brms1l Sinhcaf Tet1 Gipc1 Sfrp2 Hfe Tgfb3 Bambi Jak2 Tgfbr3 Prdm16 Thbs1 Hipk2 Cav2 Tmprss6 Itga8 Lgals9 Lox Fbn1 Npnt Sorl1 Gpc3
0.006139433	39	321	1.784259583	GO:0043270 positive regulation of ion transport	http://amigo.geneontology.org/amigo/term/GO:0043270	Stac2 Stim1 Calm2 Tcaf1 Mif Pla2r1 Kcnq1 Slc38a3 Cacna1d Scn1b Avpr1a Gsto1 Kcnip2 Stk39 Tesc P2rx7 Flna Jak3 Scn5a Kcnc2 Adora1 F2r Kcnk3 Lgals3 Cacnb2 Fgf12 Edn3 Ehd3 Plcg2 Dmd Pla2g4a Hspa2 Plcg1 Akt3 Sgk1 Lcn2 Asph Akap7 Abcb1a
0.00623263	22	145	2.228194726	GO:1904019 epithelial cell apoptotic process	http://amigo.geneontology.org/amigo/term/GO:1904019	Col18a1 Casp3 Gata2 Gata3 Rb1 Angpt1 Jak2 Gsn Gas6 Thbs1 Zfp36 Foxo3 Pla2r1 Bcl2l1 Wnt11 Krt18 Nupr1 Usp53 Plcg1 Ppargc1a Pgr Sort1
0.006282382	7	21	4.895276292	GO:0035457 cellular response to interferon-alpha	http://amigo.geneontology.org/amigo/term/GO:0035457	Ifit1 Gata3 Gas6 Ifit2 Ifit3 Oas1a Oas1g
0.006282382	7	21	4.895276292	GO:1905153 regulation of membrane invagination	http://amigo.geneontology.org/amigo/term/GO:1905153	Gata2 Itga2 F2rl1 Plcg2 C3 Appl2 Abca7
0.006384687	139	1540	1.3255391	GO:0015031 protein transport	http://amigo.geneontology.org/amigo/term/GO:0015031	Arrdc2 Rab3d Llgl1 Anxa1 Arrdc1 Afm Tcaf2 Rab19 C2cd5 Fam53b Rab20 Tmed6 Rtp4 Zdhhc15 Neurl1b Exph5 Grip1 Arl4d Vps13c Gnptab Tcaf1 Cchcr1 Vps37c Sorl1 Myo1b Nfkbia F2rl1 Angpt1 Pkdcc P2rx7 Mdfic F2r Rapgef4 Mtcl1 Pclo Apoe Ap1m2 Rab25 Spire2 Mcoln2 Abca1 Cdk1 Appl2 Myh10 Tgfb3 Ktn1 Hacl1 Clu Adcy5 Krt18 Ehd3 Jak2 Pitpnm1 Rabgef1 Slc15a1 Mlph Pfkfb2 Glul Ptpn14 Frmd4a Optn Chmp4c Plk3 Sytl1 Tesc …
0.00657824	18	108	2.447638146	GO:0110020 regulation of actomyosin structure organization	http://amigo.geneontology.org/amigo/term/GO:0110020	Arhgap28 Rhpn2 Limch1 Lpar1 Ptger4 Wnt11 Tgfb3 Nox4 Ccdc88a S100a10 S1pr1 Wnt4 Tjp1 Bag4 Sh3pxd2b Prkcq Kank2 Ppp1r9a
0.006607359	17	99	2.521808999	GO:0070167 regulation of biomineral tissue development	http://amigo.geneontology.org/amigo/term/GO:0070167	Bmp2 Tgfb3 Ddr2 Mgp Gas6 Wnt4 Omd Bmpr1b Bglap3 Pkdcc Ltbp3 P2rx7 Ptn Comp Matn1 S1pr1 Trpm4
0.006705269	14	73	2.816460333	GO:0055117 regulation of cardiac muscle contraction	http://amigo.geneontology.org/amigo/term/GO:0055117	Ankrd39 Kcnq1 Dsc2 Scn5a Calm2 Trpm4 Adora1 Dsg2 Dsp Gja5 Smtn Ehd3 Rgs2 Dmd
0.006714001	33	258	1.878419973	GO:0051091 positive regulation of DNA-binding transcription factor activity	http://amigo.geneontology.org/amigo/term/GO:0051091	Ripk4 Ppargc1a Trim12c Trim6 Trim34b Lrrfip1 Adgrf1 Fzd4 Hipk2 Hmgn3 Fer Kit Arid5b Rps6ka5 Clu Eif2ak2 Jak2 Il18r1 Ddr2 Prkcq Bmp2 Anxa3 Eda2r Zc4h2 Tlr4 Ddx58 Ikbke Eda Sphk1 Adcy1 Lrp8 Plcg2 Cacna1d
0.006746398	22	146	2.212933118	GO:0033559 unsaturated fatty acid metabolic process	http://amigo.geneontology.org/amigo/term/GO:0033559	Alox12 Anxa1 Cyp2c23 Scd2 Cyp4a14 Hpgd Ephx1 Cyp2s1 Ptgs1 Akr1c20 Cyp2d22 Avpr1a Elovl2 Elovl5 Mif Elovl6 Akr1b7 Pla2g4a Atp6v1b1 Pdpn Mgll Sphk1
0.00681746	78	777	1.474253092	GO:0061024 membrane organization	http://amigo.geneontology.org/amigo/term/GO:0061024	Cav2 Spire2 Anxa6 Vamp2 Anxa1 Chmp4c Tmem43 C2cd5 Snx33 Rtp4 Tmem30b Atp8a1 Atp8b1 Abcb1a Myof Nlgn2 Atp10b Nectin2 Ap3m2 Anxa2 S100a10 Ahnak Eya2 Emp2 P2rx7 Cd9 Ap1s2 Sirpa Mbp Dlg2 Shisa7 Ano9 Rapsn Apoe Cnp Bcl2l1 Gata2 Abca1 Itga2 Hebp2 Aurkb F2rl1 Clu Laptm4b Abcc1 Stard4 Pitpnm1 Kcnip2 Esyt1 Col5a1 Gsn Gas6 Rab20 Ccdc88a Plcg2 Abca7 Colec12 Gramd1c Osbpl5 Tgfb2 Thbs1 Chrnb1 Gulp1 C3 Sorbs2 …
0.006835623	11	49	3.296818727	GO:0010543 regulation of platelet activation	http://amigo.geneontology.org/amigo/term/GO:0010543	Pdpn Flna Apoe Jak2 Pdgfra Cd9 Pla2g4a Alox12 Prkcq Tlr4 Il6ra
0.006952043	13	65	2.937165775	GO:0043903 regulation of biological process involved in symbiotic interaction	http://amigo.geneontology.org/amigo/term/GO:0043903	Ifitm1 Ifitm3 Trim12c Ifitm2 Nectin2 Trim6 Trim34b Trim59 Tmprss2 F2rl1 Ly6e Gsn Tmprss4
0.006972516	25	176	2.086055238	GO:0009267 cellular response to starvation	http://amigo.geneontology.org/amigo/term/GO:0009267	Sesn2 Sesn3 Depdc5 Sesn1 Dap Rragb Slc38a3 Gas6 Pcsk9 Hfe Upp1 Cdkn1a Eif2ak2 Plin3 Rragd Flcn Ucp2 Foxo3 Jun Wnt9b Dsc2 Glul Wnt4 Atf3 Chka
0.007279802	78	779	1.470468103	GO:0043086 negative regulation of catalytic activity	http://amigo.geneontology.org/amigo/term/GO:0043086	Nol3 Dbndd2 Fetub Serping1 Anxa1 Prkar1b Serpini1 Angptl3 Pik3ip1 Dusp10 Serpinb6b Serpinb1a Serpinb9 Serpinb6a Kng2 Gadd45b Nr4a1 Cdkn1a Sfrp2 Ptprh Bag4 Acacb Mcm2 Apoe Rps6ka1 Bcl2l1 Timp2 Wfdc2 Wfdc15b Pkib Serpina1f Papln Rb1 Pi16 C3 Ddr2 Mastl Tfpi Bmp2 Tesc Anxa3 Sspo Ptn Mvp Gas6 Anxa2 Rtkn Ppp1r26 Sh3bp4 Socs5 Tgfb2 Cpeb2 Bub1b Thbs1 Ncapg2 Bst2 Col6a3 Inka2 Sorl1 Spink8 Gpc3 Fry Sort1 W…
0.007279802	59	552	1.569680985	GO:0090066 regulation of anatomical structure size	http://amigo.geneontology.org/amigo/term/GO:0090066	Sema6b Scin Adora2b Avpr1a Sema3g Arhgap28 Svil Gsn Edn3 Sema7a Sema3d Cdc42ep4 Tmsb4x Islr2 Tmsb10 F2rl1 Olfm1 P2rx7 Fhod3 F2r Fer Sptb Bdkrb2 Adcy6 Tmod1 Arpc1b P2ry2 Vav3 Trpm4 Rap1gap2 Itga1 Adora1 Lrrc8e Tmem123 Adnp Capg Gja5 Tmod3 Kng2 Sptbn2 Plxna3 Kirrel Myo3b Apoe Map2 Wnt9b Akt3 Rgs2 Iqgap3 Cln3 Scnn1b Comp Mgll Bag4 Capn1 Ppp1r9a Ppp1r15a Ptgs1 Pclo
0.007446851	10	42	3.496625923	GO:0008608 attachment of spindle microtubules to kinetochore	http://amigo.geneontology.org/amigo/term/GO:0008608	Ndc80 Knl1 Knstrn Aurkb Incenp Spag5 Spc25 Rb1 Racgap1 Eml4
0.007446851	23	157	2.15142716	GO:0035725 sodium ion transmembrane transport	http://amigo.geneontology.org/amigo/term/GO:0035725	Scn1b Slc6a18 Atp12a Fgf12 Slc9a4 Slc6a17 Scnn1b Slc9a9 Scn5a Scn7a Slc6a20a Hecw2 Slc8b1 Slc4a8 Stk39 Slc20a1 Tesc Scnn1a Kcnk1 Trpm4 Pcsk9 Kcnq1 Dmd
0.007446851	23	157	2.15142716	GO:0044839 cell cycle G2/M phase transition	http://amigo.geneontology.org/amigo/term/GO:0044839	Cdc6 Cdk1 Cdc25b Dtl Clspn Ndc80 Calm2 Tpd52l1 Cdkn1a Nabp1 Mastl Chmp4c Ccna2 Rrm1 Atf5 Kif14 Taok3 Esrrb Mta3 Hspa2 Prkcq Abcb1a Aurkb
0.007446851	26	187	2.041879951	GO:2001257 regulation of cation channel activity	http://amigo.geneontology.org/amigo/term/GO:2001257	Stac2 Cacnb1 Fgf12 Stim1 Calm2 Kcne4 Cacnb2 Gsto1 Gem Rrad Gnb5 Kcnc2 Kcnk3 Kcnq1 Ehd3 Plcg2 Shank1 Dmd Nlgn2 Plcg1 Scn1b Vamp2 Asph Ppargc1a Akap7 Ahnak
0.007702585	44	381	1.696001235	GO:1904062 regulation of cation transmembrane transport	http://amigo.geneontology.org/amigo/term/GO:1904062	Stac2 Scn1b Cacnb1 Fgf12 Kcnip2 Stim1 Calm2 Hecw2 Kcne4 Cacnb2 Kcnq1 Diaph1 Gsto1 Rgs2 Stk39 Gem Tesc Flna Rrad Gnb5 Scn5a Kcnc2 Pcsk9 F2r Kcnk3 Fyn Edn3 Cacna1d Ehd3 Plcg2 Shank1 Dmd Nlgn2 Hspa2 Slc31a2 Nol3 Plcg1 Vamp2 Lcn2 Asph Ppargc1a Akap7 Tgfb2 Ahnak
0.007880228	30	229	1.923907713	GO:0030100 regulation of endocytosis	http://amigo.geneontology.org/amigo/term/GO:0030100	Ston2 Ston1 Gpc3 Apoe Ankrd13d Hfe Gata2 Itga2 F2rl1 Clu Angpt1 Sdcbp Anxa2 Snx33 Plcg2 Hip1 Pcsk9 Lgals3 B2m Sphk1 C3 Abca13 Appl2 Rabgef1 Cln3 Abca7 Epn2 Bcl2l1 Pld2 Ptpn5
0.007895992	73	721	1.486914713	GO:0055065 metal ion homeostasis	http://amigo.geneontology.org/amigo/term/GO:0055065	Cav2 Cp Cacna1d Tmprss6 Anxa6 Stc2 Atp2a3 F2rl1 Atp12a Edn3 Ptgfr Tmem165 Trpv6 Stim1 Heph Mt1 Slc8b1 Calm2 Trpv5 Lpar1 Ptger4 Slc35g1 F2r Kng2 Slc31a2 Flna Apoe Spp1 Cln3 Scnn1b Scn7a Sv2a Atp6v1b1 Hfe Mcoln2 Nol3 Gata2 Avpr1a Adcy5 Diaph1 Jak2 Gsto1 Slc9a4 Lcn2 Asph Pdgfra P2rx7 Scnn1a Jak3 Tspoap1 Plcg2 Mcoln3 Adora1 S1pr1 Kcnk3 Cacnb2 Fyn Kcnq1 Klhl3 Kctd7 Snx10 Dmd B2m Epor Plcg1 Sgk1 Bdkrb2…
0.007895992	37	304	1.787419962	GO:0140014 mitotic nuclear division	http://amigo.geneontology.org/amigo/term/GO:0140014	Ube2c Ncapg Nde1 Ndc80 Knstrn Tpx2 Smc2 Kntc1 Tgfa Mki67 Ccsap Prc1 Bub1b Ccdc8 Ncapg2 Spc25 Aurkb Incenp Cav2 Spag5 Cdc6 Rb1 Racgap1 Edn3 Chmp4c Atrx Flna Zwilch Eml4 Kif4 Misp Kif14 Hecw2 Haspin Nsl1 Sphk1 Nfe2l1
0.007968001	57	531	1.576444908	GO:1905114 cell surface receptor signaling pathway involved in cell-cell signaling	http://amigo.geneontology.org/amigo/term/GO:1905114	Wnt11 Wnt9b Fzd6 Csnk1e Sfrp2 Caprin2 Dkk3 Fam53b Atp6ap2 Dixdc1 Rnf43 Tle2 Tpbg Lzts2 Sostdc1 Wnt4 Fzd4 Gpc3 Apcdd1 Axin2 Bmp2 Mitf Tax1bp3 Adora1 Pbxip1 Shisa3 Sox4 Apoe Grk5 Lrrk1 Atp6v1c2 Ccdc88c Bambi Prkar1b P2rx7 Sall1 Amotl2 Ccdc88a Tbc1d24 Trpm4 Rbms3 Chrnb1 Mdfic Nlgn2 Foxo3 Gprc5b Gata3 Sdc1 C3 Ldb1 Klf15 Egr1 Shank1 Eda Unc13b Ppp1r9a Pclo
0.007970091	11	50	3.230882353	GO:0032350 regulation of hormone metabolic process	http://amigo.geneontology.org/amigo/term/GO:0032350	Gata3 Stc2 Bmp2 Dkk3 Bmp5 Wnt4 Pde8b Egr1 Ppargc1a Rdh16 Rdh16f2
0.008000011	17	101	2.471872187	GO:0090288 negative regulation of cellular response to growth factor stimulus	http://amigo.geneontology.org/amigo/term/GO:0090288	Sostdc1 Nbl1 Fstl3 Twsg1 Sfrp2 Epn2 Bambi Thbs1 Adamts12 Hipk2 Tmprss6 Wnt4 Gata3 Fbn1 Cd59a Sorl1 Cadm4
0.008000011	17	101	2.471872187	GO:0110149 regulation of biomineralization	http://amigo.geneontology.org/amigo/term/GO:0110149	Bmp2 Tgfb3 Ddr2 Mgp Gas6 Wnt4 Omd Bmpr1b Bglap3 Pkdcc Ltbp3 P2rx7 Ptn Comp Matn1 S1pr1 Trpm4
0.008000011	16	92	2.554057196	GO:1901019 regulation of calcium ion transmembrane transporter activity	http://amigo.geneontology.org/amigo/term/GO:1901019	Stac2 Cacnb1 Stim1 Calm2 Cacnb2 Gsto1 Gem Rrad Gnb5 Ehd3 Plcg2 Dmd Hspa2 Plcg1 Asph Ahnak
0.008017621	12	58	3.038447354	GO:0006911 phagocytosis engulfment	http://amigo.geneontology.org/amigo/term/GO:0006911	Sirpa Gata2 Itga2 F2rl1 Plcg2 Thbs1 Gulp1 C3 Abca1 Appl2 Gsn Abca7
0.008017621	20	129	2.276872694	GO:0007266 Rho protein signal transduction	http://amigo.geneontology.org/amigo/term/GO:0007266	Eps8l1 F2rl1 Arhgef3 Pdpn Arhgdib Rhou Tax1bp3 Cdc42ep4 F2r Arhgdig Col3a1 Lpar1 Apoe Abca1 Col1a2 Kank2 Flcn Rtkn Ctnnal1 Cdc42se2
0.008253838	62	591	1.540645331	GO:0005975 carbohydrate metabolic process	http://amigo.geneontology.org/amigo/term/GO:0005975	Pdk1 Aldoc Isyna1 Pygl Pfkp Fbp2 Naga Synj2 Impa2 Gsto1 Pgm1 Slc23a2 Chst15 Pkm Pygb Pfkm Gnptab Hk1 Pck2 Pgm5 St6galnac3 Ppp1r3c B3gnt7 Slc5a3 Esrrb Atf3 Ppargc1a B3galnt1 Man1a2 Hexa Phkg1 Pfkfb2 Pfkfb3 Angptl3 P2rx7 Fam3c Nupr1 St3gal2 Flcn Man2a2 Pklr Npl Chst9 Lancl3 B4galt6 Pla2g4a Chst8 Myof Lepr Slc4a1 Kcnq1 Ddit4 Sesn2 Nfe2l1 Acacb Adora2b Fbn1 Ptger4 Oas1a Oas1g Ugt1a1 Car5a
0.008253838	37	305	1.781559569	GO:0030111 regulation of Wnt signaling pathway	http://amigo.geneontology.org/amigo/term/GO:0030111	Csnk1e Sfrp2 Caprin2 Dkk3 Fam53b Atp6ap2 Rnf43 Tle2 Tpbg Lzts2 Sostdc1 Fzd4 Gpc3 Apcdd1 Axin2 Wnt11 Bmp2 Tax1bp3 Pbxip1 Shisa3 Sox4 Apoe Lrrk1 Atp6v1c2 Ccdc88c Fzd6 Bambi Sall1 Trpm4 Rbms3 Mdfic Foxo3 Gprc5b Klf15 Dixdc1 Egr1 Eda
0.008258848	30	230	1.915542897	GO:0043542 endothelial cell migration	http://amigo.geneontology.org/amigo/term/GO:0043542	Anxa1 Lgals12 Col18a1 Fstl1 Alox12 Apoe Gata2 Gata3 Akt3 Angpt1 Emp2 Nr4a1 Glul Pik3r3 Anxa3 Jcad Loxl2 Dpp4 Rras Thbs1 Fgfbp1 Rhob Gipc1 Cln3 Scarb1 Ccbe1 Plcg1 Adora2b Lcn2 Ptn
0.008272566	74	735	1.478573247	GO:0008285 negative regulation of cell population proliferation	http://amigo.geneontology.org/amigo/term/GO:0008285	Cav2 Lgals9 Btg2 Nupr1 Kank2 Ifitm3 Cd9 Tax1bp3 Cd24a Axin2 Scin Apoe Aldh1a2 Gata2 Gata3 Tgfb3 Cdkn1a Eif2ak2 Twsg1 Ptpn14 Bmp2 Sfrp2 Trp53inp1 Ppargc1a Tesc Gpnmb Fgfr2 Bmp5 Sh3bp4 P3h2 Atf5 Tgfb2 Thbs1 Rap1gap Itga1 Adora1 Tent5b F2r Tob2 Vtcn1 B2m Erbb4 Sox4 Eppk1 Rb1 Asph Flcn Tpbg Jun Gpc3 Kmt2a Wnt11 Peli1 Appl2 Jak2 Pdpn Ptn Nox4 Casp3 Lzts2 Dusp10 Klf13 Plxnb1 Ceacam2 Erbb2 Adora2b Bdkrb…
0.008272566	5	11	6.675376762	GO:0010572 positive regulation of platelet activation	http://amigo.geneontology.org/amigo/term/GO:0010572	Flna Jak2 Pla2g4a Tlr4 Pdpn
0.008272566	19	120	2.325256239	GO:0014812 muscle cell migration	http://amigo.geneontology.org/amigo/term/GO:0014812	Anxa1 Plat Itga2 Plau Ddr2 Dock7 Iqgap1 Nox4 Lpar1 Sorl1 Six4 Tlr4 Zfp950 Ppargc1a Pgr Egr1 Ptger4 Rapgef4 Tmsb4x
0.008272566	5	11	6.675376762	GO:0032353 negative regulation of hormone biosynthetic process	http://amigo.geneontology.org/amigo/term/GO:0032353	Bmp2 Dkk3 Bmp5 Wnt4 Pde8b
0.008272566	5	11	6.675376762	GO:0051231 spindle elongation	http://amigo.geneontology.org/amigo/term/GO:0051231	Prc1 Aurkb Incenp Racgap1 Kif4
0.008365419	43	372	1.697555488	GO:0032496 response to lipopolysaccharide	http://amigo.geneontology.org/amigo/term/GO:0032496	S100a14 Abca1 Cxcl16 Nfkbia Noct Jak2 Mrc1 P2rx7 Plcg2 Tut4 Sirpa Tlr4 Zfp36 Cnp Adamts13 Peli1 Cldn1 Nr4a1 Vcam1 Tjp1 Fgfr2 Hpgd Casp3 Scarb1 Akap12 Maob Abcb1a Pck2 Jun Trim6 Ugt1a1 Fer Lgals9 Litaf Ptgfr Mif Dusp10 Ptger4 F2r Mgst1 Eif2ak2 Trim12c B2m
0.008382938	22	149	2.168377418	GO:0001508 action potential	http://amigo.geneontology.org/amigo/term/GO:0001508	Kcnq1 Scn1b Scn5a Scn7a Kcne4 Flna Cacna1d Fgf12 Dsc2 Trpm4 Dsg2 Dsp Gja5 Cacnb2 Cln3 Kcnc2 Usp53 Dmd Kcnc4 P2rx7 Rapgef4 Calm2
0.008481422	23	159	2.124365183	GO:0030509 BMP signaling pathway	http://amigo.geneontology.org/amigo/term/GO:0030509	Fstl3 Fstl1 Twsg1 Bmp2 Bmp5 Sostdc1 Gdf15 Tgfb2 Nbl1 Bmpr1b Sfrp2 Egr1 Hfe Bambi Tgfbr3 Hipk2 Tmem100 Tmprss6 Fbn1 Comp Scx Sorl1 Gpc3
0.008509659	64	616	1.525800403	GO:0031347 regulation of defense response	http://amigo.geneontology.org/amigo/term/GO:0031347	Sec14l1 Anxa1 Il1r1 Samhd1 Sema7a Fndc4 Ptger4 Nectin2 Il1rl2 Setd4 Stk39 Ctsc Serpinb1a Apoe Itga2 Gata3 Dhx58 Nfkbia F2rl1 Serping1 Jak2 Optn Usp18 Plcg2 Parp14 Tlr4 Ddx58 Adora1 Trim56 Adamts12 Calcrl Tspan6 Trim6 Lgals9 Gprc5b Apobec3 Adora2b Appl2 Pbk Rb1 Abcc1 C3 Rabgef1 Irf7 Unc13b Lrp8 Nupr1 Fanca Mgll Socs5 Nfe2l1 Dusp10 Ikbke Zfp36 Cd24a Sphk1 Masp1 Cfh Dpp4 Serpinb9 Oas1a Pla2g4a Trim1…
0.008509659	18	111	2.381485764	GO:1904035 regulation of epithelial cell apoptotic process	http://amigo.geneontology.org/amigo/term/GO:1904035	Col18a1 Gata2 Gata3 Rb1 Angpt1 Jak2 Gsn Gas6 Thbs1 Zfp36 Foxo3 Pla2r1 Wnt11 Nupr1 Plcg1 Ppargc1a Pgr Sort1
0.008619539	10	43	3.415309041	GO:1901385 regulation of voltage-gated calcium channel activity	http://amigo.geneontology.org/amigo/term/GO:1901385	Stac2 Cacnb1 Cacnb2 Gem Rrad Gnb5 Ehd3 Dmd Ahnak Calm2
0.008748097	13	67	2.849489185	GO:0034340 response to type I interferon	http://amigo.geneontology.org/amigo/term/GO:0034340	Ifitm1 Ifitm3 Ifitm2 Oas2 Ikbke Samhd1 Usp18 Trim56 Trim6 Irf7 Oas1a Ifi27 Oas1g
0.008748097	13	67	2.849489185	GO:0042446 hormone biosynthetic process	http://amigo.geneontology.org/amigo/term/GO:0042446	Stc2 Bmp2 Dkk3 Bmp5 Dio1 Wnt4 Chst8 Hfe Pde8b Egr1 Ppargc1a Scarb1 Bmpr1b
0.008748097	102	1083	1.383152858	GO:0098542 defense response to other organism	http://amigo.geneontology.org/amigo/term/GO:0098542	Fer Apobec3 Wfdc2 Dhx58 Wfdc15b Frk Fyn Sec14l1 Masp1 Ifitm1 Ifitm3 Ifih1 Samhd1 Gbp3 Oasl2 Oas2 Trim59 Ifit1 Ddx60 Tlr4 Ddx58 Defb1 Tifa Bst2 Oas1a Gsdmc3 Gsdmc2 Trim12c Ifitm2 Nectin2 Rnasel Oas1g Slfn9 Wfdc16 Ang Trim6 Ifit3 Trim34b F2rl1 Jak2 Mrc1 Gsn Scnn1b Rab20 Cdc42ep4 Ikbke Serpinb1a Bcl2l1 Mcoln2 Adamts13 Gata3 Cxcl16 Ddit4 Serinc5 Cldn1 Serping1 Eif2ak2 C3 Anxa1 Irf7 Cfh C4bp Mr1 Optn …
0.008785226	42	362	1.703880698	GO:0060562 epithelial tube morphogenesis	http://amigo.geneontology.org/amigo/term/GO:0060562	Luzp1 Sfrp2 Wnt4 Alox12 Klhl3 Wnt11 Shroom3 Col4a1 Adamts12 Rhob Irx2 Wnt9b Fzd6 Enah Epha4 Bmp2 Tead2 St14 Bmp5 Hoxa11 Gpc3 Hs3st3b1 Gata3 Grhl2 Kif26b Casp3 Pgr Six4 Lzts2 Sostdc1 Kdm6a Tgfb2 Npnt Greb1l Hhip Sox4 Lcn2 Pdgfra Mgp Mical2 Aldh1a2 Angpt1
0.008830673	21	140	2.202874332	GO:0000086 G2/M transition of mitotic cell cycle	http://amigo.geneontology.org/amigo/term/GO:0000086	Cdc6 Cdk1 Cdc25b Dtl Clspn Calm2 Tpd52l1 Cdkn1a Nabp1 Mastl Chmp4c Ccna2 Rrm1 Kif14 Taok3 Esrrb Mta3 Hspa2 Prkcq Abcb1a Aurkb
0.009000492	11	51	3.167531719	GO:0006636 unsaturated fatty acid biosynthetic process	http://amigo.geneontology.org/amigo/term/GO:0006636	Anxa1 Scd2 Ptgs1 Alox12 Avpr1a Elovl2 Elovl5 Mif Elovl6 Pla2g4a Sphk1
0.009000492	12	59	2.986948246	GO:0006692 prostanoid metabolic process	http://amigo.geneontology.org/amigo/term/GO:0006692	Anxa1 Hpgd Ptgs1 Akr1c20 Avpr1a Mif Cyp2s1 Akr1b7 Pla2g4a Atp6v1b1 Pdpn Sphk1
0.009000492	12	59	2.986948246	GO:0006693 prostaglandin metabolic process	http://amigo.geneontology.org/amigo/term/GO:0006693	Anxa1 Hpgd Ptgs1 Akr1c20 Avpr1a Mif Cyp2s1 Akr1b7 Pla2g4a Atp6v1b1 Pdpn Sphk1
0.009048451	24	170	2.073293489	GO:0050792 regulation of viral process	http://amigo.geneontology.org/amigo/term/GO:0050792	Apobec3 Ifitm1 Ifitm3 Oasl2 Oas2 Mdfic Oas1a Trim12c Ifitm2 Nectin2 Rnasel Oas1g Trim6 Trim34b Trim59 Bst2 Tmprss2 Top2a Ly6e Eif2ak2 Gsn Ifih1 Tmprss4 Zfp36
0.009111685	30	232	1.899029596	GO:0002064 epithelial cell development	http://amigo.geneontology.org/amigo/term/GO:0002064	Col18a1 Col24a1 Tjp1 Fer Sdc1 Ccdc88c Marveld2 F2rl1 Grhl2 Cldn1 Shroom3 Bmp5 Exph5 Abcb1a Gsdmc2 Tmod1 St14 Rab25 Gata2 Dnase1l2 Slc9a4 Fosl2 Rilpl1 Atrx Pgr Jmjd1c Rfx3 Dmd Flna Iqgap1
0.009111685	52	477	1.600970863	GO:0010876 lipid localization	http://amigo.geneontology.org/amigo/term/GO:0010876	Abca13 Abca1 Plin3 Anxa1 Slc10a6 Tmem30b Abca7 Gramd1c Atp8a1 Ttc39b Atp8b1 Abcb1a Atp10b Cpt1b P2rx7 Mif Scarb1 Pla2r1 Ano9 Pla2g4a Apoe Abcc3 Nfkbia Bdkrb2 Abcc1 C3 Stard4 Pitpnm1 Esyt1 Slc27a3 Angptl3 Spp1 Cln3 Anxa2 Abcc4 Osbpl5 Thbs1 Pcsk9 Lipg Gulp1 Slc22a27 Slc22a29 B4galnt1 Slc4a1 Kcnq1 Hexa Acacb Ikbke Plppr4 Fzd4 Acsl4 Ceacam2
0.00930584	40	341	1.722677874	GO:0071214 cellular response to abiotic stimulus	http://amigo.geneontology.org/amigo/term/GO:0071214	Slc38a3 Wnt11 Cdkn1a Sfrp2 Trp53inp1 Casp3 Gnb5 Itga2 Gata3 Avpr1a Tlk2 Aurkb Efhd1 Mme Scnn1a Rad51ap1 Nox4 Cln3 Scnn1b Cryab Fignl1 Tlr4 Abcb1a Rcsd1 Spidr Lrrc8e Rhob Scx Ptger4 Bdkrb2 Stk39 Bcl2l1 Pbk Egr1 Tmem150c Rdh11 Nsmf Usp28 Serpinb6b Serpinb6a
0.00930584	40	341	1.722677874	GO:0104004 cellular response to environmental stimulus	http://amigo.geneontology.org/amigo/term/GO:0104004	Slc38a3 Wnt11 Cdkn1a Sfrp2 Trp53inp1 Casp3 Gnb5 Itga2 Gata3 Avpr1a Tlk2 Aurkb Efhd1 Mme Scnn1a Rad51ap1 Nox4 Cln3 Scnn1b Cryab Fignl1 Tlr4 Abcb1a Rcsd1 Spidr Lrrc8e Rhob Scx Ptger4 Bdkrb2 Stk39 Bcl2l1 Pbk Egr1 Tmem150c Rdh11 Nsmf Usp28 Serpinb6b Serpinb6a
0.009381796	38	319	1.749409083	GO:0071375 cellular response to peptide hormone stimulus	http://amigo.geneontology.org/amigo/term/GO:0071375	Cav2 Nr4a1 Jak2 Grb14 Pik3r3 Pkm Leprot Pck2 Scnn1b Fer Vamp2 Rb1 C2cd5 Gdf15 Pcsk9 Sorl1 Cdc6 Igfbp1 Rhoq Ddr2 Prkcq Fbn1 Ccna2 Slc25a33 Plat Ucp2 Cpeb2 Pklr Jun Rab31 Bglap3 Appl2 Sesn3 Akt3 Sgk1 Tshr Anxa5 Ceacam2
0.009429802	129	1430	1.324805542	GO:0032270 positive regulation of cellular protein metabolic process	http://amigo.geneontology.org/amigo/term/GO:0032270	Tpd52l1 Kit Clu Csnk1e Incenp Bmp2 Il6ra Sdcbp Tgfa Bmp5 Gdf15 Tgfb2 Hip1 Ppp1r15a Clspn Mob1a Aurkb Gata3 Angpt1 Jak2 Epha4 Sfrp2 Gpnmb Nox4 Pkm Ccdc88a Mif Rap2b Spon1 Sema7a Rbms3 Cd24a Axin2 Alox12 Lgals9 Apoe Mmd Prlr Hfe Gprc5b Pcolce2 Itga2 Wnt11 Cdc6 Atp2a3 Rps6ka5 Ror2 Emp2 Cdkn1a Twsg1 C3 Ddr2 Gsn Tpx2 Edn3 Cks1b F3 Asph Dock7 Plk3 Pik3r3 Iqgap1 Ctsc Nupr1 Gas6 Sprtn Birc3 Anxa2 Snx33 P…
0.009429802	17	103	2.423874669	GO:0045921 positive regulation of exocytosis	http://amigo.geneontology.org/amigo/term/GO:0045921	Rab27a Exph5 Anxa2 S100a10 Gata2 Cacna1d Rab3d Sdc1 Rab15 F2rl1 Sdcbp Cacnb2 Adora2b Slc4a8 Bcl2l1 Pld2 Unc13b
0.009441503	15	85	2.591616861	GO:0071384 cellular response to corticosteroid stimulus	http://amigo.geneontology.org/amigo/term/GO:0071384	Anxa1 Pck2 Scnn1b Sgk1 Ddit4 Fbxo32 Jak2 Smyd3 Axin2 Plat Ephx1 Abcb1a Zfp36 Foxo3 Ugt1a1
0.009441503	59	560	1.547256971	GO:0090407 organophosphate biosynthetic process	http://amigo.geneontology.org/amigo/term/GO:0090407	Ckmt1 Ckb Ampd3 Adssl1 Adcy1 Rrm2 Adcy5 Chka Pip5k1b Prps2 Acss1 Pmvk Pik3r3 Etnk1 Rrm1 Ip6k2 Pdxk Socs5 Abhd4 Gucy2f Gucy2g Fdps Dip2a Oasl2 Plcg2 Oas1a Isyna1 Upp1 Mboat2 Pld2 Pygl Serinc5 Adcy6 Guca2a Impa2 Kynu Lpcat4 Acot7 Cln3 Elovl5 Mboat1 Elovl6 Pklr Gucy1a2 Acacb Ormdl3 Pdk1 Adora2b Ppargc1a Flcn Pla2g4a Adgrf5 Bcl2l1 Plcg1 Acsl4 Pkm Entpd1 Erbb4 Pgap1
0.009495391	16	94	2.499715554	GO:1905954 positive regulation of lipid localization	http://amigo.geneontology.org/amigo/term/GO:1905954	Plin3 Abca13 Mif Abca7 Atp8a1 Pla2r1 Apoe C3 Spp1 Anxa2 Scarb1 Lipg P2rx7 Acacb Ikbke Pla2g4a
0.009609271	30	233	1.890879255	GO:0051056 regulation of small GTPase mediated signal transduction	http://amigo.geneontology.org/amigo/term/GO:0051056	Eps8l1 F2rl1 Arhgef3 Arhgap28 Arhgap19 F2r Cadm4 Col3a1 Lpar1 Sipa1l2 Apoe Rasa4 Abca1 Cyth3 Arfgef3 Plce1 Rasal1 Arhgdib Psd3 Kank2 Flcn Ralgapa2 Rap1gap2 Rap1gap Kif14 Cdc42se2 Bnip2 Rabgef1 Tgfb2 Erbb2
0.009923818	94	988	1.397234731	GO:0044087 regulation of cellular component biogenesis	http://amigo.geneontology.org/amigo/term/GO:0044087	Scin Eps8l1 Arhgap28 Svil Gsn Atf7ip Rhpn2 Vstm5 Ccsap Limch1 Ormdl3 Cdc42ep4 Tmsb4x Tmsb10 F2rl1 Ldb1 Arhgef9 Fhod3 Tpbg Lpar1 Shank1 Tlr4 Ptger4 Cd24a Bhlhb9 Fer Spag5 Apoe Kit Wnt11 Cldn7 Nav3 Sdc1 Sptb Tgfb3 Clu Cldn1 Rhoq Dpysl3 Plce1 Chmp4c Sdcbp Tmod1 Stil P2rx7 Arpc1b Iqgap1 Nox4 Nupr1 Rabep2 Cryab Ccdc88a Plcg2 Anln Atp8b1 Col16a1 Rap1gap Kif14 S100a10 Spidr S1pr1 Tet1 Sorl1 Cdc42ep1 Lga…
0.010004536	10	44	3.337688381	GO:0009187 cyclic nucleotide metabolic process	http://amigo.geneontology.org/amigo/term/GO:0009187	Adcy1 Adcy5 Gucy2f Gucy2g Pde4a Cnp Pde8b Adcy6 Gucy1a2 Pde7a
0.010041431	18	113	2.339335573	GO:0030038 contractile actin filament bundle assembly	http://amigo.geneontology.org/amigo/term/GO:0030038	Arhgap28 Rhpn2 Limch1 Lpar1 Ptger4 Wnt11 Tgfb3 Nox4 Ccdc88a S100a10 S1pr1 Wnt4 Tjp1 Bag4 Sh3pxd2b Prkcq Kank2 Ppp1r9a
0.010041431	18	113	2.339335573	GO:0043149 stress fiber assembly	http://amigo.geneontology.org/amigo/term/GO:0043149	Arhgap28 Rhpn2 Limch1 Lpar1 Ptger4 Wnt11 Tgfb3 Nox4 Ccdc88a S100a10 S1pr1 Wnt4 Tjp1 Bag4 Sh3pxd2b Prkcq Kank2 Ppp1r9a
0.010081393	49	445	1.61709127	GO:0006163 purine nucleotide metabolic process	http://amigo.geneontology.org/amigo/term/GO:0006163	Ampd3 Adssl1 Aldoc Adcy1 Pfkp Acot3 Adcy5 Prps2 Acss1 Samhd1 Pmvk Acot7 Acsl4 Pkm Pfkm Acsm1 Hk1 Baat Gucy2f Gucy2g Acnat1 Dip2a Oasl2 Pde4a Oas1a Pde8b Adcy6 Guca2a Rhoq Pfkfb2 P2rx7 Nupr1 Elovl5 Flcn Elovl6 Pklr Gucy1a2 Acacb Aadat Pde7a Pdk1 Slc4a1 Adora2b Ddit4 Ppargc1a Entpd1 Bcl2l1 Esrrb Kynu
0.010154688	44	388	1.665403275	GO:0002237 response to molecule of bacterial origin	http://amigo.geneontology.org/amigo/term/GO:0002237	S100a14 Abca1 Cxcl16 Nfkbia Noct Jak2 Mrc1 P2rx7 Plcg2 Tut4 Sirpa Tlr4 Zfp36 Cd24a Cnp Adamts13 Peli1 Cldn1 Nr4a1 Vcam1 Tjp1 Fgfr2 Hpgd Casp3 Scarb1 Akap12 Maob Abcb1a Pck2 Jun Trim6 Ugt1a1 Fer Lgals9 Litaf Ptgfr Mif Dusp10 Ptger4 F2r B2m Mgst1 Eif2ak2 Trim12c
0.010159942	65	634	1.505644916	GO:0006875 cellular metal ion homeostasis	http://amigo.geneontology.org/amigo/term/GO:0006875	Cav2 Cacna1d Anxa6 Stc2 Atp2a3 F2rl1 Atp12a Edn3 Ptgfr Tmem165 Trpv6 Stim1 Mt1 Slc8b1 Calm2 Trpv5 Lpar1 Ptger4 Slc35g1 F2r Kng2 Slc31a2 Flna Apoe Cln3 Scnn1b Sv2a Hfe Mcoln2 Nol3 Gata2 Avpr1a Adcy5 Diaph1 Jak2 Gsto1 Asph Pdgfra P2rx7 Scnn1a Heph Jak3 Tspoap1 Plcg2 Mcoln3 Adora1 S1pr1 Kcnk3 Cacnb2 Fyn Tmprss6 Spp1 Kctd7 Dmd Epor Plcg1 Sgk1 Bdkrb2 Lcn2 Tesc Itpr2 Trpm4 Tgfb2 Itpr3 Cd24a
0.010159942	6	17	5.183233721	GO:0010566 regulation of ketone biosynthetic process	http://amigo.geneontology.org/amigo/term/GO:0010566	Bmp2 Dkk3 Bmp5 Wnt4 Egr1 Ppargc1a
0.010159942	21	142	2.171847933	GO:0015748 organophosphate ester transport	http://amigo.geneontology.org/amigo/term/GO:0015748	Abca1 Slc37a1 Slc25a33 Tmem30b Abca7 Atp8a1 Atp8b1 Abcb1a Atp10b P2rx7 Ano9 Apoe Abcc1 Pitpnm1 Esyt1 Abcc4 Osbpl5 Slc25a24 Lrrc8e Slc4a1 Scarb1
0.010159942	6	17	5.183233721	GO:0038065 collagen-activated signaling pathway	http://amigo.geneontology.org/amigo/term/GO:0038065	Col4a6 Ddr2 Itga2 Jak2 Col4a5 Col4a1
0.010159942	4	7	8.391902215	GO:0042985 negative regulation of amyloid precursor protein biosynthetic process	http://amigo.geneontology.org/amigo/term/GO:0042985	Itm2c Itm2a Abca7 Bace2
0.010159942	11	52	3.106617647	GO:0045332 phospholipid translocation	http://amigo.geneontology.org/amigo/term/GO:0045332	Tmem30b Atp8a1 Atp8b1 Abcb1a Atp10b P2rx7 Ano9 Abca1 Abcc1 Abca7 Slc4a1
0.010159942	4	7	8.391902215	GO:0060372 regulation of atrial cardiac muscle cell membrane repolarization	http://amigo.geneontology.org/amigo/term/GO:0060372	Flna Kcnq1 Scn5a Cacna1d
0.010159942	17	104	2.400568182	GO:0060840 artery development	http://amigo.geneontology.org/amigo/term/GO:0060840	Apoe Prrx1 Adgrf5 Luzp1 Wnt11 Akt3 Myh10 Lox Col3a1 Angptl3 Hpgd Comp Tgfb2 Cntrl Gja5 Sox4 Ptger4
0.010159942	6	17	5.183233721	GO:0086012 membrane depolarization during cardiac muscle cell action potential	http://amigo.geneontology.org/amigo/term/GO:0086012	Cacna1d Scn1b Scn5a Trpm4 Cacnb2 Gja5
0.010159942	4	7	8.391902215	GO:2000064 regulation of cortisol biosynthetic process	http://amigo.geneontology.org/amigo/term/GO:2000064	Bmp2 Dkk3 Bmp5 Wnt4
0.01074351	20	133	2.20839532	GO:0046545 development of primary female sexual characteristics	http://amigo.geneontology.org/amigo/term/GO:0046545	Amhr2 Casp3 Bcl2l1 Schip1 Pdgfra Kit Arid5b Sgpl1 Nupr1 Pgr Fanca Wnt4 Lhfpl2 Foxo3 Fzd4 Bmpr1b Angpt1 Ptger4 Ermp1 Pla2g4a
0.010762521	28	214	1.92151032	GO:0042594 response to starvation	http://amigo.geneontology.org/amigo/term/GO:0042594	Hfe Sesn2 Sesn3 Depdc5 Sesn1 Dap Pck2 Rragb Slc38a3 Gas6 Pcsk9 Foxo3 Upp1 Cdkn1a Eif2ak2 Plin3 Rragd Flcn Ucp2 Zfp36 Jun Ugt1a1 Wnt9b Dsc2 Glul Wnt4 Atf3 Chka
0.010766085	8	30	3.916221034	GO:0046885 regulation of hormone biosynthetic process	http://amigo.geneontology.org/amigo/term/GO:0046885	Stc2 Bmp2 Dkk3 Bmp5 Wnt4 Pde8b Egr1 Ppargc1a
0.010766085	13	69	2.766895296	GO:0061337 cardiac conduction	http://amigo.geneontology.org/amigo/term/GO:0061337	Scn1b Scn5a Kcne4 Flna Kcnq1 Cacna1d Dsc2 Trpm4 Dsg2 Dsp Gja5 Cacnb2 Ehd3
0.010766085	42	367	1.680667065	GO:0062012 regulation of small molecule metabolic process	http://amigo.geneontology.org/amigo/term/GO:0062012	Pdk1 Anxa1 Ttc39b Ppp1r3c Esrrb Slc22a13 Apoe Kit Avpr1a Guca2a Stard4 Pfkfb2 Bmp2 P2rx7 Fam3c Nupr1 Dkk3 Bmp5 Elovl5 Flcn Wnt4 Malrd1 Slc4a1 Adora2b Ddit4 Appl2 Sesn2 Ppargc1a Cln3 Egr1 Nfe2l1 Acacb Lepr Bcl2l1 Entpd1 Ceacam2 Pla2g4a Fdps Rdh16 Rdh16f2 Ugt1a1 Acsl4
0.010766085	8	30	3.916221034	GO:0070293 renal absorption	http://amigo.geneontology.org/amigo/term/GO:0070293	Klhl3 Maged2 Gsn Gas6 Kcnq1 Kirrel Cldn4 Clcnkb
0.010766085	13	69	2.766895296	GO:0070613 regulation of protein processing	http://amigo.geneontology.org/amigo/term/GO:0070613	Nol3 Plau Plat Tmem98 Spon1 Chac1 Cln3 Anxa2 Thbs1 S100a10 Ccbe1 Gsn Ppp1r15a
0.010766085	8	30	3.916221034	GO:0086005 ventricular cardiac muscle cell action potential	http://amigo.geneontology.org/amigo/term/GO:0086005	Kcnq1 Kcne4 Dsc2 Scn5a Trpm4 Dsg2 Dsp Gja5
0.010766085	8	30	3.916221034	GO:0086019 cell-cell signaling involved in cardiac conduction	http://amigo.geneontology.org/amigo/term/GO:0086019	Scn5a Flna Kcnq1 Cacna1d Scn1b Trpm4 Gja5 Cacnb2
0.010824857	24	173	2.037340422	GO:0051494 negative regulation of cytoskeleton organization	http://amigo.geneontology.org/amigo/term/GO:0051494	Scin Arhgap28 Svil Gsn Rhpn2 Tmsb4x Tmsb10 Fhod3 Shank1 Nav3 Sptb Tpx2 Tmod1 S1pr1 Capg Tmod3 Sptbn2 Ccnf Tjp1 Map2 Sgk1 Capn1 Kank2 Ppp1r9a
0.010867981	140	1580	1.301275976	GO:0006955 immune response	http://amigo.geneontology.org/amigo/term/GO:0006955	Fer Wfdc2 Dhx58 Wfdc15b Frk Fyn Sec14l1 Masp1 C3 Anxa1 Ifitm1 Ifitm3 C4bp Ifih1 Samhd1 Ctsk Gbp3 Cd59a Trim59 Sema7a Tlr4 Ddx58 S100a14 Defb1 Tifa Bst2 Vtcn1 Trim12c Ifitm2 Nectin2 Il18bp Wfdc16 Ang Trim6 Trim34b Jak2 Gata3 Plcg1 Nfkbia F2rl1 Angpt1 Emp2 Rabgef1 Cfh Mrc1 Gsn Il6ra Scnn1b Rab20 Oas2 Plcg2 Tmem98 Colec12 Hk1 Socs5 Ptger4 Cdc42ep4 Ikbke Serpinb1a Cd24a Kit Hfe Apobec3 Mcoln2 Adamts1…
0.010867981	22	153	2.111687812	GO:0051592 response to calcium ion	http://amigo.geneontology.org/amigo/term/GO:0051592	P2rx7 Trpv6 Jun Junb S100a16 Rasa4 Sdc1 Rasal1 Iqgap1 Scn5a Plcg2 Calm2 Thbs1 Slc25a24 Itpr3 Pde1c Anxa5 Asph Stim1 Ttn Pla2g4a Adcy1
0.010873353	53	494	1.575605122	GO:0001819 positive regulation of cytokine production	http://amigo.geneontology.org/amigo/term/GO:0001819	Dhx58 Anxa1 Il18r1 Ifih1 Lurap1 Sema7a Ddx58 Jak2 Gata3 F2rl1 Setd4 Mif Hk1 Tlr4 Ptger4 Kit Clu C3 Irf7 Il1r1 Il6ra F3 P2rx7 Atp6ap2 Oas2 Akap12 Thbs1 Mbp S100a13 Ccbe1 Trim16 F2r Sorl1 Pla2r1 B2m Trim6 Il1rl2 Lgals9 Gprc5b Mcoln2 Wnt11 Adora2b Peli1 Eif2ak2 Prkcq Plcg2 Tut4 Egr1 Vtcn1 Optn Oas1a Sphk1 Oas1g
0.010879148	48	436	1.6167885	GO:0044772 mitotic cell cycle phase transition	http://amigo.geneontology.org/amigo/term/GO:0044772	Ube2c Cdc6 Cdk1 Rb1 Anxa1 Cdc25b Ccna2 Ccng2 Kntc1 Kank2 Dtl Bub1b Clspn Ccnf Spc25 Aurkb Ndc80 Incenp Calm2 Rhou Tpd52l1 Pole Appl2 Rrm2 Cdkn1a Nabp1 Ddr2 Mastl Chmp4c Plk3 Stil Gpnmb Rrm1 Zwilch Kif14 Hecw2 Haspin Taok3 Cks1b Esrrb Id4 Iqgap3 Pdpn Mta3 Tmod3 Hspa2 Prkcq Abcb1a
0.011134306	36	301	1.75644465	GO:0030336 negative regulation of cell migration	http://amigo.geneontology.org/amigo/term/GO:0030336	Rap2b Sinhcaf Brms1l Tet1 Sfrp2 Nbl1 Apoe Wnt11 Nav3 Dpysl3 Epha4 Padi2 Arhgdib Flcn Mif Dpp4 Mitf Tcaf1 Ptger4 Thbs1 Foxo3 Rhob Eppk1 Wnt4 Rras Adora1 Rabgef1 Col3a1 Trp53inp1 Dusp10 Ifitm1 Ifitm3 Ppargc1a Ptn Limch1 Bst2
0.011333311	15	87	2.532039462	GO:0042698 ovulation cycle	http://amigo.geneontology.org/amigo/term/GO:0042698	Anxa1 Casp3 Adnp Schip1 Pdgfra Sgpl1 Ptn Pgr Egr1 Foxo3 Fzd4 Bmpr1b Ptger4 Pla2g4a Erbb2
0.011333311	71	710	1.468582888	GO:0120035 regulation of plasma membrane bounded cell projection organization	http://amigo.geneontology.org/amigo/term/GO:0120035	Sema6b Eps8l1 Sema3g Pdpn Plxna3 Sema7a Sema3d Cdc42ep4 Hecw2 Islr2 Plxnb1 Plxnc1 Gprc5b F2rl1 Epha4 Sfrp2 Ccdc88a Lpar1 Rap1gap2 Cd24a Bhlhb9 Fer Apoe Kit Rhoq Dpysl3 Plce1 Itm2c Rgs2 Serpini1 P2rx7 Iqgap1 Rabep2 Dixdc1 Bmp5 Zdhhc15 Tbc1d24 Anln Atp8b1 Rap1gap Dmd Cdc42ep1 Adnp Kif13b Nr2f1 Scn1b Fyn Lrp8 Flna B2m Map2 Gata3 Prrx1 Ptn Caprin2 Cln3 Mboat1 Dzip1 Myo3b Epor Nsmf Sgk1 Efemp1 Ache Pr…
0.01135224	46	414	1.631758764	GO:0016055 Wnt signaling pathway	http://amigo.geneontology.org/amigo/term/GO:0016055	Wnt11 Wnt9b Fzd6 Csnk1e Sfrp2 Caprin2 Dkk3 Fam53b Atp6ap2 Dixdc1 Rnf43 Tle2 Tpbg Lzts2 Sostdc1 Wnt4 Fzd4 Gpc3 Apcdd1 Axin2 Bmp2 Mitf Tax1bp3 Pbxip1 Shisa3 Sox4 Apoe Grk5 Lrrk1 Atp6v1c2 Ccdc88c Bambi Sall1 Amotl2 Ccdc88a Trpm4 Rbms3 Mdfic Foxo3 Gprc5b Gata3 Sdc1 Ldb1 Klf15 Egr1 Eda
0.011388285	40	346	1.697783685	GO:0043087 regulation of GTPase activity	http://amigo.geneontology.org/amigo/term/GO:0043087	Sipa1l2 Plxna3 Tbc1d9 Dock6 Flcn Vav3 Rap1gap2 Rgl3 Tax1bp3 Rap1gap Rapgef5 Sgsm1 Pbxip1 Rapgef4 Plxnb1 Plxnc1 Rasgef1b Epha4 Cav2 Tiam1 Rasa4 Wnt11 F2rl1 Iqgap3 Dock7 Rasal1 Iqgap1 Gnb5 Sh3bp4 Ralgapa2 Myo9a Cpeb2 S100a10 S1pr1 F2r Asap2 Wnt4 Erbb2 Gpsm1 Arhgap11a
0.011496661	39	335	1.709693511	GO:0070588 calcium ion transmembrane transport	http://amigo.geneontology.org/amigo/term/GO:0070588	Cacna1d Stac2 Atp2a3 Cacnb1 Tmem165 Trpv6 Stim1 Slc8b1 Calm2 Trpv5 Trpm4 Slc35g1 Cacnb2 Flna Mcoln2 Nol3 Anxa6 Diaph1 Gsto1 Anxa5 Gem Itpr2 Gas6 Rrad Gnb5 Anxa2 Plcg2 Mcoln3 Itpr3 F2r Fyn Ehd3 P2rx7 Dmd Hspa2 Plcg1 Asph Tgfb2 Ahnak
0.011566023	27	205	1.93423112	GO:0051216 cartilage development	http://amigo.geneontology.org/amigo/term/GO:0051216	Anxa6 Rb1 Bmp2 Efemp1 Bmp1 Itgb8 Mgp Bmp5 Adamts12 Bmpr1b Prrx1 Comp Hoxa11 Tgfb2 Axin2 Mboat2 Twsg1 Pkdcc Ltbp3 Col3a1 Sfrp2 Ctsk Scx Loxl2 Matn1 Pbxip1 Scin
0.011571501	21	144	2.141683378	GO:0034101 erythrocyte homeostasis	http://amigo.geneontology.org/amigo/term/GO:0034101	Jak2 Casp3 Flvcr1 Gata2 Gata3 Ncapg2 Zfp36 Foxo3 Tmod3 Rb1 Adgrf5 Kit Ampd3 Slc4a1 Kcnq1 Ldb1 Scnn1b Nfe2l1 Cd24a Klf13 B2m
0.011666182	5	12	6.119095365	GO:0032351 negative regulation of hormone metabolic process	http://amigo.geneontology.org/amigo/term/GO:0032351	Bmp2 Dkk3 Bmp5 Wnt4 Pde8b
0.011666182	5	12	6.119095365	GO:1900272 negative regulation of long-term synaptic potentiation	http://amigo.geneontology.org/amigo/term/GO:1900272	Apoe Adora1 Epha4 Ptn Ppp1r9a
0.011666182	5	12	6.119095365	GO:1902947 regulation of tau-protein kinase activity	http://amigo.geneontology.org/amigo/term/GO:1902947	Clu Rb1 Egr1 Sorl1 Apoe
0.011696716	44	392	1.648409364	GO:0045861 negative regulation of proteolysis	http://amigo.geneontology.org/amigo/term/GO:0045861	Nol3 Fetub Serping1 Serpini1 Serpinb6b Serpinb1a Serpinb9 Serpinb6a Kng2 Hfe Plau Plat Gipc1 Nr4a1 Sfrp2 Tmem98 Rps6ka1 Bcl2l1 Timp2 Wfdc2 Wfdc15b Tlk2 Serpina1f Papln Pi16 C3 Epha4 Tfpi Chac1 Sdcbp Gas6 Anxa2 Thbs1 Bst2 Col6a3 Sorl1 Spink8 Gpc3 Hipk2 Wfdc16 Cryab Pbk Cln3 Ppp1r15a
0.011935974	112	1224	1.343801335	GO:0009790 embryo development	http://amigo.geneontology.org/amigo/term/GO:0009790	Luzp1 Gata3 Hoxb9 Grhl2 Gcm1 Pdgfra Tead2 Col12a1 Tdrkh Hoxd4 Axin2 Sfrp2 Wnt4 Hoxa11 Junb Col6a1 Pole Aldh1a2 Itga2 Wnt11 Lama2 Efemp1 Itgb4 Tgfb3 Itga8 Col5a1 Fbn1 Shroom3 Fgfr2 Atp6ap2 Sall1 Mmp15 Etl4 Tgfb2 Mbp Irx2 Scx Ttn Epn2 Gata2 Aldh1a3 Fzd6 Angpt1 Enah Twsg1 Prrx1 Elf5 Lrig1 St14 Bmp5 Six4 Wdr19 Myo3b Dmrt2 Gpc3 Adgrf5 Pgap1 Kmt2a Prkra Elf3 Kit Rcn1 Bcl2l1 Kcnq1 Bnip2 Plcg1 Wnt9b Rrm2…
0.011961304	13	70	2.72736822	GO:0060675 ureteric bud morphogenesis	http://amigo.geneontology.org/amigo/term/GO:0060675	Wnt11 Wnt9b Bmp2 Hoxa11 Gpc3 Hs3st3b1 Gata3 Kif26b Six4 Lzts2 Wnt4 Npnt Greb1l
0.011978539	17	106	2.355274443	GO:0014909 smooth muscle cell migration	http://amigo.geneontology.org/amigo/term/GO:0014909	Plat Itga2 Plau Ddr2 Dock7 Iqgap1 Nox4 Lpar1 Sorl1 Tlr4 Zfp950 Ppargc1a Pgr Egr1 Ptger4 Rapgef4 Tmsb4x
0.012030441	32	259	1.814465344	GO:0090068 positive regulation of cell cycle process	http://amigo.geneontology.org/amigo/term/GO:0090068	Anxa1 Cdc25b Tgfa Aurkb Incenp Rrm1 Ube2c Spag5 Cdc6 Gipc1 Cdk1 Rrm2 Rb1 Racgap1 Ndc80 Ddr2 Edn3 Stil Rad51ap1 Dtl Kif14 Wnt4 Sphk1 Ncapg Smc2 Atrx Ncapg2 Mta3 Tmod3 Hspa2 Plcg2 Svil
0.012051435	128	1430	1.314535732	GO:0002682 regulation of immune system process	http://amigo.geneontology.org/amigo/term/GO:0002682	Fer Lgals9 Fyn Sec14l1 Masp1 C3 Anxa1 C4bp Pag1 Samhd1 Cd59a Fanca Sirpa Sema7a Tlr4 S100a14 Tifa Vtcn1 Ceacam2 B2m Nectin2 Jak2 Gata2 Gata3 Plcg1 Nfkbia Angpt1 Rabgef1 Cfh Fbn1 Cd9 Ctsc Mif Plcg2 Hk1 Socs5 Tgfb2 Nbl1 Serpinb1a Cd24a Scin Kit Hfe Itga2 Dhx58 Fstl3 Tgfb3 Ror2 F2rl1 Serping1 Pla2g7 Twsg1 Irf7 Col3a1 Il18r1 Il1r1 Mr1 Ifih1 Stk39 Edn3 Nfatc2 Vcam1 Alpk1 Padi2 Tesc Gpnmb Usp18 Gas6 Ja…
0.01223643	46	416	1.62391377	GO:0198738 cell-cell signaling by wnt	http://amigo.geneontology.org/amigo/term/GO:0198738	Wnt11 Wnt9b Fzd6 Csnk1e Sfrp2 Caprin2 Dkk3 Fam53b Atp6ap2 Dixdc1 Rnf43 Tle2 Tpbg Lzts2 Sostdc1 Wnt4 Fzd4 Gpc3 Apcdd1 Axin2 Bmp2 Mitf Tax1bp3 Pbxip1 Shisa3 Sox4 Apoe Grk5 Lrrk1 Atp6v1c2 Ccdc88c Bambi Sall1 Amotl2 Ccdc88a Trpm4 Rbms3 Mdfic Foxo3 Gprc5b Gata3 Sdc1 Ldb1 Klf15 Egr1 Eda
0.012371035	7	24	4.283366756	GO:1903428 positive regulation of reactive oxygen species biosynthetic process	http://amigo.geneontology.org/amigo/term/GO:1903428	Nox4 Rab27a Foxo3 Plcg2 Tlr4 Slc5a3 Lcn2
0.012450368	69	689	1.470714358	GO:0061061 muscle structure development	http://amigo.geneontology.org/amigo/term/GO:0061061	Des Csrp1 Tmod1 Pdlim3 Fhod3 Pgm5 Dmd Myof Tmod3 Nid1 Lama2 Sdc1 Pi16 Itga8 Bmp2 Bhlhe41 Wnt4 Nek5 Npnt Sox4 Kit Cdk1 Avpr1a Rb1 Svil Rgs2 Nfatc2 Myom2 Casp3 Sostdc1 Zbtb42 Chrnb1 Sort1 Bnip2 Pdgfra Cryab Six4 Cav2 Plagl1 Arid5b Btg2 Myh10 Ly6e Nr4a1 Lox Col3a1 Cfh Atf3 Cd9 Nox4 Nupr1 Stim1 Comp Scx Tanc1 Egr1 Gdf15 Tgfb2 S1pr1 Ttn Dsp Smyd3 Nol3 Sorbs2 Fdps Epor Utrn Angpt1 Tmsb4x
0.01257285	18	116	2.278835515	GO:0006090 pyruvate metabolic process	http://amigo.geneontology.org/amigo/term/GO:0006090	Aldoc Pfkp Me2 Me3 Pkm Pfkm Hk1 Pck2 Pfkfb2 P2rx7 Nupr1 Flcn Pklr Pdk1 Slc4a1 Ddit4 Esrrb Ppargc1a
0.013441084	57	547	1.530333174	GO:0003013 circulatory system process	http://amigo.geneontology.org/amigo/term/GO:0003013	Kcnq1 Adora2b Scn1b Avpr1a Edn3 Tjp1 Scn5a Kcne4 Ankrd39 Scnn1b Flna F2rl1 Angpt1 F2r Apoe Cacna1d Fyn Bdkrb2 Ocln Emp2 Adcy6 Abcc1 Dsc2 Jak2 Col1a2 Nox4 Sult1a1 Atp6ap2 Gas6 P2ry2 Calm2 Trpm4 Akap12 Tgfb2 Abcb1a Pde3a Itga1 Adora1 S100a1 Dsg2 Ptgs1 Dsp Gja5 Cacnb2 Kng2 Smtn Ehd3 Rgs2 Gsn Stk39 Slc2a5 Comp Dmd Ncald Capn1 Mgll Ttn
0.013441084	26	197	1.938231222	GO:0034767 positive regulation of ion transmembrane transport	http://amigo.geneontology.org/amigo/term/GO:0034767	Stac2 Stim1 Calm2 Tcaf1 Kcnq1 Gsto1 Kcnip2 Stk39 Tesc P2rx7 Flna Kcnc2 F2r Kcnk3 Edn3 Ehd3 Plcg2 Dmd Hspa2 Cacna1d Plcg1 Lcn2 Asph Akap7 Abcb1a Cacnb2
0.013441084	149	1708	1.28114081	GO:0045595 regulation of cell differentiation	http://amigo.geneontology.org/amigo/term/GO:0045595	Sema6b Gata3 Sema3g Anxa1 Pdpn Casz1 Bhlhe41 Plxna3 Fanca Zc4h2 Sema7a Sema3d Pde3a Islr2 Plxnb1 Cebpd Plxnc1 Nid1 Lama2 Mta3 Gata2 Wnt9b Pi16 Twsg1 Fbn1 Bmp2 Anxa2 Socs5 Nek5 Dusp10 Nbl1 S100a10 Zfp36 Junb Sort1 Bhlhb9 Sox4 Axin2 Tiam1 Scin Mmd Kit Fstl3 Efemp1 Nfkbia Tgfb3 Ror2 Grhl2 Emp2 Gcm1 Bambi Jak2 Ltbp3 Lgals12 Epha4 Rgs2 Ddr2 Col5a1 Edn3 Nfatc2 Mme Sfrp2 Sdcbp Prom1 Pdgfra Tesc Ptn Flna…
0.013441084	13	71	2.688954583	GO:0072171 mesonephric tubule morphogenesis	http://amigo.geneontology.org/amigo/term/GO:0072171	Wnt11 Wnt9b Bmp2 Hoxa11 Gpc3 Hs3st3b1 Gata3 Kif26b Six4 Lzts2 Wnt4 Npnt Greb1l
0.013441084	37	316	1.719543255	GO:2000146 negative regulation of cell motility	http://amigo.geneontology.org/amigo/term/GO:2000146	Rap2b Sinhcaf Brms1l Tet1 Sfrp2 Nbl1 Apoe Gata3 Wnt11 Nav3 Dpysl3 Epha4 Padi2 Arhgdib Flcn Mif Dpp4 Mitf Tcaf1 Ptger4 Thbs1 Foxo3 Rhob Eppk1 Wnt4 Rras Adora1 Rabgef1 Col3a1 Trp53inp1 Dusp10 Ifitm1 Ifitm3 Ppargc1a Ptn Limch1 Bst2
0.013515432	16	98	2.397686347	GO:0019935 cyclic-nucleotide-mediated signaling	http://amigo.geneontology.org/amigo/term/GO:0019935	Gucy1a2 Pde3a Pde7a Apoe Kcnc2 Lpar1 Adgrg6 Thbs1 Gucy2f Adnp Ksr1 Adora2b Rasd2 Ptger4 Defb1 Adcy1
0.013515432	16	98	2.397686347	GO:0046031 ADP metabolic process	http://amigo.geneontology.org/amigo/term/GO:0046031	Aldoc Pfkp Pkm Pfkm Hk1 Pfkfb2 P2rx7 Nupr1 Flcn Pklr Ampd3 Slc4a1 Ddit4 Entpd1 Esrrb Ppargc1a
0.013538309	53	500	1.556697861	GO:0050673 epithelial cell proliferation	http://amigo.geneontology.org/amigo/term/GO:0050673	Cav2 Jcad Col18a1 Rps6ka1 Bcl2l1 Tgfa Mki67 Serpinb1a Uhrf1 Apoe Kit Ehf Gata2 Gata3 Akt3 Cldn1 Nr4a1 Glul Bmp2 Sfrp2 F3 Fgfr2 Bmp5 Loxl2 Tgfb2 Thbs1 Rap1gap Zfp36 Fgfbp1 B2m Erbb2 Eppk1 Aldh1a2 Rb1 Iqgap3 Ptn Nupr1 Pgr Flcn Sgpp2 Six4 Scarb1 Dusp10 Jun Gpc3 Mta3 Plcg1 Adora2b Plau Scn5a Ceacam2 Erbb4 Ang
0.013715242	15	89	2.475139698	GO:0006942 regulation of striated muscle contraction	http://amigo.geneontology.org/amigo/term/GO:0006942	Ankrd39 Kcnq1 Nr4a1 Dsc2 Scn5a Calm2 Trpm4 Adora1 Dsg2 Dsp Gja5 Smtn Ehd3 Rgs2 Dmd
0.013715242	14	80	2.570020053	GO:0071385 cellular response to glucocorticoid stimulus	http://amigo.geneontology.org/amigo/term/GO:0071385	Anxa1 Pck2 Ddit4 Fbxo32 Jak2 Smyd3 Axin2 Plat Ephx1 Abcb1a Zfp36 Foxo3 Ugt1a1 Sgk1
0.013865731	44	396	1.631758764	GO:0006887 exocytosis	http://amigo.geneontology.org/amigo/term/GO:0006887	Adora2b Fer Rab25 Rab3d Anxa1 Unc13b Sytl2 Rab27a Exph5 Sytl3 Sytl5 Anxa2 S100a10 Vamp2 Ctbp2 Sv2a Rapgef4 Pclo Kit Gata2 Cacna1d Scrn1 Llgl1 Sdc1 Rab15 Exoc3l4 F2rl1 Sdcbp Sytl1 Anxa3 Rab31 Cacnb2 Lgals9 Syn2 Gipc1 Adcy1 Myh10 Slc4a8 Rabgef1 P2rx7 Bace1 Bcl2l1 Pld2 Sptbn2
0.014165393	28	219	1.877640222	GO:0000819 sister chromatid segregation	http://amigo.geneontology.org/amigo/term/GO:0000819	Ube2c Ncapg Top2a Esco2 Ndc80 Knstrn Smc2 Kntc1 Prc1 Bub1b Ncapg2 Spc25 Aurkb Incenp Axin2 Spag5 Cdc6 Rb1 Racgap1 Chmp4c Atrx Zwilch Eml4 Kif4 Kif14 Hecw2 Haspin Nsl1
0.014165393	28	219	1.877640222	GO:0099504 synaptic vesicle cycle	http://amigo.geneontology.org/amigo/term/GO:0099504	Adora2b Ston2 Synj2 Unc13b Ston1 Nlgn2 Ap3m2 Syn2 Pls3 Vamp2 Ctbp2 Ap1s2 Sv2a Rapgef4 Pclo Cacna1d Cacnb2 Abca13 Gipc1 Adcy1 Slc4a8 Prkar1b P2rx7 Bace1 Tbc1d24 Cd24a Bcl2l1 Sptbn2
0.01421174	23	167	2.022599187	GO:0007292 female gamete generation	http://amigo.geneontology.org/amigo/term/GO:0007292	Spire2 Pde3a Tdrkh Ybx2 Rgs2 Plat Paqr5 Ndc80 Wnt4 Top2a Mastl Cdc25b Ptn Pgr Tut4 Foxo3 Bmpr1b Cntrl Cyp51 Plau Grb14 Pla2g4a Hpgd
0.014293289	17	108	2.311658249	GO:0010595 positive regulation of endothelial cell migration	http://amigo.geneontology.org/amigo/term/GO:0010595	Anxa1 Col18a1 Alox12 Gata2 Gata3 Akt3 Angpt1 Anxa3 Jcad Rras Thbs1 Fgfbp1 Rhob Ccbe1 Plcg1 Adora2b Lcn2
0.014427496	29	230	1.851691467	GO:0048762 mesenchymal cell differentiation	http://amigo.geneontology.org/amigo/term/GO:0048762	Sema6b Anxa6 Sema3g Pdpn Sema7a Sema3d Axin2 Tiam1 Gata3 Tgfb3 Bambi Epha4 Bmp2 Sfrp2 Sdcbp Tgfbr3 Fgfr2 Loxl2 Wnt4 Tgfb2 Vasn Aldh1a2 Wnt11 Flna Emp2 Edn3 Erbb4 Tmem100 Olfm1
0.01455556	9	39	3.389037433	GO:0030866 cortical actin cytoskeleton organization	http://amigo.geneontology.org/amigo/term/GO:0030866	Llgl1 Rhoq Fhod3 Rtkn Fmnl2 Anln Epb41l2 Racgap1 Epb41l1
0.014633096	30	241	1.828111478	GO:0048705 skeletal system morphogenesis	http://amigo.geneontology.org/amigo/term/GO:0048705	Anxa6 Hoxb9 Pdgfra Hoxd4 Tgfb3 Fgfr2 Prrx1 Hoxd8 Comp Six4 Hoxa11 Tgfb2 Axin2 Prkra Wnt9b Arid5b Sgpl1 Grhl2 Ltbp3 Col3a1 Schip1 P2rx7 Scx Wdr19 Matn1 Sh3pxd2b Bmpr1b Hhip Flvcr1 Zfp950
0.014791908	16	99	2.373467293	GO:0006672 ceramide metabolic process	http://amigo.geneontology.org/amigo/term/GO:0006672	B4galnt1 Cers4 Naga Hexa Cerk Ormdl3 St6galnac3 Cyp4f39 P2rx7 St3gal2 Sgpl1 Tm9sf2 Acer2 B4galt6 Sphk1 Itgb8
0.014855866	18	118	2.240211185	GO:0009185 ribonucleoside diphosphate metabolic process	http://amigo.geneontology.org/amigo/term/GO:0009185	Aldoc Pfkp Pkm Pfkm Hk1 Rrm2 Rrm1 Entpd1 Pfkfb2 P2rx7 Nupr1 Flcn Pklr Ampd3 Slc4a1 Ddit4 Esrrb Ppargc1a
0.015353356	55	527	1.532676638	GO:0009117 nucleotide metabolic process	http://amigo.geneontology.org/amigo/term/GO:0009117	Ampd3 Adssl1 Aldoc Adcy1 Rrm2 Pfkp Acot3 Adcy5 Prps2 Acss1 Samhd1 Pmvk Acot7 Rrm1 Acsl4 Pkm Pfkm Acsm1 Hk1 Baat Gucy2f Gucy2g Acnat1 Dip2a Upp1 Oasl2 Pde4a Oas1a Cnp Nt5c3b Pde8b Adcy6 Guca2a Rhoq Pfkfb2 Kynu P2rx7 Nupr1 Elovl5 Flcn Elovl6 Pklr Gucy1a2 Acacb Aadat Pde7a Pdk1 Slc4a1 Adora2b Ddit4 Ppargc1a Acpp Entpd1 Bcl2l1 Esrrb
0.015424319	147	1689	1.278162726	GO:0070727 cellular macromolecule localization	http://amigo.geneontology.org/amigo/term/GO:0070727	Stac2 Rab3d Ehd3 Tm9sf2 Optn Knl1 Kntc1 Tcaf2 Rab19 C2cd5 Fam53b Rab20 Tmed6 Rtp4 Zdhhc15 Neurl1b Grip1 Arl4d Vps13c Gnptab Tcaf1 Tax1bp3 Cchcr1 Spidr Wdr72 Vps37c Sorl1 Tmsb4x Dlg2 Gpc3 Tmsb10 Ankrd39 Fyn Nfkbia Angpt1 Emp2 Rhoq Pkdcc Dclk1 Sytl2 Trim29 Six4 Tmem98 Abca7 Bag4 Tgfb2 Mdfic Dzip1 Nlgn2 Mtcl1 Shisa7 Spag5 Rapsn Scin Apoe Ap1m2 Hfe Bcl2l1 Wnt11 Cdk1 Epb41l2 Appl2 Aurkb Hacl1 Clu Rb1 …
0.015424319	7	25	4.112032086	GO:0072567 chemokine (C-X-C motif) ligand 2 production	http://amigo.geneontology.org/amigo/term/GO:0072567	Mif F2rl1 Tlr4 Mbp Mcoln2 Oas1a Oas1g
0.015424319	7	25	4.112032086	GO:2000341 regulation of chemokine (C-X-C motif) ligand 2 production	http://amigo.geneontology.org/amigo/term/GO:2000341	Mif F2rl1 Tlr4 Mbp Mcoln2 Oas1a Oas1g
0.015509652	8	32	3.671457219	GO:0030511 positive regulation of transforming growth factor beta receptor signaling pathway	http://amigo.geneontology.org/amigo/term/GO:0030511	Sdcbp Flcn Gipc1 Tgfbr3 Thbs1 Hipk2 Itga8 Npnt
0.015509652	8	32	3.671457219	GO:1903846 positive regulation of cellular response to transforming growth factor beta stimulus	http://amigo.geneontology.org/amigo/term/GO:1903846	Sdcbp Flcn Gipc1 Tgfbr3 Thbs1 Hipk2 Itga8 Npnt
0.0156875	44	399	1.619489901	GO:0051346 negative regulation of hydrolase activity	http://amigo.geneontology.org/amigo/term/GO:0051346	Nol3 Fetub Serping1 Anxa1 Serpini1 Angptl3 Serpinb6b Serpinb1a Serpinb9 Serpinb6a Kng2 Nr4a1 Sfrp2 Bag4 Rps6ka1 Bcl2l1 Timp2 Wfdc2 Wfdc15b Serpina1f Papln Pi16 C3 Mastl Tfpi Gas6 Anxa2 Ppp1r26 Sh3bp4 Tgfb2 Cpeb2 Thbs1 Bst2 Col6a3 Sorl1 Spink8 Gpc3 Sort1 Wfdc16 Cryab Lepr Rgs2 Gpsm1 Ppp1r15a
0.01618298	37	320	1.698048964	GO:0051271 negative regulation of cellular component movement	http://amigo.geneontology.org/amigo/term/GO:0051271	Rap2b Sinhcaf Brms1l Tet1 Sfrp2 Nbl1 Apoe Gata3 Wnt11 Nav3 Dpysl3 Epha4 Padi2 Arhgdib Flcn Mif Dpp4 Mitf Tcaf1 Ptger4 Thbs1 Foxo3 Rhob Eppk1 Wnt4 Rras Adora1 Rabgef1 Col3a1 Trp53inp1 Dusp10 Ifitm1 Ifitm3 Ppargc1a Ptn Limch1 Bst2
0.016194653	16	100	2.34973262	GO:0015914 phospholipid transport	http://amigo.geneontology.org/amigo/term/GO:0015914	Abca1 Tmem30b Abca7 Atp8a1 Atp8b1 Abcb1a Atp10b P2rx7 Ano9 Apoe Abcc1 Pitpnm1 Esyt1 Osbpl5 Slc4a1 Scarb1
0.016194653	16	100	2.34973262	GO:0046849 bone remodeling	http://amigo.geneontology.org/amigo/term/GO:0046849	Spp1 Rab3d Tgfb3 Spp2 Ctsk Ptn P3h4 Lrrk1 Ltbp3 P2rx7 Nox4 Mitf Snx10 S1pr1 Lepr Ptger4
0.01637441	19	129	2.163029059	GO:0008585 female gonad development	http://amigo.geneontology.org/amigo/term/GO:0008585	Amhr2 Casp3 Bcl2l1 Schip1 Pdgfra Kit Arid5b Sgpl1 Nupr1 Pgr Fanca Wnt4 Foxo3 Fzd4 Bmpr1b Angpt1 Ptger4 Ermp1 Pla2g4a
0.01637441	5	13	5.648395722	GO:0010359 regulation of anion channel activity	http://amigo.geneontology.org/amigo/term/GO:0010359	Tcaf2 Tcaf1 Ano9 Hk1 Abcb1a
0.01637441	5	13	5.648395722	GO:0032341 aldosterone metabolic process	http://amigo.geneontology.org/amigo/term/GO:0032341	Bmp2 Dkk3 Bmp5 Wnt4 Scnn1b
0.01637441	4	8	7.342914439	GO:0032344 regulation of aldosterone metabolic process	http://amigo.geneontology.org/amigo/term/GO:0032344	Bmp2 Dkk3 Bmp5 Wnt4
0.01637441	3	4	11.01437166	GO:0032345 negative regulation of aldosterone metabolic process	http://amigo.geneontology.org/amigo/term/GO:0032345	Bmp2 Dkk3 Bmp5
0.01637441	4	8	7.342914439	GO:0032347 regulation of aldosterone biosynthetic process	http://amigo.geneontology.org/amigo/term/GO:0032347	Bmp2 Dkk3 Bmp5 Wnt4
0.01637441	3	4	11.01437166	GO:0032348 negative regulation of aldosterone biosynthetic process	http://amigo.geneontology.org/amigo/term/GO:0032348	Bmp2 Dkk3 Bmp5
0.01637441	3	4	11.01437166	GO:0036215 response to stem cell factor	http://amigo.geneontology.org/amigo/term/GO:0036215	Kit Fer Rabgef1
0.01637441	3	4	11.01437166	GO:0036216 cellular response to stem cell factor stimulus	http://amigo.geneontology.org/amigo/term/GO:0036216	Kit Fer Rabgef1
0.01637441	3	4	11.01437166	GO:0038109 Kit signaling pathway	http://amigo.geneontology.org/amigo/term/GO:0038109	Kit Fer Rabgef1
0.01637441	45	412	1.604034707	GO:0042692 muscle cell differentiation	http://amigo.geneontology.org/amigo/term/GO:0042692	Csrp1 Tmod1 Fhod3 Pgm5 Dmd Myof Tmod3 Nid1 Lama2 Pi16 Itga8 Bmp2 Bhlhe41 Wnt4 Nek5 Npnt Kit Cdk1 Avpr1a Sdc1 Rgs2 Nfatc2 Myom2 Casp3 Chrnb1 Sort1 Bnip2 Rb1 Pdgfra Cav2 Myh10 Lox Cfh Cd9 Nox4 Stim1 Comp Six4 Tanc1 Gdf15 Ttn Smyd3 Sorbs2 Fdps Tmsb4x
0.01637441	25	190	1.932345905	GO:0043405 regulation of MAP kinase activity	http://amigo.geneontology.org/amigo/term/GO:0043405	Tpd52l1 Kit Dusp10 Epha4 Mif Apoe Ror2 Bmp2 Edn3 Tgfa Iqgap1 Thbs1 Taok3 Erbb2 Sfrp2 Fzd4 Magi3 Ksr1 Rgs2 P2rx7 Nox4 Tlr4 Sorl1 Ptpn5 Cd24a
0.01637441	13	73	2.615284595	GO:0048844 artery morphogenesis	http://amigo.geneontology.org/amigo/term/GO:0048844	Apoe Prrx1 Adgrf5 Wnt11 Akt3 Col3a1 Angptl3 Hpgd Comp Tgfb2 Gja5 Sox4 Ptger4
0.01637441	38	332	1.680908124	GO:0050727 regulation of inflammatory response	http://amigo.geneontology.org/amigo/term/GO:0050727	Anxa1 Il1r1 Sema7a Fndc4 Ptger4 Il1rl2 Setd4 Stk39 Ctsc Itga2 Gata3 Nfkbia Jak2 Usp18 Plcg2 Tlr4 Adora1 Adamts12 Calcrl Apoe Lgals9 Gprc5b Adora2b Pbk Rb1 Abcc1 C3 Rabgef1 Nupr1 Fanca Mgll Socs5 Nfe2l1 Dusp10 Zfp36 Cd24a Sphk1 Pla2g4a
0.01637441	3	4	11.01437166	GO:0061055 myotome development	http://amigo.geneontology.org/amigo/term/GO:0061055	Six4 Wdr19 Dmrt2
0.01637441	3	4	11.01437166	GO:0061209 cell proliferation involved in mesonephros development	http://amigo.geneontology.org/amigo/term/GO:0061209	Gata3 Bmp2 Gpc3
0.01637441	3	4	11.01437166	GO:1905605 positive regulation of blood-brain barrier permeability	http://amigo.geneontology.org/amigo/term/GO:1905605	Tjp1 Ocln Angpt1
0.01637441	5	13	5.648395722	GO:1990253 cellular response to leucine starvation	http://amigo.geneontology.org/amigo/term/GO:1990253	Sesn2 Sesn3 Sesn1 Rragd Rragb
0.01637441	3	4	11.01437166	GO:2000065 negative regulation of cortisol biosynthetic process	http://amigo.geneontology.org/amigo/term/GO:2000065	Bmp2 Dkk3 Bmp5
0.016386472	14	82	2.507336638	GO:0043525 positive regulation of neuron apoptotic process	http://amigo.geneontology.org/amigo/term/GO:0043525	Casp3 Bace1 Mcl1 Tgfb2 Itga1 Pcsk9 Foxo3 Jun Rapsn Ppp2r2b Optn Lcn2 Nupr1 Egr1
0.016572941	109	1201	1.33285208	GO:0010628 positive regulation of gene expression	http://amigo.geneontology.org/amigo/term/GO:0010628	Lgals9 Dhx58 Anxa1 Il18r1 Ifih1 Lurap1 Sema7a Ddx58 Tent5c Tent5b Jak2 Nfat5 Gata3 F2rl1 Setd4 Bmp2 Ptgfr Pkm Mif Scx Hk1 Spon1 Tlr4 Tgfb2 Rbms3 Ptger4 Ppp1r15a Eda Axin2 Alox12 Kit Gata2 Itga2 Wnt11 Cdk1 Ocln Clu Angpt1 C3 Itgb8 Irf7 Il1r1 Gsn Il6ra F3 Celf3 Epb41l4b Pik3r3 Padi2 Ppargc1a Tesc P2rx7 Atp6ap2 Gas6 Rab27a Anxa2 Oas2 Plcg2 Mitf Egr1 Akap12 Thbs1 Mbp S100a10 S100a13 Rbm20 Zfp36 Ccbe1…
0.016572941	146	1681	1.27550923	GO:0034613 cellular protein localization	http://amigo.geneontology.org/amigo/term/GO:0034613	Stac2 Rab3d Ehd3 Tm9sf2 Optn Knl1 Kntc1 Tcaf2 Rab19 C2cd5 Fam53b Rab20 Tmed6 Rtp4 Zdhhc15 Neurl1b Grip1 Arl4d Vps13c Gnptab Tcaf1 Tax1bp3 Cchcr1 Spidr Wdr72 Vps37c Sorl1 Tmsb4x Dlg2 Gpc3 Tmsb10 Ankrd39 Fyn Nfkbia Angpt1 Emp2 Rhoq Pkdcc Dclk1 Sytl2 Trim29 Six4 Tmem98 Abca7 Bag4 Tgfb2 Mdfic Dzip1 Nlgn2 Mtcl1 Shisa7 Spag5 Rapsn Scin Apoe Ap1m2 Hfe Bcl2l1 Wnt11 Cdk1 Epb41l2 Appl2 Aurkb Hacl1 Clu Rb1 …
0.016574608	9	40	3.304311497	GO:0001913 T cell mediated cytotoxicity	http://amigo.geneontology.org/amigo/term/GO:0001913	Nectin2 Emp2 Mr1 Ctsc P2rx7 Rab27a Serpinb9 B2m Slc22a13
0.016899109	10	48	3.059547683	GO:0002753 cytoplasmic pattern recognition receptor signaling pathway	http://amigo.geneontology.org/amigo/term/GO:0002753	Sec14l1 Tifa Nfkbia Tlr4 Dhx58 Ifih1 Alpk1 Ddx60 Ddx58 Tspan6
0.016899109	48	448	1.573481665	GO:0019221 cytokine-mediated signaling pathway	http://amigo.geneontology.org/amigo/term/GO:0019221	Prlr Kit Epor Jak2 Ifitm1 Ifitm3 Il18r1 Il1r1 Il6ra Lepr Ifitm2 Angpt1 Oas2 Socs5 Ikbke Fer Nfkbia Rps6ka5 F2rl1 Osmr Stk39 Samhd1 Padi2 Usp18 Gas6 Jak3 Parp14 Eda2r Egr1 Il17re Trim56 Foxo3 Fzd4 Sphk1 Il1rl2 Trim6 Oasl2 Krt18 Nol3 Appl2 Rabgef1 Irf7 Tut4 Cd24a Oas1a Eda Ifi27 Oas1g
0.016899109	33	277	1.749575281	GO:0032868 response to insulin	http://amigo.geneontology.org/amigo/term/GO:0032868	Cav2 Grb14 Pik3r3 Pkm Pck2 Fer Vamp2 Rb1 Klf15 C2cd5 Egr1 Pcsk9 Sorl1 Igfbp1 Rhoq Prkcq Slc25a33 Ucp2 Cpeb2 Pklr Rab31 Sort1 Bglap3 Sesn2 Sesn3 Kcnq1 Appl2 Vps13c Akt3 Sgk1 Ache Ceacam2 Ggh
0.017049024	25	191	1.922228911	GO:0000070 mitotic sister chromatid segregation	http://amigo.geneontology.org/amigo/term/GO:0000070	Ube2c Ncapg Ndc80 Knstrn Smc2 Kntc1 Prc1 Bub1b Ncapg2 Spc25 Aurkb Incenp Spag5 Cdc6 Rb1 Racgap1 Chmp4c Atrx Zwilch Eml4 Kif4 Kif14 Hecw2 Haspin Nsl1
0.017049024	62	615	1.480522586	GO:0042330 taxis	http://amigo.geneontology.org/amigo/term/GO:0042330	Fer Sema6b Cxcl16 Lama2 Emb Sema3g Enah Anxa1 Epha4 Plxna3 Sema7a Sema3d S100a14 Ccdc141 Plxnb1 Plxnc1 F2rl1 Spp1 Nbl1 S1pr1 Lgals9 Kit Itga2 Hoxb9 Angpt1 St6gal1 Nr4a1 Abcc1 Pla2g7 Lox Prkcq Stk39 Edn3 Vcam1 Padi2 Pdgfra L1cam Gas6 Cmtm7 Mif Dpp4 Lpar1 Thbs1 Itga1 Tubb2b Lgals3 Nlgn2 Mospd2 Vav3 Tpbg Apbb1 Gata3 Scn1b Myh10 Alcam Ptn Slc8b1 Trpm4 Tgfb2 Hsd3b7 Bmpr1b Erbb2
0.017049024	90	961	1.375363787	GO:0045597 positive regulation of cell differentiation	http://amigo.geneontology.org/amigo/term/GO:0045597	Anxa1 Pdpn Plxna3 Zc4h2 Sema7a Pde3a Islr2 Plxnb1 Plxnc1 Nid1 Lama2 Gata2 Gata3 Bmp2 Socs5 Nek5 Nbl1 Zfp36 Junb Cebpd Bhlhb9 Sox4 Axin2 Scin Mmd Kit Tgfb3 Ror2 Bambi Jak2 Ltbp3 Epha4 Ddr2 Edn3 Mme Sfrp2 Sdcbp Prom1 Tesc Ptn Flna Gas6 Dixdc1 Loxl2 Tbc1d24 Wnt4 Rras Tgfb2 Dusp10 Abcb1a S100a10 Dmd Trim16 Foxo3 Adnp Bmpr1b Jun Rb1 Hoxa11 Lgals9 Gprc5b Bnip2 Id4 Emp2 Noct Pkdcc Mecom Lrp8 Caprin2 Prd…
0.017063004	56	543	1.514560621	GO:0002009 morphogenesis of an epithelium	http://amigo.geneontology.org/amigo/term/GO:0002009	Luzp1 Plet1 Wnt9b Fzd6 Sfrp2 Wnt4 Alox12 Ripk4 Klhl3 Wnt11 Col5a1 Shroom3 Flna Col4a1 Sall1 Myo9a Adamts12 Rhob Irx2 Aldh1a3 Enah Epha4 Bmp2 Tead2 St14 Bmp5 Hoxa11 Gpc3 Hs3st3b1 Aldh1a2 Gata3 Id4 Grhl2 Gcm1 Kif26b Casp3 Pgr Six4 Lzts2 Sostdc1 Frem2 Kdm6a Foxq1 Tgfb2 Npnt Greb1l Erbb4 Hhip Sox4 Lcn2 Pdpn Pdgfra Mgp Scnn1b Mical2 Angpt1
0.017063004	22	160	2.019301471	GO:0030178 negative regulation of Wnt signaling pathway	http://amigo.geneontology.org/amigo/term/GO:0030178	Sfrp2 Dkk3 Rnf43 Tle2 Tpbg Lzts2 Sostdc1 Fzd4 Apcdd1 Wnt11 Tax1bp3 Shisa3 Axin2 Apoe Ccdc88c Fzd6 Bmp2 Rbms3 Csnk1e Foxo3 Egr1 Gpc3
0.017141151	50	472	1.555702212	GO:0072521 purine-containing compound metabolic process	http://amigo.geneontology.org/amigo/term/GO:0072521	Ampd3 Adssl1 Aldoc Adcy1 Pfkp Acot3 Adcy5 Prps2 Acss1 Samhd1 Pmvk Acot7 Acsl4 Pkm Pfkm Acsm1 Hk1 Baat Gucy2f Gucy2g Acnat1 Dip2a Oasl2 Pde4a Acpp Oas1a Pde8b Adcy6 Guca2a Rhoq Pfkfb2 P2rx7 Nupr1 Elovl5 Flcn Elovl6 Pklr Gucy1a2 Acacb Aadat Pde7a Pdk1 Slc4a1 Adora2b Ddit4 Ppargc1a Entpd1 Bcl2l1 Esrrb Kynu
0.017164146	21	150	2.056016043	GO:0001837 epithelial to mesenchymal transition	http://amigo.geneontology.org/amigo/term/GO:0001837	Pdpn Axin2 Tiam1 Gata3 Tgfb3 Bambi Epha4 Bmp2 Sfrp2 Sdcbp Tgfbr3 Fgfr2 Loxl2 Wnt4 Tgfb2 Vasn Wnt11 Flna Emp2 Tmem100 Olfm1
0.017164146	21	150	2.056016043	GO:0060759 regulation of response to cytokine stimulus	http://amigo.geneontology.org/amigo/term/GO:0060759	Angpt1 F2rl1 Ifih1 Samhd1 Padi2 Usp18 Gas6 Parp14 Tlr4 Ddx58 Trim56 Sphk1 Trim6 Nol3 Rabgef1 Irf7 Il1r1 Ikbke Cd24a Oas1a Oas1g
0.017171084	20	140	2.097975554	GO:0001101 response to acid chemical	http://amigo.geneontology.org/amigo/term/GO:0001101	Sesn2 Sesn3 Sesn1 Rragb Col6a1 Col3a1 Pdgfra Col1a2 Col4a6 Col4a1 Col16a1 Avpr1a Rragd Casp3 Sh3bp4 Abcb1a Dmd Bcl2l1 Nsmf Fyn
0.017171084	20	140	2.097975554	GO:0034763 negative regulation of transmembrane transport	http://amigo.geneontology.org/amigo/term/GO:0034763	Tcaf2 Hecw2 Kcne4 Rhoq Calm2 Pea15a Appl2 Gsto1 Rgs2 Stk39 Gem Rrad Gnb5 Thbs1 Pcsk9 Ano9 Cttnbp2nl Kcnq1 Fgf12 Tgfb2
0.01737186	12	65	2.711229947	GO:0006940 regulation of smooth muscle contraction	http://amigo.geneontology.org/amigo/term/GO:0006940	Kit Itga2 Adora1 Calcrl Sphk1 Adora2b Rgs2 Ormdl3 Npnt Ptger4 Ptgs1 F2r
0.01737186	26	202	1.890255202	GO:0008154 actin polymerization or depolymerization	http://amigo.geneontology.org/amigo/term/GO:0008154	Scin Spire2 Diaph3 Enah Arhgap28 Svil Diaph1 Gsn Cdc42ep4 Tmsb4x Tmsb10 Fhod3 Mical2 Fer Sptb F2rl1 Tmod1 Arpc1b Capg Tmod3 Sptbn2 Kirrel Bag4 Capn1 Ppp1r9a Ang
0.017400094	41	368	1.636192891	GO:0070482 response to oxygen levels	http://amigo.geneontology.org/amigo/term/GO:0070482	Hif3a Ddit4 Pdpn Gucy1a2 Loxl2 Egr1 Pdk1 Bnip2 Itga2 Stc2 Tgfb3 Epha4 Ddr2 Ccna2 Vcam1 Plk3 Tgfbr3 Itpr2 Nox4 Casp3 Ucp2 Dpp4 Lpar1 Tgfb2 Cpeb2 Abcb1a Pklr Adora1 Foxo3 Kcnk3 Jun Nol3 Plau Bmp2 Plat Cryab Vasn Pld2 Fosl2 Ang Cd24a
0.017479593	15	92	2.394428621	GO:0001656 metanephros development	http://amigo.geneontology.org/amigo/term/GO:0001656	Wnt9b Fbn1 Sall1 Irx2 Itga8 Pdgfra Hoxa11 Gata3 Kif26b Six4 Wnt4 Greb1l Pou3f3 Gpc3 Egr1
0.017479593	15	92	2.394428621	GO:0010717 regulation of epithelial to mesenchymal transition	http://amigo.geneontology.org/amigo/term/GO:0010717	Pdpn Axin2 Tiam1 Gata3 Tgfb3 Bambi Epha4 Bmp2 Sfrp2 Sdcbp Loxl2 Tgfb2 Vasn Emp2 Olfm1
0.017708616	40	357	1.645471023	GO:0048545 response to steroid hormone	http://amigo.geneontology.org/amigo/term/GO:0048545	Anxa1 Pgr Kank2 Pck2 Zfp366 Scnn1b Sgk1 Ddit4 Fbxo32 Jak2 Smyd3 Axin2 Avpr1a Sdc1 Tgfb3 Esrrb Cldn1 Lox Tfpi Padi2 Anxa3 Sult1a1 Plat Casp3 Ephx1 Tgfb2 Igfbp2 Maob Abcb1a Zfp36 Cldn4 Foxo3 Jun Trim68 Ugt1a1 Stk39 Per1 Spp1 Mbp Cbr1
0.017718224	23	171	1.975286925	GO:0046546 development of primary male sexual characteristics	http://amigo.geneontology.org/amigo/term/GO:0046546	Fer Kit Sdc1 Amhr2 Wnt4 Abcb1a Tesc Sfrp2 Hoxa11 Bcl2l1 Gata3 Arid5b Sgpl1 Pdgfra Nupr1 Atrx Fanca Six4 Jmjd1c Tgfb2 Lhfpl2 Flna Scx
0.017737323	8	33	3.56020094	GO:0022617 extracellular matrix disassembly	http://amigo.geneontology.org/amigo/term/GO:0022617	Pdpn Tgfb2 Lamc1 Dpp4 Sh3pxd2b Ddr2 Pbxip1 Wdr72
0.017737323	14	83	2.477127762	GO:0034109 homotypic cell-cell adhesion	http://amigo.geneontology.org/amigo/term/GO:0034109	Pdpn Dsc2 Jak2 Pdgfra Cd9 Rap2b Dsg2 Dsp Alox12 Cfh Prkcq Comp Cd24a Il6ra
0.018030313	7	26	3.953877005	GO:0006706 steroid catabolic process	http://amigo.geneontology.org/amigo/term/GO:0006706	Apoe Hsd17b14 Cyp39a1 Scarb1 Spp1 Hsd3b7 Cbr1
0.018030313	22	161	2.006759225	GO:0007009 plasma membrane organization	http://amigo.geneontology.org/amigo/term/GO:0007009	Cav2 Anxa6 Snx33 Myof Anxa2 S100a10 Ahnak P2rx7 Cd9 Ano9 Clu Col5a1 Gsn Chmp4c Colec12 Tgfb2 Slc4a1 Myh10 Emp2 Cln3 Abca7 Atp8b1
0.018030313	7	26	3.953877005	GO:0010894 negative regulation of steroid biosynthetic process	http://amigo.geneontology.org/amigo/term/GO:0010894	Apoe Bmp2 Dkk3 Bmp5 Wnt4 Malrd1 Pde8b
0.018030313	7	26	3.953877005	GO:0045939 negative regulation of steroid metabolic process	http://amigo.geneontology.org/amigo/term/GO:0045939	Apoe Bmp2 Dkk3 Bmp5 Wnt4 Malrd1 Pde8b
0.018030313	55	533	1.515423242	GO:0055074 calcium ion homeostasis	http://amigo.geneontology.org/amigo/term/GO:0055074	Cav2 Cacna1d Anxa6 Stc2 Atp2a3 F2rl1 Edn3 Ptgfr Tmem165 Trpv6 Stim1 Slc8b1 Calm2 Trpv5 Lpar1 Ptger4 Slc35g1 F2r Kng2 Flna Apoe Spp1 Cln3 Sv2a Atp6v1b1 Mcoln2 Nol3 Gata2 Avpr1a Adcy5 Diaph1 Jak2 Gsto1 Asph Pdgfra P2rx7 Jak3 Tspoap1 Plcg2 Mcoln3 Adora1 S1pr1 Kcnk3 Cacnb2 Fyn Snx10 Dmd Epor Plcg1 Bdkrb2 Itpr2 Trpm4 Tgfb2 Itpr3 Cd24a
0.018030313	7	26	3.953877005	GO:0099623 regulation of cardiac muscle cell membrane repolarization	http://amigo.geneontology.org/amigo/term/GO:0099623	Kcne4 Flna Kcnq1 Scn5a Gja5 Cacna1d Scn1b
0.018259993	11	57	2.834107327	GO:0050922 negative regulation of chemotaxis	http://amigo.geneontology.org/amigo/term/GO:0050922	Sema6b Sema3g Sema7a Sema3d Nbl1 St6gal1 Padi2 Mif Dpp4 Thbs1 Plxna3
0.018259993	11	57	2.834107327	GO:0055078 sodium ion homeostasis	http://amigo.geneontology.org/amigo/term/GO:0055078	Atp12a Scnn1b Scn7a Avpr1a Scnn1a Adora1 Atp6v1b1 Spp1 Sgk1 Tesc Ptger4
0.018467127	53	510	1.526174373	GO:0006874 cellular calcium ion homeostasis	http://amigo.geneontology.org/amigo/term/GO:0006874	Cav2 Cacna1d Anxa6 Stc2 Atp2a3 F2rl1 Edn3 Ptgfr Tmem165 Trpv6 Stim1 Slc8b1 Calm2 Trpv5 Lpar1 Ptger4 Slc35g1 F2r Kng2 Flna Apoe Cln3 Sv2a Mcoln2 Nol3 Gata2 Avpr1a Adcy5 Diaph1 Jak2 Gsto1 Asph Pdgfra P2rx7 Jak3 Tspoap1 Plcg2 Mcoln3 Adora1 S1pr1 Kcnk3 Cacnb2 Fyn Spp1 Dmd Epor Plcg1 Bdkrb2 Itpr2 Trpm4 Tgfb2 Itpr3 Cd24a
0.018793138	23	172	1.963802699	GO:0030041 actin filament polymerization	http://amigo.geneontology.org/amigo/term/GO:0030041	Scin Spire2 Diaph3 Arhgap28 Svil Diaph1 Gsn Cdc42ep4 Tmsb4x Tmsb10 Fhod3 Fer Sptb Tmod1 Arpc1b Capg Tmod3 Sptbn2 Kirrel Bag4 Capn1 Ppp1r9a Ang
0.018987664	10	49	2.997107934	GO:1902041 regulation of extrinsic apoptotic signaling pathway via death domain receptors	http://amigo.geneontology.org/amigo/term/GO:1902041	Pea15a Mal Sfrp2 Bcl2l1 Atf3 Thbs1 Lgals3 Bmpr1b Itprip Nol3
0.019097776	29	236	1.804614565	GO:0042180 cellular ketone metabolic process	http://amigo.geneontology.org/amigo/term/GO:0042180	Anxa1 Kynu Akr1c20 Kyat3 Slc22a13 Avpr1a Stard4 Bmp2 Dkk3 Bmp5 Elovl5 Wnt4 Aadat Malrd1 Pdk1 Appl2 Cln3 Scnn1b Egr1 Nfe2l1 Acacb Ppargc1a Cbr1 Ceacam2 Pla2g4a Rdh16 Rdh16f2 Ugt1a1 Acsl4
0.019154324	22	162	1.994371823	GO:0006865 amino acid transport	http://amigo.geneontology.org/amigo/term/GO:0006865	Slc38a3 Slc38a1 Sfxn3 Slc6a17 Slc7a1 Slc6a18 Slc6a20a Slc7a12 Slc1a5 Avpr1a Rgs2 Slc6a12 Cln3 Slc7a6 Mfsd12 Sv2a Adora1 Lrrc8e Gipc1 P2rx7 Nfe2l1 Slc15a1
0.019154324	94	1017	1.357392246	GO:0043066 negative regulation of apoptotic process	http://amigo.geneontology.org/amigo/term/GO:0043066	Apoe Bcl2l1 Pea15a Nol3 Eya2 Retreg1 Cryab Pim3 Mcl1 Sphk1 Angpt1 Nr4a1 Jak2 Sfrp2 Cln3 Gas6 Mt1 Mif Atf5 Serpinb9 Adnp Bhlhb9 Alox12 Grk5 Ier3 Rps6ka1 Prlr Gata2 Gata3 Wnt11 Cldn7 Cdk1 Btg2 Aurkb Clu Rb1 St6gal1 Krt18 Ddr2 Prkcq Plk3 Tgfa Nupr1 Flna Casp3 Comp Ucp2 Ormdl3 Foxq1 Thbs1 Kif14 Pde3a Adora1 Tent5b Lgals3 Vtcn1 Hhip Ckmt1 Bdkrb2 Pcdhgc4 Eif2ak2 Wnt4 Itprip Fstl1 Hells Ptgfr Pdpn Pparg…
0.019211757	12	66	2.670150705	GO:0035456 response to interferon-beta	http://amigo.geneontology.org/amigo/term/GO:0035456	Ifitm1 Ifitm3 Ifitm2 9930111J21Rik1 Gbp3 Ifit1 Bst2 Ifit3 Ikbke Trim6 Oas1a Oas1g
0.019387974	49	464	1.55087417	GO:0000280 nuclear division	http://amigo.geneontology.org/amigo/term/GO:0000280	Ube2c Tex15 Spire2 Ncapg Top2a Nde1 Ndc80 Incenp Knstrn Tpx2 Smc2 Kntc1 Tgfa Mki67 Ccsap Prc1 Bub1b Ccdc8 Ncapg2 Spc25 Aurkb Pde3a Cav2 Spag5 Cdc6 Rb1 Racgap1 Edn3 Chmp4c Rad51ap1 Atrx Flna Zwilch Eml4 Kif4 Misp Kif14 Hecw2 Haspin Nsl1 Wnt4 Sphk1 Mastl Cdc25b Fanca Fignl1 Nfe2l1 Tdrkh Hspa2
0.019407527	18	122	2.166761638	GO:0043200 response to amino acid	http://amigo.geneontology.org/amigo/term/GO:0043200	Sesn2 Sesn3 Sesn1 Rragb Col6a1 Col3a1 Pdgfra Col1a2 Col4a6 Col4a1 Col16a1 Rragd Casp3 Sh3bp4 Abcb1a Bcl2l1 Nsmf Fyn
0.01952341	13	75	2.545543672	GO:0042982 amyloid precursor protein metabolic process	http://amigo.geneontology.org/amigo/term/GO:0042982	Itm2c Itm2a Abca7 Spon1 Apoe Clu Csnk1e Epha4 Cln3 Casp3 Bace1 Bace2 Sorl1
0.01952341	97	1056	1.348982387	GO:0051726 regulation of cell cycle	http://amigo.geneontology.org/amigo/term/GO:0051726	Ube2c Gadd45b Cdc6 Cdk1 Btg2 Aurkb Rb1 Anxa1 Cdc25b Knstrn Ccna2 Cks1b Ccng2 Kntc1 Tgfa Nupr1 Mki67 Ccsap Kank2 Usp28 Pim3 Dtl Bub1b Ccdc8 Clspn Jun Junb Ccnf Spc25 Ndc80 Incenp Nr4a1 Cdkn1a Rrm1 Pde3a Cav2 Axin2 Spag5 Grk5 Bcl2l1 Gata3 Gipc1 Appl2 Rrm2 Racgap1 Nabp1 Ddr2 Mastl Bmp2 Tpx2 Edn3 Chmp4c Mecom Sdcbp Plk3 Stil Gpnmb Rad51ap1 Iqgap1 Atrx Hpgd Zwilch Flcn Cdkl4 Calm2 Atf5 Prc1 Pclaf Kif1…
0.019532184	19	132	2.113869308	GO:0030278 regulation of ossification	http://amigo.geneontology.org/amigo/term/GO:0030278	Bmp2 Tgfb3 Ddr2 Mgp Wnt4 Tgfb2 Omd Bmpr1b Bglap3 Pkdcc Ltbp3 P2rx7 Ptn Comp Ptger4 Matn1 S1pr1 Tob2 Trpm4
0.019571459	27	215	1.844266882	GO:0000302 response to reactive oxygen species	http://amigo.geneontology.org/amigo/term/GO:0000302	Anxa1 Sphk1 Cdk1 Sdc1 Ddr2 Plk3 Sesn2 Pdgfra Casp3 Sesn3 Cryab Ucp2 Sesn1 Foxo3 Jun Rhob Fancc Fer Epor Slc4a1 Nol3 Fyn Pld2 Capn1 Lcn2 Sirpa Gja3
0.019796799	55	536	1.506941396	GO:0006753 nucleoside phosphate metabolic process	http://amigo.geneontology.org/amigo/term/GO:0006753	Ampd3 Adssl1 Aldoc Adcy1 Rrm2 Pfkp Acot3 Adcy5 Prps2 Acss1 Samhd1 Pmvk Acot7 Rrm1 Acsl4 Pkm Pfkm Acsm1 Hk1 Baat Gucy2f Entpd1 Gucy2g Acnat1 Dip2a Upp1 Oasl2 Pde4a Oas1a Cnp Nt5c3b Pde8b Adcy6 Guca2a Rhoq Pfkfb2 Kynu P2rx7 Nupr1 Elovl5 Flcn Elovl6 Pklr Gucy1a2 Acacb Aadat Pde7a Pdk1 Slc4a1 Adora2b Ddit4 Ppargc1a Acpp Bcl2l1 Esrrb
0.020107514	32	270	1.740542682	GO:0002699 positive regulation of immune effector process	http://amigo.geneontology.org/amigo/term/GO:0002699	Fer Anxa1 Sema7a Nectin2 Hk1 Socs5 Tlr4 Cd24a Kit Gata2 F2rl1 Il18r1 Il1r1 Mr1 Ddx60 B2m Trim6 Gprc5b Gata3 Dhx58 Adora2b Appl2 C3 Rabgef1 P2rx7 Mif Plcg2 Ddx58 Pld2 Masp1 Dpp4 Slc22a13
0.020279281	39	349	1.641109817	GO:0016042 lipid catabolic process	http://amigo.geneontology.org/amigo/term/GO:0016042	Apoe Sgpl1 Hacl1 Naga Hexa Angptl3 Hsd17b14 Pck2 Liph Lipg Pla2g4a Gdpd1 Cyp39a1 Acot7 Mgll Pnpla7 Scarb1 Pafah1b3 Plcg1 Pld2 Pla2g7 Lgals12 Plce1 Plcd4 Cyp4a14 Spp1 Plcg2 Plch1 Acer2 Plcb4 Abhd4 Adora1 Cpt1b Sesn2 Aldh1l2 Acacb Sorl1 Hsd3b7 Cbr1
0.020548345	17	113	2.209372486	GO:0006939 smooth muscle contraction	http://amigo.geneontology.org/amigo/term/GO:0006939	Edn3 Kit Itga2 Bdkrb2 Adora1 Calcrl Sphk1 Adora2b Rgs2 Scnn1b Comp Apbb1 Ormdl3 Npnt Ptger4 Ptgs1 F2r
0.020548345	11	58	2.785243408	GO:0034204 lipid translocation	http://amigo.geneontology.org/amigo/term/GO:0034204	Tmem30b Atp8a1 Atp8b1 Abcb1a Atp10b P2rx7 Ano9 Abca1 Abcc1 Abca7 Slc4a1
0.020548345	11	58	2.785243408	GO:0051496 positive regulation of stress fiber assembly	http://amigo.geneontology.org/amigo/term/GO:0051496	Limch1 Lpar1 Wnt11 Tgfb3 Nox4 Ccdc88a S100a10 Wnt4 Bag4 Sh3pxd2b Prkcq
0.020606713	21	153	2.015702003	GO:0006633 fatty acid biosynthetic process	http://amigo.geneontology.org/amigo/term/GO:0006633	Alox12 Elovl2 Anxa1 Scd2 Hacd4 Acot7 Elovl5 Acsm1 Elovl6 Liph Ptgs1 Lipg Avpr1a Acss1 Mgll Mif Acacb Pla2g4a Ceacam2 Sphk1 Gstm2
0.020606713	6	20	4.405748663	GO:0034501 protein localization to kinetochore	http://amigo.geneontology.org/amigo/term/GO:0034501	Knl1 Kntc1 Cdk1 Aurkb Ndc80 Zwilch
0.020606713	8	34	3.455489148	GO:0035590 purinergic nucleotide receptor signaling pathway	http://amigo.geneontology.org/amigo/term/GO:0035590	Adora2b P2rx7 Acpp P2ry2 P2ry14 Adora1 Oxgr1 Adcy5
0.020606713	6	20	4.405748663	GO:0043117 positive regulation of vascular permeability	http://amigo.geneontology.org/amigo/term/GO:0043117	Tjp1 Apoe Ocln Angpt1 Pde3a Capn1
0.020606713	8	34	3.455489148	GO:0060306 regulation of membrane repolarization	http://amigo.geneontology.org/amigo/term/GO:0060306	Kcne4 Flna Kcnq1 Scn5a Gja5 Cacna1d Scn1b Akap7
0.020606713	6	20	4.405748663	GO:1903083 protein localization to condensed chromosome	http://amigo.geneontology.org/amigo/term/GO:1903083	Knl1 Kntc1 Cdk1 Aurkb Ndc80 Zwilch
0.020606713	8	34	3.455489148	GO:1903901 negative regulation of viral life cycle	http://amigo.geneontology.org/amigo/term/GO:1903901	Ifitm1 Ifitm3 Ifitm2 Trim59 Bst2 Ly6e Gsn Trim12c
0.020606713	6	20	4.405748663	GO:1904424 regulation of GTP binding	http://amigo.geneontology.org/amigo/term/GO:1904424	Arhgap28 Pbxip1 Tgfb2 Epha4 Rap1gap Gpsm1
0.020684598	37	327	1.661699292	GO:0001666 response to hypoxia	http://amigo.geneontology.org/amigo/term/GO:0001666	Hif3a Ddit4 Loxl2 Egr1 Pdk1 Itga2 Stc2 Tgfb3 Epha4 Ddr2 Ccna2 Vcam1 Plk3 Tgfbr3 Itpr2 Nox4 Casp3 Ucp2 Dpp4 Tgfb2 Cpeb2 Abcb1a Pklr Adora1 Foxo3 Kcnk3 Jun Nol3 Plau Bmp2 Plat Cryab Vasn Pld2 Fosl2 Ang Cd24a
0.020684598	61	610	1.468582888	GO:0006935 chemotaxis	http://amigo.geneontology.org/amigo/term/GO:0006935	Fer Sema6b Cxcl16 Lama2 Emb Sema3g Enah Anxa1 Epha4 Plxna3 Sema7a Sema3d S100a14 Ccdc141 Plxnb1 Plxnc1 F2rl1 Spp1 Nbl1 S1pr1 Lgals9 Kit Itga2 Hoxb9 Angpt1 St6gal1 Nr4a1 Abcc1 Pla2g7 Lox Prkcq Stk39 Edn3 Vcam1 Padi2 Pdgfra L1cam Gas6 Cmtm7 Mif Dpp4 Lpar1 Thbs1 Itga1 Tubb2b Lgals3 Mospd2 Vav3 Tpbg Apbb1 Gata3 Scn1b Myh10 Alcam Ptn Slc8b1 Trpm4 Tgfb2 Hsd3b7 Bmpr1b Erbb2
0.020684598	20	143	2.053962081	GO:0043123 positive regulation of I-kappaB kinase/NF-kappaB signaling	http://amigo.geneontology.org/amigo/term/GO:0043123	Lurap1 Eda2r S100a13 Tifa Trim12c Tnfrsf19 Trim6 Trim34b Tlr4 F2rl1 Alpk1 Lpar1 Ikbke F2r Gprc5b Fyn Peli1 Eda Litaf Flna
0.020827589	29	238	1.789449737	GO:0051651 maintenance of location in cell	http://amigo.geneontology.org/amigo/term/GO:0051651	Anxa6 Slc8b1 Vps13c Calm2 Sorl1 Tmsb4x Tmsb10 Flna Scin Mcoln2 Nol3 Diaph1 Gsto1 Gsn Ccdc88a Plcg2 Mcoln3 Hk1 F2r Apoe Hexa P2rx7 Dzip1 Dmd Plcg1 Lcn2 Asph Itpr2 Tgfb2
0.0210149	5	14	5.244938885	GO:0001973 G protein-coupled adenosine receptor signaling pathway	http://amigo.geneontology.org/amigo/term/GO:0001973	Adora2b Acpp Adora1 Oxgr1 Adcy5
0.0210149	5	14	5.244938885	GO:0002371 dendritic cell cytokine production	http://amigo.geneontology.org/amigo/term/GO:0002371	Tlr4 Kit Plcg2 Ddx58 Bst2
0.0210149	5	14	5.244938885	GO:0002730 regulation of dendritic cell cytokine production	http://amigo.geneontology.org/amigo/term/GO:0002730	Tlr4 Kit Plcg2 Ddx58 Bst2
0.0210149	5	14	5.244938885	GO:0006002 fructose 6-phosphate metabolic process	http://amigo.geneontology.org/amigo/term/GO:0006002	Pfkp Fbp2 Pfkm Nfe2l1 Hk1
0.0210149	5	14	5.244938885	GO:0008212 mineralocorticoid metabolic process	http://amigo.geneontology.org/amigo/term/GO:0008212	Bmp2 Dkk3 Bmp5 Wnt4 Scnn1b
0.0210149	5	14	5.244938885	GO:0035588 G protein-coupled purinergic receptor signaling pathway	http://amigo.geneontology.org/amigo/term/GO:0035588	Adora2b Acpp Adora1 Oxgr1 Adcy5
0.0210149	5	14	5.244938885	GO:1902043 positive regulation of extrinsic apoptotic signaling pathway via death domain receptors	http://amigo.geneontology.org/amigo/term/GO:1902043	Pea15a Mal Atf3 Thbs1 Bmpr1b
0.021049275	38	339	1.646199107	GO:0036293 response to decreased oxygen levels	http://amigo.geneontology.org/amigo/term/GO:0036293	Hif3a Ddit4 Loxl2 Egr1 Pdk1 Bnip2 Itga2 Stc2 Tgfb3 Epha4 Ddr2 Ccna2 Vcam1 Plk3 Tgfbr3 Itpr2 Nox4 Casp3 Ucp2 Dpp4 Tgfb2 Cpeb2 Abcb1a Pklr Adora1 Foxo3 Kcnk3 Jun Nol3 Plau Bmp2 Plat Cryab Vasn Pld2 Fosl2 Ang Cd24a
0.021049275	10	50	2.937165775	GO:0071470 cellular response to osmotic stress	http://amigo.geneontology.org/amigo/term/GO:0071470	Casp3 Efhd1 Cln3 Abcb1a Rcsd1 Lrrc8e Bdkrb2 Stk39 Serpinb6b Serpinb6a
0.02131743	9	42	3.146963331	GO:0071604 transforming growth factor beta production	http://amigo.geneontology.org/amigo/term/GO:0071604	Itgb8 Laptm4b Ltbp3 Atp6ap2 Tgfb2 Thbs1 Wnt11 Col3a1 Cd24a
0.021358317	7	27	3.807437116	GO:0010955 negative regulation of protein processing	http://amigo.geneontology.org/amigo/term/GO:0010955	Nol3 Plau Plat Tmem98 Chac1 Thbs1 Ppp1r15a
0.021358317	7	27	3.807437116	GO:1903318 negative regulation of protein maturation	http://amigo.geneontology.org/amigo/term/GO:1903318	Nol3 Plau Plat Tmem98 Chac1 Thbs1 Ppp1r15a
0.021508356	41	374	1.609943807	GO:0050900 leukocyte migration	http://amigo.geneontology.org/amigo/term/GO:0050900	Cxcl16 Anxa1 S100a14 Lgals9 Spp1 Cd9 Nbl1 S1pr1 Kit Itga2 Gata3 Ror2 F2rl1 Pla2g7 Stk39 Edn3 Vcam1 Padi2 Gas6 Podxl2 Mif Dpp4 Ptger4 Lgals3 Mospd2 Vav3 Sirpa Adora1 Fer Mcoln2 Emp2 Rabgef1 Il1r1 Ptn Slc8b1 Trpm4 Itga1 Hsd3b7 Cd24a Capn1 Tgfb2
0.021508356	39	351	1.631758764	GO:0071496 cellular response to external stimulus	http://amigo.geneontology.org/amigo/term/GO:0071496	Sesn2 Sesn3 Kank2 Depdc5 Sesn1 Dap Rragb Slc38a3 Wnt11 Adora2b Sfrp2 Gas6 Pcsk9 Hfe Itga2 Avpr1a Upp1 Cdkn1a Eif2ak2 Plin3 Vcam1 Rragd Flcn Ucp2 Tlr4 Abcb1a Foxo3 Adnp Jun Wnt9b Dsc2 Glul Scx Wnt4 Ptger4 Atf3 P2rx7 Tmem150c Chka
0.022054264	18	124	2.131813869	GO:0001676 long-chain fatty acid metabolic process	http://amigo.geneontology.org/amigo/term/GO:0001676	Alox12 Cyp2c23 Cyp4a14 Acot7 Acsl4 Ephx1 Cyp2s1 Ptgs1 Cyp2d22 Acot3 Hacl1 Slc27a3 Acsm1 Elovl6 Pla2g4a Mgll Sphk1 Gstm2
0.022054264	23	175	1.93013751	GO:0006694 steroid biosynthetic process	http://amigo.geneontology.org/amigo/term/GO:0006694	Fdft1 Cyp39a1 Pmvk Msmo1 Cyp51 Apoe Stard4 Bmp2 Cyp3a13 Dkk3 Bmp5 Wnt4 Baat Hsd3b7 Fdps Malrd1 Pde8b Egr1 Akr1c20 Adora2b Ppargc1a Scarb1 Bmpr1b
0.022074629	19	134	2.08231902	GO:0015718 monocarboxylic acid transport	http://amigo.geneontology.org/amigo/term/GO:0015718	Slc16a7 Anxa1 Slc10a6 Slc16a5 Mif Pla2r1 Pla2g4a Bdkrb2 Slc6a12 Abcc4 Slc22a27 Slc22a29 P2rx7 Atp8b1 Abcc3 Emb Acsl4 Ceacam2 Slc22a13
0.022362727	37	329	1.651597776	GO:0022604 regulation of cell morphogenesis	http://amigo.geneontology.org/amigo/term/GO:0022604	Anxa1 Pdpn Plxna3 Fmnl2 Cdc42ep4 Plxnb1 Rhob Plxnc1 Kit Fyn Rhoq Lpar1 Rhou Bhlhb9 Myh10 St6gal1 Bambi Diaph1 Epha4 Slc23a2 Rasal1 Flna Tbc1d24 S100a10 Cdc42ep1 Fzd4 Cdc42se2 Lrp8 Caprin2 Myo9a Sgk1 Ache Ptn Grip1 S100a13 Cldn4 Epb41l2
0.022441255	61	613	1.461395696	GO:0048667 cell morphogenesis involved in neuron differentiation	http://amigo.geneontology.org/amigo/term/GO:0048667	Sema6b Lama2 Emb Sema3g Rb1 Enah Epha4 Plxna3 Sema7a Sema3d Hecw2 Ccdc141 Plppr4 Islr2 Plxnb1 Plxnc1 Olfm1 Edn3 Bhlhb9 Map2 Dock7 L1cam Dixdc1 Zdhhc15 Tbc1d24 Tubb2b Adnp Kif13b Dclk1 Cdh11 Apbb1 Myo3b Cnp Gata3 Scn1b Fyn Dip2a Adcy1 Myh10 Alcam Hexa Raph1 Lrp8 Ptn Caprin2 Mgll Tpbg Shank1 Tgfb2 Tet1 Bmpr1b B4galt6 Erbb2 Apoe Nsmf Sgk1 Llgl1 Ache Ppp1r9a Grip1 Mbp
0.022721347	24	186	1.894945662	GO:0002262 myeloid cell homeostasis	http://amigo.geneontology.org/amigo/term/GO:0002262	Anxa1 Jak2 Casp3 Flvcr1 Gata2 Gata3 Ncapg2 Zfp36 Foxo3 Tmod3 Fancc Rb1 Adgrf5 Kit Ampd3 Slc4a1 Kcnq1 Ldb1 Mecom Scnn1b Nfe2l1 Cd24a Klf13 B2m
0.022891966	55	541	1.493014026	GO:0001525 angiogenesis	http://amigo.geneontology.org/amigo/term/GO:0001525	Col18a1 Gata2 Angpt1 Anxa1 Col24a1 Amotl2 Jcad S1pr1 Calcrl Ang Sfrp2 Tgfa Ccbe1 Epn2 Hif3a Akt3 Emp2 Nr4a1 Itgb8 Glul F3 Angptl3 Pik3r3 Anxa3 Col4a1 Anxa2 Pkm Vav3 Loxl2 Rras Tgfb2 Thbs1 Ago1 S100a1 Fgfbp1 Jun Rhob Gja5 Lepr Hipk2 Sphk1 Pdgfra C3 Cfh Tjp1 Flna Cd59a Tmem100 Plcg1 Plau Ptn Stim1 Ppp1r15a Flcn Hhip
0.022891966	14	86	2.390716329	GO:0033627 cell adhesion mediated by integrin	http://amigo.geneontology.org/amigo/term/GO:0033627	Itga2 Itgb4 Plau Itgb8 Itga8 Itga1 Npnt Cd24a Fbn1 Tesc Dpp4 Acer2 Tgfb2 Col16a1
0.022958162	16	105	2.237840591	GO:0002456 T cell mediated immunity	http://amigo.geneontology.org/amigo/term/GO:0002456	Nectin2 Emp2 Cd24a Hfe Gata3 Il18r1 Il1r1 Mr1 Trpm4 B2m Ctsc P2rx7 Rab27a Serpinb9 Dpp4 Slc22a13
0.022958162	16	105	2.237840591	GO:0097306 cellular response to alcohol	http://amigo.geneontology.org/amigo/term/GO:0097306	Ptger4 Scnn1b Sgk1 Trp53inp1 Gramd1c Adcy5 Adcy6 Slc23a2 Ptgfr Lrp8 Spidr Foxo3 Ugt1a1 Itpr2 Nfe2l1 Adcy1
0.023043197	21	155	1.989692945	GO:0031333 negative regulation of protein-containing complex assembly	http://amigo.geneontology.org/amigo/term/GO:0031333	Scin Svil Gsn Tmsb4x Tmsb10 Fhod3 Cldn7 Sptb Clu Tmod1 Cryab Ptger4 Kif14 Sorl1 Capg Tmod3 Sptbn2 Nol3 Map2 Sgk1 Capn1
0.023043197	21	155	1.989692945	GO:0035637 multicellular organismal signaling	http://amigo.geneontology.org/amigo/term/GO:0035637	Scn1b Scn5a Scn7a Kcne4 Flna Kcnq1 Itga2 Cacna1d Avpr1a Fgf12 Dsc2 Trpm4 Dsg2 S1pr1 Dsp Gja5 Cacnb2 Ehd3 Kcnc4 P2rx7 Rapgef4
0.023167155	12	68	2.591616861	GO:0032233 positive regulation of actin filament bundle assembly	http://amigo.geneontology.org/amigo/term/GO:0032233	Limch1 Lpar1 Wnt11 Tgfb3 Nox4 Ccdc88a S100a10 Wnt4 Bag4 Sh3pxd2b Prkcq Flna
0.023312997	20	145	2.025631569	GO:0006690 icosanoid metabolic process	http://amigo.geneontology.org/amigo/term/GO:0006690	Alox12 Anxa1 Cyp2c23 Cyp4a14 Hpgd Ephx1 Cyp2s1 Ptgs1 Akr1c20 Cyp2d22 Avpr1a Mgst3 Mif Akr1b7 Pla2g4a Atp6v1b1 Pdpn Mgll Tlr4 Sphk1
0.023312997	23	176	1.919170819	GO:0007269 neurotransmitter secretion	http://amigo.geneontology.org/amigo/term/GO:0007269	Adora2b Syn2 Unc13b Vamp2 Ctbp2 Sv2a Cacna1d Nr4a1 Cacnb2 Gipc1 Adcy1 Slc4a8 Kcnc4 P2rx7 Bace1 Kcnc3 Bcl2l1 Edn3 Ppp1r9a Ptger4 Sphk1 Sptbn2 Pclo
0.023312997	17	115	2.170948617	GO:0032963 collagen metabolic process	http://amigo.geneontology.org/amigo/term/GO:0032963	Mmp15 P3h2 Scx Itga2 Tgfb3 Ddr2 Col5a1 Ctsk Adamts2 Wnt4 F2r P3h4 Retreg1 P2rx7 Col1a2 Adora2b Il6ra
0.023312997	17	115	2.170948617	GO:0044070 regulation of anion transport	http://amigo.geneontology.org/amigo/term/GO:0044070	Tcaf2 Tcaf1 Mif Pla2r1 Slc38a3 Avpr1a Rgs2 Sv2a Atp8b1 Adora1 Ano9 P2rx7 Pla2g4a Stc2 Acsl4 Hk1 Abcb1a
0.023312997	23	176	1.919170819	GO:0099643 signal release from synapse	http://amigo.geneontology.org/amigo/term/GO:0099643	Adora2b Syn2 Unc13b Vamp2 Ctbp2 Sv2a Cacna1d Nr4a1 Cacnb2 Gipc1 Adcy1 Slc4a8 Kcnc4 P2rx7 Bace1 Kcnc3 Bcl2l1 Edn3 Ppp1r9a Ptger4 Sphk1 Sptbn2 Pclo
0.023388309	33	285	1.700464396	GO:0060485 mesenchyme development	http://amigo.geneontology.org/amigo/term/GO:0060485	Sema6b Anxa6 Sema3g Pdpn Sema7a Sema3d Axin2 Tiam1 Gata3 Wnt11 Tgfb3 Bambi Epha4 Bmp2 Sfrp2 Sdcbp Tgfbr3 Fgfr2 Loxl2 Wnt4 Tgfb2 Vasn Scx Aldh1a2 Tead2 Flna Bmp5 Emp2 Edn3 Six4 Erbb4 Tmem100 Olfm1
0.023406163	45	423	1.562322221	GO:0050678 regulation of epithelial cell proliferation	http://amigo.geneontology.org/amigo/term/GO:0050678	Cav2 Jcad Col18a1 Uhrf1 Apoe Gata2 Gata3 Akt3 Cldn1 Nr4a1 Glul Bmp2 Sfrp2 F3 Tgfa Fgfr2 Bmp5 Tgfb2 Thbs1 Rap1gap Zfp36 Fgfbp1 B2m Erbb2 Eppk1 Aldh1a2 Rb1 Iqgap3 Ptn Nupr1 Pgr Flcn Sgpp2 Six4 Dusp10 Jun Gpc3 Mta3 Plcg1 Adora2b Plau Scn5a Ceacam2 Erbb4 Ang
0.023414466	53	518	1.502604113	GO:0008015 blood circulation	http://amigo.geneontology.org/amigo/term/GO:0008015	Kcnq1 Adora2b Scn1b Avpr1a Edn3 Tjp1 Scn5a Kcne4 Ankrd39 Scnn1b Flna F2rl1 Angpt1 F2r Apoe Cacna1d Bdkrb2 Ocln Emp2 Adcy6 Dsc2 Jak2 Col1a2 Sult1a1 Atp6ap2 Gas6 P2ry2 Calm2 Trpm4 Akap12 Tgfb2 Pde3a Itga1 Adora1 S100a1 Dsg2 Ptgs1 Dsp Gja5 Cacnb2 Kng2 Smtn Ehd3 Rgs2 Gsn Stk39 Slc2a5 Comp Dmd Ncald Capn1 Mgll Ttn
0.023416942	19	135	2.066894435	GO:0017015 regulation of transforming growth factor beta receptor signaling pathway	http://amigo.geneontology.org/amigo/term/GO:0017015	Sdcbp Flcn Vasn Brms1l Sinhcaf Tet1 Gipc1 Tgfb3 Bambi Bmp2 Tgfbr3 Prdm16 Thbs1 Hipk2 Cav2 Itga8 Lox Fbn1 Npnt
0.023429198	4	9	6.527035056	GO:0006271 DNA strand elongation involved in DNA replication	http://amigo.geneontology.org/amigo/term/GO:0006271	Pola1 Pole Mcm4 Mcm3
0.023429198	4	9	6.527035056	GO:0006707 cholesterol catabolic process	http://amigo.geneontology.org/amigo/term/GO:0006707	Apoe Cyp39a1 Scarb1 Hsd3b7
0.023429198	28	230	1.787840037	GO:0010632 regulation of epithelial cell migration	http://amigo.geneontology.org/amigo/term/GO:0010632	Plcg1 Anxa1 Plcg2 Col18a1 Alox12 Apoe Rab25 Gata2 Itga2 Gata3 Akt3 Angpt1 Emp2 Glul Epb41l4b Anxa3 Jcad Rras Tgfb2 Thbs1 Fgfbp1 Rhob Dusp10 Ccbe1 Jun Adora2b Lcn2 Ptn
0.023429198	10	51	2.87957429	GO:0010718 positive regulation of epithelial to mesenchymal transition	http://amigo.geneontology.org/amigo/term/GO:0010718	Pdpn Axin2 Tgfb3 Bambi Bmp2 Sdcbp Loxl2 Tgfb2 Emp2 Olfm1
0.023429198	4	9	6.527035056	GO:0016127 sterol catabolic process	http://amigo.geneontology.org/amigo/term/GO:0016127	Apoe Cyp39a1 Scarb1 Hsd3b7
0.023429198	4	9	6.527035056	GO:0031946 regulation of glucocorticoid biosynthetic process	http://amigo.geneontology.org/amigo/term/GO:0031946	Bmp2 Dkk3 Bmp5 Wnt4
0.023429198	4	9	6.527035056	GO:0034651 cortisol biosynthetic process	http://amigo.geneontology.org/amigo/term/GO:0034651	Bmp2 Dkk3 Bmp5 Wnt4
0.023429198	4	9	6.527035056	GO:0072177 mesonephric duct development	http://amigo.geneontology.org/amigo/term/GO:0072177	Wnt11 Wnt9b Greb1l Gpc3
0.023429198	4	9	6.527035056	GO:0099624 atrial cardiac muscle cell membrane repolarization	http://amigo.geneontology.org/amigo/term/GO:0099624	Flna Kcnq1 Scn5a Cacna1d
0.023429198	4	9	6.527035056	GO:1902645 tertiary alcohol biosynthetic process	http://amigo.geneontology.org/amigo/term/GO:1902645	Bmp2 Dkk3 Bmp5 Wnt4
0.023508695	15	96	2.294660762	GO:0014910 regulation of smooth muscle cell migration	http://amigo.geneontology.org/amigo/term/GO:0014910	Itga2 Plau Ddr2 Dock7 Iqgap1 Nox4 Lpar1 Sorl1 Tlr4 Ppargc1a Pgr Egr1 Ptger4 Rapgef4 Tmsb4x
0.023508695	15	96	2.294660762	GO:0030148 sphingolipid biosynthetic process	http://amigo.geneontology.org/amigo/term/GO:0030148	B4galnt1 Cers4 Elovl2 Hacd4 Elovl5 Ormdl3 Elovl6 St6galnac3 B4galt6 Cyp4f39 Sphk1 P2rx7 St3gal2 Tm9sf2 Acer2
0.023822576	95	1041	1.340205325	GO:1901135 carbohydrate derivative metabolic process	http://amigo.geneontology.org/amigo/term/GO:1901135	Ampd3 B4galnt1 Man1a2 Adssl1 B4galnt2 Aldoc Upp1 Adcy1 Rrm2 Pfkp Acot3 Fbp2 Naga Adcy5 Hexa Prps2 Mgat4a Itm2c Pfkfb3 Acss1 Samhd1 Pmvk Acot7 Tmtc1 Rrm1 Itm2a Acsl4 Pkm Pfkm Acsm1 Gnptab Hk1 Man2a2 Baat Uggt2 Gucy2f Npl Pxylp1 Chst9 St6galnac3 Akr1c20 Gucy2g B4galt6 Chst8 Acnat1 Pgap1 B3gnt7 Dip2a St6gal1 St3gal2 Pde4a Acpp Abca7 Apobec3 Pygl Pde8b Galnt15 Angpt1 Adcy6 Rhoq Tm9sf2 Pfkfb2 Tmem165 …
0.024190326	46	436	1.549422313	GO:0022411 cellular component disassembly	http://amigo.geneontology.org/amigo/term/GO:0022411	Epha4 Scin Top2a Stmn4 Retreg1 Svil Gsn Pdpn Lix1 Asph Mical2 Tgfb2 Cd24a Fer Cdk1 Nav3 Sptb Tgfb3 F2rl1 Plin3 Lamc1 Optn Tpx2 Chmp4c Tmod1 Plk3 Ccsap Dpp4 Vps13c Sh3pxd2b Capg Tmod3 Sptbn2 Ddit4 C3 Ddr2 Cln3 Ston1 Pbxip1 Wdr72 Hspa2 Map2 Sgk1 Chka Casp3 Calm2
0.024193623	36	320	1.652155749	GO:0007611 learning or memory	http://amigo.geneontology.org/amigo/term/GO:0007611	Bhlhb9 Apoe Kit Mme Casp3 Adnp Jun B2m Adcy1 Rcan2 Pak6 Kmt2a Btg2 Pde8b Ntan1 Rin1 Prkar1b Itga8 Ptn Cln3 Ap1s2 Tanc1 Tpbg Abca7 Atp8a1 Shank1 Adgrf1 Specc1 Itpr3 Shisa7 Sgk1 Lcn2 Trpm4 Egr1 Ptgs1 Bace1
0.024373075	32	275	1.708896451	GO:0031668 cellular response to extracellular stimulus	http://amigo.geneontology.org/amigo/term/GO:0031668	Sesn2 Sesn3 Kank2 Depdc5 Sesn1 Dap Rragb Slc38a3 Adora2b Sfrp2 Gas6 Pcsk9 Hfe Avpr1a Upp1 Cdkn1a Eif2ak2 Plin3 Vcam1 Rragd Flcn Ucp2 Foxo3 Adnp Jun Wnt9b Dsc2 Glul Wnt4 Atf3 P2rx7 Chka
0.024445581	14	87	2.363236831	GO:0032272 negative regulation of protein polymerization	http://amigo.geneontology.org/amigo/term/GO:0032272	Scin Svil Gsn Tmsb4x Tmsb10 Fhod3 Sptb Tmod1 Capg Tmod3 Sptbn2 Map2 Sgk1 Capn1
0.024634233	44	413	1.564591938	GO:0051480 regulation of cytosolic calcium ion concentration	http://amigo.geneontology.org/amigo/term/GO:0051480	Cav2 Cacna1d F2rl1 Ptgfr Trpv6 Slc8b1 Calm2 Trpv5 Lpar1 Ptger4 Slc35g1 F2r Kng2 Flna Cln3 Mcoln2 Nol3 Gata2 Avpr1a Adcy5 Diaph1 Jak2 Gsto1 Asph Pdgfra P2rx7 Jak3 Tspoap1 Plcg2 Mcoln3 Adora1 S1pr1 Kcnk3 Cacnb2 Fyn Dmd Epor Plcg1 Bdkrb2 Itpr2 Trpm4 Tgfb2 Itpr3 Cd24a
0.02469497	29	242	1.759872056	GO:0006909 phagocytosis	http://amigo.geneontology.org/amigo/term/GO:0006909	Anxa1 Sirpa Scarb1 Gas6 Gata2 Itga2 F2rl1 C3 Anxa3 Rab20 Rab27a Plcg2 Abca7 Colec12 Tlr4 Thbs1 Cdc42se2 Gulp1 Abca1 Appl2 Gsn P2rx7 Cln3 Rap1gap Lepr Sphk1 Masp1 Pros1 C4bp
0.024777277	6	21	4.195951108	GO:0006700 C21-steroid hormone biosynthetic process	http://amigo.geneontology.org/amigo/term/GO:0006700	Bmp2 Dkk3 Bmp5 Wnt4 Egr1 Ppargc1a
0.024777277	24	188	1.874786665	GO:0050806 positive regulation of synaptic transmission	http://amigo.geneontology.org/amigo/term/GO:0050806	Rapsn Apoe Cacna1d Ror2 Prkar1b Glul Adora1 Cacnb2 Epha4 Mme Lama2 Adcy1 Vamp2 Slc4a8 Ptn Itpr3 Nlgn2 Shisa7 Bcl2l1 Ptpn5 Ppp1r9a Ptger4 Sphk1 Erbb4
0.024777277	6	21	4.195951108	GO:0072111 cell proliferation involved in kidney development	http://amigo.geneontology.org/amigo/term/GO:0072111	Il6ra Gata3 Bmp2 Flcn Gpc3 Egr1
0.024777277	6	21	4.195951108	GO:0098719 sodium ion import across plasma membrane	http://amigo.geneontology.org/amigo/term/GO:0098719	Slc9a4 Slc9a9 Scnn1b Scnn1a Trpm4 Scn5a
0.024777277	18	126	2.097975554	GO:1901655 cellular response to ketone	http://amigo.geneontology.org/amigo/term/GO:1901655	Ptger4 Pck2 Scnn1b Sgk1 Ddit4 Fbxo32 Jak2 Smyd3 Axin2 Adcy5 Adcy6 Ptgfr Spp1 Gas6 Plat Abcb1a Foxo3 Adcy1
0.024930234	7	28	3.671457219	GO:0030728 ovulation	http://amigo.geneontology.org/amigo/term/GO:0030728	Rgs2 Plat Pgr Foxo3 Plau Pla2g4a Hpgd
0.024930234	7	28	3.671457219	GO:0086010 membrane depolarization during action potential	http://amigo.geneontology.org/amigo/term/GO:0086010	Scn5a Scn7a Cacna1d Scn1b Trpm4 Cacnb2 Gja5
0.025600368	21	157	1.964346538	GO:0008360 regulation of cell shape	http://amigo.geneontology.org/amigo/term/GO:0008360	Anxa1 Plxna3 Fmnl2 Cdc42ep4 Plxnb1 Rhob Plxnc1 Kit Fyn Rhoq Lpar1 Rhou Myh10 Bambi Diaph1 Pdpn Cdc42ep1 Cdc42se2 Ptn S100a13 Epb41l2
0.025606759	115	1302	1.297135423	GO:0045944 positive regulation of transcription by RNA polymerase II	http://amigo.geneontology.org/amigo/term/GO:0045944	Gata2 Gata3 Nr1i2 Ldb1 Casz1 Ppargc1a Tet1 Maml3 Hipk2 Ssbp4 Sox4 Elf3 Nfat5 Slc38a3 Hoxb9 Esrrb Rb1 Grhl2 Nr4a1 Ikzf2 Prrx1 Itga8 Elf5 Bmp2 Nfatc2 Mecom Sfrp2 Fosl2 Tead2 Elf4 Anxa2 Scx Six4 Mitf Egr1 Nfe2l1 Tlr4 Npnt Ago1 S100a10 Sgsm1 Foxi1 Klf13 Jun Cebpd Klf6 Kmt2a Irf9 Rps6ka1 Ehf Fstl3 Grhl1 Nfkbia Rps6ka5 Zfp729a F2rl1 Litaf Gcm1 Rhoq Irf7 Atf3 Hoxd8 Sesn2 Klf15 Ctbp2 Atrx Sall1 Pgr Pou2f…
0.026266521	16	107	2.196011795	GO:0009135 purine nucleoside diphosphate metabolic process	http://amigo.geneontology.org/amigo/term/GO:0009135	Aldoc Pfkp Pkm Pfkm Hk1 Entpd1 Pfkfb2 P2rx7 Nupr1 Flcn Pklr Ampd3 Slc4a1 Ddit4 Esrrb Ppargc1a
0.026266521	16	107	2.196011795	GO:0009179 purine ribonucleoside diphosphate metabolic process	http://amigo.geneontology.org/amigo/term/GO:0009179	Aldoc Pfkp Pkm Pfkm Hk1 Entpd1 Pfkfb2 P2rx7 Nupr1 Flcn Pklr Ampd3 Slc4a1 Ddit4 Esrrb Ppargc1a
0.026266521	53	522	1.491089905	GO:0010975 regulation of neuron projection development	http://amigo.geneontology.org/amigo/term/GO:0010975	Sema6b Sema3g Plxna3 Sema7a Sema3d Hecw2 Islr2 Plxnb1 Plxnc1 Gprc5b Epha4 Sfrp2 Ccdc88a Lpar1 Rap1gap2 Cd24a Bhlhb9 Apoe Dpysl3 Itm2c Rgs2 Serpini1 Iqgap1 Dixdc1 Bmp5 Zdhhc15 Tbc1d24 Dmd Adnp Kif13b Nr2f1 Scn1b Fyn Lrp8 Flna B2m Map2 Gata3 Prrx1 Ptn Caprin2 Mboat1 Epor Nsmf Sgk1 Efemp1 Ache Ptpn5 Ppp1r9a Apbb1 Mbp Rapgef4 Sphk1
0.026266521	10	52	2.824197861	GO:0015804 neutral amino acid transport	http://amigo.geneontology.org/amigo/term/GO:0015804	Slc38a3 Slc38a1 Sfxn3 Slc6a17 Slc1a5 Slc6a18 Rgs2 Mfsd12 Nfe2l1 Slc6a20a
0.026266521	43	403	1.566974297	GO:0051098 regulation of binding	http://amigo.geneontology.org/amigo/term/GO:0051098	Arhgap28 Pbxip1 Ckmt1 Angpt1 Jak2 Calm2 Spon1 Tgfb2 Hipk2 Tiam1 Apoe Hfe Itga2 Gata3 Atp2a3 Aurkb Rb1 Csnk1e Cdkn1a Bambi Lox Epha4 Bmp2 Tgfbr3 Anxa2 Zc4h2 Rap1gap Pcsk9 Ifit2 Sorl1 Adnp Jun B2m Trim6 Lgals9 Ctbp2 S100a10 Dzip1 Map2 Gpsm1 Caprin2 Tlr4 Cyp2d22
0.026272573	89	969	1.34885322	GO:0030097 hemopoiesis	http://amigo.geneontology.org/amigo/term/GO:0030097	Kit Epor Anxa1 Jak2 Casp3 Fanca Flvcr1 Flna Gata2 Gata3 F2rl1 Angpt1 Fbn1 Il6ra Sfrp2 Tmem98 Wnt4 Socs5 Ptger4 Ncapg2 Scin Fstl3 Ror2 Tesc Gas6 Anxa2 Rras Dusp10 Pbxip1 Zfp36 Foxo3 Jun Sh3pxd2a Nbeal2 Tmod3 Apobec3 Lrrk1 Esco2 Rb1 Itgb8 Herc6 Tcaf2 Mitf Anln Adgrf5 B2m Cebpd Lgals9 Kmt2a Slc4a1 Kcnq1 Sgpl1 Top2a Ston2 Tshr Nfkbia Eif2ak2 Twsg1 Lox Ldb1 Il18r1 Mr1 Mecom Col24a1 Pdgfra Ptn Itm2a Cm…
0.026428949	19	137	2.036720793	GO:0032411 positive regulation of transporter activity	http://amigo.geneontology.org/amigo/term/GO:0032411	Stac2 Stim1 Kctd7 Calm2 Tcaf1 Kmt2a Gsto1 Stk39 Tesc Kcnc2 Kcnk3 Ehd3 Plcg2 Dmd Hspa2 Asph Akap7 Abcb1a Cacnb2
0.026565235	14	88	2.336381867	GO:0006096 glycolytic process	http://amigo.geneontology.org/amigo/term/GO:0006096	Aldoc Pfkp Pkm Pfkm Hk1 Pfkfb2 P2rx7 Nupr1 Flcn Pklr Slc4a1 Ddit4 Esrrb Ppargc1a
0.027034962	5	15	4.895276292	GO:0060700 regulation of ribonuclease activity	http://amigo.geneontology.org/amigo/term/GO:0060700	Oasl2 Oas2 Oas1a Oas1g Pde3a
0.027042143	48	463	1.522504938	GO:0042391 regulation of membrane potential	http://amigo.geneontology.org/amigo/term/GO:0042391	Kcnq1 Scn1b Scn5a Kcnk1 Kctd7 Scn7a Chrnb1 Kcne4 Kcnk3 Flna Slc8b1 Adora1 Alox12 Kmt2a Bcl2l1 Cacna1d Hebp2 Fgf12 Slc4a8 Ehd3 Dsc2 Kcnip2 Prkar1b Kcnc4 Slc25a33 P2rx7 Kcnc2 Tbc1d24 Trpm4 Dsg2 Nlgn2 Jun Dsp Gja5 Cacnb2 Cln3 Ucp2 Shank1 Usp53 Dmd Unc13b Ptn Ppp1r9a Akap7 Rapgef4 B2m Pclo Calm2
0.027051674	8	36	3.263517528	GO:0120178 steroid hormone biosynthetic process	http://amigo.geneontology.org/amigo/term/GO:0120178	Bmp2 Dkk3 Bmp5 Wnt4 Egr1 Ppargc1a Scarb1 Bmpr1b
0.027051674	8	36	3.263517528	GO:1904646 cellular response to amyloid-beta	http://amigo.geneontology.org/amigo/term/GO:1904646	Fyn Cacnb1 Vcam1 Bace1 Tlr4 Foxo3 Epha4 Abcc1
0.027166966	9	44	3.003919543	GO:0008207 C21-steroid hormone metabolic process	http://amigo.geneontology.org/amigo/term/GO:0008207	Akr1c20 Bmp2 Dkk3 Bmp5 Wnt4 Cyp2d22 Scnn1b Egr1 Ppargc1a
0.027166966	9	44	3.003919543	GO:0071526 semaphorin-plexin signaling pathway	http://amigo.geneontology.org/amigo/term/GO:0071526	Sema6b Sema3g Plxna3 Sema7a Sema3d Plxnb1 Plxnc1 Flna Sema3b
0.027293176	44	416	1.553308824	GO:0051090 regulation of DNA-binding transcription factor activity	http://amigo.geneontology.org/amigo/term/GO:0051090	Ripk4 Ppargc1a Trim12c Trim6 Trim34b Rb1 Lrrfip1 Tut4 Adgrf1 Fzd4 Hipk2 Hmgn3 Fer Kit Arid5b Nfkbia Rps6ka5 Clu Fzd6 Eif2ak2 Jak2 Il18r1 Ddr2 Prkcq Bmp2 Anxa3 Anxa4 Nupr1 Flna Gas6 Eda2r Zc4h2 Tlr4 Dap Ddx58 Ikbke Eda Sphk1 Peli1 Adcy1 Lrp8 Fanca Plcg2 Cacna1d
0.027316149	11	61	2.648264224	GO:0010761 fibroblast migration	http://amigo.geneontology.org/amigo/term/GO:0010761	Cln3 Akap12 Thbs1 Iqgap1 Fer Arid5b Sgpl1 Appl2 Ddr2 Schip1 Bag4
0.027564862	15	98	2.247830951	GO:0006637 acyl-CoA metabolic process	http://amigo.geneontology.org/amigo/term/GO:0006637	Acot3 Acss1 Pmvk Acot7 Acsl4 Acsm1 Baat Acnat1 Dip2a Elovl5 Elovl6 Acacb Aadat Pdk1 Kynu
0.027564862	15	98	2.247830951	GO:0035383 thioester metabolic process	http://amigo.geneontology.org/amigo/term/GO:0035383	Acot3 Acss1 Pmvk Acot7 Acsl4 Acsm1 Baat Acnat1 Dip2a Elovl5 Elovl6 Acacb Aadat Pdk1 Kynu
0.02768157	20	148	1.98457147	GO:0046660 female sex differentiation	http://amigo.geneontology.org/amigo/term/GO:0046660	Amhr2 Casp3 Bcl2l1 Schip1 Pdgfra Kit Arid5b Sgpl1 Nupr1 Pgr Fanca Wnt4 Lhfpl2 Foxo3 Fzd4 Bmpr1b Angpt1 Ptger4 Ermp1 Pla2g4a
0.027722096	42	393	1.569477895	GO:0032535 regulation of cellular component size	http://amigo.geneontology.org/amigo/term/GO:0032535	Sema6b Scin Sema3g Arhgap28 Svil Gsn Sema7a Sema3d Cdc42ep4 Tmsb4x Islr2 Tmsb10 Olfm1 P2rx7 Fhod3 Fer Sptb F2rl1 Tmod1 Arpc1b Vav3 Rap1gap2 Lrrc8e Tmem123 Adnp Capg Tmod3 Sptbn2 Plxna3 Kirrel Myo3b Map2 Akt3 Iqgap3 Cln3 Mgll Bag4 Apoe Capn1 Ppp1r9a Ppp1r15a Pclo
0.02814726	40	370	1.587657176	GO:0010639 negative regulation of organelle organization	http://amigo.geneontology.org/amigo/term/GO:0010639	Scin Nol3 Arhgap28 Svil Gsn Kntc1 Rhpn2 Bub1b Tmsb4x Tmsb10 Spc25 Aurkb Ndc80 Incenp Fhod3 Shank1 Mcm2 Nav3 Top2a Sptb Tpx2 Tmod1 Nupr1 Atrx Zwilch S1pr1 Haspin Capg Tmod3 Sptbn2 Ccnf Tjp1 Flcn Bcl2l1 Map2 Sgk1 Capn1 Ppargc1a Kank2 Ppp1r9a
0.028150189	19	138	2.021961947	GO:1903844 regulation of cellular response to transforming growth factor beta stimulus	http://amigo.geneontology.org/amigo/term/GO:1903844	Sdcbp Flcn Vasn Brms1l Sinhcaf Tet1 Gipc1 Tgfb3 Bambi Bmp2 Tgfbr3 Prdm16 Thbs1 Hipk2 Cav2 Itga8 Lox Fbn1 Npnt
0.02838089	27	223	1.778104842	GO:0003018 vascular process in circulatory system	http://amigo.geneontology.org/amigo/term/GO:0003018	Adora2b Avpr1a Edn3 Tjp1 F2rl1 Angpt1 F2r Apoe Bdkrb2 Ocln Adcy6 Abcc1 P2ry2 Trpm4 Akap12 Abcb1a Pde3a Itga1 Adora1 Gja5 Kng2 Rgs2 Scnn1b Comp Capn1 Mgll Ptgs1
0.02838089	27	223	1.778104842	GO:0031099 regeneration	http://amigo.geneontology.org/amigo/term/GO:0031099	Anxa1 Dusp10 Hfe Cdk1 Igfbp1 Cldn1 Jak2 Prps2 Epha4 Ccna2 Tgfbr3 Anxa3 Gas6 Ucp2 Baat Dmd Ugt1a1 Cdkn1a Prrx1 Ptn Cd9 Flna Bex1 Jun Erbb4 Plau Pkm
0.028724361	54	537	1.476787261	GO:0072503 cellular divalent inorganic cation homeostasis	http://amigo.geneontology.org/amigo/term/GO:0072503	Cav2 Cacna1d Anxa6 Stc2 Atp2a3 F2rl1 Edn3 Ptgfr Tmem165 Trpv6 Stim1 Mt1 Slc8b1 Calm2 Trpv5 Lpar1 Ptger4 Slc35g1 F2r Kng2 Flna Apoe Cln3 Sv2a Mcoln2 Nol3 Gata2 Avpr1a Adcy5 Diaph1 Jak2 Gsto1 Asph Pdgfra P2rx7 Jak3 Tspoap1 Plcg2 Mcoln3 Adora1 S1pr1 Kcnk3 Cacnb2 Fyn Spp1 Dmd Epor Plcg1 Bdkrb2 Itpr2 Trpm4 Tgfb2 Itpr3 Cd24a
0.028828591	14	89	2.310130385	GO:0002028 regulation of sodium ion transport	http://amigo.geneontology.org/amigo/term/GO:0002028	Scn1b Fgf12 Hecw2 Stk39 Tesc Scn5a Pcsk9 Kcnq1 Per1 Dmd Akt3 Sgk1 P2rx7 Scnn1b
0.028828591	14	89	2.310130385	GO:0006757 ATP generation from ADP	http://amigo.geneontology.org/amigo/term/GO:0006757	Aldoc Pfkp Pkm Pfkm Hk1 Pfkfb2 P2rx7 Nupr1 Flcn Pklr Slc4a1 Ddit4 Esrrb Ppargc1a
0.029611441	20	149	1.971252198	GO:0046165 alcohol biosynthetic process	http://amigo.geneontology.org/amigo/term/GO:0046165	Isyna1 Fdft1 Pmvk Ip6k2 Pck2 Sphk1 Plcg2 Cyp51 Apoe Impa2 Bmp2 Cyp3a13 Dkk3 Msmo1 Bmp5 Wnt4 Acer2 Ephx1 Fdps Plcg1
0.029777936	22	170	1.900519031	GO:0008584 male gonad development	http://amigo.geneontology.org/amigo/term/GO:0008584	Fer Kit Sdc1 Amhr2 Wnt4 Abcb1a Tesc Sfrp2 Hoxa11 Bcl2l1 Gata3 Arid5b Sgpl1 Pdgfra Nupr1 Atrx Fanca Six4 Jmjd1c Tgfb2 Flna Scx
0.029836447	29	246	1.73125625	GO:0060348 bone development	http://amigo.geneontology.org/amigo/term/GO:0060348	Anxa6 Bglap3 Flna Fbn1 Pls3 Tgfb3 Bmp2 Fgfr2 Anxa2 Sh3pxd2b Lrrk1 Comp Hoxa11 Adamts12 Axin2 Kit Lox Ltbp3 Col3a1 Ddr2 Trim45 Scx Snx10 Matn1 Bmpr1b Plxnb1 Nbeal2 Lepr Ptger4
0.02983956	52	514	1.485725879	GO:1902532 negative regulation of intracellular signal transduction	http://amigo.geneontology.org/amigo/term/GO:1902532	Bcl2l1 Nol3 Ddit4 Sec14l1 Sesn2 Sesn3 Trim59 Pik3ip1 Depdc5 Dusp8 Sesn1 Mcl1 Dusp10 Pde3a P2rx7 Mif Apoe Homer3 Rasa4 Dhx58 Per1 F2rl1 Clu Psca Epha4 Bmp2 Mecom Rasal1 Flcn Sh3bp4 Lpar1 Thbs1 Taok3 Tspan6 Bdkrb2 Sfrp2 Pbk Litaf Hells Rabgef1 Rgs2 Atf3 Optn Fignl1 Abca7 Sirpa Tlr4 Tgfb2 Dmd Sorl1 Capn1 Ptpn5
0.029863273	151	1784	1.243026996	GO:0007049 cell cycle	http://amigo.geneontology.org/amigo/term/GO:0007049	Ube2c Tubb5 Mcm2 Pola1 Pole Tex15 Spire2 Gadd45b Ncapg Cdc6 Cdk1 Btg2 Ska2 Llgl1 Aurkb Top2a Esco2 Rb1 Haus4 Mcm4 Nde1 Ndc80 Anxa1 Incenp Knl1 Cdc25b Knstrn Tpx2 Ccna2 Cks1b Smc2 Ccng2 Kntc1 Tgfa Nupr1 Mki67 Ccsap Kank2 Usp28 Snx33 Kif4 Rtkn Haus8 Pim3 Anln Dtl Prc1 Bub1b Ccdc8 Mcm3 Ncapg2 Clspn Hepacam2 Tubb2b Jun Junb Tubb2a Ccnf Tuba1a Spc25 Nr4a1 Cdkn1a Rrm1 Calm2 Rhou Pde3a Cav2 Axin2 Tpd52l…
0.029863273	13	80	2.386447193	GO:0050766 positive regulation of phagocytosis	http://amigo.geneontology.org/amigo/term/GO:0050766	Sirpa Gata2 Itga2 F2rl1 C3 Gas6 Rab27a Plcg2 Appl2 Abca7 Rap1gap Masp1 Pros1
0.029863273	33	291	1.665403275	GO:0060070 canonical Wnt signaling pathway	http://amigo.geneontology.org/amigo/term/GO:0060070	Wnt11 Wnt9b Fzd6 Csnk1e Sfrp2 Caprin2 Dkk3 Fam53b Dixdc1 Tle2 Tpbg Lzts2 Wnt4 Fzd4 Gpc3 Shisa3 Sox4 Axin2 Apoe Lrrk1 Ccdc88c Bambi Bmp2 Atp6ap2 Trpm4 Rbms3 Foxo3 Gprc5b Gata3 Sdc1 Sostdc1 Egr1 Eda
0.029885462	39	360	1.590964795	GO:0002831 regulation of response to biotic stimulus	http://amigo.geneontology.org/amigo/term/GO:0002831	Sec14l1 Samhd1 Nectin2 Tut4 Serpinb1a Cd24a Dhx58 F2rl1 Serping1 Mr1 Optn Usp18 Parp14 Ddx60 Ddx58 Trim56 Tspan6 Trim6 Lgals9 Apoe Apobec3 Appl2 Irf7 Unc13b Lrp8 Mif Plcg2 Tlr4 Dusp10 Ikbke Masp1 C3 Cfh Dpp4 Serpinb9 Oas1a Trim12c Oas1g Slc22a13
0.029888211	3	5	8.811497326	GO:0001905 activation of membrane attack complex	http://amigo.geneontology.org/amigo/term/GO:0001905	Cd59a C3 Cfh
0.029888211	3	5	8.811497326	GO:0002842 positive regulation of T cell mediated immune response to tumor cell	http://amigo.geneontology.org/amigo/term/GO:0002842	Cd24a Mr1 Slc22a13
0.029888211	3	5	8.811497326	GO:0031944 negative regulation of glucocorticoid metabolic process	http://amigo.geneontology.org/amigo/term/GO:0031944	Bmp2 Dkk3 Bmp5
0.029888211	3	5	8.811497326	GO:0031947 negative regulation of glucocorticoid biosynthetic process	http://amigo.geneontology.org/amigo/term/GO:0031947	Bmp2 Dkk3 Bmp5
0.029888211	3	5	8.811497326	GO:0035905 ascending aorta development	http://amigo.geneontology.org/amigo/term/GO:0035905	Lox Tgfb2 Sox4
0.029888211	3	5	8.811497326	GO:0036150 phosphatidylserine acyl-chain remodeling	http://amigo.geneontology.org/amigo/term/GO:0036150	Mboat2 Lpcat4 Mboat1
0.029888211	3	5	8.811497326	GO:0086045 membrane depolarization during AV node cell action potential	http://amigo.geneontology.org/amigo/term/GO:0086045	Scn5a Trpm4 Cacnb2
0.029888211	3	5	8.811497326	GO:1900133 regulation of renin secretion into blood stream	http://amigo.geneontology.org/amigo/term/GO:1900133	F2rl1 F2r Gja5
0.029926843	44	419	1.542187281	GO:0009150 purine ribonucleotide metabolic process	http://amigo.geneontology.org/amigo/term/GO:0009150	Ampd3 Adssl1 Aldoc Adcy1 Pfkp Acot3 Adcy5 Acss1 Pmvk Acot7 Acsl4 Pkm Pfkm Acsm1 Hk1 Baat Gucy2f Gucy2g Acnat1 Dip2a Pde4a Pde8b Adcy6 Rhoq Prps2 Pfkfb2 P2rx7 Nupr1 Elovl5 Flcn Elovl6 Pklr Gucy1a2 Acacb Aadat Pde7a Pdk1 Slc4a1 Ddit4 Ppargc1a Entpd1 Bcl2l1 Esrrb Kynu
0.029926843	6	22	4.005226057	GO:0030449 regulation of complement activation	http://amigo.geneontology.org/amigo/term/GO:0030449	C4bp Cd59a Serping1 C3 Cfh Masp1
0.029926843	6	22	4.005226057	GO:0046058 cAMP metabolic process	http://amigo.geneontology.org/amigo/term/GO:0046058	Adcy1 Adcy5 Pde4a Pde8b Adcy6 Pde7a
0.029926843	11	62	2.605550285	GO:0048260 positive regulation of receptor-mediated endocytosis	http://amigo.geneontology.org/amigo/term/GO:0048260	Hfe Clu Angpt1 Anxa2 Hip1 Pcsk9 B2m C3 Plcg2 Pld2 Ptpn5
0.029967072	12	71	2.482111923	GO:0030837 negative regulation of actin filament polymerization	http://amigo.geneontology.org/amigo/term/GO:0030837	Scin Svil Gsn Tmsb4x Tmsb10 Fhod3 Sptb Tmod1 Capg Tmod3 Sptbn2 Capn1
0.030040165	17	119	2.097975554	GO:0019079 viral genome replication	http://amigo.geneontology.org/amigo/term/GO:0019079	Apobec3 Ifitm1 Ifitm3 Oasl2 Oas2 Atg16l2 Oas1a Ifitm2 Rnasel Oas1g Top2a Eif2ak2 Ifih1 Gas6 Trim6 Bst2 Ifi27
0.030040165	59	600	1.444106506	GO:0072657 protein localization to membrane	http://amigo.geneontology.org/amigo/term/GO:0072657	Stac2 Rab3d Ehd3 Tm9sf2 Tcaf2 C2cd5 Rtp4 Zdhhc15 Grip1 Tcaf1 Wdr72 Vps37c Dlg2 Gpc3 Ankrd39 Emp2 Rhoq Pkdcc Sytl2 Bag4 Nlgn2 Mtcl1 Shisa7 Rapsn Apoe Bcl2l1 Krt18 Rabgef1 Optn Gsn Tesc Ptn Flna Gas6 Ccdc88a Wdr19 Sh3pxd2b S100a10 Adora1 Lgals3 Rab31 Erbb2 Fyn Sorbs2 Slc4a1 Cacnb1 Vamp2 Mal Rilpl1 Cln3 Tpbg Slc5a3 Arhgef9 Anxa2 Cd24a Mmgt2 Rapgef4 Cacnb2 Dusp18
0.030040165	17	119	2.097975554	GO:0090100 positive regulation of transmembrane receptor protein serine/threonine kinase signaling pathway	http://amigo.geneontology.org/amigo/term/GO:0090100	Bmp2 Sdcbp Bmp5 Flcn Gdf15 Tgfb2 Gipc1 Hfe Twsg1 Jak2 Tgfbr3 Thbs1 Hipk2 Itga8 Lgals9 Npnt Gpc3
0.030040165	17	119	2.097975554	GO:0097237 cellular response to toxic substance	http://amigo.geneontology.org/amigo/term/GO:0097237	Rdh12 Rdh11 Apoe Mgst1 Gpx8 Gsto1 Mgst3 Trp53inp1 Gpx7 Sesn2 Gsta4 Kcnc2 Sesn1 Abcb1a Ptgs1 Fancc Ppp1r9a
0.030510055	57	576	1.453285149	GO:0009991 response to extracellular stimulus	http://amigo.geneontology.org/amigo/term/GO:0009991	Hfe Sesn2 Sesn3 Kank2 Depdc5 Sesn1 Dap Pck2 Rragb Slc38a3 Adora2b Noct Sfrp2 Ppargc1a Gas6 Gdf15 Pcsk9 Foxo3 Apoe Bnip2 Aldh1a2 Itga2 Wnt11 Avpr1a Stc2 Upp1 Cdkn1a Eif2ak2 Plin3 Kynu Vcam1 Rragd Spp1 Flcn Ucp2 Igfbp2 Abcb1a Pklr Zfp36 Adnp Jun Lipg Bglap3 Ugt1a1 Wnt9b Dsc2 Glul Wnt4 Appl2 Cfh Atf3 Stk39 P2rx7 Scnn1b Acacb Sorl1 Chka
0.030670474	29	247	1.724247115	GO:0099003 vesicle-mediated transport in synapse	http://amigo.geneontology.org/amigo/term/GO:0099003	Adora2b Ston2 Synj2 Unc13b Ston1 Nlgn2 Ap3m2 Syn2 Pls3 Vamp2 Ctbp2 Ap1s2 Grip1 Sv2a Rapgef4 Pclo Cacna1d Cacnb2 Abca13 Gipc1 Adcy1 Slc4a8 Prkar1b P2rx7 Bace1 Tbc1d24 Cd24a Bcl2l1 Sptbn2
0.030833988	14	90	2.28446227	GO:0032410 negative regulation of transporter activity	http://amigo.geneontology.org/amigo/term/GO:0032410	Tcaf2 Hecw2 Kcne4 Calm2 Gsto1 Stk39 Gem Rrad Gnb5 Pcsk9 Ano9 Cttnbp2nl Kcnq1 Fgf12
0.030833988	14	90	2.28446227	GO:0045069 regulation of viral genome replication	http://amigo.geneontology.org/amigo/term/GO:0045069	Apobec3 Ifitm1 Ifitm3 Oasl2 Oas2 Oas1a Ifitm2 Rnasel Oas1g Top2a Eif2ak2 Ifih1 Trim6 Bst2
0.031661077	19	140	1.993076776	GO:0090101 negative regulation of transmembrane receptor protein serine/threonine kinase signaling pathway	http://amigo.geneontology.org/amigo/term/GO:0090101	Fstl3 Sostdc1 Vasn Nbl1 Brms1l Sinhcaf Tet1 Twsg1 Sfrp2 Tgfb3 Bambi Bmp2 Tgfbr3 Prdm16 Hipk2 Cav2 Tmprss6 Fbn1 Sorl1
0.031989442	43	409	1.543986899	GO:0006869 lipid transport	http://amigo.geneontology.org/amigo/term/GO:0006869	Abca13 Abca1 Anxa1 Slc10a6 Tmem30b Abca7 Gramd1c Atp8a1 Atp8b1 Abcb1a Atp10b Cpt1b P2rx7 Mif Scarb1 Pla2r1 Ano9 Pla2g4a Apoe Abcc3 Bdkrb2 Abcc1 Stard4 Pitpnm1 Esyt1 Slc27a3 Spp1 Cln3 Anxa2 Abcc4 Osbpl5 Thbs1 Pcsk9 Lipg Gulp1 Slc22a27 Slc22a29 Slc4a1 Kcnq1 Plppr4 Fzd4 Acsl4 Ceacam2
0.032134582	24	193	1.826217062	GO:0006643 membrane lipid metabolic process	http://amigo.geneontology.org/amigo/term/GO:0006643	B4galnt1 Cers4 Sgpl1 Elovl2 Naga Hexa Hacd4 Elovl5 Sgpp2 Cerk Ormdl3 Elovl6 St6galnac3 B4galt6 Cyp4f39 Sphk1 Pgap1 P2rx7 St3gal2 Serinc5 Tm9sf2 Acer2 Kit Itgb8
0.032218387	13	81	2.356984881	GO:0032413 negative regulation of ion transmembrane transporter activity	http://amigo.geneontology.org/amigo/term/GO:0032413	Tcaf2 Hecw2 Kcne4 Calm2 Gsto1 Stk39 Gem Rrad Gnb5 Pcsk9 Ano9 Kcnq1 Fgf12
0.032493633	10	54	2.71959794	GO:0045933 positive regulation of muscle contraction	http://amigo.geneontology.org/amigo/term/GO:0045933	Cacnb1 Kit Kcnq1 Itga2 Sphk1 Smtn Rgs2 Npnt Ptgs1 F2r
0.032493633	10	54	2.71959794	GO:1900271 regulation of long-term synaptic potentiation	http://amigo.geneontology.org/amigo/term/GO:1900271	Apoe Prkar1b Adora1 Epha4 Mme Adcy1 Ptn Shisa7 Ptpn5 Ppp1r9a
0.032498713	26	215	1.775960701	GO:0045216 cell-cell junction organization	http://amigo.geneontology.org/amigo/term/GO:0045216	Cldn7 Marveld2 Ocln Cldn1 Tjp1 Cdh11 Cdh6 Cldn4 Cldn8 Cd9 Fer Tgfb3 F2rl1 Grhl2 Tgfb2 Kirrel Dsg2 F2r Gja5 Wnt11 Grhl1 Ildr1 Epha4 Flna Flcn Dsp
0.032931662	4	10	5.874331551	GO:0001765 membrane raft assembly	http://amigo.geneontology.org/amigo/term/GO:0001765	Cav2 Emp2 Anxa2 S100a10
0.032931662	34	305	1.637108793	GO:0051146 striated muscle cell differentiation	http://amigo.geneontology.org/amigo/term/GO:0051146	Csrp1 Tmod1 Fhod3 Pgm5 Tmod3 Pi16 Bhlhe41 Nek5 Cdk1 Avpr1a Sdc1 Rgs2 Bmp2 Myom2 Casp3 Myof Sort1 Bnip2 Rb1 Pdgfra Cav2 Myh10 Nfatc2 Cd9 Nox4 Stim1 Six4 Tanc1 Gdf15 Dmd Ttn Smyd3 Sorbs2 Fdps
0.032931662	4	10	5.874331551	GO:0072178 nephric duct morphogenesis	http://amigo.geneontology.org/amigo/term/GO:0072178	Epha4 Gata3 Wnt9b Gpc3
0.032952415	62	640	1.422689672	GO:0048598 embryonic morphogenesis	http://amigo.geneontology.org/amigo/term/GO:0048598	Luzp1 Hoxb9 Pdgfra Col12a1 Hoxd4 Wnt4 Hoxa11 Col6a1 Itga2 Efemp1 Itgb4 Tgfb3 Itga8 Col5a1 Fbn1 Shroom3 Fgfr2 Sall1 Mmp15 Mbp Irx2 Aldh1a3 Wnt11 Fzd6 Enah Twsg1 Prrx1 Elf5 Sfrp2 Lrig1 Tead2 St14 Bmp5 Six4 Myo3b Gpc3 Prkra Kcnq1 Aldh1a2 Gata2 Gata3 Wnt9b Tshr Esrrb Grhl2 Gcm1 Ldb1 Mecom Vcam1 Casp3 Scx Frem2 Kdm6a Wdr19 Tgfb2 Foxi1 Tenm4 Gja5 Hipk2 Flvcr1 Sox4 Mical2
0.033051984	39	363	1.577816326	GO:0071900 regulation of protein serine/threonine kinase activity	http://amigo.geneontology.org/amigo/term/GO:0071900	Tpd52l1 Kit Incenp Prkar1b Ccna2 Ccng2 Dusp10 Ccnf Cdkn1a Epha4 Mif Lgals9 Apoe Cdc6 Pkib Ror2 Rb1 Bmp2 Edn3 Cks1b Tgfa Iqgap1 Thbs1 Bmpr1b Taok3 Erbb2 Sfrp2 Fzd4 Magi3 Ksr1 Rgs2 Sesn2 P2rx7 Nox4 Casp3 Tlr4 Sorl1 Ptpn5 Cd24a
0.034229551	25	205	1.790954741	GO:0001649 osteoblast differentiation	http://amigo.geneontology.org/amigo/term/GO:0001649	Spp1 Bglap3 Twsg1 Bmp2 Bmpr1b Cebpd Ache Bambi Ddr2 Gpnmb Wnt4 Wnt11 Sfrp2 Axin2 Id4 Noct Lox Fignl1 Sh3pxd2b Npnt Junb Ifitm1 Ifitm3 Trpm4 Ptger4
0.034485167	7	30	3.426693405	GO:0001778 plasma membrane repair	http://amigo.geneontology.org/amigo/term/GO:0001778	Anxa6 Myof Anxa2 S100a10 Ahnak Chmp4c Myh10
0.034485167	7	30	3.426693405	GO:0060008 Sertoli cell differentiation	http://amigo.geneontology.org/amigo/term/GO:0060008	Fer Sdc1 Abcb1a Atrx Wnt4 Flna Scx
0.034540661	15	101	2.181063695	GO:0006970 response to osmotic stress	http://amigo.geneontology.org/amigo/term/GO:0006970	Casp3 Nfat5 Itga2 Cldn1 Slc9a4 Efhd1 Plk3 Cln3 Abcb1a Rcsd1 Lrrc8e Bdkrb2 Stk39 Serpinb6b Serpinb6a
0.034542161	9	46	2.873314346	GO:0086009 membrane repolarization	http://amigo.geneontology.org/amigo/term/GO:0086009	Kcnq1 Kcne4 Flna Kcnip2 Scn5a Gja5 Cacna1d Scn1b Akap7
0.034941297	67	704	1.39765701	GO:0010564 regulation of cell cycle process	http://amigo.geneontology.org/amigo/term/GO:0010564	Ube2c Cdc6 Cdk1 Aurkb Rb1 Anxa1 Cdc25b Knstrn Kntc1 Tgfa Mki67 Ccsap Kank2 Usp28 Dtl Bub1b Ccdc8 Clspn Spc25 Ndc80 Incenp Rrm1 Pde3a Cav2 Axin2 Spag5 Bcl2l1 Gipc1 Appl2 Rrm2 Racgap1 Cdkn1a Nabp1 Ddr2 Tpx2 Edn3 Chmp4c Plk3 Stil Gpnmb Rad51ap1 Atrx Zwilch Flcn Calm2 Atf5 Prc1 Kif14 Hecw2 Haspin Taok3 Ccnf Wnt4 Sphk1 Ncapg Smc2 Pdpn Nfe2l1 Ncapg2 Mta3 Tmod3 Hspa2 Prkcq Grb14 Plcg2 Apbb1 Svil
0.035446426	8	38	3.091753448	GO:0019934 cGMP-mediated signaling	http://amigo.geneontology.org/amigo/term/GO:0019934	Gucy1a2 Pde3a Apoe Kcnc2 Thbs1 Gucy2f Adnp Adora2b
0.035446426	38	353	1.580910757	GO:0042886 amide transport	http://amigo.geneontology.org/amigo/term/GO:0042886	Abcc1 Anxa1 Abcb1a Slc14a1 Abca13 Ildr1 Slc15a1 Rapgef4 Pclo Hfe Mgst1 Adcy5 Jak2 Pfkfb2 Glul Edn3 Slc8b1 Abcc4 Ucp2 Pck2 Adora1 Nlgn2 Hmgn3 Abca1 Pfkm Pim3 Rfx3 Pou3f3 Sox4 Pde1c Kcnq1 Cacna1d Pde8b Anxa5 Acsl4 Trpm4 Ptger4 Lepr
0.035446426	23	184	1.83572861	GO:0050954 sensory perception of mechanical stimulus	http://amigo.geneontology.org/amigo/term/GO:0050954	Usp53 Itga2 Cacna1d Marveld2 Diaph1 Bace1 Atp6v0a4 Atp8b1 Myo3b Hexa Kit Kcnq1 Fyn Lrig1 Tjp1 Casp3 Mbp Fzd4 Pgap1 Atp6v1b1 Tlr4 Serpinb6b Serpinb6a
0.035446426	8	38	3.091753448	GO:0061081 positive regulation of myeloid leukocyte cytokine production involved in immune response	http://amigo.geneontology.org/amigo/term/GO:0061081	Sema7a Tlr4 Kit Gprc5b P2rx7 Mif Plcg2 Ddx58
0.035446426	8	38	3.091753448	GO:1902003 regulation of amyloid-beta formation	http://amigo.geneontology.org/amigo/term/GO:1902003	Abca7 Spon1 Apoe Clu Csnk1e Epha4 Casp3 Sorl1
0.035567099	32	284	1.654741282	GO:0098656 anion transmembrane transport	http://amigo.geneontology.org/amigo/term/GO:0098656	Abcc1 Slc37a1 Sfxn3 Slc20a1 Tcaf2 Tcaf1 Slc7a1 Ano9 Slc23a2 Slc1a5 Clcn5 Clcnkb Slc4a1 Slc38a3 Slc16a7 Clic6 Slc4a8 Rgs2 Slc12a1 Pcyox1 Cln3 Abcc4 Mfsd12 Ano8 Lrrc8e Cldn4 Clca3a1 Abcc3 Emb Slc6a20a Hk1 Abcb1a
0.035665061	28	239	1.720515517	GO:0043583 ear development	http://amigo.geneontology.org/amigo/term/GO:0043583	Bmp2 Frem2 Plppr4 Cebpd Mcm2 Gata2 Gata3 Tgfb3 Ccna2 Kcnk3 Fzd6 Prrx1 Lrig1 Six4 Myo3b Prkra Kcnq1 Aldh1a3 Tshr Esrrb Epha4 Itga8 Bmp5 Mcoln3 Wdr19 Tgfb2 Atp8b1 Foxi1
0.035715515	56	569	1.445353984	GO:0072507 divalent inorganic cation homeostasis	http://amigo.geneontology.org/amigo/term/GO:0072507	Cav2 Cacna1d Anxa6 Stc2 Atp2a3 F2rl1 Edn3 Ptgfr Tmem165 Trpv6 Stim1 Mt1 Slc8b1 Calm2 Trpv5 Lpar1 Ptger4 Slc35g1 F2r Kng2 Flna Apoe Spp1 Cln3 Sv2a Atp6v1b1 Mcoln2 Nol3 Gata2 Avpr1a Adcy5 Diaph1 Jak2 Gsto1 Asph Pdgfra P2rx7 Jak3 Tspoap1 Plcg2 Mcoln3 Adora1 S1pr1 Kcnk3 Cacnb2 Fyn Snx10 Dmd Epor Plcg1 Bdkrb2 Itpr2 Trpm4 Tgfb2 Itpr3 Cd24a
0.035860899	25	206	1.782260786	GO:0046890 regulation of lipid biosynthetic process	http://amigo.geneontology.org/amigo/term/GO:0046890	Anxa1 Ormdl3 Apoe Avpr1a C3 Stard4 Bmp2 Dkk3 Bmp5 Elovl5 Wnt4 Sphk1 Malrd1 Pde8b Scarb1 Egr1 Adgrf5 Adora2b Ppargc1a Ceacam2 Pla2g4a Fdps Erbb4 Rdh16 Rdh16f2
0.035943758	6	23	3.831085794	GO:0001573 ganglioside metabolic process	http://amigo.geneontology.org/amigo/term/GO:0001573	B4galnt1 Hexa St6galnac3 St3gal2 Itgb8 B4galt6
0.035943758	6	23	3.831085794	GO:0006883 cellular sodium ion homeostasis	http://amigo.geneontology.org/amigo/term/GO:0006883	Atp12a Scnn1b Scnn1a Spp1 Sgk1 Tesc
0.035943758	10	55	2.670150705	GO:0030514 negative regulation of BMP signaling pathway	http://amigo.geneontology.org/amigo/term/GO:0030514	Sostdc1 Nbl1 Fstl3 Twsg1 Sfrp2 Bambi Hipk2 Tmprss6 Fbn1 Sorl1
0.035943758	6	23	3.831085794	GO:0030539 male genitalia development	http://amigo.geneontology.org/amigo/term/GO:0030539	Ror2 Bmp5 Tex15 Wnt9b Pdgfra Greb1l
0.035943758	10	55	2.670150705	GO:0032330 regulation of chondrocyte differentiation	http://amigo.geneontology.org/amigo/term/GO:0032330	Efemp1 Adamts12 Hoxa11 Axin2 Mboat2 Pkdcc Ltbp3 Loxl2 Scin Bmpr1b
0.035943758	10	55	2.670150705	GO:0032964 collagen biosynthetic process	http://amigo.geneontology.org/amigo/term/GO:0032964	Scx Itga2 Tgfb3 Ddr2 Col5a1 Wnt4 F2r P3h4 Adora2b Il6ra
0.035943758	6	23	3.831085794	GO:0035994 response to muscle stretch	http://amigo.geneontology.org/amigo/term/GO:0035994	Nfkbia Jun Ddr2 Gsn Dmd Ttn
0.035943758	31	273	1.667621594	GO:0051259 protein complex oligomerization	http://amigo.geneontology.org/amigo/term/GO:0051259	Samhd1 Col1a2 Comp Vstm5 Trpm4 Slc1a5 Aldh1a2 Nol3 Aldh1a3 Appl2 Kctd6 Cldn1 Ehd3 Kcnc4 Mif Kctd7 Kcnc2 Kctd1 Kctd12b Acacb Kcns3 Tifa Trpm3 B2m Kcnc3 Rrm2 Rrm1 Trpv6 Oas1a Oas1g Trpv5
0.035943758	6	23	3.831085794	GO:1900120 regulation of receptor binding	http://amigo.geneontology.org/amigo/term/GO:1900120	Hfe Atp2a3 Lox Anxa2 Pcsk9 B2m
0.035943758	6	23	3.831085794	GO:1900543 negative regulation of purine nucleotide metabolic process	http://amigo.geneontology.org/amigo/term/GO:1900543	Nupr1 Flcn Slc4a1 Ddit4 Ppargc1a Entpd1
0.036404862	11	64	2.524126838	GO:0097035 regulation of membrane lipid distribution	http://amigo.geneontology.org/amigo/term/GO:0097035	Tmem30b Atp8a1 Atp8b1 Abcb1a Atp10b P2rx7 Ano9 Abca1 Abcc1 Abca7 Slc4a1
0.036736098	15	102	2.159680717	GO:0001657 ureteric bud development	http://amigo.geneontology.org/amigo/term/GO:0001657	Wnt11 Sdc1 Epcam Wnt9b Bmp2 Hoxa11 Gpc3 Hs3st3b1 Gata3 Kif26b Six4 Lzts2 Wnt4 Npnt Greb1l
0.036736098	15	102	2.159680717	GO:0007173 epidermal growth factor receptor signaling pathway	http://amigo.geneontology.org/amigo/term/GO:0007173	Tgfa Socs5 Erbb2 Fer Efemp1 Plce1 Iqgap1 Mvp Ccdc88a Hip1 Adora1 Erbb4 Itga1 Plcg1 Ceacam2
0.036736098	15	102	2.159680717	GO:0010389 regulation of G2/M transition of mitotic cell cycle	http://amigo.geneontology.org/amigo/term/GO:0010389	Cdc6 Cdk1 Cdc25b Dtl Clspn Cdkn1a Nabp1 Chmp4c Rrm1 Kif14 Taok3 Mta3 Hspa2 Prkcq Aurkb
0.036736098	46	449	1.504561533	GO:0019693 ribose phosphate metabolic process	http://amigo.geneontology.org/amigo/term/GO:0019693	Ampd3 Adssl1 Aldoc Adcy1 Pfkp Acot3 Adcy5 Prps2 Acss1 Pmvk Acot7 Acsl4 Pkm Pfkm Acsm1 Hk1 Baat Gucy2f Gucy2g Acnat1 Dip2a Upp1 Pde4a Pygl Pde8b Adcy6 Rhoq Pfkfb2 P2rx7 Nupr1 Elovl5 Flcn Elovl6 Pklr Gucy1a2 Acacb Aadat Pde7a Pdk1 Slc4a1 Ddit4 Ppargc1a Entpd1 Bcl2l1 Esrrb Kynu
0.036736098	20	153	1.919716193	GO:0045471 response to ethanol	http://amigo.geneontology.org/amigo/term/GO:0045471	Trp53inp1 Gata3 Cldn7 Cdk1 Cldn1 St6gal1 Rgs2 Slc23a2 Vcam1 Tjp1 Fgfr2 Hpgd Kcnc2 Maob Ugt1a1 Fyn Itpr2 Tlr4 Adh7 Ggh
0.036736098	17	122	2.046385991	GO:0051261 protein depolymerization	http://amigo.geneontology.org/amigo/term/GO:0051261	Scin Stmn4 Svil Gsn Asph Mical2 Nav3 Sptb F2rl1 Tpx2 Tmod1 Ccsap Capg Tmod3 Sptbn2 Map2 Sgk1
0.036808685	28	240	1.713346702	GO:0001505 regulation of neurotransmitter levels	http://amigo.geneontology.org/amigo/term/GO:0001505	Adora2b Syn2 Ache Unc13b Vamp2 Ctbp2 Sv2a Naalad2 Cacna1d Nr4a1 Maoa Maob Cacnb2 Gipc1 Adcy1 Slc4a8 Kcnc4 P2rx7 Cln3 Bace1 Kcnc3 Bcl2l1 Edn3 Ppp1r9a Ptger4 Sphk1 Sptbn2 Pclo
0.036808685	16	112	2.097975554	GO:0045833 negative regulation of lipid metabolic process	http://amigo.geneontology.org/amigo/term/GO:0045833	Pik3ip1 Ormdl3 Slc22a13 Apoe Bmp2 Dkk3 Bmp5 Wnt4 Adora1 Sphk1 Malrd1 Appl2 Pde8b Acacb Sorl1 Ceacam2
0.036808685	54	546	1.452444614	GO:0051345 positive regulation of hydrolase activity	http://amigo.geneontology.org/amigo/term/GO:0051345	Sipa1l2 Tbc1d9 Dock6 Flcn Rap1gap2 Hip1 Rgl3 Tax1bp3 Ppp1r15a Rap1gap Rapgef5 Sgsm1 Rapgef4 Rasgef1b Jak2 Sfrp2 Lpar1 Npnt Cav2 Alox12 Tiam1 Pcolce2 Itga2 Wnt11 Atp2a3 F2rl1 Epha4 Gsn Bmp2 F3 Asph Dock7 Pdgfra Fgfr2 Gnb5 Calm2 Ralgapa2 Acer2 Dap Myo9a Mbp S100a10 Itga1 S1pr1 F2r Asap2 Wnt4 Nek5 Plxnb1 Erbb2 Fyn Cldn4 Ang Arhgap11a
0.037619025	38	355	1.572004218	GO:0050890 cognition	http://amigo.geneontology.org/amigo/term/GO:0050890	Bhlhb9 Apoe Kit Mme Casp3 Shank1 Adora1 Adnp Jun B2m Shroom4 Adcy1 Rcan2 Pak6 Kmt2a Btg2 Pde8b Ntan1 Rin1 Prkar1b Itga8 Ptn Cln3 Ap1s2 Tanc1 Tpbg Abca7 Atp8a1 Adgrf1 Specc1 Itpr3 Shisa7 Sgk1 Lcn2 Trpm4 Egr1 Ptgs1 Bace1
0.03768376	45	438	1.508818035	GO:0010563 negative regulation of phosphorus metabolic process	http://amigo.geneontology.org/amigo/term/GO:0010563	Dbndd2 Prkar1b Pik3ip1 Dusp10 Cadm4 Gadd45b Angpt1 Cdkn1a Sfrp2 Ptprh Bag4 Ppp1r15a Apoe Pkib Ocln Rb1 Ddr2 Mastl Bmp2 Mvp Nupr1 Flcn Parp14 Ppp1r26 Socs5 Tgfb2 Ncapg2 Iqgap1 Kirrel Slc4a1 Lrrk1 Ddit4 Bdkrb2 Pbk Rabgef1 Rgs2 Casp3 Sirpa Dmd Sorl1 Jun Smyd3 Ppargc1a Ptpn5 Entpd1
0.03768376	19	143	1.951263977	GO:0032946 positive regulation of mononuclear cell proliferation	http://amigo.geneontology.org/amigo/term/GO:0032946	Anxa1 Jak2 Bcl2l1 Cd24a St6gal1 Nfatc2 Vcam1 Jak3 Mif Vav3 Igfbp2 Slc7a1 Cdkn1a Peli1 Prkcq Tlr4 Vtcn1 Slc4a1 Cd59a
0.03768376	45	438	1.508818035	GO:0045936 negative regulation of phosphate metabolic process	http://amigo.geneontology.org/amigo/term/GO:0045936	Dbndd2 Prkar1b Pik3ip1 Dusp10 Cadm4 Gadd45b Angpt1 Cdkn1a Sfrp2 Ptprh Bag4 Ppp1r15a Apoe Pkib Ocln Rb1 Ddr2 Mastl Bmp2 Mvp Nupr1 Flcn Parp14 Ppp1r26 Socs5 Tgfb2 Ncapg2 Iqgap1 Kirrel Slc4a1 Lrrk1 Ddit4 Bdkrb2 Pbk Rabgef1 Rgs2 Casp3 Sirpa Dmd Sorl1 Jun Smyd3 Ppargc1a Ptpn5 Entpd1
0.03768376	21	164	1.880502478	GO:0048015 phosphatidylinositol-mediated signaling	http://amigo.geneontology.org/amigo/term/GO:0048015	Plce1 Plcd4 Pik3ip1 Plch1 Plcb4 Nyap1 F2rl1 Angpt1 Car8 F2r Pdgfra Tgfb2 Erbb2 Erbb4 Gata3 Jak2 Plxnb1 Fyn Pld2 Gsn Ceacam2
0.038385718	22	175	1.846218487	GO:1904064 positive regulation of cation transmembrane transport	http://amigo.geneontology.org/amigo/term/GO:1904064	Stac2 Stim1 Calm2 Kcnq1 Gsto1 Kcnip2 Tesc Flna Kcnc2 F2r Kcnk3 Edn3 Ehd3 Plcg2 Dmd Hspa2 Cacna1d Plcg1 Lcn2 Asph Akap7 Cacnb2
0.038527095	18	133	1.987555788	GO:0030218 erythrocyte differentiation	http://amigo.geneontology.org/amigo/term/GO:0030218	Jak2 Casp3 Flvcr1 Gata2 Gata3 Ncapg2 Zfp36 Foxo3 Tmod3 Rb1 Adgrf5 Kit Slc4a1 Kcnq1 Ldb1 Nfe2l1 Klf13 B2m
0.038527095	18	133	1.987555788	GO:0048144 fibroblast proliferation	http://amigo.geneontology.org/amigo/term/GO:0048144	Cdk1 Fosl2 Mif Jun Cdc6 Cdkn1a Ddr2 Ccna2 Pdgfra Gas6 Sphk1 Cks1b Kmt2a Col3a1 Trp53inp1 Nupr1 Lzts2 Anxa2
0.038527095	91	1013	1.319260047	GO:0048534 hematopoietic or lymphoid organ development	http://amigo.geneontology.org/amigo/term/GO:0048534	Kit Epor Anxa1 Jak2 Casp3 Fanca Flvcr1 Flna Gata2 Gata3 F2rl1 Angpt1 Fbn1 Il6ra Sfrp2 Tmem98 Wnt4 Socs5 Ptger4 Ncapg2 Scin Fstl3 Ror2 Tesc Gas6 Anxa2 Rras Dusp10 Pbxip1 Zfp36 Foxo3 Jun Sh3pxd2a Nbeal2 Tmod3 Kmt2a Apobec3 Lrrk1 Esco2 Rb1 Itgb8 Herc6 Tcaf2 Six4 Mitf Anln Adgrf5 B2m Cebpd Lgals9 Slc4a1 Kcnq1 Sgpl1 Top2a Ston2 Tshr Nfkbia Eif2ak2 Twsg1 Lox Ldb1 Il18r1 Mr1 Mecom Col24a1 Pdpn Pdgfra Pt…
0.038527095	18	133	1.987555788	GO:0090090 negative regulation of canonical Wnt signaling pathway	http://amigo.geneontology.org/amigo/term/GO:0090090	Sfrp2 Dkk3 Tle2 Tpbg Lzts2 Fzd4 Wnt11 Shisa3 Axin2 Apoe Ccdc88c Fzd6 Bmp2 Rbms3 Foxo3 Sostdc1 Egr1 Gpc3
0.038825162	27	230	1.723988607	GO:0006164 purine nucleotide biosynthetic process	http://amigo.geneontology.org/amigo/term/GO:0006164	Ampd3 Adssl1 Adcy1 Adcy5 Prps2 Acss1 Gucy2f Gucy2g Dip2a Oasl2 Oas1a Adcy6 Guca2a Acot7 Elovl5 Elovl6 Pklr Gucy1a2 Acacb Pdk1 Adora2b Ppargc1a Flcn Bcl2l1 Acsl4 Pkm Entpd1
0.038825162	45	439	1.505381092	GO:0009259 ribonucleotide metabolic process	http://amigo.geneontology.org/amigo/term/GO:0009259	Ampd3 Adssl1 Aldoc Adcy1 Pfkp Acot3 Adcy5 Acss1 Pmvk Acot7 Acsl4 Pkm Pfkm Acsm1 Hk1 Baat Gucy2f Gucy2g Acnat1 Dip2a Upp1 Pde4a Pde8b Adcy6 Rhoq Prps2 Pfkfb2 P2rx7 Nupr1 Elovl5 Flcn Elovl6 Pklr Gucy1a2 Acacb Aadat Pde7a Pdk1 Slc4a1 Ddit4 Ppargc1a Entpd1 Bcl2l1 Esrrb Kynu
0.038825162	146	1735	1.235810384	GO:0045893 positive regulation of transcription DNA-templated	http://amigo.geneontology.org/amigo/term/GO:0045893	Kmt2a Rps6ka1 Gata2 Gata3 Nr1i2 Ldb1 Trp53inp1 Casz1 Ppargc1a Trim45 Tet1 Maml3 Hipk2 Ssbp4 Sox4 Mta3 Elf3 Nfat5 Slc38a3 Hoxb9 Esrrb Rb1 Grhl2 Nr4a1 Ikzf2 Prrx1 Itga8 Elf5 Bmp2 Nfatc2 Mecom Sfrp2 Fosl2 Klf15 Tead2 Elf4 Anxa2 Scx Six4 Mitf Wnt4 Hoxa11 Egr1 Nfe2l1 Tlr4 Prdm16 Ppp1r15a Rfx3 Npnt Ago1 S100a10 Sgsm1 Pbxip1 Foxi1 Foxo3 Fzd4 Klf13 Jun Zfp516 Cebpd Klf6 Irf9 Apoe Ehf Wnt11 Arid5b Fstl3 G…
0.038825162	58	597	1.426763944	GO:0055086 nucleobase-containing small molecule metabolic process	http://amigo.geneontology.org/amigo/term/GO:0055086	Ampd3 Adssl1 B4galnt2 Aldoc Upp1 Adcy1 Rrm2 Pfkp Acot3 Adcy5 Prps2 Acss1 Samhd1 Pmvk Acot7 Rrm1 Acsl4 Pkm Pfkm Acsm1 Hk1 Baat Gucy2f Entpd1 Gucy2g Acnat1 Dip2a Oasl2 Pde4a Acpp Oas1a Cnp Apobec3 Nt5c3b Pde8b Adcy6 Guca2a Rhoq Pfkfb2 Kynu P2rx7 Nupr1 Elovl5 Flcn Elovl6 Pklr Gucy1a2 Acacb Uggt2 Aadat Pde7a Pdk1 Slc4a1 Adora2b Ddit4 Ppargc1a Bcl2l1 Esrrb
0.038825162	146	1735	1.235810384	GO:1903508 positive regulation of nucleic acid-templated transcription	http://amigo.geneontology.org/amigo/term/GO:1903508	Kmt2a Rps6ka1 Gata2 Gata3 Nr1i2 Ldb1 Trp53inp1 Casz1 Ppargc1a Trim45 Tet1 Maml3 Hipk2 Ssbp4 Sox4 Mta3 Elf3 Nfat5 Slc38a3 Hoxb9 Esrrb Rb1 Grhl2 Nr4a1 Ikzf2 Prrx1 Itga8 Elf5 Bmp2 Nfatc2 Mecom Sfrp2 Fosl2 Klf15 Tead2 Elf4 Anxa2 Scx Six4 Mitf Wnt4 Hoxa11 Egr1 Nfe2l1 Tlr4 Prdm16 Ppp1r15a Rfx3 Npnt Ago1 S100a10 Sgsm1 Pbxip1 Foxi1 Foxo3 Fzd4 Klf13 Jun Zfp516 Cebpd Klf6 Irf9 Apoe Ehf Wnt11 Arid5b Fstl3 G…
0.039253207	16	113	2.079409399	GO:0007088 regulation of mitotic nuclear division	http://amigo.geneontology.org/amigo/term/GO:0007088	Kntc1 Tgfa Mki67 Bub1b Ccdc8 Spc25 Aurkb Ndc80 Incenp Cav2 Rb1 Edn3 Zwilch Haspin Sphk1 Nfe2l1
0.039253207	7	31	3.316154908	GO:0030325 adrenal gland development	http://amigo.geneontology.org/amigo/term/GO:0030325	Wnt11 Dkk3 Sall1 Wnt4 Pdgfra Arid5b Ly6e
0.039253207	7	31	3.316154908	GO:0046597 negative regulation of viral entry into host cell	http://amigo.geneontology.org/amigo/term/GO:0046597	Ifitm1 Ifitm3 Ifitm2 Trim59 Ly6e Gsn Trim12c
0.039253207	15	103	2.138712943	GO:0046889 positive regulation of lipid biosynthetic process	http://amigo.geneontology.org/amigo/term/GO:0046889	Anxa1 Apoe Avpr1a Stard4 Elovl5 Wnt4 Scarb1 Adgrf5 Adora2b Ppargc1a Pla2g4a Fdps Erbb4 Rdh16 Rdh16f2
0.039253207	7	31	3.316154908	GO:0048333 mesodermal cell differentiation	http://amigo.geneontology.org/amigo/term/GO:0048333	Hoxa11 Itga2 Itgb4 Itga8 Fgfr2 Sfrp2 Kdm6a
0.039253207	15	103	2.138712943	GO:0072163 mesonephric epithelium development	http://amigo.geneontology.org/amigo/term/GO:0072163	Wnt11 Sdc1 Epcam Wnt9b Bmp2 Wnt4 Hoxa11 Gpc3 Hs3st3b1 Gata3 Kif26b Six4 Lzts2 Npnt Greb1l
0.039253207	15	103	2.138712943	GO:0072164 mesonephric tubule development	http://amigo.geneontology.org/amigo/term/GO:0072164	Wnt11 Sdc1 Epcam Wnt9b Bmp2 Wnt4 Hoxa11 Gpc3 Hs3st3b1 Gata3 Kif26b Six4 Lzts2 Npnt Greb1l
0.039418557	34	310	1.610703812	GO:0060326 cell chemotaxis	http://amigo.geneontology.org/amigo/term/GO:0060326	Cxcl16 Anxa1 S100a14 Spp1 Nbl1 S1pr1 Kit Hoxb9 F2rl1 Nr4a1 Abcc1 Pla2g7 Lox Prkcq Stk39 Edn3 Vcam1 Padi2 Pdgfra Gas6 Mif Dpp4 Lpar1 Thbs1 Itga1 Lgals3 Mospd2 Vav3 Ptn Slc8b1 Tpbg Trpm4 Hsd3b7 Tgfb2
0.039420889	10	56	2.622469442	GO:0043536 positive regulation of blood vessel endothelial cell migration	http://amigo.geneontology.org/amigo/term/GO:0043536	Anxa1 Col18a1 Alox12 Gata2 Akt3 Angpt1 Jcad Thbs1 Fgfbp1 Plcg1
0.039541597	71	760	1.371965592	GO:0007420 brain development	http://amigo.geneontology.org/amigo/term/GO:0007420	Pafah1b3 Grhl2 Synj2 Tacc1 Bmp2 Slc6a17 Sema7a Cttnbp2 Ckb Cnp Slc38a3 Aldh1a2 Wnt9b Avpr1a Adcy1 Nde1 Rgs2 Itga8 Pfkfb3 Lrp8 Anxa3 Col4a1 Casp3 Sall1 Dixdc1 Kcnc2 Lpar1 Abcb1a Dmd Pou3f3 Kcnk3 Nlgn2 B2m Shroom4 Fyn Fancc Fzd6 Twsg1 Dclk1 Sfrp2 Plxna3 Bmp5 Foxo3 Sphk1 Pgap1 Sema6b Epor Gata2 Aldh1a3 Akt3 Btg2 Myh10 Id4 Diaph1 Ldb1 Col3a1 Mecom Atrx Wnt4 Atf5 Kif14 Ccdc141 S1pr1 Fut10 Fzd4 Ttn Erb…
0.039634937	19	144	1.937713532	GO:0032147 activation of protein kinase activity	http://amigo.geneontology.org/amigo/term/GO:0032147	Il6ra Clspn Jak2 Ccdc88a Prlr Gprc5b Wnt11 Angpt1 Emp2 Tpx2 Tgfa Gas6 Tgfb2 Kif14 Mob1a Adnp Fbn1 Ang Tlr4
0.039634937	19	144	1.937713532	GO:0051783 regulation of nuclear division	http://amigo.geneontology.org/amigo/term/GO:0051783	Kntc1 Tgfa Mki67 Bub1b Ccdc8 Spc25 Aurkb Ndc80 Incenp Pde3a Cav2 Rb1 Edn3 Rad51ap1 Zwilch Haspin Wnt4 Sphk1 Nfe2l1
0.040073399	31	276	1.649495272	GO:0016485 protein processing	http://amigo.geneontology.org/amigo/term/GO:0016485	Tmprss2 Nol3 Cpm Plau Bmp1 Mme Plat Casp3 Tmem98 Spon1 Chac1 F3 Asph Cln3 Atp6ap2 Sprtn Bace1 Tmprss4 Anxa2 Thbs1 S100a10 Pcsk9 Ccbe1 Klkb1 Gsn P2rx7 Comp Adamts2 Capn1 Ppp1r15a Chst8
0.040617079	24	198	1.78010047	GO:0008016 regulation of heart contraction	http://amigo.geneontology.org/amigo/term/GO:0008016	Scn1b Scn5a Kcne4 Ankrd39 Flna Kcnq1 Cacna1d Avpr1a Dsc2 Jak2 Edn3 Calm2 Trpm4 Tgfb2 Adora1 S100a1 Dsg2 Dsp Gja5 Cacnb2 Smtn Ehd3 Rgs2 Dmd
0.040617079	24	198	1.78010047	GO:0031960 response to corticosteroid	http://amigo.geneontology.org/amigo/term/GO:0031960	Anxa1 Pck2 Scnn1b Sgk1 Ddit4 Fbxo32 Jak2 Smyd3 Axin2 Avpr1a Sdc1 Cldn1 Anxa3 Sult1a1 Plat Casp3 Ephx1 Igfbp2 Maob Abcb1a Zfp36 Foxo3 Ugt1a1 Stk39
0.040617079	25	209	1.756678095	GO:0043122 regulation of I-kappaB kinase/NF-kappaB signaling	http://amigo.geneontology.org/amigo/term/GO:0043122	Optn Lurap1 Trim59 Eda2r S100a13 Tifa Trim12c Tnfrsf19 Trim6 Trim34b Tlr4 Per1 F2rl1 Alpk1 Lpar1 Ikbke F2r Gprc5b Fyn Angpt1 Peli1 Plcg2 Eda Litaf Flna
0.040617079	25	209	1.756678095	GO:0048839 inner ear development	http://amigo.geneontology.org/amigo/term/GO:0048839	Bmp2 Frem2 Plppr4 Cebpd Mcm2 Gata2 Gata3 Tgfb3 Ccna2 Kcnk3 Fzd6 Prrx1 Lrig1 Six4 Myo3b Kcnq1 Aldh1a3 Tshr Esrrb Epha4 Itga8 Mcoln3 Tgfb2 Atp8b1 Foxi1
0.040617079	24	198	1.78010047	GO:0050731 positive regulation of peptidyl-tyrosine phosphorylation	http://amigo.geneontology.org/amigo/term/GO:0050731	Il6ra Tgfa Angpt1 Jak2 Nox4 Mif Cd24a Kit Iqgap1 Gas6 Parp14 Adora1 Adnp Erbb4 Epha4 Gprc5b Lrrk1 Fyn Lrp8 Plcg2 Cav2 Pdgfra Tlr4 Ptger4
0.040758292	20	155	1.894945662	GO:0042552 myelination	http://amigo.geneontology.org/amigo/term/GO:0042552	Mal2 Mal Adgrg6 Mbp Serinc5 Cd9 Ctsc Clu Lpar1 Tenm4 Itgb4 Hexa Ormdl3 Id4 Ptn Tmem98 Kif14 B4galt6 Erbb2 Fyn
0.041306478	29	254	1.676728494	GO:0045444 fat cell differentiation	http://amigo.geneontology.org/amigo/term/GO:0045444	Retreg1 Nr4a1 Rgs2 Bmp2 Ctbp2 Dusp10 Prdm16 Zfp36 Sort1 Cebpd Axin2 Gata2 Gata3 Lgals12 Sfrp2 Atf5 Rnasel Grk5 Arid5b Id4 Noct Mecom Pdgfra Ap1s2 Flcn Sh3pxd2b Adgrf5 Zfp516 Trpm4
0.041854015	28	243	1.692194274	GO:0017157 regulation of exocytosis	http://amigo.geneontology.org/amigo/term/GO:0017157	Adora2b Fer Rab3d Anxa1 Rab27a Exph5 Anxa2 S100a10 Vamp2 Rapgef4 Pclo Gata2 Cacna1d Sdc1 Rab15 F2rl1 Sdcbp Cacnb2 Lgals9 Gipc1 Adcy1 Slc4a8 Rabgef1 Bace1 Bcl2l1 Pld2 Unc13b P2rx7
0.041854015	28	243	1.692194274	GO:0060828 regulation of canonical Wnt signaling pathway	http://amigo.geneontology.org/amigo/term/GO:0060828	Csnk1e Sfrp2 Caprin2 Dkk3 Fam53b Tle2 Tpbg Lzts2 Fzd4 Gpc3 Wnt11 Shisa3 Sox4 Axin2 Apoe Lrrk1 Ccdc88c Fzd6 Bambi Bmp2 Atp6ap2 Trpm4 Rbms3 Foxo3 Gprc5b Sostdc1 Egr1 Eda
0.041937452	5	17	4.319361434	GO:0045820 negative regulation of glycolytic process	http://amigo.geneontology.org/amigo/term/GO:0045820	Nupr1 Flcn Slc4a1 Ddit4 Ppargc1a
0.041937452	5	17	4.319361434	GO:1903729 regulation of plasma membrane organization	http://amigo.geneontology.org/amigo/term/GO:1903729	Anxa2 S100a10 Ahnak Gsn Atp8b1
0.041983699	15	104	2.118148396	GO:1905818 regulation of chromosome separation	http://amigo.geneontology.org/amigo/term/GO:1905818	Ube2c Kntc1 Bub1b Spc25 Aurkb Ndc80 Incenp Cdc6 Rb1 Zwilch Hecw2 Haspin Ncapg Smc2 Ncapg2
0.042105933	49	490	1.468582888	GO:0009410 response to xenobiotic stimulus	http://amigo.geneontology.org/amigo/term/GO:0009410	Cyp2c23 Gsta4 Cyp2s1 Cyp2d22 Ugt1a1 Ugt1a2 Sfrp2 Pde4a Pde3a Jun Kcnq1 Itga2 Gata3 Cdk1 Adcy1 Cyp2d26 Nr1i2 Abcc1 Lox Gsto1 Nfatc2 Lrp8 Pon3 Tgfa Tjp1 Sult1a1 Gas6 Casp3 Vav3 Acer2 Tgfb2 Igfbp2 Maob Thbs1 Abcb1a Acacb Foxo3 Kcnk3 Rb1 P2rx7 Scnn1b Mgst1 Lcn2 Ptpn5 Gstm2 Cbr1 Akr1c20 Ggh Akr1c12
0.042321892	6	24	3.671457219	GO:0032352 positive regulation of hormone metabolic process	http://amigo.geneontology.org/amigo/term/GO:0032352	Gata3 Wnt4 Egr1 Ppargc1a Rdh16 Rdh16f2
0.042321892	9	48	2.753592914	GO:0034205 amyloid-beta formation	http://amigo.geneontology.org/amigo/term/GO:0034205	Abca7 Spon1 Apoe Clu Csnk1e Epha4 Casp3 Bace1 Sorl1
0.042321892	6	24	3.671457219	GO:0045980 negative regulation of nucleotide metabolic process	http://amigo.geneontology.org/amigo/term/GO:0045980	Nupr1 Flcn Slc4a1 Ddit4 Ppargc1a Entpd1
0.042321892	9	48	2.753592914	GO:0048701 embryonic cranial skeleton morphogenesis	http://amigo.geneontology.org/amigo/term/GO:0048701	Pdgfra Tgfb3 Fgfr2 Prrx1 Six4 Wnt9b Grhl2 Wdr19 Tgfb2
0.042321892	6	24	3.671457219	GO:0120255 olefinic compound biosynthetic process	http://amigo.geneontology.org/amigo/term/GO:0120255	Bmp2 Dkk3 Bmp5 Wnt4 Egr1 Ppargc1a
0.042321892	9	48	2.753592914	GO:1901021 positive regulation of calcium ion transmembrane transporter activity	http://amigo.geneontology.org/amigo/term/GO:1901021	Stac2 Stim1 Calm2 Gsto1 Ehd3 Plcg2 Hspa2 Asph Cacnb2
0.042321892	146	1741	1.231551416	GO:1902680 positive regulation of RNA biosynthetic process	http://amigo.geneontology.org/amigo/term/GO:1902680	Kmt2a Rps6ka1 Gata2 Gata3 Nr1i2 Ldb1 Trp53inp1 Casz1 Ppargc1a Trim45 Tet1 Maml3 Hipk2 Ssbp4 Sox4 Mta3 Elf3 Nfat5 Slc38a3 Hoxb9 Esrrb Rb1 Grhl2 Nr4a1 Ikzf2 Prrx1 Itga8 Elf5 Bmp2 Nfatc2 Mecom Sfrp2 Fosl2 Klf15 Tead2 Elf4 Anxa2 Scx Six4 Mitf Wnt4 Hoxa11 Egr1 Nfe2l1 Tlr4 Prdm16 Ppp1r15a Rfx3 Npnt Ago1 S100a10 Sgsm1 Pbxip1 Foxi1 Foxo3 Fzd4 Klf13 Jun Zfp516 Cebpd Klf6 Irf9 Apoe Ehf Wnt11 Arid5b Fstl3 G…
0.042416636	95	1070	1.303882003	GO:0001775 cell activation	http://amigo.geneontology.org/amigo/term/GO:0001775	Fer Lgals9 Kit Anxa1 Hells Pag1 Pdpn Fanca Sirpa B2m Nectin2 Jak2 Flna Socs5 Bcl2l1 Gata3 F2rl1 Il6ra Ctsc Scnn1b Elf4 Tmem98 Wnt4 Ptger4 Cd24a Entpd1 Vtcn1 Apoe Rps6ka1 Hfe Gata2 Vamp2 Clu Twsg1 Ddr2 Gsn Nfatc2 Vcam1 Pdgfra Anxa3 Gpnmb Cd9 Gas6 Plat Jak3 Mif Vav3 Dpp4 Rap2b Akap12 Tlr4 Igfbp2 Dusp10 Thbs1 Bace2 Slc7a1 F2r Foxo3 Lgals3 Pla2g4a Blnk Cdkn1a Itgb8 Alox12 Adora2b Fyn Peli1 Tshr Fzd6 …
0.042748932	51	515	1.454324801	GO:0048285 organelle fission	http://amigo.geneontology.org/amigo/term/GO:0048285	Ube2c Tex15 Spire2 Ncapg Top2a Nde1 Ndc80 Incenp Knstrn Tpx2 Smc2 Kntc1 Tgfa Mki67 Ccsap Prc1 Bub1b Ccdc8 Ncapg2 Spc25 Aurkb Pde3a Cav2 Spag5 Cdc6 Rb1 Racgap1 Edn3 Chmp4c Rad51ap1 Atrx Flna Zwilch Eml4 Kif4 Misp Kif14 Hecw2 Haspin Nsl1 Wnt4 Sphk1 Mastl Cdc25b Fanca Fignl1 Nfe2l1 Tdrkh Hspa2 Ppp2r2b Ppargc1a
0.043171533	11	66	2.447638146	GO:0055002 striated muscle cell development	http://amigo.geneontology.org/amigo/term/GO:0055002	Csrp1 Tmod1 Fhod3 Pgm5 Tmod3 Sdc1 Myom2 Pdgfra Myh10 Six4 Ttn
0.043171533	11	66	2.447638146	GO:0140115 export across plasma membrane	http://amigo.geneontology.org/amigo/term/GO:0140115	Kcnq1 Atp12a Slc35g1 Kcne4 Calm2 Abcb1a Abcc1 Kcnip2 Abcc4 Kcnt2 Abca1
0.043288745	4	11	5.34030141	GO:0006705 mineralocorticoid biosynthetic process	http://amigo.geneontology.org/amigo/term/GO:0006705	Bmp2 Dkk3 Bmp5 Wnt4
0.043288745	4	11	5.34030141	GO:0031943 regulation of glucocorticoid metabolic process	http://amigo.geneontology.org/amigo/term/GO:0031943	Bmp2 Dkk3 Bmp5 Wnt4
0.043288745	4	11	5.34030141	GO:0032342 aldosterone biosynthetic process	http://amigo.geneontology.org/amigo/term/GO:0032342	Bmp2 Dkk3 Bmp5 Wnt4
0.043288745	4	11	5.34030141	GO:0042135 neurotransmitter catabolic process	http://amigo.geneontology.org/amigo/term/GO:0042135	Ache Naalad2 Maoa Maob
0.043288745	4	11	5.34030141	GO:0045916 negative regulation of complement activation	http://amigo.geneontology.org/amigo/term/GO:0045916	C4bp Cd59a Serping1 Masp1
0.043288745	21	167	1.846720997	GO:0048017 inositol lipid-mediated signaling	http://amigo.geneontology.org/amigo/term/GO:0048017	Plce1 Plcd4 Pik3ip1 Plch1 Plcb4 Nyap1 F2rl1 Angpt1 Car8 F2r Pld2 Pdgfra Tgfb2 Erbb2 Erbb4 Gata3 Jak2 Plxnb1 Fyn Gsn Ceacam2
0.043288745	4	11	5.34030141	GO:0070294 renal sodium ion absorption	http://amigo.geneontology.org/amigo/term/GO:0070294	Klhl3 Maged2 Kcnq1 Clcnkb
0.043288745	10	57	2.576461206	GO:0070527 platelet aggregation	http://amigo.geneontology.org/amigo/term/GO:0070527	Pdpn Jak2 Pdgfra Cd9 Rap2b Alox12 Cfh Prkcq Comp Il6ra
0.043288745	4	11	5.34030141	GO:0071233 cellular response to leucine	http://amigo.geneontology.org/amigo/term/GO:0071233	Sesn2 Sesn3 Sesn1 Rragd
0.043288745	4	11	5.34030141	GO:0086016 AV node cell action potential	http://amigo.geneontology.org/amigo/term/GO:0086016	Scn5a Trpm4 Gja5 Cacnb2
0.043288745	4	11	5.34030141	GO:0086027 AV node cell to bundle of His cell signaling	http://amigo.geneontology.org/amigo/term/GO:0086027	Scn5a Trpm4 Gja5 Cacnb2
0.043288745	4	11	5.34030141	GO:0097278 complement-dependent cytotoxicity	http://amigo.geneontology.org/amigo/term/GO:0097278	Rab27a C3 Cfh Cd59a
0.043288745	4	11	5.34030141	GO:1901339 regulation of store-operated calcium channel activity	http://amigo.geneontology.org/amigo/term/GO:1901339	Stim1 Plcg2 Plcg1 Asph
0.043472548	17	125	1.997272727	GO:0043406 positive regulation of MAP kinase activity	http://amigo.geneontology.org/amigo/term/GO:0043406	Tpd52l1 Kit Epha4 Mif Ror2 Edn3 Tgfa Iqgap1 Thbs1 Taok3 Erbb2 Fzd4 Magi3 P2rx7 Nox4 Tlr4 Cd24a
0.043776161	22	178	1.815102445	GO:0043409 negative regulation of MAPK cascade	http://amigo.geneontology.org/amigo/term/GO:0043409	Dusp8 Dusp10 P2rx7 Apoe Per1 F2rl1 Psca Epha4 Bmp2 Mecom Taok3 Sfrp2 Pbk Rgs2 Atf3 Flcn Abca7 Sirpa Tlr4 Dmd Sorl1 Ptpn5
0.043776161	22	178	1.815102445	GO:1903169 regulation of calcium ion transmembrane transport	http://amigo.geneontology.org/amigo/term/GO:1903169	Stac2 Cacnb1 Stim1 Calm2 Cacnb2 Diaph1 Gsto1 Gem Rrad Gnb5 F2r Fyn Ehd3 Plcg2 Dmd Hspa2 Nol3 Cacna1d Plcg1 Asph Tgfb2 Ahnak
0.044065527	14	95	2.164227413	GO:0006885 regulation of pH	http://amigo.geneontology.org/amigo/term/GO:0006885	Slc4a1 Slc4a8 Slc9a4 Atp6v0d2 Cln3 Slc9a9 Atp6v0a4 Atp6v1b1 Avpr1a Tmem165 Atp6ap2 Rab20 Atp12a Rhcg
0.044065527	23	189	1.787164361	GO:0043524 negative regulation of neuron apoptotic process	http://amigo.geneontology.org/amigo/term/GO:0043524	Apoe Retreg1 Bcl2l1 Angpt1 Cln3 Mt1 Adnp Bhlhb9 Btg2 Jak2 Foxq1 Pcdhgc4 Ppargc1a Six4 Kif14 Jun Hipk2 Nrbp2 Epor Fyn Optn Lcn2 F2r
0.044065527	16	115	2.043245757	GO:1902749 regulation of cell cycle G2/M phase transition	http://amigo.geneontology.org/amigo/term/GO:1902749	Cdc6 Cdk1 Cdc25b Dtl Clspn Cdkn1a Nabp1 Chmp4c Rrm1 Atf5 Kif14 Taok3 Mta3 Hspa2 Prkcq Aurkb
0.044213209	40	384	1.529773841	GO:0009615 response to virus	http://amigo.geneontology.org/amigo/term/GO:0009615	Apobec3 Dhx58 Sec14l1 Ifitm1 Ifitm3 Ifih1 Samhd1 Oasl2 Oas2 Ifit1 Ddx60 Ddx58 Bst2 Oas1a Ifitm2 Rnasel Oas1g Slfn9 Ifit3 Bcl2l1 F2rl1 Lcn2 Ikbke Trim6 Gata3 Ddit4 Serinc5 Clu Eif2ak2 Irf7 Dclk1 Trim56 Ifit2 Tspan6 Itgb8 Lgals9 Tagap Rtp4 Trim12c Ifi27
0.044213209	15	105	2.097975554	GO:0032602 chemokine production	http://amigo.geneontology.org/amigo/term/GO:0032602	F2rl1 Mif Tlr4 Il6ra Mbp Lgals9 Mcoln2 Adora2b Eif2ak2 Socs5 Sirpa Egr1 Cd24a Oas1a Oas1g
0.044213209	15	105	2.097975554	GO:0032642 regulation of chemokine production	http://amigo.geneontology.org/amigo/term/GO:0032642	F2rl1 Mif Tlr4 Il6ra Mbp Lgals9 Mcoln2 Adora2b Eif2ak2 Socs5 Sirpa Egr1 Cd24a Oas1a Oas1g
0.044366554	31	279	1.631758764	GO:0001818 negative regulation of cytokine production	http://amigo.geneontology.org/amigo/term/GO:0001818	Lgals9 Serpinb1a Gata3 Angpt1 Cd59a Homer3 Hfe Dhx58 Nav3 Tgfb3 F2rl1 Laptm4b Twsg1 Anxa1 Gpnmb Anxa4 Gas6 Tgfb2 Thbs1 Sirpa Wnt11 Appl2 Rabgef1 Socs5 Tlr4 Ptger4 Zfp36 Cd24a Bst2 Oas1a Oas1g
0.044366554	45	444	1.488428602	GO:0002683 negative regulation of immune system process	http://amigo.geneontology.org/amigo/term/GO:0002683	Lgals9 Anxa1 C4bp Pag1 Cd59a Gata2 Angpt1 Fbn1 Socs5 Nbl1 Cd24a Vtcn1 Hfe Dhx58 Fstl3 Tgfb3 Serping1 Twsg1 Col3a1 Samhd1 Padi2 Gpnmb Usp18 Mif Parp14 Dpp4 Tgfb2 Ptger4 Thbs1 Adora1 Fer Peli1 Rabgef1 Casp3 Dusp10 Tob2 Adgrf5 Erbb2 Masp1 Prdm16 Serpinb9 Bst2 Oas1a Oas1g Zfp608
0.044366554	7	32	3.212525067	GO:0071353 cellular response to interleukin-4	http://amigo.geneontology.org/amigo/term/GO:0071353	Mcm2 Gata3 Mrc1 Rufy4 Adamts13 Jak3 Parp14
0.044366554	7	32	3.212525067	GO:0099622 cardiac muscle cell membrane repolarization	http://amigo.geneontology.org/amigo/term/GO:0099622	Kcnq1 Kcne4 Flna Scn5a Gja5 Cacna1d Scn1b
0.045096703	12	76	2.318815086	GO:1903036 positive regulation of response to wounding	http://amigo.geneontology.org/amigo/term/GO:1903036	Anxa1 F2r Plau Plat Cldn1 Ddr2 Thbs1 Flna Cd24a Ptn Ptger4 Cldn4
0.045096703	12	76	2.318815086	GO:2000379 positive regulation of reactive oxygen species metabolic process	http://amigo.geneontology.org/amigo/term/GO:2000379	F2rl1 Cdkn1a Nox4 Rab27a Thbs1 Foxo3 Plcg2 Tlr4 Slc5a3 Plau Lcn2 Cbr1
0.045734713	52	530	1.440873777	GO:0044770 cell cycle phase transition	http://amigo.geneontology.org/amigo/term/GO:0044770	Ube2c Cdc6 Cdk1 Rb1 Anxa1 Cdc25b Ccna2 Ccng2 Kntc1 Kank2 Usp28 Dtl Bub1b Clspn Ccnf Spc25 Aurkb Ndc80 Incenp Calm2 Rhou Tpd52l1 Pole Appl2 Rrm2 Cdkn1a Nabp1 Ddr2 Mastl Chmp4c Plk3 Stil Gpnmb Rrm1 Zwilch Atf5 Kif14 Hecw2 Haspin Taok3 Cks1b Esrrb Id4 Iqgap3 Pdpn Mta3 Tmod3 Hspa2 Prkcq Plcg2 Apbb1 Abcb1a
0.045734713	26	223	1.712249107	GO:1903828 negative regulation of protein localization	http://amigo.geneontology.org/amigo/term/GO:1903828	Tax1bp3 Angpt1 Rhoq Pkdcc Dclk1 Trim29 Tmem98 Mdfic F2r Apoe Bcl2l1 Flcn Snx33 Ucp2 Leprot Bag4 Cyp51 Frmd4a Lzts2 Pim3 Pde1c Kcnq1 Nol3 Pde8b Anxa1 Anxa5
0.045917002	45	445	1.485083819	GO:0060537 muscle tissue development	http://amigo.geneontology.org/amigo/term/GO:0060537	Csrp1 Fhod3 Pgm5 Dmd Pi16 Eya2 Cdk1 Svil Rgs2 Bmp2 Tgfb2 Dsg2 Rb1 Pdgfra Bmp5 Six4 Cav2 Aldh1a2 Plagl1 Btg2 Myh10 Ly6e Nr4a1 Lox Col3a1 Atf3 Itga8 Schip1 Ppargc1a Nox4 Nupr1 Flcn Scx Egr1 S1pr1 Tenm4 Ttn Dsp Gja5 Erbb4 Zfp950 Sorbs2 Fdps Epor Angpt1
0.045955329	22	179	1.804962208	GO:0051384 response to glucocorticoid	http://amigo.geneontology.org/amigo/term/GO:0051384	Anxa1 Pck2 Ddit4 Fbxo32 Jak2 Smyd3 Axin2 Avpr1a Sdc1 Cldn1 Anxa3 Sult1a1 Plat Casp3 Ephx1 Igfbp2 Maob Abcb1a Zfp36 Foxo3 Ugt1a1 Sgk1
0.046601502	3	6	7.342914439	GO:0000912 assembly of actomyosin apparatus involved in cytokinesis	http://amigo.geneontology.org/amigo/term/GO:0000912	Rtkn Anln Racgap1
0.046601502	3	6	7.342914439	GO:0000915 actomyosin contractile ring assembly	http://amigo.geneontology.org/amigo/term/GO:0000915	Rtkn Anln Racgap1
0.046601502	3	6	7.342914439	GO:0003284 septum primum development	http://amigo.geneontology.org/amigo/term/GO:0003284	Tgfb2 Gja5 Sox4
0.046601502	9	49	2.697397141	GO:0006687 glycosphingolipid metabolic process	http://amigo.geneontology.org/amigo/term/GO:0006687	B4galnt1 Naga Hexa St6galnac3 B4galt6 St3gal2 Tm9sf2 Kit Itgb8
0.046601502	3	6	7.342914439	GO:0010519 negative regulation of phospholipase activity	http://amigo.geneontology.org/amigo/term/GO:0010519	Anxa1 Angptl3 Rgs2
0.046601502	3	6	7.342914439	GO:0032237 activation of store-operated calcium channel activity	http://amigo.geneontology.org/amigo/term/GO:0032237	Stim1 Plcg2 Asph
0.046601502	3	6	7.342914439	GO:0032799 low-density lipoprotein receptor particle metabolic process	http://amigo.geneontology.org/amigo/term/GO:0032799	Pcsk9 Apoe Anxa2
0.046601502	3	6	7.342914439	GO:0032802 low-density lipoprotein particle receptor catabolic process	http://amigo.geneontology.org/amigo/term/GO:0032802	Apoe Anxa2 Pcsk9
0.046601502	3	6	7.342914439	GO:0032803 regulation of low-density lipoprotein particle receptor catabolic process	http://amigo.geneontology.org/amigo/term/GO:0032803	Apoe Anxa2 Pcsk9
0.046601502	37	350	1.55250191	GO:0042063 gliogenesis	http://amigo.geneontology.org/amigo/term/GO:0042063	Gcm1 Anxa1 Adgrg6 Bmp2 Klf15 Nfe2l1 Apcdd1 Ror2 Clu Epha4 Ptn Cd9 Hdac11 Lpar1 Tgfb2 Dusp10 Bace2 Tenm4 Itgb4 Id4 Rb1 Lrp8 Rras Lepr Cnp Col3a1 Mal Casz1 Tmem98 Tlr4 Dmd Phgdh B4galt6 Erbb2 Sox4 Efemp1 Atf5
0.046601502	3	6	7.342914439	GO:0044837 actomyosin contractile ring organization	http://amigo.geneontology.org/amigo/term/GO:0044837	Rtkn Anln Racgap1
0.046601502	3	6	7.342914439	GO:0048386 positive regulation of retinoic acid receptor signaling pathway	http://amigo.geneontology.org/amigo/term/GO:0048386	Ctbp2 Trim16 Aldh1a3
0.046601502	3	6	7.342914439	GO:0060129 thyroid-stimulating hormone-secreting cell differentiation	http://amigo.geneontology.org/amigo/term/GO:0060129	Bmp2 Gata2 Wnt4
0.046601502	3	6	7.342914439	GO:0060398 regulation of growth hormone receptor signaling pathway	http://amigo.geneontology.org/amigo/term/GO:0060398	Leprot Gdf15 Jak2
0.046601502	3	6	7.342914439	GO:0071716 leukotriene transport	http://amigo.geneontology.org/amigo/term/GO:0071716	Abcc3 Abcc4 Abcc1
0.046601502	3	6	7.342914439	GO:0086073 bundle of His cell-Purkinje myocyte adhesion involved in cell communication	http://amigo.geneontology.org/amigo/term/GO:0086073	Dsc2 Dsg2 Dsp
0.046601502	3	6	7.342914439	GO:0099039 sphingolipid translocation	http://amigo.geneontology.org/amigo/term/GO:0099039	Abcb1a Abca1 Abcc1
0.046601502	3	6	7.342914439	GO:1902083 negative regulation of peptidyl-cysteine S-nitrosylation	http://amigo.geneontology.org/amigo/term/GO:1902083	Tbc1d24 Ncoa7 Dmd
0.046601502	11	67	2.411106234	GO:1903307 positive regulation of regulated secretory pathway	http://amigo.geneontology.org/amigo/term/GO:1903307	Gata2 Cacna1d Rab3d Rab15 F2rl1 Rab27a Cacnb2 Adora2b Slc4a8 Bcl2l1 Pld2
0.046601502	3	6	7.342914439	GO:1905684 regulation of plasma membrane repair	http://amigo.geneontology.org/amigo/term/GO:1905684	Anxa2 S100a10 Ahnak
0.046618907	20	158	1.858965681	GO:0007272 ensheathment of neurons	http://amigo.geneontology.org/amigo/term/GO:0007272	Mal2 Mal Adgrg6 Mbp Serinc5 Cd9 Ctsc Clu Lpar1 Tenm4 Itgb4 Hexa Ormdl3 Id4 Ptn Tmem98 Kif14 B4galt6 Erbb2 Fyn
0.046618907	20	158	1.858965681	GO:0008366 axon ensheathment	http://amigo.geneontology.org/amigo/term/GO:0008366	Mal2 Mal Adgrg6 Mbp Serinc5 Cd9 Ctsc Clu Lpar1 Tenm4 Itgb4 Hexa Ormdl3 Id4 Ptn Tmem98 Kif14 B4galt6 Erbb2 Fyn
0.04719306	18	137	1.929524962	GO:0009132 nucleoside diphosphate metabolic process	http://amigo.geneontology.org/amigo/term/GO:0009132	Aldoc Pfkp Pkm Pfkm Hk1 Entpd1 Rrm2 Rrm1 Pfkfb2 P2rx7 Nupr1 Flcn Pklr Ampd3 Slc4a1 Ddit4 Esrrb Ppargc1a
0.047232707	33	304	1.594185372	GO:0044262 cellular carbohydrate metabolic process	http://amigo.geneontology.org/amigo/term/GO:0044262	Pdk1 Isyna1 Pygl Fbp2 Synj2 Impa2 Pygb Gnptab Pck2 Ppp1r3c B3gnt7 Slc5a3 Esrrb Phkg1 Pfkfb2 Pfkfb3 Angptl3 Fam3c Nupr1 Flcn Pfkm Hk1 Pla2g4a Myof Lepr Slc4a1 Ddit4 Sesn2 Nfe2l1 Acacb Adora2b Ppargc1a Ugt1a1
0.047280809	21	169	1.82486631	GO:1905952 regulation of lipid localization	http://amigo.geneontology.org/amigo/term/GO:1905952	Plin3 Ttc39b Abca13 Mif Abca7 Atp8a1 Pla2r1 Apoe Nfkbia C3 Spp1 Anxa2 Scarb1 Thbs1 Pcsk9 Lipg P2rx7 Acacb Ikbke Pla2g4a Acsl4
0.047440342	31	281	1.620144823	GO:0034599 cellular response to oxidative stress	http://amigo.geneontology.org/amigo/term/GO:0034599	Fancc Anxa1 Prkra Trp53inp1 Tbc1d24 Ncoa7 Foxo3 Sphk1 Pdk1 Mgst1 Nol3 Cdk1 Jak2 Ddr2 Sesn2 Pdgfra Mcl1 Nfe2l1 Slc25a24 Ermp1 Jun Rhob Pla2r1 Tlr4 Fer Ppargc1a Epor Fyn Capn1 Lcn2 Sirpa
0.047905554	34	316	1.580120829	GO:0015833 peptide transport	http://amigo.geneontology.org/amigo/term/GO:0015833	Abcc1 Anxa1 Ildr1 Slc15a1 Rapgef4 Pclo Hfe Mgst1 Adcy5 Jak2 Pfkfb2 Glul Edn3 Slc8b1 Abcc4 Ucp2 Pck2 Adora1 Nlgn2 Hmgn3 Abca1 Pfkm Pim3 Rfx3 Sox4 Pde1c Kcnq1 Cacna1d Pde8b Anxa5 Acsl4 Trpm4 Ptger4 Lepr
0.048495854	6	25	3.52459893	GO:0034138 toll-like receptor 3 signaling pathway	http://amigo.geneontology.org/amigo/term/GO:0034138	F2rl1 Colec12 Peli1 Lgals9 Oas1a Oas1g
0.048495854	30	270	1.631758764	GO:0050730 regulation of peptidyl-tyrosine phosphorylation	http://amigo.geneontology.org/amigo/term/GO:0050730	Il6ra Tgfa Cadm4 Angpt1 Jak2 Sfrp2 Nox4 Mif Rap2b Cd24a Kit Iqgap1 Mvp Gas6 Parp14 Socs5 Ncapg2 Adora1 Adnp Erbb4 Fyn Epha4 Gprc5b Lrrk1 Lrp8 Plcg2 Cav2 Pdgfra Tlr4 Ptger4
0.048495854	6	25	3.52459893	GO:0060039 pericardium development	http://amigo.geneontology.org/amigo/term/GO:0060039	Bmp5 Bmp2 Mecom Epor Vcam1 Pdpn
0.048495854	6	25	3.52459893	GO:0090382 phagosome maturation	http://amigo.geneontology.org/amigo/term/GO:0090382	Rab20 Rab31 Unc13b P2rx7 Cln3 Mreg
0.048495854	17	127	1.965819613	GO:0098754 detoxification	http://amigo.geneontology.org/amigo/term/GO:0098754	Mt1 Rdh12 Abcb1a Rdh11 Apoe Mgst1 Gpx8 Abcc1 Gsto1 Mgst3 Trp53inp1 Gpx7 Sesn2 Gsta4 Sesn1 Ptgs1 Fancc
0.048922888	8	41	2.865527586	GO:0010934 macrophage cytokine production	http://amigo.geneontology.org/amigo/term/GO:0010934	Sema7a Tlr4 Tgfb3 Tgfb2 Gprc5b Litaf P2rx7 Plcg2
0.048922888	8	41	2.865527586	GO:0010935 regulation of macrophage cytokine production	http://amigo.geneontology.org/amigo/term/GO:0010935	Sema7a Tlr4 Tgfb3 Tgfb2 Gprc5b Litaf P2rx7 Plcg2
0.048922888	8	41	2.865527586	GO:0098801 regulation of renal system process	http://amigo.geneontology.org/amigo/term/GO:0098801	F2rl1 F2r Avpr1a Emp2 Gas6 Adora1 Gja5 Ptger4
0.049528955	38	364	1.533135982	GO:0007204 positive regulation of cytosolic calcium ion concentration	http://amigo.geneontology.org/amigo/term/GO:0007204	Cacna1d F2rl1 Ptgfr Trpv6 Slc8b1 Calm2 Trpv5 Lpar1 Ptger4 F2r Kng2 Flna Mcoln2 Nol3 Gata2 Avpr1a Adcy5 Diaph1 Jak2 Gsto1 Pdgfra P2rx7 Jak3 Plcg2 Mcoln3 S1pr1 Cacnb2 Fyn Dmd Epor Plcg1 Bdkrb2 Asph Itpr2 Trpm4 Tgfb2 Itpr3 Cd24a
0.049877133	5	18	4.07939691	GO:0010755 regulation of plasminogen activation	http://amigo.geneontology.org/amigo/term/GO:0010755	Plau Plat Anxa2 Thbs1 S100a10
0.049877133	5	18	4.07939691	GO:0045986 negative regulation of smooth muscle contraction	http://amigo.geneontology.org/amigo/term/GO:0045986	Adora1 Calcrl Adora2b Rgs2 Ptger4
0.049877133	5	18	4.07939691	GO:0051988 regulation of attachment of spindle microtubules to kinetochore	http://amigo.geneontology.org/amigo/term/GO:0051988	Knstrn Aurkb Incenp Spag5 Racgap1
0.049877133	5	18	4.07939691	GO:0070254 mucus secretion	http://amigo.geneontology.org/amigo/term/GO:0070254	Scnn1b P2ry2 Adora1 Sytl2 Ptger4
0.049908465	15	107	2.058761058	GO:0001823 mesonephros development	http://amigo.geneontology.org/amigo/term/GO:0001823	Wnt11 Sdc1 Epcam Wnt9b Bmp2 Wnt4 Hoxa11 Gpc3 Hs3st3b1 Gata3 Kif26b Six4 Lzts2 Npnt Greb1l
0.049935231	24	203	1.736255631	GO:0055001 muscle cell development	http://amigo.geneontology.org/amigo/term/GO:0055001	Csrp1 Tmod1 Fhod3 Pgm5 Dmd Myof Tmod3 Pi16 Cdk1 Sdc1 Rgs2 Myom2 Chrnb1 Pdgfra Cav2 Myh10 Lox Nfatc2 Comp Six4 Ttn Smyd3 Sorbs2 Fdps
0.050137019	7	33	3.115175822	GO:0035384 thioester biosynthetic process	http://amigo.geneontology.org/amigo/term/GO:0035384	Acss1 Dip2a Elovl5 Elovl6 Acacb Pdk1 Acsl4
0.050137019	7	33	3.115175822	GO:0055075 potassium ion homeostasis	http://amigo.geneontology.org/amigo/term/GO:0055075	Atp12a Slc9a4 Atp6v1b1 Kcnq1 Klhl3 Scnn1b Kctd7
0.050137019	7	33	3.115175822	GO:0061036 positive regulation of cartilage development	http://amigo.geneontology.org/amigo/term/GO:0061036	Bmp2 Bmp1 Hoxa11 Pkdcc Scx Loxl2 Bmpr1b
0.050137019	7	33	3.115175822	GO:0071616 acyl-CoA biosynthetic process	http://amigo.geneontology.org/amigo/term/GO:0071616	Acss1 Dip2a Elovl5 Elovl6 Acacb Pdk1 Acsl4
0.050849688	9	50	2.643449198	GO:0002711 positive regulation of T cell mediated immunity	http://amigo.geneontology.org/amigo/term/GO:0002711	Nectin2 Cd24a Il18r1 Il1r1 Mr1 B2m Gata3 P2rx7 Slc22a13
0.050849688	10	59	2.489123538	GO:0022602 ovulation cycle process	http://amigo.geneontology.org/amigo/term/GO:0022602	Casp3 Schip1 Pdgfra Sgpl1 Pgr Foxo3 Fzd4 Bmpr1b Ptger4 Pla2g4a
0.050849688	9	50	2.643449198	GO:0035567 non-canonical Wnt signaling pathway	http://amigo.geneontology.org/amigo/term/GO:0035567	Fzd6 Wnt4 Wnt9b Ccdc88c Fzd4 Gpc3 Wnt11 Csnk1e Sfrp2
0.050849688	19	149	1.872689588	GO:0042542 response to hydrogen peroxide	http://amigo.geneontology.org/amigo/term/GO:0042542	Anxa1 Sphk1 Cdk1 Sdc1 Ddr2 Casp3 Cryab Foxo3 Jun Rhob Epor Slc4a1 Nol3 Fyn Pld2 Capn1 Lcn2 Sirpa Gja3
0.050849688	10	59	2.489123538	GO:0045778 positive regulation of ossification	http://amigo.geneontology.org/amigo/term/GO:0045778	Bmp2 Tgfb3 Wnt4 Tgfb2 Bmpr1b Pkdcc P2rx7 Ptn Tob2 Ptger4
0.050849688	9	50	2.643449198	GO:0046456 icosanoid biosynthetic process	http://amigo.geneontology.org/amigo/term/GO:0046456	Anxa1 Cyp4a14 Ptgs1 Avpr1a Mgst3 Mif Pla2g4a Cyp2c23 Sphk1
0.050849688	50	510	1.439787145	GO:0048732 gland development	http://amigo.geneontology.org/amigo/term/GO:0048732	Anxa1 Pck2 Elf3 Rps6ka1 Bmp2 Tgfa Mki67 Eda Hfe Aldh1a2 Itga2 Gata3 Wnt11 Tgfb3 Cldn1 Dkk3 Sall1 Ucp2 Wnt4 Hoxa11 Ephx1 Tgfb2 Baat Abcb1a Rap1gap Pcsk9 Erbb4 Ugt1a1 Prlr Hoxb9 Elf5 Pdgfra Six4 Gata2 Aldh1a3 Arid5b Id4 Ly6e Twsg1 Jak2 Capn1 Iqgap3 Ptn Pgr Oas2 Sostdc1 Jun Plau Pkm Ceacam2
0.050849688	10	59	2.489123538	GO:0071715 icosanoid transport	http://amigo.geneontology.org/amigo/term/GO:0071715	Anxa1 Mif Pla2r1 Pla2g4a Abcc3 Bdkrb2 Abcc4 Abcc1 P2rx7 Acsl4
0.050849688	9	50	2.643449198	GO:1903053 regulation of extracellular matrix organization	http://amigo.geneontology.org/amigo/term/GO:1903053	Pdpn Nid1 Lama2 Tgfb2 Aebp1 Dpp4 Rb1 Ddr2 Bmp2
0.051047453	40	389	1.510110939	GO:0050867 positive regulation of cell activation	http://amigo.geneontology.org/amigo/term/GO:0050867	Anxa1 Sirpa B2m Nectin2 Jak2 Flna Gata3 Ctsc Socs5 Cd24a Rps6ka1 Gata2 F2rl1 Ddr2 Nfatc2 Vcam1 Gas6 Jak3 Mif Vav3 Dpp4 Igfbp2 Dusp10 Thbs1 Slc7a1 Foxo3 Pla2g4a Cdkn1a Tlr4 Lgals9 Adora2b Peli1 Prkcq Vtcn1 Il1rl2 Sox4 Slc4a1 Pld2 Pdpn Cd59a
0.05199888	28	249	1.651418508	GO:0003015 heart process	http://amigo.geneontology.org/amigo/term/GO:0003015	Kcnq1 Scn1b Scn5a Kcne4 Ankrd39 Flna Cacna1d Fyn Avpr1a Dsc2 Jak2 Edn3 Nox4 Calm2 Trpm4 Tgfb2 Adora1 S100a1 Dsg2 Dsp Gja5 Cacnb2 Smtn Ehd3 Rgs2 Gsn Dmd Ttn
0.052116473	12	78	2.259358289	GO:0032722 positive regulation of chemokine production	http://amigo.geneontology.org/amigo/term/GO:0032722	F2rl1 Mif Tlr4 Il6ra Mbp Lgals9 Mcoln2 Adora2b Eif2ak2 Egr1 Oas1a Oas1g
0.052144555	21	171	1.803522845	GO:0030832 regulation of actin filament length	http://amigo.geneontology.org/amigo/term/GO:0030832	Scin Arhgap28 Svil Gsn Cdc42ep4 Tmsb4x Tmsb10 Fhod3 Fer Sptb F2rl1 Tmod1 Arpc1b Capg Tmod3 Sptbn2 Kirrel Myo3b Bag4 Capn1 Ppp1r9a
0.052192798	64	685	1.37210664	GO:0040008 regulation of growth	http://amigo.geneontology.org/amigo/term/GO:0040008	Sema6b Sema3g Sema7a Sema3d Islr2 Rb1 Pi16 Olfm1 Sfrp2 Sesn2 Slc25a33 Sesn1 Gdf15 Dusp10 Brms1l Wnt11 Cxcl16 Cdk1 Avpr1a Igfbp1 Kctd6 Cdkn1a Rgs2 Slc23a2 Sdcbp Rasal1 Caprin2 Gas6 Cryab Tmprss4 Ip6k2 Flcn Dcbld2 Sh3bp4 Socs5 Tgfb2 Igfbp2 Kif14 Adnp Sphk1 Erbb2 Plxna3 Six4 Gpc3 Bcl2l1 Map2 Sgpl1 Stc2 Tshr Mgll Sh3pxd2b Acacb Erbb4 Flvcr1 Apoe Sgk1 C3 Acsl4 Ptger4 Hsd3b7 Bst2 Ceacam2 Fdps Mt1
0.052208205	16	118	1.991298831	GO:0043534 blood vessel endothelial cell migration	http://amigo.geneontology.org/amigo/term/GO:0043534	Anxa1 Col18a1 Alox12 Apoe Gata2 Akt3 Angpt1 Emp2 Nr4a1 Pik3r3 Jcad Thbs1 Fgfbp1 Cln3 Scarb1 Plcg1
0.052251171	22	182	1.775210084	GO:0000910 cytokinesis	http://amigo.geneontology.org/amigo/term/GO:0000910	Spire2 Aurkb Incenp Snx33 Rtkn Anln Bcl2l1 Cdc6 Gipc1 Myh10 Racgap1 Cdc25b Chmp4c Plk3 Flcn Kif4 Lzts2 Calm2 Prc1 Kif14 Rhob Svil
0.052580902	18	139	1.901762013	GO:0001959 regulation of cytokine-mediated signaling pathway	http://amigo.geneontology.org/amigo/term/GO:0001959	Angpt1 F2rl1 Samhd1 Padi2 Usp18 Gas6 Parp14 Trim56 Sphk1 Trim6 Nol3 Rabgef1 Irf7 Il1r1 Ikbke Cd24a Oas1a Oas1g
0.053190569	29	261	1.631758764	GO:1901215 negative regulation of neuron death	http://amigo.geneontology.org/amigo/term/GO:1901215	Apoe Retreg1 Bcl2l1 Angpt1 Cln3 Mt1 Tbc1d24 Ncoa7 Adnp Bhlhb9 Btg2 Abcc1 Jak2 Slc23a2 Ppargc1a Gpnmb Foxq1 Pcdhgc4 Six4 Kif14 Sorl1 Jun Hipk2 Nrbp2 Epor Fyn Optn Lcn2 F2r
0.053506625	14	98	2.097975554	GO:0045185 maintenance of protein location	http://amigo.geneontology.org/amigo/term/GO:0045185	Vps13c Sorl1 Tmsb4x Tmsb10 Lgals9 Nbl1 Scin Nfkbia Gsn Flna Ccdc88a Hk1 Fbn1 Dzip1
0.053836464	19	150	1.860204991	GO:0030833 regulation of actin filament polymerization	http://amigo.geneontology.org/amigo/term/GO:0030833	Scin Arhgap28 Svil Gsn Cdc42ep4 Tmsb4x Tmsb10 Fhod3 Fer Sptb Tmod1 Arpc1b Capg Tmod3 Sptbn2 Kirrel Bag4 Capn1 Ppp1r9a
0.054240228	28	250	1.644812834	GO:0043547 positive regulation of GTPase activity	http://amigo.geneontology.org/amigo/term/GO:0043547	Sipa1l2 Tbc1d9 Dock6 Flcn Rap1gap2 Rgl3 Tax1bp3 Rap1gap Rapgef5 Sgsm1 Rapgef4 Rasgef1b Cav2 Tiam1 Wnt11 F2rl1 Dock7 Gnb5 Ralgapa2 Myo9a S100a10 S1pr1 F2r Asap2 Wnt4 Plxnb1 Erbb2 Arhgap11a
0.054240228	28	250	1.644812834	GO:0045926 negative regulation of growth	http://amigo.geneontology.org/amigo/term/GO:0045926	Sema6b Sema3g Sema7a Sema3d Rb1 Pi16 Sesn2 Sesn1 Gdf15 Dusp10 Wnt11 Cdkn1a Rgs2 Sfrp2 Cryab Tmprss4 Ip6k2 Flcn Dcbld2 Sh3bp4 Tgfb2 Plxna3 Map2 Stc2 Gpc3 Caprin2 Bst2 Mt1
0.054289324	17	129	1.93534179	GO:0019751 polyol metabolic process	http://amigo.geneontology.org/amigo/term/GO:0019751	Isyna1 Synj2 Impa2 Ip6k2 Sgpp2 Pck2 Sphk1 Slc5a3 Plcg2 Angptl3 Cyp3a13 Acer2 Ephx1 Pla2g4a Myof Plcg1 Grk3
0.054289324	17	129	1.93534179	GO:0032414 positive regulation of ion transmembrane transporter activity	http://amigo.geneontology.org/amigo/term/GO:0032414	Stac2 Stim1 Calm2 Tcaf1 Gsto1 Stk39 Tesc Kcnc2 Kcnk3 Ehd3 Plcg2 Dmd Hspa2 Asph Akap7 Abcb1a Cacnb2
0.054432879	20	161	1.824326569	GO:0046434 organophosphate catabolic process	http://amigo.geneontology.org/amigo/term/GO:0046434	Synj2 Impa2 Samhd1 Angptl3 Entpd1 Pla2g4a Gdpd1 Upp1 Pde4a Pnpla7 Cnp Plcg1 Pde8b Pla2g7 Acot7 Plcg2 Pde7a Ampd3 Scarb1 Pld2
0.054432879	20	161	1.824326569	GO:0070665 positive regulation of leukocyte proliferation	http://amigo.geneontology.org/amigo/term/GO:0070665	Anxa1 Jak2 Bcl2l1 Cd24a St6gal1 Nfatc2 Vcam1 Jak3 Mif Vav3 Igfbp2 Slc7a1 Kit Cdkn1a Peli1 Prkcq Tlr4 Vtcn1 Slc4a1 Cd59a
0.054674459	8	42	2.797300738	GO:1904645 response to amyloid-beta	http://amigo.geneontology.org/amigo/term/GO:1904645	Fyn Cacnb1 Vcam1 Bace1 Tlr4 Foxo3 Epha4 Abcc1
0.054677208	4	12	4.895276292	GO:0000727 double-strand break repair via break-induced replication	http://amigo.geneontology.org/amigo/term/GO:0000727	Mcm2 Mcm5 Mcm4 Mcm3
0.054677208	23	194	1.741103424	GO:0002700 regulation of production of molecular mediator of immune response	http://amigo.geneontology.org/amigo/term/GO:0002700	Sema7a Angpt1 Hk1 Tlr4 Kit Hfe Tgfb3 F2rl1 Il18r1 Il1r1 Trpm4 Tgfb2 B2m Trim6 Gprc5b Gata3 Litaf Rabgef1 P2rx7 Mif Plcg2 Ddx58 Bst2
0.054677208	31	285	1.597405948	GO:0009165 nucleotide biosynthetic process	http://amigo.geneontology.org/amigo/term/GO:0009165	Ampd3 Adssl1 Adcy1 Rrm2 Adcy5 Prps2 Acss1 Rrm1 Gucy2f Gucy2g Dip2a Oasl2 Oas1a Upp1 Adcy6 Guca2a Kynu Acot7 Elovl5 Elovl6 Pklr Gucy1a2 Acacb Pdk1 Adora2b Ppargc1a Flcn Bcl2l1 Acsl4 Pkm Entpd1
0.054677208	4	12	4.895276292	GO:0010561 negative regulation of glycoprotein biosynthetic process	http://amigo.geneontology.org/amigo/term/GO:0010561	Itm2c Itm2a Abca7 Bace2
0.054677208	21	172	1.793037247	GO:0010594 regulation of endothelial cell migration	http://amigo.geneontology.org/amigo/term/GO:0010594	Anxa1 Col18a1 Alox12 Apoe Gata2 Gata3 Akt3 Angpt1 Emp2 Glul Anxa3 Jcad Rras Thbs1 Fgfbp1 Rhob Ccbe1 Plcg1 Adora2b Lcn2 Ptn
0.054677208	4	12	4.895276292	GO:0010715 regulation of extracellular matrix disassembly	http://amigo.geneontology.org/amigo/term/GO:0010715	Pdpn Tgfb2 Dpp4 Ddr2
0.054677208	4	12	4.895276292	GO:0015074 DNA integration	http://amigo.geneontology.org/amigo/term/GO:0015074	Nynrin Zfp729a Zfp595 Zfp748
0.054677208	4	12	4.895276292	GO:0030388 fructose 1,6-bisphosphate metabolic process	http://amigo.geneontology.org/amigo/term/GO:0030388	Aldoc Pfkp Fbp2 Pfkm
0.054677208	4	12	4.895276292	GO:0031340 positive regulation of vesicle fusion	http://amigo.geneontology.org/amigo/term/GO:0031340	Anxa1 C2cd5 Anxa2 Pla2g4a
0.054677208	4	12	4.895276292	GO:0032060 bleb assembly	http://amigo.geneontology.org/amigo/term/GO:0032060	Emp2 P2rx7 Anln Lpar1
0.054677208	4	12	4.895276292	GO:0034650 cortisol metabolic process	http://amigo.geneontology.org/amigo/term/GO:0034650	Bmp2 Dkk3 Bmp5 Wnt4
0.054677208	4	12	4.895276292	GO:0042761 very long-chain fatty acid biosynthetic process	http://amigo.geneontology.org/amigo/term/GO:0042761	Elovl2 Hacd4 Elovl5 Elovl6
0.054677208	4	12	4.895276292	GO:0098911 regulation of ventricular cardiac muscle cell action potential	http://amigo.geneontology.org/amigo/term/GO:0098911	Dsc2 Trpm4 Dsg2 Dsp
0.054677208	60	637	1.383280585	GO:1901137 carbohydrate derivative biosynthetic process	http://amigo.geneontology.org/amigo/term/GO:1901137	Ampd3 B4galnt1 Adssl1 Adcy1 Rrm2 Adcy5 Prps2 Mgat4a Itm2c Acss1 Tmtc1 Rrm1 Itm2a Uggt2 Gucy2f Pxylp1 Chst9 St6galnac3 Gucy2g B4galt6 Chst8 B3gnt7 Dip2a St6gal1 St3gal2 Abca7 Man1a2 B4galnt2 Upp1 Pygl Galnt15 Angpt1 Adcy6 Hexa Tm9sf2 Acot7 Tmem165 Glt28d2 Elovl5 Acer2 Man2a2 Bace2 Elovl6 Pklr Gucy1a2 Acacb B3galnt1 Fut10 Hs3st3b1 Pdk1 Ppargc1a Flcn Tet1 Bcl2l1 Acsl4 Pkm Ptger4 Entpd1 Pgap1 Bmpr1b
0.054677208	4	12	4.895276292	GO:2000302 positive regulation of synaptic vesicle exocytosis	http://amigo.geneontology.org/amigo/term/GO:2000302	Cacna1d Cacnb2 Slc4a8 Bcl2l1
0.054677208	4	12	4.895276292	GO:2000343 positive regulation of chemokine (C-X-C motif) ligand 2 production	http://amigo.geneontology.org/amigo/term/GO:2000343	Mif Tlr4 Mbp Mcoln2
0.054677208	4	12	4.895276292	GO:2001046 positive regulation of integrin-mediated signaling pathway	http://amigo.geneontology.org/amigo/term/GO:2001046	Emp2 Nid1 Lama2 Flna
0.054780641	16	119	1.974565227	GO:0032612 interleukin-1 production	http://amigo.geneontology.org/amigo/term/GO:0032612	Anxa1 Serpinb1a Hk1 Tlr4 F2rl1 Jak2 P2rx7 Gas6 S100a13 Trim16 Lgals9 Egr1 F2r Sphk1 Sirpa Ptger4
0.054780641	16	119	1.974565227	GO:0032652 regulation of interleukin-1 production	http://amigo.geneontology.org/amigo/term/GO:0032652	Anxa1 Serpinb1a Hk1 Tlr4 F2rl1 Jak2 P2rx7 Gas6 S100a13 Trim16 Lgals9 Egr1 F2r Sphk1 Sirpa Ptger4
0.054780641	16	119	1.974565227	GO:0051225 spindle assembly	http://amigo.geneontology.org/amigo/term/GO:0051225	Haus4 Incenp Tpx2 Ccsap Haus8 Prc1 Aurkb Tubb5 Spag5 Racgap1 Chmp4c Flna Kif4 Lzts2 Misp Ndc80
0.055071331	10	60	2.447638146	GO:0042987 amyloid precursor protein catabolic process	http://amigo.geneontology.org/amigo/term/GO:0042987	Abca7 Spon1 Apoe Clu Csnk1e Epha4 Cln3 Casp3 Bace1 Sorl1
0.055071331	10	60	2.447638146	GO:2000272 negative regulation of signaling receptor activity	http://amigo.geneontology.org/amigo/term/GO:2000272	Hfe Ly6f Ly6e Lynx1 Dkk3 Socs5 Ncapg2 Pcsk9 Adh7 Ppargc1a
0.055197471	12	79	2.230758817	GO:0002709 regulation of T cell mediated immunity	http://amigo.geneontology.org/amigo/term/GO:0002709	Nectin2 Cd24a Hfe Il18r1 Il1r1 Mr1 Trpm4 B2m Gata3 P2rx7 Dpp4 Slc22a13
0.055197471	6	26	3.389037433	GO:0009190 cyclic nucleotide biosynthetic process	http://amigo.geneontology.org/amigo/term/GO:0009190	Adcy1 Adcy5 Gucy2f Gucy2g Adcy6 Gucy1a2
0.055197471	6	26	3.389037433	GO:0043129 surfactant homeostasis	http://amigo.geneontology.org/amigo/term/GO:0043129	Napsa Adgrf5 Oas1a Pla2g4a Erbb4 Oas1g
0.055197471	9	51	2.591616861	GO:0043268 positive regulation of potassium ion transport	http://amigo.geneontology.org/amigo/term/GO:0043268	Kcnq1 Kcnip2 Stk39 Flna Kcnc2 Adora1 Kcnk3 Edn3 Akap7
0.055197471	6	26	3.389037433	GO:0051984 positive regulation of chromosome segregation	http://amigo.geneontology.org/amigo/term/GO:0051984	Aurkb Incenp Cdc6 Ncapg Smc2 Ncapg2
0.055197471	6	26	3.389037433	GO:0052652 cyclic purine nucleotide metabolic process	http://amigo.geneontology.org/amigo/term/GO:0052652	Adcy1 Adcy5 Gucy2f Gucy2g Adcy6 Gucy1a2
0.055197471	12	79	2.230758817	GO:0071479 cellular response to ionizing radiation	http://amigo.geneontology.org/amigo/term/GO:0071479	Cdkn1a Sfrp2 Gata3 Tlk2 Rad51ap1 Nox4 Cryab Fignl1 Spidr Rhob Bcl2l1 Egr1
0.055197471	6	26	3.389037433	GO:1902993 positive regulation of amyloid precursor protein catabolic process	http://amigo.geneontology.org/amigo/term/GO:1902993	Spon1 Csnk1e Epha4 Casp3 Clu Apoe
